# Supplementary material for: Immersed Boundary Models for Quantifying Flow-Induced Mechanical Stimuli on Stem Cells Seeded on 3D Scaffolds in Perfusion Bioreactors
Source: PLoS Comput Biol. 2016 Sep 22;12(9):e1005108. doi: 10.1371/journal.pcbi.1005108 (PMC5033382; doi:10.1371/journal.pcbi.1005108)
Supplement: S1 Data — (ZIP) [file pcbi.1005108.s010.zip]

Archive with 13 entries (13 files):
- Cell 1.vtp
- Cell 10.vtp
- Cell 13.vtp
- Cell 14.vtp
- Cell 15.vtp
- Cell 16.vtp
- Cell 2.vtp
- Cell 3.vtp
- Cell 4.vtp
- Cell 5.vtp
- Cell 7.vtp
- Cell 8.vtp
- Cell 9.vtp
