# Supplementary material for: Immersed Boundary Models for Quantifying Flow-Induced Mechanical Stimuli on Stem Cells Seeded on 3D Scaffolds in Perfusion Bioreactors
Source: PLoS Comput Biol. 2016 Sep 22;12(9):e1005108. doi: 10.1371/journal.pcbi.1005108 (PMC5033382; doi:10.1371/journal.pcbi.1005108)
Supplement: S1 Data — (ZIP) [file pcbi.1005108.s010.zip › Cell 1.vtp]

<?xml version="1.0"?>
<VTKFile type="PolyData" version="0.1" byte_order="LittleEndian" compressor="vtkZLibDataCompressor">
  <PolyData>
    <Piece NumberOfPoints="256"                  NumberOfVerts="0"                    NumberOfLines="0"                    NumberOfStrips="0"                    NumberOfPolys="450"                 >
      <PointData>
        <DataArray type="Float32" Name="s_cp_pyramid" format="appended" RangeMin="0"                    RangeMax="1.#INF"               offset="0"                   />
        <DataArray type="Float32" Name="s_baseline" format="appended" RangeMin="0"                    RangeMax="1.2354813006e-010"    offset="632"                 />
        <DataArray type="Float32" Name="chisq_pyramid" format="appended" RangeMin="-1078.7120361"        RangeMax="1.#INF"               offset="1924"                />
        <DataArray type="Float32" Name="E" format="appended" RangeMin="-812.05889893"        RangeMax="6366579.5"            offset="3284"                />
        <DataArray type="Float32" Name="cp_pyramid" format="appended" RangeMin="-3.5449871927e-009"   RangeMax="9.1775618785e-005"    offset="4448"                />
        <DataArray type="Float32" Name="calc_baseline" format="appended" RangeMin="-1.8626798715e-010"   RangeMax="2.6337701464e-010"    offset="5612"                />
        <DataArray type="Float32" Name="s_E" format="appended" RangeMin="0"                    RangeMax="1.#INF"               offset="6964"                />
        <DataArray type="Float32" Name="K" NumberOfComponents="3" format="appended" RangeMin="1"                    RangeMax="191636.48257"         offset="7596"                />
        <DataArray type="Float32" Name="s_cp_pyramid_tot" format="appended" RangeMin="2.7173718137e-011"    RangeMax="1.#INF"               offset="10804"               />
        <DataArray type="Float32" Name="s_E_tot" format="appended" RangeMin="0.69924962521"        RangeMax="1.#INF"               offset="11732"               />
        <DataArray type="Float32" Name="r" format="appended" RangeMin="5.2182126637e-006"    RangeMax="1"                    offset="12660"               />
        <DataArray type="Float32" Name="I_pyramid_tot" format="appended" RangeMin="-1.3510888266e-006"   RangeMax="5.2072468861e-006"    offset="13788"               />
        <DataArray type="Float32" Name="I_pyramid" format="appended" RangeMin="-8.9690176537e-005"   RangeMax="2.1072639811e-006"    offset="15148"               />
        <DataArray type="Float32" Name="E_tot" format="appended" RangeMin="-1046.2845459"        RangeMax="1319273856"           offset="16496"               />
        <DataArray type="Float32" Name="chisq_pyramid_tot" format="appended" RangeMin="0.14913037419"        RangeMax="1.#INF"               offset="17868"               />
        <DataArray type="Float32" Name="cp_pyramid_tot" format="appended" RangeMin="-3.1005035908e-006"   RangeMax="3.4580750707e-006"    offset="19212"               />
      </PointData>
      <CellData>
      </CellData>
      <Points>
        <DataArray type="Float32" Name="Points" NumberOfComponents="3" format="appended" RangeMin="8.8015092727e-006"    RangeMax="6.1607674418e-005"    offset="20524"               />
      </Points>
      <Verts>
        <DataArray type="Int32" Name="connectivity" format="appended" RangeMin=""                     RangeMax=""                     offset="22460"               />
        <DataArray type="Int32" Name="offsets" format="appended" RangeMin=""                     RangeMax=""                     offset="22476"               />
      </Verts>
      <Lines>
        <DataArray type="Int32" Name="connectivity" format="appended" RangeMin=""                     RangeMax=""                     offset="22492"               />
        <DataArray type="Int32" Name="offsets" format="appended" RangeMin=""                     RangeMax=""                     offset="22508"               />
      </Lines>
      <Strips>
        <DataArray type="Int32" Name="connectivity" format="appended" RangeMin=""                     RangeMax=""                     offset="22524"               />
        <DataArray type="Int32" Name="offsets" format="appended" RangeMin=""                     RangeMax=""                     offset="22540"               />
      </Strips>
      <Polys>
        <DataArray type="Int32" Name="connectivity" format="appended" RangeMin=""                     RangeMax=""                     offset="22556"               />
        <DataArray type="Int32" Name="offsets" format="appended" RangeMin=""                     RangeMax=""                     offset="24416"               />
      </Polys>
    </Piece>
  </PolyData>
  <AppendedData encoding="base64">
   _AQAAAACAAAAABAAAxwEAAA==eJw7W+lmuHCHihEDQ0P9rVtSRvUzbhh1/ZxodIzpkWHdmzmGLBMmG9aVXjQEyUMwCMDYEPzN09Sw/pyw0Zvbpw2T8o4Zftq+xjDn4G3DeTmcRrysTEbo6pHNWR2Rafhbu8fwoquQ0QT3qYbn2R8ZBv2MMMatB9V+k1ZVo7XHOoxkYzIN/Yo6DGdcbzKcffWbITZ34vJDSRyn0SXPfBzuxG/GQp03hrsX5xlKfN4Jt5Mtb6mR9oRHaG5AdjuCnfwx2VDNpgCu9n7vBsNDro2Gi+cuNox6MtEw6OFUw/j8OYaK6ycYZbxmMELXLyDIYLSmgMuIAQkci7xieCRik+GbcxsNBb/3Gi6fcNTwq+lnw1szbxp6/5ZD8ecbzyUYYeXCeNqwTZPd6CDXbcNFG9cYsn2daRgQdcywYpmZEbra3y15hgwooKG+edtFw8iEg4aFf34YPvRZYTiX+aPhTJ91hq89vxjymsmjxK076ySw/uVV0UbKjhWG0oX9hp0TXI18L7TgTXNTlkkhuQVCNxT+Msw5s94Qe5jjMgsBIhiEjDDVoMcZLv0N9fkn1KyJS3PoaQGfHnz24vIj/jwDE5F4q2sEAKHPBsI=AQAAAACAAAAABAAAtQMAAA==eJwNkotPFHQAx6WRB4SyK1FBEPF4Bp8fCgw1BEyKUS1WGIgEdiy1E9EQKh9os1ni41AcdNwd79edyCETjjNBQUIS0cKLimbBQCTipeBIyDmK71/w+ezzrY3xx/rsY25kDvClUytTe47z0XgYSsU69kyF0l5m5kzRYdoyOlmd1MirkYP8s6iVYcMPdBmHGEmPZcH8jsY6c+hxHbu3JdAidSZmqQufhl1l+rXTzO0y8aCllqlePb5upViV6ejYWkPfH5UcH5aRdmSWzR71NO+KJTXKk0i9BwlOgtFYAzssyhn5sIqg2XKiZ0tY3FBC7Ms6UoMLWdNczKP45eyvuYM820SgbQh5trdZ6h9C4Bs+FJ+4xM5j+ZT0S8SVHg0JCwpwadQx+N4KZKur6Agv5tlvK3jx9hlaN19Dsc+d+PUGBuv17BzSkOlbilGtpm1lHn8Pq8kLKuJglgbFsyLuuebRUJrDDvlKjgSZ0Ck88F8YTYadCTuFkYwNOeSeyGXuaxXb363EO7oA5bSG/jfPk78vh7HLlUg9yzCFOeD2VjV/iVU8773FupluUm4tFDLjCJk9Ku7f8ebxg2UEJDggeX83nR5FSOZd9m/Sc2pcQ0OrlLSFYyxI9CE6voXwMCsRk5guvmp2EO4Dl8mwDcSy0Y6Qc8sIe+6Mu7UMO69cRgobqHZtI2nAk4iPA7m6sxbjmBnlMhsxs+Yb0dAj8avJDmbtIinjxVLuJsnY6+fNYsVBmiZvEuHajv3TOmRyV/wnHNHbXaDa3MF/HaNMdmwXKUnjzDq1cP3mfF+zC3PrZaRY6hG1zqQH67CWtNM7buL6uCNW2QFkHjNQWP09KeVXUa8f5IC9EzYBq5iuKGHIV4+0QovarxzZ0nnuvikSK2+j39SE8YYgP1PDhYIKwr8woMn/jpTZdLZYVnL/YTkb7Q3EHajiHXk9kfOf3Xi3H5lugqFNElHk85KI2BLAkytaalO1ZB39lrOdMdTZqLB82ITZsZnkT3QkD9Qi9+tkyeluJodHSXj0gnD7QCqCzEIoX/EmUq7ix0sXifvzFOX3VISe17J1QstebQHLFxm47tTFLzVdpLeO8GuStRibchAOd1yFsm2tCE1zwRhVgu9AAY0ni0jUZnMtVkWbOQ+voFx+T68h6t8Okn/q4+cTMxS424vqz1eJyLhQYXpdLhKn1yCxKEau0dBiX8nhZjWfPVVjMXqOwOyLxG+oYFt4N8M9fUzaTVOiXiIC3vYSh+KjxRNllvgfy9+r3Q==AQAAAACAAAAABAAA6gMAAA==eJwdz40z1HkAx/HkIQ95OCZExIqLY27ksbP7+/7s7/P1sFHTER3mGnOduQtnLwbXTdZTlxVFYVNJniOOxLg8cxENDdkQE0s30Vy1F+56UO6m+wver/dqQTVZmq1gXLbHcsoNHmmyLmSnjoewCrtV4rWyRgz+LmNmVUpIz6W9MJHEIHlPCTay92Ou1A9W1jvwrbsuNm1KlXwXsMjm3bdiT4ZEkfS8VbLi5sGORi+SuxNV5NVXFzBiJUHODzehVaZHVf064L/cCa+IOUwd28xedxIzrbEyklJZTOadCEuH07zDVhpoUnUboiw7cK2xFy62FUg2GIHWoWn0q83gUYMCx4PboK0+wa7XJZEucQnD42WSiKox5phYQaTPon3OVBQhfLka1zo1kGZxD66P/sJd9R3/e9N4cZBXriCyRJ2KFgxZKa+N1BZ+gPnLTCwqpPDPiEPoUhO4I6MQlcgR2D4PqXM3hurLwOPdhkzkQYWyZuSPz7ExqWJGXhTGGp4Op8UHCBz754lZrC2RCZX4lK9HF278AwfxQaoW9wy5vGwM7bSgfx5RYml4FmEFncR6VxVzItjSR50Y43ODfKY8wJRJjxExBb+PM3puGUTwuI/I+C1s6JkQotvjgKxyE7p5+yqCahQY4fexV/c/Zz4+OT4dQ2CNKy7RLwQbsa2CGJ1uhtpmky2X9dk40R42yUWV/SxBz3vUoQMZHqGQ5i0IH8evkfamDqoryMNRjd14+JzDW7m2QCfJk5lJiCd5RzVYTd9lcoW+J2Lhl6x78G+0R5GLw1JA94EIB25WkY9th0gdKtdqgl2mBk4xnCBwdi9TyrQz+uEDJEihydad0mUPFZcz+okbrM2+c8i1v4C+9HIkXFwlL/rf0vhUV9J3o5y5otrCTL7cSixqHxIHy4u0d2oM51/p08KqOeTm30avshGjwY4QnTMj3co3+HHrNrpP3Z12IQM95jzislHKGPN30Xtj45CX2lGNxF/xx616tA00YMgkDWxRAnjpOyHKecfp3xrmtjgraTP1pN/XrMNIU0wMvbxo4zSfJtoX4vzZFLQWOVP7Jz9jMDoNh/n9cJLn44TwDfd1liqkMUGccegM3T1tRJ39pbhTPCeUKNyorUkXtCN70R/cDCNJCupeZ+HFyScwfe+EnwZ8uF6VKLw2HeRO8wI4yxAbH7OD5ZCVdaFeZQD/GiuhkvQAS8WpKN7mSIcnf7mjVxkP4xYZGi0+wZJXLSfRzeF8m+e565c/CD2n79OJKEOaMtSLzLGr2JmcBXO/JSSLJ6F8OgBztVlENHwDb9YP3jZ2eOc6xa0lTHPusWnc+qCv4D9njLoaAQAAAACAAAAABAAAVQMAAA==eJxVUntQjFEU3+xg84iPMJFSkTRiBlsoz73nfucrbTSeg0ZeMcMM8kgxenhLqaGNmtSux0ompRjGTmstpSWt58jo4ZXCKo80ktz9qKnzzz33nt85v9/93TvvvZq2JejIYL0vVTZfB5s2I3GWhxBL8DioP7uA/rqihm0Xy2CddDROCuQECYsWOx3q53CC4WU8mk8rodbf4N9DeRN+NcyHPi1vSM26MdA//yx8GD+AnnC6CfrJ31DjbSv0CuKErABO6LH4GG+d89LohpVFq6hXqT29ewNg+YpdwDcOh+zGKsU5xjXWKx+ljOdepK3gMNNG5LbG3qRsKlFywqkRZbhMewqynnNgl2JDF6SeBEtJNN3fFAhW3M+oNGy7/oQu1ToKE3yK8UKQHvd8PCxy6/slo6U2B0vLpfS290aY1fszkeAwPnxHEn/jfA6u56L5sHm5OPbRSNz1RIWFTPs9xvk9Rou+Px1R1P9Oi5AmpY8TM2FoyFWR88iXTPR6dhySXf5pmBrMCUOCuA7tmWtk2J6/YHesNdhSV0+OWvcRJZvQ51oqlHtcgYAGR6ibOg5k6jayzPyH+Cl0inCTHcnbrOPb+73lSdikCYPS+GiQdIrQYjlUHHtLeLdpUGieA66Kd2Tl9tnwKUVDZK2XoIq9QbHxKeY8ewDucWfE3nLmc8yrgcIitpael0P+6vUQmBBKIkIaScMFB8jfaSQjvwYTK3bE7xqsvLgRfaZ/4B1kuV24PSALF7moSeVeI/lRYyIFThI4uFBLilIdIPh0tkJVtp2o1Sb0YF6GMF8mmGrFfu59IYnqPooGXMsAVXoM2Vd3FFTfLLhb+c+7AoY1J8ehfV41v3P/MKHpT52oZV+uXvTjVoUaN2ybAs5RnuDeEolDO3l+gOWX53ICrJkreq9cUYIq5r3BuRA7a89zk0HE/z/ud/82xlZ1E/OHzcVdcLaHnIWCVA3azdjUcW7x54S1R4Yotlp9ZHlGXDgawhrpgDvp2Fr2W8TZs9odaYCxvafIpVrU3izXY0asgH3YXUMZptcWC772PNGF0xrxwxPxwCQnoeL5ILHmW59I22t9I+vRzLQHLtGga4Eaq/3qUDc7s2NGT1MTn9J6FUfHTuzg/+zenfwFQe1a+Q==AQAAAACAAAAABAAAVQMAAA==eJxVUn1M1HUcvl6mspXHmwtGdK1iGpMXi+f3ewhGcLxkJM33rDloKYeuFwx0vNwqpZ3Y2tWNcpihgIJ2K+931wJUkANv6RUSCuJ1nrjCi0PliIIMiGnHz4Hy/PX9fva8fL7Pvh7TX2hTrsPktpvIO3UB1qttCGqqQ6vCifaJKVxxXcLz/3nh4AXxkTsmKnwY0ucydI/Ek/5Lucy9UQiqKrSkfHwD6uFfcHWgHePRl5Covo7GM278WzCEpPNfcCS/noZIidZKiUJ4ojjto1nfITpCpuBQG2DIOI1NX/6G40XnUTdcCE2ahRm96yn0mVjjqufuZ6rk7GnYTDrhRq7EUkUpuz8ZgHtlLYaDvNBPuRFs12LnKRemea8dSmBL3UGh29pCe+j7XJ65lUV5kLOLjbGcl7mKfxuUwhqHC03xJxBc7BI6zyWKLs9K6sqXiK841zK89pyotpPOFIk95RJD0rKYs8Qme6jWZDHy91HcMvSgevK6nNkuqhkV78H2px3y/fZC35t9Xc3sPs9qFGfOHxRLXPDDKOydHpmrig5kzK5eHF9UiRLdi/BqbHBH/AwxzI6wzSnQVn6IzWkFs/oc5TL24zIqRCcU96HNEhWnG/GD/7OH8cc3l/Fq7Y/Y950TxxqaYNvmRUa6hSG3dnLM6y/kJw3K2te/PsZAj4X9T0mM8TPH1S3f8NzRs9WoNJ5BiLkLusWtWJxcI3Mt2nKKawNozKoQc0YH52T79aUy9khkXE12CQ4/+B78PjsL6cT3uJnaicjTjXFPvNUA+6c7uHDcxP0dJu4LHZH1e4ea8O0LfXgz/1f0JCdjqa0fXVEV7A2+2502QmLa4JMsG9WLjeZmfrThJ1lXv71Y7uOxN9J5ZaoDKYe6MKgJ4+TL9zrX+/5d82rfPVchzyYeLmTEnxLjt2zk/bt3rrMiYYVFnmV9/i6dzgN3sw0Fc3jGojbO17zEgD1Bs/OAiybmSeExVWqJE6kSy8RFLIFZ2HQ7idce+ErmXUuQeLFbKcxoBnbp5d2DH9/CzPnjYvWYibE5EhOUBu5+VJiTOY0DZdFUt7SyofmkrCstf3vW66FaPbUqiebADLa407lVpacqO3XW451/9ot7d2RzbNW9fNedfPwP8QdqBQ==AQAAAACAAAAABAAA4gMAAA==eJwN0YlbkwUcB3Ahzin3E4HPEoIHAtz7DkIrFJDDuOJSoYlQFijkIyDmYwgBESyuOB8JgsnxEIiM/b4Dx8INmTxBDyhR6jCTQw1ZhkRkpAgtqc+/8Am8qZW0d1bQ0HAWhTwXM2W5juydkF3ML2M81k5sxE4GcBGmq48e3yjY7m2nU94tpE4X8hJ+i6HQpIckqspk9cer+WfqjZHxoyk2toAcEq2ZvAMt5J/Hol8owPhHqbBaK8R6UBkEgVqyfnwMjzhSOGl/QOhUFpXJFFRvVk8m+VG0yn+R1JNxjLbeHVHSChwMK8QXggLM9Tai+PLnyNB8jZeNuxGpuYb+Zi1Wl0Il4UOelPbrAA29eZHey+fCxSWFmrX20mxXfel8ljFFmwaz+m3ncNDhIranncPudjXrGREBeeIMdGIHqOKPh2QgM0D8UT1YpZbTMU4Q0k4HYmTGBw1wwpFFNxja7oWJQIhEVQ0C7KtR7lKL9FLgr2GlxMvKnIprOAiKsUMUucFcpofxxg9hOdkHHZKjqGke3eUadKQuI8dyHvJ/bsMmR4POv1+Q9nTc5+1KvcS7flmzfeFQtzhdIWP2Jy0y5xsbeHNvlBPF9Yj1sgYocMYMjRkGMKnbiitVaur0V9Ngvic83l9DtkyXzvsaso7yZzzZFiXNqprYAG48m9J4lvGMaaCfdPPod3c7mg704HUpLNngpWVmwuAGb8SlnxV576MV727KlPrQ/XBjdmukhJlofYnPDbXl7/7/NOp6BI2t9lFw7yhleISSUdNVjE6ES80aBJCvT9PGnjA64VpNNzcPkijWENEHCDuKliUpDmo6FGgBdZM54veF48nxXBQYKfCs8ixOnriA9bFLSPq5GUWHk6j/SxXtP75AyelGuCZupg3Lu6QMtsanCV2Up8nG9O0SCPwK8cGAEE8dSvHxK69CNWvDqpxDMFeTSjv51ZSQKSHb0p28zLv3JInx39C7p/nQ0ctBa1wZvDYJUeImwoPhHkxpunBSVIjoUC5m+yrx72QNzUV3kcWjZaajJp0J0JwiQ84A+VaYSp2XpGgrSIRb8hmM3joMUXE4lHUl4D5XoHZBDB+/MbSwGxLrmCd0Y+oxbTi64O3qr6iaU0uZLr7QkWcj904GKLUIfzZVImmtFDG9VXBe7IBD1hW81jqKhe/6JcLEWEmhXRqtm16lpeRNcKo1wsrCChnbLJPlEV1sW34d93Tt4brDD54BrgxHEkzjU17wnxXgM+9P6GjbZkw92IMwCx8UKNyh4jvhwuI2WJa9A52gTIQoqxD5tA45Xkq8NX4L7X3fY/DbETRblOM/DHsTVA==AQAAAACAAAAABAAAyAEAAA==eJwTnGDicuujgxMDQ0O9643VzsWrmZ2P20g6PWld7ZRzSMHlEBebs8OZDmeQPASDAIwNwXdN5nmFcy9xvvD3pJPbNQEnq++lThHqAc7HP/G6LDo7xRldPbI5EuI/nQ3+zHHee53ReePd3U52ll1O5SpqTrj1oNrfGdXlXOAs4vyHL8hZueKe01QlWZdleo+dsLkTlx+WxYg67/lxGIed+M34r/Xc2T39klNWj4czTMwskc/FKO8MmhuQ3Y5gM8ukOcfXt8D1NitIOitW8Tn7O3g6+eUHOH0u53CK7OdyEr2i5tixkd0RXX+RBLPzp6OmzgxIwHz1JqcoOSEntU1TnMrdmpzS8iWcjpmedTKXPu+43nwjSnxs/y4BtxuGbR9sddpz1sHZyz3FMfk3n9OqOFOnrX8/OXpe2OyIrlZu2QcnBhTQUH9q90HHXeueOkr3STjtvyHilDDtrmNtl7vTtPJEh1bVSyjhXLkjEWw/2+N8J4u+Bc6hnv+dOi2/OcbPOeiEHtbI2ONKO1L4QuhM9sNOe4WLnLCHOS6zEEBDcpYTphr0OMOlv6F+NftWD+LSHHpawKcHn724/Ig/z8BEeoNVHQGhIQAgAQAAAACAAAAADAAAUwkAAA==eJzV1Ps/VPkfB3Csa8iSSEUuSSIpNRFzzsy5zFBSLl1sWVrJVquivltuRYlB0YoSqxCRSxGKNTPnnDnnc2aT+FIoSjZEItkkWer70/fH+QP2/dPrx+fj9Xi8X0pK/784WOlfnmf/iAZOHCN2fe8m9yu14cz0hz9B/AFfef8JhM4FlaSN4Apw9SrAbALjsHvh5wQGP1kDXdXvwd+5cjaJ589ofFnL3I76k/17QBMJ+2Ana/KcxX9TD5HVn7Sj8qIyQJVnJGlFxfH66HTm888lXBU4TIrc90Ase7yh+e/eS9e49iMf2zSJjZwMOMwrnUbMXohbrvlzfxjdQknyU8RfL+pwD77WoBT5A3t+Ac9TtHCduQ620dgMjZk1ppdaHxRsLlHHImZ8MZ13FwVzI464k/1hQHdx5cJiXbqBOstYbM1l50+1UPdeiWV7zAaA9aZUqikR5+t3fGU81k9Jo5pj4Bv1XvTRg8e5/Wt9pQe28hCjg5lS/t5kuPTWr/S3sauSZJdoyJfZL2s6lSV5OZ0DFdz5XWbF3cp3Tesm9ba/xJKVB3nJNYWkTd0NTJH/+iSJNvkoM4ZzxwXHjuughdL1iCD6Ei63qGTO7A3DHof7s3ZVk/gi40o8R6jvLh7yoYOejTOreTjLvz3A/767hfaqCGB7qt9BTx8E8fatUmcSv1pCAUCLN3Czk/arlECtVkJe/jYbRmQRAOV3PoKHbt6lP8894UZPvYFHA1rpKFstqWh3NK/cfAaTaQp5SR8OkM+H+8Dl4FdwqslNfhmBAEV+17NH6F+7xQi8ms/Kt+vgqQNL8fucRcKGipOASxwEziFb5HDHGABWaWgAisvdou/Q33gHkSdGq9mFDTtJpwVnyQjPH7Ag0RXCdsUGcmC/OXbIEJNu6lpC5CzWRA8IdYkKX0tyX7c2VjFaKw37cYq40DqG5m52lA6bXCYa06+hrgXNUABcCieGFdI7LkdRzXE2VFSwES71NaCMelWoW19HFPavWXSf/ynyCcr0pwk4Ffdpk7zrtOn4ZeDYVcTPbq+mryx3Zz13KyMWogw+56sTcDxShL0dakfSFhWxmu+r8Yvx69ETq2zl6UmP8C9HYXTse458ncst/LrVGtTWarm8OnMZXmM0ikyEDLEPlu3kaVpn8GpmU5hG90JYeb8xuerkJMrRKOcNZqtTdu++wzV8MuELLjVEScQr1L5Pide7gUu6RLgo9HN+NMCqrTqwZ6YjAqvrWUxIhwZ4KNKS+wyb8kJxLcSlThW0HjsGO6/9jLqGDIGZ//hhI8a7sPTYdrCs7Avw2ucO0IULhb6114DrqWD+5fnXBXbZacDb4Tz2VFooKAhWAw5597DqOmfB3PZuvGlREViRGS4HThcwRGmJ7DS/lO1pjyOLXZp5VSsAMzbPnNdr+JogXz5B+09McuuoZsndZRK+Iv8lWy38LlSBfUqYFjxYivL9w35g1Nous/p9D7mVOrFE8eElaAh3nDYxqcP/Ul4jL42YYoILlVlgYiw03+YFvnQIAbyoRVBiWgaqTq5mHt30EMqvbgHbcz5i2WeVhWmjoWAKSsAdcq2EwzVHgXryKXyH7YxgG+cDDQk9cH+qT9AZkC1LfIkzRn372Teq9lRT9Rg8u5MD+HrKZKt+EM+t2pxR5J/ZO8I09P/BjOtpyTdWb5XqD/xF+h5OxlygFMgCfUJUZJShKffmyZKsUvHVfoby65WH6VmJMR79VY+dmv8at2UD2WHTx8KuU12Y1hCMPTLoFbgEH8AX/rMJH8mwE4peCfHyXRj+6PFnwVK9DDzyvJpgYtJXWFCkzuiUPgKSo+5ygvKV4fmOdGOaDVve7CJ5XONO2Gf/g+QUB4mPx8TDFxZ704r8deNjJNSpwfyecIT1+ntQPFB3GnYoNqEDyWSkIbuLX//PDfBaZTfWFynC3e5YyDNrGjFpaQLwODMoEK/LYp5rD6BobDFIrD4t8LtnjDzxjRO6isJw1L4FexUZL9gzcY1xyVrHLO7qAi/aqgCnoIERb3WU5ztzsFrvMmx8o5NwunIQcfiMM/070tmF5am8sckynkNsBGNr9om3kpriud2RKOy/fZEZYtncShs98Gfb5er8/JZqBA8XgSM/xcn862PpMC0TQXyfGRkalkvtyqxBowy24iJNXQZ+/1WwxREGEmEJY2Vawb4uQVl4ZB4wf5AiH3WRAJX6ALRXzUku6tYEnZ/U0L17elhaNZ3+udIVER9YwYJ95kzMpnNI8ZEItmK+CvWbdgaZsDwdQ8zLiYDnF4nJ+r3ofNiasg1ZQC35Nqfwf8t2vyQq7daTH5lZlEw24U3N+fG3Od1k4MAZEi0a5De9dQBs+nlqWe0X6bUqb4aTWcukjarJToffZ5e4EfSLVk8E7NrATgxDpDeTQi6Ni8T+bB0mSitXk0OZZtgmm1HiWOIuMpDlYz2/MkTeB4j08HHGnhZGEpwlo4QX/hLd40EQv3QLyVe9ztj79I/EUKgPqet/GJsGOlx9dDGktdxFpsi/claVaBu8Qn6adsPaCgvhVRqWiHxyHQhQ9kZyHGCZ32knQb9qPyV93E3t0L4FvpveIengrCOuYJbo8+R53JzbDHSipUrG1PwhNtJRJZ4+60fGQ89LTIMSiH7RCbS0y4nreH870ZnuiRZZGTTGyLMguX+KbPa/kZKFmjnE73suoTqH7rj91ENKgw1ZJHylqpuLtqH0auJi5PH4N/GDDWpEb6Meqsj/xnoNZB+pQkLFt1C13d5Q5LlywsEoCZ1zfk855+7iz3q5gYc3p7kZ4VnEPkMRan2xnKtt6UVQta7ogqvT3JotWUTyRBK6RdkQumsRTdhOh6LD362FTn2MJMT1MSh1SUkae80BvnNpJd3lswDa2XGMaNvtg8aRxyAfvQLC60UeKlAzkLxVOgmFNcTKUqO43O6BdmngcBtiFqnklnCmVLJ/ebHC/SyuSnIrezsgVX1Xglyg9KQCTRIuUMujf3mfIb71eiOUkW0uO6+lAhk8NOc1hhowZNBDro+fDK6brKLfnJvgSlX0efFvNJhDE7qSlfHPYRNtloZuW0lEkouwQ3MiTW3O49qE1cLrOqvomQ2eXLcdurzNqSoMcyJfUh5xAy5Z8xsdwzkk9jxpD4drLKfLPMobLR5awoy6Jf1Mr98tuysP/lybo3B//o35f4h8v+U=AQAAAACAAAAABAAApAIAAA==eJx7mLDRQFnIzDD3W4JBkMlSgxJOfsN42Q7Dj04+hjP2TzZ8UfXDQLLnvsFyUWl9mWWc+oav5E0YGBrqkbFthZ/BsbzVBiz+Voac9z4bnHD6ZfDjwBID4Y7pBufL1A0/5M7TW9bTohfpH6gH0+PYI6sPoo/6HDUwSOUwXJ0jb8hScdGgI+SBQZlrkyFM3THW97ogujRrF1jvJ84lcDOU93Po150+asAtL2V49tJXg7q6rwYrvs8yjPLVw3AjCD8Qf6WHLtb6wMhggx67Yc8yMUP1u/Jge7v2q+prvuzVP8i5Ts/gIZs+NrNAePL8jXrXU1YaLK7mNrx3+rUBSOzqKi2jNQaBhmyTNQz3rMuC683Nu6vX039I75eTsP6liDawO1ZfbdL3fnLI4BbbZQN+IWZ97TUnjGsPRBuWPmw2PLOOz9CS667BvEdvDBqtDhns6koxnO2vafjlwEJDEb2nYP0+hw7qTZCxMeRl22KI7K4I8a2GPCrTDNcaNRuGK30wWGX52eDWczPDSZyhRmEH/xkgq338/BiYf71niTFMzObLRcO5H9mN7h+qMPytqG7IqPPcYMZbFqPZzBpwe8ztDhobugobsZtvQzFvWehRQ5tfjYZzHAwMp3B+M9jt1Wi4JYnZMG2ys6FokolhzYUYQ5NGbiOYeiunM2D9XLc5DStmzTScl8BtKJilZ+hZZAi26xwDoz6Xlar+0b/PwX5WTeYDh2ngNX+wGamPOSDqdrYZMV42NxS2y0EJi923BOFxIBmipv/umJL+zWVnUdLBou77xv80rPVdJEwNgwQYwOrT1XbrSxxtxBn3yLhM2Vv/eSqD/pf1FvpS3gpwPX+NmYjSTyyWDu8zxiW3vOkc2E/G2Ur6rFa40ywyfu++yhAAYTVUNw==AQAAAACAAAAABAAApQIAAA==eJzbefes85+tZk73J3C5mBxKdv4QqefkI9jhxLSfyYnr2Qnn98v9nLhCZjtN7jzruTMj1ksyIduegaGhHhlfOz7bs2iNrHPqV3OnDnFvx9VBFY4R8qucjliXOPfva3W0Lub1jiw/6GUqvd4bpie7UcILRIvt3OlU+VrQ+dycS07Sn7Y7Tjta7fiHZ70jTN2kGyd8QHR6Qx5YfdozFrgZZVJsXjXzvZ0nV7o5T4ord1I9qOR0zaDd5fDpaAw3gvD2trNe6GK7GV1dWJwUnOwD3JxmhR50Bonl5s/2tH8S7TFzZruXEVc+hh4Y1jrB7mWxtd7J5FKLU9aTV2A354sXOLUvDndcrRHj5HJppydMLVPpRa9by2d4HbTP9PBjdQD7gXftJa9p1yc6bf7W6nT/TLeXMROvA3OSidNdDQUnnk38ThK5DY7LDrk6zvRqdmz80ucgxT3fgT3mtWPjyxlgNz2vbfD6eC3K6TNTqDOyu75vWeq0cKmpY7yhnGPVj1pHnRXKjoUVPx39bHod9qiYOSGr/donDOazMRnDw+zjckYnzdeOznNmzXKYasPjGDXbx7G0Rd2RTU8UHi93p0TZn8254GSVL4RiXuKNJc7FvSmOuWqyjkwmkxx7NBoctz6Xcwx66OF4RumY/fKbXQ6rRXPhek7cdgKzT5+oc9SUs3J6nM3stFF5rqP+83Vgu97ZMnq9aP/gmTfnBTgsRW16wbRb9gwHcFx9PgL2+3ddV4eJZXscl39udER2T+ncfngcnObv8nLPkvQq55uDEqdHnH3sr0nc9Yy8/NsxM8wTLFfcu8Xr6I8HOOMeGb9fd8xT9pa31xnfFZ5yl/TgeiZPFCFKP7FYIScHa7oG4ehblmC7Xvk+9xQ/Ek6UvYY3DjoAADuqZnI=AQAAAACAAAAABAAAOwMAAA==eJyl031MDHAYB/C787JdORUndcqsF4Zo063f8/s9v/SKUuTdrLDqQvJy4ub1D5HrlEqKzmrUddbl5a7r5WIxdHV5ibWkaZnkZYTyFmPW+OvuP3+YP75/fvbd8zx7BILDoYL/zBQPU7Dt9Vmy5/k6ulm2D1J1PmBd7At3+oR0yLSR1n5IYUUZOh4md+XlVQo0mMpD7vh9DrH7t/LJsFZzAkpzNkHgg0vEtW4FNFS40HXFAmY9cg5zUi/ymp4s3MkLuNZnOS8ZL2U5s5cwu+8MVIPGmExXlZ2GvZP6g8VEDx7NRTDMhpm52gPDe6zscgFD7eipGCocxUxmN+oebqB2P7ekGpwPdJM+Vk5U4XqSQm5AluwMS4ptZwG3P+GXuHdMdE+MVcmr0Xg9Bp/099BQpbOj3zcyFWYlJNJXhkqIF1tofuwiyB13i9yfX0sCx9tIySQJZDWns5PisZiv+EE3XJiA8toah+cWZxiuHiStL77TplgJPUA9qTitm/jtjoHenVFgTrgCmUvVpPFQBOjl09lTgwxnRsxx7O/N1lHQtGs9aLo6cZ7xGnlme0TadF7wSFtBdmz8RRSHbSRXKoSjz1wh71s+ODXU0ZcD9x39+7OGiCFjB0uXheGStF4SNNILle+9iRQnwsjzG6RuSASJs7RkcLaOXNBYwS9ExDPry9DuM2KPg3fUY+xoj6PRR+4Sbx8JVB0Mo8rHe4lBrQJdjZS2LL9KJl63kEaFAl5Py2ZtNwMc/QPKM+DmpaS3nbohOCgYR9/8TdI5h2vqLeSQqoFUDkohrKcFxo7LhqABBZPsKcZ6odDhZTohvmqNZj9WNtEBXsYORgZBk7YeZqw+ysZUPGRfPavZYpuZ6d2lOCHUzGZgLpON1HC7b069wo65N1JhvgU+rFlACz7eRfMqyvd1uHAXgRoTAssx5ck2Hj+SjBu2+3ObpIvX/3zpmN+zIgrlhRmYLTDS6HYlWgqNKHLahTwiDzsNmZioaEZVWym+OxWPBv9MLprixfvTFzru1+sbyTXGZdggbueXO/qYPoBiqfdn5qzyx/Puu7EqjiIX/WJWcxLmtbShid/DmQ9X4t/+8V/yB5WkcfA=AQAAAACAAAAABAAA6QMAAA==eJwFwXswFHgcAHDkcXHRKA6DFsmb/en3XY9JeXWmxSDHMsdo/2DOTElmTjEY1mCcDVMItzqPWF3Rtb4/2ZUwxmMMzqMTwhG684i7w+GU7vPZF/tSvSkVyCszpI5JCbRyeofuF6vCfScdOFldQNOcZ6mHUSuN8JOThIwM0lDE4QUbz6LX6w7cyMrGqoEoVluv7GwZXkAjYtQh9QKBV/qm4H2xlnoX36Az4Zag0W5BFkqdSIjjNPc1fxl1b3DZsG0JccpVIKmroSlT1TT2UidN9lAHf4EpSNtdQV3QhIXBCpnfZAg3RGMMR2RxpBumkKRbEeMlOc78x2HN/TVEk+XQ3nAJTY4cou/mP9CUGSFdlTfzxJuq2BYgZul/XGGiuHQWleSHtcN84n+qmukIGHvXF8k0BiibfqNMD6qOaFPaFqUPg6nJ33osZHSQcLwjnYWB0STb5Q6ZlxtioqwFY0raUObWi6L8Cixz2UDp8g8k3qiZavEm6LdrnykVVOAn3zX66oiCpWSTfrcwRNSyRGjmLUDXRU/SqBJKEpXcnRfUvyRFpx2YaDydaPz2nD7SaqM+6TFE9+kclPeqwMl8Hfjd9Bj8m2cE0j47uCnVh0OdChgX5sGhQBPqckJIfKg2G3CKI14zSmAX2UU1OxyY2WAgE2yYsd3hA2q7HgOKDiF89dgYJJkuYPtJG+5OjcGhfJKuOjQg1K/i/NUAlidZoOl+gZg4x+UJo1WY2y+2LJdzDi59HKePd0vA9VoY3LK2gbR7d4GIv4F7k96M7/Y985Xa8CRfyCmnfJYu1cxhVxiHpZyfwmsGIqpXdRVwOAxaw8/AP2P+wBN8DVk/+YO7/yi8LMwDTsN7WpPviu122kwrYJi+b9rGzlNn4XqsNtivKMHOAhesr3Mg1mIJf90vJ45eDeRKaSURen2WjSb3EnFPCntxphuSlpWxYtGNPnecQKraD/I+UxAf94KyRF0WbCrDLrs13LPqIbVRT3CxfxerHyaRNEU5+VkeRcqjLjATjwI8GHuDeNmB90jaSLbXtCCoPoOYHlWxY4N1ZM8klxhBKzKlNvzxZilqFZuxtwI+6/bsxaCiPeSnmqPi2QiujMjIyu3bZL2ojRiYiIlKpxVLGtrGgbxC8mJEjr5YigkZO9jj04dBaidY9NY2tlmcZiLhX5ha1tpy8XghNtpK0FOcjftnc9CeW4bxNplo3m/I+EW2zGDCBIfntlpeKqx5EWF8Zu4WyQbqjdj9ybfob7+P+h+eYmDnHWItuIw+3Cfkz0MRsdbSYO7rDzDihDLz0N7D8xJthmof8dlcJQrO3cJN4yoMzZTA/27B4BI=AQAAAACAAAAABAAA4AMAAA==eJwN0n0snXcUB3C6Gu7vXuN6Ke3a2rzWS1q7v3PQepnsFillgsbajdba2lQWkt3ES2TtdIrOhHVeoiuWidzn3lpRnkO7Ma2X2mqKVulGlHJtNhrtiAl7/j75fE++OedRZSQ/XIQQYFZ7M7Skg5v3qaB7Rxp05rwCqvBPeFz+IN+/s4XPl3WKv34n0OZvDGeH3qcMdx3lxDrRU7OaVvvV5z5Bm138NaPtENTiA+BiDhErPTxruo67+bdzs7QSsrGuI8/7Aul9dTTi5SDWTkg5E+3iSJSGG5wreUq8EWi0Bn6gzAYS7tXC1XE9je6Lot4LAm3k1lFQbwVNCwyTJXe0e7PV1FRHWyEZtPR0iHvssYXnMfXczW6MP3r9U15pt8HXzijw2PpbZLHl0xabTGR86iPy/+okZWUrxU5ptr7lRi/Lw6nRRt5i9sN/fNDKGdLuXWlrX3MQr0E4+daYiI57I8nZ7Za4aXGAnswItEfqbHJRTdobTeLGAMOiCjUt5lXztb4hHmV9h2tOKtCmxJ+8vX7inpZGsMNKjrxZoGXJ+fUzHP2bYVVCpWhWJMeRMYZODjra5X2V2+aV8/EEBfpcMqfD6/38ePRtfn1DCTXn5TAGb4Ah0gXsrDrgnKYatKHR4kIvQ9U0Q9c4dxq3N4YLlpNcnarA7DIZKhMZOv7ykncddQQdGUOjyghsgj3AyX0bhNiHwmRwKy+Y0NOUXxaln73RErF9gMsluxympcbL10nsEcjG08CDN4b58gsNKFTu0OVsBx77/eGMiQZGpY5ebnkU/a0ZNT0+L8759fEvJN+XK8OwEwwXXQ5RtW84pMwFQP7wIahPcYWbindBvbYTNotH4EHnERiaSKNn1QIVpws0/73AnU8psH7VD4yXS/nbpff5M805uLU2xQe6i2lVFOhhHkOffoEMnva0tJIpesSItDfJAY7FyfHP3fHiZzEMvRoC6DgzhapYBahKldTzl0COtQx//J2hu/R3kS8Eyo5cEoVmhnfCUmnmSx0VNMRScrIC3yyR4TvpDHc7WkPEtJ64lmH3g9Mkz62i90SGzcMf05NZhj/rGc6tM5Tb36at+iBy6ZOR7WkFznXL0JApkIW0r25WoG1zAh3MkVNhXVzbpRCk5ror9GEjQ4dJgV5NTW058gfDyH8Zelpmit4nFHgxNYnKv54Tv6kU6HMjHc03XSZ9tDe5S3demWHYsCDlTjGkPhe6+0EH/ROsFU0k/zixs1U8q0DXBRkmqQsppVugisRAyt8XSONdBZRx7SCpHzJcvcvQOLdQXGyNJ6V3QkvRIMNdkwwDlTXwPy2+zsQ=AQAAAACAAAAABAAA8wMAAA==eJwFwQs01XccAHCaN10sYkhn81opS8M1V9u9vt/vn/x/1yNF1zYtLNerZuuM7RgrpROyUlycizymyenBRucoQhfd8hhWLUkuF7WZTaZy5nT2+ZhmNnFu3TwNxK4LfOWSze3cn0AhmVJaHySgwsvruGgopJIOFc2HD/CPUrzY0W+viS0ez0LIdAtsdhiAeZkH+oTWBv+4yHFrRqU0+VyL6dlLKPJew03Kz3EL4gE8MP0fY0ka5vFHubTL6zz0vQrFCq0umwhdgflf5mnuZ33unJ+KsoyFJBozppLcTpzIa4ZTTfNgShUh75iH4jCfwzwuO+OFngX2e/5dkJlvxowRYyY4vod7LnLgbDur6Fj/Ydr3spQbnfOVSLZvwsvuz27Zq4+qTHklFchaIN+/isVXbsO6SDOKGJlAIxcFXiyJCVyxTiLj64fJRcpxM1iOBVM1/E+JecFFrqdZ7G4J+6g9HkS13ZAXbIHyK964tngYhBp7dHXwYRpZPy1aK+maMUcnRK2QNfc9Jq87g/tMviTLgFP8HYeHIO8SoNCzhg2ZnGH3IhaCFfFe0sKTlTjz2o85qwfpw/IWMrOVsdmlNIlvlyvNxhnSk3uMoiNNKejYBJ5d3UANX1mhpwdhv34FKoK+YTZ5FijWy2HTv8mpePwqPVTfhsGECyhX1OJbX3iS3ZZdmBYQgbuUOqRV3sQdh2wovzcKEusOUsyqAaZO51Kv0lq1N/kI/XW7HrbbrpfoyFzwyMpxHBJWYVN8IjkqzNFRm4dDkU+xP9kEffYXYaheDokNUZUfZS3paxzAoLqTlFraAmOmdqhxnAaj9xtppOYHvDR1FlPH3yTvW0rcubYN3cJr8ERUEyzI9TAluwwD3hsC+6cZeMOtlOraeuHfjD8xwsmAltX+tGj+EvsKlvFTeTXkaQyZjs+vvMDXiDlebYPY9AY+f9FdVdb+MTRqtPjCKoIraH8Fmf5TAdKKVRTcr8Pxgt3YmqqDN3dYILjX8ym9D+H11EZUV/mwpgRdxhUXsbd9/dCwywr9w+5DQs8LcXXFFX6LpQ25f+fJ/A+MYUeDMet8Esz2TI6CV/syiOofQWl1DCYs70U2LMJtlUIsaa+AkX+KITmwjI/jPVlrgILvXjFhh9Ql6DykBrcZATOaM8PA3CXI+twJZx5rIGxxM8buZhjRF4kremk4JleAdfodEDXr4XnPJtB9VwVh4R3wwLsBLD5LwpP3B+HvE8vg0jYPvgbRks60TtxwcRCt9D9BcQniG+PNYPZ1GVjGEfvg7k0Q3hjhT2mF7PTWB9BN10E7IsHaS3o447QJ/Vqz8KBVJdgVe+Cznq2Yu9UE/we30bxCAQAAAACAAAAABAAA3AMAAA==eJwN0I8/1HccB3C/jnC4dBZG9hhpFlPy4zHm83p/z7Jsq06mH6t5rCUsv9K2qDFcnCI8sMeV0JHk11RsYo7QeITjrLayh4YQedCux8ZGhPUfPB/PtmfvUGSUFQI3HmMGUjWb7ahAjI6A2yMJpAuxYu74iSFmOJqGhdohVh02zOguB579eeSnS6HnGQB17lEfDY2kRNExL+I1lEDsnoyv3AegUI2jdXotcrU+giSwgRmV17H3mofZz5ZNCA+yIu/PVljq5kUUmi1itkwbK5JCJBV8juWoDuh0qci/pp5K+u6hmT/Jrj40pOjSSdYq1aQQ2UumuPEfXM5Y0lKII/Z/kUYLR4tgN24CA5d5KGtm6FODj0U/KvS4dLcD3KGQMi5B4Mr1HDcnsb4vMk8EigYD3hbtS+innNgYcrP+A6FZ+cgWEBpbTpPY6zAtvauJQ687wVuxwgLX8HHGdRSxpqtIrFNjUGBE9o1PUWxjQG+9MvH9GxFyywfuE8/hNPYdBbtlQGtqlqVa3kaoOgJBbwopPlhIL24KcdhwlTl8OcwK37fAA4GUrNP06bq5McXFjbOUgxqUFx2GHXYiNEW8hjs1vWzDT8Os4dZNzPn2oFo3gRQ5ueg22wHndXxM2N6BpYkWEq/wOUU4I928FKqq3Uc2Xa2YiOlk4pwq9rfcD/WqUsx1T8PLL5OsZee5vPZF2HdPwi33GrVouonmp9sh84+kIXkmvOZlSJd9j9BKMXPJ92QXrzvSLsk26jVSo5d2c5cKTMn01BJnndHP3Y/JRLFzGoKim4EyOa2/NAE/zyTEVJ2Dh9SbhVdWM9nue8zVXEFFf2qTZ0UItZ1TM+Nn85AoZLDNLgPdMCTdjmV4ZI3T/ekx1helgGP7C7ZtwQTJyjCaHqgjv8RVtmlGEydHnrKLcwMI+LeDXfWrpEeaPLob2kRdJ3nU99c4rol+Qf9DfzRuD4XKSEaiJ4sQBE5BtdrNyjyUUIun8ShhlPF+rWdm8bnMrfYInujuxVZ5GVVsHkTlq9OMpRREj3yDrFBtTrogoTeC9Wnvut9wpEuFrbaF8HjchZqEUpyyy0DPzgA05urg7KYM+n1KiJVSJfPd5QATzgmeF5KpNmIFkfIZtjZnEFW2l9H8dTHarMLwj8NBFMg/wMs+HyxN+WOPZT2Z67Wj1GYZ2+Mf47adNulLxxCUqoKX634quFyCLc+LoPSUoCR8JwwmlRga6sS3o8Y4kMbDBmE6bTndgbBPRphFeRvanJ1RyCywcWEN8XUfIMhOSNGzcjgPtaC8shPZxuuxGvchfuibY1fqzdn/pNG+eA==AQAAAACAAAAABAAAxAMAAA==eJwNkX1QE3Qch+UIO/bbTMQBMhy0gcBYgLjvBwIdBNQQI0WCNBCRFYQgbx4Yb4GEUHIiAilJaN4ledrJzAHREQQO9BgGt4W5ORUwUq8EGgFSlu3P56/nuXuUKjM9Taki580qMjdM0b3au1RUfJt+3qCna8Yl0uXqyT/kCRl0XBRHMbz+73k1/21PNLaL4RfpgocnIkGi2itRT5aotfcmhYkGSNappXI/M3GPzZKef4MG93BRnsNQcoLhcq0XxkyBOFrPoJeKMb3bTPP8Otp/Tkc2X/5Cks+0dCu1lxxeEEPrw8ViCkP2uAeSjjN8fmUDKlUMmiAx+AIZBk8ybItfJsWwhng7H1By9H1KkFZQ6JodnZNqPoradmCrZgvKbLfhU2snRNQxtPyQCIXdBzht+xpWKYMgirDBKcEdyleOUnbcCjSP+COtl4Pl6xwkZzJ0W5qNfnzYQASBrRjpF9xhmhFiNtYbEwcZakNmKW9BRyaNkRJr3ZBaZSRDZA9VVN2hry8yHHwswLMD6/D8FIN9N0NOEQcr07lYcgnEo0sM3OgZ+irzPv3txkPXkEm2kDREq4ZLSaHcTuHKHiq9q6H5A6PkdfUwvbO3kQz9OqppYOAV+uGfIgbfeCOln5+gakMQrG3k8DJsguM3HjK0NcnsYtLIP3uEjq7oI364nsp1drR5zTQp14vQl+GFD8vlSGmeoiq5Mwr613WMWUtRHgtk/eYoa4naFVA4coSs7FUU5jtEZ6THqL9URUUOckzcU2Bp8E91Gu8x1bc8oAGhNwIbA9C5z/JnzyJtXW0lizuUQsGhR2jqtppmmrooZk5NwTevyaI3NVJhgYku8RzR9IcvRnMe0uQtH3ySPEALH39Pzvu0pBkvJkXtMK0c9Mar2xk6/Bn+SmQI1fBwMoPhrdRoqMa8qTV/LfQ9Vojv8sDub4Ukdf2RFNc7KG9pIzI5IjRPe0FSwhDm9DLGqyWoaWeISWOgLxhy94bgav56nEvyQrSR0zErYEidG6BIIQ8RF97FSDVDZQLDszIRzppE+KlBCM1qGUz1crS1uCPLLMEuOIAb7ImPMjiI9mTY8gZDkuXJxcuEtXIJPCoZzrwoRmuPEBst3HHYHRX7/UCJEgQ/98d3Rm9MvmQPV6MLlkWu0JoFyCp2QV2uENopAeYCAzBUAxiG+DiebI845SM1e1+OMmk4Dp0NwMROT4RlSXGj2g0Jltb5JUf89zsHv+YxTDa9gtinQpx2kqKvTYL3LN6oEh8svumKuQlndB92Rbu4gP4HEcGN1g==AQAAAACAAAAADAAAmgUAAA==eJwt1nlQ1AUYxnEvdE08UyZRzGimoWZiyuC3O3KsByHqrPyhqOMf5p2WltIBTuhgKZlCWiPomAeNybQgy+6ywMbhIB5kCioCxYqkaKLmhRriiJjP8/jfZ3bY2e+88/7eH40nwr0PysO9s6c4jT1pQfT49OPGwlg/eubyC8YMf18JP+/Xavi22ulfXrlk/BGQSPt2NxuXRwyl0waXGZdmTiiGR113GscKJhtwwzOP4bs11Az/u8ptHL2dSG/OcBuzH9npxtRC41SSj26K9xhjU/wscPOYImNeeRBdeqHI2NEVTlfmFhuNz/t/SwnyJgyrYD88urGnGf3wn+/XsR+eWlXPfvhgwzn2wyv7VrAfrq13sB8OjnKzHy7/x8l+uN88F/vhqInqh5cGqx8ObypkPxzr8LAftiapH862qn99pJ83dnwR++GRH9Ry/vCc5Hr2wwkz69gPP0yoYj+cHudhP3zxej774e5JBeyHF01SP7w+SP3wxlsu9sO5NW72w/uz1A8n2tQP14xQP1z2VxH7N3c2lTROP8J+2Dqghv1wW0gt+2Fjwkn2w9NbrrMf3jexlP1w9efqh4NvO9gP53cXsB+O/tvJfnjDafXD6T+rH85LUT+8s8XFfvjitEL287vLPewfnmwvMXmPsx9Oqj7GfviM43f2w/t357EfHpVziP3wqZP57Ie7ndof+L1dmj9s/lDzh7+apfnDmW9qf+Avrqkfjt2rfnhBsuYPr7Fp/vCWEO2P9e6aksXVleyH72Xo+YUDT5awH16ZoX644pn64Xf8HOyHV99XP2wcUD+/u0X9cORE9cO2APXDEU3qhy91qB8eu1T98MhQ9cN92rU/s+8MKYm4q344ebrmDz8ty2U/vHz8IfbD3/Z0sR+ODj3BfvhoZiv74TtXrrEfvh3fyn7Yz3Se/fDaWYXshy9fdbEfPvx8l9APn/uykP3wKauH/XBboPrdRdbi7tVl7IfbOyvYD+/aoX64qYf64bn++eyH2x63sB/2hfUwox/+YXA/M/rpul5m9MNvxD9iP7x5RQv74fBXq9kPJzxWP3wz0M1+eJtF+w93mLX/920xRuQ29cNZ6+zsh3t3qR9e8UT7A2c2a3/g5CE+9sPzs/qzH34SYGI//GxuH/bDG0v/Yz88MKaV/fDhVV72w4F7neyHq0zqh0NM6ofjbxSyf9nwYeYHKV72w12h6ocP56gfjnCrHz7gUj+8b2AD++GdT65yf+DK5A7uD9x05Cr3B17lO8N+eF12Ofvh+aaj7IfbB7nYD5dHqx/2H6d+OPXF/ONHfGa+klrMfjjMpn744g31wwFhLvbDwY887IdrzNp/2L9I71/YcVD3E25N1/2EI9J0P+HTy3Q/4eYIPb/83Zf0/MIV1dp/OPOp9h9+eYv2f/SAXHN0lJ39cGVcLvvhxcvy2A9vi3KwH7YuLGA/XNNb9weur9P9gU2luj/w6q91f+CuRbo/cM9xuj/wnYfqh/ufVT+8ZJfuD//mLd0f2HlB/du3+szFYeqHu7LVDy/KVj88Z4yT/fDZKD2/8NMx6oc72tQP76hVP+yxqx/OS1Q/nBWufrg8QP8/wLvPqx/etF39bJiifnhsp/p7pflZWsepH+6doX446Uf1w7+u1f2BS2eoH65+Xf1wQ6f64bYa9cPX9qgfzrWpH64NVT98s7/6YUep+uGcb9QPb5qgfjh9sN5fUSeCLJNj1A/3+kT9sCVB/fB3ceqHNwxVP2y/r/cvvLdM/XDBdvXDVUvVz89D1A/ntGv/4WOntT9w9U/qhyuWqB/e85r64X33NP+kvobl03fVD3+0Vv3wkBf7D8fZ1A/HLFE/vMCq+cMLBxWwHzaOqx9++3v1w5GL1Q9Ps2j+8Oi76of7utUPJ6aqH/54qvrh4shi43+I154SAAAAAACAAAAAAAAAAAAAAACAAAAAAAAAAAAAAACAAAAAAAAAAAAAAACAAAAAAAAAAAAAAACAAAAAAAAAAAAAAACAAAAAAAAAAQAAAACAAAAYFQAAYAUAAA==eJwt0GUQFkQYhVHsDlJKlG6UbpRukG6UbpBulG6QbpBukG6QbpBukG5QUaTx2/HszDtz7v58okaJEuXjKP+/VyIXlaNx+HvVDo7O4e81OzgGh7/X7eCYHP7esINjcfh70w7+hMPfW3ZwbA5/b9vBcTj8vWMHx+Xw964dHI/D33t2cHwOf+/bwZ9y+PvADk7A4e9DO/gzDn8f2cEJI/e51lHt4EQcVddEnJij6ZqYk3B0XZNwUo6ha1JOxjF1TcbJOZauyTkFf6JrCk7JsXVNyak4jq6pODXH1TU1p+F4uqbhtBxf17Scjj/VNR1/wQk0/oLTR+5LrRPawRk4oa4ZOCMn0jUjZ+LEumbizJxE18ychZPqmoWzcjJds3I2Tq5rNs7OKXTNzjk4pa45OCen0jUn5+LUuubi3JxG19ych9Pqmoe/4nQaf8V5I/e11unt4HycXtd8nJ8z6JqfC3BGXQtwQc6ka0EuxJl1LcSFOYuuhbkIZ9W1CBflbLoW5WKcXddiXJxz6FqcS3BOXUtwSc6la0kuxbl1LcWlOY/GpblM5L7ROq8dXJbz6lqWy3E+Xctxec6va3muwAV0rcAVuaCuFbkSF9K1ElfmwrpW5ipcRNcqXJWL6lqVq3ExXatxdS6ua3WuwSV0rcE1uaSuNflbLqXxt1wrct9pXcYOrs1ldK3NdbisrnW4LpfTtS7X4/K61uP6XEHX+tyAK+ragBtyJV0bciOurGsjbsxVdG3MTbiqrk24KVfTtSk34+q6NuPmXEPX5tyCa2rcgltG7nuta9nBrbiWrq24NdfWtTW34Tq6tuG2XFfXttyO6+najttzfV3bcwduoGsH7sgNde3InbiRrp24MzfWtTN34Sa6duGu3FTXrtyNm+najX/g5hr/wN0j96PWLe3gHtxS1x7ck1vp2pN7cWtde3FvbqNrb+7DbXXtw325na59uR+317Uf9+cOuvbnAdxR1wE8kDvpOpAHcWddB/Fg7qLrYB7CXXUdwkO5m8ZDeVjkftK6ux08nLvrOpxHcA9dR/BI7qnrSB7FvXQdxaO5t66jeQz30XUMj+W+uo7lcdxP13E8nvvrOp4n8ABdJ/BEHqjrRJ7Eg3SdxJN5sK6TeQoP0XgKT43cz1oPs4On8TBdp/F0Hq7rdJ7BI3SdwTN5pK4zeRaP0nUWz+bRus7mOTxG1zk8l8fqOpfn8Thd5/F8Hq/rfF7AE3RdwAt5oq4LeRFP0nURL+bJGi/mJZH7ReupdvBSnqrrUl7G03Rdxst5uq7LeQXP0HUFr+SZuq7kVTxL11W8mmfruprX8Bxd1/BanqvrWl7H83Rdx+t5vq7reQMv0HUDb+SFum7kTbxI4028OXK/ar3EDt7CS3Tdwlt5qa5beRsv03Ubb+flum7nHbxC1x28k1fqupN38Spdd/FuXq3rbt7Da3Tdw3t5ra57eR+v03Uf7+f1uu7nA7xB1wN8kDdqfJAPRe43rTfbwYd5s66H+Qhv0fUIH+Wtuh7lY7xN12N8nLfrepxP8A5dT/BJ3qnrST7Fu3Q9xad5t66n+Qzv0fUMn+W9up7lc7xP13N8nvfrep4v8AGNL/DFyP2u9SE7+BIf0vUSX+bDul7mK3xE1yt8lY/qepWv8TFdr/F1Pq7rdb7BJ3S9wTf5pK43+Raf0vUW3+bTut7mO3xG1zt8l8/qepfv8Tld7/F9Pq/xff4zcn9ofdEO/osv6voXP+BLuj7gv/myrn/zP3xF13/4IV/V9SH/y9d0/Zcf8XVdH/FjvqHrY37CN3V9wk/5lq5P+Rnf1vUZP+c7uj7nF3xX1xf8ku9p/JL/A0QmoHw=AQAAAACAAAAIBwAAsgIAAA==eJwN04WbDwYAgOHfnXa6u7s53c2YbhM3tTOma7qNMcYYY7q7DYfDdA0nxhjTxtTYmXyf53v/hC9GIBCITTwSkJhkpCQN6clEVnKQm3wUpAihlKQM5alEVWpQm7rUpxFNaUFr2hJGR7rQle70pA/9GcQQhjOKsUxgElOYxgxmMYd5LGAxy1jJGtazia3sYBd7iOQghznGSc5wjgtc5irXuclt7vGQxzzlBa94zVs+EBwUCMQiLiEkIikpSE06MpKF7OQiLwUoTDFKUJpyVKQK1alFHerRkCY0pxVtaE8HOhNON3rQm34MZDDDGMkYxjORyUxlOjOZzVzms4ilrGA169jIFrazkwj2cYBDHOUEpzlLFJe4wjVucIu7POART3jOS6J5w3uCggOBmMQhPglJQnJSkZYMZCYbOclDfgpRlOKUoiwVqEw1avIJn9KAxjSjJZ/Rjs/pxBd8yVf0oi8D+JqhjGA04/iGb/mO7/mBH/mJn1nIEpazirVsYDPb+IXd7GU/v3KE45ziN85zkd/5gz/5izvc52/+4Rn/8h//845ADBGbeCQgMclISRrSk4ms5CA3+ShIEUIpSRnKU4mq1KA2dalPI5rSgta0JYyOdKEr3elJH/oziCEMZxRjmcAkpjCNGcxiDvNYwGKWsZI1rGcTW9nBLvYQyUEOc4yTnOEcF7jMVa5zk9vc4yGPecoLXvGat3wgOKb/iUsIiUhKClKTjoxkITu5yEsBClOMEpSmHBWpQnVqUYd6NKQJzWlFG9rTgc6E040e9KYfAxnMMEYyhvFMZDJTmc5MZjOX+SxiKStYzTo2soXt7CSCfRzgEEc5wWnOEsUlrnCNG9ziLg94xBOe85Jo3vCeoFj+Jw7xSUgSkpOKtGQgM9nISR7yU4iiFKcUZalAZapRk49hy9v3
  </AppendedData>
</VTKFile>
