# Supplementary material for: Immersed Boundary Models for Quantifying Flow-Induced Mechanical Stimuli on Stem Cells Seeded on 3D Scaffolds in Perfusion Bioreactors
Source: PLoS Comput Biol. 2016 Sep 22;12(9):e1005108. doi: 10.1371/journal.pcbi.1005108 (PMC5033382; doi:10.1371/journal.pcbi.1005108)
Supplement: S1 Data — (ZIP) [file pcbi.1005108.s010.zip › Cell 10.vtp]

<?xml version="1.0"?>
<VTKFile type="PolyData" version="0.1" byte_order="LittleEndian" compressor="vtkZLibDataCompressor">
  <PolyData>
    <Piece NumberOfPoints="800"                  NumberOfVerts="0"                    NumberOfLines="0"                    NumberOfStrips="0"                    NumberOfPolys="1488"                >
      <PointData>
        <DataArray type="Float32" Name="s_cp_pyramid" format="appended" RangeMin="0"                    RangeMax="1.#INF"               offset="0"                   />
        <DataArray type="Float32" Name="s_baseline" format="appended" RangeMin="0"                    RangeMax="1.1380741904e-009"    offset="924"                 />
        <DataArray type="Float32" Name="calc_baseline" format="appended" RangeMin="-3.4319753706e-009"   RangeMax="2.7206589759e-010"    offset="4664"                />
        <DataArray type="Float32" Name="cp_pyramid_tot" format="appended" RangeMin="-1.5376964484e-006"   RangeMax="2.2967019504e-006"    offset="8652"                />
        <DataArray type="Float32" Name="cp_pyramid" format="appended" RangeMin="-1.5271763232e-006"   RangeMax="6.1606631789e-005"    offset="12160"               />
        <DataArray type="Float32" Name="K" NumberOfComponents="3" format="appended" RangeMin="0.57749970156"        RangeMax="425048.49528"         offset="16048"               />
        <DataArray type="Float32" Name="s_E" format="appended" RangeMin="0"                    RangeMax="1.#INF"               offset="26896"               />
        <DataArray type="Float32" Name="s_cp_pyramid_tot" format="appended" RangeMin="0"                    RangeMax="1.#INF"               offset="27824"               />
        <DataArray type="Float32" Name="s_E_tot" format="appended" RangeMin="0"                    RangeMax="1.#INF"               offset="31652"               />
        <DataArray type="Float32" Name="r" format="appended" RangeMin="2.3526727091e-006"    RangeMax="1.7316025496"         offset="35580"               />
        <DataArray type="Float32" Name="chisq_pyramid" format="appended" RangeMin="0.00058594543952"     RangeMax="1.#INF"               offset="39156"               />
        <DataArray type="Float32" Name="I_pyramid_tot" format="appended" RangeMin="-9.0759004934e-007"   RangeMax="2.9266177535e-006"    offset="43116"               />
        <DataArray type="Float32" Name="I_pyramid" format="appended" RangeMin="-6.0204598412e-005"   RangeMax="2.9185164294e-006"    offset="47084"               />
        <DataArray type="Float32" Name="E_tot" format="appended" RangeMin="-802.00695801"        RangeMax="300804160"            offset="51036"               />
        <DataArray type="Float32" Name="chisq_pyramid_tot" format="appended" RangeMin="0.13408724964"        RangeMax="112.3013382"          offset="55000"               />
        <DataArray type="Float32" Name="E" format="appended" RangeMin="0"                    RangeMax="388349440"            offset="58852"               />
      </PointData>
      <CellData>
      </CellData>
      <Points>
        <DataArray type="Float32" Name="Points" NumberOfComponents="3" format="appended" RangeMin="1.4511853519e-006"    RangeMax="6.5475002392e-005"    offset="62748"               />
      </Points>
      <Verts>
        <DataArray type="Int32" Name="connectivity" format="appended" RangeMin=""                     RangeMax=""                     offset="68760"               />
        <DataArray type="Int32" Name="offsets" format="appended" RangeMin=""                     RangeMax=""                     offset="68776"               />
      </Verts>
      <Lines>
        <DataArray type="Int32" Name="connectivity" format="appended" RangeMin=""                     RangeMax=""                     offset="68792"               />
        <DataArray type="Int32" Name="offsets" format="appended" RangeMin=""                     RangeMax=""                     offset="68808"               />
      </Lines>
      <Strips>
        <DataArray type="Int32" Name="connectivity" format="appended" RangeMin=""                     RangeMax=""                     offset="68824"               />
        <DataArray type="Int32" Name="offsets" format="appended" RangeMin=""                     RangeMax=""                     offset="68840"               />
      </Strips>
      <Polys>
        <DataArray type="Int32" Name="connectivity" format="appended" RangeMin=""                     RangeMax=""                     offset="68856"               />
        <DataArray type="Int32" Name="offsets" format="appended" RangeMin=""                     RangeMax=""                     offset="74616"               />
      </Polys>
    </Piece>
  </PolyData>
  <AppendedData encoding="base64">
   _AQAAAACAAACADAAAoQIAAA==eJxjYGioZ4DiEw5vDKdPm2bIgCRGDF67+qbh7PnaJOvDhWfs2WUYEbaMauaRixV95gy4G1omt4PdMEdtJs3donypEacdn0NmGCbeSITLW9jv0ncyFTV4E79F/5zaVwMGIIie+lJfh53fQD/cwODSjw/6mx9GGLyMequPbpZa7H4MMUJY3SfP8KD7WsODSamGTgFbDD/tszaid1zUXW01PB5SZyg9tcZw28GDhpaW3XRPH+seHTe8erXb0ORmlGFQ+ALDafP68Lqh67QvRW7c8P0jRlxNDfpluEivy/BqS73h6ekHDSd8mGt44/JiisPCQ2sd0WZsX5BheODqOkOx+BmG+78uMqw7nG5YHdtMt/hYXRZlBErzireaDYsXBxryXrliWFnxwZDjbr+hd9EKkt2h9MOD5PQc9NIG7AYd9QTD9UILDK8cfWooEL7acOLtBYYrVpFejpOKVVQuGTJAwfon3w0vHV9s+OrqVUNvxzuG7+bXG37dNAsqTzs3rNj7CWzH+3UzDPVWlxqaTNhqeCDroeG9RxsMn69qNlw5nbQ0sVlBh4xwg4C+d2GGS+5vNIzuzDRcsuWU4UX2KYaCm/YYnl/gRtOy6mzCHXAY/FgRYGCmNNeQY0e6YbD8YkP26JmG89t6DddfFjKu+25CUzeEvxUzgoXD/5LThpn/jhuee7jWcNfVRYYCrocMWdNEjHbtC6SpGyzFRMFu6KzWNjIKWWs04c5zw2lvOw1dbmPLC7RJl3GFRwxXvzQyOj9XxejM8Qojs0eNRkfv/zA8bKZsZLfYAof/YYB67nrtxGr0+eQ3w6cmzwy/3uo0yvPhNSo/9YLu9dWDGWFgP7O7fDeqPmxvqBEehycMaO+eCaGvB7xN55dBv3pqsGMA77x9wA==AQAAAACAAACADAAA4goAAA==eJxFlndUFAYaxEGMCkqwBYKIwYKI+ltQYw8RjQqiEAFFKVJ3WVnKsggLLEV2WXoXBQ3YEBARjOChiCCIBbtipSS5KBJPJbEmepzR4/Lu3f3x/T3zZr43MxsszKj6PQLNh+Fcd9QU/LpgHg+vz6SoxY8b7cF4PBezZHoQM91EbK+JYewaBdZSGQExwVwUBfPGajNNfmqB4es7jHwRwp+KSI4oM7ERKLFpTSTDII3d/wokQBjPm5GOHJwaha6uiO6mAN6oAqj4dgqRX62nU6lk+jUR5etETFrixbAuY1YtUxDpL6NNQ86GBDn170Ixn+ODUi+YE9+H8CJFjbx8E/JTHtzVCMFj5RyBX5QXr7wXC257BdJjrmJR/xZ262VT5eLHtrYkuuwz+Nk6HKmpKx6j/NlgM45dXyTjOz2c4gle5PnGoqkoIDJERteVCKwHGZHWL+WoIpMHlql8OJ9NJ9FYNASibRKB3QoxVX8I0akL4Z5Ugu1xIeaTFAx55M8CzXCCjhTwoiSRTYcSyF7ri/mJBKodArk4Nhh1kQTF8K/QyAzgWZ4UxyY5XR3BLCWRv3+zlZ3HVVTWRSO1dWepaAnljcG0zkjmZF8Uj69HYWso4pbanbZJDjQ7uZHV6UWtnyeS80Je/BzNvW3RuOls5csPuWTZqKkpdWOQVhy7l5czyGGVwPN0DSuzN5DRn4y80pGqdRG0NEj51MmfR75JXFNn0GzlwBKLeEy2JfH7mEm09mzAKmM74+3CMC0OYMi7WCqjg3l21J/9MUokOSHYiqJIC4rGekskif6xOHZ/x4e2FAZ9o2JJRgiutkGEmInYeCOQz74bRUl8AKNcZTi/lpGvJaVnTArtkyTcL01k/5os7APz+cVEyd3aOmp1ZtB9/0sMQy2pNcnh9ax4ZPlO6DgLKfxTiVuZnEX2oYQGiij5Vc6s5DQa/RTojovBQuXDLuNwPq4dwGgMxSQjitowb+Qxm6nqTOTJUCVPHm4hZlUhrpVlvBuZw+fnMjknU6PlWIhtaimvCo8SvdAA/X5P+n8TsKXtK0YWBfNHsxf6inDuh8RzT7VjwNswvjcvQPtCPPcPR9G6S0nw5mT6ZULW10Yzy9aHc5X+eDaOwt7dg335MjzzQ3GeG8nX5vHERSSRYFuI6Uo1jsI8RnQfYO8Pe9H//CRN72sJ6ZlEokpFVq8BRzfOoD88l9LTqUwJ3coKIz/kqyPISlcRfCWbi83z8L+q5mlnOl9vk9DzjRKlfiRRi5PwSLXiyYJEcl2ULKyMwu377ew+nENJ6ylsfpgjeO2Tx73biRip4ljadZOdR/+GQ6ymQF78PTOeT2RcXybJswx4eNaY41O/gPO53Ek3Eqx3SOWTiATsupIxbclkxZtU7oizqHkVRX+tkmPFoawdHs7udeaExjqhW74Z50URPJ4RhfSaLwdEKWhMsufMmD00GO/CJr6SHkUly6Rn0O68ywzTgxT1n2X1/LGC+uSZvLn+BdF683D6x3Rmf1lJw669lPYWMlOSyWuvHYw4mUu2cwbT8mOxjQ+jPkNKw6ZwLv85gefODgR2SHH74EVBh5jpIyKxvxmJgX8Oo+JzGK+AH7xKWS2p5KTqHG6f97I7fJRAQ6Pl44E4F8tgSbFle/1nfPrZCPq2mdDzbjYLRjmRLmnloVs5Vw7uYOdXxdjcS0Z7QI+OM2p+cvBj/uAIjOdOIXaEK5YVQTy7PJmE9E3E/b4Bu7NSEo/F0e4pIGttGRMbDiPWraNvXg994zv4p9kzhmak/sUhvC3F4oOxCVHLhtD1y+eE1Ixh5nRoejKRNx5t6OVXkOW2Hb3xOzB5kkLHZTVlg1UcmhXAuuv6XNBx5myVO4o9YtqcPDCaL2XzoRj2XpUTNzeJ1Od5LD6/j9g79ey410SadQe+dv+i5vHsv/D/cx2hXvTtccRGQ5thenNY+dKUNQ9MMas2ZL7hI5K1DuEuKGPlrUzWD2TYYLd0Gs1DmFc8jimPhZge88JdR8SnJyR0u0q4YynHIiIeh/SBH/1pJ5IX1RgdqWdD7BEeatxHLH/J1iO6goVWFX9xWHazTKDdp23pMWU5/jn6hNsNZ+ixaaxqnEL4REuqfWrZYnyU11e3456Uir04nqV/xGK2ZixjTrtjXO5PwWlP1EsCMHSdRGWvDMU+NTpWSioys7k5rBD9I7XUaDVwt/7CgJ8vkJtrChxv/V8D02HVFjV1Opanx4y33B4+heWOGrQsMqVx6WIymMzonxuoGlZCwPh0FlfF4BwUhsFpfe7ourL0mT+Xl3tx7bQfJp9t5nHVJn4SSQjMSaCoKIkb+lkMWl3Gj3vqOLNWyIH+GzRndJE6Y5hgVPW6/3LQ0NiodV4QvWKq5dtbZpYyjTHs2WpEqUwfndnTeN4+i7z5+4gcoWBh1Xt8f87mnucUmhTOXMlwoyPCjSg/ERc/2DEo2ofHl13YHyXik8J06mxzKZYqOWqxa6ADLnAq6DZPte8TIu1lYZCeYPoi8//psD5LD7+IqbQ7jMXksjHOKjNWZy9iyLw5gtvTZlJhlUzPSzWba0TI06FU15HuLg+6r66m00JBw0D2xx20oVbPhbxGGTlmmSQ8UPFCM4n4mFySzI9Sc7eWkqntZOY+RXH8NdWqQYKYLt+/OFxqnSSwy2tjfZg1iyYLePcgFp19Sax3b+dx9T78hLk8Ccjh728LBSXZz1g90H2TJ0joT1PSNjSQLRcSaRrnRJmxkPk53pwq9OTHimqW91bz7URfTv2RQpfgJMGPKvjz/UXaNVtoyL1I+egWZhv6C7YY/kBj869cfxBMVv4q5ngY8XVNquCp8UKWnihi7BMJ0dIADFZso3HzfKyHVvHrMXsaD/iQYmcq+HZxMFdfpKJ1rJHMkChkngnYmIaiN3pgz1ioUC4t5G3admJeVtL2vIlWj1o0B++nrXsnVuJyLLULuPk2nyShs+Bp31S8Bp9irImJYMahWdxutMK0151ElyTmlntg+d4YUZMT22yc+KX5GQ8t3FgfIsJgogsT4vzxbQnEt+xbqgc2RV+bG/2/pFDsrubh6+2sHZzM9L4d1J1owPjwLuzP5vNdZx6PVN64no1hf4MPs1PWkJCWh6GPnAV6EYLDb8052x5Er3EILwc2pM+laVyK8GCISwHHT+zljcKbg2of3lnb4DuwZy4Zi7k1ToxhhpjUIhmFUZ4kfJfJMZWErn+qULXWcs42nRjusFw40Jc2eViPLqXjtJhoZzVf7vbiw2TvgV51YeMwHyLfixgZHkz1nWLeOCgpEJ4hafgnAlW1ii9ktRy/4s2lHytR2Kzh48wKQcNDZ37X8+K3WTGsNVvHWCMVXWcLCJjcQoB2ENF7yjAYqaLvhIzBRXKaXom5m6XEITmRyYYK7lbZYrsxHvOtYlpHu9DxKp7o0kDUrm6UT3DnhjqBoKgqjnxSQUGlEI9jaey77sNIXRXvLqYjD0qj+dB2WhKyyXubS9+VXNq/VlAwLQfr2BRk2XkYjUhmXFg8pW2pDH2eyXyHRB4FpLCgX81xpwy6izKZ7eZPRb2QdlkAu1ulhP0k5G6zkJLG+Zh3BtEXFkbdNU8aBGt5qi/mwQkxvx2XIvrojaM6EK1hYmoGyxmf4sPG+xIcbgrpaPHmgUc4L0d4UuLpx8e57hQOl+A80ZWy3iAy5t0UJOyVsUxrA+ZSP2qEbnwYp8K93pP62SK09IX8G0GJD3o=AQAAAACAAACADAAAnQsAAA==eJw1lnlUznkbxj0lJEuLbC0qaUbP8/v9IjFIGUnRgpSKMiVKIkJjCmlBtDIasoSKpJ77+j4tkiKUslTqNRWlZGkhlZQZ1Vhe857z/nGd+8/rOp9zrnPdvSMCpNoL/bmRB6eQQ8gLbsT+DbR9tg3FXg8i08wCitmYRCqF+jA5p4vLAb5knn1ecsK4WHqhO58SHmvhF+U4CluyhB924Bj/uHsMr7FzNYx9VsBA4g+DYF/AcybETvcgWw3Y3WjB6CgJs51ZDlH5VUwKPgvdIkvy1hyH1yvcQPu80PzaEg7qd6T7zmpSqfM6hMz2g7dRIezinmHGMIZejXNg39JxGCegkPoOemHjWIO/iGXmX8L4A7PY+xWlUJ/qzNpPdyMztwpK8d1QmCTPau5MZGv+FrHqtis4b6sJ79hdqIp4gLbAU3Rcm2G/xs+47O8vcXIvIr20CmxvbEV/RzzmbbcAc66lxcfG4cOyQPT0nUaexhFUuYdDbB4Gy5azyN92BeXqj7BnbiJMpp1H+7Pz0Nc4AHcnEcvSr4auy0Xcto+Bdep5OBZcgcLzTMyIi8CsXYeQelRHOtWkUNJ5ypM7Oesldyx+Km+cx/PyL9S52+qOZOWVROHx8VLHzjjuqViFz7y/l0vZlC9x7LxJan1GCL+gjENlK5DV74sd6pEI1tgGWwTizdYIrE+IBG2MwWmvYahkS6ATJsOMaV9h816Xv6f1oxC9xJL/c95UYc0sge2LsGPXH9sy3VsOrFv9u6pNGds7j0U1mjJrkRGbr2zK5k+awhoT9djb6b+y4rnbWOLgFVY/+h/WP+MuG6z/kzVp5zJz+Rym/sMDZsQqmWIuY/9YXGJ+QQdY2scAlr4zhEkojNmfCWc7fg5iVc9D2PoFh6jx7xwq1dHErYoo0i/fRfZdCVSUNgTzut5SrWoSWes40cgwv0ynjwakKXB4t+4VBZwX0D5pM+Y7nkRy7CFsbE+Dg9MqdP1jjh9OHsfX3X9Aa8spKGreQOydQlRkP4FmvwnrVdFjd1M/oze7DgrnanDNPVlc0e7JtSadl5TKBZKcV0hmQXA5qds+pIGPp0nX2Jyqn9jTFsMASpsYSi5pI8jYqIEOG4yCxUcjiOZpojY1BvE5cVjksBMbyyxQFCWPYtVLmBPrBtNNGWifmAWVqQzBnpcxyrAeWQfV2OeIiSxE5Q0aRM2c59zRvOjuJ643eSGfrOnH31H+wpUpcPwA6+EyK5V522It3mHWB27n5Dru2hpr3lRO4AN/8uDiO1W4Qg9Pyt/9njYpHadH3nqc/u87M11HzxcrVR6RnlQoyAzi9DjTrHDuudpUbrb9XK6qOlP8RbVVvD0jg6jenvxGl0jmRbhIj0pmSctLRbyG4UJOT8U3M/DJEurRWs+cpn1kb+xWsOJlM+Ge7k7E4sXVhaOErYdH8MfTLaQa75ZSwZYumnWzjbRMtpN6iSom6LhgEg2HW4IejB4a4U2TGOd6fsStTwY4I28OyW57xE92Q12wFbh5u2nL9Tt00C5f+r67gMaHjIXy8c9UlKeCea3+SLM6hYQtXtCOMcbXUDWsV9KE01Qxdmep88WLVFCdaIwnu56hybUI5/peYLf6a7wwbkVJYQPCLn5CboqI9YTJsdRLjfDIe4XSTjlWvWoCk3+gzszn/o0S78MS5c+KFJIaSzvyDahWcVBaFbqLtrv/h35Si6So1Z+kDmZKWHTaFVWaithktIfKfkmhP8YVSocMuf1tg3h1Vt8Tv6ycaRNx0bSY9meGks4MNaw9thRfzDdC6cRMiJQXYfk0J/z9YyEtdOPRJazDXas9gHkMPGLHILr3CPTXBkD2czpuuKUg29EFDV/XYVuYLZRjRMhrckWtVRAqlWKgn9GJM7P7MM1rKxotEoR/M9xXni/boPqEZN/5Zms3I2p0P1YWPIXXEhcoX+tApEErlu9qRsLsGrQ+/n7tr6FSrwStF0thGlsvMfTtpqZ3gfjJxQZPZTPxu5YI7Q5ihBQtQEexPHzXqaOm+h96ukwJUU2DFL+ijjLGyOH5Zn361/9fNXhc4q6m8HSv6AgNPL8qnj7aFSkjfNDH4jDo4Iac+6bYsEoHlyNCMfDhOBIHIlE1gkdiWQgWJkvR8/UWHt8txdOkUnRpd6NpaD/KEwZwr60FFlGPkd9zH9ahDyGfX4ZVxwtQubIOnTa5GHMlhf/XP0jRg5Xtj5fFXTiLrA3P8JfJI+y2aceil2+x0q4GSmYjWM7mYWxDcBtStjdAM6oRFYVv4HWxg4LbfXGsVBdGHq/J6mETBUdnU1lKFF2s24U9fnbYa6KE8JOqEBnF0tDWPPr1t2TqDGinm5EcrvhMxf8ZnPGrl6WqSrKWLZmRZTxnPw5rF6Huci1+TW9D0Njb0BxSg/I92fCLLEe22wAm1LShUm2nRLzhLWc2d4L0WOYXiaG8EfflUZo4yf8g9SYW05zCA9KkHd+72FpLzi3f6IGpNd6ezIZX/mr01Egg9Son+aXn/sdgzvlmrizpuiy7o08W1zo+SzM7HNktu/B8zPftWZ+Cma3Adf/rII3VzHhnNxLzVTFF+y2Zl+nB7nYx7ZzeR6EZPvjyailKqoMxusIHi17sQEJ9MvrKbsEm4iq8vyXAOikSIckX0ZEUh22vt+NBwFqMV9cV/s+BT/5Cv/7oj+RtPojbm4yQ3Tdxud8fhTE6wriZyTh0IwNef6Si4nU6hm1voDlmj0i5u4XUIhbDzCAGFZnlMHugwGySY9Bqshnaph+g93sLcie0osP5MCDzg+dAHBxbHFEXbwt9G0fUHLxHxTLz/2WoOrEQkaEWTH/+VqY2aigz8LWF+uA2vJQ/glL9IoiDm2B6tgN+Dr3wXqVFYxeflD6cEi31tG7iCh+KhEDxXT404nc+T+UIf2GcL58hcuZvO/nwAYEV1LhUm6P1Obyq3nBhcZCKsHn2JKE3XSLUXJkvVNzwFT7t9Raaj/0h1BocFupCzYXiY1aC3CQHYfh7W6FbcYXw9rGTAOV1gsrQdYKlt5OwXiKmgqUtNOVAN/32YBvatD5RfU4EfRwrId/Lc6SJGWvovGsaeflMI43p/tyJQl/erCuaLw9K4T264vky61z+1ZgcfuTQG/zAymv8ctl9/tWJe/yUdQ95mbaTkBBcxC/L/8JfbBwljLS4yV9b9oZXDm/mTXtb+AMzevi908NJ9095rNZ8Roa+MfRkTTxZWJwg+8JsmvzLYoQ1RSD+2nysvKaHC0pRdPS3DHqnXUifq45S8JoAsvcdLaGlQ8hItois1DQoOnkk1g5a4vT465TTH0wLl/9FJ9/PRnOHK56N1UTzlLXQaT4EuSN78NwJ4F+n0YHCG5RjuYB2vtKlXRNu0cZ2VchzJ2lQ6YJ0+YKb0mGWeVRoe4eWaN0jNW0jKvBoJiGqibak3qHS41GcoPCIL90t4/QOBtKwYYrIeWOMvjMRCLPLR9+nYjQ21ULRrgKrtpaiMekzguqHMydzBRZ69i+YbWqVvuyQEWtrp3OzM2jOiGrK26KD31IdsDF4HwIHN8PqyDwY2oRhcGg0XN5eQkRyAdKX1ODxhX6YeffCpbUPQ971wuDxSyTP6YIh9cPukDar7xfYqBsT2f2I6ezQRwmTJZmwKUk2zFzOmk18bcXK5zgzq+NZ5OGzCZn7IiFcOYscNx9sdHVFatYKXG0zgdkkMcr2W6HmVjO9DlrDLxyyGBp1JTjx/j6c1+bCrLYYHhOfYu7ml3A7+hTjtT8hevn33zepATrReeiM/whPZ5795C5hmYbGrL9TmxUv0GS2kXNZfJ8DO6OcSCtzy8njQSiVGA2H4m1bDHWPgLmjDKsnlOCYbz5S+qvwwqoCz57dwy+eQ9ipThFbkTiE/eA1ih3MH8s+2A7AKEeRLVMdw55wY1jrdAV2pnIiqxVZsmRHFXYzajLL9zJk1GDA9uXoMjmzyax6gzp7820c+y/JUXs5AQAAAACAAACADAAANAoAAA==eJw9VgtYjncftpSzzyGHGJHDSMyh525OTW2hEEI0Z5bVGnJYEk2YxkSlwjoaKmZDqfd9/7/ncSgmtLRmDjlEkfNhlsypj+/mu77vva7nuuo9PM/vfx9/yzJ1uJeasThboaPbWK194SLEvqcja0IG5n0muGgrGN1V8GmpIHCSALzWfytIDhNsHS+ov3gVvnKto2UWxmdb+y5AYd7JXF9nwZoChUOnBFP+EGw/yr+bCBp/KajuJLjG+75cJojZLShLMdBtgRmqoxne2WOx+MPftZdvSrTb11Nx5JJgQpDgmIvAusaM+esEJSGC9wZypghB8feCnh8LDuYqpKXM1Ro4tHWZ4d85d9pTW5c32YLd5wQehYLInwVnTIKnUYI9jgonvhHYHRPEVQl8Gl9FuyYKZfsV/n6ikOQhCHMX9NAs6O9ZqaXvSETCJ4LbXdNxcIWC3X4dteYJNnOO9UcFsRsEI44rFD5XiAkXpLkJOvwq0FIFHzsJQhMF3qME9tGCmseCoXkC5SPwOyHw2i+Y2cNAgBWxv68QPkSwstiC8KaCZQ8VDC/BPNMKXG6Rjib/SkDma/Jw3gwrPjO2iyBkqOBAAs9/VuH+XUEe8XHlrIPJ0aViBdfVxG+soGlnHekvBXsjBQ35nc1PKjDmRhkarrdxqcVX7QEK1j9YMDGAM9bwOZz1+iEFh6QMbHmUi22haWiU64VmW+OwdlI6trd5P2d2Oc/ipWNYAx2p03UETxHMmaCj71Ad35wW/Os3wSd2Ok5VC24ZgqP5ApsfBH0+0FETKwhOEzT7U7CojwHLUJ4/S+Eir1rEZtw4wfdv+VojCJomaNSD16D1WPTyFy3RcSmWfRiOsGRffPtwtfPTltRilUI5tfghMc/aSc5vZ6GvRTCLOOUQn3bko2KGYMdxwRNilvRQML1E8FktHV1GGNhQYsHJfxS8iOPkQIFnY4GZen3cjfwQk0jy2iIqHg+C/fBXpxitImQ5vjwxDA1GzYdlro665QozVxLnJYK+9nxe4h2EORELcu31E2e4KbAKpXZn8iJPN7zJWZSOUWaBw0IDUe4W7Cmw4MEEwXyvvejvLxjC+5gmC+q+oq7acV56IHlxDry3BWhTOq/TpndKxbyS6ShwmoNBvTNxlBrakaKQSjzcWglauQry+ftfdzjhEy8DUzjjQXrvha+geww1Sm1WXyfGfgY2TrPgiySFEuqv6XTBjMcKO0dYkPCnjqLbgq+bkQ/q/ewX1LxS8Gn+Jtt3XyO8uriKv7VDt1Xj4LxiMVa3NdCy3IJXVoLzxG5uC8HAnoLxWwTGd9TEMzM6/CK4QAw++JHvHRIsX2agaRcLVqxTsHHbgpWajpV+giXFezA/wMCZsBQM3yTYxecuqCM4Tv5AfALvbcnWC0u0tDF/aLZl97WVpaMwJyIYa8sj4XDdgpoDChviBJOIf0FzwU9z6Bd63p/e9l+k0D+XXuMMrgcMeGSYUTVLoYLnrG9SKKW/PYcTvwaCwsbpKO5gIIJ69V5APxIDW87zw5Kv8NY7r+9dzbWsamXyGjNTa/j5OW2VRwhepC/Ftns6KqnLitqCE8yNkmIdill2jhzbM48e2QjeHBb4/mHgWIAZ/74VgcdtDNwm9skLqTnqNeFaCu60N9CJHrCndjM5w9pZ1LEuCPiUf3cN1N7O8P6g+ibtqSdq/xbv3DkpU+seOx6224NwtWcq7sZY8PNJhT7M953UxsL6gsXvMysyBamc48Xh2/BbakZaS4XvDiu4M78elCmoa9QsPfyMmek7klm2nBo4QB7omwriH8ffbvIc+A6Dt69Fm/Y7W1cf1J7d2KE9P++kXdbDcaHsS1iPMpDkZ0HsfAX8oqA5CEqJ4R3m9m52SHQlP88zwb6BwqYchRRmpTVzyo5ZnEDuriSkoO0cHTeZZS4XmV30Yix5sLBb0niPXkW93mGwOutQTk6Glena3Xxn96lxmvvjv7VHbp3heDwKp0RHZBTzLVlhGLso8ZbCDOpgGHPK5/UtbC4y4fw9C3ZZFAJbeKKkp8Fc5hwaM4xefc0sKiL2z+MrMZvcu2++jOioK+wM5lfrpP9jUGI9zGTxcDSdGu1qWl7liBMv/DE2NE67YjMEbZ63RqMiM/KXKcyyUfCkPw4l5WBqPvk9bEJr+v9YiEJLai6PGlnOc7qxIx/0EqQMYlbeYnZRz93r7sbOYQaOMDu33TXhvY3Mk0WR7zBoHzZ4v8P5bqaRe2GKGbHQ5PTUDVW1v0Fe9efwG2OFx+sMtPeywIEaM/NsL8ijrUcx0jeZEKdbcGWfQjCx2epJ/waTX2rso7rsq1BmPGdpt5Z8LCYPxP8ue/1jf4XZ3XWEfc7e6H4v53841HvcCNnWJ7V8P0f8tTFL+yukLcqf99dOJ/jkzoswMKeVQgT7cgm5Hn3YgNMzEzZpCh+cZg+wtyrXZaDK00ABZ+hwVSG+gLwfJFfcOyZup/bTBemcrYi7iQe9An5es0LQ7XSbdzgcdfjROTAow/lcxGZtubMtBngEYdr5LG3LGQtaMU/Dc+jtO4KOdXREBxn4+r4ZS7vy7DHcIwYrjCfmzSdyt+gnWED9t4rn/8KuPVuJV/TAfc4dztmq6ZF69MU0YjOZHsndaeOytTJJexgf47ys2Snn12sGo9+uYK3hrzbIHb4aGwPXw7oFNRieYyojz5fY4S5jLqFRlBlfBSisuaPwUyeFhW8Uzt6kB6fyzOzyWuRqyU6FKcykz9gFBrvEnr3mwfwOaaujvpWOidx1Di1ltvXWMaTZTFiib2jupbY5RxLt0THXJqfd8JGafZ2ViOuShQ2lOmZ0FiSSt58TDEwYbsHLiSb0497Rm72w31Eg7N51QxQuMLtTifsI+q8Nz1jFs+6mJxz5XhDnyGDvplIXfailMHIaz573mSsYHpOOAbPi4OSemlOWZcCIqNDOdBuIm7+vgZfNPqxlB8cygx9GGejlqeBI72Wyn5Zbc+dkf40kNvncO//mezNWCf5klxdGKFxK0ZHNbuzAPsnLEvTvT01MKkWzq8Sy+jJM7JY2O8hHBbN6Txaa0zt2Ty3Qmb9LRyfiH7c1aOn1HTqxe5pwfwzpa2AXs6nfNeJL7V0jJp+yt5LY/5e5E9zivuTAPBqwmVrlbjCc95vKbqlid+xNFvzG3SaJPPjwfm2IVVT0f7+7cB93Te45/vyO1xVqo94uBD/h8wojcfdWNKwmG8glfh73ymE7W+FRvkIBO96b+ejKjHqb98k84xHuWQX83ua3e9yxC7jAczWt4Y7EPef+LmYE8yiVfb6OvuhBrZqYGwH1dHhzrmx+nshnH6xk//EaR27U23NM9oInu7RJcx3HXxeh91qFEHKbxv67QS4r6Cl/7kyrqbGPeAYb9kAqs9bugqD19V3o214Htgpmczd6HpqL4wMMrKKfbG/wmdxxQ+0Ep910XJxdbHrDHTuS3ORSo/nc58+qPSjlXPcnVGNT9z34D2vf0yA=AQAAAACAAACADAAAUgsAAA==eJw1lnk41tkbxhVRZAtZ4rW1yc73vM9NJEsxQtEyolDW7yumUTQpKYW0UFMxaR1q2gwJNZYxLZRKQpZKtCn9oppERorfO65rzr/nup7znM+z3Lel2RgU6RriluRn6uws4b7/KYVNufaIgnZmU9LdXtr8+yeSWcQjeeJE9AfrQLLtPU3W+YcmlfBIK1aE54iGMNJemjul4nypwk0CIp1aKhCEQqNaFgHVPJw/TsVCKUUYpYxHhfx61Bd447JQEp+TrFF+i0fqi0j8wg3T4pefSUVZIIyrfMZyF/Vy69hxNkFbBgbfueOMhT3uDx6h/Dfz0ZOwAXW2bjiibAlTFyGS972lv4MB4+N7iJefh4hAPXg8coR9vh2SK2bjbKYXOqtNkXGRR+/Uc8JjL4cpVkcWVafDENlmjvnzBqll+AP1LJgItreXvvAbYVU5EefT3lJxuyKrC0ilp8vcoTptJtVJWZKJiSVekQqk80W4VSZEzdcZqLluiebvpCFyNcH8eDNUGS2Hf74hzm52hxvPQe38dQr/yMOil8dVdRFmrFKA7X4JKF7zgN4uD8y5MUzOCyIR5tFMc3Ou0s8bP5JX4wfSclXErK4NTGq4gf396QSzG8tw8NVeurxHDsGzNaF6mYdmbz9lPz5BOl29tC9JCfNfL4VD0TzIvT1F61Vb6WGnD2qLZVChKMI8SQF2++rDs7OKXtzJoV+mbIaz/BrY93sjs8AKogN/MGsvHp9DHHGvewyyqjWEscv7KVXQL5xZsJIZnEhn84/qC/U5f2jNLWNli8uY/fgy1pdRxiTEJ/ZWGUvIL2PvekrZ9nulzN2hjLk6l7Ghuzxe1vBwquMhoSlCdH8pK/qdR15wMN4ZOOHBVwekeHRQ9N5Gmj0kD4V3EQiaIcKVWB57Wjso71A/9d48wvb5P+Q6XxxgB+t/YIM6mezx2JeknHiIZMtrKbdFCq0WEpjRPA0m+ZXkncqj/6IG/pLsptxVBpBzMsWD1b7oLQ+mZZ95nH3Jw36lF3yNZmIgURm5ajwWnJXHk2ZL+GzvJ/PIBtLM4xEYoAm9txawuzzCtBKXshMW8ZzSSArrP+rPvpNMZ+Mbm8jcVhMpydNxVG0mQutV8DqokdyjRMgU/3t96Xf4s5THt4IgVLdKYL+yCOmPI+DzVYQXrXlk/zwS1Xdu0q6ucxR7UBa+t+uZ6JUKcq7k0IJrEjAtf0oFJV/JWyGeZp51pYXhZzkJ8yBun102u968ihUm7mRJr47R7awInH8tC8/WW/Tmy3162nqdnnashrY8sZtMFxc+mUK7roukTxsjq2sSelV1EF/XTp8+RyJRciWEDVdJUUIZSQJpZEt3UzxnTvoPRAg2K2M3Hlmi/FdbPHziiUjv09SuKl1kHa7MPvTvZVutZ7FVJ8LY/XvRLLrXA7WVXbRDVxch5AgzBQHuoplqXvBYs+EzrbogII0wGSQ2ycG4BXD64S3ttFyKdj9rnAyIQNqK4yxT3J/1zAbHAmcLdV9HwnNbHz3onAf32A7yObkUJGeLrnFh8O88eWnecCPXHPiKu/vCmN1bHMo+/hLPtj3bgjf8JMQoOkIng0dhqh7k3xmixXITdh/XwCTfTipYu5VKYmQhZeaGk/2RuLqTobA7HE4/G4PTHYN76ZbQuaCLjmI5uJTnUfvRINjNmYxPuUtwdYs3tiWawu2052jPG8W6lVgmbC9RWr2dW9dzn+vN386kBray918VwR9Xg6uWJvjN4ZhARbT0oBnOfJTC0WnWuNvihecdPC73ROJDaijUYmNZ73lzzJ4Rhe7iINRu5rGwZxz9mKOOj1KaODBGERkPefjd1kbuII+tZjOw8qMF928OpvZ+JdauK9jGyYu5Xxrfc+MnLGFXLsSyqe5q0Ntvg6He6XAyUED0VG9M1+cx67odroX4wz9PE2cHxHun2AWaz8IRJd4XrTN53J6vAK2iBEj97YBvxlpw+tEAhql5FM/z6Fztgnf37fDX1slIL/EaZfDvuSPbe2nI3IilB9dxdmtfc0kff2LTg5JH72uehEFYwYPXkMaK3E5qOTYFH5wWITOnj+5bbQNdCMHljsc0uDoCCrHeuFhuhJ05MyGlGYLDT9cIXxwSYWJlD5WoKuKYujOeyGrD7M5a7DKTQvnYRaMMlm0PKT7sEFRyqrSZi0/7gfP5W5qV31vLRKr7mUDM2JaFY5eUBxwWCZCRzWFz6RIMFSRg4bNIDKuEwyrDBXIbGuiNRwRT+NEaujdcsURpNlg3MBwxFQJpDrby7eQieERL/IeotMgCgVJRsK9Rwn8MGrN+K3kfnV3yMvlcyfM/prC0pSJ2+Z/xzPi1LFM+F0q+I6Hou6qDNfOraMQzEKvqJ2FPhDZmTNaDwM8Cx9420riMcWizMYPPTjcku9qjufg+LQ/2xnDadJhul0dZ/3sWfWMBDK54IKprMsp9/OHQmjPKwChs/EXDtO0lE0OzS1YN1pZon4hkPb+nsqjuEFbXfZBb+Vhca6kApO91Qh/vKNbVH2BnvA0f1n0Pv+dWCDO1QXpLG4VsScAlnemIrZJA3lgeWiYi9MU9orV3hLAK0oGKjRBjny1BVn4ZbW3XR7KSBIYGmor+4zCYpcIG8JCz44yYdL4H0/9HyP5MNGY7DR4Um7RFYu5LNbQKeEwN5TFXPH9zi0OgutYeySFa2PwtAvwVgbC63BSGx0ww4ZIa4g09oXZDDnMT1bE/QBFxK5ej+Hov9XhVUPytGLTfEGKWiQZOno8e5eB4XIGz7T9VPOdRAdf9P1P2fuF69rLBkd4khkNm4SBJPROO1mw4IYlkN6ijOMMVpTsu0N2UJjIaWUNnNilhB/uTPsTuIzfJPjJdYQPPqxOQJNbvsIhvdCCvnb5YdNBu43F4LviDfFgtacj50NTfeGFWZzbnPHZKUZ3Aq1DtiR1bfl6R1RYsZ986efbW7xQLqZlDz6/vob6gaKqIS6fqWdH0H7fC1ojRvKq0x2MnDVJlPYe9dXOg/nAcWsoH6aTaF9L4yRAxfiN080EwjObpYscyP7wVVVFmnj3d3DMRLmeaSD2uSlgj84X7/kGt9fu4xaxp44Fi+YpKzjU2io3ZZCMMjNlCh3wPUvrrDOJWhKCjIQwOFYm0xSabnhiNReq6LzS5WAda2rGU9LMt3PvkIGwbj9tHzNDuCvxaHgDFSFM4NXniqGsdsWO82ItJoDJGCWuhgLWfNbBRroLc4l3pUJMSG3s3El3t6axxhngKjbKYTEwR3X4si34XHXQsiEHVtZpRBqs0o2lgvz7O+xjDbfU3cj06QA1iPb0jjr9xtyMmUgQE3ACtF7+R0veYbjr7wvd7Czo3PAEDPTwsL7SxssMmeBUVgE4ZU/gvKiNrlasktS8cr8Bh0eGFVFl4gHU7rKFbe1SRNhCDoS4O+U0VFOi/BuoLZtFrK0PMXsdj+KgAcVUyCE7chPuH1dG+VxUn5cfQP7srSW/XQ7L+qZyiV0pihZsUtAtV8SlgKzLbDeA+qIfkFB7aG2dC+cBSWHTmUWbcFvzGW5GE2IMVr5fEhH0/syV/RuKK2L+1C21wL3SIfIxaiCvUwYF3qpjm7UOXRo7TpPod9G7YCqcbFCH6qg4t6fVQm+aFjXcS0Bihj2UtLjBSqKIngSbQn+yARw0N5HfwBSWoW8D5LxdQljh+v1hHHofgzE1xjb7w2PQ/I2RWPaHYSrFvNRUh6NpWqAnX4cNFsac+pwo/RcCmcphOP3dEidi3GJ7iMX2ROYIj2yjc1BxFbAw1blqNtm9x6P06C7euJ9OcXML+TD18KkzEshw/5M46TNX7wpBU64Bcq0mwCgvCSFMYPHpCsC5NA1fy7lHU3h8p5Ug9/R+tJwwdAQAAAACAAACAJQAAtB8AAA==eJztl1lYTW/c/htkSCpSRAlFE42iQXuttfdae29JZaoMlRCRZEwSGjQplQaVaKRQFFKK9nqevdewpVQyVUKhiVBJSPr/Tv6HTt/35H2O7us5/Fz3dX/vW0bm/79QROb/9P+qvvTmMMdxnRs6EJInGVqXiTyKeIT6ZhPUmUWbaOz3CO/cmJB92X6a+ng1hlAa92SHB7nU7V2xktLhVUL5ysU829kedONKRzasECPmlq7jafCt2ZrUJQgaMgWd97ROInqpjBwrXID+ihuROITaI96/mpHdssWSeudxtCHQCLuQpkCbvwrjvNdbioTYT5DEKc8jvVJfkDZXSnhFLsOi4FtnSd2W47xFcyYjKyJbkVCPJsmh08uQsuc70Sh9IYX7FlCFvbq8GTt/M0eO27CbR/fg/upG0p4id/HEgY/w3nQR8Vj6FbYrREL23Smi1DgNJjx0gOfWmRME5yG0ehUFnb4eIm7H8+B8sxHwPLkfD/E+A1vn2cGjunpEUMw+GLTdCN57pUS8CAyE6+IIuGqLDqHbvRZ2jJtAC+XpRBY0hWyBEVSsUiB60zKhaeZp2ItuIlJ2hMH+pSugor8d8S/+U8+7glwEhbPDq/CuLz9Iq9VysO5OGi5YmiByzrkJwLJdOHddFPh8UhN7/7GFcgzYTu98HM/zcBayX4LjucPFNsTj28bshauPJdFaS6m0bkthCJOKP6zfRHsd8mUXYWPcqks8boqFMkN+0LCPOmvJkb3HwDsfToMtXHmxy4QWgvp6fuW7ObH28+Vr4dHzM0S2YDJQnNXJe7gXI3f+GAATc5vxs6fviM533yc7Rip427gXa4xCKFH6rGzuSoVoEo37CwLURPiuIH8kr1ENak8dxp9fS0QanlDgR2k+3hdXzwl/OgW6Cvtw08hI0c9uKdCLq8a3eF+oWdvtQTY5m/DaW5RA+BtH2CI1JDBtffKd8AeZ/6qd9+FQJZnO04LDS2SJ+5WKZKL/X3A7+g2uI18iWuT5E4zff4v/vZ9UM7f3JjitlYFPfdUnil2fANStQvHuVwWiRz6fSfeTnbx/8d8+Yx0n+8MqeJX7CB9731Xjf/kK2Kjgipf4LhX9bP+EPPtWIPE03szJnMkHZTen4Jt/pnK8Q1+Tb0pyeR8XHkSm68WCv2sc8ff2nnTZn3s4tyyIPeBugY3uQqnbL80F4oezYEXfZV7Y80q+sVoGLlt6XjJzUIHtn1iEnUz4hGVUttI38/ZwJqFt5FSfMt6x1v0ivenmaMMpDUpp6HmNPTsDabvYJfZpDEHiXuSAhSti8Ltb4jgPb08D4iR5fKhxO3KidgawCZqLM6E3ye1pcljiJQU67NtH0nOGEgZj2qiuJUdF2homSMPwBMkk3U3kpkU46mGmQZXWTUGybiOgJUsDH1kcTxat2os2DlhQsEMdZQOUob2TDOESlELyzjqhBve3U1aT/Ulfrjf6oNuB0vyzlmx5sxvd/tiBsnHKJftX3Ef3W8dS8UcPINSnTHDFyQcfe2fHmc+tJYe7y/7J/+Cv/TXRiRmoc5cqlX9lDvJq/hjQtr+IN51UFGELJIjrq3OSgG9GSEHiFhBwRx+/FOcvcthVjI7eOkepLL8L5gcUcG/o1dIVweuw+i914ilHrvND90BJloq9eKpTPiN3oU3yTfcOfitoEmtZ2CuZ0eBL5UfWCMLSKonBFkV6p9pZtkjHkAg4NlFMnVzOziqT4FteaPDe98uzXUvk0J0jkWDd+TN4zCBOBk2nkG3ZZZJCt8eIxv5AoPjHA//+tZXcv3EYjd3+gCLzJqLjPTvh5OcmhNusi8jFmCxQWXkD71upSD5UESFvg8skt16kIAfkCJB3XAN/ekWChC49Dp6ECHGFYQ7yTfUbueBnE+9Ji7rIpjmKs8HMR+zrVoHkJxwCj8OFeLUwB2m6EQ22OW7Dh6qVUQ2FOvCNqcSbJ/dzZiMicltHIa8nOhaZd1IbjOj85D3uUUPtn+SBj1/P4f/i7+X2A3l2Lgk65M0i2lemIoWvkoDDByF+09YGqfYUAo+pmniumRlJ2i1CWY02ySBQQVM+b4RRlrOJzx5VnHPcIVLDnuKlLJ4mllcsxlbmh9NtNjOQ2E2FwPdFJF4Y5QNsq4awrwX29CWD+bTRO5KIOxrL3ky7T+vPUWaeqWsJbWoW81V0u6mD5ttYJGWO5HR9JPeyYTo+BPT48zKS6a0bn7KpQwj3zW15rvmGVvrCyCTsq6MqDB59gfNLHLHrcgEQSyMI1ZZB9HRgDZhz5h7+Dv+Eul9vAhG3xLj1pixU0/oOEIEbeGMwS+qdXIAOnVSgJk87j67pgeCgZirOzo9HX66/DiJnp+ILd+ij+3fgYEmXGV4dnIlU59aS8FQRbzxSiPqlRoLMGTvwcx3ySF2SHln9RYV39L9/LC0SXFXbgW/MWkuGHhIhZW/yJLWqYWjcw1iw/NHpf/JnvW6gB5YKoVYOhXdZBiF3jhmAgXOtvMxZucj5eguQZKqAL2iYTRqGvEM0lhZIjnpEIHTeJzJPWMzbZ2KE+IuLyD0LQ3mCNQWIxqYZwD/xLa/zQxayvEAZtP6n9y9Prpltqsf5mvUdBr08JSEfNOB2ZRNZF59b9M5ALn/V19PspLMmjLKQZpaVJQgX++nwF+8Lo+8rc1lvZDFjtLaF+Ez7Cr7HyQt+t0YzPjnGUrXBRH7aBz51ZtlnduvfM+jWD/qgoX4SvnLuBKjp/RTVUauiaoY14NZjS7HEGFk6pekcuIc3o1pusVSAcj66FnsL0jXLcZuSK2DxWDHaSl2h9JfaAgujLegEoS0lM3Ehn7exgXejrZiNSniGTrlTDmx/nMPt7dajV+QcwIQ/i/GFyy8j3U+yyXVKibwF50vAEv9PaMrcIkq91RqLPbIeag9ZE+lmT4HCk3Z06xp5+l/8w4MwMi3ZCo3/mSrZr+eItu2bBq0Kr+Jd6p1kYFoM+vojRlkFTUGtuNlgNeuHX7/TRE5uXIOKFhpRBNlGRr9nUbkrl6iCJWfJEPNhxHwxkJDbLpMTbSagfXZAorM4Ctn3TgGcLhDz9lblce68+CtyV6znzvqTQndsWMz/sl7Kquln0rV1DUTn1kdMy+8M5nDlLWbGg1ih79gefkVqJO1+Op9NAZ8Yv3UyhF/nB8GI2mvm7LQL/Dw5kcBzqr5ge9M09vvYLum2E3MJ7S+XeKFtRmzKzCps/bp8+PPcVmJfggb2tEodiso/4Aado6j81WbwQHADXxhZie75AgDnZA5eNAFIUrwN+NFvC9nwjem4TgmXumR/TfjEsEyiFmDIKJy6yxa3KIOuWS7oKd0J1LNaZcAtdEXzJ2tRPkZNiMrIJCCr+ZyXH7AVbHy0BXWU06K6dllg699tgSskVv/sPy2pHaiZM4SepkaEeVwlMn3KBnDjtTx+/dVxUfSBfOSn4T4JPnkrafv6DbJVrlDy22oDWVpljAZdeC7Jq9ZFQ102oNZjptSzX42k5xwt1POcDTV7zAKEyFNo9OwLVO3FSKSdlAfOsoDXsVeOlNvnjizospAkMPtJHc8W5PLScsmW7TnMtCtagtlyuHRHua7gs4s1+/HyQmGG0Iw58d6CGR2cK9y2LR3PjRBzi+PUmTnZtxnZOX2EueC+4N3Vw4zLI32+q5m14P68aYIK+VqmU26i1Ln6IF87cIBO6p8gJa0mcU/+vAtdljgTtPVqRHbhFPLaAgn3gq4m9mzBW9B7IR/Pz0lD3p/ZToqu6fEqfhkyZobveRELrrIdB72xv8q7IM9mFVE2ywadTDqCP4fm457Pd2OZ65xh0nZjIsp2CF1ilAaqHxbg58pdgXehAeoapkb5Ro+gi+QKwWnNf+f/vK9mWLFyPtQ4IEsIijxQx8BWsD3EGU86n4c5z2mFxpx0Yu2PGPLut1vI0bTLkglj2jD72mfMs8OAbn2XyW3xyRErsRF8P28j6NrvAZyOetCtnHFeyh4xd/PeS4ztSDjaqlgANEwi8A2qC9DSgQ1g7M1i/Nm8HaibuBiomEbgTZaXUDrvBWDNr+G9E9xYrfMRAsOUKKm2ymHBATSJnWfmJQz+nYMzChuYwie3BPfnFzFlhc5UUpSRsLc7m3jnN5UWeUYxlSGy7Nff6fxm3UrB6OVr/DsnzjHqV8PYNVXygpCqGibPeLXU1Uwb9oQ8wH56cOiALzhWptUH5O9k467721D7uYFgQJaP1x1ZBOceYdAlyemUsH4N7FyzEas4NInWtI3Hyq7YwjWTphK2KREIAmXJe7k/ucK+VPLbXEtk4Y3Zkjz1adip/jLQZZGFF3uEg44JC9Cfz5Wof/E/f/EQQvPkQLzuSp6621Jct9KC1xr4gCmoGwVDyp0oJz6RUmi8hj7WgWB2bzh+Kvc4GXLsJHIjHZOY5ZqLW8cqsRqlKBoa3cYNz5K42llLduWQmPd4sFQS0FsgWGULxLdPyVEpaTcYJlUPAFUcbVaaQU38qojOqVAFO1/38IS564HcIgL1TNKnBEf4MM82A/NwUKfH4+PZgdJEgfG0ROm3xaZ8F6qdKRdGCWxk0iilja5M7LO9AusOBfbJj4lU5hZDoYSjwzCfawmXzvkCq+yHzHmPYP66daECu85GQkbnJl0gjWQa3FYI7kyey/re3i29mzyFiKh1Ayt2W7M3pouwrD3roLHrKP6+cj44rD8dfTw9XnJ/zVFuctxM8Z++TuLo6+vQftpT9AM5h/acEACerNJAtc59kjS8dgbBCcqoZtknifLn2bBT9TUaqnybSjn0mmSeliCb/KMl/+KvMlApvlYVjGdn3WRGvjzhvbSeT901pwR1fpR44VeEchpsZr5sjgFdt9+iaVMTqKd+R8ClwXbUpTeTKhRViQvHonD6bQMTuI/kWawZkAzIPxKgWpDyD6+k6sFKdlezM+kofYBY+CdKXm4ZIwcxB9TWQp/6a+wFlpeXowMKF6lmX0eQLs1ErT5EUVvrisGuTEUsw6aFKnG0pmw3ZvJ3HnnPKmWMUvoL1hMiz59037EW/tyAM6yF2wph/JSztFrZSuaQ85Cg01hCx3yqxGt3ThOU6d9kFO7q800X5Auc8keYgGQRv2n+DcGLnGuE3Ys4esoHZ6b3mazgvdsX5p5QWUovzSRcQAo9Pq+C3faRxRyaz8NsfCJxvCIZnnlogk2uaqS8HToQk4QyUssrgNeRfgnMmHIG/SlrSRU/TkGr9c4A7iJLXHDjLqrLJIH3Xdvxe7urEKNrSSRtGPDP/l+wOQcN3L4Xyqpn45FvvSlHP4QnrnzA9HlfQ373hAKbUU18j9k1ZOaKteCRlhy+Zt5NtKJAB17U6MEjjT/ZX9q4VqSguJT7Nvww5fThJ7celTKjX86SlOoZlK5ZRblq1SM1pDP4UTwPr/90WXT1/RLkolRG4vQpFzUNnAE1b33CpYlpiNNhGWC7t5tXpaqKZtueBYGje/GX5anwUtIr7huNLvry0Dw2deYRwbLufdJpw5t5q+NuS+yOGeMyehMFnMjT7BnzVcId8uUSvpY+U08rCa0T1zElgUXE802PBNmXshnTW6f5ffUlAuHQY+bdr0f8krqrAnMsnN7UEEu0O/D4ttF3+Xd1XzNRQZ/Y+985eJhkFx00I5ydBpuxYyckUDtzIWE4SQ97d2cKDF+WjYs0zdEgb02ww/Mxz/+KBxKubUEeDJbl9VfdA4dPX0R9jXdRnaCaJAKvI7sCQ/7pf09qEVZGzxC7R9kQhYOUfUbRAZFO/wdMHOGE5g92AJVp4TinJJwwVk/nPSjcwirwWKRC8oiMWp7Ia8Pb0RfHJ8ID3SK8G3NBpvQmk+rpHF7vRhts/EY8DPJzIypjv4jiBLLI9dCf4qKxzWhu9lnwynEfPrWvjLT3FCELRgsl5s2ByIqNF8ixmCBeoL+qaI0MypkdqCEe37sBvXMgATgt98EnZSZRbKMqf6dMAbvNop+p9tERDLW3sdnPawiPSTOYpI2lfLWho7y4BpzyvmpPFJyZTjho2jJ7Or4KPAGX8ZVR42cU3RU8qVHiiyVv6K/DX5gNVzMYn0cN/G0O2YLwSi1CNHMHPY8zm3EwOMvX9O9hans0pQYLhgmNU+cp9ZBb7FBTMzZSXgrnOWoQn1cXoe2vcsD3SSa4tppPTefoLvvhidOgX2wCGrEoCRybh+D+Jx3Rd212wD5Y5Z/39/TSAbTqyDNoIZpA/IqUQQ/NqwIXZy3Fd2QslLyxSCX6fm5hT/pNx5ebb6KajLcKh89PkUx0iafL8/ezM9wfAr8fW7GDITNogc0L8Bk9glkenEeXqsUA7wmv0G11adSWe8GAg6li8+f3ULsV3IEgikW5MbnUkUPqINUpAk1a7kWV/8jHmgLaMUelSrrqsDrouncWvbfMi7p+QAD69uWgGuHR1BcNPWz0x0PsheUlWrexhqHWegmuvN8uPZ+nzd/4OIFJXaEo0K6ZLQi5HM5K7J2E4Qd6qXV3dfjhRodZD8E4saMym4m/oylsOm7A6s33E+xXvSwcevWE3+IxkzWcJ2KBhjXTM+U6Pzpnt8Bv0SD/YVg/I396svSIyJYZW6jAtxAkCyaEk3jqmByTqlrFRpTaAZest6jXsUUUr+Ey2LDYG+Mgv6iSrW9AtGU6VmyE0++qfeG0WV1cC8WJzL/4y2Qt50ys6EOPF6tQae+DEcA7gr2f+pK6XuWB7HA3xp7+rqGi+uLoHHiLp7BsB8tzsUO2LWtHfvtkSl6/XIMYt8mjp/Y+kthqLUSXHX+FpuVfp0ytE1CJljtW+kadrh3T4dzWnYxkbXsujn8TjtzbV4B+Sb5EubnlozJEBPcDIqbtEuJgnV6WOAsP5auGVqCvxQoQyJN0UIYh+veUDRcxz6BXGxjDgdc3xPvNlfhpSAFm53uMqN6DsnErdNgnC50E5/9qSSUjKnwboR2jtP4eX6HmiCBhcTQbs/WiMMtnKqPbt5bf6U5InzzL5SsUGjM6i7sEf7xQRt/6gYDqrhTmq2YRCyMSmfweI1aouoIK6DuIW1uHE5xpZTQ/MpYfkndZILlC4/4hukxQTSSbqieLh+y5Idmr3MP8XbsOm8TXFA+MnyWafqWhr8QXYGqaGcHsKEYj4RUo6t/8z/7/4/hlgKttFm/jnyHGJ74jPQ5+g2uUNhOrNl8TpV/Kghrc5UT3PU0y+Kc7zFJTI+6938Ntx4axXeq36Fb5PM62dQ4wbboawZNMXWmzmgeToCyho60AUk2uw4iSEOJ1RjLnXLccVP2qQPzaniW6M5gDXkem4k43t5IFpCwMc2vCI2K9oFcRH7NF59NXTUtJuR1qUF4ygVBcWSF62+UKjHqW4NZ7jYFvhT1qii6gXpc4wRm2u7BRb2dae5khs9bwOP/K2ARpXoAF2+pNCI43KEh7VsvxC59MZXzWR/Mb5FMFJhv82ASNWuHvCFsmf3kB7bDVhJ07dwq9oOgk5TY0h+nz0KdHXQL4z5Eoga2WGXEjQUxfKrnHsJfaxBbzFYilASME6iKmuurtmMTca2z7oLzE6oISHkdPE2AzdLhzH4ZLUtfeYMpkbNDe2lbMINSH/nRiMRhRK8Dkk9f/c/+eXvQXi5fGi/uHbhM19BVMAzLw/FE+cUlahPHb82Gsjh1h3/oRlufFcWM1I+mFTjt4WjVmEr178oKv9pPEEyzrIDsrlZbTi8bi09bCd67TCZ/l8lzIuQXrtxwjRvlvsBHTaGgR6kVsvCfL/XI4F97OP0P89tLkriy7Cy8nJxGMxQrujlW18AzMJ5aam3M9fj+AkM4hAk/rcjv3V8MirYvER7+V3N+pTfCLWi7xt20r96hoDI61MIThk41cd61OONJbTUguJzAGHpH88hVq0q1Xvdi/AVsEjsoaUo7nBYGu2gw2a+9Eob/sZcJobSR15Ls/PwlR4Q9//UlZFWwWiIrN+O9wZX5SUZvA5mkJferndMGpwyrC7LQ4Im9ZGrM0wIXFm9bw5w4OMG98VkqTlVvEuy/bcjVP3qJvWM0AOh24uOSIAn8Dw0X7z4rhwu3VxOm2g2jP3LXwXKzPP/0fLc4GhYWjqIkzRnWSlvBkiS2m8q6WkkvLg+NdydgkBUva8ngC9GdDsYnT9emgenNJt+9m7uOGxczm5PuwYGsW5jd+nA50LoZhk+KxzvDd9OLwMVhjKMbyQnPpAclL+GRyATaakUAnj4xA+byr2IZ9pTR3tZb4bACLSa2b6fGYJeLaXmXu3L+/6GhKR/yYncpdFtNBhznPFr/27cdiQl/Q99fbiTfly3J3g2+06/e14nYtRe6AtI/e2eIqXpE/mWv+uo3uGXMXT1dQ4b7tb6Cf2Rxl5B8v4qs3yUtnrvRkzyySEXTYz5HGl5dLXhSe5Pl276AywXXBkcYXzLZfbsKonSeJAsdy3t6qMP4dU08Btv84//xOjvDodYz/g7Nc0LETFb6IjyQydrTS6QffMonpsoR7Th8dk1TKzqDVYeWvFdzfexto/Pc4eFush4GFTVT83kpQ8bsT9dp685/7Sz57MtakIoK3DFSJScqpyNX3iqDg2wWer0kj8jTbEqC1DO9UqTJGzVwHS54N4JBcgo2KveCZHcqEl1EUNr4vC64y8iCyts3HLFTXwN4FmsSBfe7YE2kyPLd7I6Hk5479YJNh2K6NRFzEWWyn/UO44Ug6sbNRGyPSUqCmy27Cho9jTit74WD6HWKMMw3Dp16Fj83OE6Lt42jFh3T4pPcc8VpUgLp2HYJN6mHErZva6IWpOvCwqRXhWh2MlNU/BFr2DTjbnMnJCeomT4Y28qbv80NSci8ApZgc/IB5KB2VZ8LLXe7GHi8aYE7K3yb8vTSlC1NTWOkiA8G3w9ulsCFC4FQdQq9FHITrfmWwGg6ZjLVbsJR6mkcfrFcgyo9eZxziM/mTyy/wdU+ECL9/tyA07RSZ0sYj7JSlKrwRWCqpCwtiapsPce8O22NT+yczUqjNXft9CDvGp/6ZP46ST6I+Z2/MaFsF9evDIdIl2hJrxp9QWuMrwdXNhzGB2IB+avEWRN6PxxZdcKR9CWV4e0ka9qJuD13f5AZ/0p8w/S1F9DXZv6BCLQWreuxCp+oYwMTSe5i3STJtOdcAXrn5n16STCc4usIdJs+xiapFtG7xfKCIf8Fm/rlHB1oI4Hy3NuzQowK60OgLaEigsENMMv3rZgeY8+UOlrwinm5ekwn8EouwzT9O03pXvEicjsOm27vQk+O8kSt/rLAt2cq0jL4K+uSEMyaTOIeO2RyM9PQko/d89lEtFtPQ0MhE9MWEBGrF0hI0ud0QUyqZTF+yMKF+lv/lftOvYs5q3WActmzFP3cMsVa7C6nlqDKvq+cD0x/ZSocdXckbGD3PjtSeYZCDGQR7dJAdBDfxsMRrklTnm4IR4RpegDZCRT1/wFjZTBJzaBN4fbaAkMXlxPxGZxgyS/DP/LnZ04b2HFLDUiZkUJXDn1HLTarYzd5SSug+B9sQ/59Hr72lIsWrsetjzphqnhrdd2sR9iV5CaZ4uI8KdpXFfE0+oXMdi6gIbD12Zf4qbLZYmTZy70Wlgha03foi5etQjBpPykLVGvZR4db2mLe7F7aqTo7eUFfyn8dLoF5EBFFnPRvLt/uG7invp7a0+IMBrQgQuYGHR70rQJa7ZSNqaVGSqwqGqLuuObq/QZHyJv+ITtmpkp5KndwV2RkcDY8HHNBxUby8OoFz05Th9DpliVV1ikjlByOkJ1vHW718J/JcNwNRdA6T8O+2k5k/Rsj7v+p4hz2WoCeX7UZ3FlpRem4PyMpjn8mvUMQ7wUlHzR2eYuti/Ok0vQp4v1tO3GbwlujV6EDry3LQ5ndT6NmyayjzLdN5nzMfMeITm+Cua7tgjokrMVo7gMnsnIeVn1lNHx9pFTnrPBLpDN7g/ou/maYRLOnbDC3LO/Dex5aw57MLjEj6hesvNIX1PFOofLkft9MzhUE79aFVXj9upfLf/nOWgcrfb+PdpUtg9TdruLHqNz58cB/cHnkKNk2wIYyPYtC20QuGy9sQbTpT4YUlC6H45RTCpVQFMmnacNWzKcR4xzAnINwZyT1pJfEfiAfS4LugZVcSriV1BZuJ+8BxdxKuNB4HdAY/gjGLcvzW0C1wLu+/HvXrJe48MwA0SqtBPnoN56TLAxW/5SByhyHuQ1aI7jCq5KfGH1wD+hn5cc0qMPvtYlw6i344/ZJRjfpdBSx0iyvYpvsaxC24hps9MgCPv1wDOt5n8FXEceDrPgBq59fj7R/aSc/9diD0v211IPWCSNnBF7U1XE19V1ABApk4kOAbjMdg2uQrA4oUVBXyMqMN0PAHjZjCNDN6opqsOM44TPz5lzd/b98f9FrwH46Lgd4/8+diczhwfIVA1rAefzlvHii90w90mlNwu+9G4ODRLtDemIOvn7WNTI2aAypCm3ijYTEAiTeFWnbjuJ/lVXJYJhRQvV54/MkO0d19HWSKUxNvuDsdCdZLRNGZJ6iAWMeHny9Ka96nZWK7fU+I6OhXZPuuy7xqYR4pF60B5W0G8aEwXXIu85okZep5msc3i+Kt+sj1LXW8XBM90cOSvyTZVcdL5eeKOu5YgUpLDfymqRgLKL6IzeoMog+cTiWv1GSCY1OC8FkK4eTTZ4Fgru4mHE2TikIOviMNplbz+k6cJ19kPAV+Mnfxy0+m2gIdPbvCF2rkD+P3Dx+M7CN/FHJ434RdNYVnAkDoCgyv8dYU1Q/HAr/3ofimc64P3YfWiTakcbhaAbsf5shFgHojHzz4048au5oh8lF8G8+Es8C+eUMtmThSzOPP8YKE4Cjm5GpHZz6IEB12mAjHJ7z55/79P/0/r/8fOnBlHg==AQAAAACAAACADAAApAIAAA==eJxjYGioZ4Bi1Tg+p5j8x04MSGLE4Jg4Ccef0Qs8SNWHCx/K9nZqeajrQi3zyMXbtRtIDgtq4/R8dmcQLV5nSvPwaFhh5oVLrrfGyVkiwNQZxnfOK/C+ejjO+/HSqd6Pl7H7MgBBJoOL74+blj75LJu9j3THeDfKW/rsen/BG92sB/olGGKE8DlmfZepc+2djuUkO4u86Ha69MCY7uljzXUe59kzPjnNT7jkxHfc2+niXER40Au7/8p0+vxU3Fk7f7Fz5Lt1Tmr1//Cm0U95U9wpsS8qIREjrgIU2pyvT1jn9DhD3rnjPotTtH6AkwwnFfIKeyvRcSrJ8sjd+J6ek+xxfadtLuscFWTUnApvz6JbfrUt3+4ESvPeTzY5btqywiHT/pVDc5KVY/riw06q08+S7I7C9ckkp+cLqY3OIDf0r3d34LRTd9L5eNuhm8vcUa9K10nvB+3DorcgARwGICBrL+5YeHKZ43NRZcc3aTaO1XatTqolv6DytHODwGZdsB2C5y46LjpX4dDNoOa4zfO3Q1lPsuO81GKn8oxUkvLoBvcprqS7AwK0gr/bN/RedLCOF3cwMJzj+GhrnFP/2nLHS0tZaBoX7r/fO4Ls9zNr8KkzZXOws3F1EA18Zs81IdPp+okfTpIrpjg3uUc40tINuyQrHGHhEOTS45hooeu46u4Kxy/RvE61XK8cyyeyO4lfl3KgpRsystzAaUFkkr+j5Kwsx1+bAhzvXJznuPdsC5bwp026XPO521GVZ6XjRnV2pzkCpk5Jmfsdyx7zO03ob3favfAkjjwOA9Rz13PLo44ell1Oqvdknap5vzocYJ3tWFjSRvf2TNV6ZrCdpxKbXNQOqzvpxsXiCQPauydMiHXA25UHMm7Qvd0wWDEAGh1jig==AQAAAACAAACADAAAJAsAAA==eJxFlnk0llsbxokMUeI1kzITnuvZj9cUkrHMXiEldMynI6FkCq9QVKbEkRJNhihK0YiToUlHR7Po8DUpkUOdlFN9etf6zrfX2uv+5173vu7fvve1tnkXF1aGtXg0ugcR5uvIQMhiIj1wE1McPeLQ5Q7z0zowXWcHXyUCOsgHlxO3gNugjaeDBJObrFCS2ERCqCHS8GYH3X93F3MlpJxhmVrBlspC9yttqDmwoefZB+lgc8QkK0E3JhKH1COxTZADLJKC0PoZqtTbBbFKK2gJ1SNEUVyMOSEuQoTtD9NXTYC+z5awOekM+3eSdOaIPoRrFWFowsG+M5owOu+NzEZ3JJAOtA34MXx83LQ2MxPDH9HL3xxf9SjE35GHNtsCMUYaSL7mi6MvBOi6bmmEi2iBPVcVP3IrWhcjd6cBbn2yRaWRKQ6Za6E5W5pu8dAjzuUZJHybC3q1vtMPddWhfMIF1BdnKF5Xx+poLwwvt4bkikx8io+Dwi8U+lmxiHZSgbqOMdJs7SC5NgZjB5xhFclBeYYQYhyWIfG+M5Q/MOj8qgIzZWv43HLGMQlnxL9dBaHeB5i0DMTzD3HIzv0Jkfqn6L9JId32vJNWOVOIc78K03WlATB9G4ARjg0Egt0RIxsHj61mqIli46syg9gBX6zoX4OfvdUhnjYPY9UmeOqoArUXNISalXk9/3/z8e2QkUJsUAvcXOfChVwnjzIXozPnEm5dl6PnBW6mLy43JrfVe+hyx830+NV79N39UYYFBV7o3sGA4bZRFzKPIealMC5dM8BHbjiS9Fqo0OJGyvvwIFX7txoi5E0hmsrCkBUDLYNRan/TBDWziB8pecIwf7IEo2sNsDB0E7LX/Ir7dvbwBR+ulTjBVUYDnOooNBclQm9akIgGssgSfiNiff4U3X68i3i8GGKiauzw2mcNirWiMCF4AhP7w/Alvps+vPULNRglDxx1hkqeFA7c14KD1DKsLnEGn44yUm7I49vvMqjUZCPQ3A2szR5YLLoF2MVBUK8Jqq6FoDysCE36GxCznI3CxUvJUk4zPT3ymGYp99N94urE5iGHFNGt6HsQg2WXUsG5vxYOFqt4fL3alyJBSQ8iFQZo8+GDZZkRWHPXYXi1AnwD+6lcDVX0bxeBq7Is5vzhA3nJXFyYCsezl+LEb3sy9lr5QqXUHcETmZD83Qr9aavhoXKQds9mEwP7v+jDJ9Jp9ekumitjRS6O7SHM8D4YbslBVV4KbMkOhPLnY0NBGDQdOmjx91qI6dGGVOMKcAa3QKnSH0lmRgi5kQL3jHVoyAoBNyAYPRvjITAdhPC3xZBKvI0IGUv89EUKe4Q2wPXlCagXVqA1YhD/EdMnZw4N038J65EbAbJEok+X1IfdoBWbXFHxphrOleXI3GaKLUJ5UBwFbGwjIPpPNFQKa8CtswFLDDhSp4Dl2utg+bcoCkYptD1djuDTrTQr2xhulyxmPcaCPv1EDqtG8onva1PkRB+GgM9evDgaD0qwGOHBO2ir4Bn69EYzMnMrlFwhCqTvzhzyYMaEiRgJxeV7RbA1UUTzdTVQK3Sw79ZpavCxDAylVkNplz/a/VSRVy2C4dRxyuO9F6gWM5zsMILeXXf0vrCFz0InfDy5ChJTR2ChtQLpQeYIdJnVWZuC3hP+KDDWIz/ezs6eSGbHNJd5aaBNtIUkyVi6PKk3mKQbu49D6aMb0letRHD/aso+KwinRqygNeGLhF2yoNqNcPHZEmiXNlB7MmTgEHCAzuOTh8pxPQwzZijNI1gwVgN2jTUgaYTGxkWoeR2C5K5KGCsHgyiUoT+TYn5oGHd0ZVijcwk7WZ8kJMmTFANx4i0hT1ye3yRR48koCpr1l/eW4ApFY2jKAZVvPWHyVgrS4zK8WW19I4m1gwawWyaL9j9lYV5njHPCYogRfkdVxzpBcV4kDuYbolpNASU2sSh+tAUm4vmzdxPLY/BjPZGWITMhWaR5vQp5M/84afW5SuePsElJaxcOTNrgRmoGSgbyUJ3NQVqXMQ4am0DJUBcDn7ypV0VjVMoWNdz8+IU6I68GjXeKoP7QRbT5N8paWowsENZD12JlWCVRKCxfC+qmHyzui+IZVYyh/M88DR1Tu8ntrFRmdW0sOaUuQ1IEVMilDl9i/WqUVvDuRrGxKTYJaUGhnQOBt6Y4UqKB7rIVvP515UUx9IAF7RJd3GNJkIrZmFfLIE5CD8c+C+LpPiVYcpR4uQF2nH/9M/RxEvaz5jL/Y1DXFM8cG97GLF8YypT2PKbl3HvouDYT0j9fklS7viLHclVRnTMHZwWvoUN0PlrlZJF+fJiqfEiwi88QITJmuPJEBm02mhgNk4NbnDNcsrxRmGiPR6H64K9aiZMfquj7WymMz3FHelYyns9wsbe/mccg4F0J7n8QYL53lzAP9fcxrRvdyDYTPvLFbzcZyNIn0eQNFZHDBd8fLNw7YIiobY68Xlr4lCFmpoj2fB3ctPTEhc1qaFIlsPG1xi/z5bBYt5cSlY9EGkcDO9KcIKC0EUob4/B6Vz3INm+M2Gdjp3vZv7Ngz3Ygse3j9Lt33XTG1l+J6Tkz0hHeSST0+0jEZWH41+ngqwMDua/GWFk/TZ0tXYAFCaqILuJHx1FzlHWdpY/JzVDyD3TBbE+BZacMXLwUcabMAHfmE3TucYd3/FZ8oAqwSTQd52hrTLwphPabv3ga5O4Mkft9u0mDwVwSq29KagUe0cNFbsymhBCQUXXIc3NwvT0Yistvom73cgS+d0RDfCBMdZPhuU2Rvh6egomJAJRl5GHylimUkpwg7SVF/2DV2MMF0UiEYexxnBxKwKL881jiWgx67CyP5U9VPYT16iApqjhMZKeWMV3RlsyRd4eIi34TcRfzJ7W/jcOuNYdtM9WCLzlzeDVfHcxFveg4xm4twivbNLrKTReRbw7j8cVYaLcawsbRHPUxV9G1bw/2ioaBvSkYnprbMXDOA0s8CzHmmYEAlxr06scjkXsQhV7fyFCdBbHSuUpO3YkgWc0NpCtnnHxX+UDfsC+gK/iy4ZRQCJVab4j8+ZgS6lNH8E4FujO0HiKTTnj61B1vC2VhKFaDiAMKGGimkBviiJcjtnDKsQRfuSfU4lbi3G5bvGJ7wu6QASqueEHC9BfMu7oB65OTodcbTe5FZBH7zCyG32kOUvOaSL2fG0lbOp+w+adpo4dmeFmXiLY2F8TE7If/52toFUrHlZYNqPu2CsEK+pAzC8GzPF2U08YQNtSCcrYoNEJ1Z718JfSq7PDWmMGLwZs87mteZ/BicB0Bd50ndAIFkPzPVbrp9BbM85gHfvEMjEjkkm+nJ+izWSnEx18ePlLT1CPR7Uh3ewzR6zpIjrWl/9moiaMdiei+bAmP4DFYWWhCztoCKwoW4vlXDdplMAtV4YdxcNIU17LMcPdkCuruKEBKZTU2Ncjhc4Da7B9KDAcyNND6+DuV8kALqvZfqS9x/MSEuOK99EuSu3s3ve/1HAjVLORpDlvijDW/b4LviC9UY5OgfMMf3xvDcPFcEpzPhuFuahCG6ExervNxBwg+0EDpfk0EiWkh+mIqprRp7JR2RWCzGTKijDGYvRhVLg74lE1Q5u6I+QvE8fP6bor72+wf0F0DAvz5jIijB9rYk9SPmm67NDFsL4aPp4C1pZ+o90ffU6k2clCKdkXlXWlIDRlBKNICdzxV0XJ+jO7ZaI0z86Ww/tAMdWGPHyY6lVFlKwihf2Tx8IwQ8l/z4znEcZuksPUzP1IVag8oZ1kW/CafUDsnl5FKhbu8c5dW65P/Aqk8q3E=AQAAAACAAACADAAAcAsAAA==eJxFVHk8llkbfkXZKfuWF2mzlJZR0ozned6X977eLBFlSWhRWYaaypKaMvpCRIn6GkvUZMm0GFIKIRPZtVn6oik1JSZSihrfN77t/H7nd/9zn3Ou5T5X+DYzeDc70Zb+fTS3Q5ctPzKFc5n4Q9RZqS98/W0RPXvzgUzvq8Ms83dyeiKD6IEGir3cQt0VGjA63EoGTsmc0oAee2lsiPrkkzhRkSLDv66DvowAusheg9JBadxq8aWWeXV05vNi9Iy0kQybTLPzM2nNdRvkBk6gOOAmjdntFa2RvMPKj6iyeTGBbF7RUkF1Wif9NGCG1vpb5DfDSvSNxQx0qpsiUjmPrOSlMGNbDjk4xNCVxe7U2lTM8HgHvhf1uk/WAJ3jiLjYSfLfB0Fjz3LMLsxEabMGOtYNiu49M4O+0h80p1Qdf/Ver31PnllzEKj8hnIVVGCrrIal4pOi9AdnWcEPTgIrtoPW75AUXtBLAebcp+CaMzRir4bXxl0U79xE4Xk+VDklmLyjbpN9VA3tv2SMYb0Wci3gEPvsZ+I5PyRuUBK1JenoD9RE9OtC8g18QY7FksiO0MJTNQU47l2AefkdlB1cJyqNzaFu/1iavrCSGArjmhcVCEJt8jiD0Ze0ZYauyOVtPil0HKPxlApaOVhGqTmjoqtfLtOb9AZyFyhjq3YT7fUNJ//f+sjInEGpYIRcFU9g3LmeTKva6C/O/9883hMPY+zfGkqiOA2YHd4mWGz3gqzex1PBuU3CU2/Hbc/wugSsgT7n4HOcexE5IJjwv8BIZNfgA3+7WKryonjTqVfic5nfiJetNxTLPpARf3jYhuooQ3GOkq64uu4VsCYF7z7F4d6euUhta8atOEcMrbZHu91H4h2SQeuyDUjf9z29EHtTVVgLBc10Ebe0DZDdxH60Wt2i6TsyyMG6gLNdFsh6bjLluhJbWMuSadyGuQmMjDieLi86Tn+ObSPvY5po+zwdC5IO2GrPeQ3zVxLQ6P5A/FfzULG9l3TqF8Aisoxq92Xhx/hdGHmnj6h4S9zo6qcmEz6S74aTCxmhx+ARKa5KopHRZrL2nqCub9UgXCMj0NgVyh0Jz+LWLfuDHXt5gPXbzOf8vmwhSy6ePjR3kdFuCRh8/WlS3xfnnKB2KA0aI3qQSf4Xyl5DjKwoJqmEjXAeWSn+0c4cH5XmYtrnI/A0riITi6OUoviJxKHStn2bqshraRwpFz2nxOggYu1GKOJaBV0KVLGrk4xlRYmvuc/yKoLyW72sg+A1u3NkobDH6S65USp9FX6JSq2PUH9dHin/cp2UrL1s1XYaw81hEQbtHpJu1Bey8dDDpnFXpBtWU5WiH+wP+yDgRAvNtCEImnjYm3KTjHVviTYGfC/+eKcQjreDUP+ZUFhlgBJZAeHoVIFoQJ7LrffglPXms3JcNltzsJYtG+qn5OGP5BH8C319YAHmP4omnZm2sP5hNl6O9pKmorZo/sbTVBLXTgMrC1GveYe+STkKVy0+jIP98PSCtOCAjga+dj8I5RuSthFXArBQmC1ovCbCzfFZtNXjGvnLKyApYwmm/MOKdtjGsdHCajaj4zOzaegYu7RBgutbeIXrfKsCw7DnJDcvAdJ15vBPlkTXDUWxjPAN1e0Noy1nOkVGQ0/oK38Bai7MEMdVj9HG/jcI/nsrpZfeokcr3tKuE39S/vxiGhbLEvUPk9zERmRWRqLraC7Vha+DrLI+99ffSYvxF/Q/j+Dajlgx2SHRjFydIrdFUYJTzJBFuu92nBrUQr1nxqp76elU6vSOzNvvUOknJZSU7aedNT5YfSlWbCs4A6UQvsB3cxV956eG2sxTiBwVIOx8s11QkDKOrJ+FPfbboGDoi02amniwwhOGs/Zh1o73gr8wFMz8lc1VdWP596SYrIwgxtMsl63InMoJHpwWyJ3fAK+nBvCRKSaV5ivU/uAr9J0so/P+VnBqnD2Zf8GL42C2bylCa4YpMjYSW3IfUu2jrRCp12Dzb1pYlGwG7OBh6JxI/KRhEQ7dlINf4AbcXF7J8v6z2uJSGM/kVsbklTOjeDaB+T16hF2UJc15njsET+U9KCqSw8yeDDJbL4H976bh/agyYnbykJSvv2rqoxS4uVXSwO4UnDzijvKv1CEp0UZf3HxRpp4gmL/2HC5YasHudwbLoQL5UTXUhKmLU81/I+2zppM+dDmKuPhOTS7/H/aMpq4HM8XnJvNHnJhNqE3n0h9cpUZpR7gYfYdWvyHSC1DC9lmyiJDInOTfPrQasS91UL1ZF+O9pwW2p9/S/A4bRDryYCTdCeWfXXHtSuRkr3fN2P/yc37oFsxSyxX8V4MGxSusQ7Ezp7W9nFXL6mcaNpxiQ+wjmRNpYeyxJVZsk3YVtm91hd9lE7o2NA+hEfdpeIm9+OpvSzHnozbCiiQRnaSEfd+aojpdCK+wHrLZ0U1bIwj+7Sb4zuUJ5RTeFZYVzMfuqFJYvubjkLkndIoKJ32426NmX1b6kOlfM5s7LYxiH51MZn/WUONeuutyvyx4zgwtLccvy6Wh67sbff4deHPPaJJTorMujj02QLkpH/5tP9PYJx6m5LiiRrWV0tbaYGtysXho6kF6GTYd/HFV6PN5KI0xQYmHBym3RyNiPAQJwzL/mwWDGln2bYQr835zJ+Pi9ZDhd/HZEb9zTEWABMNPrkBcnxSubpBD7hBgdXCO2PChvdh8nQK6Y3XR/ep3stHSt117QoSFHVKQ81KFwg9JUL7oC9d6ZUxPD8ZLvhdSi9PJsb2ctq/1hXj4LCJeLkDL2f5JDFU2w8wMHVU29fFWpv6qHmsbd54tGpnClqskoNsxGmftExEZJIVc1zvYE5kFiz5f2Elfp9JNx2hlVjy5f3pK7iHZtHOwmy6Y9dKSECuEjyZOaiU9ro3xslbKD3hKAQXG+FvTnzSaJ41M7zeTc7G/8Ri71ieWbcyT4HLspblNUi2M+Y+3GXefnzh7PrjTBotpXZ61zcqrGeQ/8XHyTLiqDry2b4dhjSPy1ZSwfqoCjNPeU5bFKIVfMkSK3y1S9Q2jy4OpVLtSCqkxjVSYNkIaPHOs+hQCG4+5OOW8GHdkdFAU+IQeJXWwxswUVkLtHlvQrMyOhZ5n6q9os53uPO5VSIew0eA87ZsdRZZNjfTr6mdQX2KNZ0O37cRnRDi/d4CWJZ4jF9vPZGy2n4wqp8J2QBOrt30k4yZ53IA84uqV4K9qjmUvVNEgoQvVuEC8lumk6LEbhMhp2NX6d4rlGwvDGyQEOaGjzN3QHHF5fg9TengpV77QnKu6z7P9RuCMwgATjCbqiGNMXFA7Mw2hnnzIZh2hxd++IgfjHtI6U0HPvpaB5c1V2BGqDz/ebvzQromE1UY4sXiEfFa5IynNY9IXM5vHk9Wywg3PRSnYa3wA264m2XZuSKFZasH4/NOvNEv5kGCKpyOX6nSYczecIGGmA8a9XEGzNcVqy93x/Lt4WF5bhYann+hsaRt1C+2wopgPlaFmurJAGhkDoeBLtZKh3HI6Gn8cg9u2oEMzBbsYS7g5zkagjhsePxmj24+ToPD2X7hShcgfvEiWjf7I7l0t1EsqgP/IXe7R6TLuw8zjqDs1Pul/s0kU5BUVcenOTuQ97aCC6k6aa7obJ/bPw9OsIGh/cYco+d9ZneW9HmbtqTj5YiGuvt2HZMsZcAmPR9IBdVikSSNwvy5sSupgXQ4snNOI56bZmDCwQIjNBbz7aI6pMV8oacUUTsBvorUdQZN3UoEFDGWvI2KzKqxXHkXpuBuWcyvBl9gFq3B7ZKKAViWXk6LCBI0nHBBu7ZFBotYcmJvL4n7JXdHDv2nj/vE9KNmQgihrPi5USuBdlBWm6Q/a8MRmaLc4ivvWAegdikGg/F1h2GrZyXdVvEuE/wSQpDVnAQAAAACAAACADAAAZwoAAA==eJzF1ek/llsXB3CFImVMmRVO5jjJta+19q0boUGIVCKRDCmnUBEaTCdjlKkUyRQdpTwcyhDimIeUSFSnWaU0oKLy9Kb7Xzgv1me//H7W3mvtHx9fKJfvP67BF2upSHc+ni3IIf2Hk0gFN4cZljxPlvuWEJxSpqHbBOjbTC5VsRyH0tbPVL7TiPotiaBHwxWoSXkuNtfPZDmPrjMr3XVAOjEU0lqvwcbHx+DoiDBuy26GxLxhGD7XCW3PHkO58DhI3EmDj3eK4ZcvkKOPDk8d8d2mBNTZvgC36eaS4F03SJ5qOeNRGk+kdr1gh16oGd34vgBkDVWM4t6J07N9cji+wIAOmdlw7Nx1sPGaIGruWoOqD0TQqFAPT0xV0c4fdWBXJkV7//oOasZSyAZKosXuzbgj9SjqXhanv3z5bhVMkUvH649W0Zl877Bk1JJeczuPysciyDRcI+vpMnZT0BjR6ZGGDQ1A3asGUFJGlFOb4ItuYl9RvfE2SnPHwd9UGg38J+iIzn20PDmAyYoVaLRjGkqjTuCCI9mYl5KNQe178PHzBPwIwPNTVZ7gXH97dJ3pRas8GpDPwgv5F6qAl4sJu3RwDetf+IG4PNUhtjt8CNe0lNjKfyH2uoEoHAW0JiMZFR4uxdU+VfDjPRf9LwHNvzmAIb65qCamQDu+JHBydufi4wVJON9qGeY7mtFIMQG6dMgTf/m2svdAXSEXB+T68HGiNHVd2w8Bk0vo6TvB0NW7H4VbLoH1hj9I0P4eZjIrkXiWbkKXl3Ikcf4CmNwlg+v680Hlz+U4aaOBB15wsSdgHNONnVHX1BmP0evYk72StlmdwOTCp3TRz9N/z1r6SC6U56tdWIJ+b6UpmT2Bwd2r6QxrLtWpPEo1kyTpyElJ6jwuaHRl+iMZuBpMhLPdGa3BPNJ9KYZU5lYyjJowCVj1AV3n/o7nJr6Bd+oevPzeEKMfWqDSyyto4WRE7t/yxBJsxEZxD5orbYYu2iWglviVN38XPjnRiG5zNPlRiA1fY7H0dB2G6NuiULQWzdqvRdO2aFCrbmXOnWMqJPqzHBt4xoepNLQgYllzSG6tCgmaHctcOFhLKk6kQLq5GGrsMca0fVZ4rceU2DeaMk/WGZLMr59xB99ttG6UpV5CtzHDoozn88XUwcKjX/BGbSxVdDOnr7xlab5+JUadvopBNo5YUahFj2hW0KwhQ/p6US6j8kc1Q8V7mP0uA2yskw6pWJhPFmYPMzRujGlRPwf+b9Q5BVFr0Hy6iRZ3mxGt/hy4z3ZgvX4tjCmtxt1qD7EQdvLuf0r1O4iNZKJKgQM8HLWh6QI3YbLgINs0kQwmPraseFsQCjo3IrclCCN7TNHdYCdjZxTF9K4HIlp1g/lbYicrkfAbsbu4k9RonGOGlS/BgYPWOB2cj8W6Djjz9QfILH4Dy9r4OW3ZffT2og34pHCY5y/RKKYPKpayxivdUcIqGDVNL1KxPfvhnl05OT68ihBhY1bL6V+0qphLf8Q34LqQQdiu5MBcEHIh2wWiSWd3DROzt4Hcy/Mm2gGO7MnhaIYJKyGfts7EqBFv2uohDvtq7oCCvAhtniVCA8UBez/58fav+jiH9eVXJ+2xcqxjsSdWPLfHu6GKrM9MVSK29zJRDXCnAVMNeOiGPU689seQewuwXVSUOIWOsAsPX2BaJgTJ6t+fEb8GE3JIWI8w++LYpB+DDNffgCjMGoPhSQVsehJNB0QqcPhlOQp5n8COGTE8/52ZDW7ds5Rt7+jFyL4pdNabh27ONRzbCFXW1ycH74Z3oabvD1ooJIJ1p+fR3f5x+MNDFNKZSGabRS7K2KQzVGWY2au+mPzz1JDEuhqS0fdprC8VJIORIUQxvBUKFWzwrNJi6irxnS7ZmoAqbWE8v+/sVbi7WMzowlgIPmhMIWc73KlLnjZeHCmiggqnQWGIn/N7USxOUTOa3B9BI5oHOMNjCSjVsopM3ZpNIrers6urL8DB97OJ6W0DEuLCx166ziX68xpZqU/djK44JX9PD4Deqmrs2DxslOhfhKWuz3jvP+fuBDhY1aCWbwr5dieFqfoQTdyuPgLV7i6QveGINZrzUEdpHeZ0JGHSTAPo7kzCV91+WN5kC0V/xjHr9TrIfc1UpvZ1JJmjdYc5YmPJJObLk6t54STf9Dnj2etEKrfokwOCTTgYwI/NwgVg5DfG/vIdxJ5hzzYZ1A7WwbPtiUQ+YyONv6JCl2uZYHbufRg7Ics5vsoWzYs1wDrgKPstThs+Wm4Gx+uv2Na6iySmvY7x9FnIWp6yZNQi8xmHv0SIZ5oOM//2FfJ3uh98z15Ldqj6E13deaxl1W6oSLwOb4pSeft/pSwQPpj/zMSWUvhf20MYIhx40vkQ3kV9g2fFYTCrcAyqs7bio2MKaB/UAbduTUB6eA3+ZtiOBjPOgezEJ2bd6kHmdYc5m/FEkbHzKiOXD3SyfhJ7SOpcXXZO7TQbtNeYOMu9JF2uxmx8UwJE/XuG52srs3BYLh8M5K+ApHoA9LV8IV9NnOGT/2MQD4yEFWeTQEAkEFry3GCv3RoYnW8Ffpn24HV1Heg2qwHHSg/KUgeZ0NR65qtAN7PpUDj7T3cyqfskRbzxAVOakEzObC5isuoodEaNs8NdehBcn8DzM45exPjwxRgoVAHaixth5c5GtlUiApRijoOM+jqIavUAtg2hfrE8nJHkh9o1EuB2UwYOyglBYaIIVAtJQ2GqIlTpTDCztRqZ455hOGQez4RtPMAqlecxfj75zIqpuez2j0BmTSpC5mUFlOE34s1f1Nqn8F56C33bq0YbjszGQuUXoKGRAo8m70JmXDo4x6cDv6MDZBUeh0tBBAaubAe9F54Qf+8wLL9fBtWKSuiqoUh9PK3Quu8U6Trcw9QcimI0Bc8wVSVBzHmWsj3zwhgRz0iy63YEa209yhZ8WMLrX/cvA3QdVMK7WjdBTOs8DCyJB8/2lbBrNAP0NVzBVNsVUlXN4Jjocrgpthpec11AtMQbXAVCQcYpE+rqn8O9Gb3QlBGLFpWeWFU3Cl7P9dkJJwFyfVqU9T3kQpQ7BEmXiBE57PTzn0nKg77kPJ6/Mm4zRpsheodJYsjYAxi+KYImQytRJuo5GAfaY/i2WDwfMQmSGkFgNyCMFXUFaBe0j9aJjuD3MXHOphMbOFlTdpwU/kU0x+swVRpSpno7ytCjSZvWfYyBU3clYUXhW+DuV2GVvp+GyenzP/OAy/nlX9ORwGpLfvR+IYyiz4SxcTGLYVdn4rRsCaTJlwBUvAVS8xY+x5VRkTduGPzaDaX6DdHj2kI8U2eK6v712HpTgKP9M6MMpMeNDj4zxbFjgfihRhlL11Sj4NpstB4Mx84YM1quVAk6M06ydRnNvP4typWx/qIzmgpZYZeXAl3mxocmm5Mw/7gCfRgWjv9s2Wjkp7ueuq2ajSL9yrRrXJmavFGmhhr3caogApLkI3HrcBqOLdKnHaIE1fMfcAUeFVH+Uxexih7BWaNFnB3fErCfK01vxa2gkq+KoTlNijd//2X9Hyow3co=AQAAAACAAACADAAAhgsAAA==eJw9lnk41onXxiNLZI3GMpElijYShTzf5/G9T1EGSZNKyRQV4c1ERc2kVEoRWYYIWUJ2spQsMUmyPJJdNbQniiglfs3vet/3j/P3fV+fc65z3z8Zckn35iASBUvguFWf8yzzKrPefQFd21KDmkd1+C2qGW6W2nTzl3GodT5E05dUqDp24MsBEZqZ0wWt2PkovOPF2TmWxHz5lgePljY0K9/DV7YUqsFd2FeZhj/uTuL0lRY8K1xHCSkrKTFVmjz/moDJH3qUF3+DzhkJUuhIMc6YOKIozgJ7g3Yzyqe2czUWN0CmVYx0bcXIWKcBM4MEyWXXMnKRmkud20UogduLw4bK9FVOn4541+IxoljXUEVqtA9iX8cI0IJ1vdg/LEuO/R3YsmYTdd0TolN/38Zdu3p88mLo/iw5mrDzJptjxXB1b4SE9ii23HyNObkFCNCToryNHObdSksSWDiXetbvRpFsDviGpfjnjyEcERIm5Yl+eIZIkt/RMQQ/6YBpiTAV3lMgqVoV6tSZRF2OEiUuSse+1VkoNRYmv5DF9G2bICW2f0dQ3XOc81hO8AJVc6sRdWgmlU5fQ352BtiGcGQ+DseV0Vtw9dFiJm75Yl/Sa6ZP7hF8vd2hUnUHg6pv0HdBmRp5b7Ds9TiqeNKUcVGAzpnq0N4uHfJ4mIVAyT6sON8DIfFobLZ6j7cpcrT/vDCFdgNyo6Hmquuc0HTjIzxffEOT2A6qXpDJ6x93IbUdC0n3wyNMdHqjwWspHSxOg+YjPtN3pItp3BiOp1ufQisjnbuEBW9ZtgZP+V6T+bI9yeRmIGU+EtbB23rxLk9nE4cnlPaGJ2Bsx1MWGUOxqAqlXNaizSY8Km+f5Do7OZKOlT4F92eQc90TNBytRejDMgxZPcAp9Uo4tQ/jostdJNsH4HudG1S1VjHcqWQOxZQwwba5zLv+Mu4++avI6axDQPsELNQGoWnBBzPdibeTzdhQLU+2ju8Q+D83MaUwgImJz1BtXUW7S0bhMVuHqn+XpdTqr9Du+4T63hbUrn8JXa82xJIA8StOY+k+glMJH+a8BLg63sfc79Xs/I+ZnF3nz3NU2yuZxRNxTHtIKaNQ9hPdznuDwK+zSaW7E/Ps3uOpSBiuhMuRsXcNWsdewXO3NC36Lkmt4fWYlW9Kfa3LaK6+IXWVS5P1sru0L74LKw5FIC++BZW0md0Yfh+Jfi4ICQ3Ew77TSFIIRfxnfcyPVESIXhLHxj+Q09acwai/EGWGu7qZLHNtKj9RANXhNBi7JMGaXwkF/etYHHT7BxsTrqLtUoo/XAu99nyka9fgHXMLiqGtOCdfifk3rEn9wX34p6TiokMu7GzCodmQjNu/17JZzYVsnYYYT2ThQuJGf4NeugaenFDChSMJnMBfL3Cef65kks+IM6/0pLkxrS+YtqUBVKpWDP6TS6yTdx1Q1wvWsQgyHz/BWDkb9qetYfeDpbBYDTIaxxCmxkeImjN139GlskuK5GigwX3oLEizFeToRDIXd+77UnbAGfi2ZOLdye34TSQQPTpcOBVoYGF4K6Num8Yx5t80i9XMZgry4piuHWmMfH0JiQ/4w20kEtEvBtB9uRYO1/LhU98PyT1lyJnzAbWmPWhzmU3dKkIEu0jSuqZClpskyC5gNnXkNOEcvxXzLWqgev0y9j7fhlspbjTRcQFTLmchM8aF2NYptuBqNWfGjKpp4d+1TTVilUyiaqqZF6fEuPzBLKZ2sJ7xu7OSkkJYZKsGQDzvJV55e+GAbjmmmi/D/kItZPdoUOKEKIWKZpJphiK1J53mZkf6UIe7DlU4K9A8FUnS0guGzN82dC3pJOTKbLBx+0nIVEqiUs0C1jZjrFqfltm/HjYe7jNJHU9nMnKluK38Usbp7VdG2PkBY+DuTW6RtnigdhZhtVko2ZkMzoVJ9J/pwVT6W6yQESSblKvkbiRNTkZKNKz1HHEPNpDNmqeYGh3B2dWy9H5pOsItE/Csxx4n7c5jZKcdygX14HJlgH3t2f1f/X9HRVGTCdnjyhyeIci9tCaA4VnFM/xTI8w24c1rF778GR/cD0H76C7UTEfhcE8dbJxeQTahEUW7Bda+EFEirudr9PYbUb6HFE2ISNB7jVm0P2QGHX+8Gl9UKnDC0gbpopsQciMKQsxiOKzVwpMjt9nY0KE1/+r/Y3xrTc4cS5OQkyeZYpFhpmngO7Pteg4j3viEyYoKJBvmDJZon4DEplx89niOmLVK9KlCmjSP9pKPujr5TymSSH4L1qbkM53Fh+jYPimSbn6Acbde+ERWoPRNFK5rr8HyVBu8l56NDf1DrGfXMPvJV5/9PwbuNRKm+y1TTLe9uWVSa5jPaPcrcduKm5iHir9yB1scSC7TDbs8YyD5NAsLZovTz0ukyOZqJnUUPcPGa50YDHqOzKwWSJsq0DH9r4icMQoRfjRk7TKhei0GXQleuK9xnt2XrkSmb3SgnysP39DHrMvx4/+7hxN/anX/bJbI7jRRb2syUbaexS3PH2IMvHeb79+xnLu84gLpnoqE6wFFWiL6gb2nXIQV0XFkfmUxpbzUpCE7JZoMFqPEeWY074wc2fzIE0EHFSKH+TRmE4HC9cMIrrsBUzlLWD02gtQ3EWgVTLAVTxPYp1tu/f8tGLrKcrd5XGbYgUdMZlsvs+hcGVOms457UMvDbO+HCNp9qg3WFpOoGJ1PcQs+UPFmlkz9JehgqgbtUBSnsiBX/G7gRXN7OfTSaADRde1IFexD56z3kNK8gsS7gZBfa4JjG4RQ+FIQhZ2dbJFWPevicPS/HvgRdoxtSj0zp0aE+9uek4yqjwZzycEXfFNDXKqKhuhCUYr+kZGpIunmUnWDrKayGhlHFMJheRoM2z1hszsFgTnZGGuKgHlXBe77SdNZ36X4ctkbt1a+RIqoPz6qjbNOmsvh7JPKytz+xJ5d58iK9f5j7tugwGkUMOKIJ4pzrFRdeJtrxHnO1b3M3xEmZh91D3BfnbjLOsoQ8oMP4hd9PaQ/l6CvNwXIK7WHGuP0Sf9sP6tq1IxfQpKgHbkMGpt6cTCzEJO+pdhgdgPHVa8iTdMLq/KCIXfWECV79FFVII97Kufh/+PvqYuqw+/iHVbJVYK56/2XmahLFMNs0WW+byo30xItYLyirRDXEYMBi1VwvugHj9Ewqj1kRXeSa/Hk3iN2jvAY5HJqseS6NKmf7sPVZlmy/E2MTql146jxAspZXYTNr3KxQCwWRU5VsFnih88h6/EsyAd/TkYgi5eNWYFiZKAQg1jrZGQK9nHJfgAVV6R5ubY/c4RklXmJK1txXngEzL1hOOV5U3aMMr3zGsb0s3LY/yJN7/iyVCItQkqbHkMjWYZuhq2isfgZJHbuHQxyhuHedAFfeEOQkelE2vrVsJRMgt86DTSmWPC+/OhQsZcuQ+qoEFksKkK9vyJ5iREt/2pIYv18tBh9ZgJaO+CWdx3zrnyH+rdVSM8cZfm6fKxrUkNghyKFKIXA9+Rcalu53VyvVJ8eCE1BtLELs/S20sXwKsw2OI3ef3bByl6UFq/4C/ZFPQhI0qSIMFHiO4iTv7QoFS2aQVNmEqTmsIRMrv/okp8rMBh2nN67SdDqnXVMsd8hOuBkSy8xhGGhVNCLYzjoOY9ScnPg1d+Ky2LPYTT9AX0Hi3FMPwWVD2/gZlUqGn7NwfieOaTWWwj3syOIz7iK5mohOp4gSRU7q8CJS4Sb2Ag0TL8iy0eI5LUnUFwmQB0DxmQxbUXxwtLU3zSXakIYuqOxlur+OkKxAVMYnbmabh8XJH19dYrWlqZp/Vm0d1yVhF5rUaSQFJUZTsGR/xbWwg2QylWn/UuX0tQfK2hieggzf5pHyn+upiAjI5KzUaCCMHMayFAm0+0nzMvyham6yIyKhgwoVH4NLQmaQLk4l7rmjgOblek/WyhxuQ==AQAAAACAAACADAAAjAsAAA==eJwNlok71fkfxe33Wq7l3i7Xlu1aQvE+vh9FGCbJTKGZNirVr4kYaUqbmhqRkbQxpUaLbRpNy7TNbUJKlEpGTKWJbCFb9kKIfv6C85znOed1jus5TWxYFQzrJ96I7V/OJLeU2U77w0j3lnIv/KSYaFDF87nyyErVhvVhATz2SuGuOwUViXIQjxogNKKFk7c+yJztYpAi4LOsxHesI0EBuaJvcez2XSI/VURf24FimENwapjMhdNwbZcnJvrtEDWjnR4Un6TgQXPwgp4h1N+cpYfEs4SNNmxeaxQ3VV+M1Ent+IypsGlvxmUPHp6u6Kf9QTaI/MxH9eIZ2L/lS1z/FIXKojPMOGvLzeOzKlii/vKbP2W+orRpepDsbKYLScrwqCul1io1VExPh/BhLy0x1IC9sRJE/vtl04VqsDjwie62ayJwpxJWR/AQq1qC3BxrVjEviXt/2AB2xx05eaunNG/GVMyTm4E6rQm6RcZICzHG8eL5SNz1NWjAANxUS4QvHqM5x/Wgq60Eo3Jg1NAY9q+0cX37HSrNUYGw3ga2s0VY4MNH6kZFRP0hQPviIRoWiVFxLBVp2TZQN5wFi0hTeKbnckE+XtxwWSZXEGkGiUYjfpWzhI85QSnOCG3ZplgiiEHgj2awTDCAt0AFJ/3MMKI4F1IVMf7Ma6GxGh2MbSujNG0DLLqriw6rDJlVziGZY7HpTROvAiZOHaGG6E0YGeAhuO84t81eD8nTQ2GnPOSkEfy907EjK7lg9HLS7BzO2uwLbnhHIRO4NlGF5gVapR5LE8fT6a3CaQrWvEG/+lYS671K+dWZ1G+eRSHb7tNp3hvq+amGTD7Io6Mgl35Y30YhI+301lYdSrGKOLOrjrJT3WHXFoSab/TR1pRIWw9rQv9KFb0SW8DBk7D44A1u6frpbNoiORZx/iNX1GbOgg/dYBQ4EwuiGNrTfOGzxwgWvkK4BGU4eW/IoLt9PKzz0Yff4AfKrBNh0WR+MksdUHvwISVMr6TmgU+Us7iPYo5q4/XEZ3q05QtcsuWjSypBarIrUtdZIKVbB29cFBFicZq7899tLqLyFheuO8oN5hNzdVZjXp2h6LZzAbddCv1CXXx1WwcfzfNlJWbN5PiskqTlipCYnKUOH0Xc8bbHrEUttE4lkS4umCAf3gQ9vFpILy8aQLlzDhpGdfDH5XInT18rWBtwCJwpQvVUb7xz1IRZvik21q5zstg8jdXdzeKMm6O5KrUhTuwrYvJ+jpx0nz0iJLNw5ccZyBLMBs45ofKyKRbNvOoUuuU9Wbj1U3eNGIZRWjA5r4YqyVtav8AK9oI22mM1SpylKSJ+lENinA6W/eCIv65mYNPgGVq9tI1S5qjh0RVtSCsk+K1qK24vzOAONHRwPWc7uLCSOWzphCW7o6jM7o0LkHfcDgVfe2CFaJiqD83DmOl7ejOsiB9zzVF+4xkC8+2xrVGEcZUC4gIt8Ob3QvrywgRZ9NWSossh7ug1JYT+20g6vflOej3PKeXlJs4o4wN5NW4FHjngyHwJUl5pIsCtALl5Ziz3nBkr8Yll5eft2JMJPvvToZoLXiGCof905Ms/p7hLkyyq0kbI0cPUs0kLj97NhexSPDxfixGe0EoWmoepxEwbfvE59N2oEPE8E4xP+vAZ0MZsdzPss47Bl3JaGFJuo9UbGyhPfQYmcodIb74y6ypIvRakHcsapc/Zd86Z7GlbAlMgRfbTrc+cdqQU6ZJeylJSwYzXDY6v7szEvVBNaG0wQl2YHNpjgDzXRrJXWUrC+Lv04J84zjhKiORtSvAPeEa8NX0kdRxCjYIAjm8/U/xALW0OHadVJ23gHjZG9Zk8HEw5xGkax117tPY6KzrowI4q/sV2nvqFufRIGdcoYGkh0VxngDL27dVA4ZAtXgXOQIWLHCqfWuN5SD95LR+hzUpXZANKD8jwdTedb1JFu3kpdZ0QQ/C4is63XCEnDVUcy+ZjwYQIMmkSceVq2PatLuQaeZjjbc/ybcTX/1fqe/2iNIYtvJTIPPYfY3cf5LB5u4e50gxNtmXXCD39Xz35V4sRVu+GlPs6sC3VQsl7VZQMqEJoJaQShTw6RxKUlN0j/fOdtMlHHrtN9KGQV0Oi3HBu32A5lXcqwDdinE7H6GBYfQoet/5Gvk0Mdx/asx43/vUmT0u2YPVNpmh4ja27cJK17o9hBa5LWH1vEffPwy+RODRKLb7NFL7dAB71AvCLedD47hkdwCXZnnU1VLhtmFQWfaKe/nDOKVYV7z6206Hd6lj/zUX6y7SZHqtXU+Tz8zL5xzqQd42XBV7YL9t2c5w878dyp9ouOfjvGnGwednNFhc9YXPXyzs7HfBneYkilpVxkvE3ujD9kDUsTq+Y0opaqOvfBOTPHSbrFl3cm7+X4i3f0UjZKJkmqwABchg620VusQ209q0IZxuN8GZON2WvGqaKaAmu/9PklHFglHruP6XpXmK4FcqhNn0O67Pe4aBfqUeaunzntNUv2JXr+s6fkmayux+HuJGkKazHcTsTtF+k742MMbGmg0663yfHUwqI0dSW5Xl9ILUjA9TLHyPxYgtkGyjDNbiDWjdL4BDXTsI9/nTp7VyEuKvgn8ndDIiQ4PM9DfhbboQ0qos2ipTw/egG5mzhTcneix23pkQw5S+S2B5pAPOQJLMg5VXM0Px3dnakilUu/JvuHxEgeYSH0f0DNBgZR+rifXT2iBz+VBmkdHdNVDu+cHoW9pbGxvm4GKaH2rnVZOrXTitSNDB+oZ1qHw+QwXoXnBl2QVfgZyr+tZqeBE52/t4Mtl3YcM3iTBb7S3aUJTWcYBf9Qli8hya7oZbMTju2k8KuFuqT9RFviwSVk0wW3ykn1cWdFF1mjm9tXaF7eC3ax4S4XCpFeacVwic5kBL7nqbtnYIY/nnZJRKC/84Ila6GWHhLDuvmm+ArPU3U9Jni7ynmN1fOd2O9S6zYGxs1FqLuxg4uSGdrCqPY5qY2Ln35I27ekhCsOefs/Oq4A/4oscWt7h9kHerqSOwWoa6hjb4XLcfIbWVMCzDF1pV6WPvsM2nYGWNR3Ark/ueBryO1sD/OELYd2lBcO0Z7j34gh3o+FnoJsXbyt7w/bQrZfTHbwJawJ0vN2frqIDa6II3VusexjzV9XFJBkdM8OGCA84Dz4Sl4YnaavvrYQjXLlJ2WeehjYYwuQviW0N/Nwy3LtQgdVYLLuBLMYrWRGiLAyscqSBfxcFVDHiZKPNx2UEdkewN53TCCjqsl3CKFWNTigsig6dyGE5lc6etiNtN9LbWtjGNT9/DZksI6bl3ec6czRwYpLEIbYdKrFCESIOECDy+GNfDTLgZPlSkoN9PCcp4UzkdVUB3WSp6tgxTU+IgsRIqoeaiEiRwxDmS+pRsSQ1iNRco6j92jX5J+lj1d/45MXjRRyYEX9GDvKacKfW8kz6yhWVscEfMqnvvd6z+uQKOKe5KjBb/6ejqhJ4/U+i6qSGqmnaq2MJvVQdO2GuDlHH2crJLiTPAonZqQIE2mhJsthHc+DFZtG1CQ1kY7Pr2nT3YTdOTXXjrxMx/d6p2UkKKJQtMSCkx4T7PFb2iqozWOddbQzmhj7va3r6n7wTPuhUE292fTv9Qqz8eNn3+RdX8apONlhvh7dIBSr1hAVcMUZ1tHSLhBiAG/UardIQdfiQCGRyNkU+W6KaConB7tlIdgdh2N5uijsL+W5rppoOLgFHiX8NCifI98usbp6xvFlF/3H7X+O9nrsquUZyOH+G4tVL+0Y7kdtgi3rqZoJRXZsqReWmAvoxyhMprVH9OS/no6c7mPoqb1UZFNI/2SKwVqpYhVUAeVaXOfzLWRFD5Bcc8VsEz/EMqy5OFS2kDG2U9ox4kRUtytjYBrXdQR6u2sOrndLLqYHlo2U9LEAxreLsdJBAr4YUmbTKinyP0fkksKrg==AQAAAACAAACADAAAgAsAAA==eJwNVnlAjfn7TZt7K1eLXLmWtKf11vuJNkTSplCUTFreW+GnRiXJ0pA9STNKvzBUYxh7qJ5TtiwThSJjGSVtKFG0UNPi27/PX+c5zznnOYa530iyYjLEoR9JPJZjatNecjT0mNI+plPYtA+koNpKD5J5lHDKCMsQQ07aTCviPpFTIw+nBiFiGmOKRhnvZ/fMr9vwVT3UvKeMPnmH4O5XRUz8ykN/4lTcshRi71V5FDvEwLjOC7du/Uch5y3Aunk0yUViRkkXXfZup4X5KUWfuPxCm3Ixa1u8jmuaNwrXElwxOngGtBdn0HctF1w9G4ukyLnQcDbDf2ut4ddST5KDNnjet43e2M/G6H0TESzvhNZ/7RDRwuBw2x1WX4zxWx2Pcf3rizfYd5PQUxEfq0KRqTAdZ7Z/pvy1LbQvWRkTPr2n9Ox4FLQrw/BdPel+FjKVGYmkt8MVyvXqZFOrQ0+8zfB72Bisfi1DQ5M10o300NhphqgEObyINULnnyao8PND/8vJEJ1zhe+vlrgwiqhVIsONSTL4u8igmiZAdnwvqbe74fBfbuCl3TRjSwQe/VlB3T8KKeHZO4o3b6HyOCHKHcq5VnnLwtZV4Zy1iRUs5qSQcrESzKO0oNvEo9T1I621yCRf7gPln1fBM61FiK2fja2uOXRp9UOy1lqIw69HYb+9DIkWE/A2RYJLLiXkNjWb5Nw2wMEsEmfMvFHVbI6vrbE2/7eFh+igI75b9tGGaUlFwVltNP1YebGB032uZXsx1zC4u8gkZClmp6RII3OOS7PG7ZD+2BQkjf1Wwri+Aeuh/oVS7V8ypBGy41Ibtl6q17laOu47j1E9PML7eQjmynCtN0W68V8eYWnBkLo4odTWAU/P1JDBh3KaYiwAN4XHw0UyNOXz8LN4Ri2f2mgTBXIPisWsJzqPO3ZZwH5L/3/OOOAl3X+xj2y0b1Pv8BB5FfbQu+GpCJG7SscKeWjWacIr4C3V7p+Eqmhj2KQtgUuUNxXpynBSJIPfLnfsXKCHNVDF5/k8rjwfDbG8OZLetlHjnb/pj1c8lFK1IBhvhuP3VIrCS25zKrUV3Eel59zqd5NY+HdwIaIKOjZyC6dLuvhljh4Ch8eg4VY5Pc+UQTSy9+fmeTj1jodGXRB6FL6RrqMM9ao85HUj8Lt5HhX/iEDAvGuUv+Q4XSxTxLAJK2wZK4Lj2Gza+bqX+jX/IV3NrxRwK5xe+VuTr+FYhsoS7r5gL2cm94Xrbq3ieqb9Rh8fhWPeeCUYWF8nvSX36IgF0bAwGKYVxrYNfjqYYmgCZlpHIU8NEa85ButcxdguqaHucZG4PScA+22LSGipiiRPOewOe0s+A2L6/fuIXm/lSg8JzKH4mIO2wB3up3NojPg8VxXdwOlZlnAJnVImadBg0wqFrFR9AQLN6mivlw6iIx2haT8BLw5X0IsxMpyp/EhG/GhqPzAKXQNK8FCwxeDNeiJfX9zPsUDCoXC0HgjgTidLoCyzxTOXsiJXxUgovGqlk+pzYPCwhvQf+2LnDA6vpKEQXJXYdp3QZceOiZl7jjfbZq7FtlYOcJN/bERenhqUZjviyzUejlcmYo1kCpzCE5B0XxOzzr2iaxmrqfioIh4tn4tTWpE4VGmFaP1w7CgzBDvxjZJLzfDPSx2sb1LCjqB86iwNgvoadSQ89cH5v7ww95wxoibps0/XswqsMi6wowVKdg+ijrL18/eyOVZNXLDhZ26JRAXLq8fivocWrhaHwTD+NOmUmSDeYZicF1kgXsEDH4QyPFOJxPWqEBwqyOYGHphibUAUHjUFYeFZHnvPNhdfKdOA0EYLKeZCXFKQ4e/u8ejWl6F9xTTkmv3FiSanFDxp/pfdsZ/E1r3JYyvStrGgBAOW8VyeBa4aC+9HtujQnwbhEgFqF3nh5SIeNR12kMtYCtuXWijRjsSO/2ZhSBwOj8SHlBbIY9sGAWLeJIJNcoBawDgEH5+Ezrpcyswe8cj+WQgdsEPLWXW4vRSzUhPty2EV7pez/dLZ6Vw3Fnh6L0v/I4X1i35wZzfVcsnzrzN1SRhknTwcFshB/ccr+qNCG4HrPHGzv5Vsdm7Bmu8rIfKqpmXZ4fD/wwvrP+gj+KkemlxX4mz/2GLP6zJs024kuVlC5M11hthuPG5/W4OYK4MksTdgHU6Cy6fPubHZ5i1s5sPdbL7vcVZ4MJZ1XhjN6q6c5/RHOFaODUPWTDfs2jYBWyst0fveB0OvE3FnOALlK8Og+2AWHtb+Ta+n1tiqH7TAri4XDDkzbJTYgmVOQaiNJdz5p9QT95har3TSpfrp6LKMwkC3Co58OGfls6nfqqJogl23m8Bu5wsju6o7P7Fv5iJmm/IzKz0QzZz1fej93FD09YoRfhKkunU5Jk8fg+Td4/EmdCLEmdMRs+Q+rdz6g55EmSCuaC4S4mYgSHSPNH/zguZVXYgujIZkdHNhRON8iJrc8MhSAwuSl+LiJ459MU600tCzlIrfTbWT+y60u1Y7z061UY19da/hFmZqMSulbHazLwJecwJx56YTuCOOWBq8GhHrt6Ds1mJ8lViMdABbXLd9QlXnEtHqqYv8xl6ytOWht1SGA+WP6VmvNWr2i6Eqs8YpgS8OqlyifxUnYdGmHvL0X8Ps9F2lGa7+1iltMtYj3c3kPXxZdIUZM9rhwi7LL2R/HvzCfumPQKGOOjJ9eJgfGtHEiP9i5EIQdWoG4g+Pg7Elj4b81KIlr42hXWE0gmEsNvsswOfPSvjprAZcUoW4sdcPC8UfKPZUAfV2r0V9hzUGl2mOzHXYBs23BYmVOewv97vM2iODOWR7smobRfbaYzpploZBdPkzNalIcVrnGos8Ek3uWRpQfuoCQccJSn//gLpuLiW1MypI3X+ZOh/vpLjAVurfYwvnNgV06MjwpfQrGSvW0NHdNSR3ZpgWxJ+ntv1ltK7EgY7vUSv+ycuJ/drnwqx0DJhPoSNLfbWKnXg2hZ08KmL+erO59DRj0jHaTle1Aki7OoWycpeRfh4xt4MlzFLIo/pFCVvrLY9pWZ8pfNAS/wzMxJ+KcrAc30GLVnfQ7FOTsftSN4mHg+EYowO1ZH9cLAGtWGhEqVCGw5cHlHQtq7i5z4MVDw1zMwcNWNVQCdvYGcDiFFXZ6aLiou3tkZRzcS/ddd5JxZtWYot6GARpq8g/K53sLvaR16MO2vhWjNzaYNp8g8ObqcqQKCvgyAMT5MTb4E5rIN4dNoZYzh2DuXeor2IkM+p76FSuCpzDBPh5qhZqogoo2tSaXjqEsa62CJRuvsRN2Spgi5Zncv03TlOBghI8Y8RQXrMWx81u0JbyElb1dBltvinBlW2GmHrzK63pbafFP8YgrZIHT46oXhuOjqR2sokSYJ1HNWn9vASpQh1qM1WE/AQZtkTuLNS4a4QbOYFgNsbgzl2kH5GFlFoRhlUBlrjhPpN2J+dwfJU/NReJ4GkQjZXKVvg26zJ5HIhEpbIWbQ2djK7ckb9dOQFxXaPgcS4B4+9poBUiOKx6Vnyk8QoFNz6is9WXqFFjgCa8G6TU16KRzNqELOFkfNIfwX+Vh9pJPey45YtMlkd1uRtxQVNCqTNlOO8yQH4bDnG9tRFIGulvh/1t4f2kk0r3VdL7Ec59Jo5Frboj3fY7REWecaRtYoGGISHGmWoiwzYGJ3zcYdaTiBOHJLCQn42GMNDGNCMsnmOPLKNyOtz+guxdpiOpbRZa7vKwH+k6XgohUOjioWsgQ5WWAdQkTymrfRpilslQnbsZoWui0dUwFzdeiVDrZANznW4aVHVCxkhvyX3CIyXRFPV3qml4qSn2fHpW/D7vJ1iaxmKfqSF2FKynZbel8C2biF11SVB86A+1PQdoOYVier89IleowezXIDwZCoWPOATsqib6Rt2hzc5BVNV1j/4H4AVN1Q==AQAAAACAAACADAAAigsAAA==eJw9lYk71Wnjxu1ldyQkWwupZCci4TzP4Tz3l5TJkhZboaaokTJKhpSsSSlENZKkyFJIM6SxpUSliRQSpuVtVappeOftun6/+y/4XPd1L4G+2jB+t5Ht6c1i3LHtpE1nAa3YIcdcJ8IFjWteshG5+cjpX4j1O3WRRdTxy9gzZhA9A+PRdlixSA5RDop0lYIaqdCyY+oX1pOwiEKnAPHFCJjIZoLhSjjKGMNQYh17sF4R0NsB2chJdpw2M8Uzj9njxHhMT5Pi9ht9YXkTQcK2GSdIzqtevqn9U/LupZfgxpMZyPzqjLcLRLCpaotw4JMjTKyCcf3nYWbLbPFszlMW0tHJDFcEsdIYF76PvjLt7rJ3euulS/r8DiNBUxub3x1FiL4veIYXITXNACF3Xwv7RjchfcAQn++7QyJGhW42MUeTmhuG+5Qwa7oFEv4CLpwqEkaOfib+wSW0rUQGz4PTBWWX8mB9WwZtQSPs0SjBtMCpOHdZHmrrDjPZvgL25qsyxPGMVUT6I1xDGY8m1uGPyz1sMEMW+65pomVdAyIsbVFt8JbNVdHG44MO+CHLFLOadbHSyxI/PpfC07ejwpbuDmZcWcyObxlmNdW3qNWuSwLN/m5quqGHeS1aIawVu8cMxhsZT0Yc3sXvWdu+lWzb76K48VAJsZo2OPVSBMbDtcyycxEiUg/AeMksGPQUoN1jGpJd5iOpeIgk1vwgyBC0E5F/FTq8He8XJ7DgIzHYQw5S8xErWNxLZwP2h5y/Trq4xEx1F5wWO0TF/bUFzWnnBKIzPZ1GTCtAWm25bLUbHC9awJVH8bnPCjwuwuwhQk2NuENcOFdh4cgpzRnDasOTcB24hPy41Vh2QYbb61QCheX5ME5fjd+v2mLun9uRLVPCglcksE8xU9CpYseNn1QEPzwFMv88Zu+T61hmbzk9WPeATD6yo2+SNlJh/QWSwLvoFKP+gP1ccIvZnChkJgNjLEVHEzoTZ52z+WLc6xtOOHVbE60NW/HcfB4ygrzQ/pMErNvL8XRZJsTlghBltxyTx2UwvN0Abt/OMA1lM3gvnwYiep21LGthYpwcdHUX47qwkdqENtCIri564ssP1EOyl7hpz6HtD0JYdPxl5lf+jkXFTIegWh0WhTF0RUsEtnXk44gosPWIEle2Rwjvn/7DEq+lIe61G5ezbzPOpe7FYEsugl//xVq1T7OGNklkb9FyXiT5gO0LqGNlBVNR8zaDjT9XRbzZB7b85iKX1FnNpFhvjNb3+wg0+7xpkaMcTb5uLEiousle+5xjk0mtLK/1LJs+Vs6GR/uYXHeus+xNIZpUfWDyTRZRfiKo9Z+NsYcbscXiT5ao5Ypaa1d8KRljXtVGyJ4vhwD9ayxh5kdh7xwrTrl1CNLx4dCtVMW4ljiiD1qw2nkN9NEif5olEkz/bj9Pmk6Pka2hoAYK8iiS7mYiyVeYRj6D/78b4KYRjMltc9HjNcHUz2QLwz2esiIfNQy1V2HWjs9sV1MxdpZQ3E0KhPiOmQKDkiUwmxmPLqVbzv85n4rLKt1071o/FIyvYLS1iZkkK6P0jgqy7LuEhaLSNCpMnPpUriHPO/4hxdIelI8z5ICELoyrhtjQwrPQfb0JhcftUTThxHVYLUVl5XUm5e/NlmQaw9wuBXq9KpxsnhLUG3/DrdWKmBI5zgTV0/DSWwMiYh/ZD35m7EmVOlaJbMMLYSJ81zSx8g/Agk/29H/dkfvxJm2ymk3v/ilN2ubZkeDwpdQqw4MO//2C1WpuwJivMZzC0l1TNnSyvn51tHwaY3fOuqM06y5TcUjAbzqHOOuiS7if7iEQTdHC6fuOCDuaiUiXIPy5KlwYdXgRurv4cFiShPwAD3x+KYFOIw+Madhh+bHs7wziCxNJQ/VDMv57N//sZhMylKVO85Ic6Tq/LHrpC4N59hKoJkqh1fcRCw3hYImvrLU/FpXNwYgy5lHR/nxEbvNCRK0tyi9kYv2VaRh2yMJY7BjqXI3w6agBfBMXwNZBh5s+dSHiDvDQes4ET2Pvft+P/8m7iU/Ca/VIe74aOVX2mB81ZRd9r6hPrROnY3PkLtw/J4VD8WXMzEodV/eYYPCJFV6nG6Hg8GLX7qpmDOWpIuLxDYzUJcBMbRVaRrXxQLQAIVesBXOenUN+hCf2Xg1BXbseqv4yQOsNFe6l6girWVfznYFoW9N5ASVk9PAIX3zRQnLI7kdScT6HVPu30taQXHbnVRiaotOQ4KIKTf0l+PbMEY0ix+BARkjur6nYNLQGfRwfJl1UUDVzLrofemLeKjOEeL+CRk48fPyOovukLT33bBoC5fSpe9ckmefqgrRdsfT/PHg1JZEof5WmbteKCTezlGTeW0CrTXRJbfxHIhEvR2b81oLM4mzEFRJ273Y0JrONsPKSE+exFvBNW4x/5s/C1noh7E1XIEkrEs310mhcJoXGQTcoha6EeosiArV9nOPb3XGwKhfxzjqo/2UpJF3Tv3vwwlTU1V3FiOzvv0oaiQdJzWohZ3LW0rflonRNzG7SYPsOZTLyeLSyALOWt8DmniV+ib1IeKoeiMtZDZnZDGGCYTaibAn3m2Fw85dB3kA0Xomd4nbGVbIrSULkRRpix0p5zC7Uh+bJSGbiEomMnQS1FnP+Pwt/PN9DetrsiWJaGRGz0yb7BUeITtgDvtsGji+e2It+8SWQ2GWJcboBlZe1uCu9+lx5+VK8GvgJnfEacOzMdL6RnIPsGCvoiamgcMYF6OinIvyVE47fjUPNnbX4+34zy5O5yQ5V26Oenw1uQhkHZPd9Z1grPoVIyP1Ifvv3ojy9jxE32YX0/adUvk5NBD6GHUXWkDdOfpqOygxPTP1yGJus/ZFgN8ga5leytxf1WdjoE+Yf2szOnrjP7F/z8FDSDrsL//0WTwVqtlcFUYU9rM6qgu0hinAvqmY9O3uY7dMStj3W5Y9sRXfy6ld/ImpeRhoNPEiPzn7+qr6XfPJVj6pqydPTznLs+F7mMMMnigXnJ7Ikq+tk8oU4Jm99Y7+4xmH3R2dmM9sG21d2s/Nhogg95ohwWSnkLg5jkrwSVtUnDRfeCzZb8JqFXzCBRoch0nJ5sNktggChPJTtG9lEoYAcRRBpSUohvp3u5JLaIF/cQIwIDhDatS3IWdO/jEmpJrKTBX8xtT5ZzjU3ACNmcsKvpjyse8iDb9cjFsmzx9XuFPat1QlyZg54l6KK09LzEedogNMmWsi4uRQTYYY4fmoBet/GYv2gBOoG+9j+TSoIPFjPatbYCoruRlAlpRT+Jc8o7pjXN/6MtTZ096gHbXY1cV5aGQr+NT0Yn3iMpSLz0LHWEJYKKhCvu8aGdXm4On0mdqcMs7mKi3FwlR8sZjJkJOUgYDmBU4UlVH004O0SjvDeKdDdf5147EhF1ao/yDL3LThcmICP187jWPs15/5HTexJWj64W0PsqHMTzS1Np0bfTOkyBSFo1wmkNtggY3g/ArfuQqz1LWZ0OQI/S0oi5Kw8Bgees7A3y1HKl8d2zg3FrQ/ZG5thdjt8I/NckwUHi91QEEQgc2sEbhRa42JeMro22uLJ+nLsPXgA5tFHEejEQ4p7MZz2tQl0t+ZD7qwy3dsyX5C5sBWfbrsiMVGZ7inbA6NsNXw4sBESd9+xGk1JiFT4Qm9gLqZeXw29KSvR9EENs1kbuTMrAL1ffoWmRCC4nYfQ9g8PpkeOwO+2ETKTzVH0no+fL3cg+70vCtTqURWchaL0BNg0iHMN2j9h3Tw7vCgd4/vJyyGmuhJeZtVkWY4vtCQ7oFC9FJuO/Y7OpF/xoXQ32vgRkJnch7J8MZAz0tAssEZd6big/J4x6m9GYNObLVjSvIJt+9sLfp0X8Li6GBFNu2AwGoSKJ/uR+1LNkdeYisJ3PYhLzUGT523EKfcL1m5PhmziVOpk3if4L7aMR38=AQAAAACAAACADAAANQsAAA==eJw9lndACHgbxxuSUkaSMitRtIQQ+X1+LVpKKJ2GExkNRaWScmnJSpyVjJzqIqVDS1Z0tiJb8ep4ed3ZGbmct7s/7o/n7+fzfJ/1dfexljETVvPOdhGHT+4WWlv0ZJe87nLepkeMne+Kxo3RuN/wYj/eHFPyIi49gl9XDqXC0gv/eHd6XPKWH92ShMvyALkg8rV8OddWGroN4WRLCM3Oc9mVPYhopR7y5HpnTqftI25fLjcO5PKgxY/tjTMw/PMcw+3S+Wj6O59n9JbTKsLkgaAUtg74TFO+MX8U/kCtvisvxBWUZ4VSVubLko/e5Nj4EFXrQsKNXD4k95RXK5EG2zNk1LmdMkB1jXyTdpSWo+Y4tK3E9ON8DOuKSFYNZ79HOVNvjaT9dQim9xczTgm70ovd6XnIjVQ7D1Qb7HDqpsccHS2p5n2VktZC+cZ7HteHb+BG+w+4RxrT+qUjr6sN62JCuVkUxVkZj9upSBpKXKhds5HHec480/elNaWCeiHZUDkTk9IgFpQlEVU8E41mf8rXOvHn79OYwmESVSPw9nPlbeoIDr5YhWtPQ1Y3DKXwkyWT59iglpfNpiWbefE5l7DdPrxqGoJyiiV6+LBuQjBnsxOp1Ajiqq0fXRpT+eNTCmE5ngT2sWNEuxn9lbuTUulA64Ol7ImwIiJBS8rHyKiF+tIl5z/26WNHomloLbvdXsGsC6tkdVgS8QbtpBloMO9ab/nw+Wj5629LWPtHFfUhPWXSxa1y94vxst2/WuomWcq29xl2g+cbyoDH2rKqcrvUn7GLt45XSA4ppa5ORWadWEN94nLmrEzj/bESFl5LxNMnhcWVvihkPuDMem9ip7uyZcpmBhx2pHWPN70zJnOzxhyFL8YM3qjF3ei1BF58Ity6xshBD1dT/OiFXBKnK8tdxmE4OZOpJSvIfXmN8P45JAxowz4jGJcPFij1nM/WhaaEzx7FuNpKLkfu5Xh2Jg+feOA8fgwmBrPxv+REhfcwqmtGETpyLZZt7aKz60vxxc2N2xXmtFUMwmFUKkEqTeL1aR2MHqpIpR3XOLtwkzQuHix3dPQvIrKCn/Yn8uHTeI6EZ8uMymAcz4/jsooz7Z+DEPemstjcg0s2yRiMW06+6oaOOkN5Mvwpk2554luQzNsLCzm9tInCRg+S6rtS9qlNnJpiwoylf4m9Du9FoVUmZxYo86zAmBEZB5g1TYvOuhvlfN1iOaR7CL9qjSHYaybT90eT4ZbImO5muGTUcOP9OkbmDGT+3u6sjwvj/PG5uGVPwa3eg4meVwl6topzqj5U52axNX8AK5uDqS5Rxe/xI1EinhOmpigjAlXk6mp9fjlqhtuu00I5rFZsi8uUyuqj6VQRLxe3/EZrdBMvLHMpWRkjYnqZMfFOCBttXAlrckS5fAlbj2pwJ3EEAcsMMHvvS6dN82mcXYxZQAKfV86iqmc44ZE+pEbv4W2QK0ez0lAed4Hzi/TQSdGg0smIzFJ18op6c7k8Tz4ZeEKU+OeLW8XpMmWLr5wVYyqzn7ySw5aYciU4GcXTZrR5uqG4eggmnko8sdembbIvb/Y7MXFVBFaG9hSa1PFx9zZ+t4xGeasDeYnefPA3Y/XsIML1u3JOT58+ZeWUbtFi330FuhnViF8Vi0XM5kNCQeH0t5uvcsR93UHirr2GTHHpLJd3myGbfvjMMS1zOSDiq/hao0CZc1c+fO7GrGf9ebbMhDBfHUyDYLyCO8kqx/E6lUZ0VSz9V+URtCOEeSdq2fUkhoXLjIjf/F92Nj4RdWUPhZqKGeHatsTVvxMG4aYcetyPvxkiLaYK6xUK8uXBftJ9r4Zcab5alphHyLoNl+UDfVs8LhlgpG3CHG8r/F6GUZI/ifS/rPk53oWn8f3sKl4tYkn3aLaV2hI6JIBXawWRDCFg8yScbd0YaxtAYqAqLXsVUG1WQ9/sisiY+FgoKWz7R4O/Y1SAO/G5g+VGnW5y0cFM2RzfRM+HmfLszU0yZttu8WeVIZnL9ElVhuJgOwz6mrE4egwjBt3ny4+25Ma5UTMvmELlNCY0TGHkTWfMnlrgYVPGw6+OxI9pEJM1X4m0h/14GvuHWJBVJtT9T4nQdWv/YajatVVUftMUk7vqy7mHeshUHV9pH7tGKnX3k9ZnF8sush9XgtQpbbTlxoXZBB2EfelbMOg+0m5NnBcFphOwcQ+kTK+rrIr+hW85dvxv6igiOu5SqeiDc2If2oeZSL17tUJl5gcmWhaw+8dKkXLpzb8aVH93UdyJPivuz4oXt88XcsnPTAZmDZLb1IyluJ8ngzU1Gbe0RbTEHSHEdgyGI8bRrNNJLtrqxa4jttR7uSB9zDh8YwR6Oo44tDuTqeKPlpUttx71w1woEmg+ih/VF1LcrSsXzynxv5lF4vHA/f8y7DTaQluGpxBW00T4ylI57/gYGXpF1a7zodHy5f1jRNkHcWv4PjT/qhOT11iwueKzDM2YjVraDF62BDNt6wzq34Vx1HUDi1YlsCdhLv79JlJVOxK18XacOG+Ez/jn4lDSG+FgoIJ6/C0RmlElju/3/Jch/NxG+fTnDVz/VIab7nn5cYu3nOGXL81rnMRc7feElFtg8LslV+5ksXtgAVo2m1i33pE3J6czz2kCBzvZyjGrs4lYsIxbFyppMHFkv9V33F4/jYIadzbn96G8UoEJVl3oZXNX5G6pEDE1x0Xx8e3/MLSHTqdG/xkbPp5Duz1QPt8yAof6qVKcU2P7OyNmllzFr3YRK666i/Q3+aIh+SRFd/xZN9CV5s3tPEwayMyEqWjqHsG144dams+lzrWv3NRHTyom3aL9wUAqW2tEk/Vl8WX6XfGl+YB4b3damBb2tDM5aSR04ouE23cNQuersp2D8zFprqUltyZ6iyX5P9EQ0y48sy5xe6wn8wO3Yf6bkl2dXW90c/ZJh6ofuL46hMEpE+l7IguFgsvCIdqavITB9Cws5976KJp3TKDX86/itmZn3ty5LgwtdfHMUsKsLZafp2pzxac3XX5ag2InbTZ9tBd+BgOl7dsFOGu8FgEtlSy2KmDX/CQqWnqz5J4Zke2NtCTOQf1qEUMtrOisnIpOFwfsG6Yx4LKCNL5njU76Ws4NW0ifyG04peoR89qCxyeGcnqlFe3rbZhx+JS4fESdFVm92K47nk8PdqAQrCB9vijIet1f7KxPuWDcdpdOD0aJdotPaEV9Q7MqB6+1DVx6FCz7ZRlKLQtFma4xGoPCQMKTFhLrG8uiY+l43JuOx75oFv/XntDpxny6GktS1Ej0hiWwTNGJ2su/kHJ2p9xHZ4raqmTrmQ7flOhI04HvsI+7T7XXcSxVo7l97Cl+02fKtz3yaQxRlHMOaaCdasx9/968G1/NGd/x9DdfI+ONUvCdO4i6V2mYeqgJERfLLcu5Hbs/iP+UmtnVfV9EVKvk2bA+XPh2hKrhBTzPn0DI2/2cMk6k9fvluNrYUGCxBu3B1ugeLmLjtMl8nqcnu97rK3VPLJWKZvE0NR9j2YcVFH6fKs8cnsQR64noTr7GwL3LmLO2nET/Yk5d24ne9jyoS8ZxbDoXDYfIi33dO+YyCU1bU5Z2eMymcamopadyvy6FDU6hDHd3RcTsov/XVajmrOF54l60F00gOzUAA5cfmde0ksHfdsvhPoc5Uh1G5zk3ZQ/vKZjrTuVYYxzd1yfQ909X1J0jiO1STpD6bM49c+PqiljyasdzyXyg1PTbQqNJHPUfJ/E+2hZf7URkr22sa8xmx1AP9A6v5WR0EMtVk0WmZof/LQsho2I3e5O+Z9ZxM2l53Zk9eeX2ZYsd5f8BcAQlCA==AQAAAACAAACADAAAVgsAAA==eJw9VnlcjlkbTkWb3jzRpF1jDGY0vIwsIep5nvc6vJHER2RrQWLKUlnShpQm0bRoUxJJaSEVb+mrtFhL0qJFOw1NZWmR+g6/33znn+c8v+c559z3dV33fR1P6xgMso+h0B4GPiSPPSwdyKkln0TohKWYcyEE77xDob+HIbK3k1HzqQCKasEY6QwH9wdDhiXpkFw9x68XqLOF/tEkoyoKB04dh3u+gARl3sCiAwxZMOYxmp+lwVvqOu5MnkyWHJQmoTVx8LJthPAwQ0ro3l2Wl7BGeBE2XeF8wIXl/LrwCZxQawt/1+Mq5nh8gcfXLqzfsQyfVPuRNUeTZJUO4OiVV1he3AyJWxCsX7dh7spfkcl8gmB/MaRdetBl1IV5Z9/A3FKKGDlVQ9+ZIRPUloq0TaNRUpiEn01VyM7EWuSZhWNEJQSyRjfhVhmCdhctskB0E9tqg/D8KsdtrPgRPQFfcHpaqah9ygvRzN/rcK4vE+smqRJj4xaojS3HzLv1SH+XgDHeVbDfUgPZ1nEk0u8hPGcPw2JLE6417Ic2zfU3itnngwz5JJWGoxT3mfNHMKHmCzQcYtD7WpUsmuYDnxRHPGj7C2tag+GhkY7iR8lcscMM/uGRvfyKhCY8uDELAT8m42haLpQPMWT59jAkN5tg9ZIQFARlQEF/LGm58An8AwJv45P4e50MeS59DSb03Cz/QrwvL0F8nzOmqvLYXaBN7m1giLu7DOla2oTqhbErA48wRDKlB+cDYxF9N5LPlAuFif850eYHdZyVpRT/6mEE//dGeaJ5LVysHm0lVriSLx60bBVL0dFjkGO2K65ffFjFV2yW7y6+fF8i7nWWiH93Y0jwCYb40hj8TjJEyiJMnODJkLGmymTK2260Tu3BI3k/1Hh7wf7PVOjSvCL2M2ShHUPcBs+g1ioMXdVneYP5qlyenxLfs3sxd7FTmh+OOYukWYZIKTmG4aJ4bG6Nhu6KJ3AM3IMTdP2FIQkME4OgP7YMrz6/hJfdOBLuqABjJ4a47mXI1bejEBx+iqNumeijOmwwS8Xc9HrUXwlDvsQTm+wZ8kdZLm4ceoUqzR38nBMZ3BfzRM62PoIzEKtwPX2VnEmcFzobcxGk9xR5q8phMysL2aleKHOg+1H9n3AfQiN9aj9TIlXdMXh/jM4pDgeOMsTp8DoM72LIoUsu8P9hLWYvuoHlgTr85id3YB3EY3lDDPRj/PBIKwr9huoQfukWOSWpcpsa07iucCGftNaeO9MZx22rW0ZjZsj9CclwsDkM7X0eeFa6HwlyyuTUtJfYJy5E4ekanOkIxNSiF1gQlgn53gKIun3hTs/X1VYiu9bug8/JW4iOScCCjiDUmlSITlPOokp9xK27GmAc0omZWaPovk4wxiWWWyxy4Xz+KuM8zKtY/xfTOLd/jLip/DAGys5h9W8PoODYA8f4QmRv80EoxcKuOAwfhRLRtPqrqLdIhlRwO5yUguDDy5AvLs2wo/ib+gbyX9VLcMekAy8TC3kZyqFTaSg+1n2CRs0ZzG2SJbZMJ4TqKkS4WZ7EX1DiurdpcMymPHb9LUNO5aAXN3azDvnr6h18PtADY1pzflXFGEh4hJb32kQjWYIWnwBkPdXCs/Yk2JUMIIrm73qtDVmU61eCKtyov4Qf59XjRdsDqLUmI816P/odFElpew6GNsoSoYw0SdeqhtTxj+w3zS9WXcOd7pOwgUvVWO3KhWyKpi+3Lded2+iQhkUlOVDrz8V/HBlicmgTAo7VYKvGFazUaIR+nBSppjq3pHk7Uj3W3NHky5urEaYyiWzvUyKHvvUrwxyRcDQHOoG58L2ThimuDOF0CmBE/0/2eAan2FXctxgas2eyUs0CbnPsOJad/Qfb1KzFqT3ay43IZ+HxyzdQKnyGezZp8J0oTQboWsPwLkzZJ09KDPJgu4MhQ5kD2EBjDH56EtspHtcd03CjRofsONSNiyV5EO8pw8igBc7RWM8f+YDK7V2YIbgL5rHy9/O/DbHnZHYrc5O9N3k+22DAsqMDuziNmMjv36Po3ltnqpLZwwmI6w2AqDgfXtFjyOknocj10SNfaX24xPqinOIxzlmabDn2HAHhFdDpVyal3cO8EeXR/+15eGekoWJZH04v+S+WjvmBTFoRD73wx995MJbpYUvdVrIrz65nT2lpshasL1tRbMWVp8jy8/cxZOJxhkyVH8XagiIce/4aPzjKEtcOHTLRliExjark6NbPGF3ihbfyMaJK73popw1gh/8b3BJ24O61R7B3acLgB1/ssT6F3DGRuKTwCge2TiSJMrfwLwYbb2qw1R8C2LfVS9nOgBC2uH0xt7H8DBs69U/2gp0CLtCaT7pfBNtUZzw3USJzc+5hRtF9OB95iFOP6xHHemOrbQIqV9fA2WwQpyu7YLjTA9wmaTJO6ilS795Ets46fnzNEMqNRsA65qHFUp405CR9x6DUqFi8w/QfU4cWM9Yzt8+0zm8xZ+EQx72fJsOpbtBjv1L/sb6iRELv9yF8TC80eyYRaSs90tspT+bNeA2rtx3Y6OqL1XK6RGb8UxR9iYEF7VWxtA6FB0+BvGrBlo4CBEm3wF0gS9zX2CG8twSXpsfAZPZ09l8czqn6sW2tq9i6zlTW7PMYTiXyCWuy/DK7JFrLdA7leP7Hu1hMOU2ic6udDBndzZDChncIG5uPF5Sr3bmXea2UKlzSfomIohw4Do4gPicZugEUL3E68tXlyOqzIejstoflLHWSmNcC1yUSRNxO/x7DTxXqbHTl36aRi3eyv859xBrLreJMU9tFS2kuZfsj4Hqv5Ttnak914JCUAwPq70yrBYykfCDHqOBSegbKw3bB+fxs6JqEYttQO/XT6zivz5Bw+Sh082dQZnMGnh/isadvO/xWHkXVsi8ipf5e/qKKOeugqMvG9zqwe3UsWYXdimzFwWg25dIz1txlId8gaRWZT/sVoQdVYHNrFrIXCf6vH8aFeiMdbtGJcGm/CO/Vr2Ez/T2MHBOgOSMCvUoRCHr2EJ83REPeR5lIPy2CBZEjA3JOuJ7ULHILTcH0di9677IWzZXzZrNOfGRVi0pY90lBpscGVrN3RcrcXtlMPmbNZOT+8jsWJfwGk8LxZCWtT9sMLVjwS9DZFItlJyKgQj3jZ8kkbPfsxIyvyZg/mIjy+zVIvt6GyEhF0jGuGp8fj8L8rDtEFNdKoxjIt2Qg3jUVQsVcCMvsMbmtWxTnu5sVUH6z1RM5DetFXEOKDH9gxAqJ4hvYcawAM5zUSOQEt+8YWPSpQA+lGFv4AjNPRUEqNxyZhlmIoV59YnUPhFQbCV5hEBqk4VboaWyjfh7cVCEaNU/CSlrHs7l8dt/1KoRZKxI9l5cYV2uLXT57UUI9ty2jAe+yB0XNLlq8ubIATfFZiLNTJxU7G/FIbw/EaRMJXB+KHA8+hDXtR8qlRRAPXINdlDYxOHIPtQ+y0O8WKpou2YOf5p7CsLQ9so0u45BZPC7fzoIgWY8EvynD7i0lmELXz6srh0+DLAG7Dq+365L3tS9EybR/V0RfhvgfS76C3n9u0PfYqFakzovCwpkn8Ut6ISJssxFh/lX0T8EKKCrpI+NWA1T60uE1Q4JzX9VJaf4oOit0yJS+EhD/j8he64Tad1UwE7yHS7cnhB5nYTOnDnW/fIQ3vXctobHozxOQb/Nd1M+Tg59jQ58v/txUjhRvhqyo1iW+xpPJecEQCqyzceRhG5TdovGfmB78RPVoQ9ePf10DbpIvrBprcPNtmKh+53ji+USDzCMvYG/5M/rrmrHtZTFqdfTI+yw5YnXICMeHBCT8Qjcsr9xGaZASuW2jQiR2AuJ/R4KXH46jYqcq7m/yxP8AV81iQQ==AQAAAACAAACAJQAAiREAAA==eJwl2Hd4zff7x3Hz29a3xFarNUoopdQ56NdWtUqp2CsUMYJMIkH2kEgie5CIJFZTrVGSX82garUEVbT2qKqWFm2N1q/P1/3f4zrXycnn87zu633uz4n4vmHJx5V6lnRqPt2xfmF1uUO8p+NIrcpywj4vx3eTHxTjq103ORpm/iBfOxfrcD/5pbzvwSLH2hc/k0tuL3X81CvT3vNGqKPdolC5dEK449bUkXJBQqRj/mlXe/1WlON+9MMdeP3XMY6Ks7Lk7KhYx5hWj7djN9fljp3rZjiw91/xjmU/znfi5UcSHVtrnpbXZSc5Tr5Sr7PeU2Wr470N78oDgp3O3Z195L86JDmyryfKni1SHSOL1skNe6Y7qvvulme3ynQcf+eMHPc4yxFd4Wf5+qyVjqY3y3XR/6qS43g+4GW5+curHRc/qScveJTn+KJ6c3n3pXxHpl87ucYHhQ7/c13l7O/WOkZ06ydvWbHeEfFv/+N5b5f8eHSK+uNfa81Rf3zqifXHA7YsUH888cVg9ccX5mxTf/wsJET9cZPz1h/P3W/98YEi648DAqPVH096e5n6482N4tQfl/1i/fGudQnqj6vXW6H+OHW19cdBY1LUHz8dm+agPx7WN0P98eVjmeqPu3TLVn+9p+oq9ccLp+eoPz5ccbX645DCPPXHef756o9d2xaqP651c636676+Wa/+eFuPjeqv+0r/WP3vdWtVMryVh/pjj7y56o+b/uGj/nhI7EL1x4Pig9Qfv78iWP3xjK9C1R//3n2L+uNLiRHqjx+5R6k/3hgYo/64X1Sc+uOgu9YfV/aPV388bFKi+uPFO6w/ft4jWf31eq9U9cedXNLVH9//zPpjl9As9cfZL61Uf9wy2frjzI256o/3lc9Tf3zx1Br1x+m+BeqPR9Req/74wqp16o/3j9yg/rj+IeuPc4YWqX+N841KKv5o/XHdyfPUH1d181V/fLap9cd5kdYfTxth/bGjyPrjMYvD1R+/PiZZ/XHJyUT1x70SrT8uy7X519/mWX98vZX1x5We2PzjC4etP/YYbv3x/fM2/3hTeZt/PDU/Xf3xrQKbf3xmgs0/vjve+uP1z2z+8ei61h/fbmH98dxPbf5x+w9s/vFP92z+8amm1h/H7rf+uPdH1v9t/xolvVpbf3zey+YfD3C1/njZETt/8M1ngeqPJ/VYqv546H07f3CZW4z648ZTbf5xl09s/vHvk/PVHz/fGq/++Jiv9cfb21p/3G279df/rWr9ceAlO3/wKqf1x1czrT92+c364wodrD9uUsH645k/r1R/vb7c+uOLbe38wUdu2vmDt+Raf5w72vrjh19Zf7w+3c4fPGK69ccbv7XzZ1SN/5TElFp/HNHV5h+75dj5g3+cb/1x/ZrWH5d/weYfF7xk84+b/9fmH9c6aP3xW2nWH39XZ7n64wthh9Qfe/2zXf3xisqfqT9ulGrfv3h2R/v+xdEVrT+uUNn649H+qeqPb/ydpv54elSG+uOdf2SqP+75V7b647ZbVqk/Lumaq/7Y98Jq9ccZRWvUHzfsVKD+uNovheqPv4xfp/76nPc2qL/uPXej+t8f96j4Sz/bf/ChAbb/4ClVvdUfe1T3V3/88dYA9ceNby1Wf9z6XZt/7PdmmPrjxH/s+xevPWHfv7h5mX3/4pAKG9Uf1yt7yUl/3N/3jvrjJSfPqj/u55Km/njauwnqjwP7rlB/nHUkSf1xo5AU9cffZKWpPw64mqH+2Kdplvrr3i9kqz9+JWiV+uOygbnqjx82yFN/vHnnGvXH3d4tUH/86Z616o83Ra5Tf11zyw3q3ynlUnFgsO0/uNOgWeqPF02Zr/64qKKv+mMfj4Xqj89vCFR/3GCw7Z94wx8h6o9LvwpTf+x/NUL9cfxW2z/xwjm2f+K99U9r/vGDpc2c9MfPbr7gpL+ueZWLk/64z9LyTvrjnt7x6o83Tluh/nj0J8nqr2tLs/0TH59h+yf+/DXbP3HOOds/cbT3I/XHT9NXqr+uuUau+uM/a9r+id97tkb9cfvtBeqva3tu+yeu6Gr756JjXxXfz3ZXf1w1fab640pxc9Ufe+7xVn+82t1f/XHBR7b/439irD/u3dT644MbQ9Ufv3M+XP1xm+RI9cf1BkerP84sv0z9cfy7LuqPnS+/qf74ysrW6o87lr6l/rj7wJed9MfFM3aqP15fkqD++OULSeqPWxWlqD8uvJCm/jgpJUP9ccCXWeqPJy61/vjmf3LUH6c1Wa3+uCQgT/3xJyVr1B+3/6JA/bFbzbXqv6filuL6rSaqP34QPl398fHZc9Qf1wiz/rj3Gl/1x2lnFqo/3nPMzn88omSp+uNGdaw/dt4KU3/cbHWE+mOfmCj1x8ljY9Qfb3ojVucPnle3mfrrf+3urv74rzFj1R8fDuup/jirxht6/sInT95Sf5zXMl798ZyAFeqPw/cnqz8+UZSq/jjh/XT1173PyFR/vOxwtvrjq11WqT+eWZqj/vjVFavVH88vt0b99Zll+epfoVt28fbPRqs/fv1rd/XHMf4e6o9/3TBH/XHgXC/1xztd/NQff3htofrjb68EqT8O6Zuq/ti3fKj64+RTYeqPq52JUH+cPSFK/XVtb8aoP+7ZZrnOf3n46+qPF5+ZqP74VvUA9ce9nk1Sf5yT2sNJf+xyrLKT/rjL8CT1x/OOJKg/vtE3Sf3x4/gU9celb2SoP542IEP98dL6WeqPM+5kqz92i1ul/jjfL1f9cfqbeerf3y+8+PjOEeqPH7aZpP648fFY9cefRXioP3YO9FR/vGGxl/rj1cF+6o+/vJim/jh2UpD64/ApweqPN80KVX+c3ixc/fHP+yLUH6+bEqX+uMVHMeqPZw+uoP64WYq7+ut62keoPx7XKUz9cYf4ReqPu9UZqf644FlNJ/3xpR8+V3/8f9WWqz/eciBR/bHrv8969Mf/i0lVfxzsna7+OHNnpvrjO4XZ6o9PT1yl/nh33Vz1f2Xs2OKoZcPUH889OE798VnPKeqPj06Zof74t0ez1R/XiZ2v/jjjmI/647K5C9Qf519epP4479oS9ce9Pw5Rf3zvQJj64/6drD9u/0uk+uOf4qPVH/++1vZ/fHhdS/XHo8PD1B93/CtB/fG3dVaoP/b2j1R/vDJwgvrjrZ83dNIfLyotVn81qRWn/rhV60T1x13uJqk/bvxqqvrjY53T1R/ffjFT/fHMKtnqj6O/X6n+a460KX5v8/vqjwfOG6P++N72SeqPYz2mqT/+OXum+uPW3T3VH9/J81J/3KKvn/rjyJnWH3fcFqT+2G9ksPrjH94KVX989Kcw9cdf5EeoP664PEr98a62MeqPveed0/6JX4wbpP64apHNP569N1X98aCIVPXHT++Gqj/+uoqb+uO8r//rpD8e0jRT/bH/6Vj1x/l5CeqPrwQlqT/e832K+uMzLdLVH49zzVR/POBKlvqP9Hu2Y/3gQeqP928aqf44MWqC+uOuP0xRf7yg0ifqr/fkeKg/Lu3gqf54Vycv9cfvP/ZTf+w6J0D98aSqi9UfO4KD1R+PcA9Vf+zbIVz98bg7EeqPa8dFqT/uPCFG/XHk8GbqjwPeCVF/3C5nufrjxW1z1R93f6dQ/XG1a77qj3M2dVV/7DPkovrjbidOqD9ecnOZ+uOswgT1xzsyktQfpx5JUX/s/zRN/bH7ihz19xi5Zsf+y/3VH5/rPUL98YygceqPb3RwV3/cp3Sa+uOihzPVHxf8af1x9Czrj5t0s/740mrrj8NDgtQfZyQtVX980idS/fGaL8LUHyf5Wn/9r6Jl6o+XTotTf/xH+kHt/7hcUC/1x6/2TVR/PP10rPrjhzEr1R+3+G2l+uOa7m7qjz981MhJf3yn53P1x2Getv/gir2tP+5YLVn98cf/fkfQH9+9k67++LuyTPV/6PnyjuspNv84peko9cftxk9Uf3x381T1x7tre6g/3lpvjvrjvQ3mqz+e9IuP+mOXTQvVH++KD1R/XKnHEvXHP40OUX+c19LOH5x82eYf3/wgUv1x+qxo9cfRG23+8YXkWPXHPepc1v6Pq346RP11DbfT1B+XdYhQfxyzMET9cfyLH6k/XuvdXv2x67zyTvrjuF3WX6+PWKn+uJNXovrjiqnJ6o8bX0pVf3zkz3T1z+7r6vj1rYHqjw89cFN/XOgcr/74yXibf7ykyXT1x0v7BKg/Lv3S5h//42Hzj1s8s/nHz+fa/ONzl23+8bbhdv7gB4vs/MGXO1p/vPK0zT8uKbTzB5dPsP74znvWH3/3PE79cd7Bi9r/cVPnEPXHj9NGqj/O2TND/XFZ5lT1xx7NB6q/3r+pkvrjKYPj1R+/eXuF+uOCqXb+49SGaeqPI8bb/OOibRnqX1rN3flhzX7qjyc9H6L++J1bI9QfuweOUX/8Z4+J6o/L9Zmi/vjStmnqj2uNmqn+OCpjjvrjg13nqz+e2cBH/fH72X7qj/8OXKj+2Nk4SP1x+9il6o89t4eoP24yKkz9cTWXCPXHba5Eqj+++Dha/fHlgL16/sIF513UH6c4+qk/zniph/rjQ4O6qz/OrdpE/fE/lb5Wf7zGNV798Wv5Nv/4SCebf1z3VZt/3de9NPUf2vKY82CDPuqP/5M1WP1xk9eGqz9+pfYo9ccnZ41Xf/z648nqj3+dYP3x4Cce6o8H/G398Y0T1h9fOeWr/viX6wvUH79bL0j99fqIpeqP+x8OUX/c0Rmm/rrOBeHqj+vusP64Z7Uo9cfjL1t/HL0nRv3xxXaxev7C7V0KtP/jfV4vqT/OG75V37/4wfLzOv/x6H5P1B+H77bf3/D88Xb+Y7fVSeqP+45JUX/s3tr65zar1fmb7r3UH2/PGqD+uPWwoeqPk8I/VH8cEzVK/fFbY8epP356dKL64xaTp6o/vn9yuvrjdr6z1B8/v+Gp/ji92Ev98cmxfuqPK48JUH/c40mQ+uOgVcHqj6OKQ9Ufn8gLV39cPNbmH0/3tf649Lr1x7XcrD8+MHe5+uOLPRK0/+PqKUnqj68dTlJ/nDUrRf31+Qs+VX9ct6Pt/3ht7wz1x8+22P6J497JVv/aW3t1fr+bnT/4f81t/nHUgGHqj28Guak/Dh86Rv3xb6ET1B+f2eyu/tg/fJr644s7Zqo/Dlvmqf54Xxsv9ceV+9r84w15dv7ggEqL1R/f6hes/vj6+FD1xx372fzj5v/Y/OMqxTb/eEJejPrj261i1R+/9CRO/XFpdrz640tZieqPZzSz/jirMFX9ceEie/7FewfZ8y8+nWrPv/jo+Cz1x67H7fkLe29fpf5xved1vnzP9h984Oww9cfVno1Uf3xi8jj1l6dOUn9cNn2q+uNeWTPUH+cfn63++Pt589QfD9vsrf64eTN/9cdd3g5Qf1xnrZ0/en//YPXXtfmFqj+++G9z+uPMWxHqj1+bH6X+uoY/o9Uff3BomfrjSh5x6o8jZ8arPw5omqj++FAV+/0Hvx6UrP74SkPrj/N2pak/btsvQ/3x4LpZ6o8PV85Vf7xztP3+gE+1st8fQm/Hd954doj6410ltv/jHkvGqD+uenWC+uPV29zVH+/tP139catlM9Ufrzs6R/3xhCLrjysO9FF/nN9wgfrrM18NVH+8qf0S9cfjm4SoPx543vrjGR9bf9x4cKT6Y69O0eqPD5+KUX/8ines+mNHn+Xqj3cetf44cI71x0fcrD9u+sD64+pTrD8u1yBd/XFMvvXHA/paf+x8Zr//4O1/W3/sMs/6d9tc2PmX0qHqj30CbP/Ex14Yq/44dc5E9cex86aoP07ztv649jbrj4eM9FR/fMPVS/1xxQLrj7v0s/74TotF6o+D71h/fLaS9ceHdlt/XH+99cctxixTfzxqoPXH18qsv+4l1vrjZk9t/vEPtRPUH+d0s/74bgvrj3ulW3/c5gPrj0P22vzjWQHWH98rZ/1x/hrrjw/4WH9dW99cx/8DxiQaHg==AAAAAACAAAAAAAAAAAAAAACAAAAAAAAAAAAAAACAAAAAAAAAAAAAAACAAAAAAAAAAAAAAACAAAAAAAAAAAAAAACAAAAAAAAAAQAAAACAAADARQAAzRAAAA==eJwt3GWwFGQfhnF2VyWV7pLuUAEFEZSWbhAJQQFFQqSkVVS6pUtSSQkBaUklBVSQfhWQ7kbA91zzXDvzzP6u+/P/05kzmy1evHjPxwufSNzLprNrtqiNc2i2mI1zaranbJxLsz1t49ya7Rkb59Fs8W2cV7MlsHE+zZbQxvk1WyIbF9BsiW1cULMlsXEhzfasjQtrtudsXESzJbVxUc2WzMYvaLbkNn5Rs6Ww8UuaLaWNi2m2VDYurtlS27iEZktj45c1W1obv6LZ0tm4pGZLb+NSmi2DjV/VbBltXFqzZbLxa5ots43LaLYsNi6r2bLa+I2493q8cOvZbFxOs2W3cXnNlsPGFTRbThtX1Gy5bFxJs+W2cWXNlsfGVTRbXhu/qdny2biqZstv42qarYCNq2u2gjauodkK2bimZits41qarYiNa2u2ojauo9lesHFdzfaijetptpdsXF+zFbNxA81W3MYNNVsJGzfSbC/buLFme8XGb2m2kjZuotlK2fhtzfaqjZtqttI2bqbZXrNxc81WxsYtNFtZG7eMe+/EC7f+ho1babZyNn5Xs5W38XuarYKNW2u2ijZuo9kq2bitZqts4/c1WxUbf6DZ3rRxO81W1cYfarZqNm6v2arbuINmq2Hjjpqtpo07abZaNv5Is9W2cWfNVsfGH2u2ujbuotnq2birZqtv426arYGNu2u2hjbuodka2fgTzdbYxj0121s27qXZmti4t2Z728Z9NFtTG/fVbM1s3E+zNbdxf83Wwsafxb1P44Vbb2njzzVbKxsP0Gzv2vgLzfaejb/UbK1t/JVma2PjgZqtrY0Habb3bTxYs31g4yGarZ2Nh2q2D208TLO1t/FwzdbBxiM0W0cbj9RsnWw8SrN9ZOPRmq2zjcdoto9tPFazdbHx15qtq43HabZuNh6v2brbeIJm62HjiZrtExtP0mw9bTxZs/Wy8RTN1tvGUzVbHxtP02x9bTxds/Wz8QzN1t/GM+PeN/HCrX9m41ma7XMbz9ZsA2w8R7N9YeO5mu1LG8/TbF/Z+FvNNtDG32m2QTaer9kG23iBZhti44WabaiNF2m2YTZerNmG23iJZhth4+8120gbL9Vso2y8TLONtvFyzTbGxis021gb/6DZvrbxSs02zsarNNt4G6/WbBNs/KNmm2jjNZptko3XarbJNl6n2abYeL1mm2rjDZptmo03arbpNt6k2WbYeHPc+yleuPWZNt6i2WbZeKtmm23jbZptjo23a7a5Nt6h2ebZ+GfN9q2Nf9Fs39l4p2abb+Ndmm2BjXdrtoU23qPZFtl4r2ZbbON9mm2JjX/VbN/beL9mW2rjA5ptmY0ParblNv5Ns62w8e+a7Qcb/6HZVtr4kGZbZePDmm21jf/UbD/a+IhmW2Pjo5ptrY2PabZ1Nj6u2dbb+IRm22Djk5pto41PabZNNv4r7v0vXrj1zTb+W7NtsfFpzbbVxmc02zYbn9Vs2238j2bbYeNzmu1nG5/XbL/Y+IJm22nji5ptl40vabbdNr6s2fbY+Ipm22vjq5ptn42vabZfbXxds+238Q3NdsDGNzXbQRvf0my/2fi2Zvvdxnc02x82vqvZDtn4nmY7bOP7mu1PGz/QbEds/FCzHbXxv5rtmI0fabbjNn6s2U7Y+IlmO2nj/zTbKRtH+GNhJNz6XzaORoLZ/rZxLBLMdtrGT0WC2c7Y+OlIMNtZGz8TCWb7x8bxI8Fs52ycIBLMdt7GCSPBbBdsnCgSzHbRxokjwWyXbJwkEsx22cbPRoLZrtj4uUgw21UbJ40Es12zcbJIMNt1GyePBLPdsHGKSDDbTRunjASz3bJxqkjwLe86lU4dCb7tXafWaSLBd7zrNDptJPiud51Wp4sE3/Ou0+n0keD73nV6nSES/MC7zqAzRoIfetcZdaZI8L/edSadORL8yLvOrLNEgh9711l01kjwE288q84W9/28t85dZ9PZdcS7zq5z6Kh3nUPn1DHvOqfOpZ/yrnPp3Ppp7zq3zqOf8a7z6Lw6vnedV+fTCbzrfDq/Tuhd59cFdCLvuoAuqBN71wV1IZ3Euy6kC2u252xcRLMltXFRzZbMxi9otuQ2flGzpbDxS5otpY2LabZUNi6u2VLbuIRmS2PjlzVbWhu/otnS2bikZktv41KaLYONX9VsGW1cWrNlsvFrmi2zjctotiw2LqvZstr4jbj3eiTcejYbl9Ns2W1cXrPlsHEFzZbTxhU1Wy4bV9JsuW1cWbPlsXEVzZbXxm9qtnw2rqrZ8tu4mmYrYOPqmq2gjWtotkI2rqnZCtu4lmYrYuPamq2ojetothdsXFezvWjjeprtJRvX12zFbNxAsxW3cUPNVsLGjTTbyzZurNlesfFbmq2kjZtotlI2fluzvWrjppqttI2babbXbNxcs5WxcQvNVtbGLePeO5Fw62/YuJVmK2fjdzVbeRu/p9kq2Li1Zqto4zaarZKN22q2yjZ+X7NVsfEHmu1NG7fTbFVt/KFmq2bj9pqtuo07aLYaNu6o2WrauJNmq2XjjzRbbRt31mx1bPyxZqtr4y6arZ6Nu2q2+jbuptka2Li7Zmto4x6arZGNP9FsjW3cU7O9ZeNemq2JjXtrtrdt3EezNbVxX83WzMb9NFtzG/fXbC1s/Fnc+zQSbr2ljT/XbK1sPECzvWvjLzTbezb+UrO1tvFXmq2NjQdqtrY2HqTZ3rfxYM32gY2HaLZ2Nh6q2T608TDN1t7GwzVbBxuP0GwdbTxSs3Wy8SjN9pGNR2u2zjYeo9k+tvFYzdbFxl9rtq42HqfZutl4vGbrbuMJmq2HjSdqtk9sPEmz9bTxZM3Wy8ZTNFtvG0/VbH1sPE2z9bXxdM3Wz8YzNFt/G8+Me99Ewq1/ZuNZmu1zG8/WbANsPEezfWHjuZrtSxvP02xf2fhbzTbQxt9ptkE2nq/ZBtt4gWYbYuOFmm2ojRdptmE2XqzZhtt4iWYbYePvNdtIGy/VbKNsvEyzjbbxcs02xsYrNNtYG/+g2b628UrNNs7GqzTbeBuv1mwTbPyjZpto4zWabZKN12q2yTZep9mm2Hi9Zptq4w2abZqNN2q26TbepNlm2Hhz3PspEm59po23aLZZNt6q2WbbeJtmm2Pj7Zptro13aLZ5Nv5Zs31r418023c23qnZ5tt4l2ZbYOPdmm2hjfdotkU23qvZFtt4n2ZbYuNfNdv3Nt6v2Zba+IBmW2bjg5ptuY1/02wrbPy7ZvvBxn9otpU2PqTZVtn4sGZbbeM/NduPNj6i2dbY+KhmW2vjY5ptnY2Pa7b1Nj6h2TbY+KRm22jjU5ptk43/inv/i4Rb32zjvzXbFhuf1mxbbXxGs22z8VnNtt3G/2i2HTY+p9l+tvF5zfaLjS9otp02vqjZdtn4kmbbbePLmm2Pja9otr02vqrZ9tn4mmb71cbXNdt+G9/QbAdsfFOzHbTxLc32m41va7bfbXxHs/1h47ua7ZCN72m2wza+r9n+tPEDzXbExg8121Eb/6vZjtn4kWY7buPHmu2EjZ9otpM2/k+znbJxhH+qjYZb/8vG0Wgw2982jkWD2U7b+KloMNsZGz8dDWY7a+NnosFs/9g4fjSY7ZyNE0SD2c7bOGE0mO2CjRNFg9ku2jhxNJjtko2TRIPZLtv42Wgw2xUbPxcNZrtq46TRYLZrNk4WDWa7buPk0WC2GzZOEQ1mu2njlNHgm951Sp0qGnzLu06lU0eDb3vXqXWaaPAd7zqNThsNvutdp9XposH3vOt0On00+L53nV5niAY/8K4z6IzR4IfedUadKRr8r3edSWeOBj/yrjPrLNHgx951Fp01GvzEG8+qs8V9P++tc9fZdHYd8a6z6xw66l3n0Dl1zLvOqXPpp7zrXDq3ftq7zq3z6Ge86zw6r47vXefV+XQC7zqfzq8Tetf5dQGdyLsuoAvqxN51QV1IJ/GuC+nCmu05GxfRbEltXFSzJbPxC5otuY1f1GwpbPySZktp42KaLZWNi2u21DYuodnS2PhlzZbWxq9otnQ2LqnZ0tu4lGbLYONXNVtGG5fWbJls/Jpmy2zjMpoti43LarasNn4j7r0eDbeezcblNFt2G5fXbDlsXEGz5bRxRc2Wy8aVNFtuG1fWbHlsXEWz5bXxm5otn42rarb8Nq6m2QrYuLpmK2jjGpqtkI1rarbCNq6l2YrYuLZmK2rjOprtBRvX1Wwv2rieZnvJxvU1WzEbN9BsxW3cULOVsHEjzfayjRtrtlds/JZmK2njJpqtlI3f1myv2ripZitt42aa7TUbN9dsZWzcQrOVtXHLuPdONNz6GzZupdnK2fhdzVbexu9ptgo2bq3ZKtq4jWarZOO2mq2yjd/XbFVs/IFme9PG7TRbVRt/qNmq2bi9Zqtu4w6arYaNO2q2mjbupNlq2fgjzVbbxp01Wx0bf6zZ6tq4i2arZ+Oumq2+jbtptgY27q7ZGtq4h2ZrZONPNFtjG/fUbG/ZuJdma2Lj3prtbRv30WxNbdxXszWzcT/N1tzG/TVbCxt/Fvc+jYZbb2njzzVbKxsP0Gzv2vgLzfaejb/UbK1t/JVma2PjgZqtrY0Habb3bTxYs31g4yGarZ2Nh2q2D208TLO1t/FwzdbBxiM0W0cbj9RsnWw8SrN9ZOPRmq2zjcdoto9tPFazdbHx15qtq43HabZuNh6v2brbeIJm62HjiZrtExtP0mw9bTxZs/Wy8RTN1tvGUzVbHxtP02x9bTxds/Wz8QzN1t/GM+PeN9Fw65/ZeJZm+9zGszXbABvP0Wxf2HiuZvvSxvM021c2/lazDbTxd5ptkI3na7bBNl6g2YbYeKFmG2rjRZptmI0Xa7bhNl6i2UbY+HvNNtLGSzXbKBsv02yjbbxcs42x8QrNNtbGP2i2r228UrONs/EqzTbexqs12wQb/6jZJtp4jWabZOO1mm2yjddptik2Xq/Zptp4g2abZuONmm26jTdpthk23hz3foqGW59p4y2abZaNt2q22Tbeptnm2Hi7Zptr4x2abZ6Nf9Zs39r4F832nY13arb5Nt6l2RbYeLdmW2jjPZptkY33arbFNt6n2ZbY+FfN9r2N92u2pTY+oNmW2figZltu49802wob/67ZfrDxH5ptpY0PabZVNj6s2Vbb+E/N9qONj2i2NTY+qtnW2viYZltn4+Oabb2NT2i2DTY+qdk22viUZttk47/i3v+i4dY32/hvzbbFxqc121Ybn9Fs22x8VrNtt/E/mm2Hjc9ptp9tfF6z/WLjC5ptp40varZdNr6k2Xbb+LJm22PjK5ptr42varZ9Nr6m2X618XXNtt/GNzTbARvf1GwHbXxLs/1m49ua7Xcb39Fsf9j4rmY7ZON7mu2wje9rtj9t/ECzHbHxQ8121Mb/arZjNn6k2Y7b+LFmO2HjJ5rtpI3/02ynbBzhxydi4db/snE0Fsz2t41jsWC20zZ+KhbMdsbGT8eC2c7a+JlYMNs/No4fC2Y7Z+MEsWC28zZOGAtmu2DjRLFgtos2ThwLZrtk4ySxYLbLNn42Fsx2xcbPxYLZrto4aSyY7ZqNk8WC2a7bOHksmO2GjVPEgtlu2jhlLPimd51Sp4oF3/KuU+nUseDb3nVqnSYWfMe7TqPTxoLvetdpdbpY8D3vOp1OHwu+712n1xliwQ+86ww6Yyz4oXedUWeKBf/rXWfSmWPBj7zrzDpLLPixd51FZ40FP/HGs+r/A0fEwkg=AQAAAACAAABAFwAASQgAAA==eJwl2IMOIFoSQMHBvrFt27Zt27Zt27Zt27Zt2za2kklufcJJd9/AAQIECEJwQhGWCEQmGjGJQ3wSkZQUpCYdGclCdnKRlwIUphglKUN5KlGVGtSmHg1pQnNa0ZYOdKYbPelDfwYxlBGMZhwTmcJ0ZjGXBSxmGStZw3o2sZUd7GYfBznCcU5xlgtc5ho3ucN9HvGUF7zmHR/5wnd+8ZdAAQME+I9ghCQM4YlEVGIQm3gkJAnJSUVaMpCZbOQkD/kpRFFKUJpyVKQK1alFXRrQmGa0pA3t6URXetCbfgxkCMMZxVgmMJlpzGQO81nEUlawmnVsZAvb2cVeDnCYY5zkDOe5xFVucJt7POQJz3nFWz7wmW/85A8BAwUI8D+CEoLQhCMiUYhOLOKSgMQkIyVpSE8mspKD3OSjIEUoTinKUoHKVKMmdahPI5rSgta0oyNd6E4v+jKAwQxjJGMYzySmMoPZzGMhS1jOKtaygc1sYyd72M8hjnKC05zjIle4zi3u8oDHPOMlb3jPJ77yg98ECOwRhOCEIiwRiEw0YhKH+CQiKSlITToykoXs5CIvBShMMUpShvJUoio1qE09GtKE5rSiLR3oTDd60of+DGIoIxjNOCYyhenMYi4LWMwyVrKG9WxiKzvYzT4OcoTjnOIsF7jMNW5yh/s84ikveM07PvKF7/ziL4H+p3+CEZIwhCcSUYlBbOKRkCQkJxVpyUBmspGTPOSnEEUpQWnKUZEqVKcWdWlAY5rRkja0pxNd6UFv+jGQIQxnFGOZwGSmMZM5zGcRS1nBataxkS1sZxd7OcBhjnGSM5znEle5wW3u8ZAnPOcVb/nAZ77xkz8E/E//BCUEoQlHRKIQnVjEJQGJSUZK0pCeTGQlB7nJR0GKUJxSlKUClalGTepQn0Y0pQWtaUdHutCdXvRlAIMZxkjGMJ5JTGUGs5nHQpawnFWsZQOb2cZO9rCfQxzlBKc5x0WucJ1b3OUBj3nGS97wnk985Qe///s3+AMThOCEIiwRiEw0YhKH+CQiKSlITToykoXs5CIvBShMMUpShvJUoio1qE09GtKE5rSiLR3oTDd60of+DGIoIxjNOCYyhenMYi4LWMwyVrKG9WxiKzvYzT4OcoTjnOIsF7jMNW5yh/s84ikveM07PvKF7/ziL4GC6p9ghCQM4YlEVGIQm3gkJAnJSUVaMpCZbOQkD/kpRFFKUJpyVKQK1alFXRrQmGa0pA3t6URXetCbfgxkCMMZxVgmMJlpzGQO81nEUlawmnVsZAvb2cVeDnCYY5zkDOe5xFVucJt7POQJz3nFWz7wmW/85A8Bg+mfoIQgNOGISBSiE4u4JCAxyUhJGtKTiazkIDf5KEgRilOKslSgMtWoSR3q04imtKA17ehIF7rTi74MYDDDGMkYxjOJqcxgNvNYyBKWs4q1bGAz29jJHvZziKOc4DTnuMgVrnOLuzzgMc94yRve84mv/OB3sH9Lf2CCEJxQhCUCkYlGTOIQn0QkJQWpSUdGspCdXOSlAIUpRknKUJ5KVKUGtalHQ5rQnFa0pQOd6UZP+tCfQQxlBKMZx0SmMJ1ZzGUBi1nGStawnk1sZQe72cdBjnCcU5zlApe5xk3ucJ9HPOUFr3nHR77wnV/8JVAI/ROMkIQhPJGISgxiE4+EJCE5qUhLBjKTjZzkIT+FKEoJSlOOilShOrWoSwMa04yWtKE9nehKD3rTj4EMYTijGMsEJjONmcxhPotYygpWs46NbGE7u9jLAQ5zjJOc4TyXuMoNbnOPhzzhOa94ywc+842f/CFgSP0TlBCEJhwRiUJ0YhGXBCQmGSlJQ3oykZUc5CYfBSlCcUpRlgpUpho1qUN9GtGUFrSmHR3pQnd60ZcBDGYYIxnDeCYxlRnMZh4LWcJyVrGWDWxmGzvZw34OcZQTnOYcF7nCdW5xlwc85hkvecN7PvGVH/wO+e/gD0wQghOKsEQgMtGISRzik4ikpCA16chIFrKTi7wUoDDFKEkZylOJqtSgNvVoSBOa04q2dKAz3ehJH/oziKGMYDTjmMgUpjOLuSxgMctYyRrWs4mt7GA3+zjIEY5zirNc4DLXuMkd7vOIp7zgNe/4yBe+84u/BAqtf4IRkjCEJxJRiUFs4pGQJCQnFWnJQGaykZM85KcQRSlBacpRkSpUpxZ1aUBjmtGSNrSnE13pQW/6MZAhDGcUY5nAZKYxkznMZxFLWcFq1rGRLWxnF3s5wGGOcZIznOcSV7nBbe7xkCc85xVv+cBnvvGTPwQMo3+CEoLQhCMiUYhOLOKSgMQkIyVpSE8mspKD3OSjIEUoTinKUoHKVKMmdahPI5rSgta0oyNd6E4v+jKAwQxjJGMYzySmMoPZzGMhS1jOKtaygc1sYyd72M8hjnKC05zjIle4zi3u8oDHPOMlb3jPJ77yg99h/n32BSYIwQlFWCIQmWjEJA7xSURSUpCadGQkC9nJRV4KUJhilKQM5alEVWpQm3o0pAnNaUVbOtCZbvSkD/0ZxFBGMJpxTGQK05nFXBawmGWsZA3r2cRWdrCbfRzkCMc5xVkucJlr3OQO93nEU17wmnd85Avf+cVfAoXTP8EISRjCE4moxCA28UhIEpKTirRkIDPZyEke8lOIopSgNOWoSBWqU4u6NKAxzWhJG9rTia70oDf9GMgQhjOKsUxgMtOYyRzms4ilrGA169jIFrazi70c4DDHOMkZznOJq9zgNvd4yBOe84q3fOAz3/jJHwKG1z9BCUFowhGRKEQnFnFJQGKSkZI0pCcTWclBbvJRkCIUpxRlqUBlqlGTOtSnEU1pQWva8X/04wtB
  </AppendedData>
</VTKFile>
