# Supplementary material for: Immersed Boundary Models for Quantifying Flow-Induced Mechanical Stimuli on Stem Cells Seeded on 3D Scaffolds in Perfusion Bioreactors
Source: PLoS Comput Biol. 2016 Sep 22;12(9):e1005108. doi: 10.1371/journal.pcbi.1005108 (PMC5033382; doi:10.1371/journal.pcbi.1005108)
Supplement: S1 Data — (ZIP) [file pcbi.1005108.s010.zip › Cell 13.vtp]

<?xml version="1.0"?>
<VTKFile type="PolyData" version="0.1" byte_order="LittleEndian" compressor="vtkZLibDataCompressor">
  <PolyData>
    <Piece NumberOfPoints="1024"                 NumberOfVerts="0"                    NumberOfLines="0"                    NumberOfStrips="0"                    NumberOfPolys="1922"                >
      <PointData>
        <DataArray type="Float32" Name="s_cp_pyramid" format="appended" RangeMin="0"                    RangeMax="1.#INF"               offset="0"                   />
        <DataArray type="Float32" Name="s_baseline" format="appended" RangeMin="1.0779230156e-012"    RangeMax="4.969391218e-011"     offset="2596"                />
        <DataArray type="Float32" Name="calc_baseline" format="appended" RangeMin="-4.5570450191e-010"   RangeMax="3.7974326461e-010"    offset="7412"                />
        <DataArray type="Float32" Name="cp_pyramid_tot" format="appended" RangeMin="-1.103061436e-006"    RangeMax="2.9937725685e-006"    offset="12320"               />
        <DataArray type="Float32" Name="cp_pyramid" format="appended" RangeMin="-2.4097676032e-006"   RangeMax="7.5654381362e-005"    offset="17492"               />
        <DataArray type="Float32" Name="K" NumberOfComponents="3" format="appended" RangeMin="1"                    RangeMax="629918.44698"         offset="22520"               />
        <DataArray type="Float32" Name="s_E" format="appended" RangeMin="0"                    RangeMax="1.#INF"               offset="36616"               />
        <DataArray type="Float32" Name="s_cp_pyramid_tot" format="appended" RangeMin="1.1225895907e-010"    RangeMax="1.#INF"               offset="39280"               />
        <DataArray type="Float32" Name="s_E_tot" format="appended" RangeMin="1.3217941523"         RangeMax="1.#INF"               offset="43964"               />
        <DataArray type="Float32" Name="r" format="appended" RangeMin="1.5875070858e-006"    RangeMax="1"                    offset="48680"               />
        <DataArray type="Float32" Name="chisq_pyramid" format="appended" RangeMin="-14380.856445"        RangeMax="1.#INF"               offset="53284"               />
        <DataArray type="Float32" Name="I_pyramid_tot" format="appended" RangeMin="-1.2776076801e-006"   RangeMax="2.8232730074e-006"    offset="58272"               />
        <DataArray type="Float32" Name="I_pyramid" format="appended" RangeMin="-7.3935596447e-005"   RangeMax="3.8973948904e-006"    offset="63260"               />
        <DataArray type="Float32" Name="E_tot" format="appended" RangeMin="-980.68945313"        RangeMax="249379120"            offset="68360"               />
        <DataArray type="Float32" Name="chisq_pyramid_tot" format="appended" RangeMin="0.46903413534"        RangeMax="737.38812256"         offset="73456"               />
        <DataArray type="Float32" Name="E" format="appended" RangeMin="-420.29562378"        RangeMax="653744.5625"          offset="78468"               />
      </PointData>
      <CellData>
      </CellData>
      <Points>
        <DataArray type="Float32" Name="Points" NumberOfComponents="3" format="appended" RangeMin="4.2481128986e-006"    RangeMax="6.876916772e-005"     offset="83456"               />
      </Points>
      <Verts>
        <DataArray type="Int32" Name="connectivity" format="appended" RangeMin=""                     RangeMax=""                     offset="91500"               />
        <DataArray type="Int32" Name="offsets" format="appended" RangeMin=""                     RangeMax=""                     offset="91516"               />
      </Verts>
      <Lines>
        <DataArray type="Int32" Name="connectivity" format="appended" RangeMin=""                     RangeMax=""                     offset="91532"               />
        <DataArray type="Int32" Name="offsets" format="appended" RangeMin=""                     RangeMax=""                     offset="91548"               />
      </Lines>
      <Strips>
        <DataArray type="Int32" Name="connectivity" format="appended" RangeMin=""                     RangeMax=""                     offset="91564"               />
        <DataArray type="Int32" Name="offsets" format="appended" RangeMin=""                     RangeMax=""                     offset="91580"               />
      </Strips>
      <Polys>
        <DataArray type="Int32" Name="connectivity" format="appended" RangeMin=""                     RangeMax=""                     offset="91596"               />
        <DataArray type="Int32" Name="offsets" format="appended" RangeMin=""                     RangeMax=""                     offset="98920"               />
      </Polys>
    </Piece>
  </PolyData>
  <AppendedData encoding="base64">
   _AQAAAACAAAAAEAAAhwcAAA==eJyllglczekax0+d1OmeSqV9X+a0TAvP75+T0kFFRRSytGgkDGbkU/fKNpaDJFpIl8xMUZE0pjJMWVqkcHNVbh0zihZxjZZTYyzdULrk4947o3Q69//5/D7///v+n/f5vu/zbs/hih3k6nmCWlXHgF83BU4eJ8FiCbdJqoy4Fjpv9Xcq71fGDPvtv2ubr+eCr2ZYI2DmVFQcuUIKVuq4L9+JCTkHsf3mWgfe95uQKtZAWkTgiJjvlb4vGg+etdCDhlVIs9LH8/7RDv/7/+iU6ZDpHIWAzWb4fIc63PcGgyVbSTa+DZQrdIS94BiCkq0hT3twtCt/xH2Q6bLHQeeXFCd+QKlGO4dsn7M5HjXcWUi5HQJFAy0YVv9GqqJdA/ZLtu4mGfkqpG90HSifra0k/fVNJAnfb50eervuUaX/HRplIRyUb2Us+k992GlHxIZ6MFMmlQ/4T4yMRtU5M0Rm10Kkkk6flWdLxH2rzLHGMNxWRttcqii34DpdLT4y5PjvzlYZ+HeGXUQ9+qPQV6eMkkxDHMj1ZZq/NkXk1nxaLxB9wDZqbBuyP62eh5Cv5YlrmTdJX6CDZEvvD/hreNGM8vx3cb5Bf4HqvBNI+XMRqgsEzElnRqo191ZXf+bB1YdQ685BY/9qpB6fjlua+yXy51zEGrD74lGdVPzf0tlYcY3FmLgsRWUSGy3jm6jk8k66p54gkT8Lkwm4Oy5GKnasNh99RYpMzX1X2GenUcg9JVjwdWGrugvHdwQN6nNXcBvzx7ql34VIxXfsqsWJLiHqbdxRZZxGex5ykFjwVybT7jU5fD6yc2skClRVQMehSGR1B8DISYCo1TKYr3KHNuwuJpP2c1QfYAmP6zMRaJMrUR/iqvMGsXv7DPb9Zv/4CJFhGQV+2QS4vvJERlQ0fnkaBd+sQ/Q0N5Yezs2hvBA/1GKNRHxRNGtEsbJNWYa0tom4yjHFZB07NJYFo0XJDAb1SjBsnoPGcgucqnHDcnPRsH5P5myB3xp7CfjvYtCpuxA+vYrIsjGD81d6KJ2qgmCuCXYqW8H90gGsnW6D6ERH+Dd6DhPTd+qL3E9Gz4olGr82bx+intii8rUxfNv18fK4NlKXysH5rBwMZ6lhb4M5FrZvgSBeEcu8mjA0979lTcsy5AapDMN/Z5+w3RmGLEXMFMuAuaEE26OFxBUKcfFUGx0oVGA+CekgfuEqjM0rwNsWjhliNKn3MYv3WDh8zO9kL5Jo/OMzBVBgbUKm5gsKkGXhZrgmCviLYJ6sijW6hRR04jPYfeOJFfqSrbv3Ko47JZH9sVcqMFFQw7zuflrq1EW6P1hjEdcGh79po+jjbIwfp4Z4hURYW43kPPtwTQym8tIpSMp/Sisya8npXwvgHsKDhW81ideLKWi/MpSvGuFMtTmehxqgSW87pGEMpSf/9GPOvtJB7MRWSjxliseul6krqo7GNP5IU+rPk9GjANSEK4FmHECn4TjMlgmW+uyraSlApVYcYmOEzMKKdbjvvwFsjW3osNsFJ71blFj2gmY9aCW30IsE+pZUV+aRfuForArvJfWmsdByHo27nY+k5peFfQnZOZNhU7sI/gmquBDsjbWnLfHQvZmiWXKM7yeyKBTaI+tJNq2LbqZF2Tnk83UNiQ+7Ifd2Jd1kmzCXojSk5usIDkF7mi4WJ8swGy9pofioF1LcQ6HPY0OUvQsJ+So4nuaHmflceGaa4IiPIhYc7KXlqzUwV9cUobst0BPmITXfjmOPX3kJ4DhOwzLvJGxdzMWYHz+FcagZDtyehtDECrIMKqDsozr4RZuNsr5P8YOPJ5bvN4ZbrgHS0n8mnR3lQ/CHX4fWwhAwJq4o2dKMR4orMXvnS4hXJMHWyRn+Z6pJTYuNiOy/keab/e85sYEcfpWFD1cO632SUNUt7zBf7vrA/d41rwH1dV4f3PXD9Sdc6TAm2igjxXgOimpL4JVygWL5t6izxxi9vTqY5PiYjGp6KFtxB/peBkPFezTmh7Qjd/koKF3TQ3VNNb0Q8D8y/o/HYN/mEqbbzQBLIm5TVfZc7OG44Pv2y3SBnwz5YB10hTeQze7LNNv7KXG5HXR2KqH/sAJ69wbiWPy3+OnYGsa9+yep53+jYyRcmhdAgSuAXNg0nE3yAtuLi1K1GKSvzMB35ICIGb7M1rAI5FXWUElrJq1KfXPnoYmaTLWg07Dk/8p7noXYgatVAb9kRYi6Dd/MbQyuzu6nx7dlEfOnSVA/0UMHxd4o6ZLHsmQOLm8S0d3Ee8Q2zyFxjTJOW4ooad+tQfL093H/4/v36igxQimPAyWXh+QR6YwNAn/wI9wwveE6zWh7SrfutJPqzlbqvZJKdv+4TisaXtMrvibksjhwmZdBWbPqSd1H+twvQTcEF75so7WrDRAhDgZPczFMI8bi5PkF8LrBwvpSEW28wYMvh40rxWooGJNKieaBVBaogZwOBkbVEz+Sdwy//1ZG7caE/HhktkShbKsNE+c1j9GO4OB0xHMKF2pBhveMjp0rJfZFWSyzVWeWfiHzJg99RkXbo1GQ10x7c8ZJlEsMpX8DuCb84w==AQAAAACAAAAAEAAACQ4AAA==eJwNl3dYk1cbhxMgkARCgAwSVthDzo0gICBOnDhwULBqxQHiVlxoratFP2ktTtQiirZSrKhIq1apq6itVdyrDqx74AAFcTC//H2u95xznfd5fvf91Ob5cnRqk+irsUMSqMYpXkn3VTG8lBkYFOpB/s4oRq0cHlJc0So6aANoKYhhbmYHfr/vzhuNMz+0CWZQ5x5Uu1lQ3t6VzYfcGONmYn1lG9TGfiwcpaYsIJWTnR1YUjKeW9cTcf3cneNbn4kXa3OxeKmgt8oupMsqHTWfqsRkiQNbf5Zh2PhBRFzy59+tlaL6ew2bVkqZnu5C4tFX4s62T8KQYsTg58W2ixLyB8cyY4ScduO0RP+i5W2uM7vbfobmVxW1HZO5e82Z8GLbkLhQHxjeJPI3RLNkQCaHnkax0UpGhouekm89SY6ay+5/FYhZ9jw/6k5c8VvxfbUDGw5Y0qZaRZtOreJLRau4UiwjP91IdJsuXPimQZyxl7Cv9aN4NT+UunA1vv9zRBf+Rih3SnlVIKhyGsQ7RaPYb9WeAR2GktPPlcdWQdxb1Cjiq205layjy3kjl2abqH1tz09fmr/78p3QZ1mzNc8Lq1uWVOz25n6AhrroBLxbm8RrrR3qhfZ8ePBQVJ94gNViPWW+fng9ltNgqBE+R/wYWPBWHP/xGyYtseVoPzmVQ6W8m6tiwJ017B8dR6GFL1Yd/Zk6UknnIic67VCSctqaJ55O/LbMjv3ljnj84UL4SDkLUuRYaJ6JEptXIudva8b4zaTgzff03L8xeO9dT0zLJEw211DFfBek+Xq8K7QsK7Rm0SJnony8mWLUciPci+QZY9g815s3Pm3JuKpluq8NCbvqxO5t1ugKdHzX05ZBwp6nYR5IMxVImjvidsBAjJcWvzUuBAWOYq+biv4O3owe90HMLYvl2MQ7DL4xif62zSLxcTd+jXRhQW048f0+p6qruZaz7Jn5KYcjc1voKnUJebrdm/BjVqzd4cuxeBeqPb3Jf1Qvti1zI93jsRh3xby3NJzDeSZ29m0USV2NWHxtx+jhnZhwQsKZcUru702iYHVbFsjuCYm1HMN5b2Q/O5CYEUbcfD2Lbnckt0cYRdedeLHSkrNjg2naqeJvjQsHn9kRLbPjfWK9WD7VgcYdVWLBCw0JE9wg0Y+I2dbUv3dmdLUfD2PsyPvLn+K3Btad8GZvpZIp09ScH3ZZFJU+EaW1t3haFIv+tYyo3kFYJxgZ/YecTjNMOJz4IIoHSfhlrZ43i+ZRetEH/UkN6wOtsBio401aG9Yu1ZJdY099ZTDa3v6kWiiw2xHIr8sDmPO0I1siZWCj54hjW06v1ZB+V813KY7Elf3D+8cTeZkqYcP5FnFReFOUEk9xiie39vUn56OOWfa90Bky8Xd3wb5zLwKc2/DO15Mhb6yJj3XmrxsOlCwyss9Oz9JSDad6+eNvEHQ6rKfaR86UBUpmm66LxbeMFJ73ZcBNF7YmeHPbcx4Z2VUiu4eBHueT0Jw1hSQOu0Jgky/b5wWS5qwnvV+jqHg4gOEeoxE/BnC9MZYSPxue+mym08UAcnPj+OiVikuykok/myja4sDUXCnuShXSzQ7cndIiLicZWLxSy5UXDvSY5sH5LR5MeWLkQsAQ+rKVhLxoitJ6ctjKjax91lTERvBnvo6BvTT8FqHFlKelPtoPfU6t0J1UEp7rQOyuJjGnpxWbZ0j5uFBL0XMZgz568+s5Z2oXB9OY6sYWc43NuGLOwBdetJ3kzZqSePYWSZh9TUJRtg2yTEeu/vdAaMp/40XkZySsP86C0kNci3UnbaCChpGWlK52Yu4lL6QTR/KdwZPmGBNuBgW701Q8zP8k7owPRiGTcqUuhDOf1Ky93CxW9HHmcQ4sSzGf4+HCf8F25BzSc3y3jHnBGub4GFEPtONIqB/jxxYQkhBJybM7Yma6iki1M8YLTuw868jaJ8/ElHQlqu1+7NxeK3pfkrHd0Z0/ujjCt3b85+HNgKOWnEqXYJqt4+gmBcs2OTNsmC0TpkupCzGS8LOetCOuKCbpeJlkzwLzmxYet2X3aitSxl4VfwtbZtf7c19pQY57FlmjRlP/lQQvfye+KojiuMqfeecUfLxRJ1K/6M1jm0hun7Fn+l4DGx4YmSnakpdgwSmvaFw3+XBKHcSQbjLmDHBiULGUq4/jGdXUC3nhO3HmyyBWmhk0docD550bRdYsX1Z3H0a727ZIgh2J+caNteO7MiXyF5x/cmfYERf6qhXITjriu8IG1eoOLAk4TFlnGUFDgnnjqqSwuzP7JjwRpqnm+/oNZeghKXluTpRXGkittCQ9J4Jzy5KZpGoUW6a8E6EfXPnqL3t+STe/g7eEyH8+srBaTbuwwUz75wBHpnYOuWI6Te2zzUw8kkrzv0NJmWnkde8wSkY2i7eHzaxu9iLiWHukxe24lmbktFRFy0/9edIlA/9wGZ28Xgg71Sux/1ggKx9F0DpzCcm+Mvp3M2dJ4zPxbViNGDKyPQV9LXH7Vc3yzk/EvsmeXBzuzOwKMwsfvBKPlA3CJ9rI2WZ7+iv60ftoO37e40PaQxWW52yw+9gqRg2S0hIYwJ2lrvTK8+GvUT0IWepLax9rrGSuhGxUMzcomOL5cay5YeDCDgvSVmLOXAeyT1hwcqoK52MN4kZKq9C2e01woIGSRGc23tZQ4+7LiIJkXNYkERLkx43Ppeine7B2rx8bM23RlBhYnrGJxD/rxdBbBrzbjKJ3G0dzr6pRVnnSt4s/Hyv7sL3dYMoKvuPFwp70MZ/vH6BgfXqNeLzhk7i3W8K2XB+yx1rS6GCNYbU1GcO8mLhCyo9HtZxVuPLqcCz/DW4VBdNdufK9gvhxnVk83p/tOl90Qztg292PCUF2tN0bjF1Qe+KjujFkfH+SRpr/795Q8ls82LvqtVhZ1Ya0OV8xzKJZ1A9WcleiZnL7ALL3SbjTIYGuu1dwQchZusGRRhvzepsoBpxXcWqxL7MWVYsx05+KrIlqmsbFUhYjZWmzEyr7ahFzXkbAaTmrg2awbGQP1GULOPT7ICYo9WyPNXJ5wQju2utxv2rmXWYkV1J1nMm/ISJefxCmXC0hTZ7YjAkm86CGdYvjmJmfymcP+vJ+l4nuxa40GiJo2OvIJYkgc48C06YwylXXxNkGIyFWWkrfKbgo0/EqO4WDQ2w4M9Cbg78l0THKiVc5n8SqWB31dioyfaVmzljy9tVL8bKHhHkxcnJfm5ncJZxYsxfl+hWx6rAXd82sPf7eCUmOA0Oq1GS1BjFxyRuxSSPhxiwJ5xyNrJoymPjsZmFfasvLsQ6kJCVwfHwMX5jr99ZwD7pc7MMt0zrOnchiakY4mQ9jyO3WkbVbNNwaasmkEbVia8VTEXbpiTiilnE53ZWUpY1i9ptAapRKplUpWLe+o5lTniw80SCWVVeK+1bRfJhrwO+sB/ekOlpumfO5mztXzbmx/kocWyNs+Fd1W0SFfYHORUauiyvW96WsNzvUKnMuTjv4TOR2UxDgUisurPei5b8moU225vpNW17MyOGPhDAaV8i56uTLtcQIkvc7oLqoI+qfRtHtgDs33yfRI8eFXsNnM6mqA4/MfhQ2SstzFwmy/UYisw5x9r6csCtybB/aEB6toE/3ZtH2rpkVeXI8pbb4e4UxfJoD8juNQvOLmn075TyvrRHrfxjB6rZHaF4YyokZh5jxTTnH6tyY32iNvr8ChVNPtKMskExpEAOqbejnYEl+a6Mo/82Xrbvak5EYxD8PDIRcVTOiUkdu433RKc+arIAaceaRFRv1MZi+iiCoslbM32PBs0X3RPmPf4or35soXvlJTMz/gVWFoyncbEnRVlfyTwSwqdxEXTs1K5L1XE5T4388CHu/DpgkdWL0Tiuk07QEj5HzWaEb4W11RA9Rk2YXzcjJctbNrxPl32i49lOj2N7Zif4NNSIlLorh6xxprpGw7HUAVmmuXPrDktEXbdk8UU5WvJEBc1RYxakpGiVjp0sQ6z92xkGroHZ1NFOvNwibLTbEy5yJOfhYJA/TkXpAyS5rDU2VPnyqM7tiDyMHFzwXN71MDH6ayKsbH4Rtrh7rzTryN0v4/a0tJ94bKZLbEPfEwJ4RH0R1qZod3Y0cWF3G7HZGtpcP5uALTwofKcl42IE7KQ58bRXMqlQ1nbaYCCx5LeLHOlHWEI/TXmd0XW24+LWWpwcCcfjMQNdZLoSUuHF3k9njdpnzbne9uCmT8yBVxcFtrmS/Mc8ZS2rEsEI5tQUNwr2jFdrWenE60ZrHmyzxKvQlwdZEh/5BTAkMY89BI38XuHP0g5FQsyef72lPwLt3wvLPN+JhiBLNYDWrKm+KD9sl/NkvkKvPdfRebqTXB1vmjrPlTkw7JpQ2i90t1mQ21wkrP2+Epxz/g3o2zlPy4n+hpOuiCC4V+D01911FJFU1TuzDPGfKPTnhIaHvKTk3N9wXP8bKGK/3oqT7axF5I5Sq9+Zene/Pgvxg1oSZPaHSkZdlOjpO1pDiPJuv2zry1fJoGlc541Su5v2gGjE1rVVEBlSJ1oHWSKpaRJSHFaW37Li/TYJmgyeH/zV7oNlv50Rbc00roelhi2hx9+DTHkGv8T5E3mwQvWoUjFd54TTfip/M95tr7u+MICNKMY7D3bqTHRtKmVIQ+5czY5MUZlftTUa3AL4dqCFrhSP1nUJJymvP25vmGbtXPNkrQvjh4REqmmypsAzh3mIfbJQKKoIcWbgmDg/Hj+KspZlNEc3i5LoIukiqRMxsDc7f9sdjqZ7wu4H8H6nItdQ=AQAAAACAAAAAEAAATQ4AAA==eJwNl3c813sYxVMpUqGEhtzITfJ9f6KhjaItXDQ0lbp1G7RUSoNklR3iJzIiIltGRZNKt7STBpUWDSndUtf/z+t5Pa9zzuuc8/zd/EsaNHI392LvEOJ3jovKEeTW7cRjeAkBQeHMXptE2IFwRrklczPHEuXIezSVxtHvQjT5EVk09v4k1ax+IVmeLGXv1v84F2ksTBx/M2/SaQI9P0k/Nmyht2ouC5RiOVqtSe7nP3k6bg1TffsLmd4c4dzZn+mGEbyZakvReXuaZlylYHsF2jq5jLmXz+FRlax39MSmWziDS4KZ36WAC0/LWfz7Kas/jBVG356wquKD5KCkhuWQAt7FjCVRfyONPKVOy1K4K/5LmamGeC5TERNu9BWjXCvYMFeJgfcdyDJZLgqW5qOyUV4YKnYRmhaefMgLY0N2BnZbMon7ko+OUhQqcXvotjSAQLUcgg2C6P4lhvwFKdx2eC8dmvNJ+nltBDtZKA4M6C16d/Eg+Yw/LWebsWn4zBf7cLKmqtCtNoy6mnxGHGuUdvs24LV2nEibbSF+FI/JCN21XxqR1szW+q6i+NQr8lxqsDimg8YiT8nAWEH42r5FY8Y+ZF7XKHgRwcjsRKz+0xX5b95zpK0bvYcZkXbrEAl/FTFlvAxr4xf0r1IR6dPe0GfCePHmeUdxISWJtKlXGW1uTZytFvabJoqx+kpCttSPKVvvsNxBSdwxv4LB+mdEKwSTsCeYyoR0vH544zH0MBM73yIttpRZbRFYlbnzuuQbe9bYEdD6TSqvMxJbT9iL1XXjuKgQho2jB1OeHKXa8w5vpx3istx1Dj46R3zeD67bjmRYRgOTysaLtH0v6ZrdHQcjQ2rc/PnRrqdkjfb9zfkYXfpAqnwbTWvOUh3RoR2DJnJamtFsOcHvhfri4J5t4seoRAbMvCdt7twmyWLTudpUxT+nK2hOkRPmSyJ57jNOWLloCLWN48TZW54Z3u+duLwkBPmZ2aw66MIR0Ud8dziFoZEMee19XJ45GW+baPp7ZEJhFtXyue137SAhsICbUSfYuqucdNtQrsyvRNdek4RJlyW7Nnk6pRxlxvm9QnblAb+7ZDKo5wkyHx4l3qccp73hWKfto013Dvlm6/h9x4ltCRW0xCfSrfk2hlFrJNPmSciG9BNDBp/lVE4pp12KaLI7Qt9utWwxv0yRUznZmp/xqswldrkvsw7vEKvqpooHXhNws5yLlKhHy8VLks3+IKS7ERikvmFvWjYXLvhgsLEY+cv1FHrmULDwGyflH/F4tQ0/Y27T3OcBMbYd6PDHLWy++pMUH8xWKYGZ6uFEPzvO0rYyxk6Po4/FNcZ2KKRTvxpsKivpclSX6RttpUXdlTBJ7UmQehehZmEsuipXcWBWnhT0uoQDajLubXGVtKuVhP2q9Rw3z5IKtfaieG8SLk/kxGvJFGOnS7xOz2NAagj/3F3HEjUdPDaHslx1HlkJCbzddoLYJydxrwhFe20Jky3v8eSMEJrNI8UlX23x1/gHOL/pSPj+nWjGOxBVdYPjIb+QzYzmhW8Ydn5F3MVTqo5OzJRV/CnW9Rkkcl9PzAzTyGFgcgvLDp8j7ls2XRZHIzcgiv/C/LFzyuR1ahkp8/IZ1VbEtqQc0n+kYrz0Kmq+q7jeFI3TK2WKG7UxLCiUfqsPov5wHBamc0TyUG9hVu9FhwkHqNseg29jCR3L88lWCCRpoTbaj3YydZcdcY/s6FAZgc66S7jLQtgnFWBR4kH93nPEmN5k5aybONnu4VVQLM8aFYXV6wHC9Iu68EvqIZbkjhCd1ZcJI79gcctDh+vLtNH/6UCjljvvAk/zTorEePsJFOsjadEqZm51Fnv3+DLnYCJdS+dg1rKfkIu61AxaTffHCbwcdomiKyE0H4hEtS6c6uAFGH5Lwnx8JjkphSTbPaCjQ3dCTrZr1NmflZ98cNX7k8eqtvzXq1bavvA1MtkAsWCCEJ8bFoo7Q8/z3joI+ztezG2z4vqORyytWYv6lcNoVJZzyzWdgXtnY99zCusUjvO+JphX1z3obLqB3ivD6NXXAM0xyXwZGMt5n9ucUpcXAZur6THlBJv3uxOwTk6UrJsoNp+8T9ofhdKpE2nSjkUGuJwdS5eft7j73Zs3g3O4YbaPpJXhNGz5Kq26H8VMpXDenqvF5qMCDy8l0N+sDpMRwfyyS2FjWCKW+rH8ToxhVvMwpk5ah83Ii4g11lyV02aZZ2fiW+2w6pqMZk2rdNqwQooqVSHedQrqpqrCor+qmKmVLWl4x4qOKjrifZmRpHDjRkZ6zGA6FO1B73YoH68Px3R3CBdqf0g7Op+iSD8Qy5+efO7yicph9SjVZ9LrShnR9vE8/Hqb4aP7iMWzVcWa9J5i8LIwnuZE8rOVdm16EZH6ia01UcQohklBF0qk/reTaEoamJl/4L9TsiWfDS2V4yWXcSvEYw03MdZbSwz+NxZ/xzEMOW7NMx0ZHkuciU9wIvLCAXb8iuGPh5fJevCE4Y359PPLZLpHCvNzjvH8hREPaPd3vRkoHN9AzwBPEjtqUFubTd/ql9Ksy68Z66EmRnwbIkq9u4prs9xYFBDE8sQiDq7ex8PP/oQ5+vJx/F5s/KoICcyBGn/G7D1LTp4rQ7UCWb/tArGyatyHPMQr9Al9x1ViUFTIM/XhYlGZmli+6yHHm85SODSTywXenFyVxGTDQ5yYt5YSq7vS6vJosoNm4qhnQa+H9w17/NtAvlUx6n8l8XWrDWOrirho/4xtJWroNjqjbvGM8m/JPF40mZzvlpgk3KXDxSLMBpXiL+7RHHuD3QM/YVdlydSs2fRqU8fqwynpSp035/41JrzPFpRnTGJ9j10cLnjOZ8Xu4tPigeJqiqIIvJuKknMcX9bv5/TtXZhpJvLrViKfEn0YpmbDo7g8GuLzKc44hrddBFUhY7my5gVlI5RFWaq6kN/4lZKF52h1bvc3s1lUqtZg4LqPlXfD2V11gFQfd3Tb/fFzxDLWngmXLFwUuCkN537KEWrtN1JkNoV/XhYzZ0QO+1zOMdjEiI+T7bnUjtGYTkokjJ7KIJ0r3O0TyZv6rRg/Xc32X3JiuGkltRuC2DIjjJvrS1jd4wxmXcCo3pdbK9qkhpvWWA88TEyv/aRciuCjUwInJ+TiP6eE2dVy4scmY1F+/xVtPsVoLrzGAFdnJrhF8d3MmVWvffkVsoNEHT86VDvzqttw3OUWEyCtoN5nOyPv/sAxLI3kXh+Yrt5fzOqtJupSrhNQkN+eYa0cvRlKo5wNwa26PLbvwAv9IMlBowebtg2SWnPLpYUli3HfHsi860qif00k/YfPYXbbfcoXeWWYND3MiNrzJmNYUis2T95ze76hmOfsI23eMA+rdUcl/xg3HjWdxPfJZTILW9msryAGBhUwWcmRBtW5mP7ZIvVOOMI8vV0o/PZC8iynfsJSOvYch8rLdPT1H+M34Rg19obC3Ps+8WIz5xqfkR8uo+vQsbxV8eWcdxbaoYv4NdSBm28KpZXvKqn8KCNoyXhsD0YTaVLLpGnyouX7fJYH+SF03XlcdJhjK3a299I8Vm2CpZb96DOkAxPau6eaozm9jZxxVzwm7QoaTLNbJ0rNlQlzaUY/u4B5NQe4P/oMf9+sJ/PzfPxi5xKyrZTlrisxkFwZ9yYK644h7FDJZ4eBJ0FzPVlcF4fs8QFM27tn3dcQolxapaHyB/GuaZFy/7ou9Vv7VcqL0WPgQyvsXKJR7v2d7Z2qqLa3EBNXFdLqW4i2rCMKuvVoXbwp3FYcMixurJJeDI9N77bDkGX3tmNsfE6qLR3Jka3HEPLt/fWfECpKXbHYfxNFm0co3LqGzKeKt0YVPLWpYHS+A2POHOJtSwLWOv64Nx7ExeGUNOCXNxPknkqLNZ5L6zYuoPjfvrxOdmPP32noZmQz8FEA79418/NYFf7ryVCsqs4YrdXt1JA5PSSNtMDMrV4dM6y1ZdLX+vnUadojW1aLWk4IA84WYquWxnK3/HYet/G+bxVrp2wiNdufXoH72WntindLHhqmgYx7YMCxb8Yi20RHjFxiJTplSSK3Rp0b1WfY6FjIIFtz9j1fzLC8sURfOIrtFy+e/RHG7LRNDDkzhdkBCYQGOhGquINyvbNkK1/CbHo1Aeo/iewWR92kk/w4VsBAnVCemxcQO+Iiq9d64FU3kUPvDuGec1v665/OfD7/Xio678lTzVwi7nkjiuLZ2zmBmvwsHHanEfxyHF6P++PjMU2SexkqHSw3p83pNutG+3Pm+x1JZ3E4J+9sRqw7hmrqL9xXx2E0qpxhIdG46aazIesG191i2Xw+mIZ0LRYVeTMp5wEjvR/gN/U8g+ghTu3pKcb10RM1URV8XtNA3Kvr/HnGi0XtPPRxWsYrO1/c/41Aae56ujq5kbpTRoX+ZEI6edPs7Yz/7Hb/WfWR4Y616Oupiot6C6jVKSO2fX6D6iOefC9ENSsVZccN7Ayul1T1m6RhWi+lEa5yDHAeQFeVTkTsymL/u2+sONmd2Kzj9J13CfPmdJbuCMaqZzLKt6aTOyaDPKMQNs3Jx3HfIlQis/lmV861lCzUN1wjP/Q7c7NKMW3PrvSaeBa0VrKgKYT9MZncqI0kUK89t3Kvom7ygbMX81HWGCSCX6uIoOdaIj10lDDMLONuRiRRs8u4vGoBbrs3YpJ9kNwncUz+OY2JBn9Tk5JIQ9Ie/jZaim9iJOET91Px6QzuHZuZ901D+KSuF4EnR4jilj+EiaGWiDbqLeKt23/dw7q4pKvT50pnAhqbpYk/H0lOjQNIcy+SivN8OOUYS79XB8jc+pwV02JQd3jAk7vH6ZWcydTwOObtvM/hBj/6ipGYBHoxwfIoU3bHozi0iP8BCKrUCw==AQAAAACAAAAAEAAAEw8AAA==eJwNlodfju0fhlsqWjTsdo+K5nNf30vj0SQqSUhlpBLKpmSESBqShtbbtiIleu7vTVaFxltURqIho+VHpWEUr/z8C+fxOT/Hsa87DQTrrxBUD4RnLUshKCsJTPVP8I31bxD3ZkU80OqCisJCNmS3KAnqCSclal4oFDqQmacoFiZvQPE9F4jpCzfIrJoCn2OUYYNME0oPJvNnGk7ish1+MgFPg2DCOlFYVRnIPrWait1tT5mk4ltEX3MXXtkWw3RGHIZFLfl4IvoMeJ2pwLzOLva4ZzLr/sKLLJ1fhLb7TrDHhlh+xYN1+EuqlchNHWTfM3a4XK4PF9Wl83eCHNgG+xLnCBGY29xMPKoVyclZY9jn4cdUvM4lHb6RYFQ7RJRtzhFDWR82VbyQ7M8MIwaxBqiQNARSB/aA92KAn1dvkGuqnzDMp4pdFhmFItopuEt2ENfelOe0pvHJLC1ftEjqY1VeBLKPL97BK8bB2NDfRByvSoB0iBFs+fiQvB7bwC962oA+omeZJmlzGu/dgK1Ukfv0uYeJOmYJWX+uEPWKgyQt8ySYHhDn93Yp0SozIdB1PIjzs6QrhxW5lyOiqC+2G3rsc6Fx/Temqvs0Gi3tZqPuJpDgqiIy8EGDu9zeDDOGX6LcIQcwvBoPbyPfs7f3qINzdDTyQkXw4l0dsqFSiasfXk7+CWJoR30ff6JjFBkOryb+CQa0OE0X1RsUaNylTrQ+7AEXKxkSG36aJEe0sceqJxPz3xzhn79JdhXtROEUxIzfr7BEPR+T7nWRsZqXsPG9Die1bBFc/pDE/u/lZDZ6aTS75dAaHLnQAImRVsTFVwLXh/OI/Kxz2D+nBarrKS1JcGDCmk3xjWYnmS++kV+aUMKW7gzHvOIbMONjIrwbNQTj0ScYmDaBCf/9hiWaF/BJTzH5VSzLvXl1n431q8agumqU4ylx8d4HWZ+0Tha/8MB1awd52HaTNdLsIo3PHjMv/c9j5XRNuFTCw/54ffpbqhxtlYug3eU2JimEcmVnfbia4Fj8PnkrJhAdelRZm1TVj/Kf+bpgyK1409WVuSjRGIGOv7Nw7vFs9G8+herGMlDwC3DidnNU6n3PxORH4nX1YtOaYQ02Q2EW1OlEEz3nJ2zhzlv8HyppxH7Yj4Rc78CWV4uFWyc0w/cNusgeUcWmGYTbX5oFK9LOsme6CoiluSo9tPEVSMkMsJ7zP6Aw3R2ndlug/vvzWDPvBK6YaI22jTXsedEk5v3WOJx3H5ijemLkJBmFXUUJ5H7jDKj9VxlHrrmxRc3LYWBpLU4tm4UV726i+637pGl1KybsGGB48c/RtyWBvbMumiT9c4cYJ7mDeXEylqWU4H87fhLdoBTMWaOGp2oycezFKuaapAKaLU7H1A5fwqmM8MsjdLHHvQD/lRQSj4plzH1RGQhcc5o1VZEUrjzcRg55XCD19pLMAdWFmK1vAEO2UpDfK84Vr9wMrp8ZelDDiiwsfw0HNjXBq9oPwvKpFsRROx+KLmuB95UmXBigxS0RyWfnZ85hdYoT8Y5/Dqtu3UrCHokTZvk8csH/MRujYAPtJyrJVkc5Vv2BE/mXFwqhjpsgfUsauyD3Ort6+xKUfjidmTOswZX+ayjs9XzLxGgNsb2yyVz8q1cQcaQD/pfeAPfHnkGi9UMYXykJ2qAMTcYCdFgbxYZcksYy8cNCaW9KLkwvRT9/XTxms41UKiwm9RqGGCJdQDQMIskLEQOSt1kecs3j2eUmr4lRoSdIdYvAZ29V8li8gZ3Y74t16RNAyvCr6Yq8b/zT6sXYF/iUjVKuxNG7OcKTZoXkfoY2mDrks0pDoUzEJnX6pvZfDDiTiya6tjSyeAGtPKlNtX0YahrSBe9T3+P+KSPQvfg7M/2XG/GTv0zMfg7yeT9vs2YrStgXe9XYuamRbPc7c8xzSieC8iQm4cMtYZrYf0ym+yWiqHidFTh5gtrnv5xFy1C2MgW/PjsIF94FoGBcgizzsqW7J8bi8BZbevvhAuq5h0eDG59ieYENtWsR0C6VAuZiszo5r+RKNl+XgbT7OrBpaxx568HD4OoK4Ym1K4HaGZBQsfOMh0sLaDroUOb+Fbx9uAfqv6hw82NuYkvZTBTY2tDUBT2Y560FavZh0OHZge3bT+HuKg5/L/BAwVtJrjeynNj52tKARjPaMWZAA+XEsS3gJvHv6CJSAln4k6EPHhGVJM1JSDL2HmcmfEknTi3TSPOyOezNogWMyu1puLwpBdtWLaGe5/pg7GI2oQ++4OW9H3FvjDj1OO/IaVTfhefZa2Gm9UwudKwSq/UtuUld7aiVoYx9o1Y0IfYcni16hV0fs3CXtiYVHM0ha2Sfk3JjI1B73EOulpqDhXw4XMocZXRTq8jn5OVQlt1Ivv8pxRMD0vTDLlOufb4aVa/rgt5WY+r72gTGisIZPvK4kmGe6cjGEzBtxBYczm5Csz3jOKJpQUdcVOkGDwu65FcUWaRhQ31vPkCVz3q08+R15onhQVIgbgZ3S2dC/UJrMHMQg7a4JfA0Yw1XemA7zAt9iCUqnWRurwydMPkZXlTgcQErRblcu6n0nUc+WxhgKRx7p0MdF03HRJn95Gr/dFyhuQ4sM604EUtt+sy4DhU/fsU4pzA0eWRpsvfZWdwHptT9AZ+mJ4SzKhnpjJFCHIw/Xwd+la3E1tsDti1Uge4xXdifVErGmhgW3jmQw6JxuL35EebE8zgTPMQUZU9nsz5eR6kUc9zlNpkD48nwY8obtqa1luRIzgfrc6YYK/GM1Fstot9y3mJsrTV1eg+044ktw7oocZedlInvxWVwfSeBmH26MKq7Gmy0HpFC6wmAd9z+bqsPbkFbSgpqhThr634iNI1jbJ5zeOe+NpUXt6JlK81ogoIx3R536a/jlLnIW29wPNSY+nxQo8n53fDzuTNUu8txGnvs6RlPRvgwZS6nXW5HJSar0u+xFJdt1ycm8lIgoxQODREjpPMrDyYW7ATRx+JgV64FAhc+9v5xAbWjjcR7UihZY39Z+Mv6ERtF+NxEOxOW/0lAZ8qmombhZtz9/Tx+jriMI3vm0W1iM7g5IpOwq2YIw5WKhL8CW7B/tABfbGVo3awYrDhZwTTETaDSk0RgE/iDhI42XJHfBqgeDKajKuBzKw1yC7OZI2OK8LnnPNsd+h97zuQg6fpfKs47JkPOZn/G0LTl7EGtHqbvVwUTnSfEouPr8cN3JS7xUTMeTZ7GyQV8wxReCrbfkWBlApVo/3gQmbJIBE0TxCEq8wN4Z+wj3ROaiY/GAeRZG0Iff5xY5AeCW2kk5A68Yu5eWwEKbRvBuqyJRKdqwam2WLaae45HW6KZF6NTMNj4HxycHcPfoeeN25TySLbqE/zmIgWCgiH2/RtLKl/yGBPX/2Tdo/YQs4fR5NXtxaDUPwnXDF0iVeUrSdNlWdB6KQUplTHM7fnHwfW/Y/DyzXFQ+r4AmKoMCAzjwWCWPNmUoQPrUqvR6akAqvQW0Es1UVhpUIZXPveD4+Pv8HZJELRs6wbZsW5wEM2FcON+3PFTEbLgBj44M5OzDujEtnFT4u6niFlBv0iVei+jMjeMOG7r4Ct0OILsvFpy7NAMMG+0Aam9/vC1MgAi1vlARZ8LrPKaDWqfJCFMUwoSB2P41zVncQ6uRei6uQ6/+Khx9rsDmHnCAvSZMgFl+XOYMx+Ooaf9a9biahfj6fIK42VrhIctZ3PmsgbMPaMcUq9aRcQsPxI5HUlQ37UI6pcHgq/XLxJ02htycs7BSuuNIHJkDSTNFgNB0BLwWagNvjJ78WX3ILnIJJAICVHO7q8/xqNcWIHIEiy6VgmtVlu4owJDPKTwDz60LoMxtw8Yu2IabJHvxeDS9XhEnKLIm2vs2/ZPpGfz/wB9JKCzr4pE/pCCZU+lofX1OXig+bfLUrShLoIPZW17wbJTGna4DpIf/+mBoddG3J5qyYlN7WWN1PW44OU38dTSQRDZ/A7GczphxvEuKJvbDavbJ4NqyiW8KX6W8R09w945YgHm+7y402o8Tnh/hK3bYgT9X76QKY4/SPvfjueumoPXtq2wRa+ZfPXYCMwkJ0gXOENb+ER4JvSF9yzguO4fcog3wnLecmB5Pg7c+hLxRXwzurQrcXkze4WagXK4r68bmtf0wOXRMn7Joh54MG0IvGgPCHaHoJ5JPioMjGFEkyotndZJ/EbOkIzklUS/YQ1Yh00G92tTyZ+n9iA17yBE3PEC29lhYOwRBfqHN8D6o1vBXqAABoVtxFM+lq0ZDGD2z6tDt6sOjKT1JK7+iASKOh3GEUVJ+njtCwzcNMr+OXEHW1GVDihrMlti1IiEeDD77bcE/dLVRLS/ipE9i9fClIDThJ55ybhO0ofurD9EOoCCurgs6FTUEtef34lP1RaIXW4JSodswNtPFdSPbygJn36P77uomBEcMMeQAQtue/kxvJ49gokjV9i5naqcn/sgu8LHFh+YaaBuazDOnW1IB0T0qfP0aKFeVxnKLO0lWismQPsPSUgXvcV4RoqTYE0NyBsShaR92yHwhiL8HFwIBq7OcMTiIFxc7QwmkzuI3+H1UK+hAMZN/rBxhxWWNp1AxcYv2FyvTgej9GnbWx5z5mEdahUYYddVcSr1ehDjO8aQu9eCO5pzUeneanwwk4fzy+qJxC4VdptUM8m4uRiqWTNwi6shiYf2wK0GF1iatQS2TtkI1y8cg9etg2SVQQgcfRwC4vx97KV0cwgLf0O6nOPBWtqOeo//xjlKg6i314bWvpzIzTB6x5TNyWQW3pZitf17IT9Zmawd/vuZkEJcJ2NH1Utn4umj0YyVfx5aCPzxYNRmovl7l2nO7IvkaJMexIdshN98Pgyt/UTMHFJJfqoF3GrcCVZX42DwoyekL2ojF7y/kR7bEeDe2VOPA9rUzSod13llkl3JytxegRjN/biEhl9VpXXfJ9J1zXNY4UcbOs1FhXOu+cPe9RJwE9VymQUBvXhC3AarvedQ5+x9KFY3mci52pHEG5noei0fwodOk/0DPrB2Vj17z/ESib/MwKm8j0KqkC5kGwyZ0l9GdJ4hi6uGB3Dfz5dsX9NDFnTt6VpLM7p6dx6TWJuCX/IojXeazi0ur2fb+03otGEDul/Glv4f2a5p0w==AQAAAACAAAAAEAAApw4AAA==eJwlV3lcTlsXjlBJg2ZFJKUkqvc866wUUoSUeSgyFAn3GjJlCI2a6zRJoUElZKz3rVx0r1nIFDKP11CGcl2U4fO9l33+2Od3fnvvtdaznvWsfeysGlDhdgZCSxxaFuVg7MMj2HLBgN4a6FFbgRqF9O1MPxaq0PH+2tQUqEZ/9OxIF8/p0KFR6uT1SYfuTWwThj9chtVDonHp21PhYLk5jVgq0CBY0uH0K8IogyJ4+RVCb7wcPsvjhAu1Kyr2u61FW+vfijcDkgTj6B04cH6NfOAnE3Jq0CI60omsQ/pSwJuulKfVjXhsT1rnYE6n3LvQ/s9G9L80E1qx0pRyPncn787jEbszHePyRZg8c8OD6z9ktS+M6Lhzb8pxG0TGj+1guD0HBZ8zoRW0GXXTrWG1NxuvAkKhXhAmDA0rr5hYIqEweBPaFeYjUd+cxvfQpmkaZuStb0Mehp1Jc70htURpkKu6Dqlam5GHvRrZTrUhlRoPirfxwB36KnxRzUdM3WgsL7Ok1o5OtO9SDzqc3YKit9rknWlGR5u7yItau0G9ZAACZL6C2c18OMZFC8dHq5HVxTPwa+cN3/Q61B5SJ0fDemg3XMZRu1dI+chUv0WL8tv0KHG6Ht026UYhR3TJImI83T7SjLmGsbitqkD/Wnf5ufdxiBptQJsf61KXJCMaqaVFT4q7ULFdDYYeMaLeRSBzPS/Mc0iUf/6+FZzbhN5h+oppNoHYZzkBqbUK7Jp/AqsK+tCxYXY0fYk9uTnb0Jqk3nRfub8u0YjG2VpS7AdHujHOgvJGFKDDKm253tLMioiMQCiW/yjfemEduXjZ0b2IkWTUz5LuCJr0eJcX/X6jHp0OGlG98zV8uZ4BDdutiDI/jmXyzbj91wU8NDqCMVln0XDOimJLTYgsetC+h5q0cvJl+HrrUquPBUVeMKVIl5fo/dqSHJaY0LOD85ByeDZWijYYEugkr61LwpcoA9Ie+wkTfPXp0iAbOqg6AuuCT6PeSJPiiywUE3eUK/bnZyian2/CI1zED1MrujLXihaW9aHqnt2pfIUVXQweQGdKu9E/egb0h0Z38qIB1G61Lj3taEinCvRpb3dzWmp3HX1/JJU3fLpbfmFPGtr1d0HZ4Pb4Z5U5LYobSJ/aBHJ2sqXhQXY0zbcHqXbtTo/72lHOC33q/Ode+Ar9yPjYPpj0/Aon9YkUps4UlqRD1zQtyeiHIW3sbEiT78kovosR3fxXi4JEb1o6sAON8jch6dQp1OsNl8+c64O4lSEwr3zjVHLnUMWTtxIcl5vSKMduFFplTFF1Ayk2VEZ5g00oNrkTlTa9w3Y9PTK4tw3XDZPQ0V2VJrV8h66vLRl79KGGOQPI17AZp8Z1oLAKHXKp6kDlt77jnuwLEjTaU9CsV6jQOoeCA9NgEbUKXY6+qCidbC7b+cIdMzOCEDb5u+Dn359635FRVWUvurzOicoymOa3t5eLxQJt7+NNzQZj6S55UNaLS7icpVyXoUmWmcb058X+tHSwI2nfEUmoNKYPAT3oXnsLulptRf6b+9Mbm4G0PF2Vbj5fA3vflbLTo03wuqkQK4bsgHGCrqzXMhN5fEyjPNnyB4Q5rdD6qw8Z1g1TctCa/Hg8uWnPJUX1dFr9TYcW6U6i5Egt+jO1D+2yNyXhkSn1nj2Y7oSa0O4Z1jTumR25njKmNypW1G+8Dd08o05qDy5h3nG5YDLPEA0mD4QlZtFou9lRfuiiIbyHFuHVG090vq+GRdkdMDTHk4af9qIT1Q700ZrJpmko9QrqR3dUjMk2uyd987ShbSdNoJFtSaP26NPIMonTj0SyinIYr5D4Q130z/cb91P5c58P4p2/kvnshhuyxGs/BMsGgvolDexsZ4WTjx3hPtlaPvdESkVb33cVe3uUyu2N1fGvf28apOhGbX4DKUZtDD0ea039NorUt8qEFj2yoSMNXanudAYav7rQwtTBdCBeLqp0SGMTeTS//ihxg1Eaa6uksbpeGtttm8ePEqJZp9dLoTW7UbBJlUHvyGL4nTLAYueqitbYWtlWY6WWvh+CEo+B8BgYLzQaJHA+UlnlaSrP7COxv7/EUfdncGTnHL72w57towhaLCH5jYxdd4fz4TSJM7cFir18IsWUSRLvmiaxrpr0E4MKbTW+GREtmDyZiGF+g+HfcSj6RriibNIQWKdEITu6SrA6OUfY/TFc9uNEV6gYjOFj77I5cZfEx3b8OuPAHIlX1w0Rn9mO433P3LlEow5trhVo0NPmlucHxUU1Eg/U0RGff5a4pVsa686oFGPLGsTfO+0QEekk97naHu/vvhbipo5GS5s3yqJ9kH54GxqLNDHA3Q/V45aC84OQlzZKMfm4OvFvs37afZ6Qyhs6SPyX9i8/noSu5+EBEptk5UGRG4mLprVk46DNGk838CKVbLGx4Iu4WZR4+onUn+v9re3YNcAKT33WovmfCQieNgPbhHBsiZwO1cIwjC4pUixctgBrnZ0URaYPKv7bkxCchY1VFpWBC3QrT1vo09XiIDHF2owNzm/m3YfDf567BN48+5YCU5W4bBNLxGv5qeLkRonXf5O42a5APHnyuDjzk8TX3irzFvlJWLwy17FtUya2dkrCvVsrsGj1JEz3n4ZQ2z1o32yMWtQKU0wXC8e7vhb33tfl0vpUdvqcyg1Wi3hwQBQ/9twpqskkTr4Xyo/GSszjJX4kT8PQkUqu96wUW4xd2PBWtWjaZRFrdpS49G0q57jN4veHfHmZyia8xFCcn5iIf4eE4/ozezgqn9pJyWgyC8PMzkuFLq2eivNbYmR/PoriXLsB7N3xilg0Plmc/r/1PGmL0sZyiWviJbaqiedX1uN/YtC/fBb/sUZiS5K4cf8Y0YUviQVe9aKqVhq3vZI4vtd1sc+ISVCMc0DuqTTIr26A634/eMbFYZdTAq696IuqOzYY7T4JZWqusCk0R7uaDfxP91R20Fb9aaO5WIU1+knsdUCX59rmi9Q+lEMXSFwxvVQsHi1xaNcpPGpHuahqnsgfuh0U7Q+l81HPGHHV5SrKCvxQ4TB8CLotWI+z81xQfS0Zl/bkIdY5Bwc18zAr7MHhvHcT0TBRU4g6OVc+O+mjEKjk+7nLamzaYxvH/H1crJQdFCuLJV4yhvh4lsQf7Vdye70sfmJSJa5bu1GcEHVL/CQFcoZOV9mJu8HC6rZqRc48MyyQ/pVNP1QovHyxEadDCmEV0Q9O73PwNb8Up70OwutVAUoux2DtvUnYb+mD+sZeKFepcdoaWS9Gbs/lDN9szkqPE9v3dGOdeRI7FNhwxNcc9r+6Sfz34hIeZV8kXk03Y9WVJZQRKPF5Tw+EO4ZhyZUItLcuwUutSIRc/yqMeB6DbNsbwhyNKCz8EIzm8kyYm0dgSWwu1PbmwcfugeCpxP+lR5xiWlMRllUrObZXYmv1JM4/up0VFyTOzclgowMS71FqzLdL6zmgOZ+Kdudx7kgVcU6rrngxXOlfr3AkGqfjiO1zwdEtAwejh8Fvtr4ga4hDUG4oyv5ORMg6G7wry8DvKmm4Vp0J/TERWJ7rCc2c4ah+4IxCly4w/B7Nox+n8ECXhXxh8Chx5aJkTnJV5nmQCgcqeV+zWOIZSi6Ou7uM/0lSar6k9CtgGC9+nyr4PGyU7X7aKtzIlwS3b864fN4d9dqheOa9CVcXbIbusyLkTVyH4Xbz0TVnNkCx+L51CDhntdxaMRdzbUfAOZu48prEBVnnxW0rNoir9o/5ycOBzY/EVjFFzHcw4vg4iXMODWHNaIkfh98SxwdLXO1WLvsrxAF32kG2PCAFXGyAvy0VglajhJuue1CSloCXTUm4cHIisicl4OyJtVhzyQs+WY7Y9k6uaPzYtTK3vx09Npyn2PNol2LffXW6a+nC8/ihaK3rwzGdJd5Q7MzDqnr99KePsu6qpP+J/sp5+UaJb4/1UDR+Ww7p6BBcefaboCgoxpWgLGR/TcDsdkG4NlWCrGUVBq1ZAFrZE2cHTUfQZn9Fxf0eeB3iVz7yQjdsPRODH2clNjTMZJ8n4A/rErlG8Ut3/xsfD0vcOV8Z8zGJtzjMZLWdEttmBHDwWEu221MjH6UyAEafUzBwvRdsP8dB80EukiImg4JTUXkgHi0p2ejwewo8Nm9R5sIVCZET0eLZCfG1urj9MFnxLSUVGUtcGAfKRfevxlypfUac6+zAE8yYi/2U/UeZ99KmLbxFGW88BfGMw1bi+9DhLMtQYvN4CiIP9sG+DpkYuzUGo85vwQGXBBzVs0Kg1XAYbGCcGO5QofZHm3A6IhN7+DAm1JshOF0fozU6ySePcxJ6hVynyeclbrqzgntXruKImZ78plbiqbckPqOsiXa14/mNqikL+ySekxXO5y9niY1L3DjlN4kneCbjUJ+LQvrqPBzbmIvGmjz0m5+Oe8oec8ApFOtb4qGxazbybgdjW/FOXL2Vii/js/GlMBcrnDxwM3wjKloTce6eH+fop/KCZQJ/754l/od7RMCvHAwN+TVPUfJu/deboq+JJW9+9FA0tVCIr1JSoG1cBI/ybMxJnYqub6ei4fYqONqVYs64IsSc2YkpI4pw41Ih0oxiMLt/EqLTE/D7slflvmd+Q92Lduj4MRTVtyUOyPDjCw3Lef6tVZy33Vu8pNRE7XPq/EnztKhzXeKHL6LFJ8HR4lfld9kpiecN3cSzfPxh3rscLN+KpFZzTFT+L65bl4Yz7lEI+5EJ/4d78TxkNwKUd74TNUHwNivE568laDNbhpql1wQL885YaKfOV2cmc6J9Kk8596t/f6ZfMefPlXjyKmVdNidz46H3YsT3AWyorP9pnv+IVkpdbosbg7qQCLw6tQD2mwsrmswmCI2WqXj0LAO7wjNQmrkLHagU3dfGwtXCW7AqPgKd8KlY7W4qzH99Vqh9nSBEvLXhsmaJn9cr7xsvJL7ra829Ngzm469u/sxDVpMaz1bGn6Ssif5rnDms61y+HNiPHyj70f8B1HJ/1A==AQAAAACAAAAAMAAAOCkAAA==eJztuFk8Ve8b92/MlDFDkkxlytQsYa+197rX2iJpoogMzYMSKQ0yFUKGDMmcCiFRhoq91tp73WvtJqmUfEuaUamU0uz/O/kfdvo8J8999Dl+vz6v93Vdt4zM///ieDL/L/9fzZvTruCX9BKJ4qjzwo8Jq9gmdQF3yM5NmjgqKw4RttFuqU0g9t5aimIeknIDI4Kgja/p+vEF9JaYMGBoXk8atglIuZfBgsMbo6i3x1yo0yuWYY35D0SP5w928CIL+CfHg1D1I4nIpw4eBCvaUAcvM8S6IQAKnfL4++/cRmeE67KJUj76Ut0ENV/jCsMbzfmLXX+Q7rFXoMvjIX5pX5XgSUwJG1Exih8d9yXKzwmltYVybHBFLquks5Kot4+GIZ8YwKseI4LKrHAL84v4SPMuYu3QX7bL1olzeuspxQ+eQM9sbaenVSXAmLpaFEmRp8OFvXAo4wg/wOY2Oj3Eit2hYsnpK7sQOjdCpPe0ZhGf1jlxH43dhH+jhfydb/0lynISsCpdB7b/OACORetxNv/9gN8CfoAVh2W4tJusoOj2uOSCqwMYL3yJ582YgJ+KfUSY5A6BvpnqeNXHIfxf/PuDN7KGLm9Yv/060qGFCgIT3iX4JXQ9t9TSAPHaeBtduIWEPbUEbdSkKu44dAmUxSiLGmVSRX9v3uc/M5qChl+8iPSBembhZHvU9f1x+o31YRCxiCSdh4/R8bYFYPMMU6rE9yCdmrAY0J3NVOC3deISdW18bNMzWnPVJbqpEMeVBCzPsh2lz6c2gCBPK3R1vaNY9wKG3++eIt6XOB+XkxRyD1e6CpIfnxTkc95MhEwZ+/L7FM5gtbnQsm4QOppZEz4rZgqvKWSzsbLmXM+xTm6Yb8KXPpZn2+fmcfwJy2jU0ZH+dWs5OK87l/6P1aRVM3qw7w6XxJf9rcXHLzrg7DQL8XQuA3X5/RQU9LhwjUoriMSo7dK7XBRRYkRwS/4mC1XmG+NJs+8JXN5NJxy317Diq3n4iQ053KHdqkTcmgncqn0bhV9m92Or5uVj4a53wWhIIJz04CtTXgzYf/E/H6zOjqd14eqJSkJo5oov+siyd6Gu9Ph9dZCxVl+QO6rLvbJbiVrKBNAjWgBMrOmitjyMR8/XjDOBRlP51BJl1OtGAh6z4BCdd9NcjK31YONuaZBbdCS8Ry9PSdw6xsgLL18gsn1HYfRufzotYCvqVN8NF4U20RVSL7T7ymPo6/WdsrTt4TneuQ4N5Yfp4L0XqYy109jO7fL4j1UGRMIkG+nFBC3c/rkvrluswL0zOI+bqKC4X0USl/CjCl/1LIfglm0THmtNZk1ctnJUnpG0KA+TnDs5hwnL2svqbZrD3xb2lFRryQatnaH8Q8dy6JhIGjgE7eZbOyjTPN1q8H7uKbS71IbqrtIAqWFxfA/sMHpgqjpO3XzLlth/lUStlZXOxx+zy2WHwboRDWnEg2lcQGwokRblJN2omUSEaJhwPVXLhC/fe+NTZk3DD9e7E7viZ3Pyf9ZDF8E06b/4L7Ksxbu0fPEYlb+EXm6buGERBJOebyPkWt8Kvgb+BEmakLg/uEtisUgFbthkwJVsPUX5rliH6C7AGedBkt5q54+Gb9CEJz9UIuYT3tC901rB6ru56D6XDPpj3EGQZ3YXHQz7Rj+J6gTPdt1DpVY99FLNvyBKsRJtXpxFn9/zGFiXufLLqq7RK2Mn46Z1z8UlO7OwdmENO/L5Oe4qTiLOrbWS7hirYQtPFHFL5N4QZMYRLvCZM1F+Rckj0w+Da6sLuH3l9zjTGSRUG1nCpUhspb+t3CWH11ISGckndnGljPiyxIV/KesZnHTITyz7egxlupTY34UrxdNdBlGF2BtwaFESvVa7EUk/5w0jfdPETSEyfNpMiy23sucXlxfTF2oo8H2yGnHnHSKgwtWlfsX6BHlLmfiTuVXq2SMLYHkKE+Q/FZ/59xeQ004HJXtGcLfSTDbJKIHdlaf5T/7Zp7extwftsfijjVxwvT+MvzNfMrLbnJvi7QTpP06Sv8ZzOVLcSfLmKKPXHsyGJWtOu12qy0GH1IrgAe0XpP/Mk+h/3EFoY3eaCsJM0aCjm6HpDoI+K8RRpPceJFxW0c/VGXSP11/4eftRmvh4B33u+gdaJprRmz818mZ7iWG9Lk2D/g462mke66srz8/tKcIn7R/g4hpTcC32IX7m7X4u45cpuLt+FNjPOM3eOPMHhAxD7Nl0hJA3WsC+W+pEhNbUEhvr1uJ5bUlc33V3abLfHUQmvZJeqlTH1FQL6NfhitQk22ugrq+Nmj2uh7Redgf3d9sik+93IHZCRdhe6Ec915WnvwVkgIx1x8jpheWIVt5Z7PKFQsnZcB2izXCS1PqPsSD9eSPXsLRTKAlrEzR9MiD0lqQKv1fNA9YKn8GDDiVi+oXDbHNTMrtzrpq0INMJjVDXR643lMN/8d/42IqWTLyGTLyYyRg5s3RSGw/d82Y5FMCtiOLwArp02ATo+bQgsD+fduHFgfnF+cjx7EraXTcDbLoQhP5VuE+vyr4MVonL0StzL9HbXaWAN08W7XtTQ2dMPQ3OOFehQ84m4i8LJ+KLn+9DD97upTvVZPBxZz3+6tzrtIAzxA23fka3fnAS9+aZ4tEtDHhdjxGXbltIibPZ7LvmtdxjS5ao91LkBuTMuMSWOcL1BmcZzSuZWLPABJ8X4MAWhgcT2dwosXrhZ3CixJRbO6mDW19byPfNKodWY5HcNEzKs61bhmZHB0EtzwbEt1cJvRfBg0MrFiHeT+KQqCkFjLvuDt7drbXk6ndHsRPf4pCKNb08/sBk+J+iAV0c7E/tfPwMM3mvwn0E8QJSfqL0zTZVbtGAJZ5/yVRa9yUVbPpVTWc+8iOepnWD0sN1sFL9Mic/rZ867pxA/7neDP7F//fP3dRCwzSURHzgnswD7lcrO8nbXaOC5Tkt5Mi+aWgDkQP9qt4jab1ZqLNhNbz3Nx5xG92Nzt3UCE83TkVSLxajY7lvofrU8whj8QN966HChumtQb/sKESbml/AaBUdtGLFF3Te+Cw28dUC9FDtTpTUncBeffUbvag1ixb99WGnWG4Q3Px+D1MysebqkkPwlu7lxNpbRlKjqCkgcK8VrjucxR7Yr89+sb/FRq+vIGYtuM76ND7Gd4YECn30EuGjHy/wdI4gNAyLcafV2Vx9gIU08ut0SYBRDnzWxed+d1ujuV/zqEOlFeDatSRk8xyOeiEsByvS5dGBWRNJ576D4MTIEuT1hyxy/r4UTDNpqOOMU3mHQFOJ73oMIjFPOMpPNQRoR/DRmMPGPAvqOOjrzhajE05itaG9rP48Kban8S1jzYjwW/tJyY2gBwAJMxGSsVskdMcauDNqAfcv/gerL7vrK5+gpbNQ4Oo0BXmxQo6+YD2ItVc6Ip+XZNCHV9qDFSP7kZvqqPiPcAI+pgyo1tgimku+AAZfxiJoprJ4ZfxHYHvZFhHJzxJ/c1TBxzeboswCZ/HGq1Z42plpaP81O3FSpx2+7EwOuj56k/iY7kL86eQT9JrHdeLXzt54vnAFVlEcDx6FOHFC5Wj8QoUXUaD0gcvAF7DH/hzkeBGPCRX7R4z9Aktu2TkP4RE3XXgk1RBX3pJIHKxRZK/+ZnFjC1+iyXgGvv5QJ+v+AuVawm/xd+XfZl/fl5OuXh2ALsh35eMBH+AhmkfKpBmjqWsDYY2PPfU6+DoSMngGFpRPRfa2u/K/tvdBa28/dN3j/82v65p4j2EIPX3gBD0rNQ3qfLSj327IQ1pPnoYRYwG8Xz5SZN7jefBSUQsT/NZW8PHTN/bFXTfYGV6DJm8z5uyjfOmUnBCa8oD/9M+MyyLyacxtpPCtJbQnjpKnWzyRca8zzL7yIPJGWiqa1dIMb+KBtLLuf6hJUT0M27Sdarg9EX1Vthx+6b1OGdzcg+o9UmYtvmnQPuld6A4LOfbwuh2078Zc1MZPnb0b6ExVzL+NDn3gs2fUKwQxTW38e2QTO8RzBGnSI1jgZD9uzts+sEk9Fy9f9pzbUquKF+cP4fXHkrhJM1dgybP8AL15GPYM3cau+4fhz6ODuKRXzrCBkYGt7mrCAMM0tlAumhi8ZSIcJS4wdZ3ZoKp5ALTS+4HnUUfuycSp0peWNnx8IJR3n/bAh01LUI1fT5CKBgbc4K4jlzaupLTf5YFEkTpyQeWr6OrHGnAu5js5z0wq2t1+VrJMqU70MiKJV6C1iUlmGZLWGqMy2rTBrSkrqSWykxHjsBoQ05fCOxQSiKxfeBDWtuQKxhu7UBuV1WxMymhHZryAJ79QBfsXf6FPCProfz0Ptj8AZhzags4+lU7zzDaABO4a2tCoJA6pfAEW3JSg0bw+2mzyFTCzDOOXLXMQv26RxaXRQfxdu/ninxU2+OyUUv7F20Acn7IIv/m+m+9hmyw+Ty3BS8to/pqwRRKzqXp40dTPWNo6iN1Y9JgNInC480s/s3ORLHEmYgjcNAF4ukwOV3l7G4hMg7jhApyzV/8DV2xq546bLxY6d+gQ56uU8LKMTO6s4wNcJ0eW/ez4lnuCH4NT6FYcJwqJy7mXoPt6L6L/3llC9T8W/Bpdz9Xmm0hzR3LFQ3HTmVm+Q+wGkyyKIafwU7//hcbBQbywYAq9FEzBUlSH2j+jD7n42gsSNmJR//uJ6Hh1GlQ+Rbpr1efxaOtvkscvz5AlGusQp8ZBpmJrHPnhmhVvaM9Vyc/ptrxljjcFX0Mi2LfbeMxJ7TTKb6sGfiQunk7Zf0+yT3z0n/v/OtSD1l9qj75XiIbFG4Lo8SUrUPcDhXD3pQZ6u30Buu/oPag7q4z+Q+9GPbc8gBp6qmIQfAD1yjZgHxqYiK0z3NEF4/Zs8LNZ4sEfeoiuUSBrhwaLky+305Id0eyr1udgdZMG/rv5BbelT8wMzWpiPtGLcd2io6Ch/w4WoCTLhV6zxS+9IXCZ/fVcBC8Lt9vjQRSflpceVZaAVxNVhManjKXGmens1gOu0v0rdDwKRzbh/l4ThPVqyULhk3A8/mYaYVE5Qgyq14KnBt/wA57uBPkrnOmN1+M+yD7kbOXCxW+WyTNpd5eyC33n85vwFHqKsj2+/LMRX/3rWaprji4+m6/A/+yyhxf08xG4qZONmhwnyW3O1WD7WAVamWZAhW7LAlvfxqHpp9V5Zwb3gdD9vUj6un7RrOZWLHbPVKxeWg1Eu3ZzBmvPACPV2RKbeiDUpFZIemEadAzx+qf/7Qouk1Xe56hLN5Kx3NKp1JjiQvrg/ckg7XEXeVyxgsaGU0DRhzjKuLaOjvc9BS7Mq6O2/B2h3w3cBp2emZTLRwexd5UablFhRSVwPuJgJ4Bnqs3B4itng4UXjbmAiz7wT+tR2NT1Fq/akg2VjzfDFWXziTc2CuzEliK4Iv08Yd96E2z5boN339zNKXRnwb/praxZpy/xzrsJLohL5iYYOAkTwlDWbHK1QDj6mNW+v5DrWaDMQam61DzAAKic8wRJVjr4TMcMYPXCAre4cxrfrs3ChqHJ3ETXidKnXrXieDNZ5nrzAHtn+xTxsI4f3z91OlspVRKTI/2ok+kEds3hIdpBvhk11fsO579Lprsi3dDJXiVwzd5werqxKfpgVhu82upHW66nkahnm+CDP7ZiSSNfcDiBx3r3TwFbto7wnZ4+YLM1K6HumaVMdcUOzvlHDK3myKMTjpb90//VnVdc/75qdOtQfUhf03PhCb4sQfLmvWJuABfE6/catCX2NHzCfOH5fbVEVUqjoOnOK0ghpYYutr8LL0+NRUbM9yNhDQqs1KCeb3rgqWAWx7FyywxwK84GP5Eo5hbefQH2DgyCh2fncsOUDogghjA0oIA951kHJjt7AXbgf44Qi4CZyACPzsvgSqZ4gN9f9YgR/CNnWqIEDTqb8B6VHRyzUYxHR/HYvWEzhRsuPsGXv1Al0GY5Idg5il92cSYcv3cR/7V24MEUyc1ds05qXDCHmHxTjTu8ca2UU+miiTxbeumcufj27KP0YePVVNb+fnBuuZB+VW9PUR9LwMobpnT6hlZyXstiMK8EUBXb3pNPn1ZgKVNN6ZMfdpJ91zeC2/3veJND3MmiVTbMitpZgt7Ay6CW2sl9qPZjBcUujMYhE+E2phxzvkJBZf8ErvLUe56BfwZ1LDuZ+Rd/ev0JHlXoTsff0QUxC4EIbJOnd9gPYLz5ztTSzjr6xcwscN9X1832ViO940guGHvazVumoSn2jhoFUdafkJaQ9WLDC58AuDgRP4Aa4cm5FHd2yURJ7htfSVTqDizSOp11+VDELhO/JQZr7sP6L0dg2oNUYtbcPijOusro78slDqkfAUlIHbBTx7jVFuaMG/YCetm04VrDSmyZSMz2PHhOWDj14CtDG/G7s1WFk3SOsX8c5DmzyHNcqWsh15bTCqM+p0l1sc2E2mFreNDlrTDs1zGsfcktovBzrPA+JiPcdCOBs7I4If0tnkeYxvphO/4YSy+YyWH1ZuX8p4bF7O61RxDkZyPy1/I3E3ylANk7KQaxbx5j1KIZXp3YBjksX8mYXqok8auHyPmlytiF1dMFTnGXwReFzdyRsii8fMsayHe0Fg6/CBFoxg0xBqoFrJ2NAA30iZP8ID3+6X+NORGi8joGWen5k8n3VUACpz1HXjkZQtXWcOTrwvmo0asMCH5kI0ss9dAjzmXwxCYK0fsxA7n07CNM7o7gTzHkwNneZG6/ynPm3YJhZpvhbDx5zW9QLvwBPM84cxZlpZLw5myJ+Uwr4M9cBbJjpiB7Qyy3xeU4iPLXADYTPbnoLB/85OE2EHWjitPdHwJkY3HC1cRaahA5iZhXasbdGsgW3r+1BnStwUHuf5vxSPtSXC7CntiV/pNQab4Af2sUsXaRAs4xrIkz0ZnGnUQPSs/Zx3FV82WEwzBLGvFNAdZF6kmpB9oe8ns2MUmtekLdZ7lCubv5gsWjIyz68DY3kPEAvXLupEQpaAm7btlZyj+mnqRrjEGzUwv5OBYV8WK3YjZPdooeXqzpCA6zFvw9+d19QLXO3dXvpSRTtxPOH9qOFZQlc8FHmwRrwGtkkm4xXjQxAy0RT5CEeRv8k//tnGW8ijN9vLzmdomFIJca6Xakw33GMVCtRoeoptHRezeA0Cem9Mu+WlqZzAJT9ifTGyhF8cPHr8GCyBCBc+UavC2ihvNcRMPZpUWsbEAm4bpsGovcOsAaCqqJh3Hq7Cr/qWxTaR9Rk3cK9nmwTOJpb8JxwW9GJ+QZs/faOfy0cybbvOkSXKk4TkiSIKYgIxHED6ayN7TGJGNTofj5k7lwG6iBmDSZvfqrlivUaIXsgrdsUEIP9xstYb7lL4K1n2axGS+/CZ68l2PV8vO5+kmqqMKRCkQ7M53p/1jBmX5Sw+xnu0nHbOdwNp3nBWjHVKnn026Jq6seP216Btu+a5Bn774NeW47zLyxc+NdG73Ca96yn3k//SPvYcQr3mnZ08zZC06iLcvdRF7HlAQ/fdeIIn1URJ/99AVCmS9uR382uF8MXSgRKUeK+0AE8utxEczYm0IW/Uhy/2ON/3P/nLLSADlx0xaxTU9gZn5XQFJ0tyFvLfKYls2liGZgP/Lu+1z4U+UOwux4g8xxj4NPD8ijBSsLkHXdFBzqy8LntgziG/gzpUdPeQM39Av4w/Sw6u8cwb5t6YDPf8BuHK3GyvbOAJNqPrNlYcvAx1964Pp3e27GylBg5HMG9Cav44IH9zDYfDPIUzcl2PKzWNBpQ8lHhTjWS3pP7B2byEd91bmn68R8DcU1eBStJXwzIQs8OX+CcAjiCcXcJ5hEBnCBgXbSZ3bVqHY9wvjdzWEnfX1EhUf9pnoCm4HD5QZqx93T1No32eBQZCpVqVpFfpgQDs4sU6eazweSGb4FWP0sfWqHpgYlTpEB5EgY+d3flLwFDDHDr0pUacwRcv7Hi9iUHw9cMwzsXb88bKFH508jJ9J7OyqzNLDGXjnE3qHUbbJHE7N+l0i0v+Wqe0FjIlPTc5J3ntckGj937J/+30N38QyWONL6qA4I61yEPP2wi5ZXEADL9JuI6zwRLVtyGuCxH5CH/V30mwQSxO6PFt+yZUF4QhgXHmYNImTjQLFMKKuk6sH23h5jH3UMEInT5rBjVeZsocdVYkFbMbYqzQqbRjiwB8fPwg+KxtBiGBDUyZWCBqssfvEvFVg0zUzg4VQvcOM1wLP3K6Fcba1gyuLjxMn4dVjXzSzmr6wx23M6HXupbsv6TxJwg1Q4XD1NzNobnOLWPZ+G7e03Y++6z+Q+JaP8tYqrIZ3mw20CGUjR3yuo/90yqKY5DzHbMwOd2h8Kn5IMYu7vhlYvOALNPrjz1s1I4V17MS6pUjJDuOQdyOEZujBsUqJbrv2Im5VJgrh+9XTeR+85vI+K05nf78Y6Fge6isLc+IIHozbu7ks2uq90dJfoR6tQ4du8SDX3j9ipwt08+lSse/89I+bd2BXS6D+alLZ+/2f/cz/Gg0tFVgLja96cxspleIDTDkF8ZDMXFvkI37AlTRCqP841s/n4dsxX4DrpP64VXUhMnTqDkM0PkX6XmQhDDy+Es15a4FeEdSDz0xbcuuAod9DKH9xbvhuk7W9mT8b08lfODOPXH/Zism5A7HeEGdaVcIRNdgAS2xo5cT8rC2YqHgBKYRPAvVY/7t2a5ZJEvY+Mpb8OMdM8Bs6LrACKtx4STevLmZ4t+oSyvIVQECGS4HHKhFtINSG4bAkPtl9mfexOc8QqfTFIaGS4gJvsXh19lNRSo9lNT0DhRGW0c502vc3iPEBCnyPtZRy1Uo4EUlaE5A4fJ6de8wGp475I19evZCSOg77nfbx56yiy0lyKVQ7WIjP6T5C1wzxQ3uLJOznPW7TUVR2rzDVHTD2yya2xb7HWsDi3VP7z9nstU/lZlvOQ1dKvbgExFiBP05H05WLInzc2/rP/dzeZ4m3utWCptQu3tF+TXfedhuUKFkS2xUyud+wx/HUNFZYEQRgws4/f9uQ+bpmIsqIDLOw7OZP4WZvKzsxPYOeIegmVqOfg6F8L/E+UkBuquMz2Bfaw0XxbYWPKZvhsaScdShoQSoktzJ+E+ZLQ9Gh8dX05MzdnlkS92w8fUN0G4/6rxAa7FhKNx6eCyB86UDwzmKuIu43pvMgB5+ssCElUFxN+1IXdreHC2drUYFW6+1iJvSPXuW8TfB0lZY3j7nFvZoSKv70rYN51qnLBD6bS1dt70fAbJIwe16aDTI+ga+/XwvxuYzpsvRuq+yYLHtK8Sb1K/oR8Xboa3hCVUVkvriNOD+2hSuY28sQkLV706l8Sc1RCCaoVkIrzDtA6uJqMjM3nXfjpz2z+KUMdij7PE/6sYup/nhVJSr+6dcs7SNw3LqFEe//yvsdCxoHV5qU1LXbfUNT3z/6XpBuwMevPMF1CN0Jl7RTsdkge32pfInzVM4Th3gqY645R1mHVdWB10hGYHHHhdCetxZcffghy43Zy6k+98JTOubgKVcn11qzE05etwA+OpnITMjlmZYcpTP19Bo8LaAT+v1qwL9+XcsHXTmOL9BSwxLEdrFDvPcOHOWJJ8U9cPqIUW7dws2TCikZ2fKAS8paUgPC7OYRF65BAtXAjfHb7JQtn/RHkymzE410uEglfcxiDY8lEl4Od0GfnLUx701xum6GBdJDvT29dWieWRO2B/YNX0chCbfqT5ygoMA9HKy/0Uz8fkeAu5442XThG7RopA+XpxmippRW181IUOJM/gvQWj5LKszHgmVmMXOQnkLoLBzCH9dFI3Z1G0mDNN2z3ajfk8u4WMtmzFsORSsThtj7557M++P1WVjRF38J1rH+L+OKFMt6T3DjS46UVZrmeQzrmePHifxr98//ZR5SCf0lvxpyVMrgZT3zx4duMwHOzBydm+3Gbq5YgtrCHe/dFgbgpLcXLaj9wKuo32aq3qWzUzk5ieYMNdH3cwuTZeeKq3mHsHD1HNq+0gRhWj4UHhEHwjocz8dFUkS2Y7M60Xcki7rLPmQSneCyx4TEevpUAk/rNmM7d+hy/zBabNfe5OGB6NzywQplRV1yAbfhPHZf9sYMxPCEDTH7b4ktM5oPcbafY61653J4N3sxZUQoUHV/MikcU8BMfHrIzt/RwS5qtabhcE/Y8XcQt/JZL8S3d+fX5SqxhWisF2yC6IeMurMsVUyazVqBJSVXQKTOZMkIcUM+Vp6GNUSb1evU40rBgC9R2mEO56xxFjp63hAOvJlIf/gYiWgVOsPrHd3Ia6YgkKmrD8B5/Cnx+zbti+prhBxSSSquaeYal1xhXmTZyw7Ap70ybNYPcGCSL5la5K680+ad/lhvVsXZq09j4L+nEOYbH5qRVMhl6ykSK+iZ268x6BnnrRhyal8VeWmkNjRcfJq69uokhk68I7FW1WaPljtiq/1IFuhql8OXcRGy7QQKW92oHO181GdPc3ozNu1DA1iqpwrttMRI/5XnE9Z3x4OBZA4EkKJXrto6Gg46K8Onc1US4RQa8/rwfS7qwgqDWMMwxBT5o+KZHmHr0MFVu0fgP87tEvvYVmBY2nbjwSF6oWqdGKOYs56QSTWm+wXnivMF87vW72dKv1BtiuLeN/da4WYp9FxFhR67zS9a7SB+mVvEzdjEUHjoLd+u245cvHaSin44DvWu9qNWFDMor+jXYFRWB1ggHyOZb+WDiFEOUuLeFckveBvgaNUhxhgc1k/EFi68dR/ZUG7jnlApB0TPIa3XJEe3fdQA7BucivCf73B9omIGoucqkol+gaPp0WpISaeX+zdrI1T1KTvAv/jdGEEwqGyy4SMdDw/T7bLCokbnxa7JQveEC9u3DTYlWix7b+MgWRs3BmX3L6/B0w+fw+p1q5qkomjjqoQalcpaSRRue4BurXQR78Kf8X6GW8KXOeSbS/SuT0qxOqGeHMglzD0p8LLPxr+WbBIOlI/SfRi1I9s8B2tg5wb3N1twxqyfM63mZ2LQ2Ev8yQxV/FDON3TdwhNv3xwxoj69lD5jncVWZmngxkQw3BS+Svt9lATUv6HOlryKFmg5r8BptR86+6LyQ3unBN741yi4XlwnLnS3QDPvDQt9nQ8JVvBzxrsFbXKqZp9RlhhbZK5/Cv2Rjz75xD6K892jza68rsmlNVVRaaS36v0kA4Wo+5ZKdgFJ+FTDg3ACpOyKL1sevgl3RltSnM8sRGYk9XFRrSU533owka8+Gk1Y3kxs3FvNGNx5jiJ9PRapzfXkfTZIZMCexQ+zd4DbeVCP+F/9x7w3YHYV1Ap1732Dor+3M6XgXvuPxONxPsBpc/2jP1L0fZPe/NAeluVsFp4pE7MMDmlhvjqE4c/gdzHjvD1yN5bHrvl4cqjER6DVqYJbWVWzOXinQi0gD83IquS5kMSOTE8wkfvfGtfZ8ZYo+yzMTzG/iG6PzmZEbqpKo6mX4smNljOAenxk+SePVK9rZmrPn8B3UXGGU/f/u6Y2T8RM3ZxCna22gXeYmYmm7o1D7czN7Nn86Jwg8y027pih96JrOha44Kj1vRXHH966D9vICadtFEefc3sN/K+cijd6VKx40uUJ159jgaTXW4pPf3lOrxlTxtRnVtPGnbJ4wYgDEK2rTZWt4JLc7ElRbNFKHlp+kjA+Hg12z35LZd5SoKtUtQPVLDmnw65XIx/gx1uRWRibPMXJnu4xB65hThx7x2LUL5fjrZqzqqEm/53otcQF258E095dnf3U87tT8p3+s+KmwN+Q0fNd1nDDLX8Bo/nwm7mnm4d3fHOFrylNyVXYUn3D9MTMSt4H/xSEQr5qewTz5tFLgvW8u/qFDCNJUU7Hlfd/YpigKFvXGwHOf8omEOzEwu6pXEnPTihCr/JLYBt4RVz2agPvdV5VcXOwpHjP0BLEhFCOSV8CWj//Frz4zwmb8Zy0Z9Dfn7r7CwaxJefivwp/Ek1Ea+Jr9ZLc53eFMnC7zZ+cvZx8cMuAOLS0Rz0hpYfWUPTj+Li84xV2Ro32MpHUF76ngFUf58XWT2Iiku1T5Jy1+nu0Edge/m/KpKEP3JbXAjMggSuuiEeqnehzOubSdykuahA4iJXB7NkbOFJ5CasuM4fArKZmp5Y3IvTGAyWkPyRcb05GiEHvY2PFAdLtnA2+Z0I3J+aRAHumVR8RXRxnlfZvbr1SUi+onvxHIaJmLepdP4f1Q28voLQc8S31/8pnqrX/uPyN/U0DCSBlWSwRzj4THMK1kUnAwO4C11koCu+VHsYbJLhytsxO2huozgU6qxF61y5jdWU7y+EgIe1GnCBue3C62zOWzZt2rQMPXHZjJcyG33esl1uu1DGtf3MVWvjmCXnxSgXg3npDYGbECyaOz/N8Vaqy+0IhpHBAJVjytxeWlIsGPmHgs4hqHPzQ/AboDD4BbxCriSVEDtttMlUi3nCn8NkkOh+NxxO4GC+Gr8E2Cwz1f8N/OW4m5Ocew1EwFblWsgtQny4XfePEWfdl0Kf75gAp/U4s+ldNih0e/yUaDvP2oFBkWSO5ko82qE+ifaDc4aLUHnRn5jhw4ew3MspyJDtXkkbk/48GDFwPIxyMY5Zi0GJx/r46WVM2kPp0+CPZXeiBLfQ+Tg//dxTqIdCTulIj8tXA2+LsqCNGwPOK+s4XFVu14wItsd+Gt21uDacyrFcUUa4puTZ0t+Wf/m7zgEuMFTET3ED4xu5FZ/PqK5LJFCv5s2U1mJavBeNrG4O1vBZC3oE1y6NwywsaulTkFhgQ13sn43spdmEpgNrp5xlS2ZbsVHAhRZ+q8evB29T/Mg9lz3BeHXMIP7tyEjXTJSL6qW7Obh/XAaOBpSaEzy6qM2oHjg/cZGcWL7POuIMxV/BwadO7gAq5aYqGyqqy7/lbu+7gFmEZ2sjJzxNyvzH4o36jOUXducS9t3DHzP7nsJxM3bhCcBNfWj7JZXupSzxY7sfuhc2JLURE7tvcK/eHhEv7vzTPYnE/6tFbiGDqY9wuuL3GmN9ftQw3vM5D8YklHhC5Hg9bdh+23flNVv2aia+/lw5zSdjIv8StS9l86XLr9FmXioIYWKqbDwEf21Oj29Uizzmdm0HY9FXL4Km/D+1GmuEpA9efZIp+2WEN0OieaXs9zPzPkKXmxSI18SKrySsP2/dM/Zcu9MeX7j/g9T17B+KECMFASi0nMPDhz63PM2ecFkraEJPzHm78Y3ziUftagy+mz6tiHtcX8G8gIvKGbIwD2R9CorV5Qya4HC5jqKUgpOMlOCj+ItQfECR714mzxVgFzaqmnpCR1Am409pCRNT3G/FZtxR3r4tgf4BieuHe+UP9XBqbQXAIzV8lxJyPtoHvHBRBqc5mIr9qIzf+cQfz8ESdUq3iHZe0qxc/784lJxGLJVDk3YrPgFWFBYozi+nS2yieOU1twWJT756JE94s5ezd5tsvkJmc6zUcPv+Gxhqdn2k8dGh8FXQqFSNPkKmq5QwcIvZrOW7gNpc4taQfrptTzjI6eoPJiEJC9SwPJePSMqtvfAZ6ejOeZlFfyJA9QYKz5ind/rVSUbjmKCWV0eVX2IeQqkzSs4dNE3t8d1rzZCRZgSoorKfRIdst3qWa+x7W5C16t4AWHffunfzqO9cF8zdlwws5covpSNoNpyQv2thjhN3qtBfvmT6ZPBA4wsftvYqUxg6jRwQ2sTPsarPHZcb7H+DisFcoDLq5QoGGUzda3sUy+sbGkXbIZ35u3HuNpdaDhPhrsjfdCxrFHX3CgQhHPX3ULrAYxzIWUNG7o6WEmZ9VHbOLKJDzn6jmQ+S2O/SzXwt029cV0n1dDcfcr9lR3Cnz16TWrnlHLXb13BbDtwdzKlhnS7qPnJaxlLfxas5VF5lyFu+9rcTIvraTaz3J43U/P8ztu27DzZ1hRvwdt+KpfVNlNPlMotv8c6hj/APpJdooGVI+gAea9UJD9nuwM4KHP+k7DY/M8kS125qhYpwjqpZRT366/RNym74Gv2ybyPFTPIFz0BtjhYETOiz6OzKmwhgoibbKUo3l+wwlMn0MKOaWgmNemWfa/rvVeG3if4sbfkiG+ovJCpHnUlzfZSvGf/f9/+f98/v8A4VA+4g==AQAAAACAAAAAEAAAugcAAA==eJydVgtUjekarmxsEgopZFROd4MuOqs4/e/z7d3W2HGi0SGkUCelGKVOjELsSje6UBhbRxeXSUSoHXWSS2LnkDmptFRIzSyaiVCaM7GcY0ax61/rWf/le//3eb/nfd/v+0Rp4wRjvjITVOpKsOzfHszjr74CJaWwUEWxbOxMjFe9gDdTvRD1YB19OLZobxmd3lUGn1wjdsneh+UtKaIglxDqPD0btmPuchqO+sQ1qbHkhbuoL5zv8eTRevArM1A4SgK+pg+bvX0QPhyflG8Am2v/AWuSQr/oNHKGlJDKkFyUOohQPcuZnFfmcen6yRB0HoOy+1XWV36D9qe0mclhZijBS8eZ6M1u+IIoUqpaSa6HN9PFoXzoPRjOlv+9k+seu5GoLMir/RkhFV1vdQ8MMxY61T9QKAepd65Df8syZpJjxSZ1LOiR/4lx0P986VlZwOPlQ65wfsFb23U6P9mltdwhybcz0c5rYtOKJimc+7EzwqF+RlOwQTtAqHKcxyqOju01h7K6UOFbvezrBJVry2Helgqj9CsC24bhbFH4TYHa/YWsLGPCR9wG1y73Go+1TgnKb1lj1w5b5mSRzfZWOX80/znehK7ixLc+NPwHcEaZoXb3/nnKzlNcC+OYF32q8w9xM9FVWM3nscF8a5Q0nIbqoWY66iJTqIaXF514G2dm4+U+11s3ckz+Iqwb0cJJcz1Q/GIYVnbNwuiodEFW2KZe6+9DZHZVwSXGVSHbP6Lt4mZB/LxZeFFdTAHqmoLZUwoRqe1HDtkZcCsp6HH+i/z9P/reZTpA2B9+D/lupDo0c2dS1CA618yckxxZuJ8NYu8MFEjqK/u1hiiCrLW5gvrix1zifQsa+riFE2wvBn+ng2COvAa/pN2A56VbFP/NPrIU8xTS9VlrQg+xdl89PYeFXnIv5f6mBbr3pYQaZMeo/nosRhZ4ICZ/GZNdUBf6j7cXrH41BxNCdBXSYK3FwD7lX2zDI8uqam5t63Rqrf2RAsonIz1fB67/cibzu3G4/6qGvFLM0Nok/Sy/ydBdJJ4bogD/Ow0qXJXoufAHajeJo7jifRQYfJOgrY6Nx+sw2W0/dcwZAf3pkVhS2RP373XsRvLlaOZro6xQ78vCfbnW8XJuta4meWUF0CPrjWSdG0+/3M2Ee9ce2AenEK/hKgyvJqM2LIbrnff/753fP4PXBsPPzP+d/SG1OEqvcEeZdzy1ORZTePZrMladi6m1BxExUpmrLfBDkHEht7S0huv+Y89IL2HUxPMcP2dKL3l45/egaLdCa4+K2gbKsjzALdumitgKC6i7NlHctFzannCccnnVWCqNpE0Z4yhJxu9T7w0rK1as/m5swbMnidTm4YUjfA2smJdAByb509G0WSjI7qTTgx5x9g9V6VXad5zi/B/XRE8YkRFItimjsE9sgROvhYh3lFKmWBP7dHSgl2tGm54H0vW5jZR16DbJM15Sfzh6w602Bzp1o55qq33grXeERuuLsHdxEzqm7kSaZQvCnHZyyUtdSSuhnJqe8aihSLnfa5/vs2PcQiU517LVnPOssaOiVee571LruIGjLOFuvRUyB3VUdiUh6eIgdlTTinnqn8FSK0/EPkqic1WDEHM54Tf9Rf3mT2rKo+jlRviHryNKJw9jsZ2RGP+1JfmdjMDiqhbyeW2KJpVRuGwaCttIFZjy9sDcWozZ9zu4iLSB0HFxoN1mZ/u1n3VDecw0FIVtw02PRCqqDockOJYCttRxetWaOAQjBCmZIdh/O31tcRGvf8zGzP3nsH/kDOTH5tMphwHItBwO7YjSfs//Fk+F2kbUcFprbOnOT1NJHCGhmB3FpJHqiMLHm9BqIkIabqPq1/kI9qwkm+qrNEdmDcdCPpyCf+WmuhnDaUr5J/v9U4i4q4WJFhKSD1WhE4UD2bgH7bQk68/kt6oMgnIhi3wuRMXJGdj5ZTbly0UQhiqjVfUgtfKHQXfVKU4+5pVdt5+4vVac2II+04cfxxPu8dQu8vwQ8JuP0UMVa2o2HMFKNXZgx4ZsJI15Q1fsi1EKTUTHO8F7xnFSuldCKe1xXFngQYpJNoRWtDWrbdTtJf/vr95j+rmZo6iTdlQ+bBHm2/xALtoJoJGFeOpkjrbpgdBx5zDKIRl2j8PQkCZF44U8yjU4TLWVO0jN5ylNyNvKJctW9Os80w2VFE3Ibv/WS4EduGWxB5yfCos+shzC+KM0JUsfduYHSM/TmfzD3SmvZAMWmxJbl8Ao/AsJwh91UGhYUL9rvxszBgUh/ftYCvbuwBBpJxqd3FjypVzE+0xG00QrpIrdEbdGF15NnTT5q3nsyhfnUDNvCPPV28Ye6wLfVM9kaHbtYT99r/sf779HTs5ZmLqbsxVJ1dB6c52cpKOxVSLAgU4X1r5exGJawKyX2zNdt8Gs1LsRL+85Yv2TQGhVmEFetIcN/1MDzmwV91uDOO45TcgIYYd1eexsbATtX8kx1ww5Nq6Iwoo12dAeGs6+9TzMLiR4QE9UT7dLpOz6an/mNu4UpPukVFNQ8olzx+f7L8TSAHMX5KFSRMjkNXCGxrvpzIKdkBmlonRhProGB7DaYE/mqDEXojBlRE+SMKHBNZg01hLf8RVyR29U6CzRG/4LQ3U/ZQ==AQAAAACAAAAAEAAApw0AAA==eJxlV3lcz1nbLkm/9iyJ0kalvc51laKUZEkoiZBkSbTRIjVIkkS2JDVjSfZEslXGDEbJElMaHsxkSSQNjxJTlgaP+c7n9b7zPn98P+fc9/ne133d9zn3WbT7bIFVhhaNK3vifpordgRnwffUWJZ9CKDVMjt2qfPm1UcTGFYczBdLzFmysQ83JHmy5uk4+hf2p8uFs2LemevC/m0itJutsXdNfzLVgoH+E/g55bVwDo2HcdMJzMk8jc7b/THO/6mokTuPAQ6pSLj7b7G/wBsrRw+Gkn0xdvW1Yfd4U3ZVCKfjWXP69nbgj5n6rH7nzo053/B1zjx27W7HkAt9OHiiMft5J2JuViIOGmWi4dkgNFub49QM0LNyBXXGW9MvG5i1RQkGg65D0e0V5I2XQdf7BKqNjqHoiBbk5FJWRPiZIy7QCC8Or4XHuTxO62NApauO9PcPomhazLSXK6l4xJ9LFjvQdZkRGw97co/5QDquGE+fqwZYdipPnIj+DuezQmER48HquACqP17Kv7Cv6MjReWQ7J2xtE+c/2aF+iDpaJpwU+g+UcLWiVvz1T32jIpSWdkp999Bg3l9vSFPv65jXbzqSrVK4utcL5Ft5fcE1YfUJfU5pm8i0Kc7CbJ5gRXJXdDSbIrGjWWjK/LFAYTYjls5l9gxy90hLxuOAFOOrAg8uSHLgaepLsnPhNalV0dHA2C0bxFm/DchsU+DlmncwudiL2buW0lLfg11KZ7EhMJrPzPzpuiGe3voD6dU1XJgd2sT2QkvI7tWJQ6eixOuqU9B5qYh7k2rt1TzNuenZJq5pHUOfCYN575OVFFvBNG2erCyDbG4FWn/+BaMDitExZDX0zUcgc2gKtkw8j2de7ux+Q4v77xjztrYHnZ90gEVOjDYfwW/u6nHSnD9xu2YI3WS/wi30W8xrm4kxQ4zRqnJRZOjF4LGJKlvi5aiTIWN19jBpDowSbmBAqiaumTwWdbMO4GX/HRiUsAETL++QcqDq9g3Tf1RjWteBlDvtwPOdweTOQC6IDeWLm24M3TOL1+Y/xLkEDS4YpE8Ldw2qXv0VenFCHNrqKHrlWiG7YCBO+XghpVWek/raMub7WVx8LZ7aPjpc9mmuuDiUrH/iyuLQRay7pgpMseGvK7+T/M9oDxdaerY8X6rPzEdWvOxiyCj3gWz8NI4HDzgxYLU6dTwEF857gNldniHXoUKy63PGHg3XzRBzURvVfgUi4rYMA0veYXCZBUNULXi2iwZ7bp7KPk/kaFI1g40Zb5Axx5CZfrth8UQbP0z6jIindWi8I3h+pC+Tm3wYMtKO3zqZ0LZxEvcGDqZmlAZvsi+rIs146qw+/8j/EQ/zhyHx1gLUcLdYcsJDBNeaf1mny5F10xD7jihSJbQG+ckdX3KxkcGtVySuL5Rt6L/WWawqGSuuzd7KUm1dNuxfhJwDediz3ZEBK7dxRMVcKrbGcFhzAKu3ybNzrTuPHh3O0kF+zDPx45V1uzF62hqcX/9KyIV3R/1EPYzJAEqPOkFL/6UYLi+Pneo6VDqjw/df9pGPC2MIJQe+6dHL4WmCrRAVZqL8cKo4Oi1XyJ1tF99MEYzeJKPCOjceMfDj4wkRjNpjzcE9I2gW6c6INjdeHWfGmc1qjPO7joY72eLQGWssqb4kCs9Mgd+fv4vtOZ/EON/F+Km7J+Tfa8PQaSJWew9lyQJXrpGlctM8HZosO8xdFk6cvtybFQsc+WrmQD7UvCsUo9yZ0dtfWqPJk2OpoJws9f//N93pmJRDJX0LZPw4Ajkl/xJFE0agx/IwjM+vFUYbkkVC52Wh9UYZDa1/iKeL3Bi7z4BpIyyomxVChSWpLLDTptU5S1bVLSfLpnHNrJciSCuWez6Nknw2rM7+h+/fp4R9leN2rEXqv/rAEg/FtH7W+N7cCsN/VkTkmzLRdGe7GJXYJpYpB8Nw/2T8j412fw/J3vzUKhpNU6Wxjp0k11da0uaYJjy69UG3gBnctM2CzSYO9Cj15NuYYVw7e9A/eLh4HcP1/fliYJQBJtTWilzHPeLdPRPc2uIEzfBYlKb1h2HlfbHZqFJs/ASY+tzA5oh5XzGmP1tIn+Y8lp/bJ+mOvU3h+nXO0H0XBvdnGewdas3j8zZypasNfzMeL/1jvGcmK6uUGPWThiRPXF4mziRXiCM3n4vI33tCcVemWFjTFyEFoXBotsCQne5QsRiCkBwvKf4LRXsku9d6H2z/at38sxiiNp09DuRQx8eH+tu18fJwT9S+1aLMz+4f8R6/8lnC8LDRlfTc4QvX1FCcPlYjgpWMMOqpFnTDOsTYNTXCZvshTEyPE5vGT4P53RF/19nQdHREWnJZVC/Jvt/F/VBL/BsrttdkeinMZUKiEVfUW8FHJVfSF47V4kUVLb5YHEP1EhVOXm79lVNHigvMUmtEkG9frLUaiyAPGwz8YwC6De0Pj6vZ+KyhjtM+OjipVCXqPIuR5GNG+dJwXpk0g3v29ebwBAP6BUVzj1YG7+ddw7GQOC7/NoEnknIxJ8GHz08XS7xHP1f96nNngieVXR34saoCUUG/iCJ5TbzNWYDrjV3wwk8BPplt4uyKOdj9ehH08xrF+rJYKJwuFWV39DnSR/ZfNdTcYcM3JUE0NXX+OnZ+5EL79F+VeXtVtKTrXvQEVsUeX8eLK9+DXrmwatdF6vF+wM86MN5kiATnR8LpwSo41pUI/f5j0HrYDpnHjbCh3Q5TKwsQ/ZsCB7VM453uRRLW0oIIGr4yoM/GD1AufPd3fXzJdZmCC5X1NvHm/O60WVOPlrByaayj8AK2+66X+nUKXZBr2ShurvxFlPeuFNGxSnB0iUdMzHoxxaVKOL9RwU2L68IiNFusbVLE78MsuNzSlNuGj2PztTbsyKrHgDpr1ugZsraPPKMz1tHx+nA+Ts3jKH9lNnU5x5ocTYmnRqwDCjrTcbXVVPJdlHRWjHeZihLHcthOTRMew7fhWXl/9Bkhj2jvfOgFm0A3faxweGmAD/N+FqPs5TH5Z1Nml7uwn4sNW9Zq88ZyJ7o7yHF1CumhFsFic01m27yV8IcUedPunjPvOXny5fxMsM0Kx/eux9PfyxCzMxuuvZJE2dQx8N+zFwcnpIrTR2cLlS69EbShO/5sDBOR1S5Y+bFd/BrXLs6cKMa7h9Mk3PoEPR65Y/Z1Hiv0uzGQ+vaz1ofYKR/R5TbDXpxZZsvyz15syN9C7ffTaWyQguLAKxi1YjDmsACHOl0wO3+/UCi7Ky4JO6iPGg6XW+poeEHMfE7Ie3hB6bg7tNd1imwDG6RkytBSawb9fCcqjXDmantX+iepcbOfHrulj+T4WwMYNzWQBzcFc+XWEVQKGM2GyPWsu+tLpw+CR5ObRLvOZ2Hf1g0Hm/eLfQY98LR8tujU3SkuVkzCuW03hFZTnOhM2Ccm6crjF74UJzZqYHqaGizbL4qgbm5w/U0DYXaLpLgL5o/ixxVyPDpxNnqrqjt0pDlRNucNcuMPQTVgHd880GZqpz9N43Xo3DiS4dfbxOPXMil/b6O8YHpfDsp6deJ9cjRCVPYKxdG1YuibKKxuyRHffZ8juqk4oCZCDotkWeJZbjS2N52GwxENWBmlYX7iFAnH57Ku/WuvKLs/I4rsKvKK7ZoMl7BKayddkr7j8ZtmDHaw5chvMzi+326+NweyTPzQSyUGV0t6Q7aqEGsq+yO+RYaCuX+IgM2DUfteC4XH7osc9xZh3eumSLZ1RGfRG2Fatk+kVXnC/XKbULkygrw1mNXBk3hhbgjPWHqzo36j3bkGa7sZQT/wce4Cu7+42dzvsI2Mn0LngZM5S366lLPWcCUMa9+BS1m56PqTLyaabcYHB398lovDouo/xf4HnnixSA9HKjTQ+vya6FjxRBhdlEPlVRnMPo2G5uKZ8GyYTrN/OxOL8tjy5Y3g7P33eZKUFMlXlkYUy4dI8tBFzgxs86Rb+mJJPp+UjNF5zrhhFYbqj0ewfm46XI6lYaO6B1yz9HC2Z3fIp+tgxsM6obxY4PL3P8Bryx9i9oWdYkvoLmFY/lZM1XoBHhjLgObtjHzeAbdBK/mkmy6XWqWxYskJntaewhtjd9Hn9cqvtZHyOZ2Bct/S9ZtCaIxxxvmUk+hxrgjurRdQpRKOpzN3wPiWDB2ZW6Ew/614qPNePLcfic9eVlj5/UnE3ZqMhV3bRKFaF2zrUOMD1VcIkQX97/57bQZnyTzY12adpHNQG81YE0s6GiVwsWZX/jLZn+Ur7KhypxCHA64g8tJeuL3Wxat1WtgwbjBim6KRb7EJj24koXBvOPqlmeGe81b0lb0W3jtNMH3vAtH82xERdfKM+Kmth7TuVjtUsLN0leSv9H4wHRTsaHQmhoes5/x9//jrDfVOjxvzQiT5yXbw8aV8NL54hSrZZfR1CoOOxiXoH8/F5/ZsDLD1xZrLW2FscACX92eh1loFS3IC4K5lip+mtooejw+JsMTH4v+eN40Ho7gscTXbwsP/6ywye6ou6eamBvKk9Zc35oadbHm1GaWRx9H5XYkUw6OcSQi/fwi6Z0/Bt+cj/Kv9ndjatR6DvcYjaD7QU/0RVH3XiaqzF8R4xwhcuWMu2Z30keeqkgzaWxjzoMKrr3exj7fX835MrOQ3VT6bn7s5/YPXfwAVlg19AQAAAACAAAAAEAAAvQ0AAA==eJxlVnlYTt3X1qBB0vA00qBeKZVK0sy516kHFUmqN1RIURGShFCKpxQZmk1RaH4pyZAxQkUyZChCUhF+MpQ0fRzX5fu93/fHufZea+9132vvs4Z9elcwqyejTYGzxdhalaeUI3aBDZl4Bsr3eCTyNBxGH7bgi3EZnsfVYb3MIBYsd8bVyjY079mGkg/z4Xwii0KOO7GBMrFk5B9HKY/NsGF8FPpeGcL1fSf21kqyqYO+1KgmQNFDEbopfRuxrBGp5ayG+WsnuGe7sl0D7mSj78WG+k7FDM+1ONyciDt1tXC6YYGE7ytxNSsHun1xyHjPJ9GucGSf9MABzbFYMD8DzSeW0/XS9SQXtpmVsjiB5GmPkHZ8JhZNSkWCpBY53GLZQzXzSdUkigJVd+JZpyElZ7lSxI+tGDIkKlKmQJQtV4iixqIWZNl4YlZwDE4WusO+7W/k7rPHvKZJSChsQ1yaPwSCAFiMOoCgjxMw7sp8SOxXJ6tnRWxFVwYluqmTYMpptDQ4YOLQKg579mJ5XHZdjLCsnXRRMYs2/LMTkm/u0rNuG3ZZVi/za4/6wyV2PfX/0K+5rI08DioFI1Z4KPtlyBlWrbUFC27IIVdxA0Qv9eHr6x+oGtRFHC+df0t8IbqqyqhWfS6bUffczipZj5hVXpBZnY6CxnOYunEIjPoEnB/NUXvgJaVIqmPVOJ7FfUc5/U6TPCak0oSEos+jZpQytcjFwzP+FJrXqVHHaHn6sS0QzckLYCo3GZ9GuWDguirte6HHF+q0xktdU4rY2G+/x/kh/+AYYQrotYbI6yV8rx03IaS3G0oj6lCoaYsRS1P5v7ieiqTAaZYmbHYLyE+nAOmKNggwGWAWSi+xC0k8zAa6xlJdjRG0r+3Eu/GrcX0+cMziK/pXyEG0OQSFGxWRLMZDc6MKsofG4tGQIKh8O0Nn03ex33wV7Y1Te9Gtl47oSG1EH3ClePtQ7ozz5EUxIYO1Lz52i9kZ/5QpFn7F3GiQgFq3KrfuWtoIl9YEzBT3h5FPFvxmuEAq3QdDc9zRKcTHsvdB0D+gRnGRbqht9ISqYh7CUrSRF2TIqq+Iotgxo8n+zF1Yu82B2el8vJ/zHVfzWlCdxCI8IhJbbW35Z6S24XxuLPKb1PDe1Jf1s4nHXM9bHL+5izNfdvxWyJjLQKvRA9FNs5DsSXh/ZiF0rL0wKygA8wJ/xnK5LNI0YiG7oZizG9H6Cqv2+lBMeC8dql/JD59qTCp+WvA5HozSfn2skevE2qXWyNRKQdYxawhCg5G0+RFyoobR1SYXYtXHoGCeAgxiQVkCPiZPiUGjygJ0uB/Dmh1xmP3EGbEPLqPgSCoCyn1h9cIGjYmPoGpuAE2oEuUftNfZ8ILMp76BhZQu5TakI+VYEWRKQmhU+BiaF2CBBRGtXLxF1TWha2kcX27UA/trbadxtO0SZrm2sU1mJgQpXdhr6KNsUTJiGgpw62cMj765DDmpenR440kUr70GoYGd+Jr4867D++E42w520u3IXpXKSqkrsw1C1WiZk2G/oaKZttxORPuyH8ySu4kY430V45MiIXxYGWnZPvwKa9+pIi3a9q3Xhfj1vbft+myNSKHUkq52LQVKEiBCCbgwLRm5i2qhvNYMbzWWgBm4ggnHTuDJMoLIFx5UviRBrkgFca+OUcQlFf7i9FWsxGRRNjZ3DonlZOKE8yKEZ4Si5dMMuvazFt0Yn4gCvh/EJOLw11sHVBXsxbYYIbJVaIH/1x14M/J3HjYL3jFZaZO5+f/9xKc84erEp0XeMG4/AMflNyE55jL8bwZj2dlp9h1vM/lfjWX4VXvT2DZzNzShEHe7t8JcrQDfwr5i+PcEeNRfIPcqExq5ZQF2dG+G3uZtNCI1BF2aZzlOpt3wX9zucUP/yIZWDj/v0BVz8vUwPEyC+k3tSJzRpHOWyXQwtQxPXS/SQds69H2898eGP0aem+s6dDG2SW8ZOUs9Tq4ecZ1JrJSnuVuHsnnD+plCK2kMLFTFCS0zGPCGoVqh5l9+QFQD65rjcPewHCUpvYQkT5zKq1ToU7smldScwME4bTIp2keRd27RkdCD+GIgCrZwwh8Mg02laN2uhG3vpTmdz9/tjMhEP7uinjyy8jrFqH3qZertBxgeXwVWwvbcnhf7laGcWM+ECA9w927FqCNPqBhn9ylQ9INK5HuIUfBBNXbd10LixV7CyCRzVvqeC01s2s3ZWywS58a6yZ1Ov8b9E8MplpeOkPWDzLUmd7yam0Pe+dEUamEGuxePmf8+7+4Vv2tW28dh3LjANh27v7xDZ6YpeelNI3XFVLo6RZSWutWQU5kifugrsZFnptPlRWFcnk15WAbH9v/Qtmpr9pfsHPOVuabN47BEDzjg9IFs5E1yxYTIWLpXcZ3jTtF6zfTEtDMPIsfi8zpj7E/r/ePTjTs74FU9Fs2G8myecisVP2vGSI/91JQxkSqck6lz303wTKzwWTcIGmcUMU1OAjoe9cyi4Eg4RQAKoUNw6bwFtMVlYaL/GINZ3nD2fgmXlfGk2mGJ4IbznG8uNc//cHZMD4FRWAOztTgDJRHZNMUtgdjyJDrxdxGFXrqHNpWXuDihhWpk91Onw1JI2taQ1XM9bKIwKIzW+H85FOqghI65Txmrv7r+cATydjsKG/qSX9vvOH9ZooGgU0/+rPfe0UF7RRGCRtbRPzO1WL+UNmjkmdJD4UpSFEync6WtuD7ZHqGfesn3gQppBrzEP29M0ORrCjazgRmZF8PhOkwzgK6/LpJ4vczzjR0cvo1/LRM83xUBy8VhcW0qLsu/Y7oqG7m1h5EDjOFr4mwzMYmEctVYgbcxRQifoL1hfbRTaTUZK21nP7fqY/GdDhwyKYS4ZxYGombhYrQBnlalwyfoDVPaaYuuSwvR2bAc3kGfmP5NaqgYrYA9SV+Zlx8l0MdvZCrLjWBo/7vmrHuSAufqBOReecnJpTFqkFNvgZSHLzasK6XRke6kc/Yx5YdqsGsLz0D4+H2S7jGkrAoZWh8QRs/hCHFGHNKlYTjUpwclwQisbffG7EoxzPIuxvwCA9zy+Yg0AwUO/6N0F7Nc1ANlvDzMbvqMXRHJ1DJtGiJEu7HEph5T7p36GQMrKC9+EJkzS8itJo8KtOexVzZG0zkbf5ZZrEcb507BUetsGuujxKrcD+LiX+auKYy/S/+JAXWDJtqcTg6Fw1nHdKNENs3xCfN+kyQV3VSH+xElDGoNMmKlO8HMjYNguAihNxfKHzKxK1MaObWWP9+q5zH82zhSXyigBSulWPcPEmzrKWlWWdBNE8tAQ3PX0bfOFbQrKxnfrWsYRXlFBLYLQVlwmwl54IjqK/q43KuNvv3b0Sf8F3itM5FwS/Czpg2H3bC5qJa5yugPuGF1dD52jGjAkY35mNWtQ5cu82jEjAKqOmBKVtUXye7ldlbldA4Zllwmk7dViEyaTUMlTlBO3inE79tEmy66Qk5MiDu3SOI81LeKw2B7up2ZVgvjUc6HGL+bueOVZzd2jjbSqmQpRYoHyTpDZM4lLDk4jTILnnK2+p76dDc6F34rO3E9wonO8RrY++byNDsilezmydJNwSGKstahNWffYauPFLlnBEP9rjI6yiRQvncsnrf5cDiXZ412POk910EqLcPh3PfjjpPCRclXZzqiFiXhorotpK8spMEzD5hWy34mtdMDUQcPUIekDemcU6JaXiCVzQinvDFS7Dvpi3j+0ZiVljtPHxMjaLm4Bsl2lZB0Rz02p7qT27WNZOq7xe7KaHU2330UPqS0Mw6Z75loX1f0T50NpwPjHMdVVDm9DMnGpc0aXD2u6qlwNFEch8wuRVia9HN5F1xyGVNbhtE5k14MWIqyE87H0bGUwygJuEAN7+XYlXXfybLXnl1+35NdFVxJMkcbaRxvKqU7yxNv+hUYV5fAWFoE+SZ+OGwijLFG1jjt+7vnPYsaDr/N+nj+WYKTG0sc8WyfAHLn3Di5dbEJ6R9JRu1KefZGmhz9FZiN7ElHaIa/Ad2PT6Q3LpoU6vwa8y69gI5AhFVbXEfpoatIZqaAjZQQZXvaD9M323jINjI/35jPmQiLQcbj0zCkXrHAlnmPmP8oB+DC27G4+WwJLIrG/8mN8+e8Ib5BB01HnWiy1jTyFw2m17YViHG5hp4luwiO8aSj9pESbdNI6uEuYh8eo12Vruxhgze0+nEY1TWuYAvm76aryq/YuoQ2bF3wnanMkviDv9Y/GGuqhOHV7MrpTL2fMbdvfmHU9wphV9c3ZlG9Ofb+0EWn2HTiZe/DsyEz6EdFCh0ZSCChsA9YbODFrl0oyd7f1EGW3bps8Yol7Pn8K7TKpZUUHo5jv5/eS58/J7B9gq3sWXtLrt9ZBw2DkNLvftcT18rc7d0NsxE+2KMWxOnW16zFkVYeBu1+v/1N63Xw1bsE5WbuCP7pb3fPIyhNLMahXHn6lFdGVTOU2eLhZWRWxKeRypr09sh6ajHYzrIlUnYnA8xZ3zQz+hg4i/6737hsGYXbR2vRvrT7X73916dV8Dsm7ugOMhM9WdT96GHClW9hdMpY9KsFc2v1a6RQUH4VeYWtmC7vj2P+CXaP3aaTpPgodkVkEX5oqlJ5/lvaLHsHYT9GsDmTr3H8DcN7GOXNUjhySAMDMf/7HzxXpmDSWTVOnhw/yMzfrfOvHvk/I+R+dQ==AQAAAACAAAAAEAAAaw0AAA==eJzF1fc/F/oXB3AzIkIRaedKnxDK+5zz/nySSCWRpgahcXPb4dK6lYzIiKKUmT0qkpKVSENZ6RKp1EUDaWlo6Nsvff6F7w/n5+fjnNd5n7eExMGZEv/nWu4oYm8c0plTIFCEp5ywRTGcTuRHCKOCYnnW6hWirx1ZJKsXRUHlj1DQf44wzYgah9hjnEosE9iFw311Gahdtg+SrWJY/t09lFSrQSaV1/FwRzA755/CenomUVxiC+yf+g6eGhaQ9FdVyNgqhb/9//Y/ZDZ3wqDAaAoFhjHKvzxSpKM9g+/ZfJAWV66gvNozZPL8GXoPpOD7bE63TqehZs1iiHKM4Fc/VDDv6EKWeV0VrlivAt+dMXRRWpMbHivGxvdq9L3Wj6Vs2sjUrMphdq09aAuCmbamOs3tihP7i770sOyoZuYY3Qq5c9JITiDB84P24LbiJCwJXSIs/uJOT9RG0srx6tS/ZgJJd9fi2a4Slq70BGbWbwRndz9mqVnJOPihd5sLvXWZTLveWdCIC52kb/oS/x30mR1rfsrcOs+ypgvH2IvEJPjAb7HffqL8D7ZdcASSK/6AsmHNcHhhKp93oIMy3prQ0Bs+dPryGGrvl6DkherU8LQJPebPwvrqi8zK5hWruNFrenPbd7YnvoAd15DHwleqpGf5DiXvjafk8HjqWd6OqsMEZP79KdsREMjyBldj7WAplB38TOxv1GAwXqIK7kVdgipeQDsdllBfog9J94RQs5s2DW6VIIMNkvQhVY+sW/KxJVoRtr52A5kWIRYYZMDWBD1Y+OAM++xpxl2HTSWl+9kU+PAjudRupI4OK+4saGYaltpstNsWFt7UBfcnv2Rnemzot58xeD3vcYqh8vZqUvA5QLmWbjRjlylNTJ1Im8bPp0nnXmHPi5+4Sb0Rvw2pxpjdZawoVRkc1HPYrpt3sC3qPTNUHwvxj/wh2uY4GUzOJlHrCt77xJ0Ps2ui2kJVjmbtrOzNTbZ96Uk4r28KgebTxb7Nijiqb5YVjpRyodO9FrTuElJ+jiKFnOtFhyAVShtxBSPW9WFeVSxOKa+AhoM3mc4+CyzdYA6zP0cw4awweG10mb33SocdZfMpYfsCsj3hQ26jdvD2uPeiFzER9CJ4A108qYGrngtQza2GdYzNg9/+zZhMytZR4oWKpZQm3YcnyoS0vl6eFj3sxTTH69gVX4rHFS/g6Y54zP58BdynfmMvH0iAu24Cu37CC4a6BcG42GMw6cZHVrNrMDnLRZJH/hyyvzmM4tvbUbtxE20+bE3HpubTqlAZdIqog3UjdMX9G9tX0swdc/m9JdNpRJmIdI7HkKvnG6y68w31ml6gjlYGbl0AWDA6Gr7PGAqByS6wW/crFqaHwRzzbua1/ip77NaDZ9XvsMC/ktDnlC4dOLaKTO+bk8MlK+Ho+lD+9vFTsvKYRYe7fCgr5STOu9vLf/vJnodIUuooxUWqUKucMd2J+Y7ugnL8XHgeD5gn4OT8VvR/OhxVB38H3RmOUJV0HMY0H2NtE+fDk7HycGPvAvB5PwnCdMrZvxuGYIevBIUuFZB3TwItSdxEbaNlhfoNQ7hbyVThwvzDmDq3E0dpeIjfv6qxP40+sIwKUrWp/4gWmRk344vFJag3LRI9vvhhVP1QGOqbgHt9v0H/CQKnuOdswf1YtlSt0dRWZiWr3PqKffh4FNqCVQBD47DIuRQ7tB5jpswI2n/Hgv7uWEuWqb5ks8aE56QEQNGlVHb9aoI4/wq7nXzmX010x2475SxcSkcnjqXQpC48pZ+G3LwODtkNxgaTCyDqNYMQkR+4PQqGI6fOMQNneWwd3cS2ZtXgooNGiKJnbP0GJTTXvYVD7Pp+vRcZmr7Into6janQPpSuDM9GflIT/VyCwNXNVpz/tBFaM5afGMrj0q0pvc+f2tNGUdfHTyj/cyKey9UF7S+54Px+GW6wDQOz6PVwNFkK/rXygbfNJSx542v2KUYB7hkEsMS+o8ztwSVcm6hGibsX0rXUM1S8bT73+hZKBw+V8xtqgXCssJo9nr0HMvN3ivN3MHlEGleVuP28dTQ70ZHmKw6iah15KjulBxMM/Lkul4flsAUiL6+GpNBUOCwnwGpPJZj2spN9a5oGP++4shmNCkwpbhubpTiPHVl8i2U9WIQNHyT57Xky/E9pa57W8oY/Dw8Bv4FyJt3rgDLrksT5/9slxV8+b6THb/6kOTW2tPy0PPlN2wFrllzE3qNnYUJAOWlNOQivYhNhcqA5WHQWsb9LHRnoB6DLnj7WLRkDbgvdmVPzfCbKbDFNS5nNBCWaUP5rZ6oa62hxaTCXO1UhrJ6gItznswMOv1qE9cHNYv9LsoHQy0GC76oOIx3XtaQbpkyeb82goG01MD0z2NCgBu/vxUF1vwV+NRtgYae3YOQ/eXQqisOJIDVYoHIB9ZesAIUxf3ENnsCcpavYf5pu2DFZgQ9tPcTXW87nqhXvhEZ9LUKP8lxhFi2mHY6p4vlfk9jL1S6v5rdVLlGm7wFK751MkvHFrNtUFdMaNVBryyDUCi0G59wIWGBVDSPHHMCDD16As+szVnc5ge3oz2eGEs6od3Y6nTjpQpgVRHv9V/AjbwaovaqRV5oQPwrTZoQ1d/J/7gJ/dG8X/7F0i9i/qPiUDg/KoEwfayrUmkINhkfhrn0Q3mmVA+9EA7DyLcLFnilw2aKHMkI4NV7YAGsCatFLPQXa4uaD2vQi4NWxICNvSz+2hZNk/98UpCwhTJn6mKzu7xXduHmLP8jLEMbYnBWafJbnz60buGuZtNiPkImH6aUmEL34G/NWGQ55yiFstkcJphpthbn6RpjjFc8HmCcuX/aNLNadhIDTbaBlrQltj68zz1XTITTEApQ6x2FL9nA6EG1OVqFTKPx7LD21TKWUoon8eVEWuUq95FiqyCU174lOuN+mZ19DxX7+zyyon1kBW4emMtskDTRXuAzzFYbBrPR4KN1Xwqb1NYHpMj/M0juJtsU5kP8qAjJqboJvSRYYW+RCxsoRkPm6Gx62CMgw34yidNZS996TtO9ACRWtkRIuOF1M+clR/JqaJZ9kVyK81PUHD3w8TOxPzM2EsHAv8qyRxZbac5AR5gd1HZYwFzdA/anZ+CU2FsaMCcL9AVJ4eD9ime4aeJijjG8OAcxQv8Bm3q1jU7z9KWH8IKIaAVm3LaAPL/1plkw66Rco8TvSsjzMZiafM7yFWrRDRG4G17nj8Abx/YmudAVuEgcVasNAMVoKZCZpworXsdhZx+BIei7Ud//6b64NRybXAkVZWmT0oBMvZxTjsJxloPszGg2mDoNVeB6mZL/D2jWjqCrGktY8sqaegyFUFFP5a/kKqeHDM/okNZTrpxvyGFbBz2TWiPtPcXGER5//A2PpVDj00AveOjzBSGVb0tYKwjYtB1xTnQ+fxm6DHJWTMNzwNCyLa4FJAyPBS+U1+55dz2Knn2Gjlu1lMt6xzK3wCi5UkSCPGmUS2awkqXHBZHg8mg4uS6aFiw/xtZ53aXfGZOHIqd+Ev/1Pvd4kqXyfGa9vxoCTIvTu8oUKNhyXWlfS1JLn8MzLFd0XPaNLEypgso0A08fvgN4eBxiXdJ5dveHH3q02Y4X6C9jbHx9NpeXD2RFeitY9fZh2ajyZaNpQ1O5T5BFZQg9lrpBtxRbucdCdG2jOEv32fRqkKXrXfgzJV8T6XgEq/aNASQMJcKjTAp295kJmVhz+3TAOb2TE4P4PemgXk8eMd1wD1V/Zp87Sh7b0pezVpRPMvjKW5QjL8dLdbrwaqUSrTgVQ7fogmhIbQmND1LlvUh1t9tARtYbl8e+t7eL5+3iuh7zYLFQok0UfmeN48Vw+LvgqjYljVkDu9gowPv4e/5tyhhRXSODg2iqotpGEkfojoNm+GoI3R0K4WS3za3+MTsI+nBc4jcov/EkuLvY0sr2OFAof0JqBEuocfY4P7pTlPW7KwiPJflw5epzYT02JAO3CSJSemQM+Bd3gFhCOGsfSEUqSYM7TUXhoj5MwZ1sX+oea4dSXE7EhIxpWZBczJ6Ui5mO0C7D7DVs9LR5XF5ai+v4/6ILLSKpOMCTlkfuoouYMGeT7kMUfo37d4gLKfq7DRznO4pP6C8T5b7ZUxEnN27Gx7BA6ycXCddqJovZ6TPEYgUWfTfG4eQXqhuughwVi9r1AsN1zBHQlJ8L0dg1wNzoDycH/sZUbFuM8rZt4wUyKfPfq0sxB2jTJciVZJLuRpuwmGu0kx1urZPnOiArSzUsUyvf4ivv/bqFM9oIkiPnHC7VUH0GVhxxdzEyg18+XYbkoBbv2v0fmYIIirTzm7v4FQrxNQfDRk+nKx0J6kgz8Y+cFgq+3scCzFfeVyVKuqQG5yhhSnVkWdbzRpyFKmbSEDeKRgZv5rY23adZtC243ICP2i9NWw8+BegxWUOKh3aH4I2wA/3R0wYj+YFyk1Yn+Wn1Y2fQX9Mf9jd0/jEBwfQhqvpoOcYJiNlvPF/vOX2Vzv1zDnw3d+GS3Fhm+0qAmY2tabbeEnLL9ybkmjLIXVVDZnD18vJQdz76yUVQ34pPY/3/W/wAh1VrrAQAAAACAAAAAEAAAig4AAA==eJxVV3k4V1vUTkQRFSpEKBpMGa6i+K39q72RNLlSkkhKKZQmyTVVxmSojOWahaRQUSqldUqGFBmahyvlqlDI2Hfv7z5f3/P9sZ/33Wud866z1l57P2fXrDGBTJE2uPmwDJpTLUhgXDRf/EocVbVupszyLt1ukk878jyXOjUosz6soxOtAuiyyelUqb+eBke1Uf1FyvAhSxV2OYuTAP98SP94gv5ldYVOHFdDg/augvDqz4BjE0FS9iwYBEtA7tonMBpkQESLy/lLx2fzqp1FyZLGYtP1OI7xxliy0tKX1HZYmh3tUWNiuy9SUUU+a5s/hlVNVWGJVT1UP8aYlT3WZCmWDTRRYhRuKsdCaOBYMiCvRSrFtfgZi0fpD+tvtMHPhX66VQD+so7gqVUOvs4NpreL7oPv5XNw1k0X0LiZt+f6Cvj8YTxJ/e5JLmnlkJHSBfTogAhrlh+khUOPaFupMctxl2KXxiuzRQdE2PpSBTZVcj6ruKbIsu+OYzEVQfCy/AOc/nQZbOcaERneIao8fzJz3C7JJm1ppPmu41i+XiUtL4oE5+hiyG7IBwvNKdCbEwM/FQ9DzVpfunhHOlSKTOUre0eSvWNj6ccDK4ixjSWR6FvIlFv02EO3WJo6MkC9q+/T9SUv6O3AAOpsZs5UjqXR6sgGkDflEaUrHabtryWJhhRHib8Cm6evylD+OA0dkWAGaodIh0ITfW2lyC6OTCOl+66SySWevA1V75aReY4w4poOM6qE+Ft+hsGCoxfBfW4fzUkQYSYhU5g4/xvlOjvoX3oiTEO9m6bUrmVUbw371jeD5a9XBtOec7xN5q+Xlu1yAwtdM9KdoMUa2xuok/FP2j99gBaNvqWbzcXZeu4Y4XY20azMSyARLgYXtY9A8JxlZIPYWn5fUj1xzsiHYgkhEr6+hU4I6KaxP0bpspQkelpyLbHmXKiK03Xq5V9Gj9fE0zFq1tThXR41MZAi1gZqZB63AP7QsOGRSG/oK5Rkdn8vox3eZXSLUCq1uu5LoivKyVbXIHpAt4pXPF6Yt1Az3dT3wjz+1jhj/sAkObpKrZ3KbHlI/X0NWS79SX8cWsfsrt+n/u8SaUtUOd3stI4F5ZTTh4/HMV84Tg9WaDMfmZdEaf9SeHfHDiw26/NtJzyDj2kxcOzlE6oZe5mWcL3U0OMcnWORSFn2KI16s4SpP+ii+g/GspLXobDLQIgtnmvCtw+dyO5M0mDCZwNY684r9JV9A926IIsS1Sksed9ftLotnZ4q/EAdXG/RcL8k+vDrJdr75RWpFZlC1lulkvvbfoJzUYmpuNMc2BXymnjr36GJ3s10incvfbv9Dj3oZcQ8dCYwd6urtC9BlM4NO021vr+FEOFDhBsso5PCYmnkiclspKePLlSspcpcETXYKsSM/K9QqapUeq9kO/U5/522qdZR641H6Z9+LmR+UjepaJAgu22m8mTaB3hbbmfCus/hRExzP1ipBNJwpz66NM6VDrqPZcYRN+nJIivC6Qoxc/4V2tX5ia6YJ8Jax0nxX74TZ2pSvTT37lVqf6OPPhwQZ1OG26jT5WTq4N9JD81QZsWSXXSbmAObmTZIZ5lm0xzZDGI/NhxOjN8MP6QboSG9BJRk5flxZfdMm/fF8jZZRtFNJJp67XpP7fKXs/en/ehi1zh6akCTbZ4bSjvv3P9nfy6jvO2FtKx0DxWSXUQnThVlnrFttDpPiBVXL2BFq+XYtN9eUOtZSkyv8g316Cun11TDSWt+ARR2xINi/SlY4rwD9juk8foXTYLyTZKQonUWNHviYd3v44nrIRHmqiXDNh7+Sv/KEmLuzg/pXEvGVjtLMI9VQ7So1YhVTdlIZg0rMYm8ZlpRUInV65ajjKQEl9M8D+N/M0bpHjmuqLIMx4wJ8Nd7dAo7C3RgZWwj3D5ZBfrJFRAUvYDIeBqRMHLHNCnzJ89weDavRy+Q9166CUZnKLBWK2k2XDBIB/yf0OwGSvvbPlCNnXU02G0mM8j4SX2elkGLyCPKezKXGe0heFm+Be+Kv0UbjXzEUIqhzz7hquu2mBW+B7Nyq/H7sSZYBf6w/I0NDJqXw3LRr1BrE8Rz/yILn47pkx7RFDDmxYL0GReSZHAJ9X9T4oqqOrCjNxM3uDXitpjHuFHjKA7pbES9NfUQX/Yn6NY040qHBlQv7BTkKRjLvuKGpFLUehmK5neKBPYF2f5AVW5CcGIIfEtNA8PJ6TC4TYnY2IeSHp/vcOJtB/yepQ3GaXpgf/I8ahsO43lPc3x6xAsnPn+P/f0LuH91AuJWYp1/M26sWQUreqrI0wAJgb70pAvoMbCTfeq/gRsLLglszuVXBLj/ogmkmv0J+jkr4UndXkg0sgU6qximLYqG5NMHIbwwAYwqLUnmymLw/jQAfi1WS2d3mGLNdSnOerUD58T/iFF0Nvfm5QM04pndy5j9FqMjq4gW1oH66q1sNL4FlX7fKoj1Z3wu1qs64iO1NtyxUoQb3j8ZG8XloVL5HZy9FgV/TD8MG3dvACs/XZLc8g60axx4CS0RAPtkIP7qRV6ZYUvlneFaYuajQvbrvSWjCYnL/tXtKnhx70HqW8w7/AGHeMLoVrkNK55JkVSzsF91t+2ehPstu1HcpR1Tglsx8cbvGOuliufdnvH+eD4CXQuWwnvZd7AcH8ExiWDIVwyG3vqTEPRWhVwPXw46dYHwr05I9yTuSetLDGWVqJNViUVbtAUxNv/WijZDvliW34urq6dzu6KOkIbsCwLfnOd8Aa5w2o5qr/bhg6FsTJS7jFYTJ6DltsWwdh0PSvEqtGeogsrBQAi2awRVtIXFWinQ+SwXdFRbTId78uDC6qb/66N/hrq6DV6NDsXNV2Q5m8YTGFcYilYxaWgS0IWbhw/c2/qgH7/GfRK8wxl4C3Clzw7suZYq4Du7FGD8Mzce/SwE2lPPErH5yRDalAbVUAkZjtGQ4WQHbZLnIGJrMsgeNiUaF9ej9osetA+owNtHhvCW3Tw0ninPrTG/LdAL6zZEHbpfwD0+paGu+DEBv0+CBCifP0+AJhZazKJ+Opl/MhBSxQtgdqY/oLQXb0LOXTBWMoMXtoFQbLkb6k+dg5SnDTBHfwuvRuUiWLwQEfS5hbDGrzrMjerGb63P0HxNPe7JTkOP+uz/V6ONjkX47Kg+kOIDwJ3shjE3zCF1UQxEro4D0dAv8LxuHshdPg9fOmfC83p3qPUdgPCfEeC3NB2+Sc2Gz8OR0BLmDqP0b8H6D+3Sw5Du//JaTRxw4F0kDvUex8ftsoJvM/PpFvgSg0IwIsWMEVcOO9xmwySnF7DN4hk43p4I003mkwifXPgYHAbJXBVfTD0bGpqFSPUfJ2Bz5lE4eMkfRjedAj/ng9A9nAC2oz7woeYq+EEYjkgIcW6NzSjX54m2M3binY/2XGr5FM6jWorz4Dyw//5xWvfjLp6TOcee9pQziX5ZPPi7Nvm8LRPmFxJya0QZ/pSM4n3U/caLd9CBI87yJEkhHE7bF0NhjijpcxyBtm3OxC/1Idx+ehZEqtLhZuYgzLFfDYahHnhNuAPvPLLG0AvIKipr0b3YiVu4yQzF5YS5Dbey0GFmK87pHsDB6GAca1iAbyZI4I+eM7BK0pBMC5gJWrOmk6FeF1jsJk1ig3LhUsx4wiJ7weO7L6jN1CYJcQEQW/8BQkbUSce7XDAYt5e3hD8NONN6omCwAXX1lv9aX6tpQbjnPv6aH6DC2JSQgvZnDTHsXq/AXvvmFhafOccD43YYP7OInFx3jrhIzuBnzdcmRif1SWkiwne7m1C/WxGWzD8F599HwyCeBuPGnSBhZE8ejngRsf0hkJnpQm9+nAdCZkLQ6t7C/9+YDV8tUTRNjtM2KBbE8wR5bu7p9wJe7xeBo8WF2KVwHLQ5c6hKr4N1xwPJrJw9MBx/C3pOKpFFF8NA1XwRPOgahFc29kSo8QB5PHYikV78A5wkL8OReWW8ke9NPEWVl/Aj8QLWPl2Du7+nY4fnWTTO7sF97macnbUsZ8bdxVdLtDkzMoiS5gN4N/kT7gq+jNYWIbhX4TxfpkUXfKf6gpGuIXE8MAA3AtIguaaMpOWPwMJriuC4xRMM3cogScIKsg5EQentQLhh9RBGk51IzL2FJF9xKf/k+wRBXt47YgWo+mYI7/WuRbdbk7nBpU2oLlaGjwymcz5b//Of6arFtulhuON9P3xedgZs/t5AfA7XgbncGwi7UAzlIk+hs7CQxNQ1AT8QSXR7NcjuOAp3n+vA3vI74A4ucND/MOSVFfE6m+xZl/AuvFaSgoaWuRihGY7tj+7jrgwb/KYixvlfjRHE1E1/ggpalgLOHtTi+llf8EWxH+z7575xszsC/vbqh7VvzhMhzbfgfqQWRNw+QElJxT99OQqddBwpGDInhtfiwDbzGVzpuwi56XKk88d1IH2DsCKMhzKnz2OfnK5A/y9Wgltn5mCqSQfGGcfgpMGv904FTuFEbYbQUy1H8MyxR3O48jWiJE++CJQ9YqBe4zik6QiT13nC5LIaAdnHs4jtmX5YyZtBtisYg2vxdfA8nQRXhxqg97Y27CEGYGA/F2pVbMmxFUF4L+I+8jr7UXjdf+ecyZkZnN3a//4veuaQX3uhb99XrA0JwFt5XthSmQGul7ohtW0G2WnzANjLx/C0Vo/8fTMKFn4PBoPRUqj3HSYZXQNQ9KERjCKsQVlMH6ykr0Ppqgj4ovENygfE8cYXJfQti0Hrrm94XlObCz4hy6mtakWVV9mo7p2JKf6X8GtAAq5kXlj/XEFwHmqWqnAbe8RIsqooqXesg51iY8nobg+i4fMHpHTkgdcMQ7Dtcgc7w3BYIhUKgQ3NpOznWJKUGAelM2+AfMYm2FTuyov8LRCPJXpi6N4CjCVZON92E1YOqGN3diHCR1XOJaUX7duWYNNMHc65/RSOWd9zz2+RC8YnnMH/AcnOciM=AQAAAACAAAAAEAAAig4AAA==eJwNlok7Fngbhe0vL9nJ1jLSoqjwnqdJSUlFi5EUU6JIi6RCNRVlaZGSJbIztpBJiZ+lkFJjSZGsgyJfyVpEEfL5C57rXNdz7nMvX/s7lH3zUehogBq2HfKlc9DwoANHRAvgXPADv8lOYXT1V2x2qMeWt8/RcpaPvGKroBA0gRXNfHSz1QykoIb1U/64OcsLE6o/8epTOwZz5Onp7Cj8rNiHc3zxuJrdBeezyZjSToDTmsfYVd4FDy6D0B+EwqEgODcvRaCMOOXyhrF17hdUHq3EJStRMn/Xj/ehH5DvyUfJupkQffYNrScmcMVwBlXfLoRf03Vs8omC3NElkA6/j1WLa2H8VpqurmhG+8Yr0OHMw6XeOPhkx0MzrQqCU+lYUJSBTvvncBV7kzOqYIKfm1ywa30qyv6SomMHh/C2VJDuxAvTg3Fp0s1RpNkx1bilzk+zs4eh9K4PHpu51KsgQAVPohBr9oO3IzYQE9qB0L9UAaNH4qQY2gLZoBvs3U4JclOZScdVT0PFwQMP7xXgUvU6lETORXDLS6QkajLUveblSe+G7Pogxq2cSf0XvkP/424scJJC3NYGrAwVIkWZYVjaPsW4xiMcLlAhd1apx1qGIPh0M7w7luDGwxTe44XRaO4RpBjbEej51yDLeyadSalENceHJVS/B47k4MPFQLjx/ckq8nrhbLeYncwQJ6MyR2jd/Bf51g/BX9EHOdMKkGo+Fvnno0dKgOqjxWjfPEnSaeHQ3rZ/oOspwPugr0YdH69h3bN1vGXcRr1ZSRl4vKIIWqb5ejZVL2G7YQQa5TVwlOGQv2u5nvfKq2wi9T3mB08gaCAapt0tqD/Rjn2PBaj0cz3v9GlNpDoFoem9BB2w/IAJ9WEEuXPoqucjpCxUJJngQRz2FacSV3F65q5I3mEvMFeoHKYWZxDpMguODTd5/6VmInxdM6y2cchkVxiqh8ega7OHHV3FJaOqPbzocC7NHQGZXNGixqNCNGTOT1UCG9nfqrXQ9+3EYTc+uhD/CXIRHPpLR4g26nCI6XFoskyI1B0TIHNzEgf6JvHcqwneBkJk+ccUz3FQF/fvhKPPPx1q+iVYrl2JH4LFaHpXjiV5knQ5rgvm2r/0QtXHkdo6BmeduRRQOA92/Z9gm/4YYtBkriOjel0ZI3hULkXS+dPdkv6FgUwOBSULktyiX7jyYAiLE1th5DJ989g7cAfLEOoiw+re3oZVoD88921FsbgML833BpI9JKjmyxicVLk0JpEHi6OSFLixEU12M2ixwheIRRZhh0wWugovY1maMEnMFqMbMWmY7ydCnzeNY+F05v7edkTLj8E8VYT2/azEOttOSPWMI/OuKI0deYQun3ZI+mfCY5kFz2ZcAZJnMrHXNRZHVf+Bcmc5LAQDoByVgEMv5ai4whE8BW+WNPEKt+Y16+WOSvNc5XrwZ2Y1lC9O8X63DYPjMkkqmKlGUW6DYD29WHVFmOY++IrZrfdRWlaP3KQabFUaQjz/Jaxedg/hhcXQkg2Dtb0I1MdXQGBrDrpKD/EyXXZgv/wHOD5VJTL5DPl3TWgV+I7TZwxoVXifnp2St97l90a8Me48XjpfCM/mVBI462OgWvgL+9W+IvfuKOTCuzGVUYP9L7jktnMCU90VuGb1Gss+TuDVlmIIX6lAR10NwskLuemreNsM5qAo2wHFEYGwd0nC3P/yIRX5A84PEtD16H8oNf2AZ82itPD6N9g/EydvpW7UVjwG1zUcNRH9EM59h/UKy1momwTNns0h5b5o5qEUxubEGTF+E282c+L6fSOjGWRVnJqT31qOzPNFOJx6HamGcSgMzMZLZV9exNgXve6fPF72XmXU6L/AraA23EjuRodwI5YcKkJY2CBUqt3RW5SKySou/ZrmKF+IM9Tb+cnlcT1mhUQzG+406w5Fs3maoazhy0YW/WQGuQ1Hsrl7Q9ieU61IPNeKMJsGHLqRjKjzgXj5MhgrODsgkXEborbG+MZ3HxeP3UFJX16OYZA1k97OoQVnf2RNuStRzJAYfXgwhj6RKNYhL00lnbdB1ZuxuGOaKXFC5CzGpe1v+KhBWIGq/8zFSv8Ytq/zOpM94cTUt31B7aVoiDmH4tyXYDy09MbZRcEQPu2P7SlFsM+PQdWUHfqtjVHc9BTSJWPolhahvwbTmVrWmmwv9ScIVJchm53SlJbum9N4bw4J5HfwrJxcUT6lTCebxanLUJ0qbKVIvGkMu71vsz/ecygiTZIeG3Jo2R6wAZfXqJtIhlRyEL6cSAez8sa4rBGuVHtjxIbBt4mHL2suQdG4A8oXZNgrOWEqzdVl8m0COpZf3ZjQkQBU1LXh5S01WjT5EdmPD0B50A3mJlNoqpKlsyEBTHvtInZ6501mKvQcO7qjWPXM6f5WXWajO55ha2Q6Do174NQtf4hxT8LnaiB+dQFKDnNov85MRD6/g0irEFRcrM7R/doH1z1PUC8YB/wSYRO9XyGn9Blz4jeytt1jsHQsg9v0pqctcUNWpTrJiq9jBvUS9KeOLLmHC9JKwy5cUxGhpcdOszO5HuzN0hosfNOIGJ9NmHxwAHUz7iJrwXnMNAiE6vFA5CUkIWryNVby0vE1pQ+br3LpmJIanZ/Oe/1FDy6Ki1HW8UnUTm/gOYM4rBIZRt6TbMiP+yPWdgJNig/RG5PEMvSlaOGiSFYScJlJ+L2HaaMiCZreg9URI2x2PY7fzHzR/9wa+QMJqNaKQq7EEbjOuoZu8TKIX/DFp+AqdP+vDSTOpTWB61jnyjAWp+jPlo+7MLduDhk6KpHWuCTlZ51gkV+WMvdVbTr3rnnhva0ipZbHs6DWz9DeOpvK1eNY+cB8tmKa8w1r2qdZb4PNfetg7pICjx/BWJ28Dedq41A0GIQdVn0w+9sCq/yDoLAgDiK/1aP8wldkbZtDT3i9WB17ixUWC9NOP37qvMwh3hxRqlHazyJOKdPkiR9YckaGLBZ2o+e0JGW5idKRPC/m916QsiMaEeE5l6n/5ofqS4uwa6s3tLYb466AAf5tDcTC5d958kveoG9tCkJNE2FnGwVr59fYvFKENpjUY2mdNCVt6cfz7U2wu/Mf3maIUdtifsrUVyLeNGul1JQpTkiWgj8Lk45LD1If9edo9FYhQH8K73mZKCi9mF07pwx4w1CsLUgddSsgnRaPwl1mUGtYgnX0GinndkPmhRkUxW5jxM4OdQeLMWsOh3SnWpBb+QOB80UoR+R/iBTjJ6c/i8EfLkEJrYnoThzB42XBrLlQgnzMv6NrXjkCkgvg4OGOO9YDmPzxEFuQi1fz/TCMq9B6UYJ5msvQ/Jc24ndqodPAA/3r+GGtEokDhs1wC7WHsOc1aLf446f7LZZqJ0SVy8Vp5QO77NVJk9nxv+/GCc/lunJr03TsbaRQKyZDjXqxaLAUI1UxFXqaIUXKfo3wPjwI4aYElNm8RtDaUgjqvsZ6S084mBbgqEU44qouoOehKWpeG+NJiAUOLdyHejNvWDIv8B6dgX72fYw0SpOvF4faR8Vp1yUV0n77DrrGorRk/DsmRTuQaiZIaV+/oVC9CRt1JWlNTjdWOKjQVuViHNH+ByLBqYidiIJMYwjGbA/gxdvV6FgdijldJrCfGuQJ2hvDy9oaRVf/xkElX2wLOohU/USc7/LD4Qe1EPxXjl6ZR7Obu/unfXoKp8yv8dKgTSKOE7joL0LOFom86lApWrYkGt2LpOne9E9MqU5CY7sPGpwS0Mrlz67sCkSIZDrqpiLQdSYUey908uqX+iFd4To+7fPESRcDvLG/Deu0UPxa7ozBpg9w8VAnEeFRjG6Qo1VLh3BvtQyT/0tAt0SfX9dv/6ROQfvfOr7PYzH8jEMlv1oxtv8LnNSvgROpSV+vqdH3vE8wWuMByYF41C6Pwv47txHx+SzcFQ0QaZCAf7VWo2/vPijmOqBdOQT3V5tDZfwpCvl84XbbEhrdHbyUa4TIXGH6tFeSDI8rUef1Hpj5jWLXq3KdRFcFnQsd0w6jbafjZZqUPbH+sI5JqQB9lxUlA09ZYgc3sSy5DCibM6x3L0aA3S606QZiQ0Epnv08j9Bvv6N2gzVERfTA1daA4QJTvDHZgofP3VEocBXFqtnovZoAMScuaVx6B5/tCvTA9zuCywRIfUd4zuKbMyilfwQ5N7lU0qDJktM7YPyqFju3DuD42YAci3mJWFhVCj0pC6ybuo865VfwOXgJgZrh+G+TGwS3BaLsSTK+y0bC4e52DMzwwuJH3jjuJoJtu7XRkrIHrzRaMT7tioOb1SkuSpDu9smQ3ZVBYFyF+N+MQFdzCi3Pf6L1oQAp9R9kK5fuYvE/PiNVSpxkNVLxkhsBE6cw1Aa8hrhPJY6oX8bbVaHY2bsBwc03Ud99CJmB+3Fmrx52ZJuhTPQ2bNZqYkjXCjMM+3lV+k8wODgFPSVpqtDisbULdrOa/9qxy0uCXJZPYCDZNyfwhAzd8ZIlbX9J4nfgkNpTPvroMg7+onhcr29B6PxYZLkcwqF/TmImNxns2UrYvtwDrS12kD+3AcMeC/Au0RfSnzeiZ8AIpnf1YdnPh0YNcbQtX4Es/lgmsl2OWi7LkNmnSGYvpEh52U2IcWiDp24vXvBZZr0wq0NsmgApl4vS2qWxbKh92snT65EaIkgKOwZho1AAIcN6OIplIveCD6Kct0Gp7SwKbsRMe8g9LDZyx90AFXDcBnnDi1UgP2SPUVVnmF2ZxQw33GFyyhuY+PQferYV456WEvHnueYYn8tgemWaLH8Ny9nX34shlWh2PEGJqpK+Q8RZnfrr/4XxMRHacqofOUknWUHJN9zTfQbZkiKQygRevMjlGfyeBbmTFnDd9ASlYiX4rV0Dkx5hcEuwg7rqfqSZH2OfJ8Xovr0MSV0YRt2eb3BZH8/Mt1xjE/mt6OGJ0EHjK6zvojINVnyDStcpxvnoyAYfR7P/A+bt81o=AQAAAACAAAAAEAAA3Q4AAA==eJwNV2lcjlkfVlEqKhFpeSsSTZJyrqdsiURSw6QUJZV1VNaUUFoQuu9UiuzZUrao+zz3X8laypZhLGEoWkgmsg/ifT6d3+98u65zbae3xgJ24tYipnWkF1JWPGRlCQfZ3CJdnhP8QxorHpVc68skReZMKcXyiXSq4bDkdz5TUl/yShrhdVx6WfxKOtjaHxN6fWNsogWmHspEdO5S3nFoAx89ZDzvOBeBO8v0cMPvPzbJ/zTrsJ2Nbo85lvWcgZzFAYo1ObuwYsdblui/Ed5tffiysgdShcM+SV/flzte/yrpfzTmza8d+YGv9nzU5pvS0pWGvPCqMdeLt+Kfmhk/0mKPF+N+sSmXgXTjByxqyn2Y5hjy/IHj+BtFNtfZNRQbBvzHZt/shk+jNHD541zoB3xk435ZYO3orYiNrcZMd2PQQGv4sNusOc6B/1tQKzk/suR9Q/1410ckld/R5rGHJCnofJ1kVGHJTQcfkkyS/LnFgwP8zq1g/KZUR1mBPo6qKxAxYBXfMTmRBxyz5wfDzpRIZg3S6P9Z88Umu7HuUzqMdgsocfLCcp9atvLicXyNaJPkLYksJ2IYNsVPZAdNTkp6M/sy8ybGPof2LT7oKfCd3+5J96M68aT9P6TTyr7c7Gq7NH51OS9YdE3yMtCAX/BlFsFrWN5Td9w434X7V7VLdW/0eWTT31Jln7tSR80u5lXXk9/SyeEWDi7wU2oplpl+YZeUiVK1US+FnWkQ7rcsRFBCPBOnRjG980G85U4YV/P7k8dM9ePzbozmFwP1uOfd7txFcOP1+9ZwOwzn6enG+BqewmxSe7ApvlVsePMR+Cu7K9Pb5vFkr2N8lTyWn1Zclk7sL+LfI3sxIw19btA4iJlUq0HspgvF9bHMw2cUKscEsfuOSuY0MYX1NPPi/+w24lk/B3LD5Vclp95jWFrKa6nsr+H8pI8lbx2YXCz+9ORH+8/nS5v0sCRjNHbVVrPsqaXsbAWQYKjJT8xVl97tVuM/oqbz12+TsQRJ7NwYc37pgamicd1UhYOjq0Jb3xtOU/5gm/ZM4k+zPPnlencuaffjQUsncl2rCC67GfM/uqjzE8b9+ELrCD6+/KU0dbUmn9hFjbsyO77OYQB7EdEFb886YK72QIz+EYRBJ+fiw6XZ/GJ6DL+pXM/fu8/g82PD+LMMW17/oD/f6xHKt7Sp84VFWhD+jOLHdjYxp+G/Sdnm5fyyx2Ye5V8vOXJXvjdbh997psnXuCTxaYd1+ezaB1LqiWLuGZ0mHR3Rl/tm92c5v6qQvGsQGuNU+Kst0Ks72HB1TxSsNeOd7/fhmfU9eJTbcm5xKpEX7O7FD/zYLdk5ppeove7KJ57Vwox6T7xcmyQF3HKT7N5N58FHxnK2ZRHfuje65MWw9dKNm/VS+tVN0jcNSKZexlLTzYWSxViH4oq3CYy5x4CyluPW7HWsvEMbd1+kwKTDBvffhcFzRgG33rWel8514WOPJPA84zSuDPuB8tQUXvrlDJ9yhPNFTft5nd9UJg5K4in3L0kDX+rzWS7z+LaaGO72YxP/sr0HH/BxIM8b5swfh3vxrx3z+Mm6ZbzzYkHKLHXHlqJi/LNlPGyuxbAlWyuZyx/5gFM2G6KbhgbPcdK7Eh3ptY0H33R1D/9w1YufSD/L49fU8dAXNdzHoFGiygs8xuiO5NnJg8//bsq3GpjzHX22cf8SQ5461Iuf2xvKyzUMeKOjB9+8x5fneRZKcZbTWGZIGdRm56FSrwgf9mii7kUc29yzleVfbGV7bGdgZeB8zAqeBv2HZ7hS9wx/uj6W59tv4UUFO/mytGBu1VmfJ1o5ct0307jpsz2Y/GEi11itxicYiLRudAIdCmxG+iOBnrMkijvXhA8TBLJ81ijPctlCXR6X4Z53Ln7uW4X/tMMQ38UCy36ZI+RtIbt2sQ+7c2UhmxLtiudjj6Ly20je7NWX1zxZwlf5FvHc95N54ZJNfHirEff0CuAfPA34jMeuODAtk++5ks3z++TL8nyRYnsn0epAkQbHifQ8XCQhWqTE0FlU0ZZIy08q0e0Rx8Y9GSj97o+lm/0RleuG5fqpeH/AEpFWXjj20BHTNTej9tBGuncojVonC5QjCDT1ikBlhX60bWkO/bxuQ3F3BIw8aIvBZYNpielqsvsikEuFh3zh6gI5r1SgyvMC9VsqUElZIwL6dKLsn0dhP98TpZeWQ2tMFL708MSxcgcUBndGh2EOcip9MPm+LSZdjwc9dSdtv2w6pitSNw2Rzqc1I6hKIOm7lbz/60QK1B9Fbwr3sMVmt9nDJ5pUkHBAPt9PpBGjG5V3Zoo0ZK1I/k1HZRtck42z0mWxpQPT8yUM2bwPxw1SkOATh4UNizH5ph526vXBX+OiIZv3xoaTOliRr6uYddaAl9UF0vReDZA/p1FqlEARsQLl/mrCSo9o0qgWaNGMIag6NRS+KzOUoztpUfyJGDqZu0n2H/lGjtsvUIedQFqXG2B41ZqWOa+E7VBjWHWbA9dNfjjQ5ID8uxPw4J4aum4doSgaboq0cbdxuq0WYW0N2Gsost+tAhUrjMYotn/6KHW65ymvb+9Jk4ekUPnQ1XR1QjMyDDwo1q2KOat4ya7dLrfYJ8nF3iLNmy3SemWmLP9eJAszRGJ/iGQzbwv8LtZD84ALbsbY4me+DzbrrYNreDBm6rSwezUbsK7HDnyKPIy5a57JL8q0Sd1VoM2hAt39FE7ZmetIv2Gb/PcugRoLlpKOUqAQWaCu22yx/ZRAK0qPyq/rh9HIqGPy5dpwcokUyCdAoCDLAAop9qWJ3Q1heHwuRkX2QcfiITi/JRbdnNbjoYUlXvw3Bo3KAhydWIryAQ2oG59Iwmcb0t91Ub5QFS//fS2abn0XiKk8JbwVqLP1Rnrb7kkfvJvRPSGA/n0mUO1egZTXh8hPL5bL1fcr5JwlIgWouHh26opccy0NbmOGwT6tH6bVTMA+xVKUjrJDoY49Ps1Kx195SXgzywePb3gjNyoYz21jqSotjaZUfJFPFTchsvm9bJEl0JK12pRYkSF7315CfW8L1PNjrvz8tIr7pz5Ui8MyT0mlsJI8WeqzlZY/i5LDb8Yrvxpeh1lXX5j49kBLwCLMPdcT4t6XrMhVA63P/mGTG54geMIGXD+9Ee16R+HncBpJ6iJ12dmJeifvoD6riuTY6jz5qbZI740caKCKB5tvkeQdm0kaxQXytkNh8gOTalkKCaL2x804tqQGp438FMe8DmKO3w10XVCOmPMBCLyhi+dZI+CUqgP11XfY4nDOUoa1MqM0K+RXhGC/zyQUdguD8ZliCC2V8hSdHTTv8jZynxctF/7rQg+uC+QaZUUvw7dTy69w+cyOBbSpIlueG9KLirMClG7XBFo8Jxqlnd1gF6CAx/CnjFzNYbphKxJjdFRbLRsPN9hBP2EiIo5rovSLM+LK1aAbagKH6hJkvhkGf9N6fDmjg59mosrfIt2M3EQvLXZS+xCRdvzcSg2GIlmrMiZxRzTVr/ZW1nXfTf1fXVXquL5SPmhWaXVKEAK0TZCw6CgGmPfE2jnJqk1yAW9SgJfibPz0H4qSjDT0vqWJN1m6yIvXhnqCHdKCA3GuzB3fO8YjYHUAdp5IouypaRRlEE4VyXZy37ubyfywSu/67+VVXKDB9wQqrFX5IP9POvleIKfPAs0ZPIJ84/djmGklbu/fpcqW03h7fxm8uizABSMHZDyyUeWrCXb9+4rJv9tj1DFvdGTNwT5nN5weORnhNw+iTLBB3qBstIY40AWIVGZTKo/PCZUXrBxPDTeaEZhyR76Zs07+8Z8eoU2gz3HOdLdFoO+9q+XntwTK2hcI+5YUJCnrMCdKC0XOGdhXXAT1Nn0sa6tkVsGDcOa1BV72mwW1Q6bo/XIk3h6fjoLcORh2arQi5GqywixtBj/i3k/RcA6Kyb39eLIxI5+227JTowdNXyHQq+VONGpjX/oxpBkzVb479Ns7OUF1hjYKdCXTTNG/0BkpxnHYs7EUCyyvsaKqrsjb0gNa6Z5wOtXB/o1liF49AU5WqSiTAvDqSjdFBS1A2o7hUDO8xt6MmwBnO5GUqzLoeuEQQl0q+ZqINI43Y+uRZqzrLRI6izTNSnX33Z8GaIk0M2QmLTUxo47bGoo1jwQo7Xoh3ncB5o6xQJX/ezZtTyD8OizhcOl/WPlCHWO9jNBQ0wWBFyJwePwcaJbGY2OPCNRamylOaXixScGM9oYflm1uG1BMkVJm2rZU/Woobb2oyhnVuyunbqO9KrxfOoWQ+LSrvHXcaCr/KtD+2kC03k2Cj08XtKmZ4pmfFj7NNkdE6nokbpkHQ8vl+HzmH3Sdk4sRkQaw/XyGpXXPxnx3A/yvwwfX3zM8PJWrjBws0qe8SPoSv5jeDxhD+ir9u48QabvKE8aZk+jnLUPS6SFSycc4MgtNlR1chtOnOwKlhg3E6ddHkXG+hZ3/0cFKbr9jH3Z2QWSVPYYPGYntyWaoZD4YremBtXtr2En6yOa/rWVZ7QeZt1V/XGo6yxYcCmLPG3wpPzmNXMfbk2P5Rvm2djPGqvpuUlAzxIcCmR5vhsNrgWwzq+T7z03pSfRfcpiUL/8+Uhs9vP9iRfdaWWtOIMxXTEMn1V/q+q2z7NjnSvYPVbBCtQo23b+a6XZT7a0ya4TnWOPkLie4J+1l236+ZXl/z8LaUSL9PtOXsvZH0Mp9i+kFOcjvVZkYkq5Gx/Zw2UYhUmZ7pDynPUJ2VG2DzIEiGemuoslGoUgsKGF+s94xzUUbUbHoHbMerIsw74FwbNTE2fwTbFxVKev4ZA59k0nY5pPOBgzOYK1f1KH2dIFq9wdjhZYG1T3cTN92p1GDo0D3SppQtk/VOf2a4a7KwK1PBBrkv4USPBrkmqqBdLhdoBdPGuRV3wQ6oDkdgeb9UTNgHHp1foasllLoTNXBb96dUTtTA/MGyWzeN4n5Rlkjpz0XzvXn2QEtdQRax0N40MZsk23QtcSKWnxFuuws0gQvkeZbWFD1eAVpxlTJaheb8ai4E/2pwt9P5Ylzbk404nEQudn1p2WqPvo/RPa13A==AQAAAACAAAAAEAAA2w4AAA==eJwNlgdDjgsbx3ujMosUshJSKCmPdnH/r+t+iqJQFElGiJboRNGQtpOGrEqcUJGRjBBKkRWJUEYDCaXopGT0ng/xGxv3e3AWNGhRn0iOqbfgwt1HuA8OoZ/MbSSaRmNxYDAcB2SixS0Vsw59QPvSKNjGF2LZuFC0nIjCZcU4vj66neef+ExLh47mpBfO6IjdidP+AhrGtZGpp8ix8ofornpvKltXQc7960h+YCQVJ2pTUbQfDfRO5teWvfnkVB3el7sFgSv+hv6A1bhQUwTJeyecq96FO1UH4LLbBXuimpDoEomU2bFocF0NI+cZJIypoLLwSvrWdZmrR8STeUQpmvYaokxzD3LuXaXoKQV8WyaS6oZHkLZkOq0xC6Obrkfo89K/aZDlYOk9P3/eL6fC1+WW0IYWNTSWp8GHNsJqsC0GWs6AspUmNPacxfDnIcj9EAP71iQoFLhjzRkn+B5qpZJ1DmLSyAZauXY/WcYmI69iLrreRSMspYQtPQOxavNL4czIFfyhRMK+4xNJcdJZbmnOZdljM+kfjXb2qY0VfRw9+dKCYjFl0SgYrImHUdobKth0hVeW7MFtmVCM1PRCbHMjUrUaoZIsQK8j3Op4szdU/Zx5u9kZ3h3RLY68VETV4mxszQ5GzNss9DecjrozMtTpyvxhQDimmH/CPYU3FKllJ0rmDSXXrW7iAnNZQqYb70yYS18nqZPsrwfQu3cN5vfOYf/gajjELcDcUGt8eijFO1GC1tGdeBemYrX5zlisel1LPar50silB6wkX2eRRqMt/Tv/iJXDhUKUt83Cu/VZ+PrJEY79Yq3CYmWk83acwiXbk1DxzqavV/tTu91VTHe6ibBsEv+qOcru/hl0+Is1qixysVclHmVOCyBjr0R15qbo92AtTn+zR2nFduinCAh8dgPls9rAymP45+UarujWkbarxdOd1AIkLItAvw8GdOWSP2K3aUifb45Bs/5HcevhWbR9yA3IDC1D/pc7sPt1G+OuWbJ9QgLqqs+gUDkG5cOOYLqnCNmU+XDQY5jsdkaZixP0UqbRGu1kfLeJhp/iHRiHHUTsHkH0vHGLY06+onOpmRS8eDR1PqyAmsMT3JXPgLyDPhzV9uOK1gQrDcVEOB2NwzOPcQiWf8gFyruRHj6TXhkJ0hUOulaBqokIaLSB0vZA6PQPQ1XwZhgUu6FB4oWyAanYnJ0IF/koGHTdg/0LJVKonC8216dQXbsS+8ZHcmmGptW7YQP4rX48RilFw67YGaHSr1i5aibOBBbDrcAE400voGHObcje9qK07kFsXB6BN68SEP1uIJ0qtoKt7BYsHxqJ2fJnYRe/BW8nrUei51NkVZzCsOgIyFRth+ZeTQoeOZLmm5yhrFeZ0iG6CiI9KaDT149Q5aEQUku4B7mfoeTwQos+JKhiytiHdHuhgrR93EPU3dhmVRnSLO0Ythy7P5RBX+EaN2eEkeFUWxy4pQCDjE2wfr8DBisdsYBPICe7De6X9iIqYx8sBoRi/Mej1GkUTLmyG+nl3gKqjL/H7339OGlsKl295SPt+ZrI8j+PgQ/ORl7jHsQGRaGpOApqvVOF0nBvq0W1/ayvyllKdfFaqjjoujjO9QdeK0+gK/+xbrh1K5Z0uGP0/9Lg1xkP2762SE/zRHK/i8h6W4YSvaugj8k0zCmSDtcEUliBGmt0l0jFc584TzKTFxR+I3ujKHoXpEYDCgKRpdmXXn33wd25x3DliyL083dBZZszZm1PwpiiekT5/qDW31HwTIiE5KeD1N+iSujjNRoxfz6JJweNksr9sZeGZl4ng8I6Mb93DDZGsfSyux0lDfKmi5/vk8pYH3p4QpHCR1tLK8f4WrWaVUiLp8iJwXU76e9TqVhnsB/HXmdj2890OGyejfQ8X/pRK08leZb4Pn09DnfM4y9Jc9CZ9Z9XZz4Uj+m2C+XVlWLij2w+4GIvDU/7I/TBavH4CS8u3/0Ll5960sEX26lA7z69PvyHEj0UeOi4SM573o9TdvuwalcIZQ8OpiRHDalfga402GQs9g65Jz6/UyvUBklw6Y4pkrfJSBfP+h/0zVtp5aRYlkh6BKNBOpAEGUHlrDEG7dCCv/oh2DzOF8tdLPnV03Ul52fmYEFNBck3P6NMl+90Zd1knji6kl76XKXpoxfThn/+pb4tm7m2VzrPNo0gpawApOto4EuMg2i497nYGu6GxpUvBM3QEqHWpVRcVtsgKK9wFpVM+/KxgelCs786Ot68F041MB42mUDLaoxU84QSPIz0INlnBp2AE+LA/Fiy1f1EbjGKfCj+LLkZm7P+5wMcemo4X8s7RDYykVywqZH2V4bQ8pAXJVeunxFkpsuJyU+85nqkN7C6/VWolPrgnVylsGCLCcx1rXjkNi0eOisAdt4DEfTKhh1t7aRZK1Zz9sREJG1PFbu+A8mHIsXXrm7UYBBNdZ2T2V5Tgb+sJZ5a/JVcjOM4tLseT68NFr8cbCfVqYq86mSbuDQqiHJvV5N8mTrvv3L05pCmWLysmILanG8lazKN8LevKzau3Ya2ShX2n5wtrDxnLQ1Q0EVJgjHGKiuif9gq+PkMx5GddTf2mhwjrw2b6YMkmrzU9rBdwmw+GnqK/EUTVq38TuOs6shhznmqui5Sp+kBqs/OgPZafdSNqhPSRCt83eQB94W6qPAehpF9fwiFCbI0KksXbnHB+OZ6m5R+6aFRToXg9p11VukjamS8+GhpJ/VqW4RN55Sg2/8pcls3sNMqQ+6a0kM9/y7nSVl3SfbUGzI4Z8hZBQrs55lOeTl6XFiTTKvlI5H3eCtkrllL42MixW3Ldbhrp5Z07TAjvLT8LKyGKoIc5DBWx7+0l6aHzeKv48n6ai/49eoj5qzbBtbtj9KSAaK31nLpAaNwxHnOoZ57a7giKJVzL5SSQ+IfykjYxZJxhSTbpcTqn6fTBckGnvakigYlpVFm3Vkkv9sO45M/hXrdATjuncnXLYbDItIBw84vRGeXNYqWXioJ8NaBzSknhJx/Icg8CsDxIR7Y8XQjDu+z5at1Udio/Qnp5htF/xEqfPhZPjvrT+L+x6PZzDCGT3e9pgc+5mLajlgaXFRDxWOeU11Tbz7yZws97VyIMLcDuDbij/BtQgIaOrKx6/U6rJw4Dmqlm6Bm0CN4LO2PrsIK4aqlIbzeFwktM33xpxXSGP+dNGPNPJI0X6JX2yCtqQ6lCwUpFJjcBm/jEo5zOkXb3zvwnLZMTllnQt9anHnImWhuzXlCEtGem7XWUmOLLo6EuWGntTl2rrCCR9widNFCdBgkwWuQBr5er0RNX3c4toyRfrSXQ8+jZTh5MxIFLf6UEzGBV5b2pgnp5pQz3I4KXIfzZZ9u+uHtSY1brvBi7fs8r/sm5/eaxh+bRDF/8DPabxdOu6rX85tYcx7o3ESxJn+JuRO94HjLGBsHVIm30+P5471d5NynaM6HtF82byPLSctLE6cMihA4WBtK+l1C0iRZqMibUkK5DLV/z6MdnuPopE8YVZ+MpUTZSTxtzwFaZf+QzN6Y8Qj7TZwiePD5l2vZYs4KTs4Zwf73lPgvT21O7/Aj7xE9gvyRKVgwdBiWZ0/Di7Ursa7BCGOMZ6Kt2AUmDaowrpXC3WYVfq+vExJqLBDp3AtVcTF0WThPX15VknpwN1lLZPnzSg/e++EIX7S9SVVf4rn0H0dxWn0ap3zcyi7yVTRVaygbP17Ou9w/Ul6wIrcE+NGeGR2C/rUEcYWrDW4nLkBY22Cx6+Uy4fuehUj/7IAmTRnxWFYvpH5sQr3DKLgEuWPA9lmwM9BmvaYyysm0lGYFXKdw3VyaUtOLy9xLqU3HW7z9VoUDdvXlyFILPvM7lfNfP6Oa/CfUr2Yay/tOIwWvpwhsMaFHHspUXkQ0n1VKH+estbGKtrY5c4Fsxuv1tZ0StwPj6xUgi4nwGLgAIYf6UseSh0J2yE0h/I4TjalU5uyuYupb3EqpU4+Q+6khrDxoL9+xu0kZM+PYVsON/2qdzQcbh3JA71h+Nz+ffveZzhN9Qlnz7jpxg1wB09YJEIb3x9ThcniQp43T5taYPPypzYpEzbktQSNRpRlj+49NFhu/SrOtf6WOi/NUIfHqDevyXPFlUSH5ZgbR3LgAirZwYIc1T+jx3bUUdXk4RyseZ487jpyw5Syv+lzME7X3M+3Zz6YRytz7fh05Z0dQgqs1ue38H3aNXoRvJ4uFlBxDVFtqIf1Fvqgk2xtD7thA8ngMbumvksbXzkLlqBUwzB2LePVLov3v0zS6w58yTOexhfw6CvcBbaFuuviygmQzdNn8x79kuL6IMs61k3LXRtYtfEMtF6U8edN0EbvqOeKGK9vo3YWumykSH10ULpcuhM6SDmHOMDfkTLoleE7vFqImjMCSZYr4NLAPNlzWlWa9ulAytEQFlm9bhNDINNK42EP5IQepU3sGqf6rTo8VeqjEvZxGfYjgN04NpJ01nzPCPfjp+BS2z13MqilHKF03mU2mW3NTsLrodLYdLb/tULRmAIpWu0jrHc2k3avNkFmggoZWVTh0F4snq38Kb00m4FzgJ+F6GKPcXxf7bMyQl5VELZ29acnOA2Rercu/Bhryx/9+OuHSTm5epMlBvzVYMnkZ31+RzznhcuznnMz9D6dxP73z3LtwvFj1cIS42+octyfdF4PNjgrXJvwRJi8/INa2fBN8MuKge34MfJdY4HldkRhyNgDV/86C43+Nb0qLFmNDJdigbkqugRfxo6ce/4RGkMsuVXJpCyfpmW5S3+LB+/60kNqvRHqQlkzbdk3h8M4DHBSkLlpnXOTCVeZs/VOL7z8eIe2YNEGc4Wst7TezLxQnr8E5g9+CvsZdcXNFqBjjt0zaNSZF9By6BElJYeLz8v7Y1joXG5c9EJZvWUQy6mWontWOtZm1otulHxiWoUu2dyxo88G76OeSIaqt3kI6OwLYcF8idQyfS55DqvlgehdJFjny7Kk2bPj9xU3rGXYo5EaheawZfkkWY494Q5yyxI29Iozw57oCVKWV1LX4sbA+agomZGcVN4SYSZVDHon/BxlB9S8=AQAAAACAAAAAEAAAnQ4AAA==eJwNV4lbjwkDLJVK0UEqVESXSijl7J15f5FURCjUikS0KRZZKkeHpIhIJR0oqbZylJKQu0v4oohkUVSIsCJ8/oF5ZuaZmecZOfkIhsc9pLXBIB64pE/NLZ8YvX00kzo2suSNIdNlhjHgvr5QXPkPL//txPTmm2jWG8W98fNpfd2MrZYToROwCpHF+2ldo8YnE27Bk89QNm8IV96XRVNhBivDv8P0gTnr7ozALN/ngu+nbHol+jPsdR8hXTaRYZ+6bW2mubMo+ASlXCaxsXInv6bHMLz9J2Q+hdFovDfbt5/j/UOp7NkRzX8dPDkvV43ZzodhWPYn7WvNeT0glsNl9yBhaCgDn23h1G0Hscm8AI+rQ3BjSSTVdN8LMk7FCJybR/PeP3hhbJGQ0WUheb7QkVX+Jch8kIMYu9swHvgHcywc2fqfJTWenaVV6d/cZFfIu/Zu/NDryh3Zx6l5fDqzH43h0z8jEeb1GQseNrAkUJ5lEW0Y67iaAwLiKFe5QzLAW5OGbdHUn+MBS41dbI0agRPJiujUqMOG+duF+J42yZyWY3R4WA6/94qSrImKbL45gcPnp/O9VyZXJFVwU2UCaiZ4M/0/8vAt8vuKN6jaZ8yNUaZct/Iqhr/Io8zRAsF3tRx/JY1g86t0ztCKZeDWq4hI+oGoUgdRY6s1xww7yIlOPUgyUrKTuRyM3EJnyabqr0KffS+ExltmVJ22gXELlnJ/tTX1v8cxr3w3v89fzBmyK1hbGMiG8EBGKR1nt8907ppWwM6zv4SOz0locJ9ol1epxx27nSAVsgY3vMaxaF4AV3mtZESvHYsm38f0cQMka3IM+To7DjJP1PnzgznVbzpCtygUvvo3mWOoLsrZHKZhwyg+ibRioLcNKzoHc8hYVyauKcVkNU2a+3fCueEeIl4fxK9311C5IgAJLrn8bNYLi9J8oWOlB5K+OjN4415UGxiy5Zg04yTeovJIb6hZGHFptpcwvmCZ8OVgH6Fh5U746T7DgIwISf2wjTybIcv+vdF8ouzM4ugc7k4czSeXVTirSZtV6r81T1XgK38zftG/hUNfA7nZrxe5ty2ETteZwvRxjjxV8xjP20Ziqv1Qal5V53KpZSz4nYdixWrI+ivRqiKeufVjuX/RRl530WKRs8CMqf1p4BsqySnTpWZMFjPHfcFAKW3qSX3A6Q3zqb3XjvNP9+WPGmO+tvmOg98yEb6iBWOyjCgdT4lWgQxri4I4/tpyoSFal2GnH+Hl3EZEupiwV9Wc/4xRYuizvXwfbcPvP6fQbZILSsJ+YeD6ybyi/x2Sljb43jiGtUuiWLtrKquXGFMndQKPxm/goeQJfK6lyewPdyH3cznPvjdkR343DA8pM63dD/NmzKbtydtC45QBwrJ7w5io6MPZPY6IEorQqKhDq+pctFl5UK9ShoaFBeKceT58+Swepl7B6EwIp56KN5sHSDhmtQz3xQ/iwhFraOmwjtZ7VvCijg4TFFQZW51ERc2F3Nd1nbVzXZjZ9R6+djIsrZJBp/JNQTZgAecb9Oe6likoCJsj1Oi7CZt1pJl78Sasg8fz8L4sNg2oxLkbI3mmtB6nRsTgT80QLJzqAMPXHzG5pBmq3w5gwUl3ehwax/1loTxzJJy30jdT0mVBq5uBrHfTpVKmNtcul2W90jahdkQ2mqJahQ8jrsLHMR4ZLtehH2fB1IkarLFchwcj+yAwexqd/Xey39Ad/HhWj5YtjuxoTeFl+SCqds/m9+X7eX1qDFzzwqk70o4NpkXiq5ggPF6ky6X+/UWj5Y6iikWGOHu8vdix2UD8S8kDuvLWkttHUnB6eAcMTaxw70gs8nkC7Rb9odRQjMpyLWj3nha6XuogwHgT8zRdePa+DfWXjeJCz8sokJ3IhDciT5Yk0E0tkv2Dv+JIlBEdEiP4/WQf0XWEAlvXpYrpUw6K7h9Hi4ds+nJoo6cY+u9B0cIkChfTzuNCnQmEmBf40qbK0v278KXHVChcmyfYC4N4MeEzLtwpQ1eSpeRJ1Qbx8B+/PTc4L26cUYIBfWvxvbAZ8j3uoo3fOhx1qAKmKtM6sBO781pQMLodSy8oUe9ZL3a4SzHMK1z0mx8rxu2OE1+9CoLsq7tCZ041MMEB+ZctkfLkExaUmvPAIzkuHVYHrRuNmKeSLzxKVkNvwu/Nd1bl6D2jRR8fG/GAYh/a5rpw+NxdUMg7w2RNaT45cZ0+mVo07LbC6pLHmMZKBPV/jpVl5Xg35KC4XLsZr/3z4Gg4HBG70yULzMfghfxg3E48gvDpaWi2dkHo80GMNq7BlXtN2DhwMV9WP0RaVgZ2mfziT5PdcHzayH6HC9Ad2kT5pyvobfE/3NmbKyRv7sYM6QKkb/wA320tmLr+B9oyrosvYo3EbTUJ4jyLAFwp9hPX5fTAra+FeNRkEk7dMqT9rzO41/oItf4DabI+DKdvnMNzLT9h43VH6G24hpCRCpDL8RP1upyhvy6XZQ/0xORQA8n68xqQ2yqPcS+qxaZJ/+HkP5fQYXYOrjsOQKUzHxXfjon6ewYh+pMMhrgq83FnI+aEPcWakyHizNYZ4giN7785O6Glezj/MqygZLMO66WfwiFWhbGn0rhE8zWCKozxoV+7cKhOBduua3BatiwDvj7BqDvlGNXHDEohacgZ3APl2ChssTBmd4IZxUexPOtZhKXqyTiZ6SPWuBjgL/dgcUB8qjg28jbUCkqxwt0Kjj3KsNj2CEOsdjJSNwVzDybi88Z0yP8by3f7LrDqcixiCk4KyUd+CVd31WF0yA/cex8kXhpiKYb2yoqBNr7iqpdKvKiQglV5sfBecFkUHz4Vj9nsQ8U/KnRs/YCxo6aIL46thea5x1A5vk9MtJss7tSeg7HHG1HQPRKt9o+xTeE92nIU6f6HLtchgzfFUKjWncCY9lBOd2pD8d7bWLXRFHET/0WtTz2aLLX5foW2uNN8DAs7K7BoXA5S3PRQ4m4oNuVEoskkD1ApRWHF7y7k+aEqWhvHjCLFXof+8Nq9Hk89NCX2PdnwHW3KRBcHNPeUCCoZw2geEsDxTdF4VyANTfEzilqyhL4dH2ynrtmCLnkFFs7WY73WfDheu4pHtTvw8o4qq1re4vWg63hz8A4eBLVgfLI6ywzf4oi7AQ08buKj9BBJ8KANKHpXioAOd5wWnkreX74qKNttwufFDsy284dy93j+d+gbZM7P48LkEEp/1+eEnzFC3bo4zHCIgaf0bWGK/SDM+LAMLvWJyJ98AiUZu1EXEgNJx1F4BE1mTukmyKT+QO6qaNG2KxO3Z+nybu8nmP7MRHmLAXdfK0TsiyQMq+xP4zkyiEvS4fHFB3jtghM+N43G4p5T9I034p6mCMRXW/FRoB7eKsiyOOsp5JSkuUjYK+otUOD/+DufWTPFV6OVqFqznf/eacKFYa7IdpVi9ntV6KrL06pHkdvUpnKC9Uw430mBuqs9tQzLcKrtGJKWVgm2Bl227XJmWH5+B0YNScOLO0rcMmYTH7sE8dqjSgaffUDZyCr4tEgxQm8YnT7ZYcP5Q795fMSRsV5QTYnFz97/QaK/lcYn5yKtsB87w8vwtaYL5V9kuTO4EhXiS0xUN4XbL1eEuXbjYtEoFK4BnurX4OB4OSSHuGB+qS67p6gxRSkKX8ddgEtzA1QnZMO7tw0lgzSY0m+skP3oCTLzo/HtryKUXdQWy999w+BdO7B94jmYPe/Hui3B0HkQjDP3oyC/4gauvQrAt/w+vPNBgxWhb6FmNVEw/ysfLYcH2Q3+9hPJgWHwKLgM/fqZdDb6hZ6Mndg30JYjFxlj+ZRg6MlJM8stFvrho7Hy0CpkGSpi60p9WLu9EXQtC4S+PSt4Zew+rvZ5LMw0rRB27vuBxmwZTpjlxdeK03l2mBTd1j9GQmomFnfUAh63EZ1sx5gOJ771t6fqvkN8M8WINbnj2GStDvVyTd5YtIQmaSUY9cqUWww9GHBNlgf0ZKjhqC64mcxneJYZ53y8DBesx+LxxZiU9gxaC+S41eYilqwMgsZCJY63fQmz23u4+DemnVpfvvl4CdoTanBA6rhEVSLivMd2Lnp2kg4X/NjbW8zc3CZccrrB2nNnYPt1KZPkYzi8XpqzXAvwOmEon006iqNRibBPe4Hi7D0wLryEZp13iJhZjG+ngnHLUJYNVUc5VWkoj5jVod2pFKXvUkSLsalo727F3PkdaFUt4t1GCf235aNdv56vLW0o7orE09pCbg2UoXPgTwxv78KMtzWIyFmBQkkQsz4e40UrY+raFGKA8VqExEwXfBK/wOfCNsy4cgsaow7DfEsyTrVWYGe/339INOXyITlYnbWLoT2fsCmrn6gT9UxsetOXV8cNYJmGH2e2W3CXrxfVva341Vabcz3DWDazg8VDNFl3KZ/hKRdg4udI02nl3BlrxbqGG4zwPkXrPj3oGrqQx1KTWR87Gf2rbsBhk7JYZa0sTthbhcf3TmD6/X50e1XC2d6ZeH5emW971fmHSgZKpsn+7uoY6qeeYKqeAuWGrOaguhr0fuxLr3+e4sHcpdwafpOeUjE0Si7nu+3mXDigjEVOb7D26g4eHpguWHyyRfuccMjeWsLaWQbiiwdSHNWuQinf9eI5n15UzNOlm5MW/16rT//oX7zsoshb5evB49JUsdAXk8rDMLO/Dj2zRZqr6nFB7ED+KcTjsIULX9mDV+/4867SNnZZZPLs1lTuPzCCnRsjWNN7llcapLldbSYUPK/AU15BfL20ncfv24mhy/pwRNV0Fn8eymEbOrk3T1r0uW8ryrS18VpuGgK3C2LVoKF8eFWLWn+P4dFX5gzZtADhBXmQ6egRIw6bY/o8VZ5Z5MkzRtW4N4mccvUeNzcncr3pHlyp9qD6Lz2EFp8UGl0kVBufJgyPPCjeMFmOlm23EffmFB5/Xoy43Q+pqHFPnPhDoOVXDZ75oCEWxjtz7aOjOLb8B1+2jBOHKg0W/w9dvdw4AQAAAACAAAAAEAAAig4AAA==eJwtV3lcztkX1qak0lshJTXSkFTa08J4v+ee936V9rSJ9pQWy0SI9tJKZC2pVDRCoZSJjCU0iBRRjSmNLTVMZMnyu/h9/7nL597zPOd5zj3v5x3YEY0yZu7Y0jEELV7LyaBUM9EutkPix2F/jD4qbjbBpK2a2PzWCovEDNBr40xc3DsfUdoQP4bPRy/3f+GhsT1xMP4bIl++4rYfzsC+06moH78Co+SXQcTWSaQ3zoYYrq4nUR2b4f6ko1yrfCKEPzAQ9qaf4NYpU6KtpAF/TXFG9zlWaFQwG2XOR2KbohDD7ZxQV9YXtQOWomKhBVbNc8Snw06Y3+WOKjoBOLEtA9Y66ZAzM8/AyuZcsjfKkguKdUTxqSvwv8O5uNg2AQ4/MiC9d/6DqjHyxMfLADR0rYmvzyhUVSvCiBrhJLoH4M7bk7D/NE+cnH2x3MgKtdAdD1hH43gDY3TK5TFhoxFWKtqgWawbhsjqY3FPNMo65aPVm2QoO21L6DsVsmZeIEg2ZeAXhRQUL1yKxS5y6Cxrg/4XPXDBZSmo2SEPFgfHwZ2sYliutJxof8nm9Hu0cZa1B1493ABENxSfK+rjlUvdqDCzBJsuSqL+kww8P84Czd04lHnH4QRZZ4S4hbgj/hAukweMK51MxK8dJtc+7yZ3+nOh/Chia9JCLBmxQ1NvCxRLscC6jANEqWYxnvPKx/BXhRDpJ8epGzmSr3o22Dm/Tzg4Nxa+mpmCSvI0LFcj6J4Zi5GB61AmfCNKvo7CIcsg1BPa4W2rRTitMAh79ieiiVQAHjn0ECIumKDONnXR9PQA4mC9lStU6kI/ugEbRvfiQ60QdHI1Qd3gAqz98zlGptjhz1OrcaGUIZl0XJLodLigv0cwHLOMwded54jWi9k4ZW4YJu5xwFtqnlgx3xR/2ZaDfkdsMdveD4NsXTHXRQKTD4az/Qxct6kEOvr2QdOmg8Tc+xwhFWVAghA/iCkh1nAoUbgKqz0ruLrz70h9wTJUH1birL2yhKq3ioRZZ50h/ss63BAvi1cUw3DK12A84eSOj/tX4KGfNuK0246o7QS476Qb3pfZhOJtNlisKcJTyoAbCr3x9+tN+GXpXNK64yacvf8AKlv84eMYCUgsTcI0xUTM4FOxomc1rlGPwQervfBNtQc+KVmHBY0EL+ycTgTbErDikSWRa5iM97+WoOmVdPxwcR6uSAvE37wpKi4S4VynZJypyKOxzDzMCirEV1tn4PUiZzQLuYnL5mhxY//bDqM/1UDdriGwy7qKsyL2waqbLuj42hG3qNjjq6LNuEMnGQ/eXoy6hrroMiiLF1bzWEnlSYp5Lhwuno66Z9VwtHcVOk0OQqVZG7F4jyxaSjOcc9Z4oncGBjSoYmPiRIz000TRegmcb6yBZk3KUHLBGeZ1OCOZpU3mV5hAhVQ9VCfOhtWna3FgVRpmlvvh6ZQktFqWgR2RA8JVY1LR8mUhLsQidA7ciTc+ueKgeApWvTRByaFFOGS8Hhs9EtD1fDpur7THXndPLMn3Q7eZYVi0fz3Ol4pHzdCf8WhVNMSI5XLmi36FrwYaGMwnkZCMBi5FdRzONtCAUVk1VJmqjEnXQ/AVl4eBI2HYHlOMLsq1KIisRHUNK1R5U4ZJRy2w8nkwfoh1xieSLlj1IQv9++yxsCkMJex/xaMfFmEZq9/XnRGoVjAHtYbXIDHfx62Qe8Z57m7krnbpkxNl9pgbsIqkvQgmNXmRILSeAkYLxsF04xJsbC3E52cTULw3HW3rtuGxU2vR/b0dJl1aip0jUZjp9pybExmO9//gMNhNwD8wluDHsK+Izf1zpL7P0z0EfNTstdTBU8BHVMVxZ2yauXaBJiRfngWPtHZCrlo4jPb0kDsDciIP1ZWYplYKlaWXOI31ARjNOWH2qTg01NmP2XVhmN6QhjdbHfCT92pU2+2MZ3yqwDwvC7VMc1B0aC5d6S7gA9ol+bVUwBsxXHUvAT/NVcB7L++nYgOS/MaYBq5r0VmuLGs8XAxiPdU6Cz7vL4PPPxlD9I5LkJQaBvzXTOjxPc2lsPvt7H4YG1N9BbwP4/9hWzc9LqvGn9h7jBanKoDT53vQPeE0NdIT4y28Bbww/oGoJfCTaISdtXMR8LPZ+E2D0p5M2iOq5oJb0mChgw3oDDuDe1sc3IvPgIqyicQzSA4+aOyBQ9U98DXDCMKl/6SfO1X5HKZjm8ePGMcYhzWqtaKnLa006u1NapgjhdkvN5GAkWy6PXUOlfQR8IIxKaICxsOK3Ql1M6Y/j3Wj+jWqdPkKSy7P7Byn4S8G9YmmsHOKGZgHBUJg2DTSYyBDhpsp3DC4Db/slCB7/lLn7uu0XXII+IGr4C/gh5YI+MBlP9YSFz/Rboa1qLwRooNPQXGGuej36hwafvoL3ayuTAU7Y6k+88Ha98f5lJg/6KjyDHil8BDatH3hxcAWAJsboNOaDZONppCOJ4XC4emyJD97JydXE8J9u2M2dxM+qMsT6jTUC790ZXLNtt0iR7/9dFuiNN8QJfY9ronVLZrmuo1EM42ypaZTf53xtJv5deQbdpc67eqfR5c7Mx8Y91v3p0IKWcfViGphpKUVrC2zQVbGAvQehcCNwkjifkcRIlpucE7l5Vz8yVSqUJ9HNVicOSyHlRsGKG/Laur6NGrK8j776T01WirgP7O4I+m/gSI7c/OjMc07dZa+3WBGVfteUB8xAb+CeS9u10vD2sX5Ltmn0KbmAPmfh2BX21mYd8sWHMZrweaL/XDmTAkcePiEE7tzkMtIWcFBpCRv/foYFY21p39OGEefKX+mlczPNuarAhtnxMry13xu028aaFs/ojos5wl+Ar4u8w+RvSOl0s2OdCU718Tw4+840Jebp0KoxXmQrnoFVecOQH6KPTxa+wBiNK7Cf3QymO01hCGXOAhoWAP68y1Brno8f5LFLKpL+o4RlR5Pz7JYTw22U/Ft6pTOeE8z2FrinjZtZToEJ3dQOTSkf98fz48e0aMBt5X5uKNi9KmctshOpM9t0cwA7yQx8vCmO4TPlSIQ40VylI3IVIsY0roqhrt23AzayQzQ6ezh9GfXcsByKe5OozOH1fk1u6xowkE9Gsm8MBOvo9/8sMG31Kx7Iv9h1IQmH3orWn7FldpGPqZBQfO5UpdUzr8gRTj0rocrzkzlsjLyuAW/xkFtwmRS/vgcZGtokMtyKaTzYh0x3OdKivQeg0t3CHQL0uG/hzzsiknnvsT60tWjU3m7YVV+SYckhY0XqDPTUyniCB1apM7bmr4TdW//lz6P1aS6b/bTNl5B9DfjFTQ8E57p7YKWbfkw9ZENiTGsB0iUhiW1yqTdpIt7U9sMFhN2gtHVuWRuTiMotgOZnyZBNl5q4TLLWqBTLI67e0CFxDBN49ib8y2R42/EaPBKrH8dCVfhvZj/G9gbzCn+RF+/lBaNK9DkQ7VWiqwr00RvmB/2yctgw8qn8MeW37ipe/rgcrg2PF9axt1trYOFy2JgnXEdXBKpQ9oHLZL2SYrIhGmSieQhyBhFQf/zTFjyYifsvmoD32rsIeMwz2yA9ns3ie6vU+CtWH59+VvoXjZuYm8gip1x++c1NWW4u9n8Hv5Bs663corpadzJ9jFQk/A7p+O9mPXxQHAYvQT3En6HQQtJYlYVQXz+uQ0dM7YDSQyHBzv2w6uofYBbnnAnVP6Bn0rHQsjYOlrM3paXK6H25m9ECgF/fq9DLytf2vVpHL3kvYsuYTyi156nnUyPpeddqRPjdK8rEUK3aIHEsgDO4/lYonfmHXel4SLHX5MhDp4V5PiNHnBQ+wqBu5PAZe872Dq7BHxH/UBwaAFQwxChXrWS8PL966R+7DPhhV8PCPt8E6BvRxP9LdGXHll0i1oxrKabDfRiUfF3PvXMj5TGOFrIsD8vF/C5vp1CVacimPS3MXz4WMT5C7aSgX8mEs0vsqTnYy4cuGFCEjMbwflTNshHWYJHeSIcylXjTnquhrCaY5AlPEAqIwpAgcXV26PCm62rpWvej+d9vH700W/fBNaTs5jmRezMtZoeuoZhH5nVR3O7SmmR2wuhhtgkcLMTJ4Wji+FIxUMwTHAgySu84fKUfqgveg2RAiPSd0mWOOhokfhBd7iBa+CutAx0VGpA+4b9wsehQhx+c57qXplLw5T30tpMIXVYX03zjOrpV8YjntXiX88m8+N9vuH/Q09vKxANJF+mEozPucCV8O9sLTiaM5U4ON6Gz8mqZDDjEWg+VYJNK0WQGmgJmWjHhbh95D6w/xlRC+pI73IV8A1VI3sP7YHFPceA9liLDJjOv+u+oV/URqiYVTOVYliZrMYsmOcKJ2/T4ZB9tJbN58mK8Xa7BDTf+gJ9y9YtnXfB62U7d+WmNdGdYkRet88mAYtmkHGe58Fd+gDcOPsWpkzPBas7xTD+y1biPDSPdP8bSjbJd5Ky9RfgjmEeWZtDEa/10lqW65mxtfRumuC71/7/92Dw/79pcux9WKu70raIUir581LKHzSivP54YvoqguSZEvJznCMcN0oAif5iOOV0gqy2zSa7xuUSGphHPMguUiYfSrw9n8H7zCEwi20G5YgxeFPcl4ykrgJ5pmVh8gMqbz9MJVxHaFzxRZEj27uQkk6TG3+h11kvjN8yhva9/ypSYft3mTZ2c8bwb3lPiL1XQTZFGJCqXYoweNKELDmsQLL0mkD3nRZZadtIJJ8dIM+kBmGc1VaYVT0GdVxlUT1floQ2msM+DR5eyjXRgyz+Yvb+Hvv8yNXS+8e4nI2E7d0tV+DPTImm+vnHqRHrU6ueRtNYpovg3gqwXFwLf4bHgJeRGFddGMKVKo9AZ88E4vKrAglUKiVek5rI9Oh+yDcd5NbuP0qke61IR4g51E8II+cLWkHu38O0jmndxbACGIfB4HK6WOYc1Ql3+e5DSXMabWf8CliN7FZooG4LH9PL1ZVUwDT4H6hhY0A=AQAAAACAAAAAMAAAfxcAAA==eJwtmnd4zvf+hwkaMY7Zi4qErCeD2r5PjmrE3rNa9TNaVMSucuyiNpWipKq0ajX2Jikxq8So1UiTqhXUbAi1avT3vV9v/93Xfanz5HXd55PP82nvBLZKeadNyxS/jj2c1ZXqiWtGxDt9omuIuzyMcYIah4lHrQl0LrUvK+70QUVnUffC4rgGFZ3NGc+T4duXg5zwe9ni581CnKV+R8Qnr4c4/iEbxcmHQ53Euoniyp+GOeXXDRf3uBHmFLnYQBzcMNzJU7KYuLY33Lk8Y8cOuNs/4c7siwHi+ucjnBkdGteGhyya5AxqNMGBW3+01Jlx4bp4VYc5TofUcC/sCe3vfDCji7hnlQjHWTtN3Ck00kmdu1Q8NzHSaTJyl/jbu6OdY93Pitc0nOZ0aHxXnFlhunM7MX803P+HmU6VGSXE9Q7scIaODRR/3+uMkzy4krhF2jnnn57R4k+H/OTUe6+xuHPz75077v7FusSkTJ8y0lnl7g+HF52p/eFhAypqf7jqiCDnors/XKtssLPY3R/2vx7sbHD3h+P7hDiR7v7wwbah2h/ekRnqlHP3h7/Lsf3hjLgwx9/dH95YJ8wp5u4Ph031aH945dce56q7P/x+L48z190frj7hTWe+u78+T3KCM9jdH46ut9SZ6u4Ptzkz0XnH3R8OrRrldHX312fuZfvDk7LCnT3u/vD6a+HaH/70twjnF3d/OLXeBKeduz+cv8xU7Q8PnDLNqeruD7f3X6z94aEXftT+cPrhA84zd3+4QP/VToy7P9yk9GTtf7xP9ZQ2PkPVP1y6aAvtD0cvCNL+8PECQeofznknRP3DsVND1D+c58NQ9Q+nVw7T/nC9ah71D29c7dH+8JJaEeofnh4Zqf7hnXcjtL8+w3+i1D+c3SNK/cMjrsWrf/jJ7OXqH157Nkn9w33i3lf/cFypSPUPV/WJ0v7w0f5R6h/2rVRZ+8NvPquk/uGZIZXUP3zkf7Y/vObyGPUPL+s1Wfvr78/dpv3hwq1Xqn94fcps9a/P+cz2nzEsNCVl/yfqH2502c4fuGdX2x8u8731D297af3D3w8IUf/w7GYe9Q8vdez8gUc/tf7hhNgw7Q8fSrL+4cuhHvUPX4m3/uFxsdY/HFXV+of970xS//C+mCT1D1ctvEb9wzGn66p/eHCc9Q/7vozU/vDjhCj1D9/3VtL+cGbtSuofDt5aSf3Dg0ZHaX+4f1SU+oeL5Y3V/vDW4d9of7jHxM/VP7x4XXf1D/8ze6r2b/JZmZQu7w1S/41dXvh2b+2PbzajgfbHN//pv+ofvzcxSP3jfWsFq3/8qvgQ9Y+fucbOH3ztIWHqH+8/2vrHH/ogXP3j/+OeA/SPj/nY+sf7ZUaof/yYr2PUP77vb+vVP37pv7fVP75R1UT1j99Ro5L6x6/KCVH/+OUFPNof/3iJR/3jz4638wdfZ0yE+sd/WD1C/eO73onU/vjmEyPVP37DqCjtjz/p00f74zMq/J/6x28fF6X+8W8sjNL+Pl8USlmYEaj+4e2fBml/OMEnWPvD762toP7hdv0rqn/4/p8V1T/8/oMg9Q9fzgrW/vDT4iHqH05dHKL94RHtQtU/7JMbqv7havGh2h++VCZU/cN16gxQ//DcymvVP1y82s/qHw74a7n6hye0rKL+4X6/hat/OCLEzn995ud2/sPrTtv+8LCQSPUPn54bof7hKXPDtb+26v25+ocXfD1J+8P5mnXT/nDL41HqXzuUiVL/8Jrntv+42s+Sj/UIUP9jXR5zNlD74xt9WkH742u2qaj+8ec6W//4H2tb//h36lj/+ALlrH+8sz5U/ePfP27nD37/JI/6xx+tbP3ju8+z+w++50PrX58nY4H6x1+Zkab+8Tkz09Q/vtCpTeofPy66ufrH18sOU//4hhesf3x6fLj61+fPH6H98XWPWv/4v6dZ//iLpax/fLX21j/+zV8jtT9+ZptG2h8f/zxS/eN79qyk/vENwypp/4dtLic/+qW8+n/s8ojtAdofn/A4UPvj65Wy/vG+mRXUP77TSOsff+xBRfWPD0sI0v74k/2D1T9+0cpg7Y8vPi1E/eOPdQ9R//gWVUO0P37fyprqH1966WL1j6979bT6xye9fUn940v02qH+8RUmtVX/+NzOEepfn7O99Y8vuTNC/evnPWP74wel2f0HPz82Uv3jq+2x/fELn0Sqf/yfG21//NPAutof3/OL5uofH7TA+scfXWH9fxx/OLnh6fLqf5DLC7ta/3i/ZtY//tKb1j8+5bb1j//hM+sfn9PV+sdH/5/1j1851M5/fPcgO//xl0vY+Y9fGh6h/vEL0yK1P37ip23UP7536lb1j7+x5ZL6x/t2uaT+8a+f3K/+8fPuj1b/+CaTQtU//tir8x/vW8r6x++qbOcP/nP3nKF/fO2cSPWPf9YtQvvj7zsR6h9feXeE9sdX8Y/U/viz/0Spf/y9DpHqH3+rqO1//bP1yecHBaj/my53WW394+8NtP7xDd3vX/SP/y7J+senb7H+8atSrX/8rQHWP35rQesfP7KJ9Y8/mx2s/vFr7lv/+Pq5Udofn1Str/rHL+i7Rf3jpyT9qv7xXyRcV//4h7sz1D++4MV56h9/c431j/+suN1/8EuXW/94/8XWP77AX9Y/fshKO//xtwfb/ninvPWPr3PS+sfvdP9Z9sdHRdn5j7+2PVL942d/Fan9ey6al1wuyM7/Xi73C7L+8d0e2P54n0DrH7/win3/xXctav3jJxa3/vEf3bD7J37xz3b+488XtP7xETcrq3/9+W5vq3/8hW4NtT8+s9NE9Y8fV/m4+sdnZPyp/vGl11xV//i1YzLVP77GyBXqH//4VhX1j49172bsj885HKb+8c2WerQ//t046x9/e0K4+tc+Xtsff22s9Y8v9NL6x7fwWv/4YX/WVP/4/P2sf/zqw7Z/St+hyVuW+6v/ZJcX1S6v/fHfHy6v/fEXOwSof7yTG6D+8XNjAtU/3u/bQPWP990UqP3xizYEqn981xKB2h//4YR66h9/a0dL9Y//vVtH7Y9P9Jms/uX37FT/+POHQ730j5//ooiX/vGPBmerf3zHB0vVPz7/iWj1j7/ia+c/vlhf6x9feq31jy+x3PrHD1ls/eNn77P98cfd3xf0jz+z2fbHt7hv/eOHv9Za/ePf7WD940e9Z/uvWVwv+ctj/uofjjth+8P+hwO0Pxxw0N5/4I83VFD/8O559v4Dj0609x/4t2/s/gnHtLL3H/i70rHaH85K7a7+YWfRUPUPrxw4XPvDZwsuUf9w7tvp6h8ud/iu+ofDv8lQ//BXPnvUP3ymVIL6h5NbVlL/+vwng7W/fq5SoeofDv4rVPvDpQaGqX/4M3+P+oeXxXm0v36Wkx71Dw91f4+wP1yl95vaH555PUL9w6tTw9U/7L0brv2/PVk4+aMs6x/utdf2h3+pbvvDPUZb//DBpoHqH66TaP3DNc9Y/3DRQ9Y/fNg9c+gfPl2nlfaHH2TFq3+4ljNM/cN9H47X/vCHvl+pfzhz+n71DzdpdVXnP9z04Smd//p7Hq1T/3C/Iv3UP5zzmUf9w93P2u9fOO9Vj/qHh/va71/4Sflw9Q93dMLVP9x8m93/4frtw9U/fKKe7Q//d3kb7Q+Xrh2p/uEVRSPUP/xisu0fUGDTjtkXrH/43Qj7/Qu/n2v7w+P/tf7hYtnWP7zgrvUPlzls/cMlfOz+AydebKn+9b91cYL2h+d+O139w0WHJ6h/+PjGWdofTpu+Qv3DAzba+Q+v++CM+oev/7la/cNbUiaof3h/0Er1D2c9+0z9wz/uCdH+8IYidv7Djx6EaX/46HaP+odHlLXzHw6ZavvDMffC1T88q4mdP/CTRe20v372q9XUPzxqSIT6h8OSIrR//oziO6IfW//5XC49y/rH/17X9sd/mWr94x82sf7xa8dZ//jj/ax/vN/hRtofP29wL/WPv9R9ivbH150wXf3jf5yToP7xc+fP1f740NOL1D/eCTmt/vGpD3apf/wAn5XqH581KE79469uDVX/+Hwfh6p//A9D9mt//Ja0+eoff+Vsde2P9zyx/vGRtez8x4dVt/MfP725nf/4zr1tf/zdBXb+4z8oWkX94/8YYv2/5vK+Zrb/iZGjagd8ZPf/Iy7/7m/9p7mc1cLuP/gf3qug/vFF69v9B7+tQZD6x3cMCVb/+MLDe2t//M9DZqh/fOrUhdofv/HYIvWPn7R7ifrH+zdYr/3xAbdWqX/8rd83q3984o2l6h+/O3u6+seXCnpH/eNrxYWqf/yq8fb9F9+3gZ0/+Mpb7P0HXzvUzh98gwS7/+B35Vr/+Irhtj/+zCS7/+Azkm1//JBs2x8/bax9/8Uvq2H3H/zBzvb7t9aRqU7/QLv/13S5+ie2P37Cm7Y//liK3f/xMW/a/R9//5MK6h8/a1wF9Y/Pzeqj/fEdus1U//grAV9pf/wbhRarf3zxZkvVP75p+Y3aH7+31wb1j38QtV794z0HN6h//JYpC9U//sCKaPWP79olXP3ja3xn7z/4L2+Ha3/8qRJ2/8HfKWb3H/ymbnb/wQ+caP3jSx21/fGJp6x/fMAz2x+fcc72x/+Rx85//Bd57P6Dn3PR+m/bK8e5VNLu/3ChInb/h7/KZ99/4deK2P0fbn/D+ofznrL+4cSpbdQ//O+5z7U/nJ13ifqHv/x6mfaHA0esVf9w/ux16l9/5q0t2h9ev+FH9Q8HxVr/cNOfrX/4ryv277/gvbmx6h++9of1Dy98Zv3DVfZa/3B6pH3/hbe8+vcv+hlfs/cf+MTn9v4Dv3/I9oeLv7D+4VNR9v0Lnjza7v9wyU7WP5yxwvqHzyRZ/8kvo7x7Rtn7zw6XY1/9/sXvPGLnP97fa/3jnXV2/uM3+1j/+AP7Bqh/fJsNM7U/vma/5eoffyh+vfbHz/pls/rHN357u/rHNyu+Xfvjn7Tfrf7xg3/Yq/7xUTO3qn98udjZ6h8/ISlG/eOn7LL+8UeeWv/4+jF2/8enr7H+8dPXWP/4Viesf/zRW9Y/Pru6vf/gt5a077/4rZ1sf/yVDrY/PmKZ9Y8v0Mb6xxesYfv/dKy7N25kZfX/s8tfp8dof/xGT1ftj/eOHKv+8YP8+qt/fOrPo9U/vsTceeofHzN3sfbHR03fo/7xK6P2aH98j7V71D8+es4+9Y9v9e5+7Y/fm7lT/eM3Z6Sof/xvccvVP77pqcnqH7/z+5rqX5+/ofWPnzDI+sePecP6x3+50c5/fNsI6x//T6Kd//j7Za1//L4i1j9+aR/rH+9ZZOcP/uApO3/wja7a/R9f/z3rHz8g086fPq1meD+YOEj9x7ucsGa49scXOjBK++OLvjZO/eNb9pyg/vEf1vlc/eMz5i9Q//ibZ5O0P75Oq73qH7/8vf3aH3/g5UH1jz84NU39498a+bP2x//R55D6x5+clKz+8aWrrFP/+InfJqp//MX4auofv7mk9Y9/p531j6/6hZ3/+MAj9v6Pz3/D9sdfKWb94xdGWP/4+i1sf3yPoXb+4xem2P74+gm2P361+/uC/vH3K1n/+P2rbP+7NZZ727efrv5zXO5Raob2xw8cO0v74yetmqn+8eET5qp/fL1+69U//nrfbeofX/LAQe2PT21wQv3jL/dI1/74dh+dUv/4ZgePq3980xvHtT++Uscj6h+/NTJV/ePT6yxT//hy0VPVP361T7T6x5f9NVj943tXt/dPfIOyYdofH59i93/82AB7/8H/+pXd//Gd89j9Bz/xbbv/4xdMtPs/vtgu+/6Fn3MrXPvjq1ew/vE9Wtv9H5/wru3/vzd2e8ttWaD+h7v8YeQG7Y8fdWmb9sevuL9d/eNbpe1U//gNY/eof/yewj+pf/yktCPaH7+h9mn1j7/YOEv74/O+e0b944+kZKl//KD2v2t/fP7zZ9Q//vbsI+of/0ejbeofP6vZdPWP7zSgnfrHD3jmUf/4+DLWP35gTesff6id9Y8fN9f6x++ZY/d/vPdH+/6LX/DY9scPKWf947fct/3xX0Zb//jN7v+n6B9f60W4+se/uGTff1/8m+Et0Pqo+n/u8tVRadof//WXZ7U/flSPo+off277cfWP755+Wv3jj4SeVv/4OUV+1f74Ycez1D9+Wf0L2h8f9O0f6h//fcI59Y/v7VzQ/vhg9++nf3y3GXvVP/7ukLXqHz9+5071j3996DH1r5+rw1n1j/dteVH942v62fsPfsz0EPWP98639x98oZb2/oN/eD9M/eP7fGPvP/hKd+39B/+yjO2Pbzrc+seXcL9H0L9+rjR7/8GXfWL7T/zznjfvxF/V/2SXg8+ma398cNcs7Y8fG5Ou/vGjp6Srf/zkuhnqH79oxK/qH+/XPlP74yv/m6n+8a17XNH++LLFr6t/fLOvrqt/fFqtm9off6JcjvrHT99xSv3j83Tbo/7xvjkz1T/+m3FV1D++yBnrH3+2pPWPr/gf6x/fs6X1jx8WZ/3ji75l/eNPjbb+8b32Wv/4asn2/oMf9rvtjz+zyfbH/73b+sf7r7f+8S2SbP8pcQWiH+06o/7hQjMvaX949aTL2h/u+nG2+oe3n89W/3DnhZfVP7yr8EX1Dzunbmh/eFDaTfUPH7h5S/vDWxvfUf9wl/Ac9Q9PvnVD+8Mftf1L/evP301T/3DBFRvUP7yl0wT1D1cPCVL/cGyFEPUPv/G6nf/wvQv2/g/PHG/nP1zkgL3/wLfq2/kP/zHL3j/h4Sesfziplp3/cMNWtj/cfIXtDy+Yb/3Dea5Z//Dfx2z/tM4lo/uFXVb/R1wu2+6yvT+47Hfwmr0/uNzz0Z/qH9+nYY76x18dd0v94y9Mu6H+8XVzbH98drc76h9/bfBde39wufWtu+ofH9A1V/3j09rdsfcHl39/dEP943NfO6/+8avPWf/42MXWPz7yYZj6x/uOt/7xf+2390/80sRX7w8u1//H3j/xo8u+en9weV8561+f89X7J77FeOsfv2Ws9Y9vv8f2x5fdZvvjH62z/vH5xlj/+IGdbf8irStENzh8R/3D/Qff0/7wpKxc7Q97z/2t/uHmjZ+qf/iXpo/UP9xr0wP1D3dc9Uj7wy/uPVb/8J2kR9of3vS/h+ofLpD3b/UP+52+pv3hDvHn1D/czDms/uGbeVaof3hryfHqH64yNVT9wxmrg9Q/HHIsWP3DM9bb+yd8tqe9/8PvbLXzHy5Z3c5/eOESO//hpGth2h+ePdDOf7jyao/2hz9J9Wh/uHxJ6x9OD7D+4ectbf+2sZWjf1j0QP3Dr+d/Yu8PLsetf2TvD3Dgc/UPT/7oH/UPby30XP3DOz59rv7hjWVf2PuDyx1XvlT/cNflebx6f3D51sG8XvqHX04t4KV/+K9ud+39gc/T/rb6h58dz1b/cOfGm9Q/nHvT/vtP+EZOTfUPhy0MU//wtKww9Q+3fPX9C872Wv/wL8Ps/gmXcbelf/jbUtY/XPCGnT/wlese9Q83f2H7w7vesv7hRdke9Q/fi7X+4WI7PNp/Xs3/RrdY/UL9wwE383nZHx6y08fL/nCTWT5e+ocr1vDx0j+8f5+Pl/7h/m/k89I/XHVEfi/7w071/F76h31S82t/uFg3Hy/9w2Ob5/PSP1zuqp0/8IMtl9U/PGfIIfUP17q/SP3D149b//pnZ1RQ/3DrJOsfDnrVP1xkmfUP+xaz/uHHS6x/eIyP9Q+vGmn9w/l/sv7htCLWP1ziE9sfrvCD9a+fMdOj/uHBhax/+Ok46z/D0yR69lMfL/3D87cV0P5w+nBf7Q/vmujrpX+4/4aCXvqHU/z8vPQPf/LYz0v/8JVv/LQ/XO9HPy/9wy0/LKT94ZdtC6t/uEtmYfUPb2z9TPvDr43KVf/w1Ke/qX/41Plk9Q+PLT9D/cN9p9j5D3deYf3D3Xda/3DWA/v+BbepZf3DVdpa//DTTdY/fOdzj/qHbz22/uGip6x/eMlPtj9c8IrtD6/KtP7hPDc96h+uscTj/D/dgtrsAAAAAACAAAAAAAAAAAAAAACAAAAAAAAAAAAAAACAAAAAAAAAAAAAAACAAAAAAAAAAAAAAACAAAAAAAAAAAAAAACAAAAAAAAAAQAAAACAAAAYWgAAYhUAAA==eJwt3GOwnWcfR+Hsvev2rWI3to0mjW27se2kaRrbdmPbbmzbtZnUfM+ae52Ze55r/T7/P505c9LEixfvjXjhJxL30ui0mi1q43SaLWbj9JrtKRtn0GxP2zijZnvGxpk027M2zqzZnrNxFs32vI2zarYXbJxNs71o4+ya7SUb59Bs/7NxTs32so1zabZXbJxbs71q4zya7TUb59Vsr9s4n2aLb+P8mi2BjQtotoQ2LqjZEtm4kGZLbOPCmi2JjYtotqQ2LqrZktm4mGZLbuPimi2Fjd/UbCltXEKzpbJxSc2W2sal4t5b8cKtp7Fxac2W1sZlNFs6G5fVbOltXE6zZbBxec2W0cYVNFsmG1fUbJltXEmzZbFxZc2W1cZVNFs2G1fVbNltXE2z5bBxdc2W08Y1NFsuG9fUbLltXEuz5bFxbc2W18Z1NFs+G9fVbPltXE+zFbBxfc1W0MYNNFshGzfUbIVt3EizFbFxY81W1MZNNFsxGzfVbMVt3EyzvWnj5pqthI1baLaSNm4Z996OF269lI1babbSNm6t2crYuI1mK2vjtpqtnI3babbyNm6v2SrYuINmq2jjjpqtko07abbKNu6s2arYuItmq2rjrpqtmo27abbqNu6u2WrYuIdmq2njnpqtlo17abbaNu6t2erYuI9mq2vjvpqtno37abb6Nu6v2RrYeIBma2jjgZqtkY0HabbGNh6s2ZrY+B3N1tTGQzRbMxu/q9ma23ioZmth42Fx77144dZb2ni4Zmtl4xGarbWNR2q2NjYepdna2ni0Zmtn4zGarb2Nx2q2DjYep9k62ni8Zutk4wmarbONJ2q2LjaepNm62niyZutm4ymarbuNp2q2Hjaeptl62ni6Zutl4xmarbeNZ2q2Pjaepdn62ni2Zutn4zmarb+N52q2ATaep9kG2ni+Zhtk4wWabbCNF2q2d2y8SLMNsfFizfaujZdotqE2Xhr33o8Xbn2YjZdptuE2Xq7ZRth4hWYbaeOVmm2UjVdpttE2Xq3Zxth4jWYba+O1mm2cjddptvE2Xq/ZJth4g2abaOONmm2SjTdptsk23qzZpth4i2abauOtmm2ajbdptuk23q7ZZth4h2abaeOdmm2WjXdpttk23q3Z5th4j2aba+O9mm2ejfdptvk23q/ZFtj4gGZbaOODmm2RjQ9ptsU2PqzZltj4SNz7IF649aU2PqrZltn4mGZbbuPjmm2FjU9otpU2PqnZVtn4lGZbbePTmm2Njc9otrU2PqvZ1tn4nGZbb+Pzmm2DjS9oto02vqjZNtn4kmbbbOPLmm2Lja9otq02vqrZttn4mmbbbuPrmm2HjW9otp02vqnZdtn4lmbbbePbmm2Pje9otr02vqvZ9tn4nmbbb+P7mu2AjR9otoM2fqjZDtn4kWY7bOOP4t6H8cKtH7Hxx5rtqI0/0WzHbPypZjtu48802wkbf67ZTtr4C812ysZfarbTNv5Ks52x8dea7ayNv9Fs52z8rWY7b+PvNNsFG3+v2S7a+AfNdsnGP2q2yzb+SbNdsfFjzXbVxk802zUb/6zZrtv4F812w8a/arabNv5Ns92y8e+a7baN/9Bsd2z8p2a7a+O/NNs9G/+t2e7b+B/N9sDG/2q2hzb+T7M9snGEXxZGwq1/ZONoJJjtYxvHIsFsn9j4qUgw26c2fjoSzPaZjZ+JBLN9buNnI8FsX9j4uUgw25c2fj4SzPaVjV+IBLN9beMXI8Fs39j4pUgw27c2/l8kmO07G78cCWb73savRILZfrDxq5Fgth9t/FokmO0nG78eCWZ7bOP4kWC2JzZOEAl+4l0n0AkjwT971wl1okjwL951Ip04Evyrd51YJ4kE/+ZdJ9FJI8G/e9dJdbJI8B/edTKdPBL8p3edXKeIBP/lXafQKSPBf3vXKXWqSPA/3nUqnToS/K83nlqnifu+4a1z12l0Wh3xrtPqdDrqXafT6XXMu06vM+invOsMOqN+2rvOqDPpZ7zrTDqzfta7zqyz6Oe86yw6q37eu86qs+kXvOtsOrt+0bvOrnPol7zrHDqnZnvZxrk02ys2zq3ZXrVxHs32mo3zarbXbZxPs8W3cX7NlsDGBTRbQhsX1GyJbFxIsyW2cWHNlsTGRTRbUhsX1WzJbFxMsyW3cXHNlsLGb2q2lDYuodlS2bikZktt41Jx761IuPU0Ni6t2dLauIxmS2fjspotvY3LabYMNi6v2TLauIJmy2Tjipots40rabYsNq6s2bLauIpmy2bjqpotu42rabYcNq6u2XLauIZmy2Xjmpott41rabY8Nq6t2fLauI5my2fjupotv43rabYCNq6v2QrauIFmK2TjhpqtsI0babYiNm6s2YrauIlmK2bjppqtuI2babY3bdxcs5WwcQvNVtLGLePe25Fw66Vs3EqzlbZxa81WxsZtNFtZG7fVbOVs3E6zlbdxe81WwcYdNFtFG3fUbJVs3EmzVbZxZ81WxcZdNFtVG3fVbNVs3E2zVbdxd81Ww8Y9NFtNG/fUbLVs3Euz1bZxb81Wx8Z9NFtdG/fVbPVs3E+z1bdxf83WwMYDNFtDGw/UbI1sPEizNbbxYM3WxMbvaLamNh6i2ZrZ+F3N1tzGQzVbCxsPi3vvRcKtt7TxcM3WysYjNFtrG4/UbG1sPEqztbXxaM3WzsZjNFt7G4/VbB1sPE6zdbTxeM3WycYTNFtnG0/UbF1sPEmzdbXxZM3WzcZTNFt3G0/VbD1sPE2z9bTxdM3Wy8YzNFtvG8/UbH1sPEuz9bXxbM3Wz8ZzNFt/G8/VbANsPE+zDbTxfM02yMYLNNtgGy/UbO/YeJFmG2LjxZrtXRsv0WxDbbw07r0fCbc+zMbLNNtwGy/XbCNsvEKzjbTxSs02ysarNNtoG6/WbGNsvEazjbXxWs02zsbrNNt4G6/XbBNsvEGzTbTxRs02ycabNNtkG2/WbFNsvEWzTbXxVs02zcbbNNt0G2/XbDNsvEOzzbTxTs02y8a7NNtsG+/WbHNsvEezzbXxXs02z8b7NNt8G+/XbAtsfECzLbTxQc22yMaHNNtiGx/WbEtsfCTufRAJt77Uxkc12zIbH9Nsy218XLOtsPEJzbbSxic12yobn9Jsq218WrOtsfEZzbbWxmc12zobn9Ns6218XrNtsPEFzbbRxhc12yYbX9Jsm218WbNtsfEVzbbVxlc12zYbX9Ns2218XbPtsPENzbbTxjc12y4b39Jsu218W7PtsfEdzbbXxnc12z4b39Ns+218X7MdsPEDzXbQxg812yEbP9Jsh238Udz7MBJu/YiNP9ZsR238iWY7ZuNPNdtxG3+m2U7Y+HPNdtLGX2i2Uzb+UrOdtvFXmu2Mjb/WbGdt/I1mO2fjbzXbeRt/p9ku2Ph7zXbRxj9otks2/lGzXbbxT5rtio0fa7arNn6i2a7Z+GfNdt3Gv2i2Gzb+VbPdtPFvmu2WjX/XbLdt/Idmu2PjPzXbXRv/pdnu2fhvzXbfxv9otgc2/lezPbTxf5rtkY0j/FFtNNz6RzaORoPZPrZxLBrM9omNn4oGs31q46ejwWyf2fiZaDDb5zZ+NhrM9oWNn4sGs31p4+ejwWxf2fiFaDDb1zZ+MRrM9o2NX4oGs31r4/9Fg9m+s/HL0WC27238SjSY7QcbvxoNZvvRxq9Fg9l+svHr0WC2xzaOHw1+7F3H1wmiwU+86wQ6YTT4Z+86oU4UDf7Fu06kE0eDf/WuE+sk0eDfvOskOmk0+HfvOqlOFg3+w7tOppNHg//0rpPrFNHgv7zrFDplNPhv7zqlThUN/se7TqVTR4P/9cZT6zRx3ze8de46jU6rI951Wp1OR73rdDq9jnnX6XUG/ZR3nUFn1E971xl1Jv2Md51JZ9bPeteZdRb9nHedRWfVz3vXWXU2/YJ3nU1n1y9619l1Dv2Sd51D59RsL9s4l2Z7xca5NdurNs6j2V6zcV7N9rqN82m2+DbOr9kS2LiAZkto44KaLZGNC2m2xDYurNmS2LiIZktq46KaLZmNi2m25DYurtlS2PhNzZbSxiU0Wyobl9RsqW1cKu69FQ23nsbGpTVbWhuX0WzpbFxWs6W3cTnNlsHG5TVbRhtX0GyZbFxRs2W2cSXNlsXGlTVbVhtX0WzZbFxVs2W3cTXNlsPG1TVbThvX0Gy5bFxTs+W2cS3NlsfGtTVbXhvX0Wz5bFxXs+W3cT3NVsDG9TVbQRs30GyFbNxQsxW2cSPNVsTGjTVbURs30WzFbNxUsxW3cTPN9qaNm2u2EjZuodlK2rhl3Hs7Gm69lI1babbSNm6t2crYuI1mK2vjtpqtnI3babbyNm6v2SrYuINmq2jjjpqtko07abbKNu6s2arYuItmq2rjrpqtmo27abbqNu6u2WrYuIdmq2njnpqtlo17abbaNu6t2erYuI9mq2vjvpqtno37abb6Nu6v2RrYeIBma2jjgZqtkY0HabbGNh6s2ZrY+B3N1tTGQzRbMxu/q9ma23ioZmth42Fx771ouPWWNh6u2VrZeIRma23jkZqtjY1Haba2Nh6t2drZeIxma2/jsZqtg43HabaONh6v2TrZeIJm62zjiZqti40nabauNp6s2brZeIpm627jqZqth42nabaeNp6u2XrZeIZm623jmZqtj41naba+Np6t2frZeI5m62/juZptgI3nabaBNp6v2QbZeIFmG2zjhZrtHRsv0mxDbLxYs71r4yWabaiNl8a996Ph1ofZeJlmG27j5ZpthI1XaLaRNl6p2UbZeJVmG23j1ZptjI3XaLaxNl6r2cbZeJ1mG2/j9Zptgo03aLaJNt6o2SbZeJNmm2zjzZptio23aLapNt6q2abZeJtmm27j7Zptho13aLaZNt6p2WbZeJdmm23j3Zptjo33aLa5Nt6r2ebZeJ9mm2/j/ZptgY0PaLaFNj6o2RbZ+JBmW2zjw5ptiY2PxL0PouHWl9r4qGZbZuNjmm25jY9rthU2PqHZVtr4pGZbZeNTmm21jU9rtjU2PqPZ1tr4rGZbZ+Nzmm29jc9rtg02vqDZNtr4ombbZONLmm2zjS9rti02vqLZttr4qmbbZuNrmm27ja9rth02vqHZdtr4pmbbZeNbmm23jW9rtj02vqPZ9tr4rmbbZ+N7mm2/je9rtgM2fqDZDtr4oWY7ZONHmu2wjT+Kex9Gw60fsfHHmu2ojT/RbMds/KlmO27jzzTbCRt/rtlO2vgLzXbKxl9qttM2/kqznbHx15rtrI2/0WznbPytZjtv4+802wUbf6/ZLtr4B812ycY/arbLNv5Js12x8WPNdtXGTzTbNRv/rNmu2/gXzXbDxr9qtps2/k2z3bLx75rtto3/0Gx3bPynZrtr47802z0b/63Z7tv4H832wMb/araHNv5Psz2ycYR/PhELt/6RjaOxYLaPbRyLBbN9YuOnYsFsn9r46Vgw22c2fiYWzPa5jZ+NBbN9YePnYsFsX9r4+Vgw21c2fiEWzPa1jV+MBbN9Y+OXYsFs39r4f7Fgtu9s/HIsmO17G78SC2b7wcavxoLZfrTxa7Fgtp9s/HosmO2xjePHgh971/F1gljwE+86gU4YC/7Zu06oE8WCf/GuE+nEseBfvevEOkks+DfvOolOGgv+3btOqpPFgv/wrpPp5LHgP73r5DpFLPgv7zqFThkL/tu7TqlTxYL/8a5T6dSx4H+98dQ6Tdz3DW+du06j0+qId51Wp9NR7zqdTq9j3nV6nUE/5V1n0Bn10951Rp1JP+NdZ9KZ9bPedWadRT/nXWfRWfXz3nVWnU2/4F1n09n1i951dp1Dv+Rd59A5NdvLNs6l2V6xcW7N9qqN82i212ycV7O9buN8mi2+jfNrtgQ2LqDZEtq4oGZLZONCmi2xjQtrtiQ2LqLZktq4qGZLZuNimi25jYtrthQ2flOzpbRxCc2WysYlNVtqG5eKe2/Fwq2nsXFpzZbWxmU0Wzobl9Vs6W1cTrNlsHF5zZbRxhU0WyYbV9RsmW1cSbNlsXFlzZbVxlU0WzYbV9Vs2W1cTbPlsHF1zZbTxjU0Wy4b19RsuW1cS7PlsXFtzZbXxnU0Wz4b19Vs+W1cT7MVsHF9zVbQxg00WyEbN9RshW3cSLMVsXFjzVbUxk00WzEbN9VsxW3cTLO9aePmmq2EjVtotpI2bhn33o6FWy9l41aarbSNW2u2MjZuo9nK2ritZitn43aarbyN22u2CjbuoNkq2rijZqtk406arbKNO2u2Kjbuotmq2rirZqtm426arbqNu2u2Gjbuodlq2rinZqtl416arbaNe2u2Ojbuo9nq2rivZqtn436arb6N+2u2BjYeoNka2nigZmtk40GarbGNB2u2JjZ+R7M1tfEQzdbMxu9qtuY2HqrZWth4WNx7LxZuvaWNh2u2VjYeodla23ikZmtj41Gara2NR2u2djYeo9na23isZutg43GaraONx2u2TjaeoNk623iiZuti40marauNJ2u2bjaeotm623iqZuth42maraeNp2u2Xjaeodl623imZutj41mara+NZ2u2fjaeo9n623iuZhtg43mabaCN52u2QTZeoNkG23ihZnvHxos02xAbL9Zs79p4iWYbauOlce/9WLj1YTZeptmG23i5Zhth4xWabaSNV2q2UTZepdlG23i1Zhtj4zWabayN12q2cTZep9nG23i9Zptg4w2abaKNN2q2STbepNkm23izZpti4y2abaqNt2q2aTbeptmm23i7Zpth4x2abaaNd2q2WTbepdlm23i3Zptj4z2aba6N92q2eTbep9nm23i/Zltg4wOabaGND2q2RTY+pNkW2/iwZlti4yNx74NYuPWlNj6q2ZbZ+JhmW27j45pthY1PaLaVNj6p2VbZ+JRmW23j05ptjY3PaLa1Nj6r2dbZ+JxmW2/j85ptg40vaLaNNr6o2TbZ+JJm22zjy5pti42vaLatNr6q2bbZ+Jpm227j65pth41vaLadNr6p2XbZ+JZm223j25ptj43vaLa9Nr6r2fbZ+J5m22/j+5rtgI0faLaDNn6o2Q7Z+JFmO2zjj+Leh7Fw60ds/LFmO2rjTzTbMRt/qtmO2/gzzXbCxp9rtpM2/kKznbLxl5rttI2/0mxnbPy1Zjtr42802zkbf6vZztv4O812wcbfa7aLNv5Bs12y8Y+a7bKNf9JsV2z8WLNdtfETzXbNxj9rtus2/kWz3bDxr5rtpo1/02y3bPy7Zrtt4z802x0b/6nZ7tr4L812z8Z/a7b7Nv5Hsz2w8b+a7aGN/9Nsj2z8fwCoWiw=AQAAAACAAAAIHgAApwoAAA==eJwl2YMOIEoSQNHBvrFt27Zt27Zt27Zt27Zt2zb2JJP0+YSb6q4OHCBAgCAEJxRhiUBkohGTOMQnEUlJQWrSkZEsZCcXeSlAYYpRkjKUpxJVqUFt6tGQJjSnFW3pQGe60ZM+9GcQQxnBaMYxkSlMZxZzWcBilrGSNaxnE1vZwW72cZAjHOcUZ7nAZa5xkzvc5xFPecFr3vGRL3znF38JFDBAgP8IRkjCEJ5IRCUGsYlHQpKQnFSkJQOZyUZO8pCfQhSlBKUpR0WqUJ1a1KUBjWlGS9rQnk50pQe96cdAhjCcUYxlApOZxkzmMJ9FLGUFq1nHRrawnV3s5QCHOcZJznCeS1zlBre5x0Oe8JxXvOUDn/nGT/4QMFCAAP8jKCEITTgiEoXoxCIuCUhMMlKShvRkIis5yE0+ClKE4pSiLBWoTDVqUof6NKIpLWhNOzrShe70oi8DGMwwRjKG8UxiKjOYzTwWsoTlrGItG9jMNnayh/0c4ignOM05LnKF69ziLg94zDNe8ob3fOIrP/hNgMAOQQhOKMISgchEIyZxiE8ikpKC1KQjI1nITi7yUoDCFKMkZShPJapSg9rUoyFNaE4r2tKBznSjJ33ozyCGMoLRjGMiU5jOLOaygMUsYyVrWM8mtrKD3ezjIEc4zinOcoHLXOMmd7jPI57ygte84yNf+M4v/hLof/onGCEJQ3giEZUYxCYeCUlCclKRlgxkJhs5yUN+ClGUEpSmHBWpQnVqUZcGNKYZLWlDezrRlR70ph8DGcJwRjGWCUxmGjOZw3wWsZQVrGYdG9nCdnaxlwMc5hgnOcN5LnGVG9zmHg95wnNe8ZYPfOYbP/lDwP/0T1BCEJpwRCQK0YlFXBKQmGSkJA3pyURWcpCbfBSkCMUpRVkqUJlq1KQO9WlEU1rQmnZ0pAvd6UVfBjCYYYxkDOOZxFRmMJt5LGQJy1nFWjawmW3sZA/7OcRRTnCac1zkCte5xV0e8JhnvOQN7/nEV37w+79/gz8wQQhOKMISgchEIyZxiE8ikpKC1KQjI1nITi7yUoDCFKMkZShPJapSg9rUoyFNaE4r2tKBznSjJ33ozyCGMoLRjGMiU5jOLOaygMUsYyVrWM8mtrKD3ezjIEc4zinOcoHLXOMmd7jPI57ygte84yNf+M4v/hIoqP4JRkjCEJ5IRCUGsYlHQpKQnFSkJQOZyUZO8pCfQhSlBKUpR0WqUJ1a1KUBjWlGS9rQnk50pQe96cdAhjCcUYxlApOZxkzmMJ9FLGUFq1nHRrawnV3s5QCHOcZJznCeS1zlBre5x0Oe8JxXvOUDn/nGT/4QMJj+CUoIQhOOiEQhOrGISwISk4yUpCE9mchKDnKTj4IUoTilKEsFKlONmtShPo1oSgta046OdKE7vejLAAYzjJGMYTyTmMoMZjOPhSxhOatYywY2s42d7GE/hzjKCU5zjotc4Tq3uMsDHvOMl7zhPZ/4yg9+B/t36Q9MEIITirBEIDLRiEkc4pOIpKQgNenISBayk4u8FKAwxShJGcpTiarUoDb1aEgTmtOKtnSgM93oSR/6M4ihjGA045jIFKYzi7ksYDHLWMka1rOJrexgN/s4yBGOc4qzXOAy17jJHe7ziKe84DXv+MgXvvOLvwQKoX+CEZIwhCcSUYlBbOKRkCQkJxVpyUBmspGTPOSnEEUpQWnKUZEqVKcWdWlAY5rRkja0pxNd6UFv+jGQIQxnFGOZwGSmMZM5zGcRS1nBataxkS1sZxd7OcBhjnGSM5znEle5wW3u8ZAnPOcVb/nAZ77xkz8EDKl/ghKC0IQjIlGITizikoDEJCMlaUhPJrKSg9zkoyBFKE4pylKBylSjJnWoTyOa0oLWtKMjXehOL/oygMEMYyRjGM8kpjKD2cxjIUtYzirWsoHNbGMne9jPIY5ygtOc4yJXuM4t7vKAxzzjJW94zye+8oPfIf89+AMThOCEIiwRiEw0YhKH+CQiKSlITToykoXs5CIvBShMMUpShvJUoio1qE09GtKE5rSiLR3oTDd60of+DGIoIxjNOCYyhenMYi4LWMwyVrKG9WxiKzvYzT4OcoTjnOIsF7jMNW5yh/s84ikveM07PvKF7/ziL4FC659ghCQM4YlEVGIQm3gkJAnJSUVaMpCZbOQkD/kpRFFKUJpyVKQK1alFXRrQmGa0pA3t6URXetCbfgxkCMMZxVgmMJlpzGQO81nEUlawmnVsZAvb2cVeDnCYY5zkDOe5xFVucJt7POQJz3nFWz7wmW/85A8Bw+ifoIQgNOGISBSiE4u4JCAxyUhJGtKTiazkIDf5KEgRilOKslSgMtWoSR3q04imtKA17ehIF7rTi74MYDDDGMkYxjOJqcxgNvNYyBKWs4q1bGAz29jJHvZziKOc4DTnuMgVrnOLuzzgMc94yRve84mv/OB3mH/LvsAEITihCEsEIhONmMQhPolISgpSk46MZCE7uchLAQpTjJKUoTyVqEoNalOPhjShOa1oSwc6042e9KE/gxjKCEYzjolMYTqzmMsCFrOMlaxhPZvYyg52s4+DHOE4pzjLBS5zjZvc4T6PeMoLXvOOj3zhO7/4S6Bw+icYIQlDeCIRlRjEJh4JSUJyUpGWDGQmGznJQ34KUZQSlKYcFalCdWpRlwY0phktaUN7OtGVHvSmHwMZwnBGMZYJTGYaM5nDfBaxlBWsZh0b2cJ2drGXAxzmGCc5w3kucZUb3OYeD3nCc17xlg985hs/+UPA8PonKCEITTgiEoXoxCIuCUhMMlKShvRkIis5yE0+ClKE4pSiLBWoTDVqUof6NKIpLWhNOzrShe70oi8DGMwwRjKG8UxiKjOYzTwWsoTlrGItG9jMNnayh/0c4ignOM05LnKF69ziLg94zDNe8ob3fOIrP/gd/t+iPzBBCE4owhKByEQjJnGITyKSkoLUpCMjWchOLvJSgMIUoyRlKE8lqlKD2tSjIU1oTiva0oHOdKMnfejPIIYygtGMYyJTmM4s5rKAxSxjJWtYzya2soPd7OMgRzjOKc5ygctc4yZ3uM8jnvKC17zjI1/4zi/+Eiii/glGSMIQnkhEJQaxiUdCkpCcVKQlA5nJRk7ykJ9CFKUEpSlHRapQnVrUpQGNaUZL2tCeTnSlB73px0CGMJxRjGUCk5nGTOYwn0UsZQWrWcdGtrCdXezlAIc5xknOcJ5LXOUGt7nHQ57wnFe85QOf+cZP/hAwkv4JSghCE46IRCE6sYhLAhKTjJSkIT2ZyEoOcpOPghShOKUoSwUqU42a1KE+jWhKC1rTjo50oTu96MsABjOMkYxhPJOYygxmM4+FLGE5q1jLBjazjZ3sYT+HOMoJTnOOi1zhOre4ywMe84yXvOE9n/jKD35H+vfJF5ggBCcUYYlAZKIRkzjEJxFJSUFq0pGRLGQnF3kpQGGKUZIylKcSValBberRkCY0pxVt6UBnutGTPvRnEEMZwWjGMZEpTGcWc1nAYpaxkjWsZxNb2cFu9nGQIxznFGe5wGWucZM73OcRT3nBa97xkS985xd/CRRF/wQjJGEITySiEoPYxCMhSUhOKtKSgcxkIyd5yE8hilKC0pSjIlWoTi3q0oDGNKMlbWhPJ7rSg970YyBD+D83WARr
  </AppendedData>
</VTKFile>
