# Supplementary material for: Immersed Boundary Models for Quantifying Flow-Induced Mechanical Stimuli on Stem Cells Seeded on 3D Scaffolds in Perfusion Bioreactors
Source: PLoS Comput Biol. 2016 Sep 22;12(9):e1005108. doi: 10.1371/journal.pcbi.1005108 (PMC5033382; doi:10.1371/journal.pcbi.1005108)
Supplement: S1 Data — (ZIP) [file pcbi.1005108.s010.zip › Cell 14.vtp]

<?xml version="1.0"?>
<VTKFile type="PolyData" version="0.1" byte_order="LittleEndian" compressor="vtkZLibDataCompressor">
  <PolyData>
    <Piece NumberOfPoints="1024"                 NumberOfVerts="0"                    NumberOfLines="0"                    NumberOfStrips="0"                    NumberOfPolys="1922"                >
      <PointData>
        <DataArray type="Float32" Name="s_cp_pyramid" format="appended" RangeMin="0"                    RangeMax="1.#INF"               offset="0"                   />
        <DataArray type="Float32" Name="s_baseline" format="appended" RangeMin="5.9126024389e-012"    RangeMax="3.1847250531e-011"    offset="1424"                />
        <DataArray type="Float32" Name="calc_baseline" format="appended" RangeMin="-7.8158009578e-012"   RangeMax="3.1108629561e-010"    offset="6148"                />
        <DataArray type="Float32" Name="cp_pyramid_tot" format="appended" RangeMin="-1.6178269107e-006"   RangeMax="3.0735666314e-006"    offset="10972"               />
        <DataArray type="Float32" Name="cp_pyramid" format="appended" RangeMin="-7.4621375461e-006"   RangeMax="7.5463874964e-005"    offset="16080"               />
        <DataArray type="Float32" Name="K" NumberOfComponents="3" format="appended" RangeMin="1"                    RangeMax="738246.43375"         offset="20596"               />
        <DataArray type="Float32" Name="s_E" format="appended" RangeMin="0"                    RangeMax="1.#INF"               offset="34596"               />
        <DataArray type="Float32" Name="s_cp_pyramid_tot" format="appended" RangeMin="0"                    RangeMax="1.#INF"               offset="36052"               />
        <DataArray type="Float32" Name="s_E_tot" format="appended" RangeMin="0"                    RangeMax="1.#INF"               offset="39716"               />
        <DataArray type="Float32" Name="r" format="appended" RangeMin="1.3545611637e-006"    RangeMax="1"                    offset="43412"               />
        <DataArray type="Float32" Name="chisq_pyramid" format="appended" RangeMin="-13652.674805"        RangeMax="1.#INF"               offset="48004"               />
        <DataArray type="Float32" Name="I_pyramid_tot" format="appended" RangeMin="-1.3499443412e-006"   RangeMax="3.0565515772e-006"    offset="52748"               />
        <DataArray type="Float32" Name="I_pyramid" format="appended" RangeMin="-7.3745446571e-005"   RangeMax="8.9004015535e-006"    offset="57800"               />
        <DataArray type="Float32" Name="E_tot" format="appended" RangeMin="-1456.7766113"        RangeMax="15036.90918"          offset="62664"               />
        <DataArray type="Float32" Name="chisq_pyramid_tot" format="appended" RangeMin="0.50792264938"        RangeMax="268.79312134"         offset="67776"               />
        <DataArray type="Float32" Name="E" format="appended" RangeMin="0"                    RangeMax="652372.1875"          offset="72792"               />
      </PointData>
      <CellData>
      </CellData>
      <Points>
        <DataArray type="Float32" Name="Points" NumberOfComponents="3" format="appended" RangeMin="2.6523212219e-006"    RangeMax="6.4993970235e-005"    offset="77084"               />
      </Points>
      <Verts>
        <DataArray type="Int32" Name="connectivity" format="appended" RangeMin=""                     RangeMax=""                     offset="85232"               />
        <DataArray type="Int32" Name="offsets" format="appended" RangeMin=""                     RangeMax=""                     offset="85248"               />
      </Verts>
      <Lines>
        <DataArray type="Int32" Name="connectivity" format="appended" RangeMin=""                     RangeMax=""                     offset="85264"               />
        <DataArray type="Int32" Name="offsets" format="appended" RangeMin=""                     RangeMax=""                     offset="85280"               />
      </Lines>
      <Strips>
        <DataArray type="Int32" Name="connectivity" format="appended" RangeMin=""                     RangeMax=""                     offset="85296"               />
        <DataArray type="Int32" Name="offsets" format="appended" RangeMin=""                     RangeMax=""                     offset="85312"               />
      </Strips>
      <Polys>
        <DataArray type="Int32" Name="connectivity" format="appended" RangeMin=""                     RangeMax=""                     offset="85328"               />
        <DataArray type="Int32" Name="offsets" format="appended" RangeMin=""                     RangeMax=""                     offset="92652"               />
      </Polys>
    </Piece>
  </PolyData>
  <AppendedData encoding="base64">
   _AQAAAACAAAAAEAAAGgQAAA==eJzFVn9MU1cUfm4ToS3gwCqFEeR3lI16v9uCpdkGGnCwoX/g1siYLGrYYC4CUzdRWmAkdKJWBaKgwHA1+IcISpeBWzqySEZYWhQSJm6LsFTECBFwIGPRLWDcBry+vlKMNzl597573z3fOd93z7sMk6dhFti07/5CjOYUkCIhZs5NNa7xfGzuHi5OL8PPtwB81y+0iWKX4avfpFb888Vhbf5JY1/3yYCC+mYFIN/N55nEv1q9AWfjhoh2xZs24mfD5Bg2RVA1TTIrkZp6CgGbxLj07UkWDLNzZz2X9mJsz6YYLVwOnfIuqdLl8oifX7wrW6VwilkGbfSHdGr8XbEXDZ7UyrNMDdjZTWEaWgXj8STErCVIM14m+5stRLzUE/xwz87BY3OpE+LP+0JEXQtCiZ8UkroBYvpYDFOSF158rouIPK4RRChwQd6LWt98UP9JomijeCPEH8OFV0hbeRTe68tgzcERTaost+SYzPRanmxqLFGd/nfdD1Uj0/2s/iGy64M9qKu8T2Lq3XAi3hPVZk/o6w0kLLuVJAo7SE5cB3FdsR7OYbtR3zxIhBtDIS4aJ+aEb4gqNpAe0mB6r7zbFsqHi9cNHtj3uRN+yvmVrP39b9LU9RLuBAShXhICZ1EbKozF2HvhLTruGgI3cTMycqKA3aFYfnOCkL5o9F53xz2fByT+/BVo2hiovtyMFOUI4eJesKaD1O5xRfeYFPrWnZjJF8c5t2hgKTiHbT2DUHcGoDSZgSQ+mcqe7yGjRwXQtyjQjFUO1ADb9ak/Q0Q33HqE0hdEmLgXjsx93cgsDkPlkqOQvNNPqtYBdYu3w/Z+86mFDHNDvwmTuV/glNYNTeGL4NMoQVnFQ1IYKEDjHxQ10UW42SfhWYfYz4F1DAxzNvMGVRsT8fWBeJiu+qFHOEFWbluMg+6bQccJ3JuGiUDsh7LoEFj3wR4b9/O/fqN+PXLLZDC+n4Id/XmobfeGNFQHwwEVHRnVQdXlD0uiK7jj5O+Pzejb3hgwuOCzYA90t8rwQD2GtJ/VUK8pReLFHZAfj8WZ8kGWc8BHh/z0MBZ0HtX56fRqy+EZfHfmRNCNEYWIvO0N9u/5csInX3PXjR4Kp9dVBbjlvgia3mEe53G+epj7zUfpLRiSJUzXvgpzCZLTBPhL/oqVfyKXXy4stm1r+48oFZZjPLKDfq/9FLrtp3nUBFv54Y79Sb/91RaapqzAlvQltKbzDB45b0VwwhY77iaO6PSxnZPuh1AbR7Mj5dNcFCu9OLTI179jmNLHilg4mN3s8WUL48z5h5Upczhwbmhw8M7MpY//v2eYrL3Z9I5hqZ06sIXHHk4YZrUp0gH//PRvLS+Xmw5Tr5p8B+NfGC0+Xd/W60XgQYbXvfDZxfb07R9b9gLsAQAAAACAAAAAEAAAww0AAA==eJwVl4dfVfX/x9lc7oJ7ufdyB5sLXOA82UtGgMhQ1HCAIqYimqZiliPNcCJuMtPUJM1caJq590pzYIhoKPpVkUDcK3Oh6O/8/oDzOO/xej1f78+HVW74aGU0RwYTmxmKg7MH3ywyozfLeb3ivtBrjDf1RSYyYtUsOxnFvh4upObYMO24lkubw+hZG8NfTgoye5horpLg3uDG3YWd6Z6p5cfLJloODGTq3GB29lOxbZY/NcFD8JREcCnPj03rA7i0047CXCk579RcCFBSedQTw8+2fC1zJXxzNB3vuPE22ZNtORnsXCzlgyqR1kcSFoea2L3PBcOx58Lq4gTSxsOg/DCk5YE8aP2YigAfGvZJWNOqxTF6OIfORXNAZeZOrIqHEWrs/tFT019O8T0LzlUmZPe8iDnlhv0yKQUfabmV/Vro5a1hs9mZ0mwb8gL0fHRFyZJ/XYn+Dya/DMa0XIWN1sDxjv8J0e8lfLZf4OE8PWVCMvE/KdG1ObNlh0DaLwHsT/Ng7H0v1i8wcDNHiss6F/JSZNyr9cD347tC22h7yh/IkFhcKN9qpmFNFP4DMjlxTkZAhZE5/gpOplpw6ySwWhpL1PoIqh9ayHrtR3t0GSvsAhh8W87ACQqOFrug0SZzcJMP4fV+tI12YfE8Oc9fWFOyx0LM9WiOLVFRPseLJVVquh9y58syOwbsCCJhg5lXnV2Q/qpgQrAbxT4OND428NLwTlDXqHjnG8HUvT7IDlvIeKKmuIeeFIWei6eNnCqWcPKyF3OSYmgd0ibkzjQT5v5ccLiq4kSEnvFjLAjVcHmcgZNTPgj9Kt2ZnOSK2zU3ZoV0pLrCgfOTDYT/6Y53hhxpciQrTkuondCdxkXeyPeFE9gKtVPUECUw45g1bxpeCOnN9iyY7segi0Fc/v0PEsOaWSL2bv9jC4l5UPEois67C3hbMYQOrXryxP9kT0qgtI87u/9Oo8syGdtKdGzqYsJvpB2SIxHcHOFO+xs7FO+lPGzzRDFGSf4KOcujZdQ5Suj9txXXR+iYft2BtStcKUiII3ayJw3iLCVLdHzzlwN/dvGgS894jtYJhOX7YJ1nzSVHJ4abXDlwT4mzxYnQBwlIDsMdD1/+cTDScl+G5oo1z31VWDLVLO2ewKuH9ix9auRXm3CW2SsItEqnzkUeqn2QzJwDRRxbqKf7njDqE4JYrnojPK3yoeTXWLInO/PLbR2Orh4ox7hybak3GX+nM3q0H87TNXw/I5LH43Po46WlZ4wTNa0uTNRYmPFCifKD6LlcA7/Zi9q1ckZT60RWmBMvd0RzI+KNoCmz5tB2azo6mkgYmCLq3R6XtXrG9AxkUWUEC5pDUdaUcDssjHHj9Rw4oaevQyrHrTIYnGFEc3A805o7Yzqrpe8tsfdKsdYpAvoR/ry56sNSsysb09xILhe1+f14Bk5yYFOuO1LrcJSLbwuaB0oKngThUP9YODPHRLeKNiE01IqFUY6srLMjvaaMmJDxPC7sQ8yAEM5r1ExeMJ+CI11J/i4Z9UsdE6VGLNUKRlxMpvXkG2H8pvvCuEkp1Pi+F7yblWy196NyhZH11d4M/dSI51oHOkcFM6bEkfTusbQciqSpZTY3/lGRL3srCJP/J7Q7XhBqR5rZVPdISBzrifpnM5XnbGhODWTmcxeCbujIyPakpVpH9ruu1KxsFzK3Stg6eCRjtziDqMOsdKnYoxubJ+ppXqHicFAY1y6Y+OF1BtOmxHFK3MvYQMjZ6cxQ81g8hgSSVnlPGLDQzMWmNqE2Q+CQ9Aw79nyMtm8EWQMF9uQq+EcRTId6HVMv6/APMzLoZhhnG5yZ76vkl0I1ietDKa61R97Lh4q5tkTuNVJe40HpPgM7ysPp3xRC9Y9FWPKMzNvrj/7LRdQXtpBdMovGAxE8PvhWsDxTExZozeNhzpyp82LtKzceiLq+SSLzbTTUGgJZlulLSLE7T6usKX7rR6eRISiaZfx4xhFTvB8bFhsZVajCcY3Ap3iw5oInwSLzy8pCCL4tY52YSW0KFdWTDFw4FMzcI2Zub1PiblawdWGjENzUwKhX+ew/u4ALx0ZxV4hhZJI7uTPUODr7c6wgggM/q1m4PI7D0V4cDVZyZZ8NBaMMzDvrw4BxVkz6T8a/rbHMvRbKPIkVQ3/T8zDVmbct3mx8mE5IUSrtVV24+vcE6o9kMX+PIHq9D5emmZj+4Llw7kJXNP1VdMWVM40uvJhhYqm3noPz49AXGSgfFsG2ZBtSoh2JE+etzbBiQI6Wcf6ORL4zUXrFiY+7uTAnzER/T2u8OofgvTqAxEoTK/v5s0MaQNWMT1g7PIiLa6z47qd0/Cc4smT1OyFmkDcXEuPpMtrI4Y2+jJInUJ4bg2GcJ0kXZDinBTFkrB17su4LDqPEfBvcLvS/6kuody86d9BRWmtiwx8mznbM5N4eJec3BuFu50ThTyJTXI30k/lwvdaL9+EaLlTHMTImFdnMWQi34qidPJhMn2CU/xpY9b0LUZ21bHkUg01jPPGWHvTtoKdHqAXvxQEcWwMhC7T4TQ3FctUMU0Tmi/mjVFiw/RZiFwm4D3Mgc3Ayo++K2ZlvIH91HFuKVExIlNN02EBnXSouI2IZ8cjEwH87ETpbYMhqe/57msS8UwKProTS/DCQrw4LNBxXcHeXjteVWZxOicKY6s5xhT3m2JfCwpfeTExw4PffPeg2N5GKAi1rAyUc9Uqi+VMt14cF0HOaH+llci5n6fnlaQSxg4ZztKyAg9tjGbhM4HdrkROnpvKm0JW7NyK4agnh1h5vtn9vpk9jJ66J392Z7caHnEhKXX1oKbRneYwHwws8aLqpYGZvNZfvaHli9KUkWMq4MDNLcuNp91yLNF4OZV7UlytZuSGcp0f6UacbwnffdeO56Sv8VmswrOuKTYl4T0hSqcsazpWUIGSBKTQF69gdOIx+n8ZiO8uFd15eSDZLub7TQNbST+j9ezoZZ3rToMqmyaxCUxTGs4qvkbY6EW7xZZXprVA9w5Z3Q7U4ib5o357IkZwU5LMDUBxQk3HjnfBdYwJWe+34418TI+7JWHMiguh3WZwvi+F+yxaGH5nP1TE/8ShEzN/QcNozwjn5pReR6y1M76Tn2cMwPis0Er/ViaVR7pzf4Y+6qDuSTXImTdFiW21iwdw4LE96ULhcw/sQZ/Z30dKWImq7JJpdVTq2DbWnpFDKtIFyLpXoWWkLcwNyyZF9Qt62Hnwx8XNCJCHUn4nGJtqOEXJX7g9axp57vRgW5skXzTpmTOtI5IYxFF7vyOnSBEpyzWhfq/k534W1hV/TrdRA1ZW3QsMRJ6y+caB4pIGV1VL6DOrAot5D2H0vlqZObhx55cIWmZGLpV5ELZ7AzqJ5DC4ByRR7VH+lkKjWcicmiRehgVQU6ijYq+GvDl4MfO/KrdHOjD8po6H9vTAlRkGEv4pn+004b3Ji1mA9ubeNlK4z8rmXmTrPAI7vlFKXDS/8LKRnhqBJgrPR8bSulDGwxodV3cyMHafEY1cc8V21+DRasaVrGJuv6ZhZ1S4MX++Eo0nH9V4vhNcbVYTvVJN9sAPhMj3tw1TcD9CwbLo3S55a2HApkmzfzuyy9aVHmnjfT2sTvr4p5dBAJyQ1rjSt88Dv9Tc89bAiT7zhS78xEOUTxn/9o7hdLqXMEM6zxTHE98pj87AsvnrrzP/2hmK7Lob3HZzYVP4J+vRwXjXeFZJmy6jebouNqMMN0+KZrtOw+tsA4vL60fBIQwcvK8r0RsaJM3tfFIR9m5FgD4F2jYFWkeMjdwag26fENj2W0D9kzDEGMqzNQIXRjd+OBTL1dDwfPZOwr4MD98UZLZ4SyL5TvuwKt2FNqhFVubintSa6t4OqUktFtxAqUVNeHI2xPIpRhigUYv0PPvuE2EOBBOztSdk1C49S5fywXs5Gs5S4QW7c32iPNNSPm5VupE+3Y32IHMvn6TSmxeAxx57q/feEbUVRrFWKfDmpp9/Fu0L+36I2Dwew77yJE90VPPUycGNyEltXfRCGTrFic08t62z8kD4L4NlpMy8zM+gvl/BTvZKiWB9iWjVctK/i23spVKx0xH14b04PcGZ7ayrJW315Hh2Dvs6V6xYlM8c9EeaUaTANs6YiUcvspv/P5OOEO33L16GRjHxhxPqAAsl8H1bfcON8qoknpz3oLTLWqmsKM+w9KZ4Vyoy3Dngst6fpw2uhdpEf64rcSCkfRFCtjNd5b4QqO62YO19QNzuUaRM8GfZlEKvOB4qXQQGpogf6rcihymxF6wEdCwZ/xhSrCNZ/cMetpDvv9xrIWRyPbpsf032jefrIwpOq2Xz6YReNg3wxfiveYOKO7b53Y824BB7la0WeGXGs1zM01or7a0z89jyFUmcvkkWu2j2Us1MZw+NgsZf8WJaO+oh6uYUfGuQUtCtp/NHAuRdqTh7RkxAp0D2xKwvXebIo66VQfEt8j70T3xUZZq74OKEsEdndM4yW/To4Kvon353fFr0Vcs85kFSXyA+VTpx5KnpqqSP+JxNp2ewr3h25BB2xcMLgiV2VFImvL2kLfUlMbBdQGoiocce6lzdVbXrSpiaSIGZHN7H2vpe9OT3BFwpFPo63wn++E13+CUQZr2NLjiN/DY9mT4dsDqT1o+lhCrs3qUiaKOZS25f8md2N9L4BVLT6MCpPzX5Hgf8DDL11eA==AQAAAACAAAAAEAAADg4AAA==eJwNl3lczQkXxknKvmWXIVuW7veHIVsYMbZpMaLQJFuFIWVLm/bt3vZb3epWN+3rjRaVEq3KWEJChleU3VizjeG9/53/zuc8n/Oc53vGO/iTauvDfgMfjD/E4ZBRRGaZHxseRmG90BP7QfncnpfPvZex9PlzL7ZZkTQdiuGEWyo7DMLJ+S+U/t9XsuSxL7EPpfyjmcOSQ/3Qnv2M1Es5dOuVjsd4Jd1yVHXnMQpny9iypYDwB4HsHr6FsDtyJq5sRXnJmyPdC9GXydk7xJrajETWmfzJNFEyf+mEEmQjZktJNHrKQjKf7MeghxNucQHMrJHx8PBThhUX8FRLRrb+IOF/B0N4I1vA1YvTiR1fwsqx/YUNl08j0nrOpT++iSpWWbBvaxq9HCJ4Y5fNf1P3EZqlYHNSPJ4TElnf4ceIB56MsipjzP5tBD0OpP+gIrLXlbE1JYloz2DyUTJBHsGnf+Wkxkmw/M+T7pPzGN6awsFpI2n8tZma4G7C5HQZDb8E069PBMU1RuhqJTL8sAtKaykm0nhWrMilzjeJcOUvYJfCs8ByNPI/4jq8jZLffJni4ssILz+m7ArD6GknIWenCM2eU/mfVTVfNugK7e16gpFyqlAw8gLrArNYdrevMCx3Ef/sH4Dz13PIX/qjO2UDfSKbudroRWRXLGY34hgUE831Ai/2KgIx6/LnnvVvtLbb8HK4MdcUF7n3xhNnpxPsX+dPmY8Ui0ty5ubJMN6gZK95DEZXMtG7Eo75vChaKxpRVp1h2KJk2vsvxtHxtShM8YP4VxrCwz6unD2TyvgOX3Q182l/pOTDpDN0zcyg/FMWMUXWpJsf4JbTdk4sc8LgL3daAoJ5XeOFw6sz7G2pxv58Libj6untnMF6pzC25idjbT8G99WX2Z11Dv+0ct4VeeDVM1cQKQ9y1DqQP99qCPXGfuxSRmM3Oxx182toXektfNi6m1XtXrxYnMOTz1KOSgI4WqBk1qkc1Pyd+Xo/nrxlNljZZuNrk8hJwYOhem7U+/lQvTEc3UkS0ncdJmtAHelbwigYUc64kRJOq3QSir6IamZtZfd3hUh6Wk9wN1UTNEOisFiZiWT6BWaHJ1AUWc+4gX5k+MTTXeHBZafhWMe5Mff6Of4O30brWlNyDaPR1Gji9zdmpCcvZHqJO80JASqd3LlT9JlD+ZuE8aVxLKueIAw8YyCo7RwqGDelsd06luQ+zsS7PxJ97dGLPeoyNpi4sG6yK0cCvAi63Eqgei3zPIL52+cE/rqVZHpHiNZY5PBPSzA1c6WY20ZyfUcorwYHsaFazsulCpKHWdKUZIn36XiGOe9AZKfLqLIptFveEW1/PZPPuVF0/xBD2Jp92O15wu4iBUW237mopiOkZSgx/iuDX3OfsfRqJzH1nbQ9+UCjWl+hwHCG4OwooUvvPK5F1xhuep75rtGIN1fzfqgXZ15Z83fqScZueILdi0coplQSFJSIcu4/uMQ/JeFOE48X1zDL0By3D7X4aS4RqfdrFLXKB/D1mikdt5eg7T9eyH0xV7D/FCNa7NE7v49QSVRFA0PW55Fm1Mya5Ezmthzg20Y3DpTmUnp2MZkeEk7cncVx0yjGPswju0vB+LNJeHxJpdI3kmLPaSx62Iei3k2isw8HktU4jDmT6kWFNS9ETjNb8cpqw+L0KkHdr7/Q8l1TSF/hz/fulkxQ7e/W/TFohlUQPckRpwIffKb6E1X6XHRVocBKFoHDx585F5OFkWYcHecqKXiUz4eqWkweJ3Nv4QXquknZp91HcHH1FrbURwleNj2FLSsnCtpNt+n3shZfp07RROMrosud2whvGsC8p8Vsrs2koW8IY4wTcNZPYNgZT4TBcRyetosX5lIu6rjg0xCKvlM8VRn5LDtRjNU7BV6HUokbEElveQhJrW60qXlT1XKdGXElTM4OZ9VAa27e90M6Rpc68yuij6c1eWKQzUnzDvTmfeZx50hBUeUkBNU+oPROA+Iv5biYevKLXwKre8g4N+cMPzoDGWVfyUnnBNpNJRi+9uZirzF0eIoZvCyHbTXtWLyVoaVbQeuo+ag3JfHwzmMW77lBQ8km4dy+0ULKhSHChtihwj3NW+htuSj6o3Ano+2XM7t5E90k47gwPZx397NEZlfL2TE+jzeq3Hg6vRxn0000Lk2lrncczwakslbsyu/9LtNUuo+JYXlcvB+K4dJgZB8ykOmKqb9bTG+fOCKlUfQwcSA1Oobc74t5cFabkNkBoqYXXaIhQSkiL4PP1EwQCW03fmCyWU0YdWCy0LvtE35PI3jfM5aPzWHMLNjLHI0T3H/yKxGzinlQGcW8djEaLXfY/cmd3J7hiAPsiSjOROdxLVqWZvS5LKNclMvb6HLWjHjIpK9ZnPHRFq7fVBO2rdUWHk3XEHJyAok8pcECl8+iuraBQvw2Neq8f4i0D/yERqiYMKskzL5L8A6yRrRIif+bKBKiKrGqSWPbcDGRv4byrDaHrNIi9MyS2XOhgB9N1sycHcoN4yjKXreQ8nslKTNq6etcRl/paVaduc4u7+Fk6l0RyZ+UUbX7GqvvdxNGFL4mcFotCzs0OGz8nkPxVzn0OIWlk2TM01f1WB7Pu3u/c+9GMqPNEkn7/ifF9WJCWmPICbyChrYNuy7lY2Blzg2PaPq0muLzLYXG5gZ6T83mxtpgtDJKmatzmez280Q8yCHfsxnvwekYChU4Py5l2ck5wolZnQz8rxt27er5oqAuUUVUODevvmT0jzK6DZOTeCmOLus4HPVd+e1mEV9UGT+9TsqxuZ701sjm/a1I9jf6Y6t7AmMTS6w08pm23pHcf5Pp/0h1n1yU7Hf2wajZn40fQxHdPEj5UBlXy7bS4VhPUFosC/roMDewg50z7vMuMoSbDe3oDpKxRKRij+GazJ4qYVLsWYZrH+LCqUs0zD9Lw2sF6RPzuG5ciHGPRAr105C+FWOkb05chZh1e/eyT5VDzeEKOmbIubXal8oJv/OpsIb5/6oLGSGawimt0UKlqaMw02GUUFOjwXYVg/nq+lIeqdq/klAe5nuz61wKK44nYC2Opl3nPj8vbWH0BAkFuyXYBTthe8CIFJkTP5u549Gsg1ylz/2ORnRCJLzPCCfurjdNtUGcN0tCnOcIm2qZ7XmS9tRiqrrH8GSBA5Um7ix5M034sGKV0GisKSi+uqKQHSFg/CUWjLbgv8RkBj1VscIBe6xWqLhEYstPPusI+sWVqLwD/C80Ed1+R1j1YSW9dv3JpVwJX4oLCXnhzpHdi1i4wJm2XQtos1HweqKExduLCB7dQsCMscKJV5d5JjEVtuoOEXreucLxrnEsrNuJfasdnXtOYHhwGZpt5VR2jSV3YRijnEv4qDxK0rwAXnZfxCuH45wbovJ9pxJLZy88tar57UEya7pVEbCwFL+3WxipPh+ZdDnRBxMZ4prBxF9s8XpsgI9/FOLJBYTKFwmzHHoIJikKJix8LtKRqguDN9Zhk5bJSt1k/mUDBfNzGbQzC/PKNKxs9jBfw4vwjmDc0sTsWuTF2N+KiP5XzN4ewWgkH0NeVUyAjpRimQyxXzjyDXJsbwRj+NKCIqdMmrTdURvZwk/PM1hdvQQ3HSVHG0IY3S+W+V9CeRQawJRB6/n8VxDX5THMeL4ZvZ82ccxBwsjGJvKjovgqT+BmoDfrll4j3MAEoYcZOlOvohOXyVg3K1LeSShe5kGPy36YOLipPFFBdqUtZdnV3HGcwMj6eOy/p5FSkcatjcfZ4O2DtCkR+zlGXLW6w9A6VaYZenF7ewL36ry42pHCxbY4pFqL0brljX27P7MH+HFj6k8cVrdgeUc8pd9qWb8xgqnH3bE1O827qfFU9FXN8zCVHx6xtN6rpO+tEt6e88Uj5iS9TFMJ2HgURZkPPfoa86pDhu2A86j1Wsf+1ljeOASgPyuUPaaumI41ZdDYtehp7WWPfjVddzNR9LrIjE1BTNfrx4O5gWx/L+PDdkPyJHbsjhJxqOAwX2qWsHFgBdWtMryWhrFdGcdaQ1++lUhpXi0mJ1bKrX0RBJUXsuVfT8pzXjDZcDVBsyzxuumH65RCDh4qYfWkAH4+HsuOTwewkHmyun4WjxpKuFhmTmrqJXqWKVhU6kh+zzL0/07Eat9Z3mn7slC+FVGAP25Vq5lnmYFFVyiVe+x5apTJOtsAEieruPijC/+oyfn2PIc89ds8amwh7VACTy2D2RG8ibBxYob6nSD+gh+le6zQyg1iSkUYm1bZITnrj2m3q1y3F9PkGojBcFs6DZ1ZHxnIyrIk6iPkzAmJp5uBP94XpTwcY0ZA4DlikgN5q76csn4uvPojhFMqf7fZhOLge4F+yx2IX29JoE00u6pzOH2rhX1yC/Q2RvHX5U3EBMYxOsCJD0MC6WZzlrWOSpY8O4BhVRBqegE8WhPMI7t0/p5ykrm7M6lanYYk0wqvXl74L/VBccSIrbP8UJ8rwVc7gYP6kaS/jCJrSDkhD9rY1SxDT6yP+YtAxg+wRLsglwFTpHz6owln1xyWOtrwYo0fnS2BjHBZR7rRfB7P9ib4SxDrE9IZFVzClf4Z7FVxin6oF95aSdjJ9/N44jFeJR3keYec5SpuKLybgtsMS0YdFHPwdjovLu/klJXqJvgmMuPJTpJGyTizfRPnN+Vy4K4T01Q8/GhGMCPikjl4IxWH+z7MGWRHuvpm7jyTsntwKLLjW7gd70RWPyn9LIt5VrGQOW/PU3VMSWFIGBbZ3nQOUPCtTvW/Kjtwfh6HpVERNnrJlItLKciT8y70NP8HT1beeA==AQAAAACAAAAAEAAA5A4AAA==eJwNl4c/1nsUx0MolYwGMrPJ/H2/Rw+ex2PHDSlFikpLw1VKpTKbSosWjStEJcLvfDPSuKI0lAa50i7KSlkV6Tr/wXmdc97n/TE1zsAlyw3Z1HI78Nsjy/5o20O1pyMsenoAxavV4GGuAxhHRGBrpDukqDnDzx3bcHuUCDKHjuG6eZVolK1s3Q+b+N9rRVA2kI8LX9bjiNJ1lLunQH3vm9Bo4scqLdpwlKUDKDRE4AXLGnzfJYQNnvvw3u16PHW5DD183+LONgqvHXTwh14LP75uN0m2HMliSz6jzxkpYHw/1kq00IOjPeF3nQKb8+AeXjywkslYpqHiVHnWjF+oFDODh2/bqdGPEOSznWk494QMRH+iGXr3UCFRhU/6oMBWfiNwOswa1V8SeBl0Ap+fOYv8S2W2rEoErwfswf/fbzRs6nQILfhaVF33BkO8mvAxncAKEhJw13xtLKi7jxsFRhDf5wpj7trijKWymP0qD6M6K5BMuoG112+iRIMXqjgtor/dDGhIURU+XOkO/n8zzPPRh69fr+C/jyYzLbkhlEwYQewO5WHyTnly3dcNZX57YoXaQXxwk7KkuOlw/pkcU1ivztbIS7BLs6Xh2qu1mPngMVYnpWLQWAU2RqEM7ZdOBG0JNTjrMJd9njKKeey6zVfURpC8WQdpkL08vTHfncr/sEfDCzpYV5qICypXY3tlDf70jcOCIypsjVMBri+RYs3CRHT96YKzN4xkNTnOIB0jhsFXWkAaz3HiCl+03OsILZvec7J31VHyiTyTbHSA798O4qvZjlDW2cddqpJl+yQcof/vPrzlnUSCLcyo2UE/Ep1oQg4H16FF+Wf65IsW7Oz9ju8+icDLfQpLX2EP7x5n4ewLX6nhtHB0kzeDkrNmsDHUCGT9fuGBtGd4dMgY0sLXkl1d0uBxTQDVCh3W/ZIEpmc5gxhNWO9dIajfnomBL58VujxygOgJ6cjVUXTfrcX+MY4n7yZnoHJ2HF//IwfPVuvBxGIHWOySwWWXiNGv6ylWdzlCh4IEexY3A7QXO0NYpDHKv+YwdHjXHpk5wgY3J1CduAztva3Y65rpODDuNoattwObCjFA8QyY++wr1Vjrg6oCMzD16iEVO73pWJ0wKrhtTk+FjaRPkk2A3MnCV17j0c0rCj+OKcfmlCOcYXMftctSZDfvNWLYESF95WYECQb28MBQGqIyxPDqM+DsQALXV8ih3vZicvTKOirYFEf9//5C3PVvYJyZKqjr/cfiNAd5NN5HlQv+QvWCbFJ2OJ5MLNGi07T9qGTYJho42RANXbopC/KEwMzPVC9QDP5T7NhgjwfGXonHcYXSbMRwSVv/pJbR0yFx7wfMv1KEedY3+ch9oXT5wa10cKY/leEnU88D+6mPiSb1JPG05+1e+u/1JJp9UonmdSlQ2QBpqtkgRwdGzaB+3+LJet8Uur63k0CVDLnyZBybOiTFJEoEsPa8EKr/UQXxEQoyRBH2plrD6ylCmPk8icQd6aEinS7OOjaH7iz1Qs5NkvZMmUMv5sVQZ3cfatXUSsZkLqTLfKbS1uxDdPyZJNpfRKn0OUeae/MjWb5mCQkZ3MF1v7hE7r1uIF6ye7iFLaeLBjvUYFa0MfwzaA/ujUGWmVqmIC6pwU6TChxarQtOke1UF3O5Wo3ruHhQmXafjaPbHNfSTsX9VFItip6ofUrkSgm95K5Ozx4ZRSN6fxI7jZXUZ5cjHX3+IkldtJnE/j2W6n8QUyPwpknButSu7ypRWKVA9ZLjyHXhABFmjWKS9UdJrRYhXf89QtXlkuhaI4IUbydIKQ6h647E0YmfQqmgVkzHV3/lrp37jRuUbUi6uRPML33LfaqygGcDtSh+Gsq+N2/DdCMj3i/XDbdol+EZ0XRWu0yepna6kyrbfk46iRGBYguh0c6YsDOPq6m9wPXtSMVBeIjLeFm4ctAdGs58p+NDxDDPOgE1k6VxVL8JHZDWgJs7CCREyEBYlBg03KbiNP4bLX7vDud0L2KP/xR4qnwL5YrieYmQadD+MB8fy/ihT1o9Bs0bw5lkJZDa7O300IJV1CbmBOGfbUX7i1q0ztuY9Enm4xLxYyx6ZAGrCq/i+kMEEl8LIVZCA6qmacJj8yuoFqOEW0pGg6LEZlS167ReZLKWnK87j9v2mcIXGwEsGwri5v+OxHkNYgjOpaB9RQh3IjTJz+Iebuyz62SdiQld4VFI1luGE9dxJjhqUTHfESbFx1ZfJZGWm/lvcU7w8tZlnNQnhjnfrNjYMbYQ8FoEperGuNlamU1ScoJwsT6EpBwhGjECyAgxgs9ZEuyNph0IvT7w/R/UYUJhC91g4gh1o93g83w5dqI1hQ+Tenhl8ahqbrm5Buc9JpDUFdRwcSvG0RfOz0i38mGuV20aQTM58lfFJDjzUQbCPTPYVeEw865bQ0d1Dz7gZSDopixblHgWv+42h1OmXdTBeTIbPe42X7RchMJ3PVTufDOvW5HG/+iRZXdyxfDCU5ZTbX2NPsn2sNrfkwQKZelVjziSaPiOJIAS7Q/6Re5pyuP1XBNa/0cVD0ddI+2uDpCWKQRd1X489vsz9Z1gBGpvZkD5tZFwX80JQiP+UK/iQLRvmsvGVLbxEskqZNMtWwjzbUB4awYL0ocZod9ChTutwDC1mRootKBmvBg6TBPxJP+efL+USzrmPSepob4k904aaVqqQafcsaCym46Syso9xLVPmc6OOosdBqnYZSINqyw66OXlVshZiOHizWUYfLscQ9NzcNttI6Yd9YfmTHeCKzMBQmpGwbgFJuCkZ4l+riLoOSqAfb3X0bRGBsTPJ7NzQfpwgteDtKfLiW3wDWtWfYM4PkvmFzbFY1ppMR4wHgPVemFk5aVQWtIWQLQvLMWjziEs20AA944z1tKtA1HO3nByrhs0h32l98Q1mPylk6rtOIyzyscwAclHqbWXiHlNA5ZW2INitAd0K4+CNfFZOCdYD1SDxLBldS5erfqA3Tr9dFlwJR9Qnc9JKh3BxhQhdE4/zhne0ySDvX9Iq8+pQrUcSQZme/De80G+Yn0XLR6YzMVudIaD6whr+ZiJNgZOYD7kCJUelvAxOAsdtWKxPkODhVl30pkjklC/NB3dTlrD7qgULNXZyi3KK8EQGWWyuecUqqmJ4EkZAaNP/9GTg52oaasFc49qw/FfEyHAKh9tWi1pzLj59F1nL80bYwOzLS7wKikiUFpxDicpCyA31hHknD3x0yE3vOMXiSGmApg4tgnPb0ELPQ1XqNBbiOsW64DMzH3os/0rWeCthm6NQlhSbw7Sjz1R4YAIFmTLMIlTZjBWywa6UzhoqubAUXEky2pW459rB7OklGbrG9rHUebER+q73gnutN8tmlf1DAeG76+v4zH+u9QA1vUH4xsfMTT/ykeXlzYAmyVRboYLmM1rp31+ZvApSh0khJXos8EZHNrFwEU1oO4OQ3h65ziqKmbj3UeddCBHBKbgCvO+aEDBjGLUHR2GOeNTOdf4+4TTmsBl3ppMPGc0U+2vzlAdLwJBQQqmHVCDkjZruP0gB9M7H+FEr2v4Mb+VdqtOhsIKgPPhLiDcL4KT4Ag/As5jl1kTWiy4gV+WisAloxXTX6kB2+IGGeZlpDrGHba627L8BXUYenllkWaqFax45c8PCT7igRFVxONTQ9H4XmV8a9RCn2ydwyJ3NfGTfKzg9qxWes7bC2NG6kLPHw4SB1XZhuMX8eVDdz55hAt46XTRqHJdzFvjxw4/KkOwcoLCh8loM3XYyUpP4sxSETTY1mFmqhCmzuiijvLF+EHyMq4LCSePDPM5U+8qfufpLEKCbWhiii2AV651coMRM699gJdUJrJ/1Jbi7PZenjM+guG3+6nOGWn46649+O61hpSNJuAfKs12rTKAXpUG7NV7j4YbR7DtuxVY9o4RlKt+VzSYs5yztX+ASdmFCCkOmNJXiSO2lKBadxc1ZgrMw7QKB4qOsc9DB2lRyyEMsPaEEZrDbO7N57IDVtG+uJEwvb2FdkTWYIuCC0QYmIBseSOOC3dHlS0rOJo5hEvidHB+px4E/BKwN9v0WFnjBUxKVWeawjR03ecIDc1rMD3anlXKCNjTbAKPdF7w/0p+p4GbpaCm5BstVWrFpBdKOKWzm2yrFMFhl3aasfYHBk4qRLljJXzfH1eI/st2mKQt1CPCBbbclQLfhiGc45iEKhMoVNxtwpsFTnD3lxIrEJzj398vJj+ePOZJnT4E7tamQZpSkN0+zNv+avwerc8sYk/h8p/f6IuJTvC8KQk3zvmIx1S0IbthHm32t0RH6QJsfDzcT34vffEzC1XXyjKfKRPQctbwDC/fLGo/tgjFS8xhTZsn/v45A6Y3ErixWo2xY64sZ4UAtv/qoevqBKg6wQoXb5eB3SvV2RU5aehutANfu3RctdwAtG40YLjWcH56O475R1Zgr/wKfv/dd2SNfA0+qC7D0/XtNCLRkrtGHUB3x3bUMmilW5vzikTfHcCqfxWGclr4rtABZkbm4cqJbThTrQtbBPVY1wXQcegN1h0Tge3qqSjfDIyr12ZrQgR4rMcQBPunwovfPTTnjwDP/nEAm5C9OPq4I/zTIQC36pMomy4C5WvO0HRLCkqjVeGYUSoqvvBktz4KUWDqDmlOAGltzTSm/yGW/yeChY39OGuHCJZ9ysKAuedQenQHxpy+jwltmbhqIcC0tHickykDm07dQpN5nthb5ox5GvsxQKUH91ieRidLTZAUnSDmrp/oogglGqOVUKhapw0rh3/NbJ+nJOBsN97Mtgerufsx+nI0XlSywOOd73nZXh+rv8spP6tCgn3xfIm2mwZxz8aVGN2/nyi0OsKC+BsY499BXYfzY3mGLtQXfKVd6bH4oOM6Wnr/wPIzQtB/aAwhvfZwycccqQqBCB0pkJhggXwTB4ZtAqhI7aE14dY41LOT/T6bg0NzhtmlKcdWZ4rBtfcUKlh8odv++4YfjU4hvtUHw5eLcFAjE8PsBHDV3R0C4+L4Ty6KRb+jjdkBGw22adgtKibk4GPTdZhf6sfb/5KEn0qHML1t2A0OHcLaz2X4P7HhaHE=AQAAAACAAAAAEAAAKQ0AAA==eJxFVwlYTmkbFr8UsrXJmEmmRIXoe3rvFqQiSyEkS5YshRqlRo2ypLR8qc77SaUiU4QkpLKFQvYtZIisM5NlasYyVOL3v74zvznXda7nnHd79ue53wVhKbBQdof76pvsXGsO+3B7I3O4ZYaOSy6z75MlDNgUwiwlCd3PSfDZLeFtrBYCSyS0dbrFAtu2xUAnG/YwRMLnMxks72QT07RcxbLf59LbymGk2pBH7ofD2OeqFLiOLmJtxDP37kIkvotl0++k4Mu/1gAOxcx+LFBDB7O1ONp+kDBtXQys8lKx4/p+tmtaT7wp7gC9ypFoKZ/FXNdL6JmVBCPtfJaaJKnPeLvBAQWmEvp0lfAxyAyaoUm0Z5Ehzewp4cW6rWx6SgTLb07BqsnR6vUN5UKeTDMMOJKCnT1qWEJDGub0yWEWPUIwZYkVulxUsjHfJmNwsBPysxtZVZt0duneY3b1wXIWt8UJKz5L6OCRitZTcexl3wp24eYn9rHRE40vIzHAdSOLzI2nEVPGkP/AJHalpZC9MpyNP8ZKOLUoGA9rM1DpFaSW48E4CU+7Rwnbc8SPdES+sy1q3DlWtCtQ2+pMrYQ7I/JYQL2EXU4VrHZwvnr8y9PVq4jtqJH1OdSOwXpiBBsr9Or00Uxx9q2S8rrFkN/ENrbxCyTU20gofv43S/aS7TX1YwpufU5B77rF8HHOwfOocrZzsytKrnJ0fcjxcAvH1jPCL9PrmWNPJSvI4BhgkozGII6LYRx9+rogqTqKFYVzfKJQFFWsw+zlSuZsyLHMz4gKjVZRet5i0opsta3foQ9pkYR1sRL+5BLiw3KYwSoJASvq2N13iZh1gqtlskmUaWE6RxfrdMQu5jjWzxT69hwGwiZNLrp4pstxeSDHrAYJJ+5IyLohIU/EqPFPgMWzZMwvVZX8MqGsNGitsmxxZDoZTzIpe1kpwcE3AcWCf/dnjmoeYdPHYKVtzFdbensm4ESTzP/0zTIWcEzouT0Vr3M5TLtvxaEua9Rz45Tymt1zOernc3RclAmNhRz3xDt1pR2bYhpFDqmZ5OyxhG7unkgx7aPRkmyPGXESlsdIkNIl8EoVInZIKNkm++IxNuHxPD889+J4EsFxtMtYSK5C35psdnBCf3y+58Wa3dIpaHMaZfmUUvyh9VicY1g6esGHQ0nTetJqj+30oTcnld16UjUnUHNVCUXPSqDCyDjqe03mUbJDppeEHK5Nj9nbL/6YJGHFP/Hw5Un7hWPfFY71n39gb7eJPLTbRX5G++j02Hjq75NAFTFFVNSYShFaeyneroAc3ueRi0ccXdWrUsTv2EjDJqTSqtkBFD5RSc967CGTTpFUVbeANG/7okwhQREhYbjwv9bVobZa892ovdn8sn09mkpnOgUhNTibasdnIqtZy1br2gk6VNvBtvOGvfT5gES9ZueRcoaKWrKyKV5/C7lc2EnHK3MpeF86HVujpKDL3pRfOoz2WEu06slRxbdnFlN4wmXy3zRk/+8ls2nkWENmELObFvy2GsqpF9m4PAkafqJeBUkIMaliwUs4DsbIfn15sJReFxfTxWeH6HJLKvVbEks/anhT7r25NP+zLl0wGEjVnlcVjVmR9KaDHX085U5v+01Q1EdsJZ8/N9CgkCjaiRRK7T2e9nRNpuF9fanPdxk0yjwZ+boSXNI34fweCR/2y3bXnVvBbvhW0LWTueRVt4/irVLoy3jvefyrX6pfSLA8K68/st0B/keSMd7QChkX3ih+a12r8G6NK7EqGE69OqUQO2dCDjt706PDbqSq2VN6+Hi1wrVkO8u0vsKmbc+AjciX93vls56nSej7OA1bTZIQ//C+bbLIv8afOSwOc2Rvkfl7idy8msBht1nEt6gBo0T+m8dzXPeX5ycqLpQ23zpfev3zJpszoXqk/zSc0kYso/ZnmxVaB5XkccWN6sM0aU7xOvV6PUMJ2iIHNDe/Zy+qJBSKnvIy5Io6D+8s0oSROPv2jy4wDOWwdeL4Oc8bV8xlXuEvJTQelVDwuJINCpd7h2mGFT3K/klxzHEEGb1QUlxwIMVZp5CBatfQZeltaVoRV/yx0pgM1g1jkTmLoH9Zwr4Nlni+KQGPRs/Dl9rgtZ1jxIN/7W1/U8RDni7i/ezgtGUwLhmvgY6GzO+TWKsaZI/hmfJ66wc/0yulHj2K3qxYV/rRpu2zHtRw3Zpqj4MM78+i8rH+lKtKpHbWtlSj7/G13gzaLOHkaQk222VfXNjKsUnYVkfUG75CPvudsZ6azjeW/3X8A9S0XPQE7JT3zY9PxvutC2jULA8qMQTF2tqQln8EfeikR3kDjMpqyID2LgijW9buFFsjYfu73l/1DCqUsHbZArjfls8//0Gmjb/KdHSRTE/u4kjt36KW3XM9R3n7dKwRss4L4UjuNhqWfAFa9HfRX3f1qXHGJJq+eCUVmvWhqV3CSPujPzk6DqXvmqaRvs82sna+xoIzU5DsLuH0UlkHn6McBxqr2ZO7U5GYxbEmRdT7KI4g8S67F4uf4gT//W5YP4zjnOgDKo2x6n3+69vhhr6oU53MsMPRCudr9pDT/lKFVt8AcqlOYUV3B9u+Osaw0NxfUTyCqM3yeFqqlFD+/Vr1fvdzqfh5xr/1z/WtOKuNCp6dvdVjC6sz8LpSyHGZI9xgIiRR++9mAsatier51EDZPsGuMjUcxVEwkmN551A8sKtnkdryeGvaaDpuF6swzY2mx7MeKZq6cPgNlJAzQcLSKAmVv8jrPp0UfbXEQ/39zRGOwY7LMORHjsI18nzDHJk6k0xne8p0bMN9NkLUh8TaOlbxWwpC3ZKx7c1k9ZyyJlgR49VN8drX2LbEeqci8Xk4/eYXRstE3Z8xWkK6eGfW6Hy1QeV/ha7izVkWA/2L8vm6tRyV5Rxugk6okMfy2m9RU41ojpp8KyhE7fijzzzYjxc9cYzw3xSOWmeh5+8hMMtSsW1OY8omJioVBr7ah5Y7j6dLBdrEXuirz0jXvsQM+9xmaaUczq8DoXuA46SIy64BHDtEnNVlhKnXHRS2WDhA5p9kJNMSgQfOCztHN0mwGOOG/VckNByKV88dFvFlIfBfpyF1pX42JmWOeb/aTOo6RLF2SCi9mTuO7C554qWIQ7IYgLwlKrZz/lqc/5NjqXkVc7ONQpdigYF82kNvj8xrcse1CC2oZ6Zf/BG+HjcWuaDnrgx0c7JBlilH/i+peCjwj4bfEaaXaACvXkKP58LOQ91gOcGZdGL16Dv9QPrBU9S9k550yzfadrLqnTqv3gi84fF0tOyzEo4xhRytIg9O5Yh6GyDzHyDsqi2w1yXRG6yGymOaoxpZmympaN+RI1hgZ6szgbC8J0EV8ph5C4w+3sAGpzwK2SfFTJRbmePDSgljo02wOfMyS2OptEVHjv+Yt0mws1B9jYP/P25PhV7/1EarfRyv3yjxa3Y7vNJMx6l1IjfEa+kr/BQsr9lowTFooxuil7pijqY85j3SF17/kb/PXBB5bxqHPIHdwrOTqfP5p2x7VgYMBda0F2c0bPqJnohYOyvqQFSXKfijQaUe153K0a/qk9pWUb05Vl8dDyth32TBr0DwKRS94fRfEmr+wTuPzsvUaquEb41NEJEv/x9e8W++D77gQn4lRRT9hiPXRIVU/1Q8vTkc/e9wnJmRhpNC97PCF2tuCIw7KA6DRR38Qcj1SsThjg0c18JknYrHib4patOJtDi1fPsVwi7KpRgl7jH/7cFRbNyGqRKmY3i1hKT7K2Em6J5/5GnrvIHKRc8dFBMGs2s32bdrOT6kPWE+7vEIdrJnvdw4es8Q+afshJ25+1kfDY7vlphiINuq3m//9xjMbPeMGTVLOCr83nJbwvQRbuq58dcioCPua+PiJXyjkvlFLZNp98xRaPTxVTwzGEVj71ez5pxktvFvgTkjNbBocgayn5rjhcZtFi5wYHRMDushZFwtMG5dyhLM9+ZoH9gHPgL/zljkg/rQXuoz/yp5xe6sMYRGiwT9pmR8Fr7QOMdZvvZ6PLkpYeoxCXqbktC9+QyLzhCYfYsX23D4OPMQMdTRdhrMk4SPNVciQvBRzJgJHQcfDF6VhjbKWNx4MwQ+XTl2dW1m5zoIHKIj8Pd1ocsTWZ/6qyLmi8S90fcH3Nc6wG5Hzoa5wJqDEuT55pUy7VnXxCxa42DpKsHOew46jSqjOUe8cHaSCQLuljP7sD/Z3gltUbt7GPqJHn/uRwf1vgLhbyuBSQq6psF/logX4fNmUd9+7yts8qGKDarLY7rfc0yZYwWfdhwpC3Sw6Z4RbjyTUOFSycJNe+OgwC73ai2wWKEBTe1uWH2c8OS+I8zF3W+eZQxWRVew9i8CsFnoH9KQwiw6T0Z8Hw7r7sIH9Y8YQr/BjW6iB72WECvuPx1FDnUUPi/5awRenDvKHASuUwo8VbtLxIG4F3cLfM5GtgTDrrMD+nuWskOLM1lH9yR2YK4E+1ZNVPsSHMSd9H+FNxwAAQAAAACAAAAAMAAA8CgAAA==eJzt2FlcTd8fP/4mRUqlQYoGISkVKWk6e+1z1t4nU8YGY/ExlykhQ5o0SSIqSRnKlOYiGs5e+5y191GhKA00IGWmyEz/783/0u3vd/NbV+/r5+P1eA9LQeH/f+EChf9X/1+tZQq2aGy+NVKpNIPMbDW0dJyEidEdDlcFbyEcjs0mGi0iZCcSAgnnqTOIpFZadnRHJPFJYw3x38t9MoM1ucTgNEyYCO7KDII1wTa7FqKyrEN2cMZE4MYagYzgaTgl1A5oZY4FVp02WFDjDpafDgPrWoLwhiItgPpeECMuK+J9bi/AbcsyYB1Qi+cqeYFSS09gqDwXG2nngxfXKsH4PzVYcdQysPXUMnA5fju+c5kB9dl54Fl/Kw5VjwOaz08AzjQNT1iQDeadvgaOLeWxzsEmoPxBDqzHvcVbG72E9NxeeMDpFG+tOY8NFJ8Q+ml5YhP1BeTF9mb45MNp+sEMe7yjtA83KJfwm8rGM9qSv5I9L98Im01GAF+vaiLvXKds2Zl5ICNVF0wfZYr7zp8CZb1LQErlSixavxL0XE8EvTOjsP5bRyAccgFxO02x2+s8okWaSDzqPSv7l39/syZJVXejvntSKD2sQn78fR2p+l2CL3YbknDrSHarfRdcfGoxSWTqsn2Ko6iTX7aSuTt70AYlDSo2dRXpMHMs6/XfJ5gzvZaUTQpni756Uk7tN8kPFeNYz4+21LTpH0huoSP77KQnFbp3gMzPXckWe7tQj9NmCn1GXGeXnt1FvSo8JdR8e459SJ+jLgZ+EmKNDHaKqIgSmR1ETagczT6cBztO66LSUx2I/PAY+nnsRpO/SlDTqV74qncu6nG4hOZnXYW+m0KR6cRhbFXBI6iaeBrdPWzMvrfUo+p3xgjDf8+grJuu8JP8l3B5aarctGmDtO6jWbCvuwvH2Xjzbnt8hfJuMZ7XJeDrG8sYM9NPzKPUDtG0u6po5y8hmqU5Ce61E6ELAXtQ5m9X+OJJJcqsP4cqz5yHUhs7FJQ7HuXdFsIMDXe0vm4+ijdZDC+rKiJ/fwNkqKcF/+V/yqQeqeyfC+4SYTjE15xNEReC7JVd2OKKJitJug6OtnKY3W/FBny4CBKWj+K6vLzZkpO5wO28EZcb7sZe8u0HPhOcuFNByay2kz75QLiA2zUQzaos7ASPvRdx9kcyWaeO22DWqz3cyM2h7MBjRXLgQBK392s+G6twGQn3xXM3b6tJ1e4aS+2KpFzq2ShpGzgjsipfzUv8T5Pulm+kRvoJ1MfhNPp2WBM8dVyA/ZtpZKkYABTvLcM/3rozETYEIT3iKluhNBLl9XYRJw318Z2MWyjJ4hxYsiQFd+d7U+PjtehzWU5yy6KL3MqFEq5/gYP4tccN3LLqKvXF8gn95epM2X/3HbhlK27wvLI2aVEQgTRkV2CjfgNI7zyMBpYHwa8iPbJF9RE6UpkDRxlbk5HTTyOD7luw8+UhcPj6d2amsjEcFv8KLLiejc6siIWBey4A7XexqIwN/ae/D5jpActbJFtUOKEaOVdy6PUgs3eRXDQNL3NXES9BuvEa8K1LHJP0dxBdmtYDF9kuZjZn+KBbX1dBSYADcp1qysbk/Ia7JVvQxLhfaLrfZ/g3/SjyW6HJrt8zgtLiupBE5MguH6lBYfVNrHpGKPstaDH1iljLHnWazlZvp6k8N1VpkVsMe899L7Uk9rR0ejjH1utcpba/Ichcz0q0e/NJGLn9OPnccySbs+8d7B5dROKwB+i6jQpl4R5HFmSUoCsGFbBKQU14v2Qyu6piAqUzMFV2RycQ1rU58lELVMTW1mvpkEVr5DPH3+V2HmrHxQ9NxFH7dKVv8zNk76kzOACV02GPh/E19xLkI4LfoKVT7wOz8GTcVa3Irn5yC2hGX8Z9z7TZo2QjmPotH8ekKrGl+iXgd9JZ7EgXIGLvSvB8wyZ8xUCPLb6uSL5/IMVz6l4wW85eJyCX9M/+c7A6WmAgrCKMTN/JJq+YJLjck0PoVVXIslWLqvP6rMDcEQCvev5XMlnTDyhZH8FBx4I9kqf6gILJJ7B3sIYk5eQdcH/bPax8TJ1xickC996V4UsbQiSjrmDgZf0a7/veKrjn/gYojO3Htk/bmYJdUqD08yvuuRPEzF30CXTuH8fNPLyS4Mv/AqeThtzOiHSm/vZ7YLDcitNRzWXcJeNJbjfkqquC0HL2D4CmgNO96o1Shn0HdsR2zvmyGRHjfAP8zdrETX4bz0wO+49Z6pnMLfhvJl3LW4hNZp6R7/Ffzs/aay93dLb1fMatkC1KiofPOl7CAqcp2FftKDy+K12+4ny26GzqJnqzzNIzavoXqcKvQ/zCGoG8dMZqYs/CPmZXTJdI2rWFuKQwCrUwX0Rv9xwj6sfooC179WBvip9HTLm2ZPUWfeFLA19BZs41ZldkpujtonM1das0BcUz1aX/8r8U8rPm+O5UiZHhSeHDyzLJ+TXZTGxKiujp0/sSwuEMM7tvh+iCFWbglnQUjhOg+ZogZtZhLRQ7RRUuuuSCzOQyNLX/Oty+vZwJ00pGwwcSocNse1TYdh+NJwph8K4baKpOBjL1OQqXfC8gV3ddBK1rzuGBWF0ksdNjNZ99hfThauLDOMDO5GZSL3bmw4yGtcJ7v9bzja7zaI+K2SIbH2v5khEzqMsGhcIPe3J50HOHejVVTXT853u+wbKRCu7VFKXr/+QTT26iwwI0aUP3rfK5Y2q5bffTuCnrK2jtr828n/A0/bsyR268bQx1+l4JtXhvmnjfmVtw8kETXvC5iZ99q5wXKf3gdjbEyi8Y2jATpl0GPXe9cPPhYYz1nRXAxM0W16wVMAdj54DYuEl4MGAKg+tcwGVbPawxzVgS9ruNgCMLZNPzP9Ss/qtJaFf8ke55OE/yMWwBYfBtwT/zHzDRpsar5HdN8TMNoeJDM8JpQgkxeQMvm71wBJHjn0K89b0ku3OcIBonmICNQx546fAqospeDOwavbHQ+Ixw2lUxubImjOtzEMDJ4gnClfdIvu2hF3z3sky41Go+byDxgWRupEh2bimfVFQBfRy60TVXD76/dDUluXBPptvbwp8MfkW9PXSMCv00S655oZziO4bRix884PcZv+QHHsdxrkvbxfoHeVr/eguXMXGbXPeGOmVtVS2qP3icezRYQj2V28LKi268eLKUW22wApcvCaIXBhdThVkb4Xz3Y/wY1ZM4vGA8tifU6SdmHMy+uYyKetpG9282lv3pVIO7jB7AH7kjhWpX47ge8JhXPXUFJLQVo/kZVbBLUQCyzKLR4LUEGFRfQKi2u6Jbb+xgmx9P/Nnojzq9SLjUIoDo1RqPvq8xgj/H6hI7C7OYvvVXRDM3JAjSutYzR80CRP/yNxjuQVT/skHtfcpwT50QwHuFiJyYAnfvigE5i0pRgdJ52E19BLXeX9AJxSfwFKhFVhXXyWVVu/AgzBIaT58o8gsy5dq2pWOPpC343fpUuvyQMb4wZpJ0BImoFs4O3kYNohD9B9yCcE9OfcVdbJlWSC/x1eE0FhvjcB9fekfQAa5EU4HTUCukCz5N4iqDZnM3i8voxlQsq3XeS/kbneAXzNvJKz1y533iN4uDXbfxx4YZcRtuuoh/uFjwhz52Q6WCWjpQcQY96oSdLL/oKb/l70j+Wu9l6DbtJB3v7UvfW9nJbbYDcnmXp2hicYZsvcyIc89aICOpm6L4k8mw2zaP0rlkxVfP85J/X2KCRhfdB19u2XOnX3kzrp165JEJZTh/vi9zsP4EeL5uIT7j18xctM8CbZPXYZ1d6oxuo5x4sT1N5nzBnXnA3yNGvyqQGTwcK5m/qUHw/ljpP/vP320zJMPrUwVRXi3SdYUWaHuzDrgQXIT1QmVCQbMx+X5UDtez/hi8/vSOR7ZzMO+5fTRl3BEBL8ob+HmzcmGpZzCMqfLipQXOkFf3hxF6BD+smZNZmGtj4j8nWj8qW2pZuUkWrLOJCg9tEBkrVOCP/TfpX9t0IApolY0ziae1e63gdI3huCtMQKsQDrLiOQ1wdrg33/RFBdpTI6mUO5P5r8uvQil/kgr6ks7P2fcIrr/zE+rU6vNpjw5wFzX1OBUqhU6ot+bG/gnBvvbvqeDYcr51XxB171qIuD8hgdO8v4Ca4WFCt54yp/OrhzizK8PkeRNLOK+tgXRROxSnpuZCz+9uXHe5Bm/iUiSN16/FK30P8uckMtLj8jQ2YI471cX5kPMXVCLl8z/hzX3q5GeFPGR/qQSO4kaQNfQVJFcthgWqJ8Fqb4B0ByA0H14DvtGJyCD30D/3nzmr4+Ek7VChLGUlf3LzkOikf6LozC47/qtzjOjQf69ES81vcVMXLZdOuD6Jq0kcKe6wbZfu95Li9RN/0nqdJVCvkMEmFpbiCf7GVJf3RNhuYiDex7TC5OvDoMg5kp6rvwQOfM6VYrtX1O45E6jqQ1GyOZLdtNIKEWyo+MnuGpFI/dyahc/8dIYVXg3cpiI5tfTrE26S7Vt6rPwldfqVEx9GGIk/ZCVA63d2fOkKFXG/UYgoKGAJv6cqThxlelQmDFbEuDuOKh4DOP8iK84lJ4ZOiDjHrX8xRG6/pS5WH2jg1PXiqKpvmbTyxAn8nicr6WSnH/RQuTu911XK5wzNl7dGH6BW9HRw7WmX+ejDk2WNoxI454he3gvL2LmOl0hZSwi3ea8d21gfRBZc/YpLHTTZVNep5IID7bgltAPNi+wBaWMvYfuZV1EEVwlK9dNxZm0xErwtAoaGSfhf/n2qAqFzWKnoV5mB2Om7CXlyZJro6ZAhHb+7VZQYswxWXsqiXze34P9JYbPmUn6VFY9jFayEt80S+CWBU7kHI/cKvzmX8Weq7bnHCeHC/ksV/JLTn/HDelthaHMmv78LYZXd3WS7axJfu06bUyZGC7XDC/jxgUM4Z9JE0oTI4Qttx3FnF2VKT/pU8ILgmfyJcfeozGsb5MN7V/At7eH0gNok+ZgpMynL2iJOHjefzjku5CoS6qm18DKv/icB/pqeQV2o28fLpd04es9erlUllX63qUSmYaKI1x4spTb7qvG1zUPU4P0tYnPwCE8+l0VN1dhOXzNy4Nv8ntJ3HA6KTUcKuXMXJ9FJexPp+j6aarVYxz/0XSDX6XInN8RNYBepTqPu7C8EOTffoQCbbugVsBx4dV5GYe6X4KX2ViLdwQcV23hA9R9PCT+d3cgQBkCFtBDC2uYHE/JC9Z/5N3Q7hj/8PS0M2RvANyQXy2Z7Ggl3bPjGbZTmy74OjRH+Ifs5tSBe0nTmOqq9nQhTR4xi1ijnodS285AlYpjrA6+R4Hs+PPT5J3PG3Y2tHm9E9YaOR0tECuy9lhHU2XwllOzhxtoUT6Kqj9xCuXfXsztrF1Lj7FLQjSNBrDBxJfU434V9mnCGTUfHKHWbT2xwVAE7el8RtTCrhiu/u47WVfeRk7916aYf3nxr+H16fxCmDLx9+AMbO2iXLxp06MUKPmVXhPjxqUtUvKCDO+LsIlY45iQd5a2NJ86dRjfbcPjhk22UKKOC9ja6ShnNnsqrBDzkX+nvprLfRfKGdePlaWnDqaVVVzhimSM/o2kuLbkXzm99QstH+WQw9J7t2Gh3OJ9VsYfZqB9LHiZf4o2LEHNljz3pQfPYdsFSxp1jQIvhbvxz+i3m8ei9YK32LLyvMZiJmaIFIn71/HP/6fAxJd7Mp4mvnkUyz8/DCdXafELbrV/2g7hCrD8IQeCZEHxYvJiwcPADslWR+KbbXYLK2QeGZ+TjwcmWYOvXAlBZ0Y0XW44lVKo4IHvzCzutNwfBhangIxrOxS4HQDAKg8KLDlxZ4lNCZFcPYqpmcYJ9W8CyG6ng0Zvl3ANQDVZ2uAHUGMnNuhoHanseoLy3idyPn/XgQvhFUXTeLH7Z+VS+YX8ePQCS5GX6kPsYcZFquGLEK5vv5uyf5VCtewHv5W7JGXolUdOdKL5ypyaFgyo5p5x8OjDNHbrXCbiJpZTY1LmF2xdYQ0+1vSzepDORG/dnId1S0UP/9yGO8/yxl+4o0hIv6pNwH58LaT0JT7sc6qfmmq7izW3Wy12OfAGbS0ay6zstKcoji/iQWYgcB+/Ac8/CBG9sQpDyvESY8ltJst+eZjrSI0RusaMESrv1iVb3sf/0151uzhgubWc26lWItOZ8l5gUcEzJ2wLR2O0tjFfsAfTy2DLoteQsM7A7AT1btw26TXnCvMtsRdqZhdBh5f8WHO2vyP9kG5z/xxrFjPmLzg91wF/z/ZG7vQVr6aJD8WNkSHrTmF0ybjy1mehCFh727LUlZtS2OmN2Xs1+dkUySbUZhbPAKJo9IQmlpEfPsYu9IWteHE510X/ZBqtrrA1xnFoxzhb/cKikyga/8Mn3RlIZeC7XpdFLjez+TEV5T+NPvLxFP3sK6MyutfyTSiNxxTQT+nDxJ+7B6n7a5EUiHbvqDL7csUL8e4wGnZmoQtuUvqBjVbLx82H+3LNzuryKEQX9PTvhq69FVMRgouiy4WysKdDiav5sg+vjs/HwuEhuzbYuMufbQu6gezM/5qYZUJkWTY7b2Yq/XI0l+puUybcR8bhb66Xg2TA9kH6hTNaZ5ipxHmfMcKmfhf/y3+SZVPOUqpBETHkvnHMgingo/0X4fjPFH17LBLFduUTHsMeycUsKiWkd1iB6Qgwm7lwlHk09DWocS3B31lqic/ppICgvwG+GXhAPErPA5xtt+GXDWcJ5sAHcuaTCtdargjUHP4DuDnXuhcIcsMiiCaAGbW7160Cgvr4fjNN24M7snAnaJ78Ff46TnP/4k8D+yUUwkLmMy5o0nPw+cioYV72bu1HYBmK3biBPGV/lTvwG/HihD50zKlr+Y44TZ9tpS5EazRxnfYjb/8ifSv1tzI/3Uedu9JZDWjOPWxazk8700eFiAx/Q3T5bacetzpTrsw5auyGFfmC6hQ5+NFds3lfDPVJZzN1bn83X5IhpuXwsPendRfHqW9rc3RNRVCa2/d8+8JEqG+3Gh5aukM+/+AodSgpAH0x3Q6Nwkgm+Vy4RtHYILx8NBcOmqQLVz7q4RZgHImkPUJq04J/zN/uWKZgc7wsyi1ywR/Iu5o1lHJP1bY3oaYurYK7VKsFolznS2Bxd9F1kjnpHqMPq0SL0ctAFkW9s4clAGtEpNGrLtoFONoXoTugFdPFPErxhIkEhFqko+0MsXFr1ERmOakUdhuVQQ304m/VYiS3zfwrP75jFrlLUY2Vpv2HxJ392arYR65ClTX31O8j2J09hs0KMqITgSja1wIcFh2dTL3YpSMsCd7EeaCnF8mFs1IVKtqntKbxl5sYrO26h51kFyzcETqCfmJrya9Pv0frdA3Rg5BEun/5P7IOvcBV9gXhLhwrvLXDmpl1okmkvT+Z0VkHO5aonHn24lPtN9HJp21S5ktmX+c7FJ/n8VZr0sxaRfCU1SOnNGi/Tjm4V396vhtfNjoYOl+ZR568oi7J22nINE2/y7TkWzK0XzsyV6jZhdVMssjwUi+xj7aDjxXZkblGIqLUn/jl/l5lfZFKzzjIlry+JWrhoJqXhBCM4eE0UUqxFXPPrFUS4jpFlwELi/eezxGWqUlZ+RBdcCBsNyqUmeKB7NAibqwkKQnVxx20BCHy9DCjtXY5fuU8Fy4aNA68V7PFyyyCwysodTMuIx1sj84AXUQAWeNfi4tO5wJqVAMU7DD5+NBP43DgL+sdzOLikCbSv7gLyx8pcY4sEqN98A45cH8QqK16DtAFNcpPOaO5t3U3QWK9Afn+lwj2/wLFhnkvJfYUHOWnnaL5gtpIIdJrKPQ+l8VOaXsAVlqvlATO1+NtVjcJvawb4+PdC/rXvOdztTsj/av3iPpa8EtbnGci/KXtzSY75whPrGviKguuci85zKnGhQJ6naUY1/azGMxVG05vNjDjphXDqTXYfPSkvjlrx4iF35O9UOV/UAHztzEFGry3+aDOJ3BISBfY0JWPvh56krKYUFAdU/jP/RFgUoeF4jbDoPyZL4NYRBw7nEt+yE2XyyjSJ0wCSoEtnhQ9mtjGfJ+kgoPJHdH72W2b4BU3U/Oqn6AlvjfZ/XI86rRdC741jUHfWTpQRvwJOdnNCgZrnECFMhi+zRag28jyaG3saBvyJR+eWv0IKRjJYODkFrdnxE2Xd7oYpnmuQh+lXZKo/AO2uSpHy4iEkG3gLJ52PREZ/LdjLQ5pU7tfhSKVsJutfYUPVYitmf/dkdnrsBKr4V5YkMGcBe+7nDGoO+5vwWL6GDbm5mHq4+CY4rreEVTyxippn5yAdqXEblPrdwNa2VkJX73zW/MN5Kv5vKKt3bRw7b/FE6paFBBrEHBfOJLfwrja28LKjMoyeKuID7ZZxwQH9lLLISD5P1YBLujWBuy9YLF6fOo5aOEuRG0VN4s+a3YDibQpc05gaPkE4kyVetCPj55fh1WB3VsekFb1pyvtn/r9gxPylJIzFpyZRumib5EHERsnZ22FC0qxeMqRbJjGCnUK/DaOAXfEgYRlihF87q4He9I/EgiJVfPyjOhid/JloDbHGxnePAU5vFyjTzcBOnscB9ysSjF18BndLi8CsLYlA3lOBbzcpkOes74NHFp9w/7PHwHfXNbDC9hneUDeWtDEwJnMjzblXzW2AfVoK1mQ3YSbJgAzKXQKOmFpw7o0U+XbsIHBYvZR7nulLKmhYkjl2i7jZ8zaSr86PIFOFK7lFHwPJwTWVoK8wlIuljpDRMTOJtd7xXEROLnl1bATrvCOTkxvYC1N2qItSoqbwSDlNuLGmHxrFH+EXOsbLQvTcuKfNa8VTPhSzDnqBIsdlVRSs9aJubSugfp3QkusojsRV5oqc3GImbb13JH9Zc5AqOrpcnLXUhHJNu8DdmX+TT2suEPo7PZcNNzTlt5//Vt2vai4JWmjxz/n7wLAONNwNAxapIZgIOQxCgtzBkoemOD9BERzV7CDMlpbKVFYG1PhD25rNvppkj5cx2nWsnSlpfixaiHcxOMKeOdZnI5pUshuNvT8L1WoZQG2Qj/bfWo/qxPNg/P185OQcjtrTl8BU+WT23rFWlDj8Ftx5Rpd9o1aAFpsXwuxOZ/aB5T30tboKXj1ky+Kh52jUmRY438GXnfboEyKkz+DDkxfYeYoW7MIrGtQRh2JWPGjN1lYZUElJdazBoZns2F9TKNNTb1gDV3vWrsqBOhGlIQ3pmc/GFQCq+uccqWlONDujaQM1uzpP2ml4gw17cprqH6/Lbgy2Zyc1GlI7ra/jwZM7hNNHbOCzyIs49OwqquTHE36CzknMvovm9rTG0YqEF1VeUsFtSvcQe3pcpTQPNFGDi8Xi2PbdskX4ERSWdFJu3/yo/9wXcpqHhvhmnbngwPxMFGT39J/9Z4+0FlE3PZEytx9O8NuEmgYZxur1CAgzDzGfJgxJ3DxMRD0toxm+IUVyKvW28Prvb4TF4EZi44tc2d/JG4HMXwno5+ngwHECkGY1AkTG/5Wld04Ao9uqiQmGT2T89MfAZ9suEN8eh9H+bNDiTwEd/ZV4tUYPmJJ2CiSYX8HN0yRg37otYIx9FM7INiCTIi+BY/V1OGmWMykiO8GMqA68rmU8qXn/PqDN6/GXgC2k+qo+wI37i/NjvcnFI/tA3GUlzqFcTAatfQ6Wr1TiNp4KJOM2jiAltdpcusV6UuvUexAP1Tnd/GPkweAf4OLRqdxc3wtkqb06eefJbC667DrZUWVMDv5dwHl90xWVxc2k1H5X8cVb7kOp2RIu1beO1tTRhQZZyezd9+OpJzpfReq9BcJv25SpMo00WeBfNanpWU9uJ3+aWyUYQfFbntGi1XNFd9WH8Kof5/h/+ataXvGw/x4jOLV5qVTwGzA9Rr1Mb4JMJK+OZPxc+5mhzc2iR7cGmD0VrkjePBk2xk1F5SbzkPguDSdeXIrc5/+HXtishi9fiNGz5aFoQvEqGNG2GC1su4qEZklQl8lFun0c6l5+DVLmt1Fj9m3Evq+Cs9QL0OSWZDQ6NRmmfGbR2f3P0FBtJdRZ+QddjlZjBXNa4LoTE1jrN0bsxAPDqaERn9C+R1qsS/pjaHTVh+0dvZr1OedAzV8lYOemPEGzerSoC4Hu7HbpO3R732fotH8Oe7zXkU3XMaLYOSvYogh3VlPVnHIZEc/erPFkK5ZNpL5GF7LTZvix83Q8qA/9MjbqxWT2wTkPKtNnjTAnqV4Uc6WDi3TTob5szpEu8sylT49dxVnVl+Hoz2/5h+fe4Ylh+4UVTdG85nhHbjuNqcg+Y/nCRjX6y9F70jidW+LJRftEl8hILiKk8Z/+z28/r5khPCaRPUkXbhZ9FyS6RRIe6Jhs+cBU4szUx0T663uymCmKxL7j54k6aYbMPiGGMOwYJBJWqOBkzWQiadNIoDxeF6vsu0HcLVQGjwoN8esoU/BhxxFwwzAJ70/vJ44GHwUjrPbhH2d/ELtAMrirE46JNSNBkKMHGFErxjvFfsDe4xgYqXgJB8DpQLDlLHDMu4hB7giQVnQDDN68idfEG4OibBkQkQy+HzeV6PnvM1g10IrfTtUANtMVyfnBDbjqh4zgDUVg5dB6PP2APWj8hMCREAWuZy0Ejc91SHzqE/7poQZSJL/BIeYBHvy2h9jA9APm/CMcdOUaMUshD6RW3MZ3VcVgG1kDWuPe4/I6E3ye3Cx8fNGd/+lsC6pgDZgwcBFL+l4z5rV65JOR2tyIcFfwPvwhqM4pwA6OiZxnvobooPoLfmOlCrV/TrYw3DHtn/4P5GbkUYMH4PjbHKxVkQPWiueDWZ+n4JKFe0nqGgeKlEpxyPcasKx7E4ibKMCWTfrAwrSU8LtzSeaRuwYYLVMBC82/yK7frSbmfA4l5vQtlLmFqTE9JpmS8NxEYcnuFEmKiaukUn2q8KxmPDO8FzIGiyeLDn5QQbbldYzLwRsiD60NaHXlSPS3RwWKTaeizMwyRrr6joh9PAdZ3u5jEr6+Eimcd0V+x9qYx631op/2a9Ebs/HoZZQq/E89Ew3p+aKlZRCaXiFRX68aun9LHdqfOI6aDkL0st0KPs54jo6is6hwfQz0X5WDWvIWod/X/WDQoTA0zFaM1gULYKLSMWQhjUDj4gKgpjOP/lt6EW37chwurX2Cyn0KkcbxTPgttQBtibqEdkTkQT3/ZDT7dQgChpGQ3ZqAxC8vILPMZBjfsVBoKfwEn7fH86OdA2W/H6vI9PVOi//ln6Cpx77PO4pSvqTB4yfU0awgJfTxTKrIIu4We37lfLa+2I3aW7gNNXn5ScLGKUGXWzooN24Po595QRTJmaENiueYBLWrols/Spmfh9yYS19FIrUidYYau1cynUwWBlppAGy7jzjbcFKmf3gGiNfOJ1w335aJXM+CSwIr4AcmYk3LQBBnZQB+HlTC0sceYPm8W0RFY7XsXIQUBIW7gLoRImz+YBmQlTUQg6hVNvpZG1B/5Qq6l/liqvI7kFTsBK17D+DyMyokrt8L2oLDsYuJKWmZkwEylU/jF6l/wIeWWHD7eBQujNEhg7eEAk7jBN6x3oEcMyMTeP4sws0zXMlxtqVgbuktbN6uJmxyGktmx5pxz1IJMsX2BmABjxMPB5LPfzWDv5+/4DqlA2T89D6Q0fgez564kXyrLgX653uwGptBtn+wJmf2GHH+aBQXvPWHSGFvxT/z7z+fIN+N4UGddzEuvWlOZjPFYGPBSewQ/hosnyMFc18U4R96r0CMVjTQ3xaC25xywPI6F9DgbIq3C/zB1tHvCKzQLGucEwiUF2iCK1veyCL11nh0OP9w7zdsRFHUMQGxSlsQ1qUk7bpWwpxId2a8i8aL3u8LQ7b9isjs02eR+apIIkcyKGjLa5Q+FZ5DNU02qJvTh3P/XETDD41DnckW8IvlOqQh/cakq78UBay+h9yzN6G7ThR0ntGLdGfvRJv+LIbaycPZyKGzKME+Hg4LmsA6luQgg1Pnodfan8j0ZjSa/TQcZpiZsa2eFei5Xz6MTpvAfo0oQ59SrsDQ1wmo/k8JSigYBaG1pdSn5CYbnldCga5k9El3HvF2vyF8afkfu0gwnI1++glGFoWxYI0K++bwEBx6vZH1r/uFXmr9hC5r49lQr9Hs50dqVPJyGibMHUXtD7j2T//4dGf207SrSDstH660tWYzPJNQx+gLcN+UIcR2iNCyKWFQWfsmGvFAB8VOtoHb2lLQjWtqSNaqDk9cS0ag7QOzP14V/nQplYTFmUoKP5kLhVstEPqYwWxVOytyFo8FExoiiTsPj8iePu1ivH87M9ovvUVWcd9BzbcU8PdgIC7wbkLrqjehR89oeO7rFnC6fjmx+Huf7JdEizw+4A2e3g7HPeUtwPwAAO3XZmNlsSI5bSAUHHfegjcdjQQWs3sIhwJFvO8gJP0zkkCOajGudTIkt3ufAh4tp/HYI1pkyr1t4OuSo/jh8rlk14GrIOmoDPuzgIzMrQB7v1XiF/dF5LNPBeDkOwYnyhtBYqUpmaJszz1u2kEeOY1Ban0nrjSNJFffHAKDM1W4JPVV5MngRvDxbDc+Ou00GVg3BNAnbW7BUKCweEmEqAx/4D5O05fhbZqym0qp9L/8FdA74Hg/F9h+icMPxI3AQfEg4NM3YF73HXiwMg5o+4dig++7QIK/GZj4bBjO654CPg51Ed/8bsuW12cRmyIWEb1VdjL3Fb0C1XlHBN+t10td0wQe0XvUPKR7m/+3GyWi/ImGaJyhJlx4z4TZ6FEkmRNXKtwJo5DmHXX0ruqnKOS2PhN1v05y8/NtofB/N/V5szYmdSBP9FFPjT345irafTEGroxVZmkyAk3Au2HvfRV2pWwpsti/B1KqAag+Zhj61dcjGpq/gvXTfIvit9ZBS0UNtoVYgwozI+Gr1VpsmO5x1D0sBgoIEat55xpaG5QN10fZs2cGTiOx1nH4csQiNrKkEJVsuAqVdAhW3f4GityXCnWuJLHmNr3IrKoD1iWuY/VvXEd2yjdh7M89LKH8EtG+dbDPKp11GP0apV58AWs1Y9gV8R3oUn871J5yQroSbSXlWzZx//If8/4T4squobBHJyHpO4jGtGWiDddPQ/85v1GfVyBKyUyHnVd8kPX4u0xopiKcNlGEgpX6mPo5H0QfZo9CL3MfMeIamej7iAVI/40i4mOGwe554xgvrxeS1S9eCZUb25kszWtM5LViUU6tCqFhLBG834qlmwvXMs7nnZgvEyxFjO7+qslD4ipVSzfChCtlXl/bzOiejREN4cPgPQGA+wchFu3wkEy1WS25cMpF6O+YStgd9iTq/66TtWz6RFi9yyayE8tljkbuYI2tMSh8MB5/dpsLeio0QcU5HVz5zBeYbKLA9sdT8LfkaIIZ2k2svrFAdmXIHmwu/kz8+TIg89pvAKrfPyWulHfKqqosQXXdN2Kc03dZ/3NHMPZ5F+FqpYrnTiv4321KAYXsndhRtxD8qIkBQdeCcee21WB1qCZI4sbhBxGq5GezEuD4phh/WpICABMPMnrm//P+mmqlRYre3AA/dK7ggTVPQJ9HChB7HMETlNrBVtOzIOpOAtaXpgKtt/OAQNsGp5xbAKzLXhJn3vbJNtnJgfrC3eCHnz8+4KwM6gYvEO2P0mUmrsdA7SkT8C1lEk5qMwcvTj0hKkfXyWL1LEG8qJ3YPAfLDtPqxKq2OkHL5zvSd3qVhEglllhudkDWM2wD0awxh7ivZSGzrQpAYhd1NH+MLgw5NQlciFMGtOtXGbIhEG9riZI8taD7fUf3BkLZveXqT2atGoW61WagojE60NtvLzow0wRhiymwPrWRWXMqmbHemSbC0hYmUNjNyMTlohL7HejMoxWopkME1+2xRQ8e66HkUhM4ZZciMnccYEa0PRSd+HUMNfw9giJig2BRRjxaNVuM1A6JoFpULhr6cRTNqjkEfcenoIXzj6PNGyOh8coOtCDhOsqKvgxbnl5F1zMXobmfDvzz/+f/1f/n6/8PSEtKBA==AQAAAACAAAAAEAAAMQQAAA==eJzFVg1MlVUY/rjGgOSSE8LLkozCAsYCZw6bRt/7nAtqMvmpGI7QalwYhUIwGvHnZSk/E0m9SGMTlUB+LAT5C2wCoebASqXkR22EiQiG/EYIRCXOErjfvd8FnGd7d7/vnvOd93mf93nfczhOuYObZ8t1GcTZy+U0vtmETZ27NzS9z8Zm7rH4tA9ql4HErp9vOxCrj6igIwL+xeIQmn8w1K8b25VInWbPo/DjoccSf8+mF2jr1Z1Iu2YP3XM4N2zruNXkPfYuFO/Z8huT32J/xVWq4WA6d8Jc6owx1Qn7SmKRGvE+9m16RUT84uI1OZeFRRbBkD1bIL/3nuvRz/MHq18Pty8kfwcZG157BB2pEVjml4IWz2wWsPZ7GB1NgDjc0zm4bz+2/ATZM3ps8w5rhOYSPnBpQnpXKLps7FiZbRXc+SgMBOVjgzSMrvAGrDSmBqP5PdScVI2OM66sdM1n6NAvUctBcJwvczYPJqNa5WR+JOcl//WJw9X5kzFWnQhhembD6A9ox9niArjur4Hzq83o87Fi3q25rKzSnR24fQa+21Yhzftv6u7LQsREEtU1lsO4rYeZLDHE29KEyf1rHL3kYnLR2/UGe3GvlBXu9WbSSwwWp5YiT3WMirbU0M1dBcRGj5Hbn1doKP9bWlBihrpPIpGSQfTEoRxcWs9w9fdhunPnOAILSvGOob58aXob9Bd0MmHe/62XXwzkt7OKce03H3aqXoGp+RLWJoy+oyUetvTlVmv6qLCDglaX46XWYFS9mYNSY54Zd39Oqnpjjb7npk2OS7LJIMWNNCpS2OMrm6cRtD0bgdGm8M+soKOhe1jVyQR8U9tD4mtLl3mO+9lyO6z1EqkjxQJ62bbMw5PQOqiEk6UbvGJOoswvCL5lN0T2IfV1IIyB48I3OsqjVC10194d0UM91OC4GCpZKY3HNdJY3TZEecWjLzqFvRy7HMI+1Mem+ff/Z9nIBciuh0K5xhAV8k6y6V2IbEUSBUy8Rn4TOymQ8rDyYBM0xynenzobSG5HpJ83BgccYd9PqK58Ck7hSihMY2FXnEZ/DDfhnEm0Gi2K0aE4PZj67mHnay7Sc8nSKfl2cVOSeV4+rboYCfXfi82JGL5mrlsZtgK3ei/zF+4SxjK/EHEmz1YPM7/ZrRrlG/y9Jn2G/PokdZ3ej+XurQJnoia/mrBot/brBrzUc5S3TOH4jB9G6EOrVBE9QRs/mmN/8Jx+S0rGJvp8/KcSykys57tPWMF1QKnlbjZfOr1vC7eoyCenjcLNMyc16ChpJPV7C+tovjGFWX0N9f4fHrr40oZx6rxD14oZfdmhOUpLr9YFx/S1D//PcRtCdmN8kZ3A+ThbXeiSE44bOS7R4Y6sCxfa6zYmvoKKsm/qWAdzycujMm2+hftFg/N6UffCxxfbo7d/ALDUJx8=AQAAAACAAAAAEAAAqgoAAA==eJx1VwlcjlkXr9SQRhTZW2kjmff83yilpkW7eqVeUZm3tEg7KktpVWgR81Ukw4wsSeTLNvioSWOGItFirZnIWDKh0Ifm4z7fPE2TeX6/53fWe8859557z7nJW0ORs98UUlKJCUsitRj8+MtpzejD1wXyeI2KO8MT9RxxXXMBAsKHQWTkxnjSYWq4VjYdhZbqJFfxQuCmv5qkNizFvDZHJq/VjIJazyiGd3uK0Tw4DBneKxG76Tl95P1XfTp83hvDbYM67iiHw99/CdOV/dyPt19qK0arfS5KLm3Dg4gJqLXcxMs+/g8iHpG1giddF09ic26cIo83kh7ynJHK9L42m8Wgl14XnZL2RrTxmn7jP/6hzvaw3u8Kb/Np6MqPxxDzhbA8qo/riRN53cTUyVgiUYa2lwbykjXxdZYQo/2iUTWolt7EzSK98Q8F4W1crI9VpjL45L4VTi+zhNMZc/TUamOD9kLcvKeDF84BWJPriGjSw/NtoUy3unclul0j8ETBitHTQw0h3/CYqparIH6jA+zbdHhf4nrn49sHvrhZ54JHnZOoRG+PwKI0hKaO2UK3tzkjxMQeR/cMwugqM6TLhsBYX4hb12xwScYaJduNYKnmhbuB0hjbO7XfWiwo10ZytxHjdRQo4rKbCWgqt5c1O2YyaB0tgWfMJIYn+yeiOUuV0irnk+fVCFrvuJ1Opyzh56RhEobPVPFiMLtZlcFrKsH97Lq4miPqsCvjKY7s80lW4MLjCe7RDI+tD4DTcXOGfxGZSfp39SnqbS6Jyg6R/+N0WnRFiEuKs/lxVa93Q1R7jITPW1l+rNm3nJdpVNuj+dLwfr4EeZnhdrEVDARiSHq9B+SKx9aFjOdXWkRCyWCym6hHT76cQAZhI9n8qu+lMaXODzlhnjgglEDRVJ/pD4ozxs/KX8ExadSAOee953iXJLbYuOcHCljdJojKVqKEVcl0zNuCyZb/+hOCx/9MJhdNSHVxOb1VDCfh+QNUlXSOyoNc6YX0ZyQKchkwd8H6VDgtmY7XUsa4czn7g/zj9/+1qZuNb5Z3U33hbKjut6MiGW+Sv+RClzPVySRZmcZVLibFi8uoPkKBTlcMpdEd6qT2/L+C5MVLKe33VNqSp0cls0tpf5oiNX7/NWXlplPeSieYlTkN8OOv/7GT2WytcjtaqKRsLA37TAtlncXktdiQBpVpkp+tiIZOuUZzA6LI8nYyNWyuFzy9IUMuFkEUM288NbhNIMWea2QmeCp4GbiAXF63UV2sCrW17aK/2ok9Usj8CBzjjtATv/OySoOH5LbcEDu1VhJep5HPy5WUpTqUqip7BWaNM+lGvgbJrxpEp+8Z0aFQU9qZqk9/JCpQknEaHexsEvj8J5cuikPokN4Q8r6gTle+DyPNAhFtr5CQ7/QkGvvCBmmRr2lmpQKOd32JO2IBvx7yxtmkJe1PkW+0aMquPGraVEt5gQTP9ylMZ346d84jD2bDSMUD6TdcIddQQXNzRRRgXUtvtVsosPqZILl9JzX8kUJbrmvS8LPxdCLuiiDwsjzpRhfQiGm6yFLSGZi7jmoIdjlK5Uov6e+yr9zW8fpLbRwYfnnEXWww0mX4oZz5SLOSofLNPpT0+TLBm8de5DG/RVAkN5S0pt0RXJ17ka76DaLESHN66ygL60IxGzcmSnuAHz+NOYD8PYaMH13bTU3+IUjLd4V4jSyvu9foFIWIBP3HrjelLc/OCY53SJFWzVzKL04ma60MmtHRLnhVk0KrZivQukYnEradZ/Ft0/Bg419PXMjPYxWTBtnRGTz9arqYx2/HjWF4z0HFAT6fdM6BqXYw9XYQ3Vw4hFZIUgTyQ5RITnsxxSfI0Kh9DvSgOYOqatZ/iN+YX9+CQgfhn7hFzlE274z2QBxZksrbiD4aC5ViLXQ6bORqbWUwlvp5ojssj9FnHZQgUd3K8NKNGbRjiT5F/2hLwcWD6JiULU1MUaNf6g3pgpw6YZ8UjGN28PbVvzX7x7N4Pzke9mMz8MsjEVbVi5jetzYen9RPH871DJp5LaR4LotEOydR+fqRlGG8iZSrDcikSZ4idAJJU30qDTZzIb37F0i/aChiVfv2cErkCq6+bxqMGl0xvrGzgu+O4k/a6xrTl78lVtx+Da7fz/NuRJyg4OeONHl7Iimr5dGMri4a3vaIxV0X4U1nHolp1GANrP/FGD3x33E17N5nwr/bCbDj6l1M2EikTFiALa0EXW0hnPbG9POr2d+Bp51vrUWSIRdXdcMXWHRJCq+auXv+gbQGVXwvS0ptWRRt40DqPkNRISfA4J/Cmbw1hqt95m9y4dHr18/GwWdbYHvICmI7TvfxcWuMLeLyJDUiBe9PVcLu3/moMPDFiY2Z/cZmJ0zrR58sCKIJ0+xoUrMMnws3xk1gOsKrbrxutqU6jpjpYmlvPuMt6LBCxnY1rr6f52J89GA45p0Vo8sulx8XlsTVTRX1qAH799s4E5IcsKSWoBZ6YZxJ9ouSeB9C94Wh6AmXY3t3c+fSM206g+1dlgx2NokHzBldlcbzcuaMZ7jJalMkuQ4foLvm7HtBqnswXXEeQ1OKC8kw5sMdflehn55loC1PZ7nEI3x9BMoKRf94Vnpd3CBvlYxFKlxPs25ROa+bYsfdkUGVcWjvuEWfx4lZvFoTC6nshSpu9qwjedFusqqT5upR9E7YXuvrvWU7fHg83WwXZt+IRGeLF8/rTrBBk+xpbDvMnRXHEK6POtXL9UGHlbN43fb2VkrMtke7aysdkjHAjQ9nMLuxiSx9/ZlPF1a4YVNpBAqypiFnbTiGnJ2LMSPsEV4p+WTse3NNGL9kuRYMb/ui20ICg6mjMGLySRzbnobN2mcxUTkTx94fw4a5phhaNQTtr5qYrZ57qzA1WAPvEqpx8kd5cj3cd68aNQhRktMo+JPuSNDgZZEX5yA8fxqWv9uJsNatuH9kJFdLTgRAKFqLJh13yE1ehjmnkhi/4FcjHHGrgOWZOi5f62f1i0VNbA0PE2syKi/g83CXRIzy6kDYlvp/Mu4qR0sUvVzFZHkiLvfK1/agITwSuyVq+NdWrp+s67ToW/tIZVQ8s0VgbN9+LgjRgUVjDqMbtAPJpzUCix/33W0HGoXYOMsb7iO4vjfhbQIqonwZrv3hvfSnnm9RClb+0FczIr8Mgo8H15OX76jg+fZ/cPeZhl0kg6IXUZD/cSZs96eRZuxokn1rCl2lZUzWUqDJoG0Ft44Oj7m3kfMjbUyS4dbwcHEKRsauRtKwBZj+jvNxhPM+BnXN/VBtUIpFdYFYV9L/7ITfsubOSYYpzzcYMX7AWh94Oge11fFwqgrvJ/vNZgej7+YsYrAjNBMB7iL8esIZOjVz8OQM18ef93ZmcGVWI6Rm5qJJLMSwsnhkzo1GTg7Xe+w6xfmw/egGCp40lrfj/+E9m7GKO4dPFTZDVUMLWyx1EGA4G50nS1Fm9BVsRqUj+eoeuDd6Q1Sfid3ur9m+367xGRDL/cuBUJkjwcPxW/vJbifb8LTFyf7vT799U3A2pgKK54RcP1S8mUGlZ9y7a9feefAScvlgVuGDugJnfvzlC+Ow4qUmmh4mwqSOy1WzpQ6okbXDO+c3zM/vjuohLlwfTb6E8RHJ+B9eDXweAQAAAACAAAAAEAAAwAoAAA==eJxtVwk4ltkXp88an91nz05EaSfl/u6XSETaR6VRTYvMNCOVaTJISNJiirKPSqsykSlSWoY0ZSozSojIWv5oJdvofZ9e8/31Ps997rnnnHvOvWe979+zNTCto4aIiYUE3414yMyfxttuBXyGZVTsODhlHp+Bt2UI8G2ICgJN5+FkUgCDy1RqJ5MOy6JEU1JokNeH5KURdLveExKS2M3IzWgjCPrtJQM3n3DAzeVWaBRXxrrKBwwuKm0iTgW74FJ8Kg57yKNWSoqRq8VT5PQH3pKDY6UhquuyyfsRMuh/ocnRPg2nU/II25pMJy84z+D5ISNg12uC5Tl9jI5d65cz+M5XvSTWbTwM/T6S/+7/NGQPz8eex+qIjPtAGrWU0RlvAvmgOei78p7jLdG3wPkmC/yspgEZS3XYTZfAm3IBVFeJIao7m8ovFdD3Me8YfpvgLmZe191F+lsrSH1kM+l3S4CNKh+O1aGQiNWBZJweKvaoY7fsHYb3eowc9m+XhEk965ulExXx1/c3ScfX2thW8y3ebVTn7r0n9U+S/PRvcrf3a0QfT8Gp8WU0vGI8bTD1pwmh41DpNxsFa7qJ6Q15bBNYoVjfGi3FreRpmxJsjr0nDzZNQVCRBP7X0iRiC95zJ3QLzBg9W0fNRoDcVJRrsf7LXSzG4M2Kd8F3ZRmDSynWhKJOOP5s6aZWSbcgMy0azXPkuHOe/8jaTyK9kpmftY9gaLvs3UV8OF+5gyTkyTK4l9+c5mj8Yzs4OMKuk5ERnW0M3m/WDN7KpY4oZivN3HC2AKEHVOjd9eFCyYOmqPYexe0rbE9EZb4sZEwesfGwWZyj5RydiUXjDETOUn5ZA4E+ecQ7hCLAVlGE9mm4TDVicN47KrHEbD/du+QqHW3cRLNSdekn/NnIFlL1lwFGHZmECXv1Efh2HsPf0/CEbA8yw8DZOfT/ZT5rZGO6dOE6VOlU451tMlXNb6Ob61sReFCDoRV6HETT3AQE7/EQZpCVKGhsQMRlPr1flULLIpcLbZeOFU6xsh92XrcXL8jK+DEosjCEm6nqIP3Tx9Ik8ztIlHwTEZz6HiWHbtCfLryhSRMKqPJ9Nfru4kjh1tvOtDlmgvCbCBmhSbFAmP+S0sIfXyHa3o7OK/mRZk49ROtKtanXxDPCTMcg+s8Pr6Ap1ksU1/CHneO/46H6JYb+q/QRpOTXCPuyF6H592U0qqmQnrygJNzmUEnXKvrQgboemqm1m+52rhCSR6ozP2ySEZbhCa1SVaBhfia0eEQefAb8qWSPLrXsMae+6REies2LDjDrkac1IX6phYv1hT5hmJehjY6nenStiaHQ/3Q9tZUyF77WfUD79rQgLn41TSqVot+5GFHzM7LU5nQ6HTE3mpb67abLunWoVu5a+vCXOHpnQyD1VFtFi3eDrjqbTxX6tKif627KT3xOdtinol1pJywceMibPZk7146QHrp48Rih/opUanPvOH2btBd6Ux6RQ6PjGJ6c79g7ZDWaI/vnk6R4tiEUDSNRGe2BZY9XYpXCYrT1jqc/RIpR31/PQjxIUZi+co3QOSaJ8kKKqftab9R7msArTWyYD/zzeKi+z8eV/ZuHxeAf7uD4tzqyOdKzyhxdj60Y2PPwJDx37UMST4a6fhVB44vCqFPmfRp6t52Gy2fjWEk2ILhHd3i9xupf9TCfr8f2jXLesHMseK+OrelsDt+3FEPNBl+8DcvA395tnI/GTrQBT140/2Ki++CWEosDH/jUb8tzevzZeGrR/xEFq0/RRWbfUKVYa7p6j7mwdslEZt+mV2wtOzqrkpObt0CIfbclOblbErI4eJXnNbZGVCsMO/OArzlCjynj3K1TSPPZS7WV9Ony97Oo5ZIO+LgZ0bkZhBrJvYZgHY8a6D7m9i+OucrpLp2hyuBrq5rJuypbjkc5lY9fyjWg3LKawU1p8UJsqhPWL1Fm1qbjgEJ9NQaOv2tKJc7E0Z4ZrSg5WYcDATPo3Ugebex6hIFRHlQ1ToJah8kIP8vuUR8Y1u8+j/WnHKGd8zuZmeAFyb/iGflznaW/mLt6+Ww/dcltJKE9YtT1UiF1SJlKvVzqYfl1PrJqjalvWxa9+PAEZDa60DmPL9MIZR2oBA7V1/rtngzsXqKKtFk8/BMtB42Uui+eLzx+6A1SIWXJwAKjod4dkp+D4HPu0BnZhMabOpD2s8aejayftUdlIdjEXvhb4Rl8pWUGC98OBn9T5cAwXaoL2D0hxyQwfuFTQtfWEherIqxp0hGxg+q1oZ6y8JkJVqiwvazAwAVne3eiuUvArAeeKeDYKwo9mzBa2+GF1XdekNjjg32geQFD35fpwcwbSu8RpVBJER3iB8ahO0MHcQoSDP6QnyG8CywYOMpfDpnZV5AbYg9n1xhc1DET2at1RyCyntMvjaYqMWHFZX8u1x2i2P7g/XyIN6hIDc0B4ug+78zgfCoHyMGO9Qyc0MD28klGUoiRU6IGxkN9O/alFgMb3ZcaFi+S4rdJ83WKbbYKeBi2F7c/mnI82xxWwE5qJLNuncTGZrKsMbO+lKfEviuvLB8mc1yCEYcLiGbfV5uT5SEdWzHMp3KTc8m5Uim8UB2DMW6j6eO3E7FJYq+IzDPW+tza6is1bJhhCt7+UcP0fh6JGzWhd62HhMux9416PZQn0iePM3D65naSub6UVDgQZn3ykTs6vM3QnSekiU8XoNOFtZniYD3aeGOoJ+ht1eXgzPc8fDfHEAdvbOVwuoH2aD0jjo2urN/qEtj4SLzKxkZLhBrHu5PfQs7/Ofgmbk/Hq8GS7DzBEst4OfhJdgsTBw5ZPyEquZaoBLQQmSfiyO1RR+36Qd+XTf3i3UNusb0gbeYrYubaTjrKJFCy7CaZ5atPezxC8Lp+BRykJOFURvBtPTDlThk5J83W8XCvkTjWroj52zNI7nRx4dUnqpyO1A+7QKwjudic90cn58fUUQLUOE6Cyj9H4V6lgcPKbB9oTbtGEsfUkCVFozH9aCVRFpgz+J8HYyMz4Q3pHN3PyJg3wljkLm/dtBFXJ4EbvqacPqTUkmWexthW5P3Fe3e5thHfI2wPSwh4y8gVn26MCrF1MBMrQ1HgBIYWK6/ByXSpaiAVwmbSnWbCyTyr00OyNNm42vXsF/pST4iJ4RIc/dJLeVzvfEeUYtgcSStfg1klrJ/PxQ3VwPkFUhAUV3E2un9gClqjDRn6jEwZju/lbvbtVbiftc3rUHn4z5ZC/WQfWPs/QVXpCJg7v2Hl9Gxma1byWGZOuh7CzLMdlSCry9aDRA0TPLUTR21NJ3ncVsvsO5nIntU90wbP1dpIlW096e31FLGjfR8rMzxq6H9tZ5b6MFv39+vCovMBKbN2FqGp57L1NzCHrRHV++zg6G6KJ95yqBwrBYMxbI+/cI61wQsVXZxTno4FBU7YMMjnNKhLt5utGV4ebH66hunRoJwZnJ7peQUwsGD7T9bgO6tcyQxj4iYj2JvAOTgAeuHT0fRRHF1CHZgN/p8oidsidQ3bJwek5YfdZYcnH9qD/1yHJ9WI1KR7h4fy+2Kqrci+hgnq6OJdJAuPsO/8EyVsrLsasT4VVPMxrZu196J6S2heGHpb39pnjFVCJyx91EsCvmdjf0uDGFRO8BHmxPbMwDwpNEwbDaV0Kdwr18O/Ofuuaw==AQAAAACAAAAAEAAAYg0AAA==eJzF1+k/19n7B/DsVIhPydaUSlRC1Dnndd5oCiVLWimKMEoR7QsqZclaIhFSEaZIiwlZoiJtkogoJRUpzRStaurXnfn8/oTvjev283Fd5zrnus6gQSEzBv2P43D7beTXvcPj8p38zKcsXpMTykvuj+Uvbou46etybIurgE1NFPIrvoP36EDd5wTWHJyMg7cjkTx4JJY0LkWE13gMdx8CA8XlNNkuE7LnltF0D0on7B4iOE8V8XFSd5G/8RB8K3agZG8dqOFC/p9fsFQPTSk2YPdUMe5yF5NSeM0wTx5bzTNZ97wyFheXyWa3nGWjlfaxkQvmsx2PwNaozIDUFnV811JC0uJZOHVbE1GT21lS5ExalCBNHXcl08FrT1PFDhFfuu86Ns4rQJOcPY6tzUV0Xxr2S7/Ef/6SjhC4Faoi5eZ46Bl1MdXXjaz2VSFzepzBrPalM4eiMBb11ZudW+7PqjbosWUaibSDrWO+3RmQtzyCSRUFPOL6I/y21g326WfJLMm/iOFpVdoYakZj5luibWg0Lr6ajXJTEzh6NiJStBFPpoaK/ROBukJv4jjuOLEHw9KUseZ4IqQLJTAzVxaaK/9mqQM9bE1xGntuf5LZ7gtjRn2zWMMtd+jGD8aGrs/s6/epSHe9yVSTCmnv+a2kO+U20TF1xJkuN+J51RMttVZY7WIGhZMLsepHLCqd9LAtxFtc/+Drg3n+yqn8ceUpLB22FRJVHji4ZzSatafDNnIo9HrkIHNGGh9WN7CFNc1s9c4rzLg/mx3PP8V6PkYy1h7LEjW92B/KAnG7e3F6rFs/S3rtRMoOX50+RsgkC1JU+YJnMtzk4mOsmPdIiF+xgLeNfCv85+farhS+KLhxSZlIvnWMHwbP+ABybgaMg31Q95VDYaIvFIzmg5RKw93yIotpjaNuc4rJdisrWq4tR+t/H0TL68NJnZY+9epjpCnbmajJD6PbtnsR1QtH0TCsHNn9NViu046j1mbccoKEMHlRhjh/y+RXwoQl47l8qg0vPJCHgqgU5KaFsIkvc+kU72P0We0R6vDzNNUPVaM9BmdJz3tVmq6iQnZuCSbRSg7sflk6NVbYTdtEK6ia92vqqziCVl8egTi5kVStYgqcHf2QYFUK+8w/UTKrCYsqLfniuINiP33tF2Scd8PhG/ZYkTECUR8j4CFVx0oMl9HNhfrMacgopmXJaB2S6IcISgOKTahq43JqYB9Oon7mkPWnRlDPQgV669pcanD7BJnu08DCNZagVpRKjvhdYqHd01FsfhS9v8cjcuVS3uMs8J27iLj+Dsbqwuq/gOYLc1ivWwT9wLVpTWw6fdh8ipYvKaQjX8SytDITqnTdn2aePU2XZyXTbr0qGvbIkd78eZ+6f3Smfe8GMc/mHaSm9CI9Uv2CtNUcJcY5bfT2tD3UXvMMa62QRO46igF1wCkqG55Ge8T9b6h1iDqGldInRiZMffJr4tgiSf0brpFdt1rJdv1AGkSHsqBhYVQicBWrOqbBhjZLU9OQG+RY42syzdaXlFutY+su+dG+jh5iIj2LSm7qIillseTvC5TGHR5KL9qEs00t0rj/dQQaumxgt9kZBqmrxL61bytJVWmmRYvm0X+jp9Od1n6048A0Sogxbf/gSPNjvancTU7D42fTZdXG9FpKNHmUc468TjxAzaI4NVQMoqryS6hp8HQ25nkk0fDeQ+vkfYnF5dlUaE0hKz0q2PnJqogus0GIQz5ObDmI8719Yj/0eTxNmi/N9Avk2IeHPnAstoPWr/t682gTayx+y4yu1bC8d+msL+EQO6i3mrUUgFlvSyC242WpSYgk1d3tR1YonCGqD8qp70NDGvZVkfopVhLzvBOU5CaT4ad3Ud9eJbxeNx7EPAInf1xAjYayuP8sOsB3PpDj233DoeEShFtVZjhzTwVvVSWhlvYPu7emiMU6X2DxBUksIiiQjdrnwy45XaDzby4hIyL+oionk6h2RgptXDCdIuUkqfxuRuSfSdAK3Xuk7ZsynfQ0itSYXGOnrYyw48AaKD4M5rlND8T+FwkT/ttiga9bfwRTNkehJ5lDL00NLqkiuJ54xjbE32OzPO4wg7V/svOmoSw9Yxd7Xf4H27BcivZ/HqDVXprU/cplkqXyjeh1xZGnodLU9U0dTdIyYptMH7KaiLWsK0KdDvMaiZ+2/ohcPZ2PDJcV97/x5MHCwZY7KNbU4B62m4GnFJX7BchFqWHRkM/M8vMb9sq6kw37WcS0fP9kcquOsLPPw9nXN7PYG7sAUuYgzYozS+j5AAPmPFaelvZK0EM9B8n+fbPoyo3WJNsqn2bEx5M6FoGXhSLh6I52eGdmiM8/P+ws2h0S+D75TKFx5Vs4LClDYkMFJuh7w1xpA97+Mw1NZ4fjt0sSuJTYyR6Na2IbTp5j7pKpzMJlOGquhJB3O4bQC2+DyYeMelpQa8Fir//GrviDtjw9Qh58UiOrwg6z48dMqG6wmtCfX4rhnh5iP+TVHK7mNJOfzXvI+RdDPuqPuzhq/ATb/k3CR4NS6I/1h1afDjxkJsHeWxcSMV/Ydw8Z3FjcwX6P/sTkzuxhc6trSWZMDLmTK0FrR2eTgVdNpOiTFh1Y+yfRaHlADXOHUP/AclLoXIYKc08cbTcU+w9bV/HNUmt4SuRC4dEeCT4zRZIP8zmKpzOTsGGcF0rGucJMXQ8t9SqIcJWD0DEYh652MePiCtaefpNdG17M7PamMf0XiaxMxgLRaXas1KeWfdaLof1ZOfR2cT1ZHJZGYvdV0Lxdk2mnsxWWnrMQ+1qdGvxwVogwzU8kBOk2Ic2mH4ralTiVtxj6JUvghak4tUkeDmEquPPsFgvX1sSJjhvsm10qyz2ZzrqvHWLULJQ9SPZnRVsWMM+Aq3RV0yaqahlPPrVNYclVHWRt6wUafDqBbNtrSEOu1NEtJ2+I+2+LXzguy9QhoYTwwPvdZu3h6rxsbwW3c22D+qrj+NGWipUypnimIUAnbQoCv42E1zgVmHx8xQ64t7Ky7ivM3qGIjTM4xTa+j2MVx1wY92tm81ri6ECWiN439aGTbE+TNzYnSLSqMltf/S+pbBj+//mf3os7KW+RrFLPFQ4YC9cirPmR9x3YVjaI1+0fwQv8A/BP5yHcUbKC0vUdsL0xBkd6RXAPHwPnvkGouTPAcly/Mal5nezfr73sL50qZupwjm2xz2CdEw3okJ2jaaHoFpPf38fcGk6w7J9K1MJtHv3Pj7VMFZaWTOBm0Rp8gk81lkqdxNjgRPjfTcT6uFWoD5qJWeunoP+4J1KCDeFkqg4btXcs8bw65vsXsVGXnrPZSbJ4fqaJsV23mf4ftWyudz7T6MpjgUkiZjzMmkrVKlBHgy10jko9CeAmpCVRU+w/WuEkrNZfzReMHc1rLy3iDw5+Rnf5E4SnNUPj15y4MzgMFx7tRuXULGjIzsXk9XOR5mSKDQG/7sOv/dfUZBRctu/HlhE/WZ6pPMIvjYJqsyZ2BBhDo18Bi/fn0/nqcyER9JxpHxcQmalEA9c4i/1DBbPh8/4K7ilQ3PbLw2wdGy7HZPlAazr//MVHkCisEmoka7j7F3PuFP8JgxqMOM0dyk0/juY3k/t/7e3ZUKC9mNNThdi7m5ARdRjKenn4Mfcg1I954bndAjQrzUDx0yAcTvZEm70fXV3nSv7zt2Y6QzFhGXfOOcNeNn+D6IotL5Kw5LbLc3jrOC/Bz8idl1wy5lXBtVDT/ob3GQZcpJuLb5NG8j1bk+HgsBeRaruR9dwVyco7sL3LA4G6wEM3E7Rq3mFyG8cjtVoGp2oVMHGhMh7ENLLh143F+e+tZkj1dIe5BfBjTzgqb9XhWZMGj6odwl3+0jYPcBsQkm/V85aFslw0W1t4U92Gl4tuIEBZmY91zMYe+zRktfijU9EeGja7MEXGHGqRlujKeomCPyh78qIZ5oPl0W0xCJ/kpZBm9p75WP8u9nHVDHSdHTx6Q7DG6TJq/30Djbh+LHW6JZxzXcQXtG7mKwNTeF9cNF6+zcKcmYo8LmYX9gedg93LGLjnf8fcX3uN3RkXuEzxRUHRBHgvNER5y0Q4TSplvioiODz8zMw6VSCr2snU9BRYt5+L2LeZGYAE9f2w9g7FqcoPmHbDmP+9qZSHDewXPHZrmGcLrzAvlAgWBZLcgxgLVw9Y8Cb3TehsD8eJd2GQ11XmAyIdVD8JhFbwZsyMcEC3gjd2Jcz6NRuWIahGhBSZaXg8Vgf33injVe4IVH6MZeL9a7I7PP5xQdZFJ+TUf4fSXgU+O3YC/+T9EbqFQ4WrAYz3fdUVfgyt5r/pFVgc89/E55nn4nHGWWFqyQF+M3ga/5ZZj3Wyz7BQdBW3YjK44xNZvlBHxEOkpLmJ+Qc4HN0H78AI9Es0wMOAYaXuMfH7EzPGCsZvtmCYiR8WBlyG6lxFLigmIG+1E9d8WYNxrjr84ogJXNvaSFAN2su/993g2dVPYCqS4XEFL7D4kqTFyOZniHp2Fc5uS7lJ1TTeuCEHH7ffxRwfLe7WH4XT13JQOnYPcmcHYdev/1Cq8l6x/7+M/wMALjZ3AQAAAACAAAAAEAAA1A0AAA==eJxVV3lYz0sXr5RCG6ESUSEqW4qbaL4/SgtFEsotJQklhKJFiUolivZFJa1apT0t+n0mRbQpUZHcEnJR1sTLt+d6nvePeebMZ87MOXPmLDNFfNdwxb0ZPDxenv+1+wOWOLA4FyPua+nvcU53J156HoBugxummp1B/8zUP/xCJeE6YaLSLJ9NeCyLS5Rpkk7DdvKi5gv5PXaTP8ri/W/qMFnrM/c37bGlFzpag6gzu4vH6e065+0vgr+8EypSlQiqfQOb4WF2Tduxk2z/t6gG9B80gjc0Hh2reFl5zkvTkb/FlP5wF8LGj+lQGlwBa0NdxBXok9efs4lT/Kc/euad3AeX5Q4Iq1Skyj31CD4djI5nk8bO96KW5RsJDUKqqR9LT7FZQsUC8v/PLr/bzFmu2Pz0FJxmn/+/ub6scohbh7KYSTQhcsKZ5L85/aU7obrlKd5ImeMmNwIfXHNBm0Wp0EgFBJ4m4VFGH/guVGNvbxMSEqPYPYwz0jD/4JiMm3ds/shSfx8B0Z5Edly+ah5ccsRRY3qXtanjM366Xf8E07ixhDjL25JkpSBtww+X4Fk+BDd7P2gkJ+JWcw8eeoZBLrYe649E4mn2fXYvxSep6Es6i9QQc0S7V+PuYBruPx2TK5+dhO+28fCV7UCwgRd8zxmw+FFOGKa3pMNDekzPMEjTYuF6MqNCj3x6b8iYW6roJMmLUynFJJh3X0ajkzPLt6crAUMzuLjHuQBx4UCINU6nGi/Pw7S9AJEzw8DsjMfXyE5Eisni9RJRuodHCrE39PGp5BqqU5eivJuXpk7NQG19CXrXvYW96BmUybnjMi0mdTbOWimH+LS6DaKIR9YpreDBhShHMHruTAFfURZ3gdoneM2tYvVIyS9EsuAJxN0/BuNiT4xE9LP47k9BOLxGD9nTpKjVP7cQo+MMqSIBek//OYSfyNAREUkamiZDTwvk4qpkJaYW+ULlZpDOCrkWYhVTSerKjpLetu9kO+cK8mLmot9tDfZE16Mjbg7le58It6OlmOuQisXDS6nIehPcHj6A6HldqPc/CZ2AMPjYdfy57/2XSnXmeOxjjs8sIJc89Tnu6iXIeqLCxDQtZHTn3yWy46eQDMsJzNn1H0ngzgYy0v2OLDf3JBu6PIio4jO0/juE9Y+fQFJrKh3OGPOtx5YZWP7lDqTOpeDg5w3Yk5aCk2u5kJJNZ+crfoyj9+83kUPv6sjNO35EwQYkQL+MSDxqIN1yKSQo7AMZCQwj8zOtmMZVtoxpgjsToCHNLLSuIEOF+YSs0iUzh8PI/X4lotDpi9fcNqg1VOPdcjvsV2hcd8TrKEec5xgzKfQZk/NxANP3KjGx96LwSDpaO7utgbF5Hqk9FCTIuOTGMgOK54jI83+1PJmHxH0ogFy5s5JI3NjIWBTFEd3SDSSgYx1jdGIqk9IYSYS3tRI++xxiVldO0r3kGBHlceT+wFSdw9ZLOH1NfGysLw0Vg7jeJex+E8aetePwLczpDYd2sTKNjzFnVO0Pku4TL0ixVBSZUORLau4mEIV9vsRGTIeZNH4pIyKhyJkh2kXyalczjxJaiJFSjNburpukpVee0Z03Smw7DZnWwQhOg4kMI8FZyez43kWKmEq0agQhJTgD5vOug3xPw9PEFla+apI48ypshBy74EzUNvYQ4YBvKM4KwKm+IsQOpcMhZRAq++KwSf4TymZNxKirKbvuZY07UalsIdP2LGDmcneTzX68zMS10hx9i07i3V1I9PlkteZ8DfuTgzTHcSEU64mSjmrw1T/jqomU4uPjv1AW74PGeh+d08I8VObseVjJ5GODZgrUvvFT9cnGeKOXjHXFp9F2VgeCmYn4cK6N68AkoUHlPZxscsgLr49aVZ9btRZt3Usk1otwDG6+JjpqbkxZzyTGxj2N+C18SpJ6U2AWEYXevZ3I3OSDsBtH4fQ8FQOyY/k3Oug8vlo0ob8gCclqDhiS98CZrR1Yu2wVPl+Pw6KtN1AWEov9ndvB75uDxABlnPaKxC76mEjo3iPiqt7kYtRbUjUaSYKvyTHLXPi1dFVdyXNha3Kq9AjJcw/Wmf/eG/0ffmBQQhUtwX4w1s7FDqU1yLcvwdeWn+BhBChPQx9odTLc5IFxoh74YSiHKH99LPK+hO0tvHTbaA6+7doAfgdBtJJbiHwjw3lQvoIERDmRrxwPUrP4lVZmhhHxniDMKJmoE5OyYFIjlMY45g4SoT5XHW5QLfgMIrHCxwQ/TJSxbtoUOvCXEHW2CMZZSzWqqmmFAEkuXkqMp9Hng9B5awl9UdgL3b/m0IZob+gJcHE7wBvJGhyo11/FhLQP3ML2O8Ru0mLG6uxl0r5GiElUfUDkmrrI8eZqZuffdeRHbzGZn+FHFvflY2LiDvjIdSJqlzeseHIQJZiDuavOQujYSmre7oSBI2egIx2Bf+tHUSvQiVkWC6Aw4TEaZ53Eq5MdCFx7BVJQx43WLESE/KpjibbgbpmCPpNrJKWnQktT0J/sUJhDhif+zcTf3sSMPzeHmXf+JrnOt5pZb+HM+qLQ9Iewq7KG7Q1faBZUwM8mjfVnyLjCtqQOK+XD4VfsD6NDewHFrXg46TRCli1BrlsDrh+ORmCJDHIC+GnOzSKIrw795TeiwMAMvLGhzNkdXowmTxcrJ8PznLbycVUIf01iVrzKIym8F4lRzHhqaQHkRV/G3TY7TL8YiKo2ZaqqtATRxyOg7BIDfllL/GjXRZp+JGp2VcJ5Lz90DV+A6N7BuuyVaLkSin+vvIPjQBD6DcWQ7qwP4y8+MLrmiN5zhvCjtWwt9mnywmTjt9jiY83kfEsj73ZNIhW3hhmiFwT70V93G0KxeU4GEvjdIfJdEC0bk9FkGgo7lTtw7FbAw6AD4IjdRoKyE/i9Wrm+wR3wcysC16AHupYbYWrH5Y4Oh4/l84D33NA+isAkZ/Cv8sUsd0cMnFkAC+3JTM7kUKbqo7h2rvlGsq9uPfFXTCfxrxPx0KAEsQeycSCEB0V6lrBoOoLT748g+1oGXEomQ3JUA0V3p1CDb1FwllWiMpxUHNvgg/KHWnRXiSq4TsmQ9r8KKyNflA6kwifWFL3PBendyQ3o/xaOnkpTmD0ax+r3XnYCsddSJNT/Bdkuzscsm7GQEewwRKxow586FyJyBNtyI2FmEwxOSiouuDTgbeVaLP9lI5XRSTS6mYN8yUI8jVJB+Ppx1NiOl3YuT0Cdlh5mUEfskMxFfNM9RCxzwbcpb6Eg1gALehlmLqVkQdM0Yv81mcyukyPhQikkUCmZ6DvwUOZ6NGaPeLH3dVarChovs1HNNwMmsQK/6lUMq9tXSy7Gh02h8Zfs2bG4Wz34HKWpwMWnODqtEGuOBmNpiAitKTdH7aYxnoXjDuBjaDqeiXVho7gpXKepksS2CDIwdSGHbJCmbh0zCe9cUZ2aN2qwG6mFe2M/voiVIKM7Atta45B7LQY50h8w8qIJKlP4qaPPRzikjqLK9jjGG7vBIa0By3ZK0IyqEIwcW4KdkldR2B8B9S0lSP3pwOqwYs9R9OrlsbSg+dibdiO/IG5uTmDpd5sbibA6Pz2rrkAfvOqCU40fCg4voE9mpeAMGYakQSGy0i8gS9sLGtovwPlwBfbTNo29j/YNccMO+iBrsje+VEnSv7uiQDJF6TPwUOXHZmhXzuduS1amPSXv4JpnBqsVezGx25VrZylO4RuKnbv1UJTnTPw3feeGb92P1ZbH0fo1AT3cq4zW5xZuX4k1ii8JUAHVQCxaw0dDiQhbJ3SiJOjdGy2YPPwPd09IFWbso/iRnQUYj2DTRz/QDIpZUSmI1ixH87UaXF9cgfgRRxzNXAS1HSLU65Anrh9r5splTKRhkknMc414ot5UhslWITC6vR+JFRUQC3yE10ZdMDMIxSu781gxwRF1zC7ESmbguas/LGcPwvTJGnwY1EeZTxv6T/HS8jID1L9KQdGgM/JP/IW7s1NQ6/Qrh2rEY159g06z/CRarp4HoZ7TEIiOgVz7VPo6LRQhwruJooU4LbonSnPCGZw8U4fNKlnoXz6NPa/Xqyqs/pyPWUoRrN3bhb0xf1oqTs69j0YZPpqjkI3Tf21FScsp7FiwHbMuFsLfIgoRtk2/fCgDvtMPc717TFFsFoHoXRfBq3kECpkRMJp6Bo9uxDE3xi1g/os/q1/57ndvr3sNdY45LJ0u846NjasPL4BjIkRN5DxREfwQXb/eBMldF7DGSxlN5irw2/2Z5b9ytQkzCwWobTMvfVw1yGKa/7zhMqXdOOb9GfqvzrFY7pKIP3HP/VqPUd5W7p7rPlAx4+DnHRHq21SIk+qroZQdg1eXymAxVxhJkmDXWAYG4mDYAVSvasCZfe+5qz0ucIdPRmOnFT+19hz77x2fvQicq6XQrS7Az+M/IS4zjsabdEDtijfe5YZDXcADFkNlWNbzifFfcgEjihw8GqeKhFJDzFbNwWhUASrfpmKmwQOUXmyEn+sJqPgZ4IuvN4RUxtMpgo1IjU9Ftct1Vl60bgbeJZ7CoU17sbUqfgwbqMT0J1dZWlvlPBZx70F6fia6Ps3HB00z8K0ywbBUIArikjHU9ZTli1tyBM+4JSzdklqFQ4faEPrx5dh/dH4Atpb4o6md4uLmAtRupehL/4k9+8vZ+ebGJiz7GYrTmdZYNnSGxQ5IKWDnvHN4IKv/x95RxtZ4ohMAud5AuNgm4X9lojsxAQAAAACAAAAAEAAAuQ4AAA==eJwNlnlAzGsbhpuaaaapaV8pFYmOjv15Dh2FUpQcIlEi0WeJTk4iOkr7vu+LaaEQZWl+jy2RNVHSriQdS0RpUSgt3/z//nXfz329V+IHDjZ/nIpxfUn0eacq6lolU8kBIT1yYKPaGV1qYGdRxAUWWucUUYFsPgU7S+Lau+nEtefgNk1Z3PD9HeTF9kDRrXQ6+j8e7t4oQHcna1hvlgD7d4fDmfkGOGyugLt3ZVHlTBa+vi2LvzrS6dKfUtjwVA6nrOfjLzkFnPkslDZ3j4D/9CGomngA256q4KdOBXx3OYxZmauE5x5vK/VlLlHyFXXcel8Wd7sZ47wHHLSoV8NVW3RFaTp/0/s50aLJjmFIlwqEZN0y4LC0S5/ayaJQsht0Vqhj1ftQ8meNgqtUGCW/YGNQCQcDNDWxkJdOdVHJVPeEEXk1RtIRic/wiKOA24rlcSZXE//cIoWer0Zg9245TOdupoXLzpIpfxxsS77DvBAetqnIokk0H+NL+fif3iTs2uwDh0wiwMdFGgU7LtAKrgyy5Gwp0p2HLSaaGKuhjKUujXBohIsdMY1Qt2ISlpdMAq+NjRtD9bCBE01LQtTwTLsWqo0rY/EfaUwgm4Wnn8mirboUrmnqhuh+Gdw6W5YGNk2jkzdmobq4u5O9ffAp/yr8ZbgEpI0KYAcGwrjTGBwv+gm/+UnhtlEJfFkli1oakui7SBMfzObhwRWq+E8aG5UuTkJqlioaLM+jv9dlUdD5BdRd1g7exyXQxv0UOZ99CV8lR8GqVx0XG2TSv9oc/AdPUWtlM/hPqKJ3RTZVlCth7JNqeL7IDabvuQGfe2+DXK0ctqOEKLAW6GeHIo6UZ1CruRauL04mnUlpfNMZI4pcLIkt/L30u9V+0tptT0Hhymh6WoCFU7ZRfPgTiOhIY7ZaxlL3zLdQoRhEGy/mk/Z+HTQxTqOilAn4Z8sH+GkupPzGNng8nQtrnd9Bb8056GxdC8p2vTAzkItBltZUeDSL4g+L3zwZA4lLcrhuXS6V3VVB04oiOhueSwYLx8AmfxyCDkZdcTDLpnl1Quq7zMLOu7pYVDIOb4pk0eJAAgUvyCZG4yKtr0wXoa4EaljvI5xTBG75/4DM3L3AjGyB5U9DQPJ6KK0XSePGhu9A8pLoyOejrWY73FSWZ7qH1FGuWoBdNeFQLmlPr3lJFHcknrnclUUa42NQHx5E/0n8gFLP67DfaQv8VWcLz5QuwIc8FkYlrqcVGutQ2/EDxCUaAF0ZAGNOKVTH3wAlo2jYJVgG5xYuhhTrUUjV7BRR4mVqG+8u3SHuaPNCfVSTmADVEEk8fE8F/eu7wKtRkYn4FkmePQq4ok0GUy8Nwn37fbDhoRO4mHnB4cMZUGWxAgLiUqB/3Brqr62AJauXQVJTNNT9yIOWzxkQnRMHv8L9YUZ2McxKkYW24nhQ0i6B/dmqmLZUBSfi4miBVRqp9k+lZOkwuqU+zOQrB1D/9hR6UXsfesv7RDUGzcD/Mbg46L8hEKzKAvcHO+GI3nKQZDtDX/oZ2GnpDA6GYXCs8t1iW//Xi1992QSaTzeDRHYmHHzCgILRBbB8EwOWK2/AL0ECONUOg1qTHnEUtlF7WQrBxHuYYruLzmjK4e8X+cg3WUWZWRaiphevoLOXj3MLciAft0DbERewHf8D2OO2EGh5EQoWhgMsTYeaHiEMhBfC28ITMNXmBPyRngx3WLGQv0UIvPfRsH2WPzwSnAC/k6kQpbsOwC8FRl76wHCZMipK3wUHh+eQeEgO1wQOg2hDBv05I5fOzXWFP1Q2gJaxK9j6RcHZuS3AbVHGeaq18Cw8h/ZEtABvjzeph8ph1i5jdHgkgSc/VcJqywqou/4RdARyWGXrDYOZ1+Dhqidg7mwNhsPmsNXGGapDN8G1Ga+g7RsHn62RQ4/Rc8yiniJabdckGqNsynsviTbYDxMTCZDYbUiudkFUsCaD8bfMIocvo4D3S0SvsIiMj/Bwkb4e/QRZvJP7FX5rcqPcXh46fsqGyydLgdVmBs/l4mFDoDVIK9nCdIVsGPNsgJ1DK+GDVyKMHRiFit9lEURH6buTDDbUB5PL3jTytDUiS805tHO+DGp9+AklJSJmQYkkbip+CzYZT+DqCy7uM99F/PIY2pvdAYUTLPScKqT3ehFUZneaVmkkgVddJlz8FQr+I3aw42IODKmWQ8tBBzCqS4Oxh1FgWGcDP8J7Yc3yXLpjw8OmTafoiKEu/vgSR6u8Mqio4xd8dNREh2lCymi1omV59+GvlmiS3rqJTD6roJ1VPE1OGYavGw0ppv/n1eHIbJrvXUhG5Wo41NoHv3IqYP8pT5ht7gHNByPBKPYWRJhGQNef4XDc+wq4ryqAU9NOQ63JdrqqdZkZRwv8LeyMqG5eAFX/poTVetnMutVq6MbjosuDg7RsIFsU9lETN6YOivc1DtMs+kT7cQg+hPbBjtuq2NiVTevedsLkpAA/7EunfTlCULd1h+Hi06C3IgWUrqXCg5OFoLmkHMwqQuF0cyskHjsCH1UyqYxJpenxStg4Nlg6JO1APv7FdLwzkumyFNLnwpXMhxksXMk2wvmJw+BX1gA3s+Jonrs8Qs1+ckrSYIJTMq563D5GZ6qeXZHWUMT66CyCrWw8d+AS1LzbA7qr46G4swwM26/AnvIwuLLQC5aMXIcHNcmwrTlQzJJh0HnHxi7FdKb2UZjo+ItRMA7JpKMlLPwmIYtR1jy8/K8ObmhfzcgPC+mLYRj99Xcxw09xpgt6Y3BkZxrtHoqhW0V8VEzPYfgdmnizzZp2nVhNX+ufgADegN7GGxC14yuMkyS6zpXBpWwOufjcg4UO1jDyXxUUXZBAjze/YWR5LM3WXYfXVE3o9jyivsOFNCUxSDS0XIAhh/xE35I4eNhVHTNMZVCKfxs83eRx57MkUtxdTGyvc8yxe1y0b1xFfclZFOfPw0PhCjjmzmNaLAbhj8E2eMTmYGFGKkn5tcO/lU2gnpcG7bHNsCVODg9qSuFfB4ZgVucN0Q/LtzD/Zy7xYvSwu4+LbelC8pkrJLPQw3TkERdZ86WwKWkKevP8RIb5bMzQ5qLrgB/NCuHgiaevYVW1DO79Vg/m/RysMM0gVe0I+qDxmDFQ56O6nTEtUV5OS8yQSJ+NFz12wKx7vqC8mc/siI+kUoU+8G1OJdeXXIz+GEW7rmZTm5UEXlKRwFsNkhhqF01LZRSwubULmhecobwFLAwyW0J9JWzMPHUBlj4fgQL9VJK0+Zu8Syeh7ksa+d5Vxa1cdyqYHkGHFAOpPzmQHF9qYZjJAEz2z8KAtGoYbBwBX5Udpf0H86hX7FpuXwQosVlId7cL8JqULTWtZOHepVkkryyDwSaRZOX1HeyMT1NYlY3IUXU/HdAyJGl3WTRUy6c6jVPk/VaAUuxNtCaSg4Y+XORpnRKtD80gx1lnac4WGzKtl8ZNBybhY1U72JgXw9HDX8E4rA56zJxKt13Po6/nUmlQII0mDVPpoKUfGfrykLEWYE0jH7Nfj5SazlKg46IwErmdppHUNJrBPUWpnVwcLpLHjaN8/KchjbiOiuh+SZcW/zpLw27XQX96ES3fro8u/gIUlPdCpUUIfZbvgbet8tj0sAA6tFqgrO47ZJs3X3m2fjbW3xmC2EwfYkSdpX4ggQ9fmRFuDqTCK1oYs4OHez17oCIrn8xyhSIp/1HwlZ+Nd8TuPOmVQ2lLOXg7KIMkmjl4RCKDnLcJcOpIKqVbXRYp+spgptgzA74/hnsDrfA/qQF4Zl4GSjUR8PpzAhmHv4cDAzpYYipAbTF3Lr5k4Yzo73Ajl4MGjhxmCpPA/KhIoqToE2Q8w5ksL6qijast2VnIY1qQ2OstVXD+Rg283VQI+8K7Ya30G6jwkMM/NWRQ/d44LE4S++YXGRwxZ0S/d6jjrV2yGJhgimmRa6FldAwObi6hTfZC+uT3Ct5WuUH9hQimrFm/tHxMDs/G5tOBym102kcejy+cBM/qDrCpUkbu2lHY+3M1/Timj+cmpqLDJy6eH9RC0zFx/zeEtMuDhVfK9DG+Vg9L1EPofwmDwL5QL7p1IILRK3su2v0/BYyuHILzBkVw2z6NfpzQEuFDZVxwTwZbswdBqbmA7vwbSz28pVe7PueTvX4wM7REBYPa2ah4LZjuv5FH66EcelqtgfpW/VBreAMGpn2Dn8fWUtTtVOAsDGS052SRBUcOe/y08eYrDla/eyIquZRDM23ZGKCvgIvEm7TYGwETD8fgynYZ/HLTklYlDIoevhPfr6oa3pIYAUPvFIq16IajiizU1vKgOZqTsO71Rbp5N5je7NHCABMDZBvFkordsOgdMwaP4n7BJ40cprJIC+eXJzNWCUkkDJDGsznrqc5FgEK/y1SWoYaShTzU+NoL4ZV5kDxNgKPSsuj7Y5HINfg/OOqSTkamUvjvj6ZSa49umG6SSXe+s9Bi5SjU9GXQsxc8rI1WxFfiv0tdvLuTj8PpTYM8JixOpzblUdBP0MMYwVQMFI5BT7A99RksJ3/JERGGjIFvcRYVXJVCeZ0c+lUcR0bpHJS9nkbJNXm0siaYOS6pRTPtpLGgfSYWdI5D/JLztCw4jA7ZPb96Suw/ge/TSemVEt5Znk4B9lw075XGF06KuEecc7cWFxUCwymnUhIPeeQxCql8NLaYAB2LcVBrlMILrYpo2cjBv23nUd21O5BkUn+17XI2CEM/wlJdoOpDoRR5tBRavirhUt8kunZHzFqUQpH9GIzfHYLn7C5IN+wBjRQVdAqQx5p8ZTzqycJ3eg/A8a2QrB7zcVmJhyggLopeH7IgDbdcEeuOJOr68FFYrYQD31IpOcSZzhemUK7EL6g1DabPh0OZZhdxTjaBVLEzllaqvRfJiXNLTAF8It6sjacRnfZSQx/XbKo+Lo0OMS9LnQRKSAuk8WWMLV27JYFeOmJ2y8VSpHMRkWMvDFl1ge5bbSx7oYUSt/IZZicXF3qz0Cz+C5zdG8JsNWFjo8t3qLRk4+bzMvh/CY0/ew==AQAAAACAAAAAEAAALg4AAA==eJwVV3lcTmkbTikZJSVbIslOU3HuFGmRkZG1qQkVWVJKClMyklSiznOUlrFvYeZLttbnGlmbJmJsGWSJwfueCilb8on5nu+P83vPe877e5/7ua77uu7rWdCYDs+wb3BRquTPCzK5S2oKf5XfH+t6nOW9Psm41ejHu32W8dCeoaw7w8mADtjbnyG+qZIPLf7A1+7pyVc8kfHNqjT+LLKRT1EW8LBpr6S6lNWk975Bing9j/dylLHMYD+XW57Tu7IgnAmP4n96ySjWPKfx2xg27OzMjW/pY85KhomLGYzubMA4o0wsiz3IR48wRchmHVTkjsPgbm58eYuMm/pp+C9+4UfbZCRka8h6qYQJ2TLCEmS0H+qPu5dG0a7fD5HnZhkTXTK4YjCfR4TJ6LxpPa4WPydrWxmtP/dHwHAZP534kyf6ZCHj9wye8jgcN2gw1OpY3pySho6uzohyecLr92/mVetreF5fP24c6YzCMFFnWQbuX43mD6tPcYP4Zh5zcSrcz/+Eq03JfJOvF+0NW0HJLfG8pGgvn/vWD6lcxifXZTjslYMA+zC8jdLQAciobYnDqucMFiaEcaZ2GF7CcPHQLr5vn5YueDL8pyGbd/VhqPl0iud8+IWHVj+hPjcOkuu/+3jphgR41WrIts4OjQjiP42SscGlnPr94042kbNo1aOgku03ZZjnyXi3X+WWf8iIHaihpggZAVHi+emFqP5tF8y6H+dewRPwp4OCax4KBukq+DpUwZ4X9/iguTHc9AvD201p+O4uQ4c6hoNN45F2awlvEfdeHZcjbUY8llrE8j82MBgMP0Qbv+9B46ZPII+XVWVFSV1xpEb00RsZr9plHB2cybc2yAi0uc5PLtqMt9YKtiardK+ZYe4ulWzbGYb8koWuNxjGv7PE+YMMK4sZIs2MkBDP0JrLUO/HUOfB0MWFoVD0qJ6vAyqD0nH5RTlpfCXyZl0di1ZXSZ1MttLNkQwjr6Xgo1jf7zzhznYNNY72wIfaZdwzR0M6H1WaXZKCB/MUrNGrp/Dg33hLfwW+nTKh20nByZideHMvFk3ZKnUWNW5fo1JgFYNczXDiai7OXWE4fJUhpdCSJ9a50YFh1nQ0qh9NmetK2zLWY/byMSh+KyOvWcYUXYYrI7fihQmDbxeGfK2GUvdlImHUAtSeYejzlOHSQw+YHGMYvkrhptbWGObgzLv+3Jees4Fk6XlBOhK6EYapddTs02Ps64g0asvWSNHju9Gk5m+pptWKmM5eqUfTV8n3P/1oixPD3olaMurGsOizhj6LOv7Or+FNgg+TczL+qhD6qVFpTa96WjtOwW17BSv7z+b6+grGROrS325vpXsfx9Gep2Pp/PE26UOEFQ0saJCO6euQ510T8szvR+/DQb9qTOlMXAf6eUwA6WZ2opiBZyTv6r5UYNSbfqmYB43ov1OqjJGCf9knsbQhfCNFW4x0VFaZOjLTMBwY1oOSSnMxa3hxSXH5TilsUE1JaHS5FLzenO4OfSuN2WFIemH6FHhWh3r2qpDsgndLl5xKpTMTm6QT+93I4WkoBabrUWxLMoWGGpBuhSy1J++gKxtTaIjjh7I+F95Jcadj8UK3nGuNGd6L/d98JOP5nVLe9SZDUiPDtByVbpy9IU2xfiGl3iiXttkOofJJ4+nBmzAq8lxMc4N2k9NRmR6cOkX2w8LozOIkanW1o9vDsuj9UCNKuO5OI9Z6k/5nXUoNGk+sJlVyszYkuzVbpeN5aeBJMh7oboNlT4ZhfRnufq+lmE6F3O67dGkdjMmwsFaqXOlMQ0eqpH9J8NYq3t/RUuIPDJftGByvauheogR7+3SY6g7BinV+5Gi/k/LCKynScBL59tEjvzup9E18J7os10lHwxOpQ60OOc3J5ba1Z/lk4xxkjWdw6M1QOUVLpzow2HlnQTm0BfVueWX2LQzmBgqe9FWgdlCQnafSJ6HNrNcMxUL/94Qu8++I3zQxhF9n0B2mUvZPxWRx/QRFNkvU9HEqGU2eQTq2XrTirMBGyZdm3epDOysm08KX8QiTn5F+qsBcrPudZwPPEntycvj/mue4ca5KcxZ95Xriv/U8XJB0n+H8bwweK2fhS4bYf5GWvvcV2h/E4Le9iPu/SMcmo/vUQ7Ki2M7pNPDwSIo7dFNqSB9OrTl96MuxIaQ7wJxWtE+ideUG5HVpAF8aPR+JxPBy/iBs/zcFW/vNxUXhDcsMFdxxV3BPv57MzOtpsKOC9GVGOGs7GvZLhsGkIRY/haQjbp9K/TorcG4bjQtfGYKmqyTFd6HUXcvJINCFNiT40/oYR0rUmU98UAgdcLWkkoNdaH/tGSlvhz01OxG/rvuMZBsN9e7IkGPL8GtXhiX7VTLWU/BQYBsk8H/8UHidrUq3XhnhkaFKxzcz9P5LS65OS+CeoKU2MROqTBnWfqeh1TrpKJW+oVHfDiKz0Om0sS6E9oz3pEmmu6hb5zYa/TmD8qp7UmrHTnTElcGkugfa/bWU56ClB6IPN04KxAxn4XHNKt0MUvBPi0opXgqa/1bJxEx4gKrSOSMFradf8G4nVOr/gsEsIgtaUStqGe4/coVOUCCGCj/w/2cIXV7gREOLR9PnnzfTDzclqmh3pj1tyXQ11Zzy7hRKdmEXeUIXGZNPyyi9J6PykIbe9VOwcWMFn5M3HY//Fdp4z2ClMiSI67B7Eta9Yhgd7w7zIwz9xWzU3PCA6V0tbcpv42kJDFmP+iHQZDAan76QynRLaZu6hL5dn8ib42JK12+3h9mrMrKKT6Ed/W1o+QcZv7evgcleDRlLwt8vyVhdp5Kjfz2F/ij2vUh4YM1MdP2q0kwpB/MHK+B2CmY+9YKz8P5OSxzwR/BmLPVWyfC2yEA+Ym4VMKwfqNJB4dn++QLTRxF48/AeD10l8M7QUk5uEjn4XKanbUMpp+8+qjnJcHO3jCFnRKZ6JSNf+O51gft6GwUv101GbolKzy0V/KYfiiUPGMo1DG6+KlX+yeA8UaWeexkejlWpFAxpu7UUm3uNvxZa+kG+zrW+Mowr0vDryekYGFlLVg5XqC7nBh1+GFBaP6KY5kT1oouhQVQnfN+5RMZicT3aaQBXsf8813raslDBInFty9sAa1sFbkITd10UjBqgYPAEBX+LGvcdVCkhfAeOr1OpuZ5hwsrB6CG8Y8jrOUgsYggQ+5t2miHiKMPRkghMGZfMHTQjHM/qXKF/qtc6jrLyo8drMii4piuKYjSUtLucXyis4rP7KJhYHoJ2cwU7nAMRc0vgJ/JG++IoLLBRyUboIkRkxfNWYt2NDH9VailS5IFKgXN9sODG0h2jxjJMsk7BWGMtMdFfPUX+O3bfwLGDY2/HLpm36aPTTUL2VFqjUcjr16nYLfrwS4s1Gt4l8WHD46Djo8CqpJQnS2txsofwBe923tpVgdcBlf64vQZXPGr5QMFHaF0i1o52wUfhqdbGo3CZiQzrmokZicK3DY7yjHkmaEhiWCxy2wh9d+yrSqfmghx6kj6fasXcnew9j5IaLMqsp9Xzme9UCrdSsPOoG0JuiSzSW4FnN5GJhA56dVSwW+AQ769SiMA1+hHDcTEbuu8SWqgXnqg+5hPLM6C/WviYyM7u20OwaBKDqWUNjxIZ/fjLkcB/9/Blxj/gsP4A5IsZfCfQAp98zvKRaQOpIF7GQqme8v3S0JcpeO5RT3oz6mn+qHoa9EEl9TsF0SIP7rumUofuYib4p+LAtTYeujwL5wX3ieJqEPVY3WPI6KXStiyhx2B3WI2bAO8ocVa4riVrs3mIiWR4cUJLLmMYarcmoVFkt7hZM+iL4x2+9Gs24kTW3CS43qP4UYroNRsdBQfue2OXz1bkiudm5QyPFjRzOx2V7qcwHNkzCUcFvqfFegViHU8xG4LninnmLHokUEuhoxkynbR01lB8/9AHHYRfWoucHPZMRt9rwn8ni77bkkgDip9KhX4KziUL363OQPuOsXgs9Gh5dhtmTxZaEFxsJ4FLdhLchA9e/b8/iT5c8UZkNZF97SxVqi9k2Cy8yS00mjc1aalwD0PT3MVQxDnm6jrB/6mqsr8XzkbWOOFnJ1fhgPh8I/KYqZmWhtrMptsia82fHoVPCyu5oVbwaHub5xQloyq6H192gqHzBYaZczrCy/Ugp3Dx3qkf5u3fiQU7tNRY5YGe+bU8ZaHwFMH7FHeGiu7uuGqlJYsjqxErzmuJ72TYfpFhkamhdQ9lfHTX0LFsV+hmXaGmgEg6FVHB43wSeJm/gtWb33Mqy4Z3wQDo51bxA6L/HvXO5HNEjWYi404IWITZ5xhWO/eBlci/BWP8YOzZHRV/aCnB9xkvmNUN0xaJGR2cjnGCi60RSTx3dSJGTBAcDWao/roFIYdK+WQ94ZWtTrwq9AQfLnqoSmcmXgtM/WpWoo9Yp2rID3jV2Q94vg1tLRuhXhyBoXEMvKiRX44WmMYKHgSOL6cyzF+tJX+Rc0+IXLN97FLMKjvIf/b5ERYia05/L+OcyE0xou8nHNeQT1Yj9whLhlmRjINj/NGacU6amDgDLb0s8DLkOM/R/4e32rZyt1WO2CRmfGc3CfNXCe2J2taKTFIVsw3eFaKXBefBwt8GyQwtO8q42focvkjc69oNRspy4YVjDXD+mBkKZws9vCrk37eZI0dklxEnbZBg/p7PemKIhpxvUVRCGC3OftNsNsCmbyGfWLYEAWL/dmmJ/K+HU/HnFqGXtQyjttziqZ7m2CvuvQIYBvwo9C80ZC04713phEnRBTyqlziTijzlJTjXiHNxad8HPOHWMvhrxuCT7q/cykLmFe3reMtfMmae+Jdnu3yLZ2Uy/geJE0kTAQAAAACAAAAAEAAA5g4AAA==eJwNl4lbz/kXxaNF+rZvqKTSilSUqKj3eb/vR0RqtIxlshdqiMaaEZEpoaSakoiEJEJFlhp9I3tZEqJU+FHGUhki/Nw/4D7PfZ5zzuue3M/KuLJOF+/2Kkg+PwwQeU1L0vNVpYlqFphpO19SGZFJA8IsYBJoRVa1WtQZ3gcz45bR0r7GMJbpg5Ji8fuWIPz15SS9OG0GTz17eBlsEv7hbXz+ilZ+49EHdlpFDXWnd5B5hBmsa4fh7KxaujRmFOy9zDBJRwGKHgwNM3sL76zxsFSaguL1GbgQroqXu5WQHFlBdx204af9mHTHTCILKyN4nX/DOqpz2MKEUbDs6AWDvVep7qAp+q+/TyUnQrHTTVfkpWRxqfUmTf2570PdUvTYtbDqy0qi61Aohr9yFavzg5DsYoupxW/ZZR19qVvNWHrWdp8i8/oKFuEJ4/nmiJw5CDc3qaLZ1Bi9aCFKHg1D63eSLpzTp+mFExHTGYKMO96wOOmNnI2m2OahjNfvV8P0yRgRcrqvsPCyR7iuE9X+boxh67g0UksV7cdVsGuTDM8/ZSJLQQ0LCjfgz8cq8H5jhCc2o7HvRB1zUh4vBiUqI7VWBUoPlLBj9SnKCrbCkkAXfLsTgLj/fkVdkRce9y+tOvKba9Wd3O/sjEYDG7jQB7/MiOM188rEY/NLvGvVYe6UZ4uWZwyqloDSSwPM0zNDggqHboYmOrRMkZYzEPtNf97lPAkdj03wovKjuFZzj6p2/iYdkvli595RaGWnKG1OBPoFeEE5tS+WKpSJb5o6WGf6UGy5SOj5YIjEzK2UWtMHfre28AmP/YWksJhPOqXM7zarYG7zM1I8Z1aV29HNcu1W0QLxgf2vVVPqkQ/HCqsr5Jc8Eq3dQ6XEJmdJI0lW9T1FGwfP6MJweLZ8W+xuRLUXUWLsGqGRFwyu6c07rpvQufBOlqRrLilO1YDFCQt81G0Rlp/ikdk0iq77LeDWvr/xDPccsU3RDvrqTggMeiifey6DOs5aYsLbNLyaMBk7d6kTyv5jm+fY0LfYszQ0yBO5LTOwuaWWkiYWCd2Te0mj3AIPMt8z24QRCPtVAwnHk4V6wxYaWDGeNk28QY4P9XFAtlWeP86Bp3RKojl5gjiVsFao2TXw5NWHKFthLNL9VVE11g7WSwegYs1U3IyroX1OMuSnWuGSvTY/38VwcuwOMTDmHK2e10LDLSZCfKvm3Hc2LitZ8BCrMDHs4Ubx95QlvHiaOcT7EppvuRKahX25g0+S+Fu7HRtex3GD7GVcsbqYW9ZkCduEUlFa5IiFFrfIO3oFzWu8T/a8QvSb0cDcUxnM3Ebg9sG3TOHnvDhWSW2rA8X6bE2snTURC84vhdrz4SJ7hodIsh4mdnx/wg+kbReVPjV8qWypMKxPEcae+0TkOCVRueIN13x+kcue1vJg6+Gi6GAkn2vVm6wm/8NPmi3mV4q0f+rHDL2PPxXVGwvoKZnyB105dEahrvKqUasYFN9Dvv29+O8dD4kiWrB+mIyuz12PvN7ZfEkPF87NceLw9lHiRlgCz1BzFtFrG3jhw1F0Mxu0OxUidv0iYeXYwP1PzOQmYXf4NLPPXN1W4gNbe7hanjmfmt63qnacjWTUlEof91vifbCKfHzKQDyVTcU0NljYWN2lyrBKDAn0Qp+p+7hoHS/Sd5qL+C/HhJ1trFjokM8HPtUXwRof+P6ex3yJ4UWuUughtngKUWfXxrs/mIqrsot81laZaM12Fh/q1cSA3Re4FKYl2k328g2mN/jsmUrIzKmA3/o0NPkZ4FwUx5keBanlxCfRcdVIfNKMEkmqQ4Ussp1/0X8B1xl9YPOrK6TUH+JM7F+oKbeTx4f1wsLB9ex8lgmK05/gSLQ+D8y/gmnFdViRpyHmPAvj5SN8ODwTxbX78WKW3Sah2m+paGAfUSAm44+Ddrh3+CD9pcNppWEJ+em2i1eldqjJTcNJ+7k89J9gaf8yPS6tL6UMP4nKavTQk1RDzU7DyKFMFYPnL5Ic8w6yLx884WKRK/eKHYWTMf9y3cxCXqhXIK7WKovymGTx8G2C2Dexiltf0OfTvywSnzclcfO6CAQ2DoLeXyG8QGkoUqTN/NzLfJHbuVjq1A2Q6hUqWGKeF/bP3k/3pQCsyHCA+/K1eHVpLCqYSdXEGfbSnxV5UNg3GDvSG6hNu4kf0LEmV41MnjL7DF8z+QV/8WKEmIYj3GpCHG/dskI0Wd3iJ136iNBescIj8xjGPomnKcnWSE0ppcL2HhaRnCW06xSlgJMaePfwBTOWtVKWlkFV9c41sC0YKvxiP8p3LNDB+GNZ4sK7cfBUCZGq1zfQk4oSsdXPlO67qULZ8DVed2/nlRleYi7NFgsjdEWvy9n8S6uiePWimufKlnD7umheb7KLL7s/kGJ8D5Ffmy5bN6WaPIdN4ANiLrC7Kceos7KdjZbpQfR3lrRt7tJ6x76YZ+WIA/aWSGF3aJrhCLw0HYr7Xs0sdHSTqD4QBp/oZtadsJdum+zkynfNxUspjY+UX+HmHk3cfvIDPq/wFM/Z2kfMrXHgRwfZilWRxZQy/wjN6RyAB/1uk7UsQj550DhaVl1G8dfeisSSIhrRzwS3ZxQxNz1vXNm8FFlnbcRxJw2kdwXJP9++TDLrRsrsrcSvnb9N8gf9MeNZG338ySONzJXcqV+ACLOQicRzkfzNtjTuYPmFF43VEWm9EvmdVc28YcFF7jApGEH2HjDcfJa+tN8gXVdbqKcfFUYOM3H/jRL+PtQfob/ksXubbtF0nw00v0xTyN7soYBwkrZOnoHcuJOicUIXj+2nBLMLJeRw/BQrcPWS2v7wkSjGiGdvcOTswAauEfgPIuySYdXoDb9Fw6QNxyJ5bFy8YPGH0a7njH0eV1lIaYQwUXBioTG/SJoHF1FUjT4dLSunB/OUESudpf0T3OE76B1zhQrGvMvBH2XqWLtlu7glxtGQ8uMU+dkan5f9kC9XKaScP2WIumkJ/x/VFBIbhLWTC/FuzWg4xHwmL90BfLxRFOcjH/HqNBc+ZMkouG8ZjXo1O1zzv0VZ20zwcM5Bill7jO2a1M2q7t4ThvPi6XB8Dapvf2c7fx8M83UqaA+/SN8ShiC4QQX7Bztxu6tP2OZMK4TqKMPR1Bfk8YkZL15EVjethFZsC91x8kDpRhfJ95i6dHFaj1Da2YErmC3cy53FgpHXKMapj6g3m4NnaYZSVU4/NK7wFi8OZNCmLDcUBxnB84syApZqCb8SXXR1bIKLaZNYOd8USYv9pZJKL+xzP4XAX1XgvCBejHhSUhl6NBAayWfFzN96o3XzerlHpq6Y8S2Tq+f8JbytFbhBsQffdz4fKxIGcf+aL2jZ8IgMc5VJJ8wO475oYu/M5WTwM+NM7+lWHepyg9undkrZPgivzAJEiwnhUHmbyOhpoAWDnaSaihBp+XRF6P33VowMqxfZ8SPQNLhAbmtjgm0BZij+epXWRnynMTuG0WfTkcLXtR+/6/kSgzaBf21J4irlI7hwzEVzzG0yMPwuXNvVpX+O2KD50RxpWeFdLArqZvO9+8PuzE9eLKikV+enSxuvVvA/b3wToee1pQKbWtpeMAAum+vZjvu9cCxtHm1wLmBD7wRLikcHU3TINvwocCdPrQ/MZaMfSmDFp+Wr09GpnVBZH46DgVU89eUTkP48WC5voIcmZaxhbQCWmKvIr+1/TM9PqcMlOVD6XPoNA59WM69VmrCJ98UJt/2kfEVOiTpu2GVbxsYOqWD9nZ8K3ZbhiCnuouerxyDOPU30bHnFilr1JG92i1JZCPgbfexueQbjlrGY5hOKDe87kPuqld9cpyYZ5AVg17ZXLH28Pvrs6g2+TA+DJU+ULR6Ct++vUpv5Ofrae4/IV/qPjykdK/E6C2xumyiNLDZHxLl/WZ9sVXTtMUb8x9kQs+2hlXWTNc2qZY4Grayy1Ac3a21xalEE8s8+Jo8Tipi/keOX9zEsY2Oq2O0wCcafQauO7iZV5WgEJcwSBTcraHvGdbpXboVOJFLexDHS6m+2yPX1xeIHtnBL+5e15nvgQMkUyb/XPXZ83yNmVGCLG/kt7HW6Ctx3ZFCFrzO2Re1nM312s9cflIXZz59PK+AWPdtaTv5zbpJ5gBPWHOrFp+zdxrWWF4oPf1ZSRNR79smoP6y6XeE/VJfOdHKhOL6eZC1KFNgtp7VRGrhhpYjI/N08YdwN9rF0O214k8XCa0bC93M5ksPT0Vd9rLR13BmMuyynPd9OUvClobA4rAX3YGOEpT+mm3ptQqHMGD5HulhL9CW52gpVkegxCBe1hmD1Dueq9JD79F7PClrBvWEf6Y47+6ZSlIsFVoWq4OI/xpeQYIyzHk602e8Kf77yP2Y3q54VxU0R19Pr6eJ0Y7z+exjS+52gcvcCNvVnPp49YSHNdRmMN3GTpLDRP/uFsiDdQFX8+dkYUV1GvHXXaR7oMwAqs5pZc/QtGhK+Geejz4oTOX3hFNpMuxe5oUP7PJUZOOLRET/Ist+SmYkyKia1selLfjBFRR0MGGksquIbWaLRN/rXrD+qRxWypM53rJenhPq+t+RvHYOlNb/coLuNDtiz4JKYbWqDRtVjtD87WgTmT4T15Ic0SecZFS6tpLf5IZKRsTVqY+tZarslukyITk/TE/ynT7njE3b7zTtS/0MZNOk9RSfKkK1kg6tVA1Acpg+FI8ZIqbCQfp1gjieBp6guMZvpXO9m8l3TYKGqgqIoNXzfOxnRttOl880bMfPCUwpamchjl8/G7zkhUntcL3F/zx8YVWeK3rM3CmnKa5az0h+uR4NQX+oFz69fWSg3Rk54I8ucfI+1umphdL0iltSWgY27RoHPVWF75DKp60wVnT7e0v8cGii7pJtF3u6DoxHHmaGGktTuJJdPmBUtjrQYo/hRI/c0qSDXbG0MKtIUU9JshXpBBVk2DcXMvDiW9NwJDVa/SV8XtbGS3Pm0Klcd/yo10pm/B6BxvBFEMpOeZxjBrlsHd0mIwpplpLhGICN8BpYpd7AvAz8xddkx0vfoA+0cLcSsicYwt586llviY+Y4bLhmDB2P3vg/Nsiyfw==AQAAAACAAAAAEAAAng4AAA==eJwNl4c7FwoXx0VGyEVGIWREyepqKf2+5+CWtNxboaTSEBktIzTeZIUQpbJllbJuaVCZiVCINqUduaUhSb3+gXOe8z3nOc/nIzWzGiZf3iPr1CqeJeQAuVMb2LfGm2csqsAil3w+dnUGy2X9h/YKF5az0+IE12ysty1it8WV6C5KQ5ipF5yv69BHrRAW25CBe571kFTPRUDdJlT/mkKifrYIdI5E7qXNnPOgC2PbBwXesx34Ws1n/MwbResLRWn27aOo2B7M3/O70ZjdiH3+w/gxR4zuusfBwHeYfnV0w8/0HoWFhvHFY8XQr9Im++QC6Ojno2BwN4VXPqalkb7c1iPM8m8ECNtaj3cbkvAwYz5LfStAYWGjYPypU3jZ9RePEdal1ZNvs/mlA/BuUqGpMy/irl44X1acy8tadPh500r+0dsIw665pD+2BGMwhfwhQ1AcguFI78JU4vgTe/gP7XictbuIOjRDWduANqi3wlT0PHZproXZ40/Izj+I+3OOwrTLlrfs94bxiYW8sWs/SjxzcDTzJnr65ekP9Q5E3jyP9mnSNP35Y3w+1oHRt6rwRCSbb2VfhXJQMmTGXUGufjkdKj6Ll3kTsVDlKKIHKsGuyXhx8zxn+Saz25AUWhN88HqFEmlLx0LB5TDeVvwHq4RqiDWfhesnUeqaFw0h5Up4xX9BhFMKSu52wM3gPJ4NtOLNtyGsiEhBmkcUaqercevceL7n78s1k0Pw1f8bbucuYrGGIgwe7sLnjihYGopw2f9WIzJSwKWOTTg3sj+XzCX867sRBcjE4NoSPXKz0CMfIWc8V9Sg60ud2HdCEY8ejEPOM0W2zDsPkzmNXCwejdsuhpy/U53cLI0482AA17fu4KKOHAwW98FFS4w/jFGgTeL21B4VyQ3RJRBqvUq0eTI3Hb+M01a+/KhgDI0JSEXgbUm+8y1J4LpcDgNbkwUlLeNoVpkCzp22wfGWVPzr9Zks97+k7z8n0IonyVALGw9D3e38c2EwPHfKs+snA/ad9R5H1J8i2fcHObUK8bqqQA6ddAtn3MLxyVSanv/+hJrjWTw0nMK7/A+ySrMWh017jcfTjvDSnZ44OLUCRVGy9Fxfg45sOgHFCcHc/E4T7tiKLxEdCJ4zhRzKirEYf/Jk1cvwz59FgWbBWF5azE4e29hEaZDqV4azidxdJImHsMif+nRGuBB+VZXYef83ktRPIqCqHkOB0pYfN6bg+/zRlGEYjN+/xUli8w1YZ1jQTrUHVNe3l3qH63DC9DPGxk/gWyJmnHDEjD3uGXFjXySWjj2DFXcakSlzC3KZYnS2X59FG1dz0+xSeF1chhxZIzrzVpFa0y0oZZ0OTXW7j3fNmnTkqzn11dlQs58l/c/TisyXS9JEToST2E0knw6ldls12uZnRIIYIZrz0pBO/XDC7eRkaEj/QJCPpuVVNTvOStC1rLLbZJklO8Djr53jDfP2cszOJoScdeCEUXfh4/gFg5v6UB0RSD5GE8jyghQlF4fD362J7rs5kkXEGOoR/ZvOBjqScMIC8nUKJLGoMgR5PySZ5XloibIlkewC6tl+T5D46DjCYw+w2vJ7bNVczeWbF8LonAFPDjmJ5OAwOAS6WzorOHLq11gYChmThr09LXtoSdmHwknF04TG6ZbCO6YJ7588xYBnHKKdDUnbpQZm/avJo+I8tAJn07WZ2YLYfxPIw6GMih78TQ9lbeiArCy1vDMmr5g2PPo2gOlT7uM/ioTNrX+xUOwiyC4f3yqIZQ+o8m7hQtomeYWcRSbhaV4qPTjYh69XshFk0Am3IGtWaO7BnQ1GfLFXirrLzKFSdwDD2/OxpE0ervGjab5iIf4yM8XVtxnE558ivd2XAiWjyV9NVqC/xRaH17mjSbUYkg9rMFW0nG7v1OAOWwm+F7+PL4hYw3eqO/rENtJO9VM8kGfIjtU6bNbsx9+tVejnaSsOT1/KLqrH8O3mdwrd8Qh6FaOxVHkaTx/6BX2fCEHmczvB8g5xgbuDMsV0SZPk5/F0+ekubJ3nRVMXlKBGLATTbTOwUicLQ8lLuPZcGHJz5NljmzB3jsxvsHgPDyVlY+nTdnhZS/P1lFWQ9W7A0YZhnNltif0tu/if4Fay+RCCBjkvPNTU4W0tYty9738sZXQUai8aBBOXW2Nb5VwabrOnyIUXaba4sCB/qByLC7IFfRVXML/LAbfjZ/LhRAmqFLZmrYBj6DlbzMbGEnyg+RECZ4yjuV2+POZ2BOvNr8Xm9BC20khjnxQNWN0M4TG9aZj9/gBfqtzHSvEyLAhooTT3Hug+7xOsURaFbt8yfAs7K2g6OhcTFdTI17kTbX6uUO81JBntsWTicR3dXmdYct8LejPjDrYuUWIFDwk+4WZMo5pl2KMsDbVv7ChceS0Hx+5gLyUpiq5JgFzdfFo82oSvjplFOvlJKAt4jUn7zXnH5i1wPngLMilf6YWWNOVfnknjHDZjV1Io4g1WkOiWWuw1OIu4s9UYkikiLeVgmlJwmA3lHbl53Wvsix/N2qat/Oi8L180l+aWiMv85E4nJejHQNm6FD4Thcjpfh9ijhXQ+6AXWGumzq4DJjz7kzGrzVzFboJpLHDORbTPQQ7pl0XuinMQlZ6DyKhwrLQ+jsC7IVg9ORhLfZaRZG8G+mdWIKnBmipdlKH5oBU5Oe2kfFiKw8Xb0B3hzQ9/bofIvVhs0b+D6pQSfNyuxup6o/nYzVUse/g/et9UQk4idSjc4csGX55QTrcKfZDU4o8bOrFPdiGv+XMaSzSNIvfAGRC98gzmm09CXToeDZ5GqDJStbQzKkX8+3XkoipHswpr4dJfisETg5Q98lfbXsby3aNzuffkGu4ZM59tx3pARuMqlf6ZCPncBkyKmIC+jd9Q/3cnaqxU2bNsPAdnDNN52ywcKdPmve/GcqLVOazYk4BECRGOfqOEgf73KNUKx5LeOdyp1i/4tMAMpTqqpP0hHvvkD0Mp8QhilDoRnrCea98k4ua1MZwzqQ1dZ89BYewufuFuyp1+ERwQ1wuDviC8X/NaYBU6hQe+XIdozh/0Q0qCN3aqYtSqNgRNuozl57VGMv0CCzkVNnEL4JMn11OdnQAhm0MtxeqnWips87D8nSkEPR8VCrZsQdSgDNsUF3Cmdz6CVYV51Gsf6FWmksk/8lx3JBc/BNMQs8cZ5H2GxWzTMTlal1zLclg8LRanH9txnPR8FD+rgXPCA6z9voKfJFXxweyVGDvnH34m3I0Q+POXbEWe0aDJimsSeVyqvWBBzUPBmkwBzPfW4sbiYGSuXcEb+qRY72oR4p42QjtRhRenj9yUfh5H2l9AmfAwHa/4B906x1m0RJZOaevwEq1JnGfTT3IB03hDrCI9a57FJWm19HWVBxRkjvOFmHboZgTBzMKET92w59h94lwe9Im1H4cLdhcLY3d6iuCQsRnJ/loJ7yExynGbzLkif9O6m/dIa08tNDZt5oobXQRbTZwyLMJXqyx8TP1OMElhh461vOroB8ow9mb1cjcWLxrGTNsu+M0twPzCa7xZNBbRtqIs7biew3OPoqHKht10BjFZaSn0XwnjyhtLTmg5Abl9C+jCdSm6fCkeb7Wm42KVLe958huhNdcRIynLy1q92Cf0GvxHzeLODnfOU1aiTzLC5LhEgrxPy3FcrT5f+t6Cild6lHGmDDEf9XlX7HmELNRh27e1mGSuwhKuF7DxUD+9i57ND95uQPudExh/+TOWWmvis10Smm6JkYx6N2bxUq7WMqP6O8PYEReP3U3zyPl9CeyjvuBlXDlOvFbior+UuWt6PJ/Td+W8IH82qEzFIgMZnvc2BMuVR2qt0aaTCqk4/cGW+uap0Lj36ZjaL4Jg3klDFiKkaLYWUXsXwZwUOClVg4wqTsHT+TjaRBORZjwVF9yJbxwy4Fc/0/HI6SLSOZxMrT/S5xPCVJ0+wuNOCbx9lRLV/UjAEX1jWuzfh2MHvwi80hZz/+qX0Ft3HUvkxSlPLg6i/3VDaasKPw4qh4RLD0z39GLGxiW8u9cK/QJr3qTcRj0d5txgKkHuu7SwNWs0PTucyOp3md/FheDZq7tQv/wKM/0jWbTVhY8b/aS1drPZcVo1pVuUYmZDKubOXcRHtm7D9OI+SlkkQXLTlEcYYAvW7YrC8zW23LQ4DkZrlHiHZCzLzTuNsD8foOP2OHpcMZ69Z9yg9cnZmNavQ52qhXwwVp4iSidSVIAU5ejbcslDXXbQH+HsgSl0X7QAJiLhvOzSI2yfVAZNo90svSIRufFL2S4hip2bJMnNuh7714ryv9s12WrUAXjOaUar1WguS/2GXJGPdId0qEfFAS6aVnxnyQjz7DPkeXOysKovDuWF+VAYcYVkmWZ02ffA7acx52mOJ/n7c1netR75/ZKUU6ADv2sqvGNMPCJLpOlJoS5/jRuEhf9V6NWlw87HBNWf2klaeiw5hqzntWc+w8pbgw49GUe7yke8IcWPq3Pzqa3HjMuG5Kkl4g++/LcsBG1/sLFtEjsmHkfkqMP8UDWIMizE2b5cmFc+HUf6FY9QPtMZJ6eP5XdOFhw9p5DeffyK120a/MTwLJa7LuaHG76hZL0izO+mCjInZ0AqbgLJxenyJLs6ZGmkEXQGcKHqFT4ZCNHtecq0qWAI5fOiIGbHnB6aiNl+KezenoO/NsZB1k6IdZyM2VUpAlXSF5C5xYZf9TVhm82Ij65rQaFwKgyKwmDzKxF+E7TJIfA3xDpLkJ3UginDjbiTuJAXfYzFM4EmL3i7la1KXbk2M5QHZ1fAvT8INqsvoVcumitOG7BT9VMqdQyFxR4F3mp0hUz76hH2MoFfDelye5cQO3g2w2dJK+zsq2DYvojLZSXoyANd9p+QCmsdY76x7x6UJzahftQKfjpflkrKOqCcsYydp2vwpNIMTHmwBdNfxKPxtRvUQ47SiddpyF90EJaVLYLerWHU0bAD/oUxaFyYjCk7r+D/rD3V/Q==AQAAAACAAAAAEAAAfwwAAA==eJxNVwlcjdkbTsWktFzVjRZtwpRCMdVQ0ndO9z0RijaVohRKzBiZ/NEqIxWyRlORJYRIkUhZCtU0ZE1RaSGEiizJ/733fjPm/n7nd75z3uV5zvOec77vOvsI2KiQVGhNcQWBsy4MuasKq0MOw19ZDMaibbP6S1GGr4AtdxMwSxwne/wBzzwEbGyJK2xpjIHQrcdEhThvVqkBo4ethl82vBfZVQTSziYLst7LhdYk9ooGuwvYvHIzkMGfVWs79E6Qg1l+AiYea3gJmM76dFFDRBIkol/mfAFbkynPuGmabOZIc5gzdw9s2bMRFFqvgPGzWtE45HLNTYWtWmsEld7SHHvfXYSZ8wRsu6eAXdc7BbbXS4jrt/vcc5zL8tKBYpse0SS0+QbKS/ydEPs32yOwdKGAhaS7wsk2IWuL0YaHct3gY5gLd58NBDlbFWZVXAq2CmFwPnoo9An8YdOhF6LKEWVQjTzlL2uwCKEc0KYpEKm2DpTG1kKudT8c7laBNWXp5ILQjhxeqAo3BaagH/wU+pH3T7LdUGuizVRMuiRaqM8RsO6LMmwb6jk59CKEriqEZ6hHR4WJxH5tgYBRZ32YkCFgjbfsoCvVWDIv/snXmMJDM+l64meeh79Xdos6ESPQJoJzMT1Kvu1LIZW6ek7ZOLcDW0rhb2AxV6rXb6hbAdYs+/NL4Kg+i9e2gaqfr0k0/BN1WoR9LHKKCQoEpW55mIW+sWeV2QjMcwBtRiOvgvHzjyJTzCO3pgdKUmWZ+68DYQja5PJaOe+HAhrVkkhUL6wXNSfsgirMRRD7EK5t7zEdOIX5FAx8IKpiCKt14znx+6ETNRlkqsXccWxclA32iKGJcZcLU+E8zqWg9idwjzzHeTXMWYD9mQ9F4IE+w1uuOr6Iv0RO/KHAyS6KpBH2WuQK+nz8QZHFo322folEv81mt0BbSeZfLd9sUmBbPaT4M1QtwRhzKupqsHhcz+hmPWZ9pV/iW+Ql9TmP84+w5WzQZsXivIgR+eaUyHDJcbL27CuyfMBA+uZ6OLHGdb4KughLcI3u4jOEMYGr1NkKfE7jc5VparKJQ9ohDW3KqP1On5uQgvgjxg2D3pwcKOmpFlnrfiD+ik1kXWw0jUYNSuO1uNK71xzqJ7zi9nuY0UepL0i/Tx7Z0F9PEkreUH9PEY3+tY/U8xi/8No+Rz46xgGgjH0h6ljrI50X/3JxPAc1SFvTIvIPELCoTlOqnuxI307NJk5O+cTjpYhaxDSStvtBNH+BI/UOFNKghE9kYEYe1+MmRxt0Tenh9HXEu0yJRtQfpvrX75BvTtVkR0UbVOB6tmJrwXXvb1anrhPfcqP2xjqS3ATHjLa3UJTcQEqfa7MrQeOcQidfpWOP2jq9NzpIR10ZQB0sKJXrVaGhp4ZR319HUeu1u6n5qmZ6zi6T3txMqElAOgmKnUssT42g9w3tiI+1Bd09ycBp+5RGrmOAOZm9MFk0YH4NKaMy7O1fIjBGjRWRy0bUZlOBI6TifjPjdQhQjKTLL3hSl7hMmqT6hKzYlk3OJbkSk+ogssPoBSeIE5IjGw9xo5XCSLKhLclzqST1HeokcIwRLV+WSxTXppG6x/o0RSuZCHe8pxP7eon1mNdUC7W9jZhNaUImL76jPKV4lWp28NZe3ylkpjZN/WEpPamfRcTzRh7f63ILfV/z/mH+lyAD+XbZVMGWMlUyP3ED5+q1mDNfsIIY9hvSp3GyZIK5Jb3zLIHe87Yh+4InU4sLBvB5sjNsZMOZH3Iw/efOxFoUZmuxbNShqZ+KxHf7YtyDH5CrH4+/zhW5or8Z4kfifAHO92Fznie1E+UT3GyXs1x8SBk50beHBB3bTK483UF01NXIj2pn6YzTVcQg2ZL4BUj9dyLWfGwPTq4CK+w3IIcedyY5W7G/b4DpmDt4+1VIQqxpyKfa7yFU8Vh1OJeH5+hLyFQAV/4cVmeQ4OOvOIuSTPJ0UThVV7lITOUV6F25B6Rn3iCa3biDtJqb0x9Dz4o8VNphOa6ltek46AxWZJ12zWCLeJHiven7XW8ZxM2MS4WFlefBvPskWOX1Q0uCisRugly2PSqCZP4erRbeJnsve5GR+ceI3/gkIldYTJLLY0myNhDbB4WkfZ8szXNPpgFbdpPOkW9E/0DYY3w1tgD+fHKYNxU5tOEaLflaF0Zsl+iyhuf2qO2VZFyM9S/i8c1RB2aDZySnhDgf8SUJRyaRv97vJX6TZElJuCMXyXVwUKVATyVZ0X68A9oH/fnvnTcFYyc6t0r2v3isz+fM5/siXvclyEc7K0ISNwO12VYjZKGo2xPUbY5VOdzjWqCq04D2mDwjxXVlpGldDnFYrExC4zJI0ORksnKkFtkTpEinHTxIw1qC4CbGzcKco9yl+T+J98FDF/jw/i4MxfxPcH4stkbkoZc0iMVgzS+/rgB11GGi+J4Nuynh0tUUCxXIPUX7ENxNyoX1TmOoXtY2zuoTkGH7leDLp/VO12YUgZ2CP2dQokHMDVvJO38Bey8cIMGV/6jJLnp+r7sD8voTcfdV35fkV1kxjBWg3RsxW/1qIB310Gbnof2YkiQmlq+dynxpX4Bc3DE+JrYHpq4JglK+buGXOrnHgVs42ZoG0v+0gFvXoc0WY96PiFeGvSmfpwVj29KrJdiJmKv2aCfMwBy3+Xq8+GfP8f7XZ0t71+B5EId5rNp9YAD6J2Ce4lVSWyIJ5GQ2TeF8ey7TkzXbuKXlyrT88EpShjl2Yb527BPikv7dE7W4xpk4v22THFP7zztDH9v/EKODr1l6va70TOLcLZYLmhhj8rwRDMXfLui7EPdHlLiuE3vgVbMy+O674ShjtJXbkqXouKvYhpgcfMLJFuyW4B644QTvBrmB+N5hca/hKMZW9D2DblyLOeafsbtX4teHmvTznOYukPaq/LdBJvJe7n8D1uNYNHiwxCY+0+U47555zrF9dKujTakVdytnAffwZgyxVR9KYoffhVnoH+mWAwe+DoEHd77BE+T+ONgBZOJlWD3WNXl6PMzi9ba69A2SZwVBOOZc8NNAppx9FZqvDmNhVvlQgHMdKppsKMaszJgE4ba74IVYG9xvlsIbMNNZhbjq7uT6Powiy3ANaS7xZLLqa6fFBaska1uNGApnyiXP4vdyFo49MOdZPKO2PL4u5p6ONiVsg/l9K9oeCttSNJg2riMY55dd7oQjeF4y5P1BfK6MnuTDzetjoHlKPewzzIEarFNcwAGw3+MM7/KukHv+0jyepsosyvU/dyD/O4O1uMDvO/E7sitCkS3aHws+j4SsDvOPRpsOconm98Uy5DjvcwWseH4NTvP3x7LQZjjN83VBnuMjfmANWMtF71PJzqRw+NF0GOvCPAlYLw37BLIUc/2Ofmu9a+Fi0VA2DvP8jdgmBmsl+oShn1lAFdzH/ij6fcbmgLijECOBx/zMnz1FHKfE7QcbXkM39+9rDLw6iDhVh9CBGN8v5nNanfl6l4CBOPaxpuQ9+RKf61BPjTOD2GmM9UE9OjDXTMSK4tc0DbEj8Nm4VlbCTxH9bFpewmgvqf+3nqUivfw6IMil6+sX+Bl9Dfn3oe7+WJKFGF1OvRCVPws+4rOPij8UKymwcTF5osG4Vyxxrr8pEXYFjIX9iOXpeBAe5IyQxN/5chPCfRfBQ+RqgxrVoY63vG5IeLwL+goOiClCPB++hov5Gs/7egt2XA3jiu2tieZ2F7D4pACdyNeeRsO911qszOUIhMm5QRjmnXpNGybgmtrF/wX9OiAK+TzSyYLXaFtq2QDjDfdK8ITDl8PjhbvBBe1JLqrMCfeWnoMy5NoNZI/QV/xN/UpThSW+nQZ5yKk9uFqUVvczlCLHOcvvgzLiX9L5DIkYT7QewxXrBph+Tsh0Ng5iZ4ecgVrx+780AsTfUc6o6y/oJ8t/tz3HfAy18Tj0Bo4cNoejc5+CEG0F/H0Ry/uN6FwNBZcVWBnmCPnUCB+PxdPio/cgb0kWmKrZgEdkKLSpxIDFskvQhj673Iola3uP3GyR52EZIcvEXOJvMnusoTFiBns4QnimPuSi/ei6XPiANk6UDPHX08Afn5cMsYcdtungily6Qo9DdGM0NAzdClu7C6F8agmo4TrU6uUY85wCJvWv4DbGNGsrwbUXdyASNdyHeFt6/eAnh31wDzlVzJfesTvRVo+xY9tLoW+BNRThsx7GVqJOWng/js4KAbM13WA77SKkmlrCuzQh7B0/GGrQJ995I2gUF0IK5vo/LhJopQ==AQAAAACAAAAAMAAAzBcAAA==eJwl2nmYjoX+x3GHbBFZKyItmH155nnuZ5l5Zh+zWBqMPbJkT4Qso8YSJllS2fKzZGvBIUtG1iLaSGlxihESdeJQpLL1u9+f73+f6325VN/rdW733M7/gvW2N3zFu/36tJbOuHNVtWuGIpxKLf4uYzu/Rzj3TjyjffhqpBP1n8+0PSOjnPTEd7XXhKKdoheXaVdrEuMM/LFUu8q2GOfauL7am3bGOk2ifdoF3eKcnPKq2m/5450TTd/dxl53Nt7pXMWn/cPuBOd0QnYie8OIROepQT6HHZnvcX559F3tCs2SnEN/VPWzex1IclZm+bS/zvc6z73cV7t7ts9Ze6lUe/jdjrNwwTLtdmcdZ0r4Xe29HZ9yhp39TPueK+2dHjPPaH//WLaT4/lbe8bffmfxhaoB/bdfDDi10+tpd9oVdKa/2lR78bKQc/NcpHbGvmTn6ZBP+567UpxfZqdr3ziQ4vQ63Vr7y+Kwc9G9/+upkdvvmRvhjHfvz54wLtKp6N6f7a0Xpfuzb42JcmLd+7Pn3ROt+7Mb7bD7s/s8FuMMcO/PdprE6v7sFrtinQfc+7Pn97b7s32345zv3fuzS937d3Tvz96fkuC8kZydyI5safdnn16V6Pzk3p+dP9PjfOren33neY+zyr0/+19rk5wJ7v3Z57O9zjr3/uxuJ73OAvf+7DXFPmeye3/28t5dneHu/dmXX+zsdHfvz55a7nfy3PuzY74NOK+599d/+4Cgc7d7f/333hlyprn3Z5/ZZvdnFw5Idka592ePSk5xzrv3Z/euHXYed+/P3jQl7Fxy7x/1a5Pt/XZEOGPd+7MH74t0Krv3Z/fpHuXc496ffSgc7US792fHPRDjpLr3Z5e6zju492cfbxWr+7NLpsY5V937sz+rG6/7sxM/idf92Ye7Jsg/u8eYRPlnHyvyyD8784xH92cvfDlJ/tm9+3rlnx2u6pN/duO5PvlnVxvgyD+7cle//LOHnfHLP3tBySD517/nVvPPvvRQUP7ZnlNB+WdvWBeSf/bsOcnyz948PUX3Z7/9e4r8s5etDcs/e2WnVPlnz2iZJv/vLqy7vfmaFvK/1d19hraUf7rno5byTz9UGiH/9Lq3I+Sf7nSJlH96k/cjdX96l9wo+ae3ORil+9M/rRqt+9O3tYuWf/qF9dHyr19/Okr+6eVDI3V/euEGj/zTd1RNkn96pTeT5J/ecppX/unDG/nkn14w3yf/9IpLHfmnnxk5Uf7plxsPkX/6wDFB+adfuBWUf/qcOSH5p78+NVn+6cd62f3pW9amyD995uSw/NMDnVPln16lZpr8p2ZX3X5hfwv5T3P3yGdbyj99V7sI+ac/HoyUf/qy4VHyT2/8fpT809cdidb96QdeiJF/en4re/7Qx9+K1f3pgxrb85/ee509/+mje9rzn/4/rz1/6M9Xt+c/ffYd9vynF2+15z+92oP2/Kc3qW/Pf3rRPJ/80yeu7SD/9KmHX5B/eu0V/eSfXj/akX/6r0/b858el2DPf/q9Fe35T29+Nqj70yutCMk//VpysvzTK0+25z+95sUU+Z99+s8yz9fm/yV3P5xp/unRf5h/+ppp5l/dGyn/9Ir/Nv/0Q+lRuj89+pr5p/coidb96f0jY3R/+oSTMfJPd/Ji5Z/+6dVY+afvGROn++ufeyVO/ukFi+Lln55/Ol7+6S2KEuSfPmpggvzr989MkH/6l0dOyD/9t5Il8k8POo/LP73pvuXyT//PJr/80/d2C8g//eeIoPzT2922+9MbzwzJP71Dz2T5p1+tlyL/9BpfpMj/qtDpsuoVW8r/Snf33Wj+6fljzT/9U8f80zOzzT/9+Ifmn37hI/NPrzfA/NN7hsw//UQd+/OX3uizOPmnX33B/NM9Jeaf3qym+aev/DFR/ul/z/PIP715P/NP35hg/ulP3/bKP733yqHyT29Qb5L80x9NWC7/9LqTe8s/vXPAJ//0B2c68k+/81m//NMTiwLyTx/vt/vr92li/umDb4Xkn757c7L806sMNP9lr35aVh7RUv7Z48vNP/vnYfb+yc54MFL+2ee3mn92Udso+We/XcXuz/5iSLT8sxd4Y3R/9tVf7PnD7h2VJP/sqVvNPzv/gPln7/yuUPdnH3/wFflnP1+1j/yzO3QeL//s3FMl8s8+FVUq/+z652bIP/v+Z+bKP7vWlwvkn11yYKT8s2fvceSffXiA+dc/q775Z7d4PyD/7K4L7f7ssr7mn92wmvln5+1Iln92ZLH5P3RhS9kjceaffV/TCPlnP109Uv7ZzY6Yf/aS5eafPaFftPyzixd6dH920c5M+WcvzMvW/dmzW+To/ux8Tw/5Z9+Mf1z+2ZPHDpV/9vqYSbo/e86NWfLPnnbtDfln/3p7k/yzL3V+R/7ZEweukX/2zqSN8s9uWmuR/Ou/8dQ8+Wd3TJ8s/+zRG8w/u36+T/7Zg6Y48q+bvO6Xf/27PRfQ/dkXFwXlnx3dy/yzO2eZf/axiub/VM7Ssgsl9vz/wd2Xu5t/+v5n7flP33a5pfzTz0bY+w8947eW8k9/JsfR/elfjMuUf/r0TYW6P71+vyLdn95j1ED5p+/0DZV/eky/EfJPf7XdBN2fviFnjvzTe09bJf/01Xvfk3/68OJP5J/e8OUv5J/+/e1T8k8fef8B+ae/e3CN/NOj+78m//Spsx6Tf/rSBuafnnPSL//0+/qaf/pDF+3+9Bq7g/JPX5oVkn969QfMP33K18nyf2XZ9LJ7P7b3n9/d/WupPf/pnfrY85/+waIE+aevisiRf/r9pa3lnx7+rrPuT/97YVf5pzdZY/en9/mzje5PT99cJP/0+2p1lH966+Qu8k9fstTuTx9SZYH808fO3SL/9PtSj8o/vY7/mPzTx+w9L//0KR9dkX/6lXnn5Z/eNf+Q/NPrVF0g//S8RkPln763XZL80w/PTZJ/+t/xPvmnr2zt6P70/U/45Z8+JDcg//S0R4LyT1/v/uyG/1qXHy9b0DdZ/u9y98pdWfJPX18hIP/0P14MyD89eof5pz8QtPcf+tmF9v5PfyHR3n/ovnn2/k+fciNK96cnPmzv//R+r9r7P31cYbT802v2jtL96c/XL5J/+pFuS+Wf/nsd80+PbfCN/NNPB3+Tf/rZL6/LPz1zfwU//unt65yWf/rUXgfkn77v6Fz5p/9a3Sf/9P++5pN/+uO9HPmnL7/Xr/vTT3zhl3/6+5sD8k+f0S0o//RJ/wrJv2+lpyy5mflnZ9Q1/+wxFc0/u+23EfLPfuSzSPln/3u2vf+wi9vYn7/su5+x9x92ZFV7/2G3P2h//rIvrLT3H7ank73/sNMj7f2H/WF5gu7PXvuSvf+wVx2bKf/sz71l8s9+4a8f5Z9daftf8s/OufMf+WeX1/uXH//s6XNPyT+740fb5Z+9s9t8+Wfva50v/+ybFT3yzw7X98o/O7GbT/dnN13gyD/7zfl++WfnTgzIP/ub7kH5f6yoctmfv9jzn31/nD3/2ce22fOf7STZ+z8753vzz36wj/lnHy03/+zCCeafvfuG+WffzLSff9ml+8w/u1fNGPlnZ6TFyD/7YNsY3Z89/71o+WdP7eTIP/up7Jfkn71y4g75Z/tfOyH/+vd8+Yb8s4tPVJF/dlb3Sn78s1dvPyb/7AUbtsg/e8jYGfLPbvyq+WcviTX/7LL37fnDvmuK+WcPuOWXf/a8RQH5Z//QKyj/1e96Z1vxTvN/p7vv2mb+6V0Gm3/6tvb2/kMP1Lf3H3rZNfNPz/3K/NOXzDX/9MYjzT/9ZEt7/6e3/87803O3mX/6wPXmn77JZ+//+v33mX/6xtP2/k9/b9R4+af3+upt+ac3jz4q/3TP9Avyr/+uAf/o+U/fMP+y/NMfu/iJ/NMLt66Tf/orFV6Wf3pUel/5pwdrJsk/fWJN809/cbL5pz+93/zTZ39l/ul3vGz+N56J2vZtE3v/3+Luzw6Zf/pov73/06v81/zTuxXa+z/df9T808sm2s+/9O1V7f2fvrXUfv6le5vbz7/0X/fYz7/0tXH2/k/3b7H3f/o71e3nX3rvsP38S1+dFyf/9P0++/mX3ulYsfzTm19fIf/0kg/3yD/9QNxRvf/Qd3z8uZ7/9GmFe+WfPidjsfzTmx1eLv/009lT5Z8+b5b5pxfk2vOfPvK4+ae3HWHPf/rDj9jznx6zx/yfKWju/W83e/+v2Lq5d8gF8/+X2wtum396/TXmn/7Wi+afPrmNvf/Ta9ay78/06ZfMP73Tm+af/s1E80/f0cW+/9AT4hLkn/5MhUT5p2/aZP7pt2fa9x/6fV3s+w/9rwiv/NNPtAjIP73y1lL5p3++cKX807/uMF/+6VX6zZF/eq3VU+Wf3vD0YPmnDyx5Qv7ps1YtkH/66Ab95Z+eudfuT699KyD/9H0t7P2fPi/G3v/pvY4ny3/dWWnOmYH2/b+Ou8sr2vd/+o29kfJP3xCy7//0Cl/b37/QSwbZ93/6kw/Z/em79tvfv9DbTrP70ytXtvvTh5bY939687B9/6dXOx8v//T/dbM/f+m1G9n3f7p3a6L803OK7fs/fVg9+/5P37c2Sf7pb4Xs+z/9h/w0+affHO2Tf3piJUf+6Sdm2c+/9BEJ9v5Pj44ZJv/0I2mj5J+e3NF+/qUHbtr7Pz11hb3/383vn2Pv/+zzN+39f0efHU7MEPv+/567f+5g3//pwUb2/Z/+9K0o+aefKI+Wf3ruUvv+T6881r7/0xfH2vd/+s+V7fs/PXq7ff+nX3vRvv/r1/e37//08qb2/Z/e4Fv7/k+v9aZ9/6e/Mc6+/9PDD9n3f/rHF+z7P/2dD+37P/3qk/b9n/5Xk4D80xv+HpB/epfVQfmnL28dkn/6yN7J8k9vNzZf/ulTlk6Wf/rRlMd0f/r1nvb9n/5sH/v+T+8etO//9KJI+/6/reRO/+XlkfL/rruXdYiSf/rkn+zvv+h3LImWf/rDNWLkn95qV4z869e3tfvTN++2v/+iB4fE6f70jlfMP33cc/HyT38uKkH+6Z459vdf9CnT7flD/+R980+vc9P80y+9bP71+zQx//T+o80/fcKaJPmn5z+fJP/0vu7/dvBP3xwVkH/6z/t6yD99QYfW8k8/Ob2t/NPHbJ8s//Qxb5fq/vSDL7STf3rWO/b9nz78Cfv+rzs3sO//sw/5/aE/IuWfvX1JlPyzw8Oi5Z9dUBAj/+wKMbHyz27h/vmIf/bWJXG6P/uhCfHyz17VNUH3Z79TN9G+P7v7VG2P/LMn7vXIP7v6uCT5Z4/M99r3Z3ev/MMr/+zah3zyz377NUf+2VMH++WfffD+gPyzzxwKyD+71rKg/LMHDwvJPzs3NVn+2T/VTpF/duF7KfLPHvDEEPln3/P4i/LPXjdwpn1/dndeWT/5ZzcuSZd/ds0S88/+/FnzP6BRf3/ryjHyz264Nkb+2UcjYuWfvdr9MxT/7H/axMk/u93HcfLP7lcQr/uzN9dMkH/27S/s/uy9rez+7Ep1PfLPHjHbI//scFGS/LOdL5N0f3aVsV75Z59M8ck/23vOJ//s76c78s9e18Iv/+zZH/jln72kJCD/7F//Csi/fn1pUP7Z/auE5J/dfVFI/tk9f+ov/+xHo4bIP7vwuUG6P3t4vR7yr1/z5hPyz55bI03+2fU3mP8HvDP8rSrFyH8zd391Lkb+6eVHYuWf3uKlOPmnzxgcL//0qy0S5J/+zfEE3Z/e5/8S5Z/+3CiP7k//Iz9J96dHNPHKP/2uDV75p4de8Mk/3d/H0f3pkwv98k9ffNMv//QiJyj/9G27gvJPP1EQkv9m+mclyz/9w2vJ8k/f8lGK/NO3bgnLP728f6r80yv/lir/9Lk9O8o//eOe6fJPH301Q/enl27JkH/6mn3Pyj897eFM+dc9L2XKf43jy/27Z5l/9qZArPyzNxw3/+z10+Lkn72qKF7+9Wtuxcs/O2uN3Z/9YKdE+Wf/pzxR92c/+7ZH92fHPmPf/9k7Mrzyz37+kFf+2Qcn+HR/9sctHPlndzhqP/+yR77ml3/25UEB+Wdvdn/Gxz/7ytKg/LMLngzJP3tSp2T5Zweap8g/e9qVFPlnXxwZln/20Qap8s/elZAm/+zqu9N0f3ajN9Pln/3j0xnyz04ZlCn/+ndz74//Pydv84960/xfc3dgWKz802c/FSf/9EXN4+WffqBCgvzTI38w//S82Ym6P73+II/80y+mJun+9H7XzT9932HzT1/xtk/+6YfGO/JP3+Y+Q7g/vdp35p/ufykg//Tfupl/+qtOSP7pdc6Zf/obr5l/+piZKfJP3xgOyz993s/mn756u/mnr5qRJv/0zu3T5Z8+54EM+aefXmv+6feNyZR/+sr0LPnX7997iPzTnV+y5P9sxGF/Tvt4+f/R3YNuxMs/fdCyBPmnxw33yD+9PMIj//RK8z3yT380nKT709edT5J/estFXt2fXrepT/enP/epT/7pvUY48k+/nOaXf/rIOgHdn35haUD+6WlDgvJPP3s9KP/0u9aE5J+e2yVZ/umrK6bIP73/kRT5p58cF5Z/eoWqqfJP3+PeH//0qYPS5J/+Vt10+advWZEu//ScR+3+9OoVM+WfPnZqpvzTu87Lkn/6A7EF8n/kyI/+FSPj5Z89KT5B/tnTqifKP3vruUT5Z7/9mkf+2bufTJJ/9vFMr+7PHnbbK//sQ3/6dH/2wA2O7s9eVOqXf/aGzgH5Z2+vHpR/dvE/Qd2ffXldSP7Zoe7J8s++nZQi/+xXK4Xln/3Y0bD8szcvT5V/dsNWafLPvlY/Xf7Z/T5Kl392j//LkH/2nqJs+WdXqJUl/+zxx7Pkn13trWzdn125Y478s6/XbyX/7Ce/ayX/7EulT8r/zjHX/aN7eeR/l7uL70qSf/rC3UnyT1/d1iv/9A7feuWfvnSST/7pIwP291/0zvsc+ac/t9Sv+9NnxwR0f/qBfwLyT3/xiaD80wsPhOSfPufOZN2fHh6RLP/0lsEU+adf+iVF/um/7gzLP/14RKr800/9kCr/9Ddfsp9/6eMbpss/vcvBdPmnTy7OkH/6rVqZ8k8fvD9T/ukDC7PkX//cB+3+9N4rs+WfvqtPjvzTq/+3UP7pbWrnyf/Xc6oFmnbyyP9X7u7lSZJ/+vkaXvmnj9zjlX96q0U++acvcZ8b+KfntvPr/vSNzQLyT//pSkD3p6+/ENT96e8Wh+SfPrYwWf7p+2qkyD99c3mK7k9/8puw/NOHrE6Vf7pTlCb/9NzyNPmn17iRLv/0upMy5J/+WUKm/NNvVsySf/rqzVnyTz9ZYv//T/rBmBz5139vk1byT6+wppX808c8nav70+PCefJPn302T/7pP6/Ll396QlGB/OefqRd4eb1X/gvcXcP1jH968aOO/NNP3nDkn95gkF/+6bUbBOSfPuKjgO5P/31xUP7pdSJCuj99y82Q7k+/PClZ/ukzeqTIP/2PmmH5p287Gdb96TNyU+WfnpidJv/0xn+myT990tR0+af3dDLkn/7Tzxnyr1+/MFP+6YdfyZJ/+t7sbPmnd7qdLf/0vPU58k+PGNRK/unvfN9K/ulPvGL3p88cmif/9FHf5ck/ffC3+fJPH7LHnv/v+x4I/HbOK/8fuLvxNJ/802v1cuSf/noDv/zT21/xyz8960BA/un57vse96f/9mhI/ul9vrf702uvS9b96a36psg/vWpKWP7pYy6G5Z++94NU3Z8+x/2ZBf/0ru5zA//0A4kZ8k/3786Qf3rXf2fKP/3i+Cz5p/esmC3/9MtfZcs//b19OfJPX+3eGf/0FQ1z5Z9+vVqe/NNnbsyTf3rb4nzdnz4krUD+6fOrtZZ/+uLNreWf3sxpI//OjKhAdCO//LOTLvrlnx1YbX//yx7hC8q/+o9B+WcfWxySf3ZKu2Tdn92peor8s7u/kqL7s59MDev+7CPnwvLP3jgqVf7Z1yLS5J993X2ecH/2+6PS5Z+9MjpD/tme8gz5Zye/kin/7GrNs+SfXfd2lvyzt8zKln92TGaO/LN/v50j/+wPZ7WSf3a7wbnyzx59X578szt/myf/7OBQuz97+B0F8s9utbNA/tnZu1rLP7s01Mb5f2s2vQg=AAAAAACAAAAAAAAAAAAAAACAAAAAAAAAAAAAAACAAAAAAAAAAAAAAACAAAAAAAAAAAAAAACAAAAAAAAAAAAAAACAAAAAAAAAAQAAAACAAAAYWgAAYhUAAA==eJwt3GOwnWcfR+Hsvev2rWI3to0mjW27se2kaRrbdmPbbmzbtZnUfM+ae52Ze55r/T7/P505c9LEixfvjXjhJxL30ui0mi1q43SaLWbj9JrtKRtn0GxP2zijZnvGxpk027M2zqzZnrNxFs32vI2zarYXbJxNs71o4+ya7SUb59Bs/7NxTs32so1zabZXbJxbs71q4zya7TUb59Vsr9s4n2aLb+P8mi2BjQtotoQ2LqjZEtm4kGZLbOPCmi2JjYtotqQ2LqrZktm4mGZLbuPimi2Fjd/UbCltXEKzpbJxSc2W2sal4t5b8cKtp7Fxac2W1sZlNFs6G5fVbOltXE6zZbBxec2W0cYVNFsmG1fUbJltXEmzZbFxZc2W1cZVNFs2G1fVbNltXE2z5bBxdc2W08Y1NFsuG9fUbLltXEuz5bFxbc2W18Z1NFs+G9fVbPltXE+zFbBxfc1W0MYNNFshGzfUbIVt3EizFbFxY81W1MZNNFsxGzfVbMVt3EyzvWnj5pqthI1baLaSNm4Z996OF269lI1babbSNm6t2crYuI1mK2vjtpqtnI3babbyNm6v2SrYuINmq2jjjpqtko07abbKNu6s2arYuItmq2rjrpqtmo27abbqNu6u2WrYuIdmq2njnpqtlo17abbaNu6t2erYuI9mq2vjvpqtno37abb6Nu6v2RrYeIBma2jjgZqtkY0HabbGNh6s2ZrY+B3N1tTGQzRbMxu/q9ma23ioZmth42Fx77144dZb2ni4Zmtl4xGarbWNR2q2NjYepdna2ni0Zmtn4zGarb2Nx2q2DjYep9k62ni8Zutk4wmarbONJ2q2LjaepNm62niyZutm4ymarbuNp2q2Hjaeptl62ni6Zutl4xmarbeNZ2q2Pjaepdn62ni2Zutn4zmarb+N52q2ATaep9kG2ni+Zhtk4wWabbCNF2q2d2y8SLMNsfFizfaujZdotqE2Xhr33o8Xbn2YjZdptuE2Xq7ZRth4hWYbaeOVmm2UjVdpttE2Xq3Zxth4jWYba+O1mm2cjddptvE2Xq/ZJth4g2abaOONmm2SjTdptsk23qzZpth4i2abauOtmm2ajbdptuk23q7ZZth4h2abaeOdmm2WjXdpttk23q3Z5th4j2aba+O9mm2ejfdptvk23q/ZFtj4gGZbaOODmm2RjQ9ptsU2PqzZltj4SNz7IF649aU2PqrZltn4mGZbbuPjmm2FjU9otpU2PqnZVtn4lGZbbePTmm2Njc9otrU2PqvZ1tn4nGZbb+Pzmm2DjS9oto02vqjZNtn4kmbbbOPLmm2Lja9otq02vqrZttn4mmbbbuPrmm2HjW9otp02vqnZdtn4lmbbbePbmm2Pje9otr02vqvZ9tn4nmbbb+P7mu2AjR9otoM2fqjZDtn4kWY7bOOP4t6H8cKtH7Hxx5rtqI0/0WzHbPypZjtu48802wkbf67ZTtr4C812ysZfarbTNv5Ks52x8dea7ayNv9Fs52z8rWY7b+PvNNsFG3+v2S7a+AfNdsnGP2q2yzb+SbNdsfFjzXbVxk802zUb/6zZrtv4F812w8a/arabNv5Ns92y8e+a7baN/9Bsd2z8p2a7a+O/NNs9G/+t2e7b+B/N9sDG/2q2hzb+T7M9snGEXxZGwq1/ZONoJJjtYxvHIsFsn9j4qUgw26c2fjoSzPaZjZ+JBLN9buNnI8FsX9j4uUgw25c2fj4SzPaVjV+IBLN9beMXI8Fs39j4pUgw27c2/l8kmO07G78cCWb73savRILZfrDxq5Fgth9t/FokmO0nG78eCWZ7bOP4kWC2JzZOEAl+4l0n0AkjwT971wl1okjwL951Ip04Evyrd51YJ4kE/+ZdJ9FJI8G/e9dJdbJI8B/edTKdPBL8p3edXKeIBP/lXafQKSPBf3vXKXWqSPA/3nUqnToS/K83nlqnifu+4a1z12l0Wh3xrtPqdDrqXafT6XXMu06vM+invOsMOqN+2rvOqDPpZ7zrTDqzfta7zqyz6Oe86yw6q37eu86qs+kXvOtsOrt+0bvOrnPol7zrHDqnZnvZxrk02ys2zq3ZXrVxHs32mo3zarbXbZxPs8W3cX7NlsDGBTRbQhsX1GyJbFxIsyW2cWHNlsTGRTRbUhsX1WzJbFxMsyW3cXHNlsLGb2q2lDYuodlS2bikZktt41Jx761IuPU0Ni6t2dLauIxmS2fjspotvY3LabYMNi6v2TLauIJmy2Tjipots40rabYsNq6s2bLauIpmy2bjqpotu42rabYcNq6u2XLauIZmy2Xjmpott41rabY8Nq6t2fLauI5my2fjupotv43rabYCNq6v2QrauIFmK2TjhpqtsI0babYiNm6s2YrauIlmK2bjppqtuI2babY3bdxcs5WwcQvNVtLGLePe25Fw66Vs3EqzlbZxa81WxsZtNFtZG7fVbOVs3E6zlbdxe81WwcYdNFtFG3fUbJVs3EmzVbZxZ81WxcZdNFtVG3fVbNVs3E2zVbdxd81Ww8Y9NFtNG/fUbLVs3Euz1bZxb81Wx8Z9NFtdG/fVbPVs3E+z1bdxf83WwMYDNFtDGw/UbI1sPEizNbbxYM3WxMbvaLamNh6i2ZrZ+F3N1tzGQzVbCxsPi3vvRcKtt7TxcM3WysYjNFtrG4/UbG1sPEqztbXxaM3WzsZjNFt7G4/VbB1sPE6zdbTxeM3WycYTNFtnG0/UbF1sPEmzdbXxZM3WzcZTNFt3G0/VbD1sPE2z9bTxdM3Wy8YzNFtvG8/UbH1sPEuz9bXxbM3Wz8ZzNFt/G8/VbANsPE+zDbTxfM02yMYLNNtgGy/UbO/YeJFmG2LjxZrtXRsv0WxDbbw07r0fCbc+zMbLNNtwGy/XbCNsvEKzjbTxSs02ysarNNtoG6/WbGNsvEazjbXxWs02zsbrNNt4G6/XbBNsvEGzTbTxRs02ycabNNtkG2/WbFNsvEWzTbXxVs02zcbbNNt0G2/XbDNsvEOzzbTxTs02y8a7NNtsG+/WbHNsvEezzbXxXs02z8b7NNt8G+/XbAtsfECzLbTxQc22yMaHNNtiGx/WbEtsfCTufRAJt77Uxkc12zIbH9Nsy218XLOtsPEJzbbSxic12yobn9Jsq218WrOtsfEZzbbWxmc12zobn9Ns6218XrNtsPEFzbbRxhc12yYbX9Jsm218WbNtsfEVzbbVxlc12zYbX9Ns2218XbPtsPENzbbTxjc12y4b39Jsu218W7PtsfEdzbbXxnc12z4b39Ns+218X7MdsPEDzXbQxg812yEbP9Jsh238Udz7MBJu/YiNP9ZsR238iWY7ZuNPNdtxG3+m2U7Y+HPNdtLGX2i2Uzb+UrOdtvFXmu2Mjb/WbGdt/I1mO2fjbzXbeRt/p9ku2Ph7zXbRxj9otks2/lGzXbbxT5rtio0fa7arNn6i2a7Z+GfNdt3Gv2i2Gzb+VbPdtPFvmu2WjX/XbLdt/Idmu2PjPzXbXRv/pdnu2fhvzXbfxv9otgc2/lezPbTxf5rtkY0j/FFtNNz6RzaORoPZPrZxLBrM9omNn4oGs31q46ejwWyf2fiZaDDb5zZ+NhrM9oWNn4sGs31p4+ejwWxf2fiFaDDb1zZ+MRrM9o2NX4oGs31r4/9Fg9m+s/HL0WC27238SjSY7QcbvxoNZvvRxq9Fg9l+svHr0WC2xzaOHw1+7F3H1wmiwU+86wQ6YTT4Z+86oU4UDf7Fu06kE0eDf/WuE+sk0eDfvOskOmk0+HfvOqlOFg3+w7tOppNHg//0rpPrFNHgv7zrFDplNPhv7zqlThUN/se7TqVTR4P/9cZT6zRx3ze8de46jU6rI951Wp1OR73rdDq9jnnX6XUG/ZR3nUFn1E971xl1Jv2Md51JZ9bPeteZdRb9nHedRWfVz3vXWXU2/YJ3nU1n1y9619l1Dv2Sd51D59RsL9s4l2Z7xca5NdurNs6j2V6zcV7N9rqN82m2+DbOr9kS2LiAZkto44KaLZGNC2m2xDYurNmS2LiIZktq46KaLZmNi2m25DYurtlS2PhNzZbSxiU0Wyobl9RsqW1cKu69FQ23nsbGpTVbWhuX0WzpbFxWs6W3cTnNlsHG5TVbRhtX0GyZbFxRs2W2cSXNlsXGlTVbVhtX0WzZbFxVs2W3cTXNlsPG1TVbThvX0Gy5bFxTs+W2cS3NlsfGtTVbXhvX0Wz5bFxXs+W3cT3NVsDG9TVbQRs30GyFbNxQsxW2cSPNVsTGjTVbURs30WzFbNxUsxW3cTPN9qaNm2u2EjZuodlK2rhl3Hs7Gm69lI1babbSNm6t2crYuI1mK2vjtpqtnI3babbyNm6v2SrYuINmq2jjjpqtko07abbKNu6s2arYuItmq2rjrpqtmo27abbqNu6u2WrYuIdmq2njnpqtlo17abbaNu6t2erYuI9mq2vjvpqtno37abb6Nu6v2RrYeIBma2jjgZqtkY0HabbGNh6s2ZrY+B3N1tTGQzRbMxu/q9ma23ioZmth42Fx771ouPWWNh6u2VrZeIRma23jkZqtjY1Haba2Nh6t2drZeIxma2/jsZqtg43HabaONh6v2TrZeIJm62zjiZqti40nabauNp6s2brZeIpm627jqZqth42nabaeNp6u2XrZeIZm623jmZqtj41naba+Np6t2frZeI5m62/juZptgI3nabaBNp6v2QbZeIFmG2zjhZrtHRsv0mxDbLxYs71r4yWabaiNl8a996Ph1ofZeJlmG27j5ZpthI1XaLaRNl6p2UbZeJVmG23j1ZptjI3XaLaxNl6r2cbZeJ1mG2/j9Zptgo03aLaJNt6o2SbZeJNmm2zjzZptio23aLapNt6q2abZeJtmm27j7Zptho13aLaZNt6p2WbZeJdmm23j3Zptjo33aLa5Nt6r2ebZeJ9mm2/j/ZptgY0PaLaFNj6o2RbZ+JBmW2zjw5ptiY2PxL0PouHWl9r4qGZbZuNjmm25jY9rthU2PqHZVtr4pGZbZeNTmm21jU9rtjU2PqPZ1tr4rGZbZ+Nzmm29jc9rtg02vqDZNtr4ombbZONLmm2zjS9rti02vqLZttr4qmbbZuNrmm27ja9rth02vqHZdtr4pmbbZeNbmm23jW9rtj02vqPZ9tr4rmbbZ+N7mm2/je9rtgM2fqDZDtr4oWY7ZONHmu2wjT+Kex9Gw60fsfHHmu2ojT/RbMds/KlmO27jzzTbCRt/rtlO2vgLzXbKxl9qttM2/kqznbHx15rtrI2/0WznbPytZjtv4+802wUbf6/ZLtr4B812ycY/arbLNv5Js12x8WPNdtXGTzTbNRv/rNmu2/gXzXbDxr9qtps2/k2z3bLx75rtto3/0Gx3bPynZrtr47802z0b/63Z7tv4H832wMb/araHNv5Psz2ycYR/PhELt/6RjaOxYLaPbRyLBbN9YuOnYsFsn9r46Vgw22c2fiYWzPa5jZ+NBbN9YePnYsFsX9r4+Vgw21c2fiEWzPa1jV+MBbN9Y+OXYsFs39r4f7Fgtu9s/HIsmO17G78SC2b7wcavxoLZfrTxa7Fgtp9s/HosmO2xjePHgh971/F1gljwE+86gU4YC/7Zu06oE8WCf/GuE+nEseBfvevEOkks+DfvOolOGgv+3btOqpPFgv/wrpPp5LHgP73r5DpFLPgv7zqFThkL/tu7TqlTxYL/8a5T6dSx4H+98dQ6Tdz3DW+du06j0+qId51Wp9NR7zqdTq9j3nV6nUE/5V1n0Bn10951Rp1JP+NdZ9KZ9bPedWadRT/nXWfRWfXz3nVWnU2/4F1n09n1i951dp1Dv+Rd59A5NdvLNs6l2V6xcW7N9qqN82i212ycV7O9buN8mi2+jfNrtgQ2LqDZEtq4oGZLZONCmi2xjQtrtiQ2LqLZktq4qGZLZuNimi25jYtrthQ2flOzpbRxCc2WysYlNVtqG5eKe2/Fwq2nsXFpzZbWxmU0Wzobl9Vs6W1cTrNlsHF5zZbRxhU0WyYbV9RsmW1cSbNlsXFlzZbVxlU0WzYbV9Vs2W1cTbPlsHF1zZbTxjU0Wy4b19RsuW1cS7PlsXFtzZbXxnU0Wz4b19Vs+W1cT7MVsHF9zVbQxg00WyEbN9RshW3cSLMVsXFjzVbUxk00WzEbN9VsxW3cTLO9aePmmq2EjVtotpI2bhn33o6FWy9l41aarbSNW2u2MjZuo9nK2ritZitn43aarbyN22u2CjbuoNkq2rijZqtk406arbKNO2u2Kjbuotmq2rirZqtm426arbqNu2u2Gjbuodlq2rinZqtl416arbaNe2u2Ojbuo9nq2rivZqtn436arb6N+2u2BjYeoNka2nigZmtk40GarbGNB2u2JjZ+R7M1tfEQzdbMxu9qtuY2HqrZWth4WNx7LxZuvaWNh2u2VjYeodla23ikZmtj41Gara2NR2u2djYeo9na23isZutg43GaraONx2u2TjaeoNk623iiZuti40marauNJ2u2bjaeotm623iqZuth42maraeNp2u2Xjaeodl623imZutj41mara+NZ2u2fjaeo9n623iuZhtg43mabaCN52u2QTZeoNkG23ihZnvHxos02xAbL9Zs79p4iWYbauOlce/9WLj1YTZeptmG23i5Zhth4xWabaSNV2q2UTZepdlG23i1Zhtj4zWabayN12q2cTZep9nG23i9Zptg4w2abaKNN2q2STbepNkm23izZpti4y2abaqNt2q2aTbeptmm23i7Zpth4x2abaaNd2q2WTbepdlm23i3Zptj4z2aba6N92q2eTbep9nm23i/Zltg4wOabaGND2q2RTY+pNkW2/iwZlti4yNx74NYuPWlNj6q2ZbZ+JhmW27j45pthY1PaLaVNj6p2VbZ+JRmW23j05ptjY3PaLa1Nj6r2dbZ+JxmW2/j85ptg40vaLaNNr6o2TbZ+JJm22zjy5pti42vaLatNr6q2bbZ+Jpm227j65pth41vaLadNr6p2XbZ+JZm223j25ptj43vaLa9Nr6r2fbZ+J5m22/j+5rtgI0faLaDNn6o2Q7Z+JFmO2zjj+Leh7Fw60ds/LFmO2rjTzTbMRt/qtmO2/gzzXbCxp9rtpM2/kKznbLxl5rttI2/0mxnbPy1Zjtr42802zkbf6vZztv4O812wcbfa7aLNv5Bs12y8Y+a7bKNf9JsV2z8WLNdtfETzXbNxj9rtus2/kWz3bDxr5rtpo1/02y3bPy7Zrtt4z802x0b/6nZ7tr4L812z8Z/a7b7Nv5Hsz2w8b+a7aGN/9Nsj2z8fwCoWiw=AQAAAACAAAAIHgAApwoAAA==eJwl2YMOIEoSQNHBvrFt27Zt27Zt27Zt27Zt2zb2JJP0+YSb6q4OHCBAgCAEJxRhiUBkohGTOMQnEUlJQWrSkZEsZCcXeSlAYYpRkjKUpxJVqUFt6tGQJjSnFW3pQGe60ZM+9GcQQxnBaMYxkSlMZxZzWcBilrGSNaxnE1vZwW72cZAjHOcUZ7nAZa5xkzvc5xFPecFr3vGRL3znF38JFDBAgP8IRkjCEJ5IRCUGsYlHQpKQnFSkJQOZyUZO8pCfQhSlBKUpR0WqUJ1a1KUBjWlGS9rQnk50pQe96cdAhjCcUYxlApOZxkzmMJ9FLGUFq1nHRrawnV3s5QCHOcZJznCeS1zlBre5x0Oe8JxXvOUDn/nGT/4QMFCAAP8jKCEITTgiEoXoxCIuCUhMMlKShvRkIis5yE0+ClKE4pSiLBWoTDVqUof6NKIpLWhNOzrShe70oi8DGMwwRjKG8UxiKjOYzTwWsoTlrGItG9jMNnayh/0c4ignOM05LnKF69ziLg94zDNe8ob3fOIrP/hNgMAOQQhOKMISgchEIyZxiE8ikpKC1KQjI1nITi7yUoDCFKMkZShPJapSg9rUoyFNaE4r2tKBznSjJ33ozyCGMoLRjGMiU5jOLOaygMUsYyVrWM8mtrKD3ezjIEc4zinOcoHLXOMmd7jPI57ygte84yNf+M4v/hLof/onGCEJQ3giEZUYxCYeCUlCclKRlgxkJhs5yUN+ClGUEpSmHBWpQnVqUZcGNKYZLWlDezrRlR70ph8DGcJwRjGWCUxmGjOZw3wWsZQVrGYdG9nCdnaxlwMc5hgnOcN5LnGVG9zmHg95wnNe8ZYPfOYbP/lDwP/0T1BCEJpwRCQK0YlFXBKQmGSkJA3pyURWcpCbfBSkCMUpRVkqUJlq1KQO9WlEU1rQmnZ0pAvd6UVfBjCYYYxkDOOZxFRmMJt5LGQJy1nFWjawmW3sZA/7OcRRTnCac1zkCte5xV0e8JhnvOQN7/nEV37w+79/gz8wQQhOKMISgchEIyZxiE8ikpKC1KQjI1nITi7yUoDCFKMkZShPJapSg9rUoyFNaE4r2tKBznSjJ33ozyCGMoLRjGMiU5jOLOaygMUsYyVrWM8mtrKD3ezjIEc4zinOcoHLXOMmd7jPI57ygte84yNf+M4v/hIoqP4JRkjCEJ5IRCUGsYlHQpKQnFSkJQOZyUZO8pCfQhSlBKUpR0WqUJ1a1KUBjWlGS9rQnk50pQe96cdAhjCcUYxlApOZxkzmMJ9FLGUFq1nHRrawnV3s5QCHOcZJznCeS1zlBre5x0Oe8JxXvOUDn/nGT/4QMJj+CUoIQhOOiEQhOrGISwISk4yUpCE9mchKDnKTj4IUoTilKEsFKlONmtShPo1oSgta046OdKE7vejLAAYzjJGMYTyTmMoMZjOPhSxhOatYywY2s42d7GE/hzjKCU5zjotc4Tq3uMsDHvOMl7zhPZ/4yg9+B/t36Q9MEIITirBEIDLRiEkc4pOIpKQgNenISBayk4u8FKAwxShJGcpTiarUoDb1aEgTmtOKtnSgM93oSR/6M4ihjGA045jIFKYzi7ksYDHLWMka1rOJrexgN/s4yBGOc4qzXOAy17jJHe7ziKe84DXv+MgXvvOLvwQKoX+CEZIwhCcSUYlBbOKRkCQkJxVpyUBmspGTPOSnEEUpQWnKUZEqVKcWdWlAY5rRkja0pxNd6UFv+jGQIQxnFGOZwGSmMZM5zGcRS1nBataxkS1sZxd7OcBhjnGSM5znEle5wW3u8ZAnPOcVb/nAZ77xkz8EDKl/ghKC0IQjIlGITizikoDEJCMlaUhPJrKSg9zkoyBFKE4pylKBylSjJnWoTyOa0oLWtKMjXehOL/oygMEMYyRjGM8kpjKD2cxjIUtYzirWsoHNbGMne9jPIY5ygtOc4yJXuM4t7vKAxzzjJW94zye+8oPfIf89+AMThOCEIiwRiEw0YhKH+CQiKSlITToykoXs5CIvBShMMUpShvJUoio1qE09GtKE5rSiLR3oTDd60of+DGIoIxjNOCYyhenMYi4LWMwyVrKG9WxiKzvYzT4OcoTjnOIsF7jMNW5yh/s84ikveM07PvKF7/ziL4FC659ghCQM4YlEVGIQm3gkJAnJSUVaMpCZbOQkD/kpRFFKUJpyVKQK1alFXRrQmGa0pA3t6URXetCbfgxkCMMZxVgmMJlpzGQO81nEUlawmnVsZAvb2cVeDnCYY5zkDOe5xFVucJt7POQJz3nFWz7wmW/85A8Bw+ifoIQgNOGISBSiE4u4JCAxyUhJGtKTiazkIDf5KEgRilOKslSgMtWoSR3q04imtKA17ehIF7rTi74MYDDDGMkYxjOJqcxgNvNYyBKWs4q1bGAz29jJHvZziKOc4DTnuMgVrnOLuzzgMc94yRve84mv/OB3mH/LvsAEITihCEsEIhONmMQhPolISgpSk46MZCE7uchLAQpTjJKUoTyVqEoNalOPhjShOa1oSwc6042e9KE/gxjKCEYzjolMYTqzmMsCFrOMlaxhPZvYyg52s4+DHOE4pzjLBS5zjZvc4T6PeMoLXvOOj3zhO7/4S6Bw+icYIQlDeCIRlRjEJh4JSUJyUpGWDGQmGznJQ34KUZQSlKYcFalCdWpRlwY0phktaUN7OtGVHvSmHwMZwnBGMZYJTGYaM5nDfBaxlBWsZh0b2cJ2drGXAxzmGCc5w3kucZUb3OYeD3nCc17xlg985hs/+UPA8PonKCEITTgiEoXoxCIuCUhMMlKShvRkIis5yE0+ClKE4pSiLBWoTDVqUof6NKIpLWhNOzrShe70oi8DGMwwRjKG8UxiKjOYzTwWsoTlrGItG9jMNnayh/0c4ignOM05LnKF69ziLg94zDNe8ob3fOIrP/gd/t+iPzBBCE4owhKByEQjJnGITyKSkoLUpCMjWchOLvJSgMIUoyRlKE8lqlKD2tSjIU1oTiva0oHOdKMnfejPIIYygtGMYyJTmM4s5rKAxSxjJWtYzya2soPd7OMgRzjOKc5ygctc4yZ3uM8jnvKC17zjI1/4zi/+Eiii/glGSMIQnkhEJQaxiUdCkpCcVKQlA5nJRk7ykJ9CFKUEpSlHRapQnVrUpQGNaUZL2tCeTnSlB73px0CGMJxRjGUCk5nGTOYwn0UsZQWrWcdGtrCdXezlAIc5xknOcJ5LXOUGt7nHQ57wnFe85QOf+cZP/hAwkv4JSghCE46IRCE6sYhLAhKTjJSkIT2ZyEoOcpOPghShOKUoSwUqU42a1KE+jWhKC1rTjo50oTu96MsABjOMkYxhPJOYygxmM4+FLGE5q1jLBjazjZ3sYT+HOMoJTnOOi1zhOre4ywMe84yXvOE9n/jKD35H+vfJF5ggBCcUYYlAZKIRkzjEJxFJSUFq0pGRLGQnF3kpQGGKUZIylKcSValBberRkCY0pxVt6UBnutGTPvRnEEMZwWjGMZEpTGcWc1nAYpaxkjWsZxNb2cFu9nGQIxznFGe5wGWucZM73OcRT3nBa97xkS985xd/CRRF/wQjJGEITySiEoPYxCMhSUhOKtKSgcxkIyd5yE8hilKC0pSjIlWoTi3q0oDGNKMlbWhPJ7rSg970YyBD+D83WARr
  </AppendedData>
</VTKFile>
