# Supplementary material for: Immersed Boundary Models for Quantifying Flow-Induced Mechanical Stimuli on Stem Cells Seeded on 3D Scaffolds in Perfusion Bioreactors
Source: PLoS Comput Biol. 2016 Sep 22;12(9):e1005108. doi: 10.1371/journal.pcbi.1005108 (PMC5033382; doi:10.1371/journal.pcbi.1005108)
Supplement: S1 Data — (ZIP) [file pcbi.1005108.s010.zip › Cell 15.vtp]

<?xml version="1.0"?>
<VTKFile type="PolyData" version="0.1" byte_order="LittleEndian" compressor="vtkZLibDataCompressor">
  <PolyData>
    <Piece NumberOfPoints="1024"                 NumberOfVerts="0"                    NumberOfLines="0"                    NumberOfStrips="0"                    NumberOfPolys="1922"                >
      <PointData>
        <DataArray type="Float32" Name="s_cp_pyramid" format="appended" RangeMin="3.3726852422e-009"    RangeMax="1.#INF"               offset="0"                   />
        <DataArray type="Float32" Name="s_baseline" format="appended" RangeMin="6.183083559e-012"     RangeMax="2.3445521566e-011"    offset="2780"                />
        <DataArray type="Float32" Name="calc_baseline" format="appended" RangeMin="1.2897080973e-011"    RangeMax="3.1408728396e-010"    offset="7488"                />
        <DataArray type="Float32" Name="cp_pyramid_tot" format="appended" RangeMin="-8.2276960711e-007"   RangeMax="2.9847897167e-006"    offset="12340"               />
        <DataArray type="Float32" Name="cp_pyramid" format="appended" RangeMin="-1.420088779e-006"    RangeMax="7.1394119004e-005"    offset="17484"               />
        <DataArray type="Float32" Name="K" NumberOfComponents="3" format="appended" RangeMin="1"                    RangeMax="365377.3856"          offset="22520"               />
        <DataArray type="Float32" Name="s_E" format="appended" RangeMin="1.0024284124"         RangeMax="1.#INF"               offset="36572"               />
        <DataArray type="Float32" Name="s_cp_pyramid_tot" format="appended" RangeMin="4.4250740849e-009"    RangeMax="1.#INF"               offset="39432"               />
        <DataArray type="Float32" Name="s_E_tot" format="appended" RangeMin="1.1137113571"         RangeMax="1.#INF"               offset="43848"               />
        <DataArray type="Float32" Name="r" format="appended" RangeMin="2.7368962492e-006"    RangeMax="1"                    offset="48332"               />
        <DataArray type="Float32" Name="chisq_pyramid" format="appended" RangeMin="-10267.608398"        RangeMax="1.#INF"               offset="52904"               />
        <DataArray type="Float32" Name="I_pyramid_tot" format="appended" RangeMin="-1.2691830307e-006"   RangeMax="2.5279746296e-006"    offset="57556"               />
        <DataArray type="Float32" Name="I_pyramid" format="appended" RangeMin="-6.9675654231e-005"   RangeMax="3.193366183e-006"     offset="62532"               />
        <DataArray type="Float32" Name="E_tot" format="appended" RangeMin="-375.39944458"        RangeMax="15046.253906"         offset="67636"               />
        <DataArray type="Float32" Name="chisq_pyramid_tot" format="appended" RangeMin="0.49140569568"        RangeMax="406.95968628"         offset="72688"               />
        <DataArray type="Float32" Name="E" format="appended" RangeMin="55.600204468"         RangeMax="616932.125"           offset="77712"               />
      </PointData>
      <CellData>
      </CellData>
      <Points>
        <DataArray type="Float32" Name="Points" NumberOfComponents="3" format="appended" RangeMin="5.0287883457e-006"    RangeMax="6.7604387004e-005"    offset="82848"               />
      </Points>
      <Verts>
        <DataArray type="Int32" Name="connectivity" format="appended" RangeMin=""                     RangeMax=""                     offset="91024"               />
        <DataArray type="Int32" Name="offsets" format="appended" RangeMin=""                     RangeMax=""                     offset="91040"               />
      </Verts>
      <Lines>
        <DataArray type="Int32" Name="connectivity" format="appended" RangeMin=""                     RangeMax=""                     offset="91056"               />
        <DataArray type="Int32" Name="offsets" format="appended" RangeMin=""                     RangeMax=""                     offset="91072"               />
      </Lines>
      <Strips>
        <DataArray type="Int32" Name="connectivity" format="appended" RangeMin=""                     RangeMax=""                     offset="91088"               />
        <DataArray type="Int32" Name="offsets" format="appended" RangeMin=""                     RangeMax=""                     offset="91104"               />
      </Strips>
      <Polys>
        <DataArray type="Int32" Name="connectivity" format="appended" RangeMin=""                     RangeMax=""                     offset="91120"               />
        <DataArray type="Int32" Name="offsets" format="appended" RangeMin=""                     RangeMax=""                     offset="98444"               />
      </Polys>
    </Piece>
  </PolyData>
  <AppendedData encoding="base64">
   _AQAAAACAAAAAEAAAEQgAAA==eJytlnk8V3kXx4WyJ1nK8qNkj3I+l5LKQ5YWy0jRiixFNS0qM00hDWlKJTVDtpKSKbJEwhjrjxbrNJgIpQmVpadIlpjneX7zyuvlxVON+uO87v1+X+d+3uec773nXC4u30NcHzFdPU14PebGx/y4jSroYz7vLeJgxChf5+D7umP5hvbUfLLup1iSZgmdNyumlY0vR+kW8LeMyvP62dYvxg8810vJKhuZDRH5NDOq/KO6GfOqsXZSxxfhF9tVk9mLl5gbyMB800rwPtn40TMtM6CP+nyK2R4XQKV8Me03YcMgXQOsxBTwrC36YF7txrbY1cT32XxfDxbW2IqAV8IJ0o/EQEVTsT+2miw8ZD+o7X9UFDGvxD6Lv+MvGabLlBsWm5up0CiNYvhzyOTaBKyOKqPJUBpTm3a9ItUVcrD/twyU42LHzeeTNsNhrxd0omIGjjqo4Zh1By3dyIPevD/J/vlTCv3tzpjaQulJn13zDIcF2FLHQnpdL2ExYVNqExX06IA/MJPSKlNph+IrCsqeOYJz+rXTuLj7vl/LvL/nHnwAt8YQ3OirouI3jkz71X4q7DSG3k5+zJoWQIPsM2TiXUoe7l6U5hnE/BNOq3IGdffojvmMgIQUAqdbQLuL8JN+F4lXttBVzRnQbugl+X2r4crOpHJRaezYJASvjmv0jO1GriK9pMEy/+QYvrFdiuKq88M1+lGui9piqrFIQwtfq29Ak644jrg+pD8cXKGvqIqD9nlkv/UWqZ8xw5072Yh0rCQ10ULa4e8CYfXbdOpi3rj6ivV8NZis98cxPgWE80xHIVsJzQIlFFXDi/hdgvhJUBjByRthHy8LP6jhzlANuZqaobr4LUUKl1HX5lNUE8keF5s9ZwKsa+IouCkZ06UvQ0pwEiKk9GGTJwgLrt9pyRA/ZuSLQGaKGBzVpeC/kQ8yad10sq2UPOXLaM1mXgxdrh93P407NBOqPzaSBGnij/pGCn27A/d4ZTGlfBIkDw6QwHcCMPxFDZcW3qTpsp1ECq5wPF1HefUnaFV4K30V0k4C7NGz71MtRPku5RkW09c3piGrQRtmSSIwvPKAVvXIYuI5FtiTmml7RTJ5mSaQz4MKOOmYo231W7J06YK/jzvqE05+9izJTNKCuackbF7YYpnqE5qTOxGzl+ST5NFW8ojuJJ+ER3TkxVRs+m+P3bQynX5uVgefvQXabOppZ8ejEfygS7NgGZ35wZjenWyH8QZtXG+r4/jJaohhnYImalTKaXJJKGkte0LlbCHctC6gCh5H9DfcIxZrCazEBqj/vDxstaah2aCJvPkYJC76bQTLdYMn/Hz+hSgJf9htD4OLxnz0vtbjfGMtjnE0QbuWOuOUIFqriKJSSyjLLECzRB0FbxGEAR8/1kjfJ9N9zbRO9z6JvRWENUuIcVAIoVi5q7QyHpDusUMNzzXKFjfGm8cpGFgycp5si5dGlJQYfB9NRmmKOPPL2cdEO7OxM8cHVi9VcNs9iNZnxdK5WxfJ3U4dhx7kkedgKb0RSaHCxOOktrqVwobccPzsMhj6VlD/vCQy+VMcW9MUsfxnMTh4KzKRHd1Ue1kI744boL5Mf2TPDTDDnrDZ0JixCLm1aniQ3UzLtUvI4VAZZZTdp5b66ZA3/JUijrXQvlW/U4r3EKd+r1mZ5OXeTNzbKuiYEh+MzLlhxkgivJkfO8U0EBvSQTx7z+Kb0hR62lpExsYiGNj6mqr2PBxR//o8I8Q4zkbhTUkEX+WHG6LJulBuRIyhVDrm+yH3ax9VefSR1AV9XEotIYn8cOrtPAUZKUmkxSdQn3M/3bSLpxX61WQVL4o2l8FROuJpsfgukBfdQzmfNfNuGNwd7uNSxhcZZxt1XA7tpJJbEogSTCXhVc/o28qIUb1efOjduLiH95dwcvE9nYOOXCOdgNQBpquuncmZzK3zv/0VicXDupczM6iPX3x4bafg+EX+6d6bmWc2E+JbyvC0uY45y/wN90LZ2JnDVGoq5FyvP4xlltw+oTNepn9TOaook6PlYp03Zj6yLdGwi3mJxvQisNKfIev4qRHxFTzk+uDsjYmdwpRw20GfUWDOhM5iLvSpMpaOkdAXN0G+1Qz46evAaWEngoplsCLbEpZmQx+s6zKp0/+o7sLLi7H7sApjZKeBhs2ReBKmCi1uSVSIKSM17wnVKg5So7YNKqKfj9C9MBjDWUtHJ4/YV4m7+H/5igXfIzB4LaPWk4KFHoJw1T6K2Ir5eBs9B6cHViHruRa8vEWQZO4Gx9USmOIjDWUnG8SHxmGd3iJ45sQgd+8j3JpQh0ERNrImb8O95C3gajyCjLknoLrXD4G7z8FyfjR8coNHxbH+eRQK9GSx+1Agcq8FgO1uihy+qeALDQF/ggj09nqit1oG/crrYPrMGukakhDtVkJ36wFsS+LBYqkrnLO8E1kDF8EwPK7LQVRiHEL5w8CKOoPrB/6uiW/I32fgNil6VAzG++fC4KsgJJpoo7JDGeH3zLDD4gBEq4zRYCOPrmvCjIKVFh6yN8OGRwUyrgqYcPsRbNyTwcNKh3NcENwSqji6nk4PcLv8AugHV7AX7UaA5P5h3mL7Mwjn9RteT32qy9SuP4esmIkI0dyK2b7TUOHtB7nBKxAt+gHc4nqc3P4KnIPn9wCxDglY3XeGELcv8sNDkGS9Ew13pSDqEKIjaryMmbeBDWu7JOxZcBfbyx3BqopE+7cXsFQ9AP5Oh6EiehRcDVc4/P8AZp5Iqw==AQAAAACAAAAAEAAAuQ0AAA==eJwNl3dAU9ffh0WW7JBpEgIBwgjJQwJhb4JMcaCoCO6JOHDgaKVFxdI6QEvV6uuguHeLitZtna1a66izRdxQqoWfo7bF2vf+f8+955z7Gc+3b7uZT5bY4q0K4MRvIdxQ+jDrnoK8M35UBqq46eTBjxvzSbdVcbixG30TA7jq5kttroaFJhkVqWp2VxXzulyNb1EK1vGBnO+qJl4WwuCbKjbL9dgeTeLLt66slxs5NF5Czh53avq4sqJVht1zT54+C2F4vYZdgRLelkfQGe/DU40XP6xRMrROyqSNMqZleeJu58OI4wo+PqyiKDiR6iQ5pUmB3CnpT4xahy6hLyceeXNK6cjeq0rUfgpG2pmYUqemeoYWh5mvjReaLdwoVNFypQeXH2lpeOjFoNmOyFLcMM+TYe/mzI6Zah7eCkV/T8+OAWpWq5L57Ng748s6LVW9Qrj7u5GQyTGULLJHs8WbZz878cNrKMhORn0plW2LPSlapGR+gpwzM1z585AE3Toly128OFyZxKi/bTgZYsv60NfG+YYk2jNVfP6PB0N81Bw/E8nH1zR0bBLx6pfu1N2UcflmN05NVxH+QE/MRXeutOfgr1PjVRaC6rKEidN80FiFM5YmcH9uKO0OWmosJpwKVJhCDCTXh+PmF8D9f8XklsC7LvHsHQqXyuxI3ujF1Q9SqJvgRFOLiLx/Aqj18WJFPz9+7zDSsiedKZMC+OCXKIYuN7Et3o265Qb2VBg5fs2btBne5A7TcqKlGwOP+ND7JwWlhUHEl8GxFWqWfBpKVVwybr1jef5Yyhx9Osdknti4uBA/W06LOJsd9r40zlPT2BbAz4tDWGjR87NFy/OYCLQeOv4rjuP1MWj+Jor38d6oOtVsTwsmKlJC9RxP7O4PYl+7ijmnleRMdUXl1Y2v6hXMFEmZXS5iziY5qZYoGj8SY7oaxy8JRi7pgnjxh5rTU534vKuYrAIY7RyAyF/Q9W0rnicVZMi703e6GEPTW+Mn2RoSq70Z7aXh7SwdZQoLvnOVLNDYkb1NyqnVnrw+a2CIQkvThRTC/zAwo48KdYUrfpMUBIdLKPX2JGqFiLfuYnwHh3IjQ8TNI6k4NelIeGzilxV6vrLks6tCRM1rGTk3LZy85s+4Zh+udKSQGyVF52jG5kNvnDpMtCzPJWGtnoCSHhRtSuLfLXoeNYRiMoVwrosPV0PVNLk6k+NvR1m6G4/HdGXM5giu53nhpYkgL9qB1rIkhq0OF/xmIEPpTNehPmy/bUTcqGNupwLXTQZWyV2Zt83AtVM6gk2dxoYzwdRYo7g+RIHDYDhrUeJcJqGoVMqjKgVl16PYtziMMWFiWkNlnLF1Yv0pMS3zpBw/koLd4G5ElWdQu7PFuHerhbGvRnEeMXWXxEy3EbT4t5aHUwK4LmRSusKf7VUymu+bOOybzHAhA0Jv2rJ2g4QlJ9xJ3JbGt94Gbm0aiO69Ce3ZYIY/MmI2izn1nQ2z9qfQ75YdxWUq5s7Wk35GQdSHwTjnuvBt6xtj28VILg6NouJzPdWOIuLSPRm23sCJ8ZHYT1VRIfj/go0/G7/3Y2+0D77rdUzbFUx4dTj27e+Mwe9D+HpLFGerTNhf1vB0koSrB5SMCPMkZpkHn7iI8PxGTGGVM5OEfcyy60+vnBAUPcJYMX8M75b7E/qTCFFYIFelCcyc89pY/msMFx28EX0sRbPCTIfg/Rkn5RRnGRg0XEMfaSJdemgo+N6LQ1ldODYllMwaO450sePT0g6jMtuFR+5SHrpAur+EvgU+jHNW0u9+Hp21Go7KvdA3SXk5VUL5Y3siJBqifo2j5JyFWb1HczZLztK/Eujv40fDPhtuvRQ6IdyFBX2dubbhnfHS0iCW+ioZ3FXHBxVTqdasxjpDw60LDhwapeZUQSi9hH93vqQL3TcqKHzujeuKv41bK6Jpe+jPqJ/MvL5mEtbLcPjQB8Wb3hy4KSIz2oR7iJYrjWHM6RbK3Z4FxB7xZXNmFH+NNlNdE8vyP11YeNmfO1WxhK5KZ+Fnbuz8LoX9tTqefN5uTB3WZtw2RMkvW+R8MlmOoVxF0Dg3bp0Ixj6ihJbB4STrQ8j10LIywZGkAD26JjvmfxQgeC6EXhej+fFfXyRbfFk1NZvGQh3DTHEMuq5lQ7mJ2bYK8ucqeDle0EnvSAafdMBGpmGx1Z1WzQPjpceOlN5WUrxAR9bWABbNljC9uju1zX4E7xGxcdkb45j8WL7a1gO3szqsZ1OIOeNBcauU/fdCmVE4FKt3HK3tyWwY7YdfNwPX13nS2OxCeZmCGblCzt3Qcnlzd4YpVXguCeboB0qc2rW8PN2V4Z4StqKmUqxh9uMgeiy9a1x+wJ2jTr7sDjAwoV6KX0QE+yfoaK6x8OS/FF49SuPVfCO+dnk8mTyOTgcLVxdLEDsG4eLtw4C2SG7+Hka6Zxopx00cs5lH5sldRBYFYnixhMzcMLIO+fJ6qzuri5yZ2aZk/b3u7MwTvPpCg7vYl3iLmKeni/jvioYGRQArK334espIeqQkMflOMIErI/HExKCRCj4q8qfWvyd3Un0YfknF9t2B1G9XsfOGO2NConkRE0+isN63z32j+xIHlsr9aNum54tGR346IOPFd1L2/CnmyLdCt8dZyGozs+LHPEGbWhbuFvaRlM6Dw1ruNkezdUI4z9aNRJGtolLI3y+PBmIqlbFzmTuxl10Z+I2UXY0SWqbpKb7nwqT6JNqctQw86Mw/K1yYmNqN944SDq+MYmaJkgdvW4yr/zKy6UEgQTYGpp2RcT1CRkpJCDUve/CZcI6pe3T4LUmgoyOIxjtJnFlTylevhI7+NoiP8hPR90rljTUH+f4QCg858qhTgnpwML2X+2EeHcN17wAWjBJhzASz1cz3/yfwiM6b9EU55Bd70FRkJuJIBO17Dbydq+NIv+5MmzSYz0+N4o66gGMzw+inmc7BjGgK//LAI1zGnx1mzramcHyHhi0jokmO8WDpRhMLJiWT1aAl93k89ft13F8uZ+pkIZtbhbw+Ck2N/ozeoGJrncA+nVHMf5JJY70KjxSBi2wFHayN4d1oMQffKzlf6k2zjRXt2Eg6BR07lFlIS3Air7uaD6vi6XM0gf8c/Thko+fIbB2pnT4sLwhnQL2Z5y1+vKqQ4VMcw9QnXlzp70CuOArZYzV33EcQu01O7bhollyL56pwrzVvvGgp7Y5yhZg8cQrRQ808eJiNr70eh9461gq9enu3D1PWZKMrU1M4O4gDa/SEq2PY1xlEpPDeNQPDkFkNHF/nTesLfzInZvHkWyMihwC8wxQc2KXGuSQVJsUibYgWOspK4SgzLcsmklY1gLhSC1/MThF6U8aEeCO3wgSOFLijYWEIl3YHC0yjpa5GuMflqRycpER02ZdNYW+MOj8LZ8VhqAw2HP8fKN+70zB2OKuEHjw9MZjK32Kp3Stla40jV7b4E1wewOPJqUysSWTIeit3JH3JT9Bw2pBKXFsU6gQDEUoNg+d5weZYSgXec2/tQ+NjJT72MGq7Ez9H5bBujIGXf0kIeRHIkzYdda/dqU3oz9ubsVSsVjN1enemd0RyeK2c9movavO9yHum5P3zJBL/ikGvSGfjP4OY9LuZ6M4YGqRhHJClsWzeRBYWepF9pxBZv0T6uWRyYVqswCFqwqwxZJ8K5/4sYf44J2WHSMG5uAA0T83kakX8L8udR+fN/FCvpNJJyKC7Ap+cDmLCH8FkDJuAd7QZ50fzeJARhXNhLmnPzLz7qYwFHtH0KxtH28vhVNcaGb44nIo0EfHJGVw/HCt8rwc2T/uzT6Jg/RcqFrb1RHnBjzpBZx/ItNzu8OLNl0bW/ODOiWL49zc9r/pY6DoliJKGfgyqCWTuymymFOVT+t7KviQRQwvKuShdx4QTvjhsCiW9IgSHrwex0rYn1zozsRRbcTsn9GxlXxL2FrPqSj+qz1oJrnCjz7vuzEvzpVm4s4KlPjx76U6VIYRhS+Tcfakn7T6M7ynn68FaQcc92BGjQS11ZJmXlcsDXYk4JDybNYZzogE0bh7IsYNj6XIsg1cv87CL7ENWtgkbfQ5JxwpIOCYn41I4/aKs9Fisxu/nEhLP5WM/MJx7NpGM8gwjJdOXiZvl2O9VsbbYH9fKcOwWxLJ1cxFnh8pZucSPW6sF3qxPYd+XCUTsjWfb0uG0FpTwPHkVY9fswiljI+XO2YhmRvGlkKGG6wP47kh/bIPymH/GwKshVvJ7K1DfsBCYraR5fh9+X2Rh7jQXdgp9m9+1F0N2GLmWo2VsUy8+fR/DyMoRXDMZmf2jB/877I4p6T/j9YXh2C7qxrgLBjZEp7AjsASHeYHIZgbz9zc9WXlrPLYZ4wlflcz44HRG5MYhnvYFUbopFFUEsuZGCOs6DGyeKPi6SMnX7zWEHlJgM9Af0tywCvPLeJEbkSPikNkl8L2zkS6V/Wlal07J7mhunkvkUaE3by1m9o8dwhf1pYzzqKQu7got6QdJzPuI9e3LiM/y4jd7gSmaPRnoJmWqwPX3a9Vc/VTJm7E6ZlbEUjWqF7fP53Ky71x85d0IH5lJYm83GiSB2OWIcTmXza8fm2iY7IZX1zjSL6fxTmBQqTmUXU0DaVrrz5s7Grav1OK8XZir+lsJyp3MhQ3TkFX2YYldMNbPPJjxZwbfb6/k/wEPoG/KAQAAAACAAAAAEAAAIw4AAA==eJwNl3dYDuobx8mIUCISKpnHeD9Px+/oKCvFQUJmnI4QTkZGVmVUHJTVelvapT003vYeNEiRkFX2Skmysn7v38913ff1fK/P/b2/94wRMqSf4lnYO5L+72NQti7FtiOO+iGFfJtTzbW2+xju1iJ3yh08t72iauY5igc3MOVkBY5VMqq9ZbxvTCap7AIVPX5jjXEWn7/ux8wvGHyi0XjhjprWeQx8/AiOLMNa+QQVtoGkmhfQ6JrE+rMv2PEpCZvBKRSGZtI+LYrBzb5MHBjKwMgqynepCkN3XW6PSqZhUBQ1gwoJ6KylRf80X9rjSD1+nl+Vr5kzZzf/C/XB0NYD5+4h3HALold8CT72N2FMIcPmpRGj7UTjwQjqDl8iz1/Gwc/+eOlfYXX0Mq5ukNKQ4ozzo23EKmSi+s6FieMSUJtRhLZVXxryGtDtV89N8xw2PbrOx7Y6yo0DsZiXzKENMu59zCeyfwjj6xL5UzuCDr9ovKbG0e/NDhQXh7PjhBvjPKvo7pTFXGkqg99e5UduBAcfBbJSI4YW3wA0plUROa+IDJ1bvDhaiNUqH75uqedpmRux8rfO6iiOj87gs380PranUNyay9jmUNSMztO7wxnZiRyq9rvz79QoFKLLSV9fxjWtDLTMDzHGUa4fMt5UKondKskM+eHBhWl+FItknBzqMHHMZpuplB6qsQwIvsSSHRmkWRRhkhuLZo8wxmkWo2aWy4ZPm5j91wlSz4Rx2zyZV3eikG2o5JJTCGvHRjFBGkmYVjq/B4dhM9ULPZVsegekccHHDAW7t5KWZVuYLD2E0voa7Ld2MiZGzs7DAqyCvJit4Ub2kAsMKnDlaMxI4WjujlTRiO+3wun6+TUW7V7sSM9gvuZFBlqdRN8gHgeHMBr3nyT9+BWOpGbza28MDc/9efZrMTvsgrDb/4IjfXXE2/Ac7oQUUbYnnPYuHvQr28bkyf6Uzitg6fAqaguL0FTP4qJtLJN7qwrF7ZFYt4dJdl99xFqrPIa83EdEUSRr7oXR9b0MpapM/GpzuZAWgWR9EtF2oZiu9iW+Opv+ZtXM+DOfNy1Sco46Y+rUi30TDTgwYTvPY87wrsYMNcNkEn/W8fl1Ge6qIVTuTiRtwSFWjwim9lWx5E3kD+Is3kuilMOp2JfPvdZoKnwCcYzMZfu7U/wqL2BmnyBW6ocw+FA9idbZmBimcTfhPs1tl9F0usl8i3bMtCvYuP8SyzavY07lPe6Gh/Hww3Q89qtzveMJ84pKkO48Rc1/6VS356HeIaVwdY4kd0hX0ftwopyxKrqdOs61CVKGJRehG5XA1aAo0n1z2Dw0j5jhmWjYxvFZ5ODRLZ6kqmo65yWxpaIn04zsJKsOnkK3dSWf31ljPSgS2dqThO0tZmTmN4ZcWyjm+oVwsL8nYX978q9DOVOVnZmx+AMbfwsluCMDy6MJmBX7oDIpHrN1hVyZHEVUznq6u0ezusmZ93+8pn6msRi5tQfdvtyiuURZGGXfokbqx8EwC66XHsVlo4xx0vk47gmE+SUSodEfp+8n2d3iyw/PGpqzQ2htzyfoWCA/LS+yudWZgxIXgozj+fFRRqlWEBauhciqDqDX+ZzUtyEEFwQy/sNhbHaH87jwAXorb0tMnlpJ9K+dY66vAdOXpbP+chVHXydjIPe01LRKfA8HoPYskxzj77SN6CLGdvpj5XBeXtuevTtzqP0ZTrSqI4/Cs1mck863gBxGb5XP1x/hvAi6yLjzpTzzkaB51wX9G2cp2tJAh1RL1OQIseTtGtrnOZEVokLjaRmD5/7F7bspbO8TQZJlGK53tJhr48Vez+OSwBIXVmRswTK+nOSaXNRSEtBLSWaPfiTu3jlsSfDhuE0RmTnJ2M32ZMlvfiz6koDjsxiqr7nzwtGcxNtZrF21lO1P/+W4oykW0SMp0VnIk7c7aNoRzGajUCql5xljGk7LvhsUx5QgK72FQb6KSNFq5IGzDx11kewY6YeGthv2pjlsM4hjoFYiCg0NLAh2oFlztJhT8ZnrKm8ZG3iThWuDuaWcwZpH3qQ5dRXH1XVE6vJO9D6+o7thEKcfLmNFyQK8KvZx4dlRDLsGYfTnaTZgjVeAOaXr5zJjoyaxQx2R+l9g+OMkWtacITr4BCvsz5DSz5t0e3d2e0TwZWQxUzeeZ36nnClOEJQs10w+C4bqdux1cSOv8xjHL3ZhnE6N5NbP25JZFtOQTApGOTCIe7EP2NigKtTuNlGxIJM9jscJ/eGOqc1ZnscqiVfT7uCRVcHaJc5YxgQSfiiUCLvT3J+YzYX6DP4OecyUZxF4rgtk1BV/zFw9UXMLQYy6itrwWhomdhXvp5aRvElBZM/LYc/ecty6b2VYFzuC95zkSYk/My8FcUTdmUGJTqz/5o5qgz4BCmoc6tefBzqlrCm5zc77MSjVV/DZoYDDCZUs75WMzpRKHD6lUvbDBqWmSOI+pnNEPxnZPyn03BCGweTNHFjUlaElW2jd3CwxNF+JNOcMzuEXsNkUymKfIlaOd8YoqZjquixq6j0JOinj7ebLrC+7QaVVG3gqi7Ovsimojqb2+VBao8/wy0jKLA9vTMzzuVzshsKAIuY/cmW2XTKSYeUofk/AcvVFrDc95t7WTxS5dxFfTErkrElRV71BbYUn+w578I+3P7bKZ9g2fiyt+Sfwz9nI6JWLaWrRQGG3LhvmV0vUrQ6w/cpBxIN01C7VS5Y3P8XZsqso+9lESWUmE438iAudi2ndWX7oXeeDbxkLOnyIMZ7N2fS/MB7oyvIXUkSaCwdqZVz+PYh9w/NYrhVAV5NK5iV5kbI3i57KUZwIDSM+zpaI2BSWRaiI4H2v+MepBjFY3icsB6c1q0g4PYJFkb1Qn9RFdDMq4bc7T9F06SPGrY3hcnQa6t1K+aoYirpyAMqjS/BsvYCr3Au+9Kyid8tjHsnr3q/cS3tnFWsnxHJvbBVDre9RJ41h/KLVfDDZy0u5Pn8vmMfmwjPkNN7D/tcV3hxu4b/RB8i73EU8HNlLrHqgKzbs8qbXDCmB//lyeLV81/zIYNi1anR2JVJk9JKSla4E94yV8yWlQMSxaE8Ea+6WMWVdPY2W9+V6p7Kt5gQdXa9SNGoGHeuOcUM/jYFvMvC9fpPDQd+ZZ1DFuH+9+eFUT9uLNBYsUqCl52tJW0AmbQttmGBwkhTDSDy1s7CcGMCrWT6YlIay9GEqBnubKE9pwsb6EitMuosX3g/ZnnaHJyq9RIl6DzFtdhte+aE8+3mbQ+fuk60ynU1FWWxzk/N235shl19xNbqS8j9LCbIN5o3BfDHl8k2W2KsI24fJxPerQDs3nwGfQ1jdnoFGUxJNS9OYVx1BtXESgXEpeEQ1ouN/juQ5MMw/m9BP44WD6Uwhe/gabbdV7OqvJuoaVcUUm3i0dOSZNy8e+9lPeWeuJAwz7zIluZiXd8r5Lh4wxzCBTud6RkhlyGbE8Gu9Dx8XhnLiaRTdFI/TeiSRKV+LON+vlNXayTxanEJ+8wBhzHCx2/i2ZPxwKSmPX7K9sI+wf5lEUd9uwmJnC2Hl3cTLzEFCVqor/qoqovW4EeFv5bvumJLobv6BpG19Rf2W25hJq7gUGkD9wRI8ViVxYIQbZ+zO4vRVyuSG87zeKu87qZg5n6KwPpVG0HhX5h9MY0XEJQZce0z6tRecej9YbF2tJC6bKAqzWzpi+VxNEZDQT5gE9RE93Z9wu01RHDBOx/KREGfvKIpD8ZrCp2SIcNDTEIa119E7dBMv+X//DJJn47Q6Nh2oY+HUQmapStk7o4zZgXbcdkghNeIhyhcjsM8twFeljGWm5Yw5YyV6+HTQeEmIE9O1hPpHBXF4iZJYlaEh9HtPEMZv1MXmglEifdAQ8XXPKKHZNly0p88VslV6QnXdGLE6LoHFdeEM/RbPnV3llLWXYmdahNPAVGJ0y+g2Pg/fuW3UT02kUVtKgDxneYy+QY9/Ctg6pIoM3RYODcmk82ENE3fW0PO1M0pCWVR+7C6GnhsjMls1xLDUYeLdAC2Ru6eVwXf7iuG71cV7XWXxvygNYTTyLM0mhbxYmom/YSaPlDIY+ymWNvUwtoyKI+hWTzFK7sXedpfkt9Rz9q9K5OCcJibuyyU0NgOzekWh0XBKqOV7iVXWE8WtzeOETtMI8W6ktjhhO1l0DNYTbQN1RfBZfXFDeZxY3l9drJwjhIeeumh6O0BUVlTwZEGG/FbK4pxxDi6Lr9On4yLx9ivY5l/CztyDSNVO87Utkp7769nUK4+4Bk9+3jhKl/8KCJ5ewbXAe7yWfWCi5UTxrEdfIUJD2Gq9kYylM1k+Np8vRxRFt4/jhFrzMHEgeaBQcxgsbjnoi+Yfv7DeEY3Lkgx6TMql6d5JLPZVSn53mITusWg+J9ykzwv57eRWxbHkh/y8foW4bm00pT7jl3YlKsMvIovdxaJRK3mwYb64n5Ao9A/7iFtti4RCnr647zhL9PczFKUKY4XVYgPhqDJF/FwmRMlsRbHlWQupwy4zdWEW3lk52GmVMKOXOVLnTD5ZziRu1HVqf2Vw0z6VX+HhxP+RQce7cCT9d7G0LoUN8rxmer2W3wprKRqbin+UK/f7qIqvPbqLclsDoVXwjerRQawLcGT6LhuczUp47N7JiqtdRKG2kuj3srvIONtV/LtJ7u1vHyNT/F1UDnVi4Cs/purt46ZHHFquWVxbWUrB0zaSnR5zMusZLpnXqTnmS2d6EvGzUpgR5o6xbiovx0Rz0+A7jYctRG7SaeEyfbvQyJwpBkXLuXcfJBSsJEIzrrtYFvYer6Zv8tzayRWzKP4P/DQH5g==AQAAAACAAAAAEAAA/g4AAA==eJwNlvdfjv0bh1VPpVIh7TTvEiV1X5/zU9okhSKjkGgiI5XIg0hWFIpoomGUdvd1XqFBiVKh6StK1JMkhUJGqa//4P3D8T5ex6He/4ANisAmZxGuwViJk1srwXkvsqC/T5ijkW4gRv5Qost1x8jChO1wa7ISJ89T44xkbOj6OjOq3dmOSqF38CjaUVnbHjyvqgpNiacEsc99Mf6dOR0T/4ejXCkatzWj31NLap6gyGXZG3DD76PY3JhUVmyshO+vYktjNpTjwdkaVGfkKpPX6MrtCDGj3t1pAqGgA+ijk4sLes/BZxVzdB4cRilXa8x8IEC9e5KcWPp8Ol9/PXY2b8LYfFOqXjCBKdfO4dAqU+qRr8MNrh5GnWWEHj5nRSO2/4f8hdJcbcwELqrsJY/brxK97HTSrqBK79cvwxINK/pD4SEG1k6DulBzul8hEsPdesEDVam090zmUIMRXfnPIFbrnsA/at+wRXwWXd23gH7Y9hw3pyrQ0jOA6bIWFFN53LbXRwWDTwwwt/g3xucPotYSMxrcYUHdXBrRqmozESnYBHY5xeTd1htwKHcmVV1qQb/EJmCVMGLw4aVY0XUB+34soI59NlSn1pk8V4onaY1NjH3Cb/RWuYTT4TwqJbxFN9de2G3nhZVF8Xjgdibe9JPnjhbY0JbIU4LwrlR0XDCf2jy7hLHHtTmfXSJcT1stMUlWg80BgbCrlUDl5QCQ6TCgr7Zm4tQsEU5nvApPtGbg4uhCpjxWCQXxAfyGdbWkqeczS8NOYEVDAgYMv2O7TIS4vruzaY7Ain7S1cOfTyyp2EIWbZoi8fb8HKwoLMFC7XR8XSTKjU95g5li1/G79CiR+lpDlmeug4wmN+jKVYYnXb44UmJN6ysKMVllFK/+tqYm6ZM5E50EkvE6ReDL0wXbC6FQcM6aHpeyo9vFrdGzbQPWpyvSIO3vbIuhBiaui0AVqsCtsczAmOYh9BxpxC7/ONx+PBPPFp3B3yPy3OqiFYRlVGH0mANAQz359NYZlI3OwA5tffCOtaXW/J+sh3M2dvZUEcfWpbAl1oqG3CphTzvwwNH1JtE8ZkAGlpeg/S0h7s/gGFqrSnHBwzlooH4dPxm1oGrsEzz6l4nDtAfVSSuWeQFd6qFDXZKrMVNyCrzf5gcxlxJIpV4nmXTdDJZ98gGvhbsh5esQY7rEkTpHTOZ2XzmLdcZb0O6pCY25cx6yxcNgpuo8WN4+zn9wZh1erKvGtCzDv5wnYaqGDVXoT8Vtzx/joanq1EdoJu17JctVFsagwrc0NEIryu3aiqKL7hF3ZVVwb3KAbQMeQH8VEuFGQ1JzKJJhd+hAwl5vMrHoF2pfEOfsM7bhWJk1tR6XxKyd30lunQO2Vsih52Mbui/Xgja0RmBNsDtuXdGIkw/P4IIX2NC8/Q/wuqoipxYmzC3ys6TfKszpufZ+DLQMwkHTJBL0NBj83WNhdfIy+LZ2LsjVSoC9102S0+kIzybvI9YvJIlIsj/yfkzh9I4txN1aT8nEynS8f6kUR2ePo1nhY3R5r0dPrFOjvdZl6BX0DH1Lo9jPRjyuvVkS1d4r0Nej0tyEvDHNLfsIA14H2ZyMUQgXrmbnNxyH01cWw3otB1CaUU6EFPlwIaaZ3Dr4D2QMW0F55SX4vPsl2SanTk/V52OBaTxqjYpwHlk3sK1NhnNsDsHyOdG4Z85qdNHYh9fs09FA4ApO3rnMEcnz2DvpKz6R78f+uLPsnEeFqOXPB2TDyK89phDk4w63jXRgIlwZUjbMAiw7DCm335Cg3D9kzsZFpL1qLdj7N7HLcBFMvCwgukkf4KnaE9xQVY9r8z7jgi0idPH6Agwfr8A7dTpcJKfMz9x9C5d5RjP7V4yQJ6efoo+cGLf47jyo23Kr6EHlRubU72ryrVoLrJafhsRCNwgunQPfkwzB0XMSaJkthL42exh7uI/x+C8SVofqgazXElj1wwCiSxOx0rIEl41rc/k8F7QVtqRx5z9j7EQdTrv5Ea+X1iCo+eKdPCOMdk7CEjcee9hZGvoir5Cfb49Af4cIPD6UwQwbngRVeV9o9T1CCubOhuzxQeJZIwWvRuKI7ANr0sGdgmuxoya+OoZFNbJVTOeNaFjSdRHHY8/gU7l7WOn3Dr+ekOIUTBLRdZUa/kyLwyu1FjQkbw2KBQtxTh0eXKmJP+aFypKTRSvZLQM7yaP1r0lfezrp9lkMUakBULtmJzhsDITjtsthj2UIiNY5QO7exUD6DOEynCfXa1dCn4g0+P4nBbve3EVbzREcNG9ij9xLQcewBBS2s6ELD9SjZ3wjNk6JFQTbfcEOCVX6w02Mk06fTXscpbnlcvKwcbo6M3HWBSRZX0hfnUQWyL9hCt44wOnQC6DWvQ3+9LwmM8V+s2F5+8j5H0tBKCAeKhYhZArZQ5pTB6kZtxT0OvWgaVwUGr/+iYHKGjQutxoTi0/hWb9IfH11BZf92Bg3DO4WhJ0x49gnirT3dy2rXEZYXlIkiXCVYt5nOkF/SgqRf9xPpqnMg9tiK8FCmgdrJsfBWvd3JKNRH+o1RaHYxwiSYl6Rs7u2w8Y6dYjKjYWInpMYNbQG5ZZr41WNKZxvgTVlgsxonroVXahmj0/iObxRJeCXGYzhe1aEo2NvseOLE7rL8OjHrDh2oIAHtg5L4Jy3LfhMVYHoTRfgQs8maJqcReJGeOTDGV/ofBgPGmrrQPEiH/jle6BgpQgMJsbD9xpp0GPn4ccvY7j5pDn12O8EhS2JsKX+JbqNnWFPVLFodSEUwyqlufCk2/igfjr3r+s5ou4oDFGif/dHGbEHQoVgx/e5oO3QQo7pC4OnYTGZUXISVEpEmEP790Hmxgi4b3cUnB8HwvfDMvDw9L/wOdsTHZvCSF9CMuBDAUrzFbh5v/JRapIbTNcqJ9Z5x8l/7fLwRkoXDJho+CExytScUYKckJmse7gDU/5PIFy+JAF/omxgROsm7O1ShHUuIZArlwsa200gYZ8/RJgYw70psjD2IhUSCxYQB54rbHBTgteGuVBsZUTyeW1kVno/efGbT7vHvuD9wBl0W/skCFWeYCTWDhAxfg3jYZvM2B3PEgyKbiGR3Y2kfuMQSXtyi1GUamD8DnQSg94pTMF7OfZpcD5xj2plMoa+Mt2fzpDXcwqIVvErYrDTDJxDupj6bhXYMnyTtC32IooqFvA/nhpx++kC/zrpw7Md1XhyXJ7u9b6DBQGLgR7ygUabNpJeuYd4NSSAzuZW4i96m+STMvJoYQ7hj5gTpdtWxD5DGM8uVoO8tDuYP43P6K1xhBU/CRsw6kZyk8XJgZqZEHYui3R9aCVH+L+YoOmLoXLpK6KgUURwpxaopXSS2m8l7OPN8+k79gB6iT/AeYsUYLvYffI0VwWGlK6SzeOp0HFtLxzzF+JiK/Q4mdOpuK42lNw2u8/Kal3EBMkEFN9jQT90lGHZRxvUX4C4f24Z9nRGolzSMyw2VCI+ab2kan2widnzpWAyyZ90FhSRfu0hJiHiJbF0v4Dp26Q4j7p+jHLpwOn2VwRzkrXI9jZJyFTuQFdiiCcabGmdiyXVMczCVdXFeGIkG+X6j+HUjg+4SyyfZc5p08ELf1jTvYpcCKrRmGh1mu/Hp5OvSODYtD640TuPNpRVsb9GbZixDmHI2J5AzGysWZNN6lQ4cQZGSXTjbBlreqD5Fx4UnCKOe8W4mkdJeG9qAQ54tqFR5m/cIzWN8/2Wi5FvXmP03XPotNyRzlXU5Z79kOCa//716PfEuc+vzqdTxY1pzmxDuucLpc/NGBojbkR9q61pTJoeFbazoJofP6PbqxOoWywgVNqCjrsa0QOJ2oKO9YvpnZXJGCPzCB/duo02Hlb01SfCTRuIRmUJYxTvFea+BvFoqOU17H0ziztZZUk3nTdHUaVDOFykg68yxThFg0mc+635NI81p56tQAM751EDK11afnYWbbTQpSvkLWiQhzl1X3KDVRWXFOgPBWHeClNaPsOG0gNG9GS1Lh2tsKant13Fg3+7tX3lTKqpoUt/X7elog2z2HHjt+i/vxzjpnjjyHcTajnYhnKWj1DK/CfOrm1m6zZcxp12GjS40wPXTNGg31216f4bpdizlkctHujQ88s1aZJlIRp6RaGnkj4NmMRQ/VszKeekQ//dOoNefDuZK1liS+9ry3ATrq1IXO+j93k5brjXGa2cRFEjQx0e7V3DRtcqs6Y5mhDd1SJoMdGHy8xWyP7sT47r1ZHSAH3aP6QA0akxfDlLDfqPyQDmTtGkfnx1+mWmMt3px6OzrVpx7hMN+sX8M3ZtqcM5Acp0w7ESvF7ZgDG/nmHgQCOmhFEurq0FY72sqOi1OvyxhCFn+pRAZcyfvfR9KviNvCW5jzSgUtkAMvMkYMr2ZmZR6Esy55ESe2/ZVMpWilMP3Zk07agq3R/UhC/XqNKTrp14quQ9dj5+jwvEFailoB0D6saxMqMaj+jcwfAZ9fjyYQ2O9SYik25PuIhufml8HMMeVmer12WQ8nJNUvi3k9NJBDwtmQGHhUvIgMx98uLsO7KsqJnojf1gbr63xjs7tJkidzPMyjampQoGnGbOfG7wxSXsaXmIl3Xu4s3ln7HgTg+6376POeFjWKT3B0m6PM1WbMLnB7tQ84U5NdHThKnDIrBVyhjE+u6S1FU24LpFCGLIAPHTlISUUl3YVBdJDkzKJBAbQnoGIsgxvQvkdORSEt5+nNQUSdEUkTbYcVWYG5KZwI7Kejxk344rHMbwmYckF0W7cL5JFLrMyMB15RP4ruIFNvHycQnvNIrkKNPHdtpkFs8dVA7VENnzHlD3dowUzzIFiwIl8D7ykVwVSiCrlkUT57yb5OaxWWA87Sy5vEue8MPXkgHLZ0Rr4Q0SMthq0tT1TOBeNpfGSThy8FaOSy4/h543StDdQIQrvsHi1cAKNNWvwfHdJ1AkaB5eWiLJWZuKgt1gFfsoXBP+N08KxPWmghlvIYT2lxOzzG6ybMZ+IuZNSLf8GONTpUE0W11gURiSFZwMKfRaQO7WtZB1ReogtlWEyNrz8PjKO3hyejce/+sKY+fruIqrwm8hv3DN+1fYl5qNIacr8Dq/GD9lC/D/lfqCPQ==AQAAAACAAAAAEAAArg4AAA==eJwNlodfz/sfxamIZERLoW8LVyXyPe/Xt3ArioZRCRkhcs3ys0e4VqG+2lMo7anU99Pek4ZK5CojSklmpRLy6084j8d5Ps9p91OmgXJf6i9cSOPb5pJp1C/KPODMCqbJ0cqJjDa81iD7hKtYPIXDBnkFWu5tTb9fzaIZnfto04UMFl0jT7syhpmQl0sqwy1QW39NsMGrmxRfO9MrzXSa4sLoUeUq2pggRq1OdmShZkJWY2+xs9aNGH+vHwoP9CnYYTa5JZlThpv7wt7dYym74zF96F9GEXt/s1sGf5NiCgfBtywW3V9ERntuk/3pAXKT/8w8p0lS5YQt9MDEgMqaR9FAx1jqdeeReM0O2n4JpL1CjrRmapHgsybtVbOl93oa1DL6LwoPK4TvxhLorS9GrY4kmeUvpLTkrWQjzKLm3jCsDbSnfUq3KSljiPlLmVFvaBUcXUU0rmoZZezRJNuPMuSTM8Tq4w/S9j/L6M8xHZqnaUYmKWoULytPEtrVNOObHCUVnaLTK0Pp0s5R9KWERyWnxxGvsgJdAYpwCy7G/9Iy8OR/iygutpKmHrKgeSYX6F/DYSraOJ/6wlaQZ5YunbhYiieLEvBzXyJlhYioP+gnkdMs4sXG0bnHM0jpn7/IQd+aejMZfW0fTWbX/chyYAM1vVOjVisLOjZ2OcUZ7KRunoAOeyXBuv4q8NILx2d5oSQ1EXoaGyhYx5xV7Qokp+wAQZWTKoVWxtDHF1r0fvYykr0RgH0962l8VgQFfqujvb3vaOG2K2Srb0DKjoPsW0srVR3rYAkZNVRgNJ2WWHfTZHsden/tCslVlNCzjlEUsL+MOt1zIPelDvoZQbj5yw2ZW6r5urKliH36gQRLxQW9Q9/pzLYltEx4ljxaEmnuNg/mx9+Dmtx7iN0cQ4qjXSjiAJ+03O1ou91ZmqsDOjz1GqmlB9OhezWk+t99it6hR89/3SWtC9nE8y+lMb9OUJGpH5X7BeLGHH8Ih0NRcvQO/LITMbwpAy5f0nBN/iGtXTqHTtQ/Zrb/8OjE7C7qOV/M+ouaiMwisb8tGcOm4qTVUMMKp3WS36hE2qUmpHUxEqRX9DflhRXTd2MbGqgopFYZEeV9dCN5Z1XKPpNLWp6MymSOpnVKe6PtwGNs+nAfyVfKYV+Thvh9aVDeFIosXTuSMK+mn5dvUOyS0bTAuZVNLeRQrxyGz+bmSGqrx6S0ryynfTJJO+STS4wuLR+UpYlOthR05C86Lc3oqONRynu3gu4s16dNQ31ssN6QjH0UaJUSD3ZW0Sh2CsDpQU+U7s2BumU8HKJz8JUXgg9TL6Bp82MKvqtNcTom9PyCFWnPNaXZ0dn8grcL2PQwbSoQTibBi2dUlr2RdjQmU9f8BYTJ4oJ3gX3snyM/6dhrRjMP/6YQ7Qpm1zOG+iLmUODMFgowNcMy2XSkPojA/175IM+vCO3/RiLJJQXy5sVwjA9DidIdBHiPE7hIlFKPhi8ZvW7A/I3a9BDZJCWpSDpPe0h1iiJ1vbhLVn5jyPNMCc2xiKf0DC9BR54ntf1ZTfMehZHpoYOiSbYnyEiCYw+bzvFl3Uyw8nsyzNpXoFEvFOtkzsPa/i72hz4EjB8ixiMZga6PcHzXTsyxtaTy5yImuU2W6ezdTUvFQM0VBqRWmU8GXc+ZUlkjbRlaQk/UJ5L9hzyoqGYiZeA5nfdfQEzHW3DcU5ZaEMVW6p/A8QdSyFJ2xKFGP2xIj8Cs43YISBUhNSoc1qkJELgEI30wDeq8VMQ5ZMBiZwp8Q4WYnX6TJDQFFNB8k9SKreiy4BJJvFAiQ785pP3mNXmoO7GKbT8R65wOi6qZUAmWFgyGuFPKoQTIBqnw3/uehsbQdGSt2Q97h3AcqHXDxLZADAwV49hWDq5JgegsWY3P63ORvTQBe3Iz4cIvgmx6IVral9MXA0U6dTCf/vhWUNGQKomkltBOgzfs5LctFPXpMtX6PaMDcVvYprqnpFP3G11fg2FzIRVN3l5YuVYd+SskkT2ST+3vUNS/doH4rzOIk5+HiAFXrN8aijH+GVA4chFPH8WiYaQDMLyPrp/3wNs6X2BuNMQ0nR/SPGNvwUqFUbT4ZA6ZLnQg7q4LXbgwzBJyJ9N/Ix2TvKRNkX962dELZbhvUIutem4InW2NIwNeuHhoD5RCr+MNF4F2FSEWbBVCZXwEnrm44kVWCAqkorH6Wx4sT8Uj2bQAEw+UQqvbkb4XrSa76bvJ6Z0WiTsvo+eaxlTTHkdKppW06EcU3f60ne76qdHJn9rUu16MnJI7md7MKuxaU4Kt2knI+xkMsaOzcaT2JV9+8hWcTw7HqEIhrN2MILY4A70GOVi14RI6dtzDmjk52G0phNz1cCR8KsLqhm0kVPhJR6aHU8JVTfL29iZzez69brMgs3gtUq6+QYGHt9K8f60p0kaJ9KdUUKejBcvpq4a2aQq0NwTiQW0wDOy98EM5AgIjIXKtgjAmLxVFMoWYIlaA4D3L+Ek/PbB6VgF4Bf8i4PFmOF6vAY9KmcZYMeKydcg6T5oMPk2hs/INLHKiPJknLaVRCd6UO/cdzZ2uS38+SNLOHAV6GZjAbtAkMtD+g4uDCWjQysAOk62o6M3E2KA4HCm4D+f8RAgPJGNhwwjri24jOi8MTUrFUEu/jfaTV6F5IAAFFckInylNk/lL6e+1z9mxkT2a4VuJE6uSaFWIL0klrSHtOiVqWldDLtK5TGNomIl+eSP9WBpUwlJgWtEMjU9XsCPfH0NTRLBYlIvHhuEYvncbdrtLscnJHbcOpuHl+BFOh8Nx9lU0FD3c0a+dgwKdVOT7ZeOxzhdKjXnGNAaWkIy6EH4yt3HyyBp8lI9B461b0JwfgtyqWLavohpflpah4m4+PhWlI/1cEsZoJKBZmIe//hRB8cwIAykZGN14H916HCo334UoqodfoVmEEyvK8fbldcSauOG5XgE+Vd/HydgreCaIxwnNWtbG06O3PdKUPnQTrze74pecF1zm+mHFpBFWDqzA8f7bOCIViKoZxYgJL4RGYwneiCdAqq8S3Tcq0Pu6HL+dqsBLyMJ8Bx/oJybh+wsO/xnmYZFhBr6rpSAozhvfwxzw2z8WdDAfO67G4rTaHagMuNG7lTXMZ80Yen/nJjLNPFBRr4ssq+u4ci0HoUvyoRdejMg1hVjpmwa78ZVIU38ATc1yHGrLwQrtCayosBb3lj2Ay6hifPbPQZ1SOhos7iP1VRa8l/kgNrgQ72oDIdGUjRdSuXgim4xyUQjGJ6di7N1hpvVEQtDyq5k+PLmEau3f/G9tSVBwuId/bB+hLpNDd/Ro0jiWxzIPiVOQayPSZiykWXfH0qHeuXRK+RmztX3MlFqK8L2+Ht86y1AnVY0c3Wo89b+AZXF+GHLKwfaIdMyRykGyZCmk60WYNC8buqU+7Nukr+TaM4OyOxWpN+spvyZ5ZKMumkFshi01L91B12RkqMHsOZkeWUmd92tI2saLeq6sIvu0l+Q0j0e8j8lMo20DWfLU2Tx3Y8rdq86e174UPZP+yX5XyZLyFKHIsigFBg8KUOfpC9NxVVDTyMeP2Iu4Id3FUPGWFSdqkqBYg04F3YJVykf2XbiAOH9nynTQIhbpLUjQ7SEP1xf04Zy3QHO3ItlHbiHt0l1UIdbGju9UpM8/KpC42Jl1OtVBJ9ZNFGrhz/fcIMSkszYw+zXIfFdXQ3kwnDnNXMUunq5EUVIUjlqdYHU+UmyLXBJuRcUzI+VNdEahmZU16FPIrL/oZccCiuCrUpb1KxJ2NdAYYwXapnaSqiNLSGlYjQyXqJFEQTiNSTJjHTO2UYqaGG3tVmcqr6Yh9t31RbL+XiKXU3ps2HImC/FQZHWS4uzFi8Ws5dNpXG27jKBV+1imXi1etAwic9t19FrJc4b9NnRl0k1qWWlNW1SV6eEeHZrkdJiynyhRyYNfbF8ej1K+HSVJ42ZWKuxjeZaMer3zmeaiakzWrUPGQnXWoRrJj/DSYI1uc1nvRWVmNSDNTo6TZRMHJfm26qH8arcA/g1/b/7JTpHI3GoW62nUZUkdE9l8vWtcXEQfq1+6l9wvrqapHSsoaDePBF93M/ENb5nkjTvot2/CJ99IbKvZifhHAch0FOLWtes4a+6FV9M88S4ZIrmHbjCK2gXqLluYv3E2O3dWhWl0z2E+8rLsUvF41jpHhbU3arCa6/O5LlNV9sZEhh3UVWD5w2psbqICTXGyINcOK8qd1soOs14W1eDDLo8LZ+8m+CEk8wY2d3mgSRoYZx4OvlzAiPu8MK0yG+csbqL9jSNUHhmJLJaLsQRDMeasoc504g25nqfqLGHLJu77dBnmPPJtLjuoMrmWNdxnQ0XW4ibHjskrsH/E1dhn0yy2pKOPnbF8jL7WQkxoqkGK+FMMOt/B0J0Q9NdEQX3QFfabjmE0vFAefg4pVdFwzI1BzN7bKA86jVa9IJwpvg6j6aqieYfcuEProrlx+T9E/kvGc03Gk7hH5Yu5ionaXN/YBVw1Z8Zxt1dz5dNnMXgoMZ2zEgLdMBN6MrQdL/f7wkYnArzaibCz8YfzhFiseOAJ47X3kTjfC80S8QjUj0H4nhhcHZ0A9XUhCHAIgX6FCNXva0XpRY9wMXwvF9+6jstK28jt69rMGdeu5zK22HAfDbdzduI/sOvLBG5/rAJLzzPhiv/TZHlLdlLqGo6KY5WY6G4k3k6xwHrpIAgRCP3LI74qu4anTfEwmxGJ87nq+Hb8Hpr9dqBf1Q/ZjiHQLjXBPu3NqA2u4R9bvA5TD7Tyzz2TZ29CCrij+65yO3RGc0KpuRypWHELN45mFqunsyvGRtwj2zxRzJpxLOqqrOCppRnGqsuje1oBHj4IhpdpKpKT3WHzKhD5qy2wbkrbolyb6WxtqhvGF/pAozsWsZN8Mfu5P35cXI+/r3riDi8cf1osuEQWlu76Wpxr/58ZV/FrJfc09Inowh3ixrpv5iaUmXJpXs2it6/luPOto7nuuDns/xjyAbU=AQAAAACAAAAAMAAAGCkAAA==eJztmVk8VW/Y/g1F5oyFQoYiaRClDHutvdez1hZRkUpJgylDRQNFmaOQeYpCimSohDLvtfd61kIpkaJQSRoklFSo/r+T/2Gn73vyPkf38fdz3dd9X/cjJPT/XxhL6P/q/9V6bDCUp7A4lcetS8GEDGN58Z+KebJyGdjp33d4Q2ve8QRRYmCtRiYWkhbPhp1Paba3DLIzzwm5s9mHWrVEAQmyXIdkGa+nzFJOIiVWuxBDNIkafTjIThpJB35vdjPOMScwkbQCwZtviUSCYh7sZw3Ap2qVjD2fYD1N/GLl0KEg+Hq9GSnzP48cH8qiciYfIdZF9xAHg1qKFWaFWiZqoz7LVCEzXxK91PUF0Rwap47/kkRv010IvXqGcn9uiao+10cfzK6DdeFLUQ05BfSrwhK4+GgCbF9uwrnt7srY2pWiYwGR6JfYCLjCUBQ19XyHdAQPU/Ul0ejihH2o7pZAWOK+EQ33XI9uwnF4d2sWKvfaB22/FgbvXnNES0/sQDXsd0D+mAsqX+aCHtx1AP4cdkKPfbVFxZe6wrjJfs5u7mbsousr+rdKJ6dsrRen4e19qJg4DyxNm4u96++h/8VfxUKCNcXs5fkuxbGSXCPk/GotsntgMTiw4TK5ySwb61rXRecYJLI/aLwQ3BHqJUDmC95u6yPU+EwrTfE0kcHafNI2LgCUHrrEWr8pksxwvgCS09jsMIv7YPaMB3Mx+Ac4byBHrXpoyE0+LsF3/1oOiUxvJszIDNFOzSUvDV8AtHNG88YFp0mVOn9A2Ec1i2ikkIikL5Be09oc8P4FyVy+A0TEFZAmqpBU/1EHLH5qImtdwsjgpFRgLvyxibhVQX43LgZpx841ufFvkdpbboLjnTVN5Yot5I4bVUD+cjHv1DeGVFQaBrOzYkhPVgSZvyMdRCvs5ykmPSIHnB6AwjaVpim3UjJnuhhErTzdrD7dRx5a/RGsMT+IrFPOJ6XN60FwtDR6rruP9N/7Avy8GYWN9z3jLNr6lL7hWArer44HkttOMKlK76mi2E7quG82Lh59D84f7uOM3nMn/sUfcoxQxVMYun7yEBzlLuXZmS5Gg7RlocnXZ5YP7GSaXRcocmKu5FK6MjXshMqP9DuRjVb+pDiqkqUE0/J4zQ47j6CXF/tDEe9Y3iPSBwWvtsCVer4c3eP5mM+qKbrazAQ0etTw7XOHcU2+GbrCxZtqLO6h+cuY5uV++ejy5kvwYLxDc0yLG2qQaw35r+Mbk+RPolE9p2BRQE+zdngY2tWaCMl7C3hjHVGogmEJPB+px+t9UoaeSLgLFx86zZqdV44aXi2ABw0zm1N+JqBqly7DRSYirAobARot0QJ7jyfxfn2PRCM4GdCu7SKSfu0pKn7qFbwV3dT0mJWPZrzNgTI225CGzQXojjIKNnZQzbNlaWjoEgpO/zVBjOwvosbhfTDOzBL0Kq0GJ/adYSajC4Bbqx/w6ddi9lstgTbmz6mErHxc2fUxJtmhh+nWcmmtqrdUNTuFvz5mFP8Xf6XplzzRaVW+voYKjlzptHqZ8sdKTaGCMg5LsMr2XY0YqqlQvNSy5tyfumRpjziI11rYSCGLSfeGeSA75QLPcBIlJ+VxkL5DEkRtGuZwzdSZQLnVoF9WjjOV/pe2LQigQg4I+JrWj+hJnw/NMWxf0oN1GDim1jfzk3aTT965g5kAJxbt7E0GijgARRmSde7aFXKhfiTodFZAxrAqMhDPB+MGe5EfWD5pEloPwoJCmzZrh5PS10+DZz6FiHXuezI/rhN83ZSKfHApJB3rrwL2QCZShz0m7yS/Ap1GtUiIaQaZ/jUNXF2+EzE2EOX3e4wB3vkd6J9bbeSplofg5rWT6KrIX2T6yb/gdUMq2pzSR765Pg50riCYT+UwtsNGjhnRmIvH1PeA2KCtTONuVdozugt2BccT37LPgYL3BuDotAyToaJG76GV4HqTD8Ru7I8gqOE8FrFy1T/5h5L9vC9xs8iu0/qwyF4HaVRURBUcZKDkz7dNbuI3m2sGr3I+xDSyfGdTEJu+PirVthrJupeDHv4ZD4taZdHd7eJg6Lws08/vobICaqiyvrP4M4UZWBvXC54NzOESqxNID/UMGC/sxlSI6jb/2qeCRjWtgmuGJHne5Dq06Y4TXOOR26TlthM9KeIBSZH6Zgv5IHS1IArOOWDM2ybni77+FA9Hho7wliqWorWjdTDNeNzqEhGGyn+Pg1OvrHk1tkVoG9UC64qkmk3a7qKC3Xx4WryVJ/Sf748s5MH2Y5uahodJdHrnY+i47kfz6swU1Eifge2X1/ASW26jQg5i9EXhKzy5bY3oF3Nh2tPClB26Sx+Lyn1AV86G47P613GF6D+Mo18kDbNP04p7GGLkTD72d7c+tnXGhnbeFgZr31VQD7TXEs+nmzlRRQcE+0t06dogZ6phOAEwL9n/9J/6Qx2syT2dvFpBK/Z5wQWr+Ww18omdNHhWGImc71hOzuqqA6kvEHm84iyZb+cE7h/lgWOnfDlHRnyZtN4ozEhyBrjdTWYanqvQBSXNsPVAGZFpEw8W6hcBW3sbYuR6BWlXow1rP2kxQwqnkIHt3uQl7XDgv00NyaI1yS7JJeDZ/gxkKV5K/rycBKb22iEvC9LJX+Fx4HTIGcRhUSFZ/+cSENuth+SJ3yLrt90AXatSEYM390jlq2Xg6LcDiJbwY3KzEAQ6RaZI+/xa0sOsG7yy348kgTxycEEJGH7qh3xwnCarPz0BP3ax0E1dc/hOS0TwSPdYVN/9DzmqIoX3mSuCpvfbOItXSjOmLVN40Ny7eGvB8pYL6qI0KSxNz/zUIbzcb0F78g5siNhPzBxspZ5V3RI4bE7CoxRx7IuJOkfVaQOtPDsP+ha5gSabC8RzXVN+8BWA6T+6Af7Ff1TWoZn1RA99C5ZCBbn6Jjw3C9l5qoLyU5lpVpo/jdSI28Km+FZSw/YjKFt4gUlTqKaj1iyHF7XFuV9Tb4KJRhW8FVdu+TUkRKiI2QEb8cvc4IaFtMfyO7RtgHTLvPevm2+s/o0kpprDAZeI5sXrLNCiPafhkeKzSGDzSfSKWRosClyM+Py5iRbTpRA+ZTXnfL+ImhxJgoO+hkganY8Sdyuh6LgBErC5FA2ZboAni7MQ/5IadErkIVSwKUO+NXWhVUGDcK8SjlzIakLzVnfBM67fEd0hEn2/YxDumi+COujdRO+2vocaxhRyJ8ERPW4qQUcpROL+r+fjnhYiLbbKObjyWDT+0+02U9veTb+ILaAfPfxNtGstgdbl16nFZrG455UrVKyyGcW7H4j/6pwSDKdaC7Z8V8JdNeVgzSke9jrUm9B0i0PX2JhztI8qgJv7/mJzoyvwo+fa/6l/8ZSJ5sDgcd6JBTzM7cnDZnvdFh6CC7CTk1K8VUGXeNrHEzF39aWc0K3h+JQOj/m5dgofe7KRDtx3heutliUYsLGFKdY5dHj3JXrC+izkRY4zqdXZVt+6hnkip55g0z/rLZXcF5DRXiLA1oBg/a7MJz3LQ0D3+UWIlM8D0iGzHEzfP9VU9b2cZAfUg8DU3cjnD2mk2NILIGFqEjlrOo+/rvsN+HjOGW1ymSXv/XwL1gf/QCtOLuOPRing85N46Hi5PN8xQgkPvniJ/bBhOX/k21pc4lsyOu2gxl9QIIW77VoFVjXpcQyuqTAPLu0mfqj34jcCt7ZsfPiIKl6eS0lMloO0sx103DkOPcwW4055vAJbdxwGHY5nmJPVCZCfkAxRVXciYudHitKJ5x/704y73BGwp2zD+Ss4a+Dd+yV8pYoYjvDHe8DKQpuTaKkJiNfV+NtaazDLokBNkdQ/+TfP51mN7bFBcgI5VGntaVZ5TQYy8yCRqjdewvoiy2N9d/wu+PmAw+rLGkREp5fBJ8HR9JHFFZzg/Q+ZmKnDVMxnhj1nvJP+8fk6AnmaaJzBYqg9EYU05HxDRt3nw2X+1UhxohK6yNIFRi2sQQ6bc9CbizLggsgL2HXhLrZH3Gd69k0r0sPkoU8rbkGVnq+I+9MU9Mv2x5ArVs+qtYtDLSXfwIw3sshuPWOUQ86lz/b4NS88PJ+95hVOuwfGILVW06xo+g8cOO2OH1r3nPNx2xPmobsfoZQRg1tB25ZI1InY3GVG9Cnrtey4FcboPlRmBCrLueMBibTtq+1YTUMyEThaCkTDWJw58QcZoyUZcJo1H35f5kpYsJ9zyl10sHOxJ2iVFzi1aFOSoCSpgPj2ezVpus2BbZFUiBm9OMovTtwPXrluI6JjU0DWyZ14jHYqofuuFO7/rE5P+Dsz/+Jf9UPNws04jmfR64KFTXSydrVtIO//VAEqQluRt30bSI8zBLhZc4x10U+EHJmQBdilIktb4EKO1NoCjZnvVikvTpHL/LzA+sfViOTK/zLDbArQNlyHau66QSrPLwXD1d3IKryQ7L12FVRvc+EIWx7GfI3q6F3DsVS9zWPBL6SKcD3sDQzqhqlIcIBx+3oCNRR7QeYeEMb98wvR5KWS/LBxafxIjlbzwG8Fvme3DB5jSbPfbb+KSrPPQVaFCTHzeRB/tpto8XpTg0smZ+I6LB/G1z6LSeKoMvfOYdyNZ7royydrIK+rgFgYaEdLe4TBCL37RKL9M9jowALBEybEYKU41mfzRhDlQMOoYRQLTFouSIi7TjerJWOD/o3s6+xsWitaAitQmkd5bJzD7PtDknk7ogSSYnNol/VumFlQMWjRNyG+MEZUZG4tlTLRD+cIZ0P/J1L05xHqn/xdDMubHikaIbs9Eqixs2K8ZWY9SIqEBKzc+Kf5+pQK+s1zDZzo8LbSRlC0usUeLv+6ynJLgRHql28Oic37rJxDJNCk1dth/k+MFyanjz6MvAq/Bec1Z4TVog0ybyD61YpV83sNx/kRTh8aGOHN27RWkPVuDe7f8owSL1wN9hqYM/bCj6jEyjqMLprP1Sx0B991rkG3wTzmVIwPR6OyjO1om0P/UokEkZueYf6BwYx8rwsxmWdHzDu1t0VNuZTmVOXQ25c6EmonWExA+TM6WWMRN6J+DjRs7RH0PXHBX7fspPw8v/GfWncBPDIdi3HQxS7/SqRD8UFBUqYmvrFdhRuTXYGh6VEwRE6NOaL1g1Oi6Mbx7D9D35aIparodmrFaAbxVkWUf1z/v9zmkEfcvPOFc+xmOGb8ywH/emU9XrT3En62apyoTZ0DJ6VjoHjZFfrWax0qwoumek2P/jP/XjgS+t+eLEROvvyNeSzNRmqN9UiPAAWQrimChrSmko0egSDu+iDi45VCBpVHg9JVi9BxlVzyc1oS2LI5GL0pXEEGGDWCm1WZSP7pVHJqfQpYJGyHZkZK8z+bT4LUQ5FoZKgUn3n6Djwvc2Qnbowgt8oFAa5NG39iYQ3bbnUDPFMhAw0fv8HCxOYzztvnQVnQIGi/2khIirhhT4horHPTCmbjKhWcUE/Aj6MXGdfLsoy9vCnDXjOHi1R107zMb7ShmTpX2LMAqjLm8K3vCoJ6vh82K78UFMsKE3F/xWHOiXucgC1teOi5T9Te3irAVoojqspsYazQJzihms1Y/LpOnqw/z7FThiDwtxF2dkKJGu+/Qvvm6FJo5qxgXkEuHTZez4+1UhA8uikFmc8lgocv9kEvjT6aHlWB56J9oKTZFdrtTCFcySC0vnMO8/NvPvXblKKOX7j9T/42wWxe2w0Kid0tDDlv7/LETZTQ5EAUanRN8M4ePokOV4VDZuFLnlT6LnRLsh98dPUv77A2jrpeToKes2fJW5I8VCPwMbzuOs5jjyqg/QEotJAoIltOHkb9fnyAAqMi0sfHH73i3AlnzRT5C4IM0cB1MrRLlhe/0B7hrOmPpT+qtfJ7DKQx/QUZdOy0tSAi6Ct77fhTWHavHWDWKD6H9ZyhouXw6DMh+BGBC9PhqUmJaLZRC85WgjmVyeBYgCquc3Ujk+BuAVs4IvSq49nEy/2z5Gfb1RyP8QuEtd8ysPdWDpCoTCdS5L9im5apAljShY/0LADo/WyQL72dkCi0pa69jaVqd4gx79sfY/vxEcyJLiLeiLGxqWvemOTmaPxblj+WWheAGe5pwaW9B0BN0zX8jJk41/iIrEBtKEPQrHmLum/ly5HvSMcajv8EC50YaqmLB/x9fdc//WdX0Fck+dB2Uid5K9iwLwkhWhaQzqgCULOfgw6rXyZH/uv7YtIRXedfTOqkpwP56Ah0sU4FuWhuA1BbaYNe7I4gT1XeBhvEo9A4p2jS7UQKeBqVjza97yEnP/SBB9bh6IBrPblrugtMlt5FD/lOk2Kjs6D8viXap+nLDzKMAnO3m7F7NmUKEi9uwW+u2S9Yf6wLC21rpo+yxwHLdAv+bNkxxnBJN4zbeokuzj5DyCyMhpdxO9omxozID7wAV/TX0xoWCHcm7xemY5mIrWOUiVU/NgOzxvfYzy9juFKJo2BDmZ5gt+o4ddZ4HmzVVoVuP5/Q7M4w2JrIgka+p5k3+oVsRqVC8CU4lX782o4qPU5Re4LG6ZUrHlEJ3OUQ4Z9gDkky7GN+hZyKiIvgaARNuamUwT2H39Dyp1/BArFo+r3dQ0YpKgwzfpWGYWn7cL0Dr/hRdgJKlVD6J3970XaeKf8r8s5sDty/t4gHq5agD2MRqPdKiBRp0EZ3rNsLN5/bTmZ98UIXOOfDswNuJLk8GU3h34bV79nk+hp/dMLiBsxd1MGbhGFo00AXfCmyn5zZ2oY+6JmBDXNlyckkb3QJRcPRe7okYvERCZmrTP9a8IKUNjflfAs6T6uaiXK+uI5zPl65RgdbFuD5K2rwHBfNlg1TO2FpxADcuPMb3ndOBW+7XIP3+lQz5/bncSQOR9D6HwuJmK+u1AUFUYwgRGit/7LWjnfxWNulDYRUvCG86FFCfcoop8+z69myq2TZakVu2EDEGszqmAx24CmBrz1TJ3j1sp+/T7+ONvlgCRbUPxNcrMkkym7/wfgD9kDP8SSR/SuJTS03wEIkHfHnG1swYZMoQGw/SWh+Wozvk+nA9x4Q4XZ45wqicXnoq7qYvqPoDyO6/+t1Vi7T9PBB8ybZr7wfQ0b/zF9vpf9yqjyL2Vv+JtF9zymUUXxGornlIFz9ERp74hpZd+ommFz/ALWubSLT7atB6Le/qK/jO3L62CBoEu9CK+a9IoUQARg01mZri2jx5XxVcRWNRWzaZ4xsT5HAz75H2EZzlvC33F+Idy8KxdJ3F7Av15XQkX66wLTbFfM9pcvcetMGbDbsxpdJVTMXHeLoyfF2OrlfidtvUwgyZ03wQ8OHmaTQEZgvPkEn2C/himWHg1Od5lD35EoiXWcpzteMpURE04ime2VUWeIaKpoIoGXWMlRtO0F9LAmliTxxuDF/QqCq+ZiGsyhmZWfEPstaiDvvjcBc+60x4Wc0vtpwIfzzjqC0tO7QBWdaqPOiAsHV6kp6xcwQaTsjxNf67kLpJ85ig19vgkumKsT+kTm0VU0EfXLkOpPiuZKa3v0BVsY4McuMM/hqWlJwNnU541zd09x9zg99MS0N/8X/yN4x3KpzmPYbUGvxLpLG56/Ug8zZSqY7aCu28UshW3TyJS23+g87b3g9+/lRN1p6QyEa/FWZfUttJf37iTA/woOF3u33h8Fv4jji/avYD9qv0FFeKtgztTPsly+76JupdzBb4c0gfOwwY75CAv7yMoZf/HSIF5n1gnW9k/wCLXdg77EVd51bB8juZKazOwU8dN6M3zyXzzysvk+VJEjSSP5eYnTGASjqS8I5gZ/wmUdnsC7vOv6Ryefgw5A1HZdyB/CpIub2vERcbWYJFP0jxL3gLwUlnhVQL1830MeMNECImRK2OuYlXjCviloogvEvZbnT2R+vAG/tEey240FCojwUiqwspVKeHWCy1bMxH0tJKlCIxA211IG6dRN2+D+vc08nQMEhEbyNOkoc8Q8V2PAsoVFAKv2Ii2OuDl0glksQhbkO5DavTfCD20pmAbIJWXt8Cfk1ft0/9V91NR0yUk6AfSYcP7H4g2D7sg6OSZ4W2BkTwnklvIj6JPMarlcY5kT1ZwnMl3DpssVX2Sv3Lua/tjGHnMwkrHfAALv+bQlzxFqK0lX7K7AZdse/VaYK2jqP8WVbU8FQUx8AayYw0827mTGRdCAlFg+0zzow1JMozGlCHLitc6MTnjPwwssC+uA1c+6uEj8gFakIFx/9QHj7y+I6Z+9Qx85FEVPofHzSBlB3DrOIukPvgbdwAPXRYS6hPbgKf3KymjrqGElsd5ale+/aYE5GHozidQ38xeMVfH7+UYK9WQYUrb3DWSzviTsuPYDN+4iiYkI9wPb1NWyoYyO7izLC1bfsoIaP+rL7LlfSiyZ2YPfjTci6Omd85qE3Zbkyk0qdmqTHHr7lZN2NxaytdfHuWzl8y79PKA9VHfrgrg9U3FAPDDTZy0zl7eCLNydSzo3faeDmz/ucG44Oclb9U//fl4bRp8Ty8Kcqz4lXizCqlWzEjoUWA2WdeBBreIbmRb1lNJfdwqoka/jbNsTTDRKqIOWMioCf+pvGUrXA2zySMxDTS+/arAEaggqxB+ulmP0fl3GKd/3g1BXfhM/MOtiZpeZ0RYgi957JBbD33ijlEDBN1NpI4MlX/2K2+jRR7Z1F7QV6AucpGu7nd1G8u3f4SrNCdNTft/Dv1HkyZL48U6dTAgfLvQT6ps/pR1EZdKizI6hsJxnNUUma/6YIBCsvYR7EfMexGldIDahzGcKQHm7Vgl2igOkxWkrtzbBhU9a+sLfFEcrnsbB71Tw6xVIS3Kp0oV7cP4jPzdsJ7go/pcYgQWwRKqEWyoZgeodFmVdv7oMHXbWYVvYTYgtiAEpbC8FYlAkRplSEfUyoB+ICdeK1dQvfK38D5Wx6Dy5ldHkaBfHUifddtEPpyqaV2dO8M+Rv7F/8LcjbVIvudvBlXykudvkiXHO1H2+9/YAQM9DDX4wm0olLxxmpODtonqZDiXawieIkZc7rkxf5ic7hBHvGEqhl5lDP5dqIa4svggdfCPDH6QNxZKsaEC2bDzwtVAnFp/0wV/4HFdd0lGkf+AzR0XDBZOl25pD7G2h3sEzw9ZEtc4tqgrzH/QITWTtG0XYAXrPyxcb0wxgnVQ04FLgW+/yLpNU6+6nDWDbnXGc87XNqIcW9kMiuHhqCwmuvQn2tjRgvVYv57L6GtrBfilUnODBqLcK0GWzFcqzDGcOTR2Bs1Qvs3uQU/WpfOnYtIlJgT2/AS4+tpCveFIJrJrmMhp0XYIs6QTWrT7iu0kvAX3+e6ugtJMrll0P3zzQVlddLb61Up3TWrKacdcXotfJVgvE9ltTe4zSUSS6iDCx14N6+d7RsiCRp3F4nGF2dQQupDTeZeNYiRjHR1L/4T2/3IRpZ0/hE3XmuqXgSLu6Vg/c8SCNkt0WAdpdW8LLcgZhV08bvtWrgnL3dxIalKVB0YSkMH3dgcpa/hn0nXlMHQDZTLn8HCqnv4ZzM9WN6Uy2gPmaEHQ1DmJHHqzgW3ZfIF653AZanT71t2yp4dPIhfUWkQ1C/dQf79eEkOnOnvcDPx5bNtj9IZ4+389P6ddmzL9bQR79rUh8nIjkaXx/QyxR/Cd72hnB6+pvozurd1GNUgTMiXkOH/qeLMxoZaMWuVPqNjhG8olyA1YTtZF61PuUYHS0VTCTMwx0DranAyV4OpbGSljstAyLmlglaU57iAY/OQE7DPODq586ofyildKVTsPQSW3qoex5mKO4t2HwwArxZfQuTqY5nZx57gDsYQOyosAQYFx7Ff3wMA3JLa8CFQTOCTkqlzA3jID4QyLxLMELjpp4gxcY/qcXdM8g1bi8Scq7rn/x/7XsEQfECSMbH0Ld8dJhPjtW034R5i2rYElrZLZvfHFzMeG94Bu/8beMsLI1gFM8PCHw2lrIlg6PplO6C5vPyj3nbtOox5mJHk650PK9FMxH7uy6smTMTzjvw2gsLearN33AnCI2bHwPnZYo0d0ztbFafDOYgu0N4ihtlSK2IAezoC1UyqS2WlNFxAKOGBmR6bSLZMhkDvJbqsQdyf7ObZQZh+sJ5HM8f4oLVodKEaimXH/3dj/9I3462Cwtnb2Sd4WvsW4Gj6YZNB8NdENY+YbD92iMBa4s8W+pJKP1dMYXyK1yGbSFm6PDwd4K6Q1Yctf0jUKvEmRKq24FJ6mbTN0eMQAOPR3kfH8Z/Gg5RL1L3YXOVnOnZhD1gaDKLWj+wi5gOdsLU8xaAVa7X8G35b+BCOUnaK7SNKVQXI7tOyJPInfkgT74AuX9NHQnR06R2R4mRj2NUyVNeQv+cvyuXKNBnF6zkPB3LZHZWzfJ0t9mgq8adIF33jhd69RFv2OUZ5pa7hrVUncVKun5UMPVrFZKbH4/46RZTSy7tRJqDOpBE2fdU2joB0rB3CXqXrwNtJI4iG17PRbdT3yiDZ6aIPRBFJ61GqckhMSThL44EvHOi2sLSkLC5cqhqoTKsvS+GSOvxkTs+D6hwy8uIkpkEW+vAdbhNLYP3gX+VtNldCAQJRoLQMwjq2uRKjxdlIVXrdqIje63haXeSbHwjys5d1wV96xYjTRJr0NNCxnDdtCbKT9VEwwpdYZ/AAQ2oC0Jbr1yEFwSbBdcN0tlrPkXSY29zBEffx7L7+6NpaWUp+GTBD3aQhyajcakHJlOSOIvVwhh0toKNX+5Ds63RRMHZz5jFZA6w3xJEZFhLcAwrIiHfdRsTREqixWUP0MinO2G1HI/cIvhBhuoL4abXLNEFQlsbDw75/nP+DptINY6tsG86s9CazX7i2HxSsIfX62SNlSwgmhc/3M5Tfs/G6uQleV50Ea/f4zrWRX9v7vntyfv+wQ1rlrTm+aR18pwl7mI3h97wMl9aksRxS1CSvI6HzK/k/VaCWAKizqsKn09GPp8H5iis5MVWyZKsUAXAOYLyZvZ/4lWNjmPvSVGeSJMWeeWnGjBtjeYF/9IlT19ZAX6ZJTXdabJk3fTVE5yfbeY5VCaRs/7hAISXszfzSVQ5tB5+N1mLz3h2cxxuXWXCVuWCHNkwTsKgI2NTfQ8c8wvmjL31YE6M6gHXm26cSmIh82pAGjjXS3GOkSIMaeWJrfCYw57GSmluVyZnSGECPey7kaavfOe4vJDCSrmVtH+pAbysIwoW/xZnJrSqQAJ1F/OTziZCvOQ4eZ6/qRYdJaamdgnPuN6JV9zDxnRuhFltKZmHSsuMU/IDzxGxtHjE/bvPP/3HTjjHyhotZo0H3Rbsj7VhVfp5Ivry+6m3hclW29bLI9RfYWpsTbOV98PPrMPL+gRWWcKs9x97WZ1L+gW6vadZ2V93IWHFB6gkjhTyemUFwt1JUT82fGbV/05DfDMbqeVnM5EB/5WoR/AG6Hk6FeEjGuiHnAVw7QMPJPVCH7JQ8zc1EamCItvd0eCeY1BwTwpblJrLbnl9ie6aU4H9ahhlG5V9pb/nSYGzC8wxte+GTNa+MvBW1g6/dqGG8XqfT59tj6Ud3R252/QWwHWildg5jjpRpTCHLlhdgfWxwojtu8/jnAQ5uGsyi/lj6oQnemVT/eYuzIPKMXyO8XnYueINU4kKEfq9clAD+8MsLJch2ormwmvVfxkYRxCejTXUpp+mLeirtcRdETHsxPf1LQErDhIFcjcESZsMW8z7vIn4Pm3MNWxFS5TjMcLKqQz7wl3V4kEeJ+7SisB8yKjlX/xLHJ8hp/bbkCXBy4G4lwTa+8GOXB1oA2KN5qIJc1eSyt80gdJsHHrJLoP0PhwOGl4noYl/L5BF58PB+5MkemBvJTmhmgR4I79RTaEXpIJFJwi/KsterFBKJtRUgrLhNOC1MZyz5NdW5lcFyvl5Von9bZc8/TbHEJVuG0D2v2il6kJdsOpXnlhyxyid8sGSui8eQo053cTZrZ1UorkDNSn5Db8mCqmkok7BnJg7uLDgl2AyTYT6un0J7pr4HpMYPyN4mitMtLh8wMWPvwDaepYtyeIKxF3DKvz8mrktvuP76FOhRRDlGBI/6suhWcdB6m9VFF7U/oXuudlNfa0uIa4Ie9DSJs5UxHI94reHCFOb2AhtttwjBkTNGRm/Qqg49zNhUanJfERKIHPjOcG3PsyovBKl2VZq3PK/Xkxr1xm4TVqZa1N8jNnXzYUuh/S4/Qf9mXf/mcCTYE3uv/hrHqrmHdupjNqZrYDji8J51n2b0Yf8U/CEaAIvctAc/aQfBfdKC3iPs/PQHcpt0IHrzwsqjUWvljbAv6I9aICVChvBVtBL+OrYn4NH2PkzDfSiRz9Ak8lKPPjIIGPxxp2+b3oRmrkoca9ebgQSP4qhtuQ5JnelEjgkI4/dFmYzRqZrqaFENSrgTCbOkBSWu/kI5n5CiPn4ezXwuHMbU6qXY0wlZwSiP3UFj1d44DuXn8fWcXQxgZsC42lSQx0k0/C5M3ymfOQRHGefZaDQFq5R3DB4381mkr4Xc6faE3H88wY41XCI2xofAhKMEimLU8bclfbatKPNPszLPIGwc00Eq12UBZ/jrtCOPgY4ck4YBOwyZei7F6iD7Dt81qlsMKJ3DJetV8XUG5OYsd5JsPn4PexK9lIm6OY8/Nd3A8EK47XMN7UKfF/tJ7bQggFmvr8p3rcjCqt5GfbP+1uolDO6Z/g8qWBiD4LLF2LbPleyBVrx9K0TVuydUsnoZatI6BEmxtbt0eZneAnhjP1f9ryfzmyFlDfwo10bu/BzIsdpSo4uvHRLoBPoRU2Y2eHdmVth7KomuLj3MjEgqwiOG5DUg2cniFVX71J7A1LB+qNtxJ7i34Kpfaexc9uv48t/6HAWfF6ESabm0wtqGgTLKnwh/Xc5wddmUY/G31H1HeJcw1NtqPK8FYKgxfegZ9gtARtL4C/rliFiuYr8mofZbG5HAwyIsKXlooex06WZTGOjInM/QgU//NGh5ZV7JDj8QYnQnkpr0UyXIBZtKSHEBlJb9lt7YPeyy7D04TxoPLgbvs1tp8KbDuH8G+L00hPz4YS2FGESZEaXSKZRlOAA0dv7CO7y2y8Q032HP/5cANVu2FHMtjq87WwyrBZsoNZcj8WVNpnSg2NGgsFYceJoiDxucA7H/ihP/vP+378hi595Pwcz3zJB01PhnFk1kpLfeJX4nLUOrBC9S62Q12AmLMuAzXkL7KNzLjNM/wKrJ4Mwm6BdTIdSFzjSvg9LkrnIjA12YiHzs7C8ZzJMnYc6KM2UAx6BsYyxiBTH5cQP9v5uQ+bTdBZ2cFEzFaxzm7GZvwLseV/KueFylCGbh4FrWCqWfT+OecdajX8OtwD2h/uYCfFwoKq3D/Cy25kVX9WBVcBSTFt8OdPRLA40xWhOm/AupsXxOSayVRjzbVJm/FZguMWeMLzdW7olb85bvmmDEdWVKwIebq6C5xOfMopUNnf0ggzuYOLLnO0r4mY1ihMLt1XQcbER3IwuBfy+rCQ9kbqWK1UwDe8MHqASQsKJ36ElYM6xc2i67lfajfgLQlu3YNeElJlQHyf80ryLwO/REUZ8vQ1lPcoT1JpvB6MVpXRr3zb4vKSNGBq1o3vPRfyXsX3++f++aXk1at4pzH//qxncD9lKkfeeA6uGEmZeTCsW8EAaGz71DmJFk2A++zi4fQVjQjwL6DddV+FuM21uuup2+OXQPFAtOov3ThPgY3g7Jzd5mp7jfQWmxw5ScsReInZZCWWUxOVfzSnEZ0r3waBpWc6cFyqEnVIHqDedwUz5pgx+uwE2DljB53PFifMfztBuDkpwm0wHYb6/C/Z9GcB0zXYTyWEGsPzQPmy4dhiX5qUKmk7PYTuNoiBuxAmczhABD0TmMN6WxrS/1iV4livMHYtHKb1nutTmkS/0lqY/dKFCNThSwW4Ze9VF+4ULE+69mS0mlbvABtNyYvv88hbPHe/wKakWwkUorMUhQkFQ/MxIAG8uxfyyh6CCdzQcWatI7DcegbP8j5T5WyHij0k9lC2kKfEL3bhIgiWtcUUP9g1dJbbP7aV8D/lw8huS8bQAATtjtzPv5DLjf+4//1f/z9f/D9t5V4E=AQAAAACAAAAAEAAATggAAA==eJytVns0ltkXzkSICrkUchkZckkSEfq+s/f5UhQi+km6qFwiosw0ZVwnSXIpQi7REJFvNCa6olChopFLRaR0W0won6QyM1pZyzD0U388a73rffe7n+fZ5+yzz4QJfr4TxoA/hx/CZjTiWHHH84VYY8V8wrS0icNiG8LXjcjR1PAQPjfv58DxBRdtfyBD+6z7h/GJhZoMe+dVmTSm98/FD91MestLCQplL+LUA+fHzKvwXorVpF/wVfybODrgd5w+WPQqFlKzQmF9mcGY/Jpvvb8Kt6ntDgwTlab1Qur4U6Io2E7fQFYJ9dLR/tlfwwc/5n+591YdcbzgEAXOR+chb0ENbLAGtHcWwTWy8aP639O8CUqttnzR2usUiZPaEEswdFpCo+o18J5MGBVKjsVwl3osMNIYMfcqrwmoXGWA5pFTwNHs98/uqX9D1jyObONRQ9uc67AvMxpqDk2lNlm9sNzFH49m89ICg5H7KrqggHxpzc3k0kiuuihyyz+D20W2sP2gEqUXWdg21wrZMzLo3NsyaDVrzRD/HccPjMurbuAV5qfntRN8SaAmNxhFyaMs+zmcYV6B030rQVH4Nlw7lkCruTvxTR7FeWnK1DhO8P9a2+xEC9zwPmXEPVsrrwg8kw3AxL6c5MkxATveAbuxmdSxOlGibAWudZDAqxr3QSu3CS3qNGnli1w6zU8fs3bofbaGI71vkfPab3BtFAK0UDdvJzGOjYSIRyGk1KaTeAly4RvbRHB9vBq8NptTXtFGrDOvgcYmEWh1TUVwPom7bu/HjNnXcI1j9Kj991/QX7cfYttvo/UWFahcZQHBLy8Se6McyAo9B54aYuAhIAIkKo8kLNkDbE1J1N7WhfI67nC/MBo5xn6oV55FxVuzx9VXy24epIWmndSv1Ar9txyHQDIFb8bpwSYFe5AIvgvGUqqgyqUDj2PLgeNuBPKsYNhr9hYW2xbjG/V4lNyyFT84J4y7p+M7U2jU2lY07OBCo9K9KAgasHunG9H8VQlyLGfi9zpxcM4vixy4q0xfqCnSxz4BML28BNtcbyGPZSK0l75B7pMnx1X3f+CuIsS6cPoWvWFiiYe9szB/TRqw8/tgT7Ap3J3OhvZke5Rd04XJwuZ01yll4nbEC5SPSNJ6tSSYlGQHqorJXzzLZC0Ooki7H25PDAXxcBdMsBHF2LgIjI3dj7AsELWcQqmcwguo8u0CdydvGiU3DVvKI0BJRBYFy6YN8f7GuB06E9+OqsmvfwEuaPoNw1JWDcQV7Q4Dnd4eCPbLxgaLaxh3VAZXhMSBxwpfurzyAPhYReIL+Tps8+VH9q5F6OaqAkpyGhhw3BCnm0sN4aom/XBWcTsWh8jD1QuPcMasZigWyx44F8846FH/tom0XKIH5+WsRXPHBRj4vAhep1ch/Wk1Pbf4B2y9F43bAoxQJiES71jWQ9+pIrJQWIYGNjhQR9XdQA5thZrLkvSJtiAVkO6EzJTCIfyh3RHgqf0rKDdnwu5mdUzyWYnzF3aS0HhuPKWWAWKN+6iQbg86HBahduLKuKPWjdJfnKj3S2vKa7eeOh6aQxtndEBh+kL8yTsc+yY1oXSbAPWsuIRBmtthmlsFSMpfB56gYJR7eg1Up/w+5MzPlC+BxFsJ8KduCnkQ3A/SzXFYdOYBdk2fSKu/acUW7XScpZdGy/KCaO0kKbrwQd6A/nbuaIo3VtOce49x+YpsVA3QxxN/bMQ7k0LQOXUduAQLU8cfc6AjxRhzLwnQP9VDsDvzLMwWTR/i3+OhCxgYJpLelrPQO0cON/rXoITh1iExzGzpEeeC4YlnWGY3l1XduJWSfdX02ORw+naxB1zeZg8Lat+h/9M8lNtbgt0uU6nJdj0UXzx72D5jUxdSu/oDLH265IvuGXbHOgdnkGUmP3liMx8t5sTgvigzeP2Kj0Z5SNDKfpdh/IkvcVz9uLjiYx89jznH2uF+jOzL4BAloXQs9OUM+LB2Mh2smV6qE+2xihj09yjB5qvdZ/+BWJYWNLQmkXztSuZI32PO8gA7ffYAv73PngFdjubG2O/pP+57Ru4mR1bJ+YcDuXIkREfM0+D1G1PX41vyfCkfSf5egXCgeoi+zXn3GaNxMCPt0ae+jRUbFI1e534Gt+UmeF0vCvwtVSCG/D1jThlDpGwqcxkfF+jbd5MIzZYR/X/CovC6Ufn+jX7dHjh9eCnqhklAfDObfHunEx5mBUKXjxdcyCrCZJGf4cFqDiEVJ4bw9gR89NXGUz6Ez1u9/D/5xT/EsY7z8LPyzyMr7WE4K/1/U3Bjbiho5d+Di4cXgWnoe1K4ayPsnKgOospXoeDvWauUIYEybhshoSwTpIQiwYJnP1Pw2WVGy9Z4hlR9CnOOaycj5FUf43VrCSO88jpjfUIjQ92vllGmdnmYjm2efOAx1RqeoDPKL9xMXK1ToQQnYfr5Ujhmoosi7IMQ1iGNl+bpokHoMoR2bTzLyQL5yYJoLlyFgVFKA3vAy/MGw1SymFHq284I8ihmVK3MZ+hGFzJq4wsGOO+vEhyoVb1GwzANnKBYaCmuJoFBFhDWzobLAjVgtWwzcKrMUfhCFyRJ8ABnpQoaz68lDgkR8EvUeeDunQlSMQpgbaJHKmxekq5SlwEdh838GNEcAaZAHh/RtRBiqlmyB/m+M7vPqOHXGFwzqw9B4NXfQCxz3VGnrAWsYlbgcolsYF8RQ33FWmK32W4gp7uWFczs9oe9V0SwWDwDIrUeg0PbTKidmwap+A2+e36JbJkYTm5a2jATnnExgzbxMh/N52Uy/vjAqFMpZshMrmCcrpdj7pbiZ57e9ZH/L21+edg=AQAAAACAAAAAEAAA3QwAAA==eJyNV3lUjuv6bvhE6muSZg2a597rTpMvzUWTKClDSiRyKJVsNiVN0kTK2GSKIgqhjFsZdpFMiZCiTBGKVCe/ztv6ddZe+5y1zh/veu/nusdnvh4+vrhY4WZreuZjTRfb7KmnaAbxDWNzTnxH0SBYuVtnJzpmJKDylQYVcH1Z7F9fPZ8IWR7TZNum7auor0GRonbz0cafLizG/4VHd6PM6UmGN9teM8GddF9uIaPb1+F1kksyljwW/01Wkv2PHfMOG0viWbn8uA01zJYkro0C9csZAbGd6FA3oaulVvSqJ5rS11mydgr9k6n3hSMri9l40qdEKVa+WO1OMFUbrVVooiUlntCjzmfG9NLnB1I5XNp4shH/0l1RncTaKXm50JhLSSwWOGviqO/971xW7l2uTy3FovTY12pUF+VozMpSoRHs/7u9K61WsaF6Dz+6eCqCwlI9R207Mgbg7vwMT6wsYDvvFxrde5j/1zX7qlLqTD2SGrSm73baoz5vz90A72k10q8L04ZDbmRXE0cbzBTJf9FI34Rq+Yn/T0PS01Qii0dTWSy1AtSmqzBSs5YCMfkZtF1TjST7ylGqPQuH1Vyxtmga1sx2YPv6+28WNE7CmEyNQ8hMV5CS1c3oSog0lZVL0EvHIvz0MCaBZhmy97Ukno8lHS5xGK1v7yEfVvYqiKTnehy64ryLuu4yJOk4n4I6jSjGUoX25iwiw/LDiG5+Cp9putDU52KxoCCcIwRYX98eB0q9t3hk3m3saH/HPIrxE6LZ0brQmhWE0TncxqPmq06sXfPdieTGEaFLw2M2fbk/dT43J84kU0rq86fWDi5ltXhT2hNNsuOPoUkv92GK0xG4Xt4Ja24xbszbh6WBnmjgL2Jjb2jl0jGh9yCPIDoVo8PGfy2eQyZRKciMrwBPQInqLohT8AoePf7lRHLjeLR9tgE92K1O6fMXUdgTC4rSMqObCsHU9tJsdGxWeyjT2gtiWD9gA/W2+5hW8giy0a9gJRKJ7ld2yNe4w+bPT3CgkFxt8kobYtuibnZYUGeI5WcFoC9zGZo8WdJ9PZf6bjqTEteWjf/L04LGH8FormfcmXTeXZ9y81VZbGnkC+w1FcbNpq2o26SGL7UO4B16jFadBzg6JERjhXeiXyQFy3NsaXeVKuWpaLB+RQMi9NVIGDXze1C7TWA0/kGuPHnOMiKxVdPouuNcFrc/MpfOXTSkg40eo3Y/XmgRf4McjVOcg6j2PHibmiA5TAoLCvajdVUC7ksIkazySURJnkfh02yYvXOla13WVGhnSZvkWsCEdyGyzYO8rmjR0mP+/15nryaST4st/cowpjdO4ZRnKs7q/tSIGLXZZVLAjt9F2QqcOWKFsdW2eDh9BSZXLwG3JAni0mJU1ViLkuCzWOWQBN+yQta+uV2RSnzEaae3GH0R8qbGHD/6FDOdQtsYqg+cSc8XapLDoB75J57E8QXH4PLBnQ4WudDj1R5kc1CXIu+2IiPZFp+rDLHbqIN5aWwEDZ14+EVycP78FaTMXo99357gyIxgPPv2E+kfNyNiuio96EjHw45YtobkL86kvluD/G65s/2R2StEsw5upfZ/bKEfwTJkU+hHl5raUfWcD97aRnRslxHdt4+EfpUE1D8lofHdSuStPMPwVnxmZmwbYsrOReO0VzN4jTX4szMAMcocdNToU3uGJVqly3DC4w5id+7BQ70pJCapQlcEw0n+6si5VhSnQ3FNupQn6kcN01wIZ8JI2UyNYlt9KdnNiApmxEHgchHKBM3h/gc/+t+Fo8PaDK+d1eDulwjvdBGcLXjBZMsyeG+Vi2gdIXog3cUYhPcjKfYpEqpVqVeNg4TE5aT5SY7qzG3J+tlC6jrgTp1KoFcuzvRBbzJby+nFYhQQ6ETz7h2igIbrqFnGpdtn5Mns+SnMLlWENi8GWT63mR8Vd5luBzsY7pfFhKWm0Mv3h377fEgN2IJivSDc8RauXhn4yLuPSw/a8DnblCoqjEk8eiqJhBjQHs+RM62R60nFEXZ06YA/zdi6gsUqXUb29BwHXeJ0vkGpkyQNhiXAfEcw5khpghM6wPSncNF+poeJvD3I1G90Q3bPVxx3/wBBUVVEfVXDh8J2ZgN38vCdegTrReSpsHcO7fjpSJb3vdjYXc5EFqtc6Y6kG+WdSqMBLUkqFJ5AybVrWP2Gal0qUTSlUkdFkh/eQy9EghCx+zBMHy7ANOsUrNnPYOKHhYiOc8ODOlFSlW1Cle0jxuV8Ar4INCJ1rAqkcxQRVJ0Bs+Qx1JA8iRS1xlOEs/Po/mHvrwptEii2om3LN9NQthppzHSjxS/0aHveyNnkUmJPGWK5UChIxeUmFVQta8SDXEmcii2AZag47Z0zlialpWNRsCmMe1TwwqAYZTMtoc21QtfaZ0xfzRHcyhGgXGsDNq9svQH4XVKRaGpBA4pKdPq7NUm1TKDKHB41KY+jvJ/aFMDLwUTjYny/lQ37NgGaJxuKh4OeMFe4hpA9bVA6cQ1p65TxplGIOhxUkJmyAU+iQ3FblfBo0AeKEZIYmK5JhYO3kdjEwdPxdvQxAPQt0IwOfDCAl0AkIjIXYqXyFSyLicfNY0JAjj2pHhelOmUzmmpxB0E6a+B6cB8C9uxA/mYn7DIZT+1uU7E38TPTPbALd27sQ1mSPmRvTEL0QwvUmBFd+90Tno4h0BcVwWYSJaUDKdA8cYsdx6TiEY7040cGziaeh/JAGmLGfkWWyVNoftqG7tjDkPApwtl7LRAK0iGdHSbkkfACojskSPviW8SaCVNQnTKtChGkNWkZkFj3GGHlXXi4/Rb2eMnRSr+jMBHeDKWrqdAoL4djlzBtWlY4PEd52Oljw+bOWCZBj54Ho3qdFJqM/RF+NBelngHICx5Lwo1jqP3QeJKZfAteOl/ht0OGKuc7UNjaepz1XUDRfJrkVdwBny556ur9gq1HnuO0Wy3Ua/MQqbIfRueuoiBoHuR1T6OrX4RKllcgMjYCsk9G7pQ9O2zpjL058V9aDZ2I8wxvbjlqyp5g9rnN6N61Fb0dtlRy0JW4Z9SJ84cW6YtpUbycJq2vlmf9gzP5qTb3MWS5ghRZ9RLfBUVo7tfPMFxVj2lCuRD7NIh8xRKU+HLodFM3hgrGUNKxW+i8VofiH7Fk361Jxv9QokwRWzxem4/qpQSZrKmkECYyuh+83P1pS6YlTVlkTJfTNSlOdi3xdEf4Ze4sdUqz3P2XveMQ9W/OmPK2ElaF8tRxKgN90uMoJUuO1dkuuYCdqtIjHCZcilqzMrD1kjitf+1ISsVmZJsvS7uW6pLw+yW0sc+GKrrmkQnfSNweaW96Kz8iv40R/kvu//a1ZL1DY7oUtXBOjPKoiVmCrK9/wDji1n/EP7+NxFROXEo957rhM8WA4DuyPn2Fzem+0Agnr5RUpKHT5mTap0xT+hVowWLu/1TD3LXHEDo9E38MNeM/6VWfTfpbnOR/mhJvtQodP65C3b9GuO6FHZJUv8eAWgS0SddteF0ebGDjxb/XHY3bf4/zlxy3AhZAadq0/5h3tpM9i3sau9LHVwpEueJUx5lBbwyH1043H02+HozsmZXgW1mG9cN85vGWUvAd2IiL72Vh0piPGP1trP9xha2Yfns/K6sVjftbrm0LpVgs6pM4JM98ZDn/5PyPTFeGADLXy1GYsgzdux5O3+Zw2H5WK/Qgp7IWSk/3Y1bCVoiFBkG5sYtJ8I9Hrngg7i+JxCCasOtuJqofFPwtX1qKJIvp3TTG4zMKSEpWYduCQRMx1CmPxEwhhJ3rZaYojsOcfRzyV1Gjzy97oaBeCx+naxCe0otwpUJIhJSi28kbGwymYO5aRxw134+vyeGo7DsLH5kqrLLORuKVXMh4FoMXu5PNcSMwBJcsI+Hc85mxMHjP3Gl5ygwlSmDWYnHElHBgVCYDxwE51nbGFg56vULYPqsaS2PD4UTcGtoErR3S+Bkfhg87c/HMLREcuWa8ZXwRIrAbnboZYMpzETjpMGr37kO2xGpM2Fw6Oga7TnqB+1IfcSLKyLqogW0Kyvi8VwMLkwwh9auWCQt8wYi1ScI8bjxmmtQzEkH6I++3wQM45BqP5q/m6PdIhYltInyPumCqfiBU3lVisLUU9y0WoqmmHm17PHDBOx0Z5WfhsGkKLhQzMKxygXBYNA6qObK1eIdn41TXOmSeF0Ogsig+2ilh45tW5phpD+NVPh6Gd+uYhSK7mezf0sjx4wZYvHYe5obD3CgxBbYNRfjdJhRCE1Px0HMVMg0tMDNr+K3SmoY9FvswV8EbZ7dnYP2+rXh7Ih5LhEOx4t5aPJ97AvsfiKBQUA0NtWqw/WGF+uAaRu27FPoMdFFfIYE/X9UxShX9jHfAG8bBpYn5Py7D6yg=AQAAAACAAAAAEAAAEQ0AAA==eJyNVnlYzun3btUilbRqo6S0KFFS9Nznk5qYSUgi2xRGEZnJEhkRyVJKSZu0UGlTWVK2QbZE0iKaVlpkTypL9DWf95q+11zz/V3X74/nes9zn+U+z/M+53yOkNCOwGltpoib38061R4w2wwJCH3HchuGI7BUj5cXxxmRSYIsV5f0kEU0f2F/YX+tWN8+Vh0qzttM9VBE7g0/ulm5HDZZ03gsSreH/XhCAhtcZfj9vE89LPJ0M1sQYQTz/g0wDcjn8b2fBviYVuURENN5wMs7R63Etz2K6FuoAN8cZc5yryIcNghja5MNxiob4nSjMO8rbmII35WCPC9ueM9EXLV42cylm4V2Nw/m2lcsi00/N7J5jn3sSgfRVE81CtokQn/prnnr8z6uO+QQE67HY1N3SOFv31kfc3j5j/dCiIsfgVGLxQZ169dJCu5otBH/myBRyrq1tqPNYgLe3FZCoEb/YA4NbiKoDyjF6awc2jdLhWKOy9j9ratWVoLfiQEWtmYKvF1UBuNPNTgO0zXdWPLMD0Lpsrjvaw0fH3lobnzLx30apIW+G6OhoSINly0tPFa10wuJGkP5GFOKlWGiKQKJsK8sabkJ6RqY0fhwFS45YiUliV3iz3rZ1hjSnqLQDNJB084PbB3txZ1WVSBlER78JEtOgfNxeYwm5joZYNylOZh09L/nDzB15GWJJh0ciJSEg701wu2/MSndcRjYLw7PpA/sk/AYtOark1KyNI2rPEKS733ppeUoCox2532D/dXAdsrzcpL6S3b39jU8nOKIE5aO1OJbTn9z+e7TRf3LCbzdjs/GeGc+AZo31GHmLAq/WAWkxQohPE4bXfmyOK0/CYXCsnDTEIGM2WPYN8XQmv4XJDxaj4Tr26gifSInHrKHj51qMg2R2qII/XIXbqNCeOzMtxVoPsSRgvxXHDwahdeRw/BD/TC4egnj9n0xHKtVwnt3OQwsV0XZeinUu39mawfksWyoyODdHCyQxKczYmRQ/IGijGswRN+Zzk+4RvMd+0k3VJ0LvNrE26obfGVDuWEoNx7J77OfT+FMuiw5/5H5dOq3pbBsHAVc1MWfbfa4LDyCt5E7awiFDslBrtSMF8ymRh99VwTYqYljsKqiDqkrtlBpeyTNkHtNOi7KlGTRgNSlZWg7MIrT0ClDrLY0cjyesrMndHi/ao5Bv2wNxbTaIXq73mD8s5Z6kCgzhMsTSeyaKeBIhy6uZHex1XekB+2WLOxnZ+MJrz2bUP1Umusbf5jrfzKXbvnuprHhHK1R56hY/A4pxgnRgoJY9FwnyNe8YbtadfBtoAfvNYZgopcSFgs/YcM3jByMWyMkiVTtESiYPAVxFQPsa7igRqw9Pg/Wl9xj8Fhr7DFYuphz3QNPqPLLXercKExOGjG085El3dk2nWyE39KuwmBuXog+/18PS5KBr7UeUkfeYivilCCzvIet6JwGFStFdB2agg0/6mG/lw6ui9dQsJc3xDcZwj1HGsZ7lDFjux3600Vh+S2N7otspEL50TTLNYscvXfSY08jkgjMpKjDaznDrS6UfNSYNteLkbKGOjdXPw97zuVRg/JNPufnv8hC3m2ALT8gK+i/67vZ6hYleBVI4XlvCHSdl8BDpwhaURnQWzYS/SrPWezrHdTXHoCtGzLhmTqR3i16ByHbGZz23FgaGOtO+XPTqOrCelqalEoh/rNI6tdOJB4q4kpsf6aZvo+oqnofxVSPwl7nPrZpnAgKWyx4bqb9lQWc+sy8AxRRO1MCH8dwqFhgj6dWxtgiG4ceTXOSHlKPR50iXNjvzyj+gyZpialzjZ2ltH/GRyinMXJp/hMh+Va0c5IY7e4Sp1K52ZzP83tw6CtGuJMcHbm5hrOon4BqSx1E1MpgeLcG8lW6WI2tBu4t/wFOJYI6v5oujxNur9g4r4dMpksHDyfWYqphCqw75Cl0kTJdL5ejbWXbSdPtAundHML5Ta2gmNoEWhgixZ1TeUjvH++ln7Z5kUHvMApW1+FWq7lQd81c6jytC1vtHlb0aC7ueH3vE+ljeD5nZ0U8WKyEfTO8URWsxmNzi5/zb+zUtCp2P8CTHi28AMVTyTTip8Ncnag+OTvl4eD6UDo3Io5THd1Fxct1aUHhPhg5fe8dRxJoqdU3bvvRGrvKrj+owWIVGewrwiEfNZibm0IrRtD3JiWKIe23cThP+hhe8YDVeo7D4cQleHZFwN3e7wrrrXswZ6oQebY3YIGDKhdkr0/LjMaS0OZEkh04Th4Nq2mecza3XnExXQw6S7kPq3HhXThFNpnQ20uZVHcymEqXLuTMVg7D1flGaMsZjWdq/+1Xf621ZQyB9f1s0+FYZFh1MdM34tjTIYQzJ4cLvtUt8fi4Jp6erMgk2/mynMatfbTfYR0XMlKDk7vhRlofRGnqEAlO7GkLFzHsMq3WTqIbIcrc26NqhEs2dpceB1HxbSvsjxHw0jt5Tjgol4u8poDOQBsonVeG6Vh1PEl8zyQ5Udwra2Q2QrdRqQkKo81kYJeI6H43knizl77pTKSceWtp04A1/aCqxmmoXYJNtTD34uhKbjkz5bzdZDnhx8a0WqmJ6tvj8TDrFX5/znHh541wWe8Vs5fQwjTfF3S7W4pU6pvxpGg/Ran40dFObe7z1stYU7CbXC8UoNw7Ens62yk0y4b0FgVRuKyhXe6Bw3ThUw/FyZratYmEk9NdNa621pb0JqvR7gVD7Uo+SZJ1fB0lBM0hiS+/2uXEytL6Yzpk5Lec7zlHSgTnT4qzoKDp6iTj5kkrhS4i2T0fS/1XYXHiOXCK+rQq3I32xjWgce1b9Oyxp8ZXaRCpC0NRkSrVu96BWFMLdJfUYdwbJVKUJDow7wo5Jvag9dQuCm59iX6TOqydep6i1VowxLCQFr4NpvZyUZ47MX4YwjSOUsakR1R3bDyZ7RamsRmZXOdNJ3pZqEfJF8eTfZcClRyrQLPLK0i1xcNHbDelrnOF36Vr0H9/m/TtC/BTXxsipl+ETuEu+nyxHkO1NWmoxXEEKG2ic63qZCM1hQ6oxJHJeTm6mnuM51aMscSUciXMUdpIvZJCdNVlEQWekqag2DTuYp0Mt+OiCNrPPGLFfvKYpfcCv1k7onq6Nip3CWbJrMA21pjmiI6hYzEkQQOF/vZ40asOv8o2+OSPIUmPc5CZ2EJ2XsqU+71XyFs9gpGkErX2drFtBbLYsq6R7dyiAKvSWfB/cxqb5pvTw6rhSD5mMlgPn8x0Mf2kKpxXiSPfeAK2JapiXIkxrxcxcUDDZId/1I6PnPXgPu78TBgYlSA7fQKVfhCjkoBcXjf+qjx2eXzgazpvezXb++MJnHGvYX29MjCHFCr1X7KPejLQ/OMry3LXgMsJZQibCmrv3J9f2AHZ+7xvkmj4P7j/r7Vly2umdf8XcPJCg3PUtXcZvK+PiSrEf6hlv9gJ5u928yYm7SWEkgSAeyOYf7emjkTwbsFb3XFBD4dfjUYPm4d3so1Mqvgl+//kkDd7KUTzfdA659v/tF9QLPWvsySELYPD6S62UKWXpYQJ5gD958KI8NLA9aH9bJ61PYKDBb0zc3zdYFxtyZP/4Pi6upIVpFb8T1637EIeT/MRwdeN32e6KGnMTHnKCqy08CZ2DPKkFciiwwJO2TMwzNGIyn1WI1nblU7IR1HdmlL4p3zj+UNnOtPQHMG7LjE68i8uS4UsHtvcm8oqV0TyctulZBbkmsCizaTQcF4KXQ4d7EBwB69LyX/DPPQjMLnAjSbtm4gheRpkdigCEvMX0q+31lJauhklPS3C+khFCmnd/a+7U6g7zcfxKSply/TymC2Xw+/vbj7Ntp5NYi1mJ1nc6xTW45POCvTfM83MMZgZdQZXn/wK75/9oLAsCDuy36NyVj78qmZzNvYjuICJ5nQnTImOt3dA39+IPk81IPeCdLQGT8Pok9HIG2HI59FUc45Z9pWx66UHsM8vi2lFxLEXBmksyDqTuedlsTvGmexeVS6fj9+9NHa2WTDvjI7+PifUjqe3sQcpyuoU/BuOUECZCY11H0ntdz1o5/TJNP5VKRINyrGnqghNM2shZvsWYV3JcOjvHbyDVVF32EnFG4zZVrLNJ28zVbNs1tFQwKLXVjHjP48zF9VTLDkrlaVk5jLVgwdZ9l1d3lfZcB2up2eQ18MSzM+7S/nlhnRzujfZNZvS5hkWtGn2R7xQL4RbsgxNMZ1FSvFPMJvdQ2VkIG6p34R6zyUc5hagYZ05H6+jv5IlF2xBha8hFWcqIXTreSbiE8cMNmSwaLvbzE6ikN36/QhrlByJ4xMmUOixOVgyPJCEnoGKLrjSA918GpLdi9HHR5BRYwpKE3vx+UoGBlzzEaOfQlKWX/Ds+TFk+99A77KP+LnSi/wr1CnyzDRMDxEDeXSw/QOlLM8ins2wbmbnwq4z4fV3mbtoOqtKuMnU5+cyzTnR7D+DBkKAAQAAAACAAAAAEAAAUQ0AAA==eJzF1+k/19kXAHAU2bJFyJI9IUtyzzkfsibRoiwVoiIttFGUUUL0DfkqZImUNrTQYkyl1LQoSSWtloQI05A2GcqvJ/OdP+H34Dx+v845955zr5BQrJ3Q/zniPZZz9v6+XHH2Zxp4ooovHVK45S0XudcGQVzzjkwoygsCXT2AIvNWa5VFi7k9g+ac0+fnVCgmznWHi3CN8pdo28Za+obpICwWTZLGMlxUTAJFO52kjxUxZGGeQ/239xPvZTphgQK6nDKn/Ycm4r++ZcBJLjPtMS0bnoTBQsqQo6mDm1R5pP1yPY2JTIV7yVXsuVIKWHWH0j4+j+KeJtOsHUj9jmZ0VyaABv9xopJge3JfaUVpoTI0NsSP3utrk6yCExknStPSMWaUIDORXkyfhEKVCTDxjSca9afCv36k7D6aktxFvLtvrPcpS+OThGZK7uLRuLZ8Mv8xFvVCx2O2oTKa3vSkMt4x6jLYTbkdQaR9yYGm7WIUe9WNoNedBh7pUpq8L1kXKtDIdA+al29ALgpT6OQhRZoqFwcfZ9XAoT9dMe5CIX4qlxDk/7tLI9bZ2nDL5zdyP60GyO9EPy3bdJJ07jyF7G2jMPe6JvokJZHpXj7ZueXR6PMosg+fR5W3TamxMp46C9XIeZkryR9QoD9++lFKqzj9ENEi/iwhUjUSpwWL30GLXS4kqa8G0f3vgPKkQX3wisA3jrlFKc3viWfsau3tr8jxw9bS2uhO0LwYg+9bvjKwToOiLVdJ42gObY7k05knkWS2dy2VzzUjnlYIEdMlzDEk20wj+k1ck0L36pHtp8/YmfoDF7RpYb3xCEt00gLxkiMorV4BI0+r8WtYkaD+zWt0uNzkHlKyaqCwrhzKy02CpIPLYUG8DSy8eQRmc7UQdWMnyUXVksjBQOK1hdDCdZ7UfcaRzj6eSfreBgSlqiRc40B6qup06NEw+mT9hcr2PfA2tJKJPLoBX/rSYHRaIMoGn0e73eshT86e/vU3KNwlncfW3KZDR6n2eyisV+tnff2NzCTDnZ351Mmaz5fS/bZfdVbwJ6tbtpT1JpAkAoA+rZpGEgVaNOO8HG00VCPLu3JUETCettT3Yb7UEJMIng5SZ4ZY69wNOFSxG+ccb8LirBQ4Id1K6X1qgvydDxpxZXVTuG2hq7ht0wxhy4P5rNFiIXptFoOPG9S5Cc7DFF0aR5tv29Dtx6akZrGBqlXkyfOaLF053orvTjSjzcQKlDjXi+WfXoGWQRaT5JlT1PE+dtMnFl4a8sHP1Ah/v3iZggct6IGyJX6w6BL4HseLOPG3QVzFflHr7wq3KchaEyTs1PBDzBMy/7udAtQzabKbL5ltkkSbBI46JDVpME+eLEe+4KM7J3DnYSFao6wGzSyXLQ6vYKd3nGfjFvlCq38aWM9IhwNuiWj1yA2EjOdwq9blgfBRX3AcSf+v/5cyuHip1yTkeIJqrTtplcxR0h/eR+F9AVSeakdK211Jv8kMx1RbgWjYfuh2+IEnY7qRN+499o9uIYf7BezI+e1Q/y2HhUnZg7asOTTdughqTI+U65zRaKM3Nt0YhLkTvqPMsXLgN8lSIF9f4LtcX8Nd0OinhPLLFHfpMN08UUrfL+XSykJXOpIrT3WPTmC0yWW8WlIKXnHt7LDHPHg97IHBI3HwPDSFpeTz4P2YaiYkno6+dapkMRSIM+tfMVjaAPLCcXhK0gfyF86HUMlDaNQg+uvgzEH5dJ7g/o1RFObwZiuFhSdQ6+QImn48kJTYNHqtuoIsjcQoNl2G+EoJpKtoSg+etMOLGyZwVLkKpt72hwDrDuY16yEb9LgGM1aMQPJKbdx4MwTqW71gjJoB0fgFuHTcIozr7qGGoglYT27Y/dMdWlpQ4Le5/yCV5SVkULiDNPuSaH5WIK0b0KCpQSWUUSRNttVqFCfVjQlrNmEd+aJ4rSq9G6sM4zfsA7tCM3o6/cyv3eAFwy9D4eV8X9CqVcVF4rmQffkzzA2eBVOmR6DCQl2c49jPPEUZt8xPhNyMsgT1b/PLJ1+pt1TwLYoCZP1IzsWUTMKJ8iqXU7KXIpVmTqLOVGH60bmNsiccxuHNRujYEA/2PyNANPA07DIsYaaBjUD7xqHYlHHc0p5JWLsxHl7rBqCjpDg2Tk2ELLdgCkuXQdcBDbgteQB31zUL/H1PB0nd4jRNi8wgH595xFYSwV1HkiyZRIbqIuTQpEczO5pwaOlG7Ps5Gw98r2FnY0XQ0sUUvsvPgpKcIVzrXwY2QtZ4PYLPrT9wHBtGzfC3+iWQcTcBDi85hCdKEyC35it7qFWL6ZULIXrTNcH80Xi/EvnXbQiZPR26MoOeXZSj/KdTqCrjOaaY9uF7/guseWWP9bXVEMWbDq+2v2Rs7h7YHn2PPcm9Cs/BD6wy9qD2sxh0KtLAjpQXKJ2ph2LPAE3aGc6KyOBqSl/CwZf2UOKTDRde34DG9d0Cf4XvQ5ZZwECzRxEzN6WhidU13BHFo3SPBbihcBJu6d4LmbfvQY05nySil0GwnSuorDoACbGS6K0+kbyaHKA9Y5ipxJsgv1AR/5Lgo3diGnyT2Q8VvKm4deYFWH9+D+QG++GH4WMQsKYSBnZdEvhDERuRc6gmtXx56so8jqdaS+kNPQDdpXwUcvEnM6NMmFufC+ZFqRjCO8dM3kqDlHAEzLcoBlXlj7BhXCS8OrsPrPz3QK3ePrwYOpE0HSux1QPw8p6DmJsnii8sq/GyTzUqLEgHDwdRTP56VeBP4hThVhBHPSkycPn7WhxtFELZESUMOdILvbp21BHVwkRviMDZCj24f0mbol99R5VTLZCwWgkz2vVBx+Uu2MIjluZ5DCzS91LSMkN0FeFjUdpxSBAeghdK6mArWw75vY+hZZ0FPYydhKnawpzgDZZqg2W/5uezrWLws74I+hftBN2JOpDUJg1R0s9B3oAHi95ng9euApg8eBjcjWJA+scUPJm0BtcWy1DM+gfw82A2nF8TDVv2jMHYiDK85+EOcQMSuGW2C4gWKGFAwyesuaBLIY3jcYmOL3YGRwj8K7ZrmPs2d3BwzoWFNipgPisXpr32gj3uSSDfUQJXshktm6GF2U8CsVd3P060vowah7Ww8Jgx3m2zxE12AUiTs+F6TD+qpVWiZZ4qigbxQTi/AJsebKebDVq4sUICF9mXgWHjblgpOpb70j1J4LeLrsC1liXM2dYRjCKjQHJNBBqpm3FzPq3ilvy+j/ucE05jZOKtTzlN4EYs8khjbBgd7pOjTuoBq4ECVFeuwu7ZP2hIOhbD3UQwoEeS6lO9MSBgPNaVZaKmfBZ0vnXGCa+14FhkOw121HGRpqOC/s/XWgxHt+TQuiYVzs1or7W09CxOpX4856lyn8TXi3G9GpKcbXQOZz7cSCFK2py29mxSyZ5DrmHpqHHlGKXpqpH+xMvkl5hOM/4Mplsrt6Pk9a1Y5VQHp4t1wOfBFmjetRvUXPNggWY2LSsdxV6PZIFv/OmYzckbx7j0ycWckvpsbrd+GrdfFLj5X8/SZScD7sPWfnp6tpWShMW5krAGKm24TmOVqq3zdXeS7A1T6tnrAp4uufAWU+G30hfgLfEPhE6xwzcVZfj1ImDhw35w2ekNJm3N8MS4mLsTK851tSQL6n+4lKxdsw9wB2VHOJGXitaJporW89P3c/wOAy7iuQl3tOQ8/aP9ilZvFeaGVuyhazs8sfSdGC52rYKZ4RZwQDWX9Sc+hXbfnfBhYCG0fUiDpXulYVz7EHP4+o1ZlpxjcuLnmG3m78y54RKLOnSetVy/wP71HWbcJCPpQspufkjiRjup+csOuhcURKub1eiqD5B/eB4UB7XhRS8dbvNpCZSVtseyDDGcoob4PO8BTgoZgbVaZ9gWk1625GA51PmHYLsaA32vSrBWM4TI70LwfbEMzOu7y/TKH7JbLVdYq/5Nge8+q4qWTd9NfR+3UYiBDsWfm0YKUIXe3tNw/B+yEHKtiUneC4fii8WgI70Un5b9hHy9DpBy5uPq8lY4KqcPEdlZzEncgcXfSWH81D/Yp+PBcP2gK3bVlIE5t5BGU/3h9OI/4eGRSyD/QA6G1v0m2D8iegW0q3wd6hZFkYHpKO6eKU8ZOzswL7wALZ8tABfDRBAu0wbFXmd0HJyL6t1VEGk7wELfTKdk0fewnzeN9Ea8AMxzmImjL3O66snC/nakmPM8XOf3DpwyUqF5pxQa3zLGv37NDEPXTtAvEBLs/y/nxuHHz64w/fgj+CC/CIy0DoLFmWCwOdkFai82Qe2FKqj/8euLY7YXeuzXQWTLBOBPnQxygTchrC0LpmY1gvNIFxO+8TcFBroyBXcHdm/idrZRrII9mhENBfNEMefHC9gpnAh+2ZlkoaoJ9dE8Qf6mZUZkv9ke3JSkqNziBMj53We6Y4TRQlMED9xOh9stLpg75xUsnX8R9I36YKhYDYY8MyF+2Xi0sSwmnehvEOszwpwmSKCv5Cm2otqbJZ4BNtVwA6tRusqdNXsN+jGDoFOkhF2Ds+FO03LUoIr/5u//Mf4HtIIWCg==AQAAAACAAAAAEAAAjg0AAA==eJxlFnk8lWvTUURR4lZCJUsoSbck1JnnOO8cWZIS0T0ttEll64aIcEWyXCJbShGyRZZkLSHK0kLkuCFSCXFbRJLv9vpd39fv++P5PTPzzv7MzDvr/ziHfHxep0laNoKHPw03vXlJvSpLw2HlDuxOeIMLeS6QlFoN1/mrsfoGD4er42i+Vltb5J+4h3X6ddQPnJWWBX23Iqt+wC8fdNA84+5X0SArGD85+aHE7Xs416QZrYQXIW6vBLkn9dTd7pcofC8V6zcM4U2Gp+792tW0HC+nG2OsuLiygIf+WwLBuF2Tpv979CwkcTTnNFoy6tGIuxX1a7ZiT+x2jHzYg0cDlDi1xV8xWPomZvPS8cONu6g7pxdvii/kdFWE463xm5D1ZwAkPxmGnQdy8TuZx/lX715xLqvfcpy2pRquh3IqDE7eUBD8wD+kPMFh1zys3noHUUmP5tlQ2obmVrNo+YgwV4zXtqTpz3Tz8HcDCZq+dzgYqR3N6LbFD6PS48GWu41lqvcG6uvXkYXHrGn+NAn+KR8udDXghxOvsEKyDtUCd7LaOPfgf2M/WnuQltE0PIfhXvycX5LeoPKpSqzvmEPT2ft78I7VRfzG6cfAiQLcsCIXnUzvYM9qUfKlqphYMUPBMaIO8gdXskalR3DkSij9fiOF41Xt52JpHYuyItEwPw/XqJtDhk//T7n/cTYuq8cPyWQyT2Fq9J219OZk/ayImOLPG1Kk4fzIYqjU+QpB7WeITfkckqq4nZQ5NvwUF39l1pRcpGsj1TcaDyXRuVM8x8fccJrNZF3NTkj5P59ECp79H+3HGUsthrI/98DAIQmyVusULFfqAYnFTrDOV5X8+G7mIM5x8N2Mqo1RtHy4zVs6H9pHbkGlRyNUq6diwhXmT7ovKxNc+aaVpsmOvfvpm3vbNhr3fv4aX19GsiYlEazVtMn3jEgQSWeQ+G+qZP7RLFBW/Qq3/WOmZLc0bEUdg26qyuUZlCd3QFLXLtBjbmapO2zDCa3J+rcWiUVlq2LMcHuODDU7TAtJpOmjZd7I6GtEkREZDFwVhU8ZZhjklQEvqUbwPCFGfMxnEoPn4sS70hnk+HNheFU0+GzQZtG9nxyDvMAytLUR4mxS/oLNPmLEhC+HGv/+T99sD6f1l+Q20ff+vgV0nVqYSNL4oYga+t55ci+6y5zD9ao8GjcsdAP/ER6UDgXDqsF5xOi7GNk1tp2U56hC1Bce2J9ig2BUFvnfvBXZjZN3o5NvkJE+OZdshC7Sd0Htf/v/Tc/s+3Sdi3+a9OmiLOEN/4Z9Yq3UIndpcpD5FgSbLsGu+lCWoIkvzB/QJQUW5fBNVxc+fgmD3hFfMFH1AwnuTt1vjikow/+ektvsSr+5a007il24Qet93T7ZyyZ1Tfi+3g8XXDEDj0fGdM689hehvZ3sfYWr19B1zyNqT5EzaEUNgaxHHUxPjITalgpo0rsOh9RnkKu5HmTl9SBgpqiScWFnyB4KgTQnGeB7tQG2MwVofRq6lbQt+wPb6PyaDaRgT89kPR9ZP07ds22ghIsoMqtuwVTOnO5VQZrLB3I+JQ0mJEfA9Y9u0DSYST4/XEokdEeAOzMa5KwT4JitMTmac5mk6NhCwpVMYBWcJ4pRpZCWxyBblZU4tp3XpnKrtdQIU2t6UKBSANfFf5yiVwwL0XBzthQylGtgQiiSpJJASJr5iTnGDWH28CG4vBcmHTw3+OpoDomfu8DkoBohNdvIpUsF4MxPEamGaODv+gOOogfIr82j+zrg0uQ/J8aO735S6OTsP9Fbgn68UXSqUUAp8TgcC3NDVI9D3WglfKt/imiYP4LAN5Isk14l4hE3BruXO4BQOxfsAx5DVwYPNLlRUN9cBo4uscAZjoBYgwYwk/OGxxrzofhVBYj3p0JLEYOTTaZxak+04P3tQhx98eeoIF7wUx87XUzFzGcR+NTfH1U6DqO1kxRq92WT1fOuwgcXJVIucxAEjx0n9fYBYGSTAh1KK4iGczP0VoTB3yeMwbMqGY47qBKB9kFQc10MpqKJwLN2IXItW+AOw3fK1lvXOhpO0L2BPBVDtLeazMmMwWZUdK7BYY0XNL54zQBVUsJP1q9Ph0y2MDkTSgijYxeIbD0M72y6YTZDnCzWjIXk2yehTT0XDgwwiEi2L1EtliRKY3lEVGk6+bPiAEi7v6A8FSzQs9MXTyUp4rGna1FMShZ3fFmGXrfspvwa9sjHVqPTaH0hDO2oZkrRfAOaHLtOtc+6AxeMp0HqsioIsa9hipcnwvIDUeAmkw3NbWXQP3sRke8IhmKPKAjrygM2oxFcZ+8gz31nwYhgE2wsYKNIXxuKf71GDUrchcI/oqZm/A3D99iZVUL7QLVJYaLAbozwjiPmShRRMXsKsvw2lGCUEyjdlCKXoyUJn8VdOLskEY7eDwDtq7NI+HNN8qIwDpbd9iZtPT1QF8BPRDV3QEavFHgujyb6h/xoW51cLkpKZmFMjDKpY1eBp858st/vKHkMj+H96Srgsi1Rb7gclDquglPbZkIEOkDraRAR+2sWWTvvT4hIXku82+XJ+NJckFZtBtWcbaDy6g00WPBIq7IlxK45AxbWHfCpdxtZszYBnKRukLT3NuTc+gE4V8ePh3y9MX7+WQw/FgNzWAuhUj0SyPhDIphxDnyNxUjl1s+wpDUBUhc3Q7D7SXjO2QK/jb6ALQ6u8PpDLtx9VQS/Gu2BfreHwDg2AiIuiuSNxjTYP68CDh4pAVeDNDhRagHrPhqw+BviAQ5ehe+7TkPoVV86/pQllyi/NDX8UrmI+Oc3gU2wAzRlmsP3HfegiJsH4eeHIDspDJKj34OJWxMc7AyAZvVAmNjbDQsM86mdBZ/gpVghFO5Lh7pbXaAY5gwW/+x/0XFeoMLMhA2Nt6BtIpjMFAVY1fcQys5+gH0xl8AxywL+urxwqsa6ZwuTOa/ioPnvcmjwCYFj+vsgxLQC6pbt++efK457loXjvp3dsDerFV+WhqB+ly+2/WKIRfuccbwkF4w2nyPxq9ohQUSOJNqbQV95Lgi0hMKG2xGwsf4mzF4eDsYKlrDzkD8Yc1WAjN6j57xM7xk0tg9Dw9wYyN/TDjqaq0ljVA2+jkrBheKTvenpXTzlp/uuscm9bnUgrhgbpq7bCnGM7o5SA96XUHPhL5Sl8iBcvCKFN6tOosuCBcRxmhY0OB2BFjM90G89D4nP7sLSpNfE49eN6OakjZ4GWajcFIHOg52kt2gGcnzzaf3pLpIch670qn/tnhRNr+p5O7l/WVwT5WzfI41e0t54ICEKbAP18ZHWRZb68DPC0vYk8nqyLMdwCdbj0wzsZB5mvS9JoiQifKhlwTmwvKYIVAQnqBW1q6ndqYWgoR5ENXPHcHRoDlqcHsS/+05iXWUJ5tx9MBVzx8B/96lAiWQcPDq579h0fKNz2J/piKu5mVSF2u+k8zdP0m3ZAAfhNvtTqAxVWzmPGjZE6q7VEapwiyKU9Q6AhZQqxcxWYg0NL6AubP1OGJXPiPeXBFqngGo1qrrcQlHuIxpXkL6GDodPYNvOydm4NAHxcwSiR8h0TvuVuRjz2JElEjSX9fTrfbatgy1sMhKhFh/6yM62WUftXXSPPZNfirrgbgpfHvvA0pgS0DdTI4Yv9IiWVyG7j1vNPvS6lf3gpAmEmJnj4jN8nFKNs1io04E9v2eg+uciyjZqE1qLJpAZohtZ9bufE8Eyb/L27wrC659GfFt3gJhYKMQKWsF4kA+YBjChfloncFtHISc6gV313IgSMdKhUGcxtbv8BTv+2AxKKI6PeuI1C0JvKlDp+7+xLXa2sJWXDLD5LVXw5fhCTu7xEUz4RRO99qugasJn6uyQBtaZMsnqAj6W1pVkeNstS1r6FxDz8xGwViAQdu3+CtKmubD0hi/caBAiLUf82EFnctnGpu3s342/MVUdH7BXKUhBSnQtWzr1GZt1QoLqXSICV6Sb2eePm1HvPslRee5zqXtOMihqPUCNWN8nTG1vFi96BytfOo38NcuAbMydRq4+mEsUlzeDdrE7+J5yhpOqe+FG+m0wK28BqUpZklhlQwzUaiEnl0lMnfTB6yWBgNkNzNdPOczwNANmV6YgmN0XgemX94CVTx/zzFcGNMzoZ8aOLKFCj8jTdSR/5wyGphBScdAOclOukG5KlpSO9MKBR1z4zttDhMZ50O3UBCPz7sD5X0fAwXcvuTbTkKTaCZMnOvysaEsFMvRgC0tHXI6tmy8ODzdVMz9wPSFjUBZO5L5gegsXM+WbS5l+58bZloqzwVdZmfKv9mVqmI2y1Q0n60s24ixV4VIDghHy5GpjKYiSTNhfL0d6biH58vafHdpNgYjFHCGPxAtg5qUzoCLvCFvmBML1JCmirNcF6wKHYFhuDpk40ALyXhFsz/hxphBDk6l0wJL5DjKYXbGOzJYCR6pXWJryKdwFjyRiwD3Ojo7/xfJIsjZ2FsmXPAuP7QWIv0QWNJomgQVjBmvm9wiQThwjv9mtozpllMiuHbsh7PV1+OuuERnbsoqkHZ5G3O8QctiiFoImMlkr0Zbk22aAdbolOO/wgemlQ8w45i1mvlYeU2zTM+ZHXR0IeRAM2iuWwrKJJvZ/AFSArlY=AQAAAACAAAAAEAAAgA4AAA==eJwNl4lfDdj/xm/3dvfbbd8UpiyJykjPx1JosdNPpSRCmozhq4hpEIoUWpVWaRlLKoW20yhtRItsEYNEI5QtlSQKv/sPnNfnnPfzeZ7zJGw7Udi8iEvjrTUpLEWPXrRokdf8OGafOozz8Ur01lifRQddRHXdEqge1qSlxvqUE3CcjXkfxf5tVaFz68TEzTnFJA/k5Dn3DNJPtqLpVw51RsWxwDGadCNFTOv3yyhnYSK7P6xL4z4Y0uXh9xi9tgeRce1wnJzKUs9IKIw7hb3sb4Xaygkk8olk/sOd8HTmUrUrj9aun4s5t4bRKlSn9dzvyH4uolQbbbpDMSxNyqE8Vw7pHI5gnSs0qN5AmUrNI9hpfQPy+0uNKreHsoM6yazYTU5lE7Up7JsqhZVmI8WkHIU7KnEwazT7nceh5NPxbHuJlB7GnkLpcDw7MMSjhPqWgmtdxuz+ux74hx9k+h5qVODHI21XdepudWLnbDOYhrcKaceqsnVjhhFQGsuSnhmQo1on9Bq+Qd6qTgOL1GhBaiRbUXiM/RMkI+/4Rnj7BcKKW4YPonarijJTVugcyzYLBVR4Rkwjl//EkXV82iPMYA5aqawhux5z/a9hx9+P0KapQSGr+fT6rTKF3ZbTm8kfC7UzOCT24pNJqJC87ujSqS2pbGXxa0gXC6jZIoY9vqNM7vtG0BxLVbKwzsHFETFomumIIlE4ivZvRO80b7YlXkQHNbSo6Z6UipuEZJHQimcNX8FLe4kACYOtRz+c7/HonlRAow/1w/E3TcqvWsXOuyeykdHfsD0xnlnYi2n4Px6NNhKRYJqEWLuAPMdqUUGSnL4aCym8KR9TXlZh6e9+GCcPhv6KaMxcojh3RDJ7MUNMGT4aNLYqmRmYa1N3aTUKH7djnHo0bNT8cGpqMnti9jfLif+O5DiFtuw12fmOfvhafsWuZi6lGOpRzw0BDV5Qo1B/Ga2qUaZNYiHt28ejb/e1aHZMCXy/xSB+jx/80vNRnLETed1zkL8+GsP7Ulm75wDsq0U04w1D+JwDmPpnAhs27UNDz2m0WDPYW9djEiTUtliTOKc06HKFNj36S0TN/kLizVeht1tlVOuhTmeWqJKGpwpdHB/GJuXYs9xQKX2Iy8QhyXpUG93EQN05yLYdhIvlGjzxtUZLQC1urjzHfI20qb1cmQpnKFGofQTz17dF204zZJzyxgOLF0iP4lB6o5TEC4ZACgbj0lLYxTwBTboupY/XzVlJpykr2aRDdTbKNDxPQK49yex/y/pgfjMdt69HYKLFZqSe9sSjIwV4nnAHlhnP4evijst7L6F3kwbleyruo8Slw5VJ7LbmIISzwnBpYTcObu3Dn6nHWfNvcSx9MY/eF3Nop6oK7eLr0feAFDZqspQ88/TIdosmdY2IZ/deH2V3x6uRZZ4SJQVUoD7eH4GZo+CnF4r75yPwUC8Z24aKoG71ByIWlGD2xwrYXVGiWUE6NP/eDxybVwyZu5CCYiXU3KFB7loyKl61jHl5jWOjd0toYqKMbBy7EXzBgAaPDcCsUZ3pbdOm2yZ7WHhte4nDiScYs7St5P22Tthfnom/7DfjfKw/NmzIhfqXcBhb5cHlczYWxAXj8x0TrNydi/kRE9lVPzHROgENHdEi8SQRjZmsS6dPcanunjJphXFoag2XlvoK6c+aYHAGHmKpIZ9i/6dO/zqoUU1vNzxMxPQuMxjrd0Tg3ckjGOm3A/K+cGR7HUaS2SEYpFnDPuYMIs1OgOqvwFnVDqs4/0JYtR8rj5bDYnpjkU6ujObFy6hwSI1y+AdL+jpF9IwnJXmSAc2+8gLJ24VU0t+CwOACVPVIad84TdqwLAxqL8shyKyGDjuL+bvD4RRnhMAzq2DgcxzlG4/gjwMpGKwLRG3KQcT9bEXiER3YTDiBmnkHYLc3BBO9BSS4IaFGE0MK8OfQZ/M4luemTodrZFR5STHLUhlN2KREu7yHUewgoM9F79Ey9TTaL5Thhqs7krsXo9UtHx7VC6El90RZdzmyZGGY55cI7fJY7BIVo5VzFReCjLAtuhnljrfw6lo57szXwoHxSiS9rUx3ByV0tVKVLg1rk76qgL6EfIXhfD4trohjx9Q59FCoSfPPmtLQnp8wzrwNx6IuFB7PQXdkGIzPZCL1dzfkfnKAqq0TriZ5YKF4N1TvuEHu7QtP7/2QtoZD3lSFj2vd8KgpF9PeZuOBglnlHjVyr/oEJY6QJD4CkkQms72tMsraqkKar7sQ7KxOZvmjWGCXFo38zYMdTdWhM+/S8EH8AsXiMKz/bwIqEpOga3kRG05uh4WKFMNcW/gEKDgff4HDJy7jaflGmJ7/ZlXjeMLKYf8qBZMo7Kp/BKXFItog59FGFw3S9ZnMAvgyalbs769KyvTz43jSVh/GrLxOTGn/hSzmazHu9l4sMe3CNtsqhBpdgfLmBQjry4D71lS0qIdg+eYA7GiMhvlBffQvyAY/LAxjzNLhejIKyYW5MHLbDHOXvVj+xg69U3k03PwDUbsHoeKnQ4+3JjEfFs56VsWz/Tt/IthEQtF3O7C0W4NWz9ai9dtVSWTMIa1VDqzsUC9smqLAazuIZcmL0T0rFc/++gUae1cguOs8wj5eg/t0N1gWShBweyVM5oRg12/2OPspCX6SJqvmr4dR9ukdxvqqk2tULFMyWYR6TWMEecqpS/gR3EAxjVrBJVjrkDhTTGvadKh/aim0H2Yg1+MofLUeIyo/CsFXAhHrfRZv3NPw9t1ZTAucjeJ9T9BssAjbQwH3T/Ow4+s8yNWTYVzljDB7PhmdbMLcQlNsSRORz01dclQXEa/BHT7Rp+DsX4Cgz5F4Gh2D8XmW6H7SguSINOh4vIOWyXPU+Htj5KazWD8yEZqHe6xmyBMxOGkZKo7cseq1i8CZR67oWRCOFYaJaND9YlURVQ96tQFrsxOQxLtu1R97HUuC0uHVmQzTzAiWZKTIqk0iFnMiB6tjKmE+cAJaIY/wxekpNIw6IWq8jtqOc3hflQZ3wQNkrG7Bojf5iJn9DLPmduJREsPf+g+xJrIRzgeKMOVUJe5NyUHUiRBEz7yFc1lRaPBlkNysQtKCCCz2fIx/dx4BVyMJH9Sl9PcSVRZiIyYv1RAU/rMQiwdSsKUzCzOtRmCwIh+pK0pxaWsJiktK8M/jejy2uIkf4z9DY1MSjp4S083O/9BqEYJD/W8hHXcDL3+0wKw9AR1DFTj9shCnLzXj6uhIvKovQEHjRXA+ROCp2UmFZ3egIfQY81XjktVVCX1pj4GmdhQsHLJhvrgKem1GSPJag09JmlTy2ZBmHxRQRF4DMu36YJ3CJ4O3fKLPsSzLQELjcr/j8UgxzftLQvFpSlQgl1KGzi20OeRhMPUJOmb7wn7XFQxJLiH7UCv+9/gS+l4pk+8cbXKqV6WALyrkENQI+9QGnN4UgcgcFarrGILdt1RWID7GYpaLqNtQQrvLRLT0Hx5l7VOjrNBeaEhnsQsmA7jRqE8OahMZJ9eMrVwUxJK+DqB5bWjR3I6t7LthHzKudOC4wRkEpV8D1ryE+46FrHbdF8iuy+mxKJmdu6tOauOv4/A0Rf7XCuj8VjGVxsuJzzTIJUuX7n0W0brvcir/hU+d33NZ4RZDSivRpj+Ckxk38jWeG0WzHos/2eh+H2b24zDzLN/PbGW+bJptCuvvXcamJsaxEH0ppalyadGRa/DXiWMfFmxjb/xfw6M7m+39m092jjLaVCehLO14tlnZiFpt+bTW+TtKVmrR8A97VtkrJJfAkbTL5xizXfQD2gt5tNdtCNYq2tTiq0nbLkaxkMoYpqsbxl5lbmflExayEU7ObEbPQtY7NZbllMUwQU0fTAXvoDdzGNaW4SzmYgpb9tqP6Y9dysxnJTGvjULqsElhv6qYsHsb57OQtalMRfc9rih8Z5qCqdZqJWqoC2RvHOX0slRKbqoa1PS8D0IbPvUlOLHhWC4t9J/ObsXNYB1uYkKqPdvhbcdivIjlxIppajGPeJWuzKV0P7OMMGPVo+ey36PE7KWrNnH4x1m4ry5xf5fTCSal+st6lJDHoVrzQWywTAHv3Qf8MHwPjY4kTPN+C1+leFz33YLxFTdguK8YbuormDQwA8s12zBp5y9MebUuWX6cxvau/ZVdWj2RpaYtZv8ukZFU2ZZ1PVSltNFi6tg9gc2wFNDRKhGxJSrksVuFfvb+QkV3VUjZKYEN7pPRrdV3MEX1ODj/tUP/ZxasXS4g2SUWOw2jcbYlFZ+c7qOxIR9rXNuRW+TADpTIWX7fbHY2Giz5vZC6nkxmwV9EdFah3TQ1GeneHs/S74rI+r6cDOr4FMLnUw7EVKj4U7k1Cqj9hiJXr3ZgePQzCGzeY/rzKoQcfgCb87NR6Ph/sNZOQZldAT5tLMYr3QJ41TKcr72N6YuG4LO6DWN/DqHWeQ87kDWKlk8zoSrdKlQ7yUg1WEymZSoUECOmlf18UveRk/dYOSlVmLBZGhLaYa5KdCqBee9KQXdMFkR/hMMh+B80PToAcc9JjHmYDbPjJ1HWEYdRx2rwVHAJEtkVTHlUDZtRVRi+UYfZxyrw6OmvbLirtGTixZ8I1RKQZiaXGk8r/CJBof9gFeKrCUg17iNed33BA4GcRM+lVJQlpAJvZbLL12PnWu6h6nQoOsKLcG57CLoPpYN7LFThGydgWJiNjcmVGCmsxv3iGriUxyP+2mVECW5iVdg1hC25gHtuVxCq0oYfnzpgM9WXqfNMabDpC5x4iZgYM4Bl5hq0K1yZRnUrOlQXjzTdBxCw/z24mlr0eGoiNkTcQnxpBjjZ6fikk4EkY0VHMinC3rZc5A5VwqejGnMTb4I7/TbsTAMwoU7RS+JuY5lhHQaU81G1LwaubgzXllUCig5+4Xgvyq8Kaf/nIayYzqGNUWKKmygkKN6njadEMy9waEupiP4fTGu4gw==AQAAAACAAAAAEAAA4g4AAA==eJwNk2dAznsbgNPQ0K6nnfY+7fv+I71WpUSigSIRjhGSUVZKRagkoUTKSkXm8//dT4VKaYkQhZOVItIQZXX0nq/Xl+vLdUkG/mGx8Ykkay6gwcnytDSgl8Yc/c7rPu1nX5Zr01lnGRpd5oNaO7LAZc139kUWydxbnOT8fCgvbztr3fCNmey9y7pbLpFNnh2Y9SWKPsx5Sb7z/ejK23OUNKBN0ZMcyHxKIzPomkgLT1hQQqcHc8/RgohEbeFKaX2afVaW5gz8ReVBnfg1qJmlHKym+57mtFmtmiXVGNOS3B6I1Y9li09fp2q1NNpk+ZH+NAmZT8cTtnvdJOoq0iepuDq2LucJG/tTgv51dae2IS1aEvWFlWYp0up1suRbMI5CbkqTaESenuklwe1xO8HI9DC0VT9hOd3qxL2YTAbmRbRSQhNh61Typ4MUZFfJ5GbZ0JnuSyDfkU8duuY0npeh9Rs+MTO/Svbwuy9Z+5mTRY0yfYmyIRvx0fTn/gCjf25S9sEBdspgEQ1+S6HRSbXsXyNJsi9pZb5mO+G2Wx7+O/cI3HmVDXNPa1CcWwmVF9rSpPJlNPN1H30+pkIf261IcpQaCX+vh0zFETBRzKHjU/Opb0oPWdwcRRd9s6nETIzOlMtTzzGg8+o6VH2wgRm77CHTFS4U6jeaVtXYUl+cOZ2s8qCpyXr0PEkEPXZWWNOjhx8LLPFl9G8onjOBZite5Ev/JNHTsYdF8emSdD8ki9RGK5H4AjOyvmCCYzwn0BX/IxScVkk/D7VS8VA43Y3Sp2tvbrPw2MdU9PUSW7fwNh1W+MlGfrZR8zllEoWtJa0IIZltqmNzNBjtUq6GbbUJYHVaEzPee+KJwAuY1GIGvRFtNF7jBzVkf6DMTANSuhdKaQk55JRkwbRVF+A7a2mUH86kx26LaeY1TbJ4OpF0z4XSj+1a5LljEwUuPkCpi26TMOks7agSUPz1DKrCiyQ5lyen+GD6EbyHUu68ho3PlbFXchi+uIjjD602qLZthWyFUlh4qZQ0w+SoSHCcjT4gQW1lL6ixOYmNLKiji1lm2MeqQHVpE0tcmMEu0zMak3eSZiXtoKUPm9hVSWMitxu04wCS49pr5FFyngSmkXSrVJIiTYup+a02LY/5gLnBZij5YieMO14Jvz7NhRolHppL0uFeXxskrppIb7puktX0XTSsUM/stYpYq1Y/NKY9gcZNXlgM1mDuQMx37nv2WeoKGX9RpfKkfhZZOY6+18pTyX+PHrszj/54WdPANT3KeV/Gvi81obENP5lK3nZMlmkEcVNpVM3VxX3b9kP/wT6gOzzE/zgEMo5WeGmgitKqlKjM34JmFjrTxbmW1GV3BLWjUvi/8pTp44lO9n5nPVUNulBNZC4lrVOjS5Xf6aJaGVut0UMLzHUoSrOPHCpT2KeYx0y/X44K6xopbWoM/h35C5r3fIXZig7ooZUA/YNvISBUCK7iLvBn+D6k3qoA3ZBRonUnhfTkZgJFbzGD38lKpPy4iBp3DbFlWzqoP3OI/bMzg0aKH7EiIyEp9WdTjlGKaNHqOLoS5kijD6WTmJoYd6Q9lBwD4lj9kXO46UQker96CPR7NYbOEsdEN2eM95bAzg5HqP2vQdfn1aBkFAQ3vELwS7QdTRgbxQw0Jfi8PV50y1SLTnXp06bgK5TglMcag+7SPXNDWnT+DaufSPA8vAh8s+7R6UdqZHs0RVR/rI+JhwSyuw8m4oSZM1AjZzlesTJHnwXvwKHRF8dfOAIvxw5AmH0tvBoviadX5UDOzDDYOFUPUlsfQMoTZ2yfmULnF+qSS3QK5Y0407krK+nshGHm+kKOKlIe0Vq/IV7jOieU6S8AZ7tcNN8sJaq5t5WWfWmAGs98nJKkhvlRyVi7xhuNW96Da6kJpt6yx777K2CJXyoo5SthkmcsWueeBuGFs/A79wXYSWVCkfl0sFW1oAvCIRY5cpl0zETUZyBFLY4GpHXgAttqOJmGpcLp7V/1pFH9kNdaW0trvzsKA5qN0GDaHVAanIAuO23whnAFZkSMQHe+DKbau+Cg93jk7kaj+ywjXHFhAELVU2H8aAcs7iqC0NfnYQlvCxvxBOzYZCHyP1PBFkqX0emCFFF/Xg3T17hE9hvdietZTNVyd9mQ2nv2FXRo4nslcgorY6Zrl0DMHAu4KyuGJqcs8cLBN/A7CHBk0Vj8y68XpgkdMDzdDj1+SuIKsMbiOjU8pdIDuSez4FdEAWwzrIN1VYXguMGLZPwdScLdi5ZKKNG7Q2a0fbopeURnU+xzET09eIyCdN2op0yK6syVqVr6Hpsme5nVVayBzVcPQ7GXOH6YwMP0MH9UuroHu8Kc8MCkl6C9UhmH5q3Ao70rQCFoN7RI2WHWy2zYU5UARt2j0bk2GZL+OAG8dSOFN58p+3o6HSIZyrCOp4YMTRKNtSPugyJxrbvok2gyvW8CuuH5m6lXES2ffp3/kWYEBiJHML/3ANrshOC+bwymjnkF2f22WPRHGY+PuwnmznvBNjgUjkbUotRle6xo2wepUoE4OGMKTg09AhFjDrB5Iw3sprMKHbz7mpWM7WI3Z2ayS2EDrOGRIYVPjCfx8hYamKRKPrYtbMG9QVbxYimzb25nO8XGCSuLHsJM/3qIEdrh0hm3oGlMF8TXngUBfxUckq/CluRF4JP/GzLb2+HtRn+4v/k7OM8wxpTKJoBFifCprJ35VBiSkX0e2zIihS9t94N6Vw41YCLldzvSC4thtuPXLUpju1lvx13melwFKwUMXAdLIeXu8hveg8q4YOsfiEk9CXHv9sHttoew4pAyLr0WBCdLbVD5fj6MeyCCmn0fwLHuLfCOiK0HHoE99xlgUyvM73xDFXtPsew1hvR5twDnKTdDQ00AyjlVwZceGXTmNfCKbwhLDVgFlrf3gYlULnh9bIZXz34BHyPAhH+Ogd+fWJiiXAXqWudhJK0aGp6ch+YxYrjvZy66V4ZD/Vt/EPlYYL0uonfrNhh0ygexCn2ctfA8PPU9xlbkCUi97A0z0NdDC29l/NCthJuOm+Cz7HKImrEb88xlsdNEFQsaJ0OvbBwsqN8EEsqfID81EM6JlkB1djB4nvGEoN1xICIZvD36K2TIngNzzwPg6n0E1j68CEcl9LFFNgC9Y8WQPb4Fbs9VMdlGC41CIknDKYP9THzE8mYLcPtZdWQT12NO2WdoTyiEzL8Pg8zr/SBRcgi2NN4As21TYY7yYohfGwOFZ/NheW+1sLHaB0Zd3wCmjulgc7sQCkLuQWhHPUyXKAFBiQ0eatwL1swO3VQZLNdJBC2XUti+YxiCb+RAQFoNu7bwN12/1Ejei+xwSGMbeoYrofetl2AbdgAKrJpgfXE9W/Qoni05dp99+mEAfX7q5CBqZv9zlKc7p3LYHPXjbPa0DMhsNobPHQkwJHQEyYkuUK44GVclGWPxsXgoPXUaEkTpILi1ByxNWkFu8jO40e3A5tx5S5Lzxagi6wcbyE7H7l1dMMV6PhYfHkfOG93o1bYu5v+64T+PNS2bcZvofRxFMHvS9m6izkAJepSyigVou9CEJlde5Y8pXdafwqulKHLBJyrZP4J+1hohxR1NeAbKnRchfcgM95bvhhV6e2A7b4uLnl9hXomFzE9Wlk7rylBElACx/TqzKVKjOdfmUl2sIqFMqmhR1Ts6q/OAXr9LEe01+86SmibRpp/TaePKQtY26zsLT90JKQuHeInpAPsrJTjBwwrcXemEvUe3omlhOct64gv3o33ZKfHbvOy2IDBV1cYtDyTY4vV3hBtDOmDf+yXsyh5Xqpqax7a+1KNJ1vJ09ZsaNbpJkrCtic5vqaLIwm/s8eRginUWUp32aAoJkSIn38N0b2sRL3CfSi0ZDezT39P4+tKT6PP1Jf60lOJ+C2J4wxmWfLC9Bl+7LE4YW5rOS3+chxb6s9Al5hs/uXkqJCrpCnU9xuPNuVpcvgJHk08k0/FlQBE7htmuvcqUlxZAs77+ZpGqVexChwTpGcynzlN57My3UvYuSZs+yieyY2IB8PchI9CfvYS/eqsCY3fN5t0D/fjheHO+1r5BuHSHOP983RMMnFGBBWvLUbu4Ep2nyXJkbs8LXaP4cNXXwhYcx8mVl7Lj7jOp5IADBX61orIICTKb3sEPbi5gbZ9V8Ju3NOyPlsZ/z4Wj8j5jnByOaHVoCk4ycsRbnfa4b98wtvhPx7CRYDwf3YPLxzjxUZeRj5k6n//fJA2+3ahCWHIQ+U7jAP7fdH0uv9GDr3gmzW/jjPjkt3N4xbxBpn/MlppUgLpX5TPr7BJ2dZsDi7XzYSZ9pqhQpYlqRh64WjYFM6+NgJelLjq1GaDknWwoIRVMdPHDz60tWLrli7CK8oX/qAfwzQX6nPfruXxJggm3e7GAZ7oC3nBcAK+rYsRJapnxYQHGfHKgKT+h0ouv6d3JRimXsVUnrSC2OAc+6QSAvIkqdMqr4i4xQ7y6QQGLa9yxM3kOFusYYBbzwvlLpTFnlTQe4Udh5RQfrI7WwILlHGY2fceVmuM4t6iZnKRKK66U0uBUugVcXcVY7tEvTc56RJtLG2XE/XxvxHmcmsHfiLDmT2T9ossxlmSoF4mOLtaYP+pf4FVzcW+oDgpCe0GCs8Qtq55CiZkNrhvphMPYCxVBHZDq+Rw2F6ri1c0KmDHmHARGDODil+lCnQXa3ENrXW6vmgG3edCQ273LiJsXa8DZlxhxi39dEVYWy3HiS815LQ1j7uwrX955nQddf5VP5cv1eFdLPdxQuQtLQ5zRSk0BvTwUMAomYdzHdlCMFkOn4TR8cq4PIpevx+b7muiTK4eBFttRa/9qtIgjXL9/FV7PKcC6XBU+x2ceV3BGhzv+6RrKDypwnmvMuHi1bGGM0IrfrqbLVUmLcyE2XcLsCAWRnv9K1Nu8Fq0PVIH7Z3XMTm+FqG4bbNgrwNaK7Wjb8wDfhY/n82f9x9oN0WH2ZzApNsJUfU18qLgSH7wxRYfWIdDJEnAppdcxc2cflucrcmPcNbmjkpLcrEIBt0bMiCucpM8deSrFXVijyEktkeMiDQL5/wMqVpBvAQAAAACAAAAAEAAAug4AAA==eJwNlok/lnkfhYswFLJHtofsS1G2ijzn+7vvhCjZilR2Jdq0Z5dBqCRFKSXTQtJGG4OkXWOqKUvyVqKIQjJNevsTzjnX5/qcxgsdXNemuQhcqAirnDFhyWQNvPgpyQkuhqNNdQ7++LyE108qpPM9xuz2agWMHpJGUkAdZ+0cwSKCOGgNmeJskSrX9EwKJSFO1L86D9fL7fG/kX+55uNKePNJE5m1cmhqe8z1vpbFndhmYX95EaKHi9D470nM9U7jlrc6oK9vIT9971PcfdUsnBipwa967IOCTHd0GQCL7JJZ4tad2FSnjxcuPGprFRBzURcpXvvYJqdFWPbNALlZeUz0hDgS9gTAXTmPmbZNxvMrGhgvJcuKFTO5gJsmuLxmClbmaaJ2lyvV79GgsGwbio7w5cOiPGFRmMsuymugdlkBLfpRzP270R5Tvrdyzz958nEh7+CdpMxLdxvh6wQfOGYIUOxnw+/yluAifzOF9jQ/XnrORLzO28u+pQwKI12j4SKvjZ/50jjxShKp4oXs5ctBTr8wCGlmk0kh1poVPDOmjntOnJGFPz/jykRe2xk4ayCAiRLwUX4uzneM49ZJ/M6xE2M4J8ZToVEuTHS0kZatDLdrjni7Xw9aJS3cwXObMD1biIz+2ch/LwNB33UuqiACtyXs0W2pyj855gzlS+3CNlELiB2Jo3dLrtNi12hWGTiOXd5hxrgVhjy95JH53QyS5mooXcqBHY3Dny5O+N/gbuQYbqULVeFIUPRGX489Hqb4YHidOvybpvErvAK5gQc2SOpW5qd7yeJKvCe0+0Uw6qsG+/U6GF1qgRc+JjB4rgbWvpOWlc6lu+567PYlQxYbJs7i247hoHEMF3bNAA9H5HDRKpN7oCWDBkEyYhcl4tT68Syi2ogpPmnkhmzEuSVmJpAxnIU3MaH8A3F/yM3bgoao2TimNRl7CgwglS9AdqU2tMwXYabLTHiUTcfnjq/CxG5QtNcDCjkizzo6k2n7Xhm2XiaRLX5USbKBDZxvcRxqBqIQcT0Wln4CWj32jH14MhlPTK7SpOb5tOb0ftileULikhmyJZWR9VAPdqZ2aLG0g8YlZehb6KI7QB0fdGShZaqBquYvJNfJ84b8XERGdJFS0Ar2SkdANWIJpLy+nAZrLFmL22r25wZ90tsQxbnOU8HEIHPYfNyIu80FrPVxNtv9dg9reLiWBZY/wrUXnqhP1kNaA/DHBy1Ubr/ITdsNaNkZ4LSEFz/ctZz/WiCGbnFnGARY4sr7ZK4saA+Gm+vJ7L96qhjSY+2t7mzpOUeKOGtEWhmidMbImhmu8iHfRdMw4/I0KF1wQq3gI3fgSxI27bRkI5kHoJQXjROTB9g/kOQvdflj8Q4G1wBNbJRQgY5+Pbf79DT4ntHH1Map2JM6mbfQ2MccMowRJohHkFk+OefrMYesJpajo8ieXr1KQc9KaUP7AnLpfkyfahiJL5tCg0pCTBcqoj3EHEPHp9J+jyi871LHikQl3LeZCsHIHD7r/kpeV55hcaIBZPcREmeLYMjYBX3Jy3jjPYNCr6XEBb2fwy/vaMK3uZZ80WFtUr+Xziri3Nj9hzpsy5Jc0tT/TBtqTei+TiJNhSgzMkhkumfSSCNlKT/gJYSTx3pY3BZAIVkZPrPEof3SEVUbTbHDbCbqi1zw+ZQTVBZ8prvGXci9ZIobcpqoDNFD9jJvTCvZjpoKE5a0agqb8EaRnfGyY4HHn1H65t+YZ2cV2WxLZydPbyOxnZV08Zw25eyayf6VqMKBbyO0cfYKmtHxijtvrgG/WcZwfaKBe3r1nLqCEAc8e4X6SuMQuvsYPF76oLNajNKPXyTpCUBliiocstsp3nUn5SbOoYp3t+lnjAyTDvybxeS7sDb/pzSruIiuuu2jyggZ9txQmy3d0oPEiB7mV1lATfLN9Lq5kmwG7XDd1RCuomIoeQaUbJHlCyuMYWKkg9LUqbhQr4i1KvrQ27UOh14ZQP1hEebOuUBmDowy4qLZ0qJ0ZpV9gdaLpLBdCd5s1elUyjSXYddsu0ju9Ec6+jWGziiqkI96O7PeLU437SRpa7AI1XNNzCBdDVnxfrDs04RQTAs5K6Tw0tsGEzwIp+4FoWWeI5dy1Bk32yQRc/msUMO4BBZnhqG1thr91T60MuQuFb/YS0UzPZhdVBoL1Qtkk86FM4o1YGWRHmz6uelsaYM0c1vfT592WlFAsj171Z9MjdobyWAhkCSiiQ4/L5Q+MMOtEzPgObuK+2uRJhzzjbHCFtC+p4jy2BV8/3NFxE+Zwc+ap4CbDuvItKgTMVbfafbhcyyirY8+tFRTXvAc1hgpwa28lcV0/q0jOYt7uLFag1pOTGdPTNQ4kRdvOHbWmel55pHJ749guUcNf9lY41WsJpplPPmoUgGst5hiabgRVhfXCe98D8a2llSs7v8iFPgt5Wtt16LSLRUPzw1jOHAUkVoe7K7IdmrRu0I1sh9oLHQG063qoSGre6zkvguF5p6nbLsh8s7pI6j5k2wT2LQRQ1Y4EsJOpfniaL8PsjICYZ2vhhz38xyVLmHBQV+50a1BiP4uByXZxdhxwAQ7OqZAXdsItcJgJOo68LFnc2H9tpOiB/6l0b17WBYVUlTwQ9YQq8t8xVzpbq0SmYRosgp5CS52ZD4bZ1VLbPxmxt+qI0fRVO5rTwlV+yZBZNAU0XlifE5MEivQKWRb7SwQ578CxVbGsBJ44USCCjTnuOOymQZcWx1oIC6LciNuUOfthwjUfUg7c8ezplXrSOm/WPpzwg4am5fNTvzThxWSccxmXAK7vCGcXfu0if0YV0PtkdvZ5bp6SAhm0/OKWjb3oj2aizWwapItNn0JYuJHssmgIIMSbxTSY8MmKpc6xe76F+FiagiF1F2EW+kI0noMfmU9QqsuPCahr4CzP7KNWm4vYRUmkVxowX26nqvLcu/1kdCzkzwEcpxLWR+2m9szs6hm+vx7CremRJ1Ouu+n6qjdNDxsy7V3KGCC6hp+w/cSUuW20Q+3epr7Yzxd3ixFf1Uokq6sEQXbplPg/Gjys21BucdryPZGkdapO3De24pMBw16tqkZT+MlaN2oJ0ndcqMVJz0p478/KVhrPLXsOEc3dBOo/U4ETRS8oo5EKboa+JlKcu6QerYS7L958r3qHpj4WIrNDw9m6qdqqCxyOfHmlSxFy5WKc6ZT0+0Z9CndjeadEaesjFGcXZCH86MHf/G0COf9H8NlTTnpHm3Gkkglcpw0iSZszqcpLQspcFUG2S6Woj0WQ3S0KZre/zeLRq5co6pjuYTaf/A+7DIbCnXEtF+bPwh/Q6mXVJj0oiJCuT1JvjnO1ijMYBoZ6rA8KoJkcTuEirXiqksQpHqd8LbZATeeKfId3Q7QSauCTmwqQpGHmWeyMTonE6leMynSfD8tSBqC4sEhcnQ2oYH9pmTuIkn5n7wo9E0MtNeIIPKMMiLa3LEz35Am9c4gp9ZnJBNnirGITajpus+Z3Rfldau18D3YAqOOOmi75ocNZpPgZBqAq3nz+Q2HwvHCUQMKEQv4uS4uLF/sCEtZE40zzre5WWTFNfY+gVp2J9SGC2l2oxItd7uPzUny/MuNB9FuaQsDqXqut0QPRxJm0A43MygsV4ahjACuJ00R/OtnVV8XxaMxM+xtUMVuVWfcdnPknA7L44CJAAM3M7gvntdhrHKL+xagzUVmhLP4095cfowxd3NfAAt/+oF1q3RgRzvHXZVdjt6eY6h6HEg/ktpZ4+ZO6n3yFq27HDj7y+HoEZ2P8U62kD8vx8sEfhX2JSxH0DF/lN7URter+fxcnZmwSv4mDDqcx/4+vATnl82C9tFEZDsYYGylIwQKu7nAiHKuQv08J2q7hKsojGQ9jiVsknc2yzn8gm0zPMipSX9D42IVKtcKQcMEF845coj9TI9kGb9VYdg2m7PUtcX+28e5zSLevNxBjheciOd+3AmEwnMjRBoZYETfEfWhHjTozSO+jENYmCmOyV2HsHwvtuscZCkDImSumMT+Ct7ArC9I0IisPOd48jM7sNCWtxB5hH09rxGcOZ33HrjAnrS/FPp3v6eVcb1I/9mKtkc13D4ZVXiaOGBihAechsVh4LsDd3dtRmNyHr0+UIWl854ix+km5U8ZRUhDDanctGAKMk7kFxhHBq3HuJVrr9NEVXNysNHh39eJUPaTbHY6po1d/12Sq/5szXWm/URPaTnTL/mJNy0TSG3OIGs8K0NP/xnD9FQe2684IydgUDjnhhATov7jsn73xqDvR/g+OEn2Eu+Ql3+JamqK6dD2m2SwrYciX5YTZUvTxrZ0Wq0vT1+1F3HtXln0atM0bl5wIbMrE6GhDafZfbOvuJD2BfvG/3LR00b29ONPuB/uxs8mEXI3lKSBCFHKWOaEhdXeWFr3AUlWL3Eu7CVE3euReXUlVXcaU1nCfha6MpGJbnxOH2yS6OvG3XRTL4F2icRT+nRrErKvGNRTo3ilTpx9e4Rbu6wBCc3tWPG+jPy2aFOcvQq1uoyhe98Yjn0Sp5Vy39FQ8gMbsoqZ4noJypCfCIPIGG5s7G/yjDpNTWMDFLPmD1LdIsLC3+2jNcp59O5QIsWY1dHbU/N/+XERxe6wo0NrflWwL4j0JRZTQaknyeEdE1y6UR+gX4fcE5+hGfQbVVf9wDfpPtjNHUCmxjgqs5hKa+tUSG/4GzpLJWlwnSIdC+MgH+3PH83qh9KDCazhUQ49faTIIiWP0siPASr76xZFOyWQvqYXJR7eRGOOblSxv4umKa6i7wcsKTLUhzQiDtLplCxSuaxCF9IFZPboMhvJqcEuEY7CFSax0lE30lGSoLAKaXqsIEevYxXp/QcTelBuTaaVP4WJ1aco9YExdU3aSz1yZXQy4AS1jSmz1xe3kMqLk6T/MZE6F4eRzzp7soc1DQXIsd7+raRbZUcBJuE0b0E2rRvfTMX348miaj69cZemqscSJJ/+Hu61alTmoEp/Wn1Duq0iHfpbh25Ai3bRFIq7q0j/B74Cq8g=AQAAAACAAAAAEAAApg4AAA==eJwNlocj1/sbxWmTRFQuyUiSJG2zz3neHwkNSYqyEok0RNSV9KXsmSjZmyiiiJTsRIoGJS1XUTeVUvfX/PkPznPO85znlbNYhnXXypJxcArcbnhht/1TFE2ZxKt57Ue7Th1uSRSyTRUjqM7m6PHkIqw93YBqW54Z5x5hw8qFGBpJR80JUfYlexAS0xyoYOA0mlo/wsxPwHpMrmBoZiTarwqg1ZLNsprz4H64C9e2p0H21hLqjNhDe0wFbOiUHwLKtrK6gWmk8TkFW/1sWer2h0ibm4HYlSW4KKdFjhrJaOq7jE+ZrxF/Vpiaf0TjlXU1K67LxbVHhkgoOc9YOAf7WeXgDR+xFy97kXP6NJYFmLHg5m1s2fJb2B3/E836vriq5k95B1WoM4OjcbZ+7P69T1APLWe7Vbpw1xrE66ey3dwOxB5OYYnPcplJrzbZ7zjEZvgX4drOIOyVyoCQzSq2z7eQvUy+glDDs2zD5GiUz9Jn13wZnCOkKU/9Jr7+K0p/W3fBJaCPRXWls8GRXCzKfwqRnQIaXF9E23X3013pmcxRPoopW3egpeI00udkwSKsGMaHz7HJOwXM3fIVxtsE0/43xbCa14SzEnNIzn4VpluexZMFk1nTsSr8+7gBGdMz4XTVFX7vZFmpUBtmBR3GTQN3pvdPLJzqK3Hr2Dn4xe0h/1kJ6N82g2bW3EVQpSnllRezQekC5KdPpL4AKYpJs0e9bD8SGo+gsiYOVhOHkG7+CHNqTsI1tgz/9oiR4fAFfGstZklLQkct78cH53R21OsvGiw7AZkWeXpWfBw182rwQaUHh7qPYN3qeIyVEqKPI35kpRiOpi3P4HDsOsJKxEhoqTxzbWvA13kjeNgawpy1YrHZsxWrWAj8/QtwavoSinitzs78lmGz7x+EWEobKofFmdPrYCTcvo27X2/Bq9cTTmvLENFVjaQjsrRYvB0fpabSiRc5WB/9DVtOC9O5yxtJ7WkKtflLUezm43RpwUqaw5lRNMWzRJdeaMh44udwKUo2CpOzYyqzTBelSh1butayhPoUROhg5mXInx/Ay8O1aNe8jaKKODwyKcXM38rUq9KGZt9WHJpfCbN3GXg5X4tN+2TCDm4sh9Y/TxG5zprkYy0pdtwVuhNYTIFehyll0kc4iNvSHnsVlqR6GXV6HvBWDUVNzxImKiSgyLeSVBiZAXeRdPRvzcJIZD706oWpQS4ELx5bsrBn12AeZI43blvZPvUrlFS9D2k+l/Gy0QPWiQZM91EYClwFyFKxInExMTre4EoS3yOp4YwGqSqGU3HhRhr6MYs6DOPBeXkjwzURjr2ZLDmqAVPWXkAr5eP61HiUfnBjkou62ZS2bFhGXIRglQR9yX6E3oTlzGZgPF3flQlllw8YL5LO7t8tYw92X0UormPGlQ7I6/TQ4BVf8rzzGm9GzKiLqdM58d3k47aHYrvbkT9NhHYmNSB2zSLIbbyJxHWyhBgjyK6ug323N1YOtGOFy0E2SWMbS3YLQqJ2FGo/noVt/XzKPxABI4lI9v3SUahEz+HXFQzT+1+A7RkfvlV/ATkrbKahzHTakiVBBf3z6FSkO114bEG3FYPI3jiN8koT6MaKdHofq8puzhZgrX8V4hsjMXtNLx4eykaOyw1UKBTBSus1luqUIXdaK9Y8jSX2v1Dwf9eixyQXecyA1kvE42O5PR4fESXHpgnUIhEB051KJJFpQv5aBVi39xyF/FVHmy4VUy8HEtWYRKoDcuTlJU1mrXdQuK4ObU2+bLdTCepabPB5sw4NZV+myX1+yFs62qnze+A5T5SCA23IQVmWzA0c8b/8FMz3TMXOAEkSm5GGBd05OOmYQCenm6G+0picvEb16W4n23Yrsp0YSSduKlOWRQm426toUYYv2SzbTmuWllPM1wVkbyZOJrYRmKtwCZZHs3GjcJAGeuowIcgCJcWvcHquMK09OAL1IGk64SdDZs9Sie+SpX1VImTnpkUhZeqwilyGX08ZvXNfSeZsBSn1HYf4Qk34t6rTlooldO7FIbqYt4b+GKlQTJ4cre4xJYW3xXhqN4JJBbX4EWOB3tEfJFMUhytjq/Cf2CVIiTaj10WbdTsfw6vyg5D7fgFpWj6YnhRC2aZGtF2kH52BklDeN42e1I7Bo/IDcJBNpeUzDlC4+1/UpLebjgq7knzqRPoxR43St1qTxoNvsJnlQhRwgFJE+nCsqRfN4vW40Pwaz2bX4+1fDuyEfgpihDqQL9aBPaVpWN1vzKzOukP+/nn2wtoZiTP9SfRiAD339aD/Fm2mZrfxtLHWGZ0rxpBVlz8pnptIqnoTaNrhCZQZqk7GYz/BYL4rRYqakdtOaXooFE5RdjIUKH4SJV9bUGWQhm9JWaxwqAoDQUWwWbIR2gtioVnuDM1xFbhzoxp2BTHsd+MU2iatSLvebqZWPU1632JPWz7NpXEreyHXaEy6WVPpfOMuahyIo403MskxMZp2zOZgy78n58kC8k3+gPgxpdj030VyfLkNtVsK4PTSASLe0ZitZsx+nfBk9kWGbFe7FXQDbfF+HpF5cTykOztxoSwAFomb4ZNnyDxVdWjy73K0LNaHkZEERdy/gxCnz1irEEKJEwdI4FpAwQ+taKNuDHWE9kBHjo3qkqNE8efwnluOqvAFVCcTi+tZlViYLMw+XnuM85ZRNF4zB99fBaAe3dh+JAmhaxzwXDoe3qK5mL6vHIWLGNnddqK49f04K9YIOZ0POL76Ht18cIWGHO0oSOc3dr6PpeBPchTQm0B/7gTRPTslsplegcSkW1DetYbuTLeny1bT6fOqDDTNK4GQ4zk4BL3DGSXb0Tt7B+s0bRI8kaXjsn+QKthFvjZNFP4ggZ7MUaSg56p0aiiY+EpFGq6PIW3RDgqaoksybB1dfLeHJv7iKVD9Gjr0lKjvAihLOYAK9ObSjI2LSMHlKHkdCCSNZYUY1naivcIx7BR3HFHBs9jHR1I0vboP9/Lm0s8DmuRlP46OHAnHjL1x6BYspFlmZyluSjz11wSSSXIorZ89luotJanFJYiC+5dSTb0GKdpVYmVSABnJzaSrl/LombIN6XyXphL1f/DhsSiZVF6inqwZlPdzKj0bECXxgqN4J/WG9M0E2JO8lXTSe6BwvAuVAyk4bPw3NZvuoR6ZTBpp3UnzvCdT6rHR2XXVSFrDmerfRFFbzAoqEMTTJOX9dCbdm+zv2dIjnW+wC15JK89cBOeynfLVxhC3RJF8EqVo1rY8Uh9lntW6fZCQESKnoePshfpHnN+RijJ/D2p5qIJl+htIpFGRvn8PI6VCG+qeUYlPHnnIWR+AV2vVqEb7Kj45P8Gzlh1wXxjJwgozUfu7AtFHvkDSYDscsqbRb91cvDiiQiSmTsWeGyjmioCy7IvJ8YsEcYPbaIP7JDIyBfxfvobSpoN47NiJiQPvuHtCE6jtYiLCD13Fqs4A9LspMJvoGKYzcAmK10rwwCIBjmWd4J4kYUzHfii/CWOfDV5BXxBORfqe7Ex1FF9qKsI3qXuhfOgKE7jVM6kH2yB6bBOV3vsMq9khtEuRo58ST9kdkbXQ5wPhKnOC7d3tiXt4Cvl8HQj25uOyVzKMYwehoFmM6EN5qFKWJ+XVtbjfVodvAS9pid4YGq/tDHO5v1hl9yKSX+fIL2gy5J39jfhk1272XP4PW17dxayWWDClVBX+Vp0x+17CsHn2LAqJtKecOhHevKWW3d0nST4PxJlIezX+JK6EZUUdeiyM2K2zF0b5KgoyxrdwVrMDyy+ns5gFdtg1oQotpZHM6ell7E2PgPe9qeTz5Szme+TgwOqZ/NwZvSz513x+YLEsv15MhS/4E8qLOwbwXcKdLPT8PdahYA3pA++R39DK/XzawHpVS9mxskH2cCnxd91OMv3HHqDSE+x2YhbbJ3yCeSisY2pKhTAc7b8Nd8+js8QPugVZbFx6MG7nPMcrw1TUs3wsvTUNFRYGvLaeN6eTE8iLMBd+c0U9N8NUgy/ODOd/fhfljT/WcG/9x0JnxIpPPOzP6+Up83/+1efTvffyc9+/4mrvRLHsF6/xn7wldF7lo1g0E98iUiB9YZR9nofBvL8MmutjoPWzGnWzS2C+cxxdz9iC73OlSFP0Er6EGfPDkyZQ9BdQw1pFXkZbmuv6u5UvEi3nO9uy+el7TfjTnbmcqpkHf12iknu96CTXmG3H9yw04FxnunJ9Xw9iWG8QQqO5a/z2R1RxAJtZexI3Mt4gpFCZLOv9cUf7OxR8xyF+lQpto5m0KaQMHhGLyfnoDjLalYuOElPe4r4s3zVmDl9x0pQnj1juhu4KXjLiOfcSCVybdxbn8iKYH9+axylNDecMwr5wXT+SucqYNM7pTwyOaxnCcfaop6PcY9AeheezBiDSpEZrW7RI8k0opUtqk5VhI9wDJ9I66yPwWRxA7nF/09aqZxjcHwndR83o1zmIoWUTePG8AU44+wkn+KnABSf+WGUSd4zb7tfKOWdLoAW+XFhCBrco9QJX1RrDu+lnck6KA1jTNFru3qcwVrITJvpydC2pFttt5lDcjQZkVQjRuF0BNM/HDylqN0d7ahssE29CtWp0ef7ZREM9M2n/KOsvPe3HW6+rZFHDJRwqIrk9dhK4vEYU/7Zmc/cWxHJ3B3M5pfkrufulDpy7cA13Yvwcrq5UihtQKcP++6vZw09u+GK+mqxNRjP1OUWX7sjQ1YvtOHNTjahIgq5KO9GCsFPQbtKk6z6fIeRwBuUhrzEgtxCLezZhXONLOL3wQJ7UMPdWVYx/s0oBa1bHcCZNrtxyQTZ3TMWJcyq+wmW2RXB6vgsRub+Dax0w5X4ZSdHV/wlTh9AG3BRxIP8/d2HMCVNEcw50vJaSIKUaD3LaEDKsR/aykrRqSiGWdP6DbzX6JHUpF+c8r0PbpQ7h/eNoyog46Q7/4caY/eBMRiYg9ZoKRL4Rt3lsPCe4H8W1r6jn0kTSuABrJUzoO8ZNfj2J+z+jK+ekAQAAAACAAAAAEAAA+A4AAA==eJwNlmc81+sfxklUWmZSVGQUwk/JwRG+3/tzf24ZaRmJhigNSqUOSkhRGWXP7IqsREYZCRkR9dc+naioSKpTcpR/D68H1+t1PXq/L3OfaNTylWAZBldwbdtFHFnvz3y8aukWn7PYb1eAo7HJyKlGkB+z+qChOgZlklpRti8W3cZ6cceXRbixNBwNBHsw57why9r+hE5ykbTYKbyXfasdQKdkAXMLKsQwv0YM8fHGA5ldKDh/E8cXimFjZB8dzp5Dcw4V42h1ClaI1OMp3/dcovdR3Km0lonsrcKIRR7Ytq4GjT87wp1HyujQv4ol5c1jwT992MEKR8y64YvrLjxAh8ESjNf1RNvI37k/Hj9OfYpD6QV4wPAcJk7NwpyrqZiSdg9LFFPw068slJoiR7UFOlQrfAodl/0LLQcu4f59D1DuoD5rg3dE2OUpVoXIs3+i3FDNqBbZyk4wbjJmAuMqTJySggLtUPzs4Y457a/RI7AKNbdn4+ewWpxskYjTrM5heZUFM4BzGCH2Gc/smMtkDPbhluJ47Bk6ht/Vtai+8TNe32EMymNHINf/Ch4dIWxoYz2GrhjF7T3+7E1XNn7LvIVN23PxwIb59NBfApANWMJ89fRYV4cvu/M6Bmv/VmX6y6PxS0A6FmxtwbLZhXhj3n50CpBgfrc7sWxpEv4QbsDahGq8qP8cb/aXo49nHnw6nUyOKnwgDvLN5F7nCpg/0Y5f3sTT1Y1SjEubY9HzKg4tjRYzPiYDvxRVoO1EOzk5rQPL1ixkm05as32fXFn3MSEmIVaCKhKu+E15C/uVa4tyaatZ/aZIbNTezer6svC1lDCLrDJjSkf24ZwTHFNJjoPAJfr0XckHonEvlggXVfCpfpW0KnUXUzkUxKz3HmL/G76GNUFfUVh/KbPyGKHbv3qT5iAVEDVezLqffkbNmfn4ce19PJT1FbcpXEX11slsc7UsG1G1ZJPzddjh7iuY/2Ahy2o1YAsqORZmOIJm1TIs/qcRXBARhb/qdOHxZHUwkz4Oy5JOQLFmBsQJU8bmpmLUH39idUcsvst1Z86lGmgut4Edk3lDpsmcBkm9Y5imaYASoW5Mpled7YyYyhZ1H0K+uAy9TUxZb2ULem4wYUfiBCwWRNiWW/GYzxsyw9YCbNhpydfvfkcMRk1oJJ8NfwifocOdFVD3bjJdabgG3jt24sO7jNlXTGOLpTxx2zaH3xtcIKJ+K0gEp5Nzdtn0k6MTmvwIwbIfRix6ay4GLj6LWw634/DadKRYgEIqgzjlcQ02rCtBe79tGNZQgWJdiWijs5SsdQyCj2ulQTlrhOxdL0mjZiB86rgOsvfk6M1tWWQ4cQ07tS4Tx49UYbBYM4rEVKNw4ixi+TWCpnRfwl9rQrCiayPTmtuJOXc0mFFKLsqfD2Kxgi34mPqyKT0FWLPfn5XN10WF9iP4EdPwVq0j66sEwv9jC/kmDPTm15CE5Rr05Ww7kMy+DvOPJ9Iz5Xvg5XQn6Go5zXZ8MmUuOrPY04Iy2hSeiXomK9nopXDUExxgcs/C0cJ/AbsQ64P+nBkr3aTG7vxmDOc7nWnKN+H4qCJbLtnOGQzMY6+f6GBXZB4fv8OYfMs5A8YZzqTSQRtmK+SSojIduGh9g85u+ZPuITng8d2fXlJcRcoK6zH/T0WsaeKoTe4zlHuUh9FlxRgWZMQW6PKY0mfLltqU4vyGINTquQG1OqHw8bk9i9a+hA7OkhaTdp7BvHUzsTD1OkmWyiIHnbeTrcl9RDfFHg4cPU4GVX9CYYo1/KcXDiFhKnAx8yWkf7OixpkPKRk+DeAdQ9r75zC37EIUAzkWInkX6yzH8WdXFMqIp6HmJRc2/r6WaryRp60aVdByvZf/IR/OTMOmsoH/AiF2bxZ/7l0PaRibT/qvRhKvkr0gtqKZvIhsJMv/3kQra2SpYfZkiEhdRtQCn4Nm1Sis++4GDRMi1NDqFNXxrsIvO8NxQtqIXeZ4ti8tHl+oXMN7qavxxa9udLacwBaxjeyXTj794L2epXrK0zmqb0mc32kQji4kqivuk4Un3YnLZw42daiClkgx8XG7RO7+JyBuT18RsVumEHF0Ot3lWUXee1yHx8nXYdGKG/Tm6CA41paxzrEdaBVB2fTNkhY3RnZjWboBu/r4MXpv/Yrd6IEOlSH4YOA3y1uzsMrMFaX87ajfwgd0y1dhuBUXRWxNrSHncCr5S6iPzJS0h7V59WR1aQPhc5Xhnn0TkbgvDLPPr4cRcyEabf4SYrgkyI3vgrGPf6PtkmY8q/QcnQ5noE1eBa7Sv4HaAlVmoEaYuYMSM5d8hAKFBFR/mYlOvBcm7V6LB69Z0vIIUWompQntSbVQyE6T8wf1yH9P60nS2z3APZsBusssSUGICZXMXkBD/igkxe5fQMRag6r+XAiLusch2vgqnah9g0cC/NmSBAWm45CMfOEMtqw+D9Xa6jFtLANnqokzU5WHqMhakJZHoXUuYcpRqbR3TzvtKMqmPsN+YEUSYNeL2bBx6XaYFdlEdhrMgE8HskFpqTK9q7GX1ihG8WWDlWTsmyw10PchMZhO2uylaNuvZTh5xwGUPpmD5nOCcKb9KUztMcQjaWcx6lMphm6awYbzt7PpX7JxcbUv3lwVjnunS+OdkWDU/iJPfSsuwD/r48FmuI24BxZAa9BWuPH5IYS0VULnlHyQDvWmAT0CiBt1gezWE7SozgA2iDeRW/HBsChFhprXnEOqUI5GcoBpF5aAkL0S3a28lOk9m8UqnjaiYDQKD5PV7F8lVYy6vwe7fnclAjOAtaWCzL/TaZj2d7L2kyLc//kWHq2eT+UDj4FEqTi8PeFH7f2qyavHXWAVcx2MujdB/4gbZBuVkmDfSAi12AA6MuEQsMSLyTjy6GZWhutLp4JPohu4r9hBZi4IBHEbaXAe+EFcK6Rw1opt1KpAila1dcKTdD8ouWgKOddE4cyuCXi7WZcuXZ8EGZqd4E5iYLdlC4QLtGBovJH/YepI1eWO0ysdrWRiXh7RXsbohZ334HZTJcmTq4N+J3P8op+HKe7B2CcpBCfq54LBfVnY459PcnoT4bK7BHG+NUqGQBjGPdJ+I16duhpwlI1ZgpX0LhplvZWWXdlFNQLP0q4NKnRB3XfiFcUD+t2FN5LytFn0B6g0loDjsT4i17CLTGw1gG8n0mHbOzF4GyIEF7+JsPU/DND32xHMvSEMd0uHiHqegJRbKUJbUyMorBenEbbydMBmGrU7lQfbf0bTsl53GpK2mPpldcOgsT5V5c7TOauRvnk7nTYF1cDWlcehfUkIbArIgtizjYQ4S9JF3uXE+H0p6NsupmIhF0H1tSqUb+mCIG4/Lhk9yXSfObKLtVVEXRaJ4Z254Hx7G2h4KtFl9qFwYnwfzvRXxaXj3iiT94heDrqE3+OO4vkVF3GdsjmeFjbB2BdDUPPPHdpWLEl1JqdTVeU4WuQaSYzCesiUJjWqGnEfTn+UojtOKVKRGYdh37AP+AT8S9df92I0JxpffYxEz6prvGCOGQS9ADIkcg8rPB+hpPUpDM20Y71iNTjWYcEKlKcz190N2CFwYmNlsXj75ByMFO/Ae5wrDf63EgstleGbQyr3wNwddSefRc/fPmJXGQT31sKMmy0kJUWbjjnJ0d2nvIhXzwZM0bHB7RkpeMU/Gat/3CM1Qxvx59xcdFz0Bic+pGPub79tverFZrc7Mu3fjrGbCMdI1W68vOAZ/pFrhc/3RqDSRgX63rSWhlsk05DhFq7k4TK+TcSDLHd5xEuW78DUWBNau0ccnf7JpRX6nvT1l0nwdqyZJsUI6CpPgPMHpVH3eReuvcxh/uwiNLZMw+kWuSiqH4dvZjixC8dtWPUf5/DO9yGsWW7KhswTMLYpHsvvKjAuIZ661j9ErzRPvB7gSuszQvmW5Qv4D2pPOHazHey4uTRYW4Xa2C6ibx+coRIb1hDZD4Fk52AdvdG9idZfkqY3HlmS17eDuUOzW3BzkyxTONaMQyQKnX7/9WT9AbyzMQofl7jjIMahitYHtK3j0WThFjSXKMDgZero0LKWHmwvoEKXLoGtaiCvuM0ehvZYQEz2PBgZ0Ke3TDVpcvtqfmKxO19Q6M5PG97N+6ys4G526FKz1MOQWjmJDD0L484EO+OAzt/4S7EBVeJvorzl7w8oep2uE7fEgex2AikieG6sl5xZpEU+hhWTmMwE8kLoAkmQKSJ+W68SNZt5/MNzkcQ2eAfR6tLn931cCm+zl0Na8004WKoMpiL69O2THnK+IhOWxnZwepuOAV83j/q2aMGUy8ngqx+OU77X4c/4ZvwSaYELDjiji/NXahs1DVGhgtipZpFAPoE8TZlCCr4uhMqOT+SMVgf5vqEPmslkGHKxI/tFRXmn/skk33clFTuYBcJFldz72Reg2yeLEzWaBZqdmWTb4lew5nkRZ6dRS2ZIKYD3UWVovX0e/s1chCb7XVBJrpjGqpfBttjVdPY6ETzYKAbJxx4SobPzQHpeAnGrOUlOCj0ja4aCiVruApBzUwfvJYuhvngveT5/kBTGniMeS0T5Mb9wbr9XOKf+LIifAdN4veLv3G7HBm7ViRZOsbKB05O6xVVWV3MDvtHgHqoOFq+CmXV/LX7SWUmURluJvKYhXFYc5MXVeomkkRl4mdSTypL9kGOdT76HrYZ41IZThSZwrd8V3qwShVGtqdAX9RIuOj7ijCSvcEJzAzhpx6vcApFCbo1hDpdrfoVr/lXGZZjkclaT1Giw4geu7ZABaOy5w716+gMytj9BrRQB22hnSz3GBkm0QIW4dFaTxquT4HbVJMhoiCfyxzbA680aMDhnhF8jtgYuTxDiM/6a2L2cAaF35pLAP82IT10O/9xTjSxLzOTJsyU0xd2Fa/s5yG1gVbzhPlk+4WYrF5AroPuZLahXtnPR0+X4ov3mNMY4jvWMzyevT8kSV50k6NX7j6T+PAbvDjWTSt13ZP+8ZSTMdDPPmU2iXVHXiFVSO0lxsIQe8S5i7/GevO63IXrYSD6cNYTg0QLOeqEbH/38DffeupIziivllP3F+fFvPZzVlqvcCpEuzkpcip97f5wzTRfi62a+gv8D0KL3jQ==AQAAAACAAAAAMAAA4hcAAA==eJwtmndY1eUfhh3gylWalUgO1mHv7zkMBRVMHIAoKGoq4AD3RFNRhko4UFmCIOJGUCIXuELLXZoDxJE7V2kqTtJf/t7n+fDffd2XHQ5P9/Xy8j28SQ4oH+T6TXl+jIVWVuFN9tNbarPfOpJjHaw0vaMZeYSdTns3th35YCNrrSy/Kdn6nrX2fEdtGfinX2y0KR1uk5NybLUXy06Q3Q7aaVPf7yAP+2GY9mJ8OvnwVX/t7p4Z5Pjj9tqf6b7kgEMO2oPpLcjNzztq5zft2QfeeMBJW/dLB3LsIWdtTn0fd3C7cBdtuN98DXymn6tmO/pPslsXN+3zgRZ6fl2vwVrbmUPI3rPctaVnFpNt7DWt2bD15CwPvZbydzl5r6lBazr/IvlIqUFLaf6EfGeFh7bkXAMDd4jw1I5ltSJnuHtpxiM7kONbe2t+Vtbk7Ffe2uJn7mTrHv7aL2U9yG6V/tobtX/bCZ7l0TssuT942Cgr7g9e1EunGdT+4NY21tpbtT+4dqO1Vq72B/sYbLRnan9wyy9ttalqf7D577Zajdof3KKfnTZd7Q/2ehyovVT7gzPNHLT7an/ww98ctIdqf/CjKY7cH7zW20k7q/YH5xg7c3/w0X9kf3DHXBctXO0Pzv3GVbNX+4O/byv7gxMPuHF/cMwI2R88Lkz2By95rXF/8OnTeu4PvjPFoC1T+4NP+npoi9T+YJemntpxtT93u+CpGan9wTfivTR/tT/fQ1ovbZHaHxy6sq92XO3P9zw9kPtf2mhffrRK9gc/y5X9wRs26Ng/+F9Pa/YPLlP/r9E/+MMVG/YPbtDMjv2D2721Y/9gXao9+wefMISxf/DTZw7sH9ysxpH9g+sfduL+YI8cZ/YPjilz4f7gsNWu3B+8y9SN/YMtX7uxf77maXfuD+6Rq3F/+lQ99wcf/E/P/cEHXhq4P9gn34P7g9tmerJ/8PXOXuwffLbGi/2DEyq82T/41Pge7B882ngo+webJI9h/+C1z8K4f/q1TuUrF8j+GYpTvpL94VtdtmL/8C9u6Ng/fIOR0j98ZgfpH353pQ37h8/bJf3DR2yU/uE3Rnizf/iih/bsH759ivQPv2+l9A/vFy79w6d2kf7hL5yQ/uF/jJL+4ZOCpX/4jK+kf/jaI9I//F+F0j+8o076h+/oIOcPfOFv0j98dpz0D1/eQPqHT1/swf7hB57rw/7hWwePZP/w2W0msX/4lCkz2T/8oVaTuf+gz9qWT14i+w9UfOuMTs5/xR+tpX/4Hs/rzn/FR5vZsH/4D7elf3jrO7bsH37RNOkf/l2+E/uHX+zlIOe/4mQTR/YPb35B+oe33yj9w09cI/3DP10l/cPPi5L+4Vf+48r+4V81cZfzH++hVPqHz9wk/cPvt5X+4dv4GuT8V/zX39I//JNK6R9+wjzpH76qr/QP/6R9EPuHf+YzVc5/xYd/mcX+4QtnJsv5r/ht0wXsn+9n91ju36ZP4/JJP9ed/4pjR0v/8P+9kv7hzVvK+Q//Zn3d+a94+NfSP/ypqLrzX3HYsh7sH/7vBsFy/iuuHGTP/uGXfVV3/iu+uEv6hz8wq+78V7zJVfqHv/FSfv7Cey2V/uHdx9ed/4rN6kv/8A0Pu8r5rzhxnvQPf9y67vxXbPSvO/eHrw6rO/8V2zeW/uGnJerl/FfsubY7+4df9MNcOf8V60YksH/4V38my/mvuP+6ZPYPv2RBkpz/ivs9iOH+2xu+Ltv9WvYvVrzzsOwPb1Mg/cOPWijnP3xipPQPHz/alv3DH/9X+oc/9XQw+4df8743+4f/w0T6hy9uKP3Df0iV/uHn50j/8DEzpH9412Dpn6/TWfqHT66V/uGXVsn5Dz9om/QPv9Ig/cOv1Un/8IM7Sf/wJmekf/ixWdI/v19nL/YPn/5+CvuHDxyUwv7hZ3ddzv7h4wwr2D/8sr9S2T/8b2sT2T/8z88iuL9uxvWy+GDZH1z1r9w/wTGPpH9w7ig5/8Gf3dOxf3BC40HsH3xa78z+wVd7T2H/4Ft15z84zFT6Bz/dJ+c/uDJY+gdHfSL9gz8+dGT/4G4F0j+43hDpH2zURvoHe5xwYf/gGaulf/BIvfQPvvzMjfuD10dJ/2CfVHfuD459NYD7g5//kMD+wW57U9g/uNprNfsH52np7B98LzWT/YOTX61g/+BV7ovZPzfZ0VP6v3u07IdFdf0r9lxX17/io4vq+lc807euf8UuXev6V1z1Zor0rzgky1P6V3zJRM5/eKeWcv+BT71pL/0r/uSx3H/4Og/q+lc87FRd/4qnRNb1r9g3oa5/xdVBdf0rbtFL7j/wg83k/IfvU13Xv+JJ2+r6VxyRW9e/4tiYuv4VewRMkv4V/2u7VPpXHD4xRfpXXOmTJf0rvrIrR/pX3L0qS/pXPKpppvSPrcaskP4Vf/SNk/4VB9wK4f62IYVlpkWyv7XiyfNkf/jigXL/h++ik/Mf/k66nP/wjbzl/Icf/FzuP/C7KuT+w9dfJf3DH/hS+oc/sVH6hy/rIv3Db2kl/cPvz5L+4YOdpX/4p+lO3B8+cb8T+4f/oH4vQ//w+ReduD/8ighX7g//4bcQ7g+v25jO/eHdM9dwf/jM3qu5P3yzHtnsHz5qRQ77h29xvID9w1/1W8v+4TsmZrN/+KLk5ewfvmT2GPYPf21XEPcvOppalv+H7A+e/bvsD354Q/oHV52Q/sEfh0r/4Obecv6DP/9c7v/gipfSP3jeGekfHLBEzn/wV2Pk/Ac/etCN/YNvd3Xm/mD9NekfHJ8l/YOtJkj/4Ohu0j94f7j0D/5kzBTuDx6wPo/7g/8LKOD+4F2fFHN/8G9e27k/+MrCddwf7P3DWvYP7n4tl/3ze9+Ry/7Bjquy2T+4tqf0D165IZ79gz0ahLJ/8LCo4XL/jBxfdv9TK3n+oDh4ruwP9mwu/YPrHZbzH9w3WvoHT/SQ/sG/35X+we7dpX9w4D5b9g8emmbH/sH+U5zZPziqoSv7B79fHyDPHxQHVTqwf3BlT0d5/qDYJlf6B0+29mT/fA9uKewffCu0UJ4/KI6t3CH3T8XmmSXy/EHxzcRSuX8qbnVnrzx/wPf460a5fyre/9N69g/eWbyF/YPTTTazf/Cqkhz2D94zK4P9g7WG09g/+FjmAPYPbruzF/cP7a4vc6nrf5BiXansD7/sO+kffmWc9A9vqLv/wC/rKv3DnzOR/uFP7JX+4b8tl/7hJy2X/uHvF0r/8A88nNg/fP8r7rK/4oJefuwf3n6qXvZXbNk1kPvDR49cKc9/FIf13sn+4WvPlcn+ik0NB7k/fN7iA7K/Yt+Qcu4PP6Fa+odP+2kz94dPfFQgz3/w/R7JZ//wHkelf/jr4avZP/z89Qny/Edxz8Vh7B8+PbWnPP9R/OMXntw/rJNR2aSP8vwNvGSH3H/A4Zrcf8B/3Ldi/+DHB+T+A5433Jr9g00vWbN/sEm1DfsHn2wq/YOnF9qyf/DCV7bsH7zO3I79g7+cLj9/wZvaGtg/uHq/7A9OWjOW+4M7d81i/+ABUTvZP/hdnyPcH+xl+IX7g9udruD+4AOP93J/cELATu4PTpu9ifuDv6/Yyv7BZjX57B/ssyCX/YM/uq5h/+Azz2ezf3B+/TD2D87282T/4KsXZP+S/zbsq24v/YPHt5P+wREH5fkn+OFP8vsvOHuLPP8En/hefv8FT+ok93/wpjJ5/gk+nyHPP8HdA+T+Ax75nz37B3e96cD+wR93u3J/cANzA/vn678M4v7gOT2+5/5gS/et7J/vf+JR9g9OKq7g/uDvgqR/cMuQ3dwfHFm8nfuD3+wo4P7g/rfXc3+w4WEe+wfvnZTJ/sFPmmawf3BC+RL2D350OJz9g2OH9WH/4N+v6Nk/+PFcD+7/U80/e9+9Muf+4PsVFtwfPGuiJfsHT/lC+gfXz7Zi/+DFvjr2D/7noY79g4eOtWb/4JTb1uwfXFNiw/7B9y7YsH++h/9s2D94ahO5/4CNBrmxf7CHz3juD775VvYH76soZP/gUR13sX9wRP5e7g/2676T+4N/NtvO/fm1Ardwf/77L2R/sP1QOX/ABo8N7B88Z6Xcf8AfjNawf34v55exf/Dy88PYP7j6sIH9g2Nbe7B/7nZN9vf9vMg9xkXOH2/FgVdlf/C2ZtI/uOSCFfsH+2Tq2D+4ZqE8/wfPdZXn/2DHgdI/+NObtuwf3L7Mjv2DB6yQ/sFvvKR/cIGvxv3BNk8nsn/woOVx3B8cvXUd9webTd7C/sGLYorZP/jPkfLzF3y02UbuD7aNzOf+4I7B+dwfPPy7ddwfbH1xDfcn98hi/+DY0Az2D25Xmcr+wVeNJ7N/cF69/uwfXJqrsX/wIXWWon9wVT/ZP/DkKu3mk2ncv7/i5x+duD/89jxz9g9/W2fB/uGTzlqwf3jddEv2D3/G3or9w1/Za8X+4Xu11rF/ePsiHfuHr2rRjf3D38j1Y//wufv6cn/4cd+MYf/wwTlLuD9808Q07g8fV5rJ/uEn+WWyf/iobzdxf/jRoTncH95idDb3h19llMn94cfslfs//OLIVO7Pf38jjf3Dv3yTxv7hu/gtZ//wy/0ns3/4Kzlh7B/+SFPpnzsfNbB/+KQZsn/fpm81R4c07t9P8Zu+sbK/4ohLQewffl9DN/YP/9bMjv3DH/KR8x++x3FL9g9/4rUT+4dv+dqN/cMnemnsH76kUU/2D3/pyyHsHz6vSTz3hy/snsj+4WvaLeL+8EEpS2R/xaaRyewfviRsOfuH9zi7jPvDP7BZKfsr/vfFMu4Pb+q3VPZXrMtaxv3hHaJTZH/FOabL2T98TFoK+4c/6LGI/cOHzI9m//Bz83uxf/ii+dI//NRNcv7Db75q4P6btzjoqyPXcf+tireWpXN/+NGZk9k//E+ZruwfPmahG/uHL0l0Zv/wN3Nc2D98e1c9+4d/mded/cOfDxrO/uHtPCLZP/xnEZHsHz6zNpz7wwf9PJj9wy9NC+X+8DtXD+b+8L+bhrB/+N7rx7B/eJO0JO4PH/1mMveHz3eazv3hO8yZyf3hNzxcwP3hjUuWcH9+3W5L2D/8gfPL2T/8vdFJ7B8+1DCB/cNHuAewf/g+YXr2D9/YXfqH9/pL9t9yIkLfu3QL99+s2P5yDveHD7uymP3DPz7Vk/3D15r2Y//wR60C2D/8+tR+7B8+v00g+4dfuaw7+4e/+tyd/cNHTHBj//DRH13ZP/zZA/L7L/zpVCf2Dz9yvdw/4aMivbk/vC6jG/uHjxnty/7hj3zw5/7wt8b7c3/4F2+DuD9fv+Vw7g+f1jic+8O/+2Q294e3uJ/E/uGTJs5n//AdJ05l//AvLg1l//BxBT7sH37/dOkf3nuH9A9fVCT7X5yxVN96YLZ8/qg4/0EB94d/HBzP/uHvVYSxf/jcoiD2D/84zYn9w8cFWLJ/eFN3Of/ho45ZsX/4Z6/l91/49RbW7B8+tsSa/cMnhdnI54+K+39ty/7hiy/YyuePiv/wdeT+8NNbyPMfeKuL8vwHfsMsef4D/ybMi/vDZyf6yuePik8O7sv94Q+V+svnj4pTNw/l/vB5DuPZP7w+exr7hw9qE8P+4e80GMT+4V+VaOwf3sJK+oevbSL9wwf/KvuHGG3WXwsYwf3Bxd1CuT843dKC/YOHjDJj/+C/T5mzf/CZ6xbsH7y+Ss5/cEyBFfsH/zFGx/7BxjHW7B88+aY1+wf7nLZh/+DC+7bcH9z9uh37B7fOsuf+YLfGbtwf7N7Fkf2DHzq4sH+w0zxn7g++tNCZ+4NToly4P3hOY0/uD2520Jv7g8e26Mf9wes6hrB/cJuYsewfnGg5jP2DV7XRs39+3YYG9g/+pcTA/sH6dA/2D764Rn7/upBxWG9b1YX7g1d3NuP+4IQKM/YPjttszv7BpwLk/gMe8NiC/YOfbpD+wd8Olf7BH9zk/gPebGLN/sEbaqV/8Pgsuf+DM+Jlf/CvHezYPzjUyoH7g8P32HN/cNBCB/YPTp7gyP7BJgukf/CQBrI/uHaDM/cHG49z4f7g+VNduT+/VlM37g9O2unG/sEp+wazf/DcyCHsH7wtUs/+wZ/aGNg/+IsoT/YPnrNX7v/gkgjZf4BFtX7/Ktkf7BIm+4M7aubsH1zazoL9g8+9sWD/4K93W7J/8JBMK/YP1jJ07B/s42jN/sHHjW3YP9jplg37B+szbNk/2GSSHfcHz/W2Z//gRq+kf/CWT+X84esflv7Bg8ud2D/fZ5X0D5682YX7gw3prtwfvKmZfP4CDu0tn7+ADxW6c3/w2WCN/YNPl/qwf7B7bSD7B8d9bWD/4OdNPNg/2O+OB/sHb7/myf75/k95cf9ze5/rn26T/c8rHhot+8OvsZX7P3xNc7n/w8e/kv7hHx6T+z98RrLc/+ENgTr2Dz+tRvqHL1wp/cN3mSG//8Kv87Rl//CLq6V/+P4HpX/4JrNkf3ijfg7cH356jBv7h799IJr9w3f4Joz7w89rMpT7w6/M7M/94Q80CuT+8PPL/Lg/fPsZ3bg//Md5Xdk/fMExPfuH9+olf/8Dn/+Pgf3Dr47zYP/wZ6ZK//C3N3izf3i3Wz7y+aOZsWFjkexvpdioVPaHz06T/uHfBUn/8OuCLNk/fK2NFfuHX9RIx/7h/dXPVvQPX1gi/cOf3yH9w3fZasv+4X8MtGP/8Gti7Lk/vMtJef4Dv3ygL/eHn3Kvp3z+qPjFo2/YP/zonCHsH35Xy77cH/5k/Dj5/FGxe5fvuT98xaHl8vmjYmOTdO4P3/zYKvn8UfHdQWvYP/yl9+vYP/wAxwL2D9/WuJD9w181LWb/8F1jd7J/+PYfS9g//Pzppdx/3N+fGrbt6cz9oxV7jevC/eGHfSHnP/yIcjP2D2/iac7+4WPem7N/+HGRFuwf3mqUJfuHnzPGkv3DD/5M/v4N/sxbF/YPb1Jjz/7hi47ouT982v882T+/7vae3B9+wJ4+3B/+22692T/8kTsD2D/8sRr5/QveP3Eb94e3rpHnP/AtWxRxf/ggz2LuD98haRv35/sp387+4QduKWX/8O8m7mT/8FFDdrF/+Mexe9g/fHDWj+wf/n879rB/+K0393D/wt1fGyY2kf7BGVdkf/BNnfQPvn7XnP2DHz2R85///rGc/+Amja3ZP3jsLlf2Dz53zZ/9g5smhLB/8LTHQewf3POGD/sH+6V4c3/wV5H92D/Y58lI7g8OrBzA/fnf3h/I/sHGBSHsHzyrfTj3B98KG879+X78J3B/cNjJZO4P7rW/lPuD59Sr4P7gt54n2T94da/f2D/44bhf2T+45dWz7B98ZMFF9g8emHKZ/YNnL77E/sHHK65z/0fzbA33Ezpxf/Cp8k7cH7yhsTP7B68aJp9/gXNWdGH/4Ei9HfsHf3pbnv+Dd/dyZv/g7hl69g+u2t+N/YM/P2hg/+ARZ/TsH+xq5MX9+bVSurF/8K81/twf3OC7ftwffM+tH/vn+4wKYv/gS/sHcH9wft4C7g/OSNnJ/cF3k09wf3Dvyxe4P7hPXjX3B5sWXWf/4Jkx19g/OOHEdfbPr3XvJvsHD3jxF/sHuxu/Yf/gKQUv2D/40LWHcv77GQyp+2R/8NLLneX8V/zzrS7sH9wmsYec/4rt+vZg/+DiWZFy/iuuDA5i/2DHY73k/Ff8Q9og9g/2/H2gnP+Ko1eEsn9wXN8QOf8VT/hmnPz9ieK1U2Pl/FfcefxU+fsTxQ+mxsj5r3jU+yj2D3722Rg5/xXfCI+Tvz9RfDd6ppz/ii2TZ8rfnyj2sYqX819xM5NV8vcnihM27ZbzX/GOr2+zf3Aj0+dy/isOGfSW/YNf7Hkv57/isXn19egfnG5SX8/zH68fUk+P/sH6/Hp67D+mub+hemJH7j9O8VGtI/eHj/3Mnv3DL5ubwP7hH9tGsn/4mU1GsX/40cND2T/8t58PZf/w70yHs3/4ji7h7B++3Z8j2D/8rNDp7B/+Yp8E7g+/6Uwc+4c3yZvN/eE9O03n/vAr7Gewf/iEBt+xf/hPFs/i/vAWvrI//M2D8vMX/t77Eu4Pf2lzJfeHn9D0JfeHbzbqI/uHf9qqvh79w9f3Ndajf/i+z4316B++yWwjPfqH3/a9kR79w0+63EiP/uHrrW6i/z9JsSliAAAAAACAAAAAAAAAAAAAAACAAAAAAAAAAAAAAACAAAAAAAAAAAAAAACAAAAAAAAAAAAAAACAAAAAAAAAAAAAAACAAAAAAAAAAQAAAACAAAAYWgAAYhUAAA==eJwt3GOwnWcfR+Hsvev2rWI3to0mjW27se2kaRrbdmPbbmzbtZnUfM+ae52Ze55r/T7/P505c9LEixfvjXjhJxL30ui0mi1q43SaLWbj9JrtKRtn0GxP2zijZnvGxpk027M2zqzZnrNxFs32vI2zarYXbJxNs71o4+ya7SUb59Bs/7NxTs32so1zabZXbJxbs71q4zya7TUb59Vsr9s4n2aLb+P8mi2BjQtotoQ2LqjZEtm4kGZLbOPCmi2JjYtotqQ2LqrZktm4mGZLbuPimi2Fjd/UbCltXEKzpbJxSc2W2sal4t5b8cKtp7Fxac2W1sZlNFs6G5fVbOltXE6zZbBxec2W0cYVNFsmG1fUbJltXEmzZbFxZc2W1cZVNFs2G1fVbNltXE2z5bBxdc2W08Y1NFsuG9fUbLltXEuz5bFxbc2W18Z1NFs+G9fVbPltXE+zFbBxfc1W0MYNNFshGzfUbIVt3EizFbFxY81W1MZNNFsxGzfVbMVt3EyzvWnj5pqthI1baLaSNm4Z996OF269lI1babbSNm6t2crYuI1mK2vjtpqtnI3babbyNm6v2SrYuINmq2jjjpqtko07abbKNu6s2arYuItmq2rjrpqtmo27abbqNu6u2WrYuIdmq2njnpqtlo17abbaNu6t2erYuI9mq2vjvpqtno37abb6Nu6v2RrYeIBma2jjgZqtkY0HabbGNh6s2ZrY+B3N1tTGQzRbMxu/q9ma23ioZmth42Fx77144dZb2ni4Zmtl4xGarbWNR2q2NjYepdna2ni0Zmtn4zGarb2Nx2q2DjYep9k62ni8Zutk4wmarbONJ2q2LjaepNm62niyZutm4ymarbuNp2q2Hjaeptl62ni6Zutl4xmarbeNZ2q2Pjaepdn62ni2Zutn4zmarb+N52q2ATaep9kG2ni+Zhtk4wWabbCNF2q2d2y8SLMNsfFizfaujZdotqE2Xhr33o8Xbn2YjZdptuE2Xq7ZRth4hWYbaeOVmm2UjVdpttE2Xq3Zxth4jWYba+O1mm2cjddptvE2Xq/ZJth4g2abaOONmm2SjTdptsk23qzZpth4i2abauOtmm2ajbdptuk23q7ZZth4h2abaeOdmm2WjXdpttk23q3Z5th4j2aba+O9mm2ejfdptvk23q/ZFtj4gGZbaOODmm2RjQ9ptsU2PqzZltj4SNz7IF649aU2PqrZltn4mGZbbuPjmm2FjU9otpU2PqnZVtn4lGZbbePTmm2Njc9otrU2PqvZ1tn4nGZbb+Pzmm2DjS9oto02vqjZNtn4kmbbbOPLmm2Lja9otq02vqrZttn4mmbbbuPrmm2HjW9otp02vqnZdtn4lmbbbePbmm2Pje9otr02vqvZ9tn4nmbbb+P7mu2AjR9otoM2fqjZDtn4kWY7bOOP4t6H8cKtH7Hxx5rtqI0/0WzHbPypZjtu48802wkbf67ZTtr4C812ysZfarbTNv5Ks52x8dea7ayNv9Fs52z8rWY7b+PvNNsFG3+v2S7a+AfNdsnGP2q2yzb+SbNdsfFjzXbVxk802zUb/6zZrtv4F812w8a/arabNv5Ns92y8e+a7baN/9Bsd2z8p2a7a+O/NNs9G/+t2e7b+B/N9sDG/2q2hzb+T7M9snGEXxZGwq1/ZONoJJjtYxvHIsFsn9j4qUgw26c2fjoSzPaZjZ+JBLN9buNnI8FsX9j4uUgw25c2fj4SzPaVjV+IBLN9beMXI8Fs39j4pUgw27c2/l8kmO07G78cCWb73savRILZfrDxq5Fgth9t/FokmO0nG78eCWZ7bOP4kWC2JzZOEAl+4l0n0AkjwT971wl1okjwL951Ip04Evyrd51YJ4kE/+ZdJ9FJI8G/e9dJdbJI8B/edTKdPBL8p3edXKeIBP/lXafQKSPBf3vXKXWqSPA/3nUqnToS/K83nlqnifu+4a1z12l0Wh3xrtPqdDrqXafT6XXMu06vM+invOsMOqN+2rvOqDPpZ7zrTDqzfta7zqyz6Oe86yw6q37eu86qs+kXvOtsOrt+0bvOrnPol7zrHDqnZnvZxrk02ys2zq3ZXrVxHs32mo3zarbXbZxPs8W3cX7NlsDGBTRbQhsX1GyJbFxIsyW2cWHNlsTGRTRbUhsX1WzJbFxMsyW3cXHNlsLGb2q2lDYuodlS2bikZktt41Jx761IuPU0Ni6t2dLauIxmS2fjspotvY3LabYMNi6v2TLauIJmy2Tjipots40rabYsNq6s2bLauIpmy2bjqpotu42rabYcNq6u2XLauIZmy2Xjmpott41rabY8Nq6t2fLauI5my2fjupotv43rabYCNq6v2QrauIFmK2TjhpqtsI0babYiNm6s2YrauIlmK2bjppqtuI2babY3bdxcs5WwcQvNVtLGLePe25Fw66Vs3EqzlbZxa81WxsZtNFtZG7fVbOVs3E6zlbdxe81WwcYdNFtFG3fUbJVs3EmzVbZxZ81WxcZdNFtVG3fVbNVs3E2zVbdxd81Ww8Y9NFtNG/fUbLVs3Euz1bZxb81Wx8Z9NFtdG/fVbPVs3E+z1bdxf83WwMYDNFtDGw/UbI1sPEizNbbxYM3WxMbvaLamNh6i2ZrZ+F3N1tzGQzVbCxsPi3vvRcKtt7TxcM3WysYjNFtrG4/UbG1sPEqztbXxaM3WzsZjNFt7G4/VbB1sPE6zdbTxeM3WycYTNFtnG0/UbF1sPEmzdbXxZM3WzcZTNFt3G0/VbD1sPE2z9bTxdM3Wy8YzNFtvG8/UbH1sPEuz9bXxbM3Wz8ZzNFt/G8/VbANsPE+zDbTxfM02yMYLNNtgGy/UbO/YeJFmG2LjxZrtXRsv0WxDbbw07r0fCbc+zMbLNNtwGy/XbCNsvEKzjbTxSs02ysarNNtoG6/WbGNsvEazjbXxWs02zsbrNNt4G6/XbBNsvEGzTbTxRs02ycabNNtkG2/WbFNsvEWzTbXxVs02zcbbNNt0G2/XbDNsvEOzzbTxTs02y8a7NNtsG+/WbHNsvEezzbXxXs02z8b7NNt8G+/XbAtsfECzLbTxQc22yMaHNNtiGx/WbEtsfCTufRAJt77Uxkc12zIbH9Nsy218XLOtsPEJzbbSxic12yobn9Jsq218WrOtsfEZzbbWxmc12zobn9Ns6218XrNtsPEFzbbRxhc12yYbX9Jsm218WbNtsfEVzbbVxlc12zYbX9Ns2218XbPtsPENzbbTxjc12y4b39Jsu218W7PtsfEdzbbXxnc12z4b39Ns+218X7MdsPEDzXbQxg812yEbP9Jsh238Udz7MBJu/YiNP9ZsR238iWY7ZuNPNdtxG3+m2U7Y+HPNdtLGX2i2Uzb+UrOdtvFXmu2Mjb/WbGdt/I1mO2fjbzXbeRt/p9ku2Ph7zXbRxj9otks2/lGzXbbxT5rtio0fa7arNn6i2a7Z+GfNdt3Gv2i2Gzb+VbPdtPFvmu2WjX/XbLdt/Idmu2PjPzXbXRv/pdnu2fhvzXbfxv9otgc2/lezPbTxf5rtkY0j/FFtNNz6RzaORoPZPrZxLBrM9omNn4oGs31q46ejwWyf2fiZaDDb5zZ+NhrM9oWNn4sGs31p4+ejwWxf2fiFaDDb1zZ+MRrM9o2NX4oGs31r4/9Fg9m+s/HL0WC27238SjSY7QcbvxoNZvvRxq9Fg9l+svHr0WC2xzaOHw1+7F3H1wmiwU+86wQ6YTT4Z+86oU4UDf7Fu06kE0eDf/WuE+sk0eDfvOskOmk0+HfvOqlOFg3+w7tOppNHg//0rpPrFNHgv7zrFDplNPhv7zqlThUN/se7TqVTR4P/9cZT6zRx3ze8de46jU6rI951Wp1OR73rdDq9jnnX6XUG/ZR3nUFn1E971xl1Jv2Md51JZ9bPeteZdRb9nHedRWfVz3vXWXU2/YJ3nU1n1y9619l1Dv2Sd51D59RsL9s4l2Z7xca5NdurNs6j2V6zcV7N9rqN82m2+DbOr9kS2LiAZkto44KaLZGNC2m2xDYurNmS2LiIZktq46KaLZmNi2m25DYurtlS2PhNzZbSxiU0Wyobl9RsqW1cKu69FQ23nsbGpTVbWhuX0WzpbFxWs6W3cTnNlsHG5TVbRhtX0GyZbFxRs2W2cSXNlsXGlTVbVhtX0WzZbFxVs2W3cTXNlsPG1TVbThvX0Gy5bFxTs+W2cS3NlsfGtTVbXhvX0Wz5bFxXs+W3cT3NVsDG9TVbQRs30GyFbNxQsxW2cSPNVsTGjTVbURs30WzFbNxUsxW3cTPN9qaNm2u2EjZuodlK2rhl3Hs7Gm69lI1babbSNm6t2crYuI1mK2vjtpqtnI3babbyNm6v2SrYuINmq2jjjpqtko07abbKNu6s2arYuItmq2rjrpqtmo27abbqNu6u2WrYuIdmq2njnpqtlo17abbaNu6t2erYuI9mq2vjvpqtno37abb6Nu6v2RrYeIBma2jjgZqtkY0HabbGNh6s2ZrY+B3N1tTGQzRbMxu/q9ma23ioZmth42Fx771ouPWWNh6u2VrZeIRma23jkZqtjY1Haba2Nh6t2drZeIxma2/jsZqtg43HabaONh6v2TrZeIJm62zjiZqti40nabauNp6s2brZeIpm627jqZqth42nabaeNp6u2XrZeIZm623jmZqtj41naba+Np6t2frZeI5m62/juZptgI3nabaBNp6v2QbZeIFmG2zjhZrtHRsv0mxDbLxYs71r4yWabaiNl8a996Ph1ofZeJlmG27j5ZpthI1XaLaRNl6p2UbZeJVmG23j1ZptjI3XaLaxNl6r2cbZeJ1mG2/j9Zptgo03aLaJNt6o2SbZeJNmm2zjzZptio23aLapNt6q2abZeJtmm27j7Zptho13aLaZNt6p2WbZeJdmm23j3Zptjo33aLa5Nt6r2ebZeJ9mm2/j/ZptgY0PaLaFNj6o2RbZ+JBmW2zjw5ptiY2PxL0PouHWl9r4qGZbZuNjmm25jY9rthU2PqHZVtr4pGZbZeNTmm21jU9rtjU2PqPZ1tr4rGZbZ+Nzmm29jc9rtg02vqDZNtr4ombbZONLmm2zjS9rti02vqLZttr4qmbbZuNrmm27ja9rth02vqHZdtr4pmbbZeNbmm23jW9rtj02vqPZ9tr4rmbbZ+N7mm2/je9rtgM2fqDZDtr4oWY7ZONHmu2wjT+Kex9Gw60fsfHHmu2ojT/RbMds/KlmO27jzzTbCRt/rtlO2vgLzXbKxl9qttM2/kqznbHx15rtrI2/0WznbPytZjtv4+802wUbf6/ZLtr4B812ycY/arbLNv5Js12x8WPNdtXGTzTbNRv/rNmu2/gXzXbDxr9qtps2/k2z3bLx75rtto3/0Gx3bPynZrtr47802z0b/63Z7tv4H832wMb/araHNv5Psz2ycYR/PhELt/6RjaOxYLaPbRyLBbN9YuOnYsFsn9r46Vgw22c2fiYWzPa5jZ+NBbN9YePnYsFsX9r4+Vgw21c2fiEWzPa1jV+MBbN9Y+OXYsFs39r4f7Fgtu9s/HIsmO17G78SC2b7wcavxoLZfrTxa7Fgtp9s/HosmO2xjePHgh971/F1gljwE+86gU4YC/7Zu06oE8WCf/GuE+nEseBfvevEOkks+DfvOolOGgv+3btOqpPFgv/wrpPp5LHgP73r5DpFLPgv7zqFThkL/tu7TqlTxYL/8a5T6dSx4H+98dQ6Tdz3DW+du06j0+qId51Wp9NR7zqdTq9j3nV6nUE/5V1n0Bn10951Rp1JP+NdZ9KZ9bPedWadRT/nXWfRWfXz3nVWnU2/4F1n09n1i951dp1Dv+Rd59A5NdvLNs6l2V6xcW7N9qqN82i212ycV7O9buN8mi2+jfNrtgQ2LqDZEtq4oGZLZONCmi2xjQtrtiQ2LqLZktq4qGZLZuNimi25jYtrthQ2flOzpbRxCc2WysYlNVtqG5eKe2/Fwq2nsXFpzZbWxmU0Wzobl9Vs6W1cTrNlsHF5zZbRxhU0WyYbV9RsmW1cSbNlsXFlzZbVxlU0WzYbV9Vs2W1cTbPlsHF1zZbTxjU0Wy4b19RsuW1cS7PlsXFtzZbXxnU0Wz4b19Vs+W1cT7MVsHF9zVbQxg00WyEbN9RshW3cSLMVsXFjzVbUxk00WzEbN9VsxW3cTLO9aePmmq2EjVtotpI2bhn33o6FWy9l41aarbSNW2u2MjZuo9nK2ritZitn43aarbyN22u2CjbuoNkq2rijZqtk406arbKNO2u2Kjbuotmq2rirZqtm426arbqNu2u2Gjbuodlq2rinZqtl416arbaNe2u2Ojbuo9nq2rivZqtn436arb6N+2u2BjYeoNka2nigZmtk40GarbGNB2u2JjZ+R7M1tfEQzdbMxu9qtuY2HqrZWth4WNx7LxZuvaWNh2u2VjYeodla23ikZmtj41Gara2NR2u2djYeo9na23isZutg43GaraONx2u2TjaeoNk623iiZuti40marauNJ2u2bjaeotm623iqZuth42maraeNp2u2Xjaeodl623imZutj41mara+NZ2u2fjaeo9n623iuZhtg43mabaCN52u2QTZeoNkG23ihZnvHxos02xAbL9Zs79p4iWYbauOlce/9WLj1YTZeptmG23i5Zhth4xWabaSNV2q2UTZepdlG23i1Zhtj4zWabayN12q2cTZep9nG23i9Zptg4w2abaKNN2q2STbepNkm23izZpti4y2abaqNt2q2aTbeptmm23i7Zpth4x2abaaNd2q2WTbepdlm23i3Zptj4z2aba6N92q2eTbep9nm23i/Zltg4wOabaGND2q2RTY+pNkW2/iwZlti4yNx74NYuPWlNj6q2ZbZ+JhmW27j45pthY1PaLaVNj6p2VbZ+JRmW23j05ptjY3PaLa1Nj6r2dbZ+JxmW2/j85ptg40vaLaNNr6o2TbZ+JJm22zjy5pti42vaLatNr6q2bbZ+Jpm227j65pth41vaLadNr6p2XbZ+JZm223j25ptj43vaLa9Nr6r2fbZ+J5m22/j+5rtgI0faLaDNn6o2Q7Z+JFmO2zjj+Leh7Fw60ds/LFmO2rjTzTbMRt/qtmO2/gzzXbCxp9rtpM2/kKznbLxl5rttI2/0mxnbPy1Zjtr42802zkbf6vZztv4O812wcbfa7aLNv5Bs12y8Y+a7bKNf9JsV2z8WLNdtfETzXbNxj9rtus2/kWz3bDxr5rtpo1/02y3bPy7Zrtt4z802x0b/6nZ7tr4L812z8Z/a7b7Nv5Hsz2w8b+a7aGN/9Nsj2z8fwCoWiw=AQAAAACAAAAIHgAApwoAAA==eJwl2YMOIEoSQNHBvrFt27Zt27Zt27Zt27Zt2zb2JJP0+YSb6q4OHCBAgCAEJxRhiUBkohGTOMQnEUlJQWrSkZEsZCcXeSlAYYpRkjKUpxJVqUFt6tGQJjSnFW3pQGe60ZM+9GcQQxnBaMYxkSlMZxZzWcBilrGSNaxnE1vZwW72cZAjHOcUZ7nAZa5xkzvc5xFPecFr3vGRL3znF38JFDBAgP8IRkjCEJ5IRCUGsYlHQpKQnFSkJQOZyUZO8pCfQhSlBKUpR0WqUJ1a1KUBjWlGS9rQnk50pQe96cdAhjCcUYxlApOZxkzmMJ9FLGUFq1nHRrawnV3s5QCHOcZJznCeS1zlBre5x0Oe8JxXvOUDn/nGT/4QMFCAAP8jKCEITTgiEoXoxCIuCUhMMlKShvRkIis5yE0+ClKE4pSiLBWoTDVqUof6NKIpLWhNOzrShe70oi8DGMwwRjKG8UxiKjOYzTwWsoTlrGItG9jMNnayh/0c4ignOM05LnKF69ziLg94zDNe8ob3fOIrP/hNgMAOQQhOKMISgchEIyZxiE8ikpKC1KQjI1nITi7yUoDCFKMkZShPJapSg9rUoyFNaE4r2tKBznSjJ33ozyCGMoLRjGMiU5jOLOaygMUsYyVrWM8mtrKD3ezjIEc4zinOcoHLXOMmd7jPI57ygte84yNf+M4v/hLof/onGCEJQ3giEZUYxCYeCUlCclKRlgxkJhs5yUN+ClGUEpSmHBWpQnVqUZcGNKYZLWlDezrRlR70ph8DGcJwRjGWCUxmGjOZw3wWsZQVrGYdG9nCdnaxlwMc5hgnOcN5LnGVG9zmHg95wnNe8ZYPfOYbP/lDwP/0T1BCEJpwRCQK0YlFXBKQmGSkJA3pyURWcpCbfBSkCMUpRVkqUJlq1KQO9WlEU1rQmnZ0pAvd6UVfBjCYYYxkDOOZxFRmMJt5LGQJy1nFWjawmW3sZA/7OcRRTnCac1zkCte5xV0e8JhnvOQN7/nEV37w+79/gz8wQQhOKMISgchEIyZxiE8ikpKC1KQjI1nITi7yUoDCFKMkZShPJapSg9rUoyFNaE4r2tKBznSjJ33ozyCGMoLRjGMiU5jOLOaygMUsYyVrWM8mtrKD3ezjIEc4zinOcoHLXOMmd7jPI57ygte84yNf+M4v/hIoqP4JRkjCEJ5IRCUGsYlHQpKQnFSkJQOZyUZO8pCfQhSlBKUpR0WqUJ1a1KUBjWlGS9rQnk50pQe96cdAhjCcUYxlApOZxkzmMJ9FLGUFq1nHRrawnV3s5QCHOcZJznCeS1zlBre5x0Oe8JxXvOUDn/nGT/4QMJj+CUoIQhOOiEQhOrGISwISk4yUpCE9mchKDnKTj4IUoTilKEsFKlONmtShPo1oSgta046OdKE7vejLAAYzjJGMYTyTmMoMZjOPhSxhOatYywY2s42d7GE/hzjKCU5zjotc4Tq3uMsDHvOMl7zhPZ/4yg9+B/t36Q9MEIITirBEIDLRiEkc4pOIpKQgNenISBayk4u8FKAwxShJGcpTiarUoDb1aEgTmtOKtnSgM93oSR/6M4ihjGA045jIFKYzi7ksYDHLWMka1rOJrexgN/s4yBGOc4qzXOAy17jJHe7ziKe84DXv+MgXvvOLvwQKoX+CEZIwhCcSUYlBbOKRkCQkJxVpyUBmspGTPOSnEEUpQWnKUZEqVKcWdWlAY5rRkja0pxNd6UFv+jGQIQxnFGOZwGSmMZM5zGcRS1nBataxkS1sZxd7OcBhjnGSM5znEle5wW3u8ZAnPOcVb/nAZ77xkz8EDKl/ghKC0IQjIlGITizikoDEJCMlaUhPJrKSg9zkoyBFKE4pylKBylSjJnWoTyOa0oLWtKMjXehOL/oygMEMYyRjGM8kpjKD2cxjIUtYzirWsoHNbGMne9jPIY5ygtOc4yJXuM4t7vKAxzzjJW94zye+8oPfIf89+AMThOCEIiwRiEw0YhKH+CQiKSlITToykoXs5CIvBShMMUpShvJUoio1qE09GtKE5rSiLR3oTDd60of+DGIoIxjNOCYyhenMYi4LWMwyVrKG9WxiKzvYzT4OcoTjnOIsF7jMNW5yh/s84ikveM07PvKF7/ziL4FC659ghCQM4YlEVGIQm3gkJAnJSUVaMpCZbOQkD/kpRFFKUJpyVKQK1alFXRrQmGa0pA3t6URXetCbfgxkCMMZxVgmMJlpzGQO81nEUlawmnVsZAvb2cVeDnCYY5zkDOe5xFVucJt7POQJz3nFWz7wmW/85A8Bw+ifoIQgNOGISBSiE4u4JCAxyUhJGtKTiazkIDf5KEgRilOKslSgMtWoSR3q04imtKA17ehIF7rTi74MYDDDGMkYxjOJqcxgNvNYyBKWs4q1bGAz29jJHvZziKOc4DTnuMgVrnOLuzzgMc94yRve84mv/OB3mH/LvsAEITihCEsEIhONmMQhPolISgpSk46MZCE7uchLAQpTjJKUoTyVqEoNalOPhjShOa1oSwc6042e9KE/gxjKCEYzjolMYTqzmMsCFrOMlaxhPZvYyg52s4+DHOE4pzjLBS5zjZvc4T6PeMoLXvOOj3zhO7/4S6Bw+icYIQlDeCIRlRjEJh4JSUJyUpGWDGQmGznJQ34KUZQSlKYcFalCdWpRlwY0phktaUN7OtGVHvSmHwMZwnBGMZYJTGYaM5nDfBaxlBWsZh0b2cJ2drGXAxzmGCc5w3kucZUb3OYeD3nCc17xlg985hs/+UPA8PonKCEITTgiEoXoxCIuCUhMMlKShvRkIis5yE0+ClKE4pSiLBWoTDVqUof6NKIpLWhNOzrShe70oi8DGMwwRjKG8UxiKjOYzTwWsoTlrGItG9jMNnayh/0c4ignOM05LnKF69ziLg94zDNe8ob3fOIrP/gd/t+iPzBBCE4owhKByEQjJnGITyKSkoLUpCMjWchOLvJSgMIUoyRlKE8lqlKD2tSjIU1oTiva0oHOdKMnfejPIIYygtGMYyJTmM4s5rKAxSxjJWtYzya2soPd7OMgRzjOKc5ygctc4yZ3uM8jnvKC17zjI1/4zi/+Eiii/glGSMIQnkhEJQaxiUdCkpCcVKQlA5nJRk7ykJ9CFKUEpSlHRapQnVrUpQGNaUZL2tCeTnSlB73px0CGMJxRjGUCk5nGTOYwn0UsZQWrWcdGtrCdXezlAIc5xknOcJ5LXOUGt7nHQ57wnFe85QOf+cZP/hAwkv4JSghCE46IRCE6sYhLAhKTjJSkIT2ZyEoOcpOPghShOKUoSwUqU42a1KE+jWhKC1rTjo50oTu96MsABjOMkYxhPJOYygxmM4+FLGE5q1jLBjazjZ3sYT+HOMoJTnOOi1zhOre4ywMe84yXvOE9n/jKD35H+vfJF5ggBCcUYYlAZKIRkzjEJxFJSUFq0pGRLGQnF3kpQGGKUZIylKcSValBberRkCY0pxVt6UBnutGTPvRnEEMZwWjGMZEpTGcWc1nAYpaxkjWsZxNb2cFu9nGQIxznFGe5wGWucZM73OcRT3nBa97xkS985xd/CRRF/wQjJGEITySiEoPYxCMhSUhOKtKSgcxkIyd5yE8hilKC0pSjIlWoTi3q0oDGNKMlbWhPJ7rSg970YyBD+D83WARr
  </AppendedData>
</VTKFile>
