# Supplementary material for: Immersed Boundary Models for Quantifying Flow-Induced Mechanical Stimuli on Stem Cells Seeded on 3D Scaffolds in Perfusion Bioreactors
Source: PLoS Comput Biol. 2016 Sep 22;12(9):e1005108. doi: 10.1371/journal.pcbi.1005108 (PMC5033382; doi:10.1371/journal.pcbi.1005108)
Supplement: S1 Data — (ZIP) [file pcbi.1005108.s010.zip › Cell 16.vtp]

<?xml version="1.0"?>
<VTKFile type="PolyData" version="0.1" byte_order="LittleEndian" compressor="vtkZLibDataCompressor">
  <PolyData>
    <Piece NumberOfPoints="1024"                 NumberOfVerts="0"                    NumberOfLines="0"                    NumberOfStrips="0"                    NumberOfPolys="1922"                >
      <PointData>
        <DataArray type="Float32" Name="s_cp_pyramid" format="appended" RangeMin="0"                    RangeMax="1.#INF"               offset="0"                   />
        <DataArray type="Float32" Name="s_baseline" format="appended" RangeMin="5.9831102746e-012"    RangeMax="6.2240344822e-011"    offset="2544"                />
        <DataArray type="Float32" Name="calc_baseline" format="appended" RangeMin="-1.0386638077e-010"   RangeMax="3.1416419466e-010"    offset="7284"                />
        <DataArray type="Float32" Name="cp_pyramid_tot" format="appended" RangeMin="-1.0516104112e-006"   RangeMax="3.0202843391e-006"    offset="12120"               />
        <DataArray type="Float32" Name="cp_pyramid" format="appended" RangeMin="-5.3921194194e-006"   RangeMax="7.3108531069e-005"    offset="17264"               />
        <DataArray type="Float32" Name="K" NumberOfComponents="3" format="appended" RangeMin="1"                    RangeMax="431547.82579"         offset="22284"               />
        <DataArray type="Float32" Name="s_E" format="appended" RangeMin="0"                    RangeMax="1.#INF"               offset="36312"               />
        <DataArray type="Float32" Name="s_cp_pyramid_tot" format="appended" RangeMin="4.8070752934e-010"    RangeMax="1.#INF"               offset="38916"               />
        <DataArray type="Float32" Name="s_E_tot" format="appended" RangeMin="1.5023574829"         RangeMax="1.#INF"               offset="43232"               />
        <DataArray type="Float32" Name="r" format="appended" RangeMin="2.3172403871e-006"    RangeMax="1"                    offset="47616"               />
        <DataArray type="Float32" Name="chisq_pyramid" format="appended" RangeMin="-10164.272461"        RangeMax="1.#INF"               offset="52188"               />
        <DataArray type="Float32" Name="I_pyramid_tot" format="appended" RangeMin="-1.301355951e-006"    RangeMax="2.455621825e-006"     offset="56320"               />
        <DataArray type="Float32" Name="I_pyramid" format="appended" RangeMin="-7.138223009e-005"    RangeMax="7.0106966632e-006"    offset="61320"               />
        <DataArray type="Float32" Name="E_tot" format="appended" RangeMin="-783.84875488"        RangeMax="7298906.5"            offset="66420"               />
        <DataArray type="Float32" Name="chisq_pyramid_tot" format="appended" RangeMin="0.23255245388"        RangeMax="327.79006958"         offset="71500"               />
        <DataArray type="Float32" Name="E" format="appended" RangeMin="-280.25927734"        RangeMax="628979.125"           offset="76508"               />
      </PointData>
      <CellData>
      </CellData>
      <Points>
        <DataArray type="Float32" Name="Points" NumberOfComponents="3" format="appended" RangeMin="2.8117444859e-006"    RangeMax="6.7595228419e-005"    offset="81580"               />
      </Points>
      <Verts>
        <DataArray type="Int32" Name="connectivity" format="appended" RangeMin=""                     RangeMax=""                     offset="89688"               />
        <DataArray type="Int32" Name="offsets" format="appended" RangeMin=""                     RangeMax=""                     offset="89704"               />
      </Verts>
      <Lines>
        <DataArray type="Int32" Name="connectivity" format="appended" RangeMin=""                     RangeMax=""                     offset="89720"               />
        <DataArray type="Int32" Name="offsets" format="appended" RangeMin=""                     RangeMax=""                     offset="89736"               />
      </Lines>
      <Strips>
        <DataArray type="Int32" Name="connectivity" format="appended" RangeMin=""                     RangeMax=""                     offset="89752"               />
        <DataArray type="Int32" Name="offsets" format="appended" RangeMin=""                     RangeMax=""                     offset="89768"               />
      </Strips>
      <Polys>
        <DataArray type="Int32" Name="connectivity" format="appended" RangeMin=""                     RangeMax=""                     offset="89784"               />
        <DataArray type="Int32" Name="offsets" format="appended" RangeMin=""                     RangeMax=""                     offset="97108"               />
      </Polys>
    </Piece>
  </PolyData>
  <AppendedData encoding="base64">
   _AQAAAACAAAAAEAAAYgcAAA==eJy1V3s8lekW3mx3xiWEXTTVFo2k9ewdMyTbbRPRlFDGVCQkulPpghq5HUO2ajSRpMtIkVGqM+MeZiRGctDlR2aM3EoxotLpOL+j6chUU97fb/3xft/7rud5n7Xe9a2PwQgOYgzbf8af5yPN7nQJWKpHaJpbMuVan6OIJT3E9simN+17s70Z+89mumAlhexJINUoC/DaZ6A6/Bwl5f6O9+fx9hZUVUSL2pNpUD6O5syLpAZvT6S2E+wTVMeAx+v1KRaup7i2ZogHRyM6URKVG6RQp68ISdZmfOKdPeZ6WItnwIlXSs+FOnGlYzGKWutwWF4P0oNtdKy8me7eNsc6D/6Y8Th2h4v99QFYvqQGic23SFR2kBZM+RgpXr1kPvCEWo2zSC5uInz8Ut87R2UEmcM+nPN7qJv48DgozfEXryYRvzSy9TxC2w720ZRV8XCf8gQ9NxSxXxuQMxJCi/Q+bHXdDW3vcBzxFoZviglMBuWHdRGcvM15Vz51jxKIbzwZLmV3ie0kBW2+BGzTRVBBKvg0ThvFh4wha1tK6eo2KLhohsgaX062kga63CTR8LMeGjRlR43LFF+5Ufn4hTZSUXArrbsRjJCVcoiNl8bcY+IwvXOWmP736MD4TBJ45tN6RwnE1OVRTfg9uuW3ESbtn0C3NwJCOg9I7UYHPVn445CexT7e75QfOTcUoMWeh6iZPXQiEThZ3UkCuR6yUf8F7lEMFNwppMvO6rCqYCLQsI669CdBaMI87Cy1hL1rL0X4xdP0WkX4Sl6B2NfGsPXUwM6pt0fkx64dGnCoyyKdrpXgO0XSbeUCmpNVT+66WcQ+txY86ypi8tMoJn8VyjbyIJTwjFgV4fieyYBROxNJE8fBZPdcLOMxoJIWQS6SMyEJv1fO6rq0kFba1IzAbr/WQJVHM0niKx1UmlrDP4KB5WZXhtdZmGujigecf9g3/GxbQgaye7MRkS6AxDk22kUNIBQ6DZ4mL+tAGFuUwzr+KcdnmzTHW1PAYVQ0Db9LdEunb1m/0pbf7tMd5u+j3he/6K4R8fpitSxEVVWhKyuB7SE/0Zel61Bju2JEDu3jxqNwuQXUFjLg3q+OKsnLdO2INMZbsdEiJfyK34Ey6+G5lseDEXy0WqdiVrkKmg3ZWMAoIgGzkx4ddcD6QxFIyYzGVg8f2F5rpvJLYpDni8KXrwTpFk8U/qrM3TWBibKdD2lPjsQwhr/l3lfwVR3VYB6Q/wqu+sQ0rgxfB8WNcajVDAXPvpY0betJ7mzJ8N5FnT5ovqoDTsEkFI+XR6JUGAZiFsPzzHG0Ddgh+xsxjukVSU6DzwCxxWbC/lgChTs8HMLJX/2IOGrMIV9zPs8a9rlLxho9SmGUez4UlqJGYM6ajpao2SPi4NoUyynkbcYmM3tU1lvhND8UOrNUkNn1Bz2M5UHAl0XHgC1qSzLQdFkOyaV26GSdw9fzRdAlnkKN62SwKeYSXT2jM+RbxLOS+EoF1BYvgvx+YVj3PsaiU9v+8r4qWhIczCfgy7OtFNKuizttWuhOUoL+4slglYnA95undHwBA05zFaC7L43i1whjOmuADmt8hKYDgxQ58xK2hp6iiGIVJDoK45f9z2l9cg2pTJWB7ouC+lfY/wrkc+Z8Z4Ampj3WuZyGjeE0iDncpd9SIlGW9DFWxbaR5YJA+F8Yj36L6TC9Lo/NS+dBj9tKbikXiH3+c2x3lsKzIAX0UzPdMpkAt/X10LVmvrFG/Zi3ZSjfyw7xOXF783BC+CMoXldAfEsupVrJ4KqCGjx0Z2NG8AsOO4uoeIUo2gw24vgaVfDyvLD0DME4ygDJjBd8JncTw+vK3/puJn0VC43G2bBdowy9jPk4miCBC3SJ9jkA/QG2cLJYCI6zFuwPzkCs0GFEu/xMywRSnFK/DvKrbfkAvVxwULVNIQz0GDB4rMHZ3fYt8bt3QKYrEAEJhaQTUkYbagPQ//RFTtMW5AjyqF3jByqRryfXA3Wj4L9bf5ico8qVrlJGfsYGztSTfaR/PRPiOTOxsKeKHMtXI2ztRbRG8ob0PbW074Oc+f85BltcxHZjGfhdF4NCVBEFJ+mj/IIobPaUcwtyn9KWxxXk3q7zDjF+Nw3Sw2S4FRoqaLwnAXE3ZRhN/CeYhieG8PZP2g6jZc0f6NyjW+GDP2jq6UDkmeljx4lL6L4vgML9RZjPUgav5ho5Vk0bo97wv1ppBqxBy+K9Q/ey0asWMex+euY0jpPhooblfbvfeP4Q8c+4a319uK/q/7o4vD42191cOAdDiuA6zgodOVlw2O+MfUvsMC72MuVLBY75f9PeygxM2JuKuf+4ShKhN2kGX517M3clmr5no7Ra7b20r1O591Y96/MAZSiYb+Jae9+kNdqGSEi1Qa5METrtePg7ef3261+uW2GWiz6VAuKV5NGKWeKoC3xEpk73xjj//zeCgxrC7aF3UJ772WAzzbJYDbcwY/zU8sMHrDsvsUbTYVmIF1RYl2kXaw4CLZh4mpyCfwO4FvvpAQAAAACAAAAAEAAAzw0AAA==eJwNl4df09f/hQXCDIQkJCEJCQkEwsjnCVNE2YoKiopWqsWNiPZXULS49VstWmqtqNS6Rx114aoDFOu2tm6rrSKiqBXrqCLDCg76yx9w3/fe8zr3nOc6tDYJW2o9GGqwkJ+tpPWUkeS/5BQ6ejN/uz03+kbSQaElyvxB6FYZRXJZKPf/DaexSkFsrpyjJnt2vzPg3+RMzWsFq+4M5nO9P74GFaMSQ0hUuHDhnJzZ+yWcqYln8ysj60qNFBnNuLW7M9W25/sMHwrc5FTvlnLmOy/beh0bU9xJcNLiNt0Rp/MKZAfkpI/z5nGOkS2v/Ol83sTZhwaGxJk5XxfJlu+1PByi4n5+ILtqZCR11uKRqKOhXsHnc6OZnK9i11QJoysjWXA5nWfunvRcr+DQJRkxakcOHHbH/4yWlOdwJMGPUpGcxPFBTPSzYomO5kiZHZltGr664MrGOm+KjhhoXeYPo3T8utSCU6ozf3rEU/dYge9kX7QJbkResOP7/WouZ4cgpHZB+qcrrUcjqV8pZWGlDOlkNSMO+pEucyLH6kZKigFpv07MLI5iiX8Ad7b58NN2DR7rAzC88eXtwI5MG2zT4pQe/8Uyqre/ExSDfCEnFstVLb9v0DNjYgABtf586NMstFyQUNwrlFUfmViX7Yz0WhC7H6l4GBDI+zwJdmM1iOOlXCtQM/VHCRk3xIi7OVOxz4XqBx58sJdxadEHYckEZ55+9lKY4+NOW4McB4Matx3+eIxS8yJWzYrL3pTY+7MmLgVtqI6rgakcX2AkbKeGLEUUj+Z1IqHJkZttZhI6hTAnwon9Rleav8kn/5iRMn8TJ0ucyUwKoO2FhAlf2ZNTo6TrUDfKCvU4ZgTxV2ogomSbBw52JGaMK+27XHjzqScLLBrWFTnSZakT3yyK5bhtbo9Wd5J2PRSW1blQFBXMjogYTKdVeJSHYxdmYoV9EL98G45sYjxNv4v5OU5LyTwTidUDODTCl7WHA1hy18KCrTH0O/1K+KqLF5e3+uAUpmT2CStfzw7jtt7I8r3pjFzRD0uYnBFZy7i3MxWXCjleYa+F6Ul2SPb8KyQ+7MBreykX7zjQ8JGFUQcCsJjV9HrWi7nxHoz8K5Q3OxdT+WEefYISmbPYmxFr/xUuxIdhjHfD57wHJzNiyO/SA2ORmmepCnLPq/lb68qk5kD26Cy8v6Rj1BA/2l6JqM10Y01FIMeXe7D0Ewmnzygosuk0w9ST4F3dKXH34YGbwOnbZrp/kHB9/WMhb4Y3yQ+82NYi5VO9nNQea+kyxI3q2zpOqyJorBbh+qNA80Yl9cMi2BLTmc2PnFE6JHBRIedFz2y+9YtmcbCcGyefC8fvVQsX/5Yw96kRWfF1YcDkOqHhHxnx5yQ0ZnlzfbiaVeGRPHol490BPdteqdh/y5mv1HJUE4PwbXHFJSiK3HoVCyJNmI+LaHutIei8hkxfPw41+7O50Jt338mpUKroUe9Bxzv2dKx8IZSsaxRWVSq4Ed8ibOyUx1aPQFSHngvu80IgO5nWKXJ0IkdW3utPXU8LV8f6Mh0dBQfc2NLaB7HN3/mCBCLlFLTo6FWupnGjkXOVzpRtMrJwH+SvDebUdjM30sM5IXLGeVAo7S1QpPamm0NXrOPDaWpsEDZ7yOjY0YOPgp3JcrOd8d1o6t7rqXreFelQGf+zrbk0R8b8syKu39KTF2Fg/jBPDLdkOP7QhU4HPeCUmmX5FhaJZFzxTGGgypW2cTJWeAXQfDaYPTI/8mKszF0Wyz+KIBZ2caJeF8Swa6GUN2l5UxjLo/AAvuhnZf3vJjIyjOTo7ejmZWJIpIyT9UrMO9xpPeCDb0AnxP5aWi46EmfvyYO+LnwZJWbMEznN9w18fMPArzY9eWyieGoQd3qpeL3exOXqdLIOeDAhI5r7C8IpfRbA1nE6Fu1OoNt1Dwo66Mj6xEDkT1quFQpoHgYQ1FPNFzcd2BppYPZrA009/xWWtyr52ZaDsUeDeD4rkN4lLcKOt1p+Ge/On7kK3K/ZciupFzdVWk742DzxmZxNSxS0rpWw7R8jhas7Ily18Kctl8NEtj5IkPNtnYEJywfyfoWVw61m5DES0ir8yF9p5sz9GZw9KeOrxT5ssgZRbttrbT8FeS7wYFoITn56bu6SU+lrYXwfP07Z5k0yxrPkuxBq5nkxfaSCxz2MHO1spnCwFwPn2+791JOAse6ovnQlXj2O0ulGRJuUhB23orovwVriw2dHR1BXqaWDuwgnqYqh5TrGP+tOtuDOxCQF1yfJ2T+rAzvXPBPsKlqEG61SajfK+DtHhVudH1NKvYiLNjLxnYZ3z4O49VbPBrGSP6LU5Bbo+aI8lbIjenLjBGbluVHooKR3vCMHfwmgoNSHJWtCiHvow0GlNzc8O3FB5UWtl0DKf1Z+q7VQ5ZTOpiQxuz/rRLqnFd8sMa1mM5vjvCl37sCAt83CpTcanrT5sC3QxKrffXh3JYTX+0L4aYobZxqkTCsJ5tJYE8v7WxneXc+R/faseOHMl0/9mJrvTliiA2/twnDd4cnPQUpOp4ZxaKQvl6LDURZbmLfEDWNhOBvHGPj5j2CicGXzsM78NkLHvVpn/vleTNrRCAoqEogoB+8LudyfoeX7UjN2jnIMtrnGE01CmF0ITyQqqhq9iYuM5tyK3uxf3CBceOpDmn27IJ0ZTt9JXbjzMpDnVc3CtkYFp9OgYWckh5u1nN3sR+oFb6pOR1O/S0d8hSuDrVourYvl2KOOVIq8+TjHi+3pZWyLE6yrSzLQNG9h2CFf6zLNVd51GEi56y5S16j4P0MQ2Q/ahd6XI0hMEXOrlzNTE/ryKM1C7+BEvjmVhMs8m+83RrH8ryIODcslojmagXNjWakMYeVRb9ItOobMyKTCpn1feyMPwwcyybM/K9tNBLpo+WKcgm/t2oWEY1JeqMPwOTOZcd3FBAyQoOxpJvpIMo5PYhFsGlUc8eZz2/tpWKrmO0UYtWdDaYn1Y0FbKBkXW4QNY8zs7xrIygMh5A0byIpGObf2WEldpcE03AHpL8Fsn+mLg5c3r7o6McdehXFvCku5SuSGOK5e2sag/Hjak7I4YdQiUtj8Md+eu4dE6LUK1o3RWUvLbN2aGktZ6EfITti4arcrP47rhnadFMsVD2JHy6m5p6Y5K53/vJKZNak32Pq7+KScCXM9iPYXEdrVmRc9moQXmQr8DVHo97UJ4itB3Mz+Rxi/wonVURIqN6fxmb+S2kfubN5r45iFftR9fYPTTUNo0HVm9d0haG16nrQxo9TFhZkagerXfgT94cI+tZG3QRbOhvpQf8nGPxI3ZmfP52nfIGr0tjd9N5z9/0um/YqUuE0hrD6qZrqqM2+7WXjlug+NyNVKVjT/Tbb1q6sPrgMN1CfesvWHH58cVVKiUSEerWbMio8RlahpX+KAqK+Sg82hxBxMpbxIx+JrIsYl2Tg1U8SyRhMxTx2RvQxlcWcfPJOjSUtJZN6YPHZOLsCQYaVyynpOFiuYPTiQC1IxIgcBp5PeLHrUn1nFdnxX3ce6800e6p8CcckZwF96E48PeDPtgMAEdSSyvV0pSvGhzFfMnNsmmtJ1jH0nY1yDB9NvhnKl0Z26Uj05U9052aIiensu+iuB6G0se2z/M0HpaWHGnShujtJat5uHkeMxCfe/99G62IDbPjfm5Xewrp18mOOdu9N1oYnagV5EPVShHRtH9Uwjg5bHMl/tzm2nSHbfFtP+gzdvj6lx8nHE0C2MIbNDuCdyYq9Zw3qPYFLyxJSm+jHPQU+Wpy/f/xrCGFuOh1018FreAcmHeNZbRay1ZcRHhWryiuu5cFjKVV0Ypb/5M/hVKC/HriRkYRKnGjYy+lwn0m73J0I8mjE3vSDzR06OS0ZV24+aHnNYvMHMoQ+5rFqaQe35VJoShzBuRBGdXPqRbPtvtI3vwkjnXD7My+CHkfdZfdbeminNoXFff1yG96fyznbaVmoIL2oXlia58iFFwy2RmYtrOuKqF3N1a08bD2Qza2gid7b6kvn1Ppw/mPl9RBhCVCpzvommJtLM165GolP82LJQyS8vPdDbBfDWxoHSNVp+tmj59sgJsqZJKNWGMKNcwFPiQnl4GHNfB1DzJIe0NzL+eyfl1nEfOm1Tsd1NgfGWC33LfIk/asShxJNL6Q5YAvw5NzmGGb2U1LQX8T+HWPrf1RO4J5nG5yZSbZxUqk6g4T97RGv0lOzwxlMnYsNQLT32ZNOn/wjrOetICj7ZRu6xWM4URVBVHM79HqWs7zUCl5UBLD7gwOZu3TguLuDPdX3p6PBSWGHMZ42TMxQmMLrrCKbuFaFoNNB9BlybEkD/e85UOmooO6ZBPucTlNkC/hVd+GFLMKGKVXS3eSftTRAzX3fEa2waP6g9Edlyaujrm0JopY4nZSZqVpkZ9NtQCj/tjNeTRHamBXJkmYZ9ruEkOM8hs3g2v63pQ8+pgRQM74o+vzdPnZRsbtXyPkbDKpvX9lSJOZ9v5VGmP/VJZjyrtFScCKMqJ52qcgnTJd7WqHtfW4OnXWP45E28qfPnRocUpt6Vs3RSCJr2CFYGJNAYE8JysZ6h6ySc36rBbbKOmfZKjlyUkewaSsQ3ndn+MoQpNu47M8gTryp3Ho93Y/xcA70KBlD9pYRFp2cy642R7s/Mtr9kIrPsumIq9iG17plw76yS+22O+PZ7KQweDf8P7192Xw==AQAAAACAAAAAEAAAFw4AAA==eJwNl3k4FWgbxpmRNhKpRnvTtDu/V7SYFkUz7dL2TQsVlfZNUVIiQhlk38KxJOuxO1miENnKUhE1lWkvac+0qO/88Vzvv8/13Pf9u69XxcaFnLRUHMOSqdwUj2RBLGN/q0Z/fwHR2ocZNNUbu+XpjNLxoMjXk50L0gneq84wtyNsrJVyVy2dKaV1lGtqi8dZIdwwyCApIpydN2I5dbGao8vr0bidyfqxjaw3KeHwvjgsfq8hpSSYMPNLZI3NRG6diCjzInCxlFUFpfzYV0KuRRpnsoPxNcine3s930LjUDIOJvV0IXPfDRdaxrmseddG56XHEuX0w5h9SSVjsj39Y2NxNc3B7X4L5sHebDpfyvDMZ+hn+iCv2MitRGusbyTjK40nb0oZ5maX6fQ8i9w9m9uvvVDbFUZUXylvnNOZoJqCk/FNkkMrST9VQi/jJOQT5Szd3YTSs0qCtukwwvEOX81W0fUigTuGRVw/9IKzfGXbl3L8LGOYbtLCDadc3MwL0J/mRaZhFPdFGms33qDcOJEfvmdJmVhC4646VitdZ6FhIfND0nlhGYeNUSqT4m6iPN4Qfc1c/nLLIbPBnapnmWj+VU6T5TThr+FA+eBuoiozl94F/YSWXjcCvC9zfOBJ6h4bYP+siHFdZykYVIr264vE6fugPvwyOyV5XAktptA/k5+XFGM/3w0lP1/GdMkZuq4Q0zQ5LkPjSBydTp8HIQzJlTGhKZkW3OlWloPx/TLefSrmYnQtGY06ePrcZNk+FUKzNLCc10BRqxRLrRqO3/6Ig8EQ8d+nBAbdekTYuTxeBN6gMUROcstT5utGsD/Lg8BIKRHtDZx8ks9EO4XHQr2QZijeSa6Ma85Eb4UpW4KGCpXe/zA01Y1xq6vYpFND92fVXNPWFlGmQ8SyD9W8m9uCrfIUupZNYPjXHgwwzZO0WgwiPceZFM0EYprzqTW6wkOjJHSeXGX29hRiTkYyOyGSvR0ySg2jma2ZxogiOX+PkjGu051DT6Ws3BCBvlo2Pda0YvW2DN/9Iaj2LcLpgxq2q69J1mdGSfZl62PyqwopZ35XaHaTl8qZ9J6uJNbwkUcHr+PYbZgIntVX7LOy5Z/jt9mp1Ea4prJ4GmMvlG5biZPyI1ytWMQBzxm8SbbDTi5D8jqV2uHZrDuVRcYVF77+Y8ngd8Eo7+0ko7e66LvsH768uqnb772KYGgUFs/l/Op3Fp0Dp8n2uyA592ISVgs2UzzjX4mV7QL6qjWyyFcx/zVzry6Jv/6Qsqd2FdN0XZhr587y5VKej40mLNcZDztP8kIT0Ltczr7MKKrMQrEKPEedYwbSvTNo+2rK9QZl+g8aygnTLknsgwFkt49ik7U5W9e4oT8mhyEDlUTb8EquZg8Q0n6/inPqA8Sn1GXEzF/PQMutLHe/gc75AMxMTisY4oFpVx3ms86ifqaBpR8Dubuqnl3a/qzblUdKXQIPJiZiEqcp+jaoiCUKvW0N/mNqsabQmdlb+NgUcGCIKRu2nmfql1zUXilzv/GbxMhWlZz3OlgauOCj/i8pY48wQ+Mk/epGiJE+/jgs8iPGIwnNqMeEDdyEU3kBWrFBhAamUWEfiEtKIBmh2dxV8kbVMxCTbZu5vz2Kjz1CuK7wbf68QGZpFkoOW/zEhwd3dV0Lf0hsNVrSvJruyLL1sik21RNz5LMIdqnmUFsjk6zvkeSnRa6mqtjb3ZpLhhexK0xiYLUPbX0DMB0r55anLU52abx1/4zdbnN6PgzikY4h4xU5XGV3Dd27tYTeKMFo8SbU/5XyS6eyiBLa4lhIMxM/v0TTsZewHVlH58bexA4u4t6nKu7NlWJ1rIiymdOIcEuiMDqfZQvO4zCwgqYVucjvJaH0LpAnKZFMvx+D+vooXt5w5XCkB5YWcfTok8DytESuDQpnQ0wu19POc9M5ljebIwmaXItjymWCp0UzXfck7eeVRKdLD+H9VsE2syRaL9QwNlnGi1XBrDWppERk8HlHBn3GX+JI+nWmJkXQjSSGDI7i951F2CJjkWoJvlNk6Ejb6NA8xNr8B7iNTmRxUA2TK8tp1c5i1Opgbj0Kp/xyA96v12G8M4zQwnK+D2hCyzmOkRl5TFRrYeXyTL4X1qCqcpPAi7ZENYeRfimAbwF+3CpTFQ2JxXj1l1G/OxiZ+zlabBNpXe3CnhNH0dFuZorjaZziI5HdPcnNhVqoVgwUL0KvYnHcnV7OJ/D37SVCEyNIGB5GdEgiyx9m8np/E/V55ez82ZO+IyO5OucM9fMiMHaLZIMkn18qSpGnVbBsuS3+QQGsWxyBxcNmYt6uJbQyCr00J34KzuTd40rOxBawJS6PUdrKYuaiYJK94sjv+ChxNc3gmU4u/x70Q3eCD0MDvPktIJv+D5VEYO8VdPzI4Mp8PwZ7yDl9PYj/ZgRQ4RzIa59H7KzxYsmRFRguLONJjzucm1vJ36/usndSMbbHzehbHct9C3e8UwO49byMyJrpWHwfQ/tJXyyUhfAfFUiJImfGY07QY4svvlsjKBlez+HSGslBiy+SdaeT2O+Ry7ezHjQvyyD5VDYzxGVsck9hXR/BwlmOZO8sZ3JDHXqmobROC+DOohJSP17jq8Z2nPOUxMWtGYyxfsYZ5XDyux5J/LXPMmHKeWytm6kaFUf2+zxcI2L5Xesq8m0XKE9YIDzG9BQTPNuoyHxAx2xPjmnIOCDxY9CTD4wNi+LtMiPqA06w4vMMxnePxnh6N6GeG05GTSRaL0ZR9voEOSFZ3LvrSlTpCN6/aMTWQ9H32ZdRfhqH4aqjvM0KJmpJBd+vNFE9eojYukBZlG1r4C+1g8KqeiWqF/cRsO1R2sx0dZldernk9Qdz2Z+pZvQZuge7EUuJbJvMpiopF1q8WBncRsT2EJoOdhNTjsVhkvVBUtYzSdGJuYysT2DUj3wG327Gy9adzNApHD/iif5yBZc6OljcaU3QQSk7TM4RaxKIdtQ1NKQWouXjde7Uv2SFTEm0Oq7muGksU0fuwcSzlpEK360+Mw3XigX47plOYGM9qW+LaNlSxqJhy5jkXoX8D0d+rM3BzC4e4zmB7A4MJfvzRRpWOJDTzROL2jbmXDjD/ZslTLWOwfdLED4KXXya4/gQ/4MnEbWMPrcGj0oVRvechPfTTDaud8fPRRMrgxNY6f/MceVS9LeHM+1qEHkGvjxZX07hbwn0iKnm8egYev8Swpv4OIWH00jRrWfq2kxqtsVj62dHj2YZxgulGCuy/9TpNBaV8cy1COF5cz1nbiv6u2yOeLHqZ9GmsUQkt0azyrCbeNTnusTT35XVEmOhmRQl6tsTJTu6OSJ/9Ijfh8WwdkoL5xZ6sNvfgY3RnqQYBeOoK+N7WgnDc7M40ecsA67lEtIeSYjCU7GX0jFWcOOnhhTmKccx60kor79d4MQnL8Y89GZJ75H8enozKjeC+KXgm6Ri6VNJeqQvQnGr2j5bGN1/b+o/xUE0G4fh4BfBK4OTFPZXsNr6IudjIoma48wZG09cdEt5vP9Pbk3awIyqU/w9sYLXVjLwzob3YTR02OCjHM+6qylc++HKtl4ynlnoiW+X4oTjfHXRcvcivc4PEqH9pgvfX+2FW+4hsWhoPGsdimW6XR1oLcxkZVEVNv0uoO6RjXX3JJxX+vA63IJoG3cC92WhdtiTTf7pDFrgQ4F6JtZ3s1k+MJ2tTsnYS0Zw9KoDh2OTmd8zgKPdfKmbHUijq6awaQ+mVG8IZxrHY2m7WtGfysImLBOdpPXMX2jJTgXHEoWcrufefLeLwEgrlfAJp6iel8XtY6ewCi5gdrsTtk+cybGVMk3lHAZOecSFS9nuksiD0gAeD67EsCOWhxs90A0MwvaVJ6efuxNvPU/Elk4TI3vPEV0FAcImQQ+VIfUEx4eJC9nniPEdIqtuSMNz0S0e2D8nRvaSQ+7q4lriczondxdBs3qJ7dv0RUf6H8Lik7YYlxctMfqjniEdffgvXSIx1IiXHRkskRgvTEX+P2OmKptxNOoKqafeEOIlwTQimRPZcmTftjBz1zqkVYNoDxN0qvZDuXUcV3r1lxztdYr986OQfk5n/swkjhmGE14dQLiKM0vys/AQz5m8/xWERHP6f1bsv5WKsdp2YrZeZo80GOltOW6aiaSvLKH/oxj6dewgxMMTV2krBxVZv7Z7nTDWcxDSsTJcN9ZT/2quuPDyAvufa4iWw8lpEx5E8ea3jez+8zQun9wZaLyZBoX2G2cY8XTxSNLDxmOYHMzTkvN81/Dgb4sqVP8aJ4ymjxJv7HWFdt1TGqwnkHDoJBELIkhZ6sq155toqsrA8k0KdxX9VBckwVFtgFg7wJwPmls4a/tFUhTYLkko1JEUTE5it/MVdtz05vrkOOr90ulhHk+HvSfvSUbfM4ZVpqmc3eGCc7WUPHMp7xKrWJa8jt53pDgk+WPWJGfrxhz69iqk8KcA3PZ6sD3Hi70jQlhxyp7oyQeE2ZJV4rjHC3IrJ4qUI12kGs+nfqwPORZhGPSvoHt1CfWbmhjceZz3UdEU/RSHVmEe7qlxNE71QC1GsduwbPrZbOZvxyzStFzo2GXHzEteGI5J4LF0G5MdPLi6oRxTvRzeWZXQfYApTUNrsXrpydKtDYRLhwmj8euxL1zC5wcmYmnPYfhN2UXQ4SAyLngRuTsf7UORHGhPoXxTES5hxag5hbJG15XCpvP8aPJFuzWE8X19Wecsp7gzA5WW/ahK88hp2cLw2y8xr43jUEUZ8/aFQFIktWkx3AmNIU2eKmoNu3hooPg/1szkl4Q4ftIKF/8Hao/6Xg==AQAAAACAAAAAEAAA/w4AAA==eJwNloc/1vsbh5URIkoIRTR4jIzv574Rz/OYhZQWadcpKiotDZ3S0lAhKWWnlKKM7/1FyOkYh5DQifxQkXZpqnSkX3/D+3q9r0tjuwPuUmiiYylH6fhITSE/rp3+dHkBy+KdcM+gGOs0f9GzK1pY5/mOvxokRbdOZzb+5D4+tfl6fqyyKdjoqELMug/8qUvmyNdsI+6LI9ouTqMejUI6abCfBp5oYeE2KT5e+JE3PfmI/BInC/0PNfCmox7e/C+X6otlhSc2x2nzuRJ6YPQCdl0NIE1ww5QhMkLVokvkZhNPdiuk+CLQEbfNyqGoqykUX2KMsi5S7odCan7sWlPw++Mn8/gvll80Xh7aBlVpkasZ7lscSd0DEpTZLVC4rQNav8ul86udaaGJGKdPS6LPZY443buFzJXSqfdnEQUpxNGrp6cpIvcL1SX38UpaasLzmiFClIYKXZjhjielM8mro5z6b7rg5dGRpFYxEZ12HmAeGpXc/LMb2LjlyazBoJBZ1kezO34bQHXpT4p930MFF4k+TdfGZ7UONKeqi84YvYZNNpPxznUloT/jDrV4O+PwP+7SwbFXyDNJivf7NISKiRnUvkaMtVGagkbfQjpdEEGN4niqCvbCtFIJShw/0JosMSb6LqMH5+PBV2Ee+/VVBAG1H5jpqTAYbu0MJqu92UEXT6jMLyaXoufwysqYov/nhFUbOAxfKUFbkSOOaTdA/X918VnzRMF0tzMO1H2jsL1pRIPGeMVAgjH5R8hyuColdb+hpUsTyD2wm7UHO+EW12xq2aGHcsoO+LpqHeuNGQ+lVbNYS382m/NlGLimnWJ5yf4QKyOCo76P2T87n7O9Ik1sttlDj9dpY1Z1H9FhMb53eky6olD6uMgCL7/UEXriv5Bv9g16/3ikMKt+qJCygqegJjEuazJC3VRA37LhZD1HDy8kyQqrlcVYOtkeyysNwSd5P1vh1GiTm2IBouGdbMXFeOawwRu6ewW2MkwKP9OPw5oOfUhSG4Nng8Zid20tfegah9dGSHAGGAl7g+/RCCsJyqf0kO96S6zxdEZRuROG2Tuh1LCcZiml0lb9w/T1SHa+n7cUz0un0cWuSPj+w4jKHXfC87TRsNTFAKb5/AFrXyrBHOhmq9a7QoqfPcwQX2D/LveBtcoToDoukiF/j9XzScDbt7ClmvlsVKc9TlyvjfOmcpgpssd6PQ69TB6Qh0U+zRyaRG+73HF9bTU/5rM2HIgrpjsmSSTzlmFWJkcWpfEsM8YZQjkFOFChA9lNUezUlCpW7GkMC/37GN86GXJ+zYXDc83BuaCXMy/RhVJZCzAKOsSO5FuAb58SuPTKspNXK+j90Siaaa5DD8sH+DT+B3c5dwsb8kyKszcD9idMwijjBWT1ewtLZYGOnjMGq2xf+CV9xpZ+kIG2vQpwq/kVs766BrymB8Ozrmmgd8QZCtaYQsf2uZBd6AS7SI/3ml/F+sbowcn4P+Fr6SqW032ZdYU/h32F5nDptZir1XFniivCiV8aQe5qOjj6Vhn1ShjJvBnPf6hNpjdne+mo7RNq3DbIlBP82UczRUg5EsX0gwJY3GcRuL2zgLUe4bD21i8m2hwKys268MeVKaDeZQyug6lsIDOVqetUspKfzeynEAajBpXgzqkl7LuOIrw26GKrKZPOfBtJ47SmUtKSCHKViYe21xXMqGSA2U2/xNLunOEqQvz4r6eKWDLLYKN/zmY1/RmsoF4Ee2ceAEndcqg/bwVTFh6FIbcMYFKxGxRv5OCRui+YDLkEqy2j2BgtDu+5LeZcS0cRaORSLXWwrOoelpzURRPG36W/XJzw5vwM2jixky9uAM591mUmTtwGqwe3Q5+JETTWx/A6hxTox7LRsGSVKgxTf8EMY8Ppzf9a+fm7DrD5l9eS66RmrvZ7Mtsj/JN7cOY0KFQ7wxZ6fbCxWNPBlHytsDr1El/b2c6WRo9F9Rwd2D/jAL1/f5940wguuD2Z+9UQB336Dcw3+QOc6ZcR7DNthFUBowX3F/l0XPCj/VkKIPdgkB5+aaJS0Ujh208JBmr4MHuTBj7zgw9bZjsMRv17hNsYtSG//nUDFxG3lSoVovk97/fyJwy305podZD8fY+zUP/G2S46wTxTf7KBtlMwrWwcPPC/TeUG7phaHkHyyebQWHyIriwJp+b4fZBhUE9Bx69S77MO0np5krrSzeGB4Td2vcYffBIZyBdawsG5Q4ANSilj+sH8pVvlwW+2NzvkcY/t8/ZjtfczWHad9e8j+Ubao3Js1sbvZ1/+jQYltQqbW7dlhYD+K5y3vJnwVS6af3dtBsFZDwgR7YbHx8U4bL+GsG6ljVC2KIRdezUSbg5cY9/a4pjKo1a2ectVlrgwjbWKDIT7xUnUanaPOY9bA00hEWy+UQgI/mNhY6chBC7IZ4dbbOH88CK+wCGRfTL2gNIrCXDU6i439Mx4NnC2GmLV1UBicAQc7zjQh80dLFtcRyZXZlPJ+gR2PFYGJmieYCrCGHh8PQBqQoxA2qyNKv05NN1tkN48sqTAJyLg5zWxhzpLYEeBP/TX1TF7/TEwLO8/Zm1kCYrfT7AQOzngSsxZwII6VjvgCVXXTsCCzmi2LUcF1gerM9N7WqQlrc7nEgeprV0M87Z9Y4leOmC4MQYWK1YwuQulbN4NEXvdI8ZF/lq0q3GoIJv2ivrNYyi7+i20r9eAJbcXQmekBQSHGcKjVGMIGFfL3umqQoLdFlDvWAFl5UXMJSoctCQL+JHVdnAHhtmEfjFjPT4htCS9gTX8UcVmrTzLfPSJYWsGC5+UAbcSJkK6fjyndfwmjWyJJ5WSUUJ7Xw7Jdeijl7wrueg4YOLIJxyTGwvfo/wh3M0INlUaQa7GKajy/8oylmvBjJc7IFy6FLYqKMIMBU8Qyddz4QZtnNnhNyzrwnTY8kgXchIuMo1VzSxSMZ1ZuP9gJb03WZX7OHD9dZEiG1KoOCONTMPMyPK3I97ctcOVYkeMctPGt0a7BV5VBy9k1EHD/juwp/EGXBqWCL9OFYHIOBvOWmnCkMHlEDM6Gx5krIa11YfAboEyfG2xZqrFGez0Ec389PTxoK2bwD5iLKSkfGa3lmXTf3kSLLLfwTL1zARHJx8KyZdiPeeM1dd35kevcxH2vxDjX2ZDhfL3SkJTzSf6OsGFnSz1g9O+wRBvagw5mYshOm82zIraCFPlFsIFEwUY4aYFR7Q5iBb7QF+GA5f3VRVV5d0htuU6jNa7w/lGThD8Uk5T+wjAMG9H1GlJIuOXEnSek8abDkzHlUNv8i+uywjyrRNw1Sgn9BPpYk3bZ3r68DZNKkIMtt9s09XTwmvnXWP/1ViyYv4Tdym/kpux4xoEBV8DX712liHJpZXpj1mHd2O+flY2p2V7ETIDjoGurJwweosTNjU+IlOX8Xg7+hd/4uolejltKg54agiyjkrC69GKwirN+3T1eQutXf+aP3hQInRvk+AmuQr6VGCPc9/t5V7ErIZ5YwQKLpkJ+08/hV/T1GCKdQzc11vMQhZGslDxU/7svKGsumw7PVOKpLoabfy7qJl0rsSTj/cJUppTTNFrpBi72VDYdV+CwRkN1FUmxXObUilBu5vSq2SEKRd+d4jiYQp9eowipujin40mvNUXBzQIGsVSy43g3pYKzlN/JzlLN4CJMs8kMyJBfbGPUJjXxv+9exGf0hXEJBFSKm5TprhX+eTDmDDtdR+N3/sPdf5VRaZbxgs57aqkdH6k0LCylbZelOBpyUG67fCTyuyJ+hc7oeUBTcE/zxk/dGbRw8OxNDu5gAxyn8PH+GSSNg6BK4fK2M2vpXzB+19ccOhjWhKoi75W9TQqrzUvdN8IihtbRHhjKrrbS3Bd2lRq7dpI2681UZx3N2nYOLJyu8vU1lRKqGSDf2a54wEDa/TWSqU6fyfMuPwW9GdU0daI8xRRoinU+qgLuWfLyOKAFP28xuPQckt6usCIZlef5kMrg+mV/SEW2GMOiX73+c1jPPiU+v388jkc5vil0ZZOnsYV9pDIuzi/KOIF/ynUWujGNSRfqyoMtTpE8vcPU9MsPXxwTIbsnuihR2kBed1SFFTCaulLdQT1peaStRBIuw8bYkeuFfYvk0WjhKPs+ihZkkAfZMo1sOtprWxGmCr+XK5BtncN8/wOp1KpuRgneEowO/sVDG6RUuwyQxxcKsXtdo7otn0cLmo0weXmM8ksRZ9d2vnbUZVGGHrsOQw4WQnygc9B7chfpJvDk5qaBQbPt8OZIXo40+cRrTCcQH/b9bL6gEQK85Knf56Y888v2HCV78dCQNNV/mHhorwCz7c0YmcX7bMbKnjOyqcqyUfKSEokD0t93ONaTCGS3fTtoDyZf7fAA9VjhcsJN0h+rh1GFyLmGaoKRtW6gtmftlQTGcU5bDpO8YpO+ENHVhimp83ujHxOZsr3IbBNm8nIPWTRxeac1mwXwf79ZTanK4mpVmrRThV1obzmFRi/LCPD5M20/WkvhcYP0uRjtnhP04l2VQ5njgucMavKDd3PlNKkKf70ZowYC+zS6ZmGGE06GUl7hwlmjfW0R/spGSc6Y5CMLV4vX0OPh6sIE8+54qLf3aU26aSwrF2ONShaw9MVH7m07VuYQqME7MIukIdBFIW6izHES1mY1KYjBAVOZqmBN/hsD2Xhx7epWD30KZ/w8BvpNu6gvTPTqPeaB47L86Wce4W0RyWH4nrSyeyQJVrzb2CFyi2WOdEJ7dwdsO2vN6R+9ASd6m7loaWFm2+nAssfDQfZ2jNwbts1OKd/gt0WnJHC5YW+Dl3cp1ZB20/H8IokRYeVU/F/tSOExP99olftwXSq9DOdOeGBKU4C3d14g2K+b6OFfo7CYfmHtGeTE87x0hembg6jvBs6wrqnGkJaSyG//zdTEKApvA2QYHOvnDDJZK3wYFoaHzxlLk0SDfKFTcGs7t+zFLl5hGAwVxd3/zeMvuZ4UNZtjoJHPyLtXC+c/c80XL3WHatFWuh8Y4hwKPo7rU9MInGlvNC/7wX0jC3kp2sX00f5kUJ9cym1L9AQpg7oket9OeF2fgOJzCZgZclU1H0oh7b60yG06Dws+dsYXlWsgwSvLJv/A+kOX0U=AQAAAACAAAAAEAAAoQ4AAA==eJw1V3k41dv3VlGaVKJMlcKN6yrlvJ+1SZQ0SUmGiiZpVF+l0qSIhAjnOMIhU47M8zEPPYYbKhqlNN5SGdKkG92Un9t9fu+/ez1r7efda6/1vm5Vx2n6OX86+T6USQ0h2ecdpUYKWebtIDK/lUS/R1aRelobreYWk1RuPo2w5KOGa4RB9APkr/gTuc/i8E6+GscEdRyN5pGB9zy6nDST7v7vOu3K+8Et60+nn8ezKNvGiEbbrqbBmhn0OPoKpfeb0uq2CrJ7do7Wi/i/au+KWkAdxQU0NSKRYrXTyHsNn6VlBlC4poA6b3lQopIq/a97Lml6GXJnEhug5lGGDY6AZ30SHny9jpAlJvBK1Kf+HDUqClegJx5/0Oxd6fRl12QqaNlEpyfMoJ89WvT8sRRz7tUgh/nz6FC/D90zXkqbv/DZ1y1SLENKwMbf57Mrhua0aWATfTRooLdTXajmwG0ylS6ik3I8uqWkQQG286naJg+l3dehLN2IjJZGXFMPQK6xD0I0LqHVOoQOLikgldw66hEE0pPKMirQSaMpbbokyzVRxGFZSulLoovDL5FMmJBOmR8irT57Gr3WnJT2GdF3pJPkKJ/NESdS95pM7l9+goOCaZKMCn1XuECiJV3ciNxDnNuYbLxW7uBZFIXCJ64IllsioRacCjNNN15cpgXSTpynibaedKOzlG51KVPCAyF9F3dxp0SZtFJ7BD3aOIN03pZw2roiCstcSKvdt5EsX0QbfySRSrKIHEPk2bnbzdSgJyZu3n5i9RJqO55DJSXqNNlvA215fwHHroihlmCIaen24M5+4hVscsU+uTRcbBHj1eWzcFK3xoKo4ZQ1R5U6LB9T3VwTsh75lB45D/WBgTHN7OAzyRVrtuzAfJI6cpomHP2N4jL4TDZORFMlJZxhdh5ZXF1NHcOHU/hJO0r4lE6P5PPpY3kvp7QqBD3jnbH3x1Re7qdzoJFD3BfLIfdhNPym56M6PRlrTkTBbEEDxKVXaCDFhKSvF1JB5yaSqCXSQw1XemgtYq4DbWSZkEbruxcztRhHigy8RS4KyhRx4BN5rN1AFdMfUo/TDeh6+pO/7lJym30VY8bW4oD7dnxZaY3bp2MRqJ2NF1nn8NQhCjJrHvOuRGzG+i4hlloEoupvS1yrsMd9rUAsX5WB128OI80nCrZtk6h/vwL3wsVHUuPeRl4BH7h63xRqCOazKa55VPZKTCnLLLg5o/hsWO11umwznOk8GORejBnAMb9YGCgfQLzDPjinBGD3tfMwNQrEjpYLeLNCAwfn78fdaVfR0noBa7lJ0Bho5TVMTccHYRmcXJNhMyIBdcOuU3STHJszhqP6q1up+imPSmJkOVPNFJQM8yIzfQFz8NEi4y4rav8SRVbVZTR7WQ0CO/MR8CgCy/44C9YXgoCRAqywScA3xVg02ohx0Socp9Z5I1IUjbUyfrjs4IwKTw4rTGah73kMVHyS0Vhdjrhv29n4u3m4N+Uj2uqLuKwMogy/ILK3qedemyymF/dDaPeWMDoaPp5GaN8heScTVrv/InJND2LCtxi4XxJCvTgIj/cLkKzZx+Mdj4TUgzh0BvjBy9cP6uMDYLQ2AKbFC6FbKYT+pBwErr0D76Zs2PoU4+TZEnhkGGP36CqEf+njjKd+42R6rKlv7zk6KleC+2vqMKG7FvOMbmCruAbzN13HnWvVMPmRBZWeCuw6VIv+KSEIrQwC5FNgp3oO7gdF0DUNQuaErVD9xLD1chhqbpfhiX44WlfchMZ3MzrWEMrm8z2p3K0JC9/egZoonVRTi+n1lFy6PaWRVKXrcT+nGeXqyfCIEyD+VSpym2sweHM35WX6c3kTPLCjMQznqtIx5cM6zlbFl5NTe8pzjVyFMT9XQE8nHNiagYOzPbCRzqL9zmsMLi3k4JyAyEJHkN1m8Cz9MMIiHVajBezGqJ0059U93NS4DSepInwtrsbotjgq++jFDgufk913Plvb+jflXZrNJaWdx4AWnxm7J5H87j6ql22jwYZMzPKtQd/+CnxYV4uRDy5hopwH9GrquJgjAdxm0Q6u8s5B7hWqUZpUBNP7xSj8OwfJm5qwflo5DjWnIvpdDho2XqOcOhf6bcd7Tk90FdQiokeqFWQSlYSO5pXke2kurep8z432Wk0/B8WY/kYA86fpyJqfi5WqFeisCEO0yx1cm1mKjfvTMGxZPl7IF0AYl4VGSRoSUu3geuRl4ZTWXFjlV+Kf29UwDJxIMRrXKUy/BeZxDVQ5ppyblvoPNziqEoMvGhEwby8FFv5FRcoC1m7pK/HS08L5aj9kKImw2qUeebpZqEm3xl+9bRThz2dNJhvQ2R2CN1WxmDM0B6UnGOJMcBwuqaxEYrUZBg4zdE00x3FxLMoOZMHTtwmGtk0w/SjFJTWVwK85BXHaL0kloAy7tLNIckaGvd0lRNKsq7jarQthpwtClsci6bkZ9NzT6Va4Ma2L9GZPKpOo9/5pzC4jlDcH4e1uW5gaGmJYRTIOrE+Bk7MvTp4Og/kZb4w9vwpjSxIgyz+LVuFluEqVQ1h/A5/+KcbfRrfR+PkmknJ86ce6Blh+LIOzXga2O8Rgy3QrLBWNR2piNCcz6xV3ja1n7aZVJC/hM5lLm6grYT6zdAlCY4zn0GyMxKsUf9yUOw3rEUexb3wU3OMTkBkRhjZxKu6MvYhRFi0ooWLMvJiIjyPLEdh7A2GDRji3uR5thkVYHhiP8TKp0BrIQsu15fBaWAUN3zpqqP5E+U58pm7GZ3fe91CyZx3xdKvpxSobg8uzLCDf5Y2GvA6e9gYfjAq6CAWNqZj8Lhztj0TIW3URKwMioJWSBA/LJPx8GYkf/bVw+1mBqiNhUM9IQVb80Nso1eIKLwkL9Np5eYqJEMfbcS4/EshuwVtaM7WDdjSLKOaZBjVv1ubqSudzc31li9xl5DnJ/C6D37cVokstF6F7cyBsyIXRi1Tsjz0PCf8k0qxyoTY3GQJtETy7shH2MAdO5vbYlhmHH9IHcNTKHCM/1EJU6wadzwupqcmKHu27Shk3+axc1Y8yZRcy96MH6U52NFVZjmcZxhLSFHiT2/3v1BzpzyZtX4idNYcgX5EAtZn74X3KF25KYkxqC8e2rTHw/isUOzQTcPa4DYKdQ2DmVgHFiUYFleJcvHaugvRgP/Zv2E07xjyl+9MEjLn+RTP2nKGJKkO7QFbApk88QaE6JhRuFcwW01gKf+RPbsaORD8nsJhPX+nSFR/uZWIiDhdPlFyMuFUQMj4ZS+1iYT9fC8cdr+BNfTounnDnLYqYDE6zEgc1b2L3hgr0Vtfg6cmbCLb7zMn18ij5YT9Vt85gsXEjfulDt5W6tFPqJW1zWkfvM/lsXPyfVFp4lByedGFfwV1aEh9BQQhlkZWlpLXwLW/cfUc82+NX6Nh1Etnx2gY/7CZiuHIKDvt/5ZVJbvHqna0kytOluPo55dDzHsF9alcgfWMBU1JIoN9tBOzdc1kuteEGvZlmR1xOJEVe76YJP/6i9RYCFpa0lLw+1JBx+3t6/sab9BXL6N871tdeJu2mHnJREZPk1BQYfw7lGVnelKz8Jxdckx6uuvrhS4+k6F3LBsnviVISY9dSjJNWp7lTymh73ijWPLRvz24Rk5F0De2Rk2LNW6RZP/8WLRod/Cu/T3H9kG7zp7S2FoowjqL1Ho30t+VRemY8k8mxyWzvuFC2TdRHP7cM6ZXO5MLGd2aw2O6HOSanMDe0iTfQaly4QXcGV9xtXiidNFyyOUWTfDtbKdhJnxzCDUmt3o8U5eLoxZp8yu4VkONyGy7BLJVr+xxJtmZn2N2EIKbysIq+GJ1mNr3N9CYjn+boCZj6JAGrMohg65fZM8+7y0glupuqEgWc6yF/yQPvMwVq8qmSP4SnJZUHJyPMfAE69NdKxLysgo2qf2JxxgyyNx4kZiZgqj0PyHNqH9b+8ZlC/xige2OiiZ+sxIQ652lQp4EkZfIs+zmffTOdR9LlfDa8PIZ0Ru5l+xSVSXRjBPtuX0euai9/ceVklkrHb0XwVDecKVzu8hF7OkZgp3oUHJp8Cl7V6UuKHZMK7rsLWMrkibT+YT93QmdI1z+7yRVet6W5A4+58qvruMXtlZLXivsK+9eO/ZXzgYPgVy/+3CVg7iPt2TChFZttUvLrTDjhDLPW0qU/m2ayBT7J9F3Jne2Lc8XAY81Cnuc5iaKeP74E5xY8vmcJpYWKktYltQXyMVF0TGcmK9otYMPUQun2vVO0SrGW9pZdoKxFQ/sm/zmpXN1IhkIDOt/STOI9IWRwjGPNl3VpWet/vql9IJ7GqkRR6ZjVzEoqm2Qfh7IHRnuY5kAC3R3SaMo/HHi8D0HwnSaG0Gx5UeypOfB+eQ4eVuGSp7MfkKl5AtmmCFhNRw4pSULYseShP5AqYL8VCpjeFQHb+baJJr8LpfSgDMLeaJpspkTDHSQ0J3OR5Pp0W1r2u4AdORFPN+QE7G6kBfs2yZ8NH/WMjP9nS2Ur0ulxwBNe9j3rIsefD3m9ngz50xoM+r6o8uJPBiFKIeoXd8PH+NHybD8K2ipg10w42q3lzCZrP+Umjl9Khg2fqCBfSHqb0ukht/9X/DIFAesRN1DqgVryeMlnejJ7idM5Sd9GPyOn0hBmnZz7K27a4mCmuH0G5bam8jpT+Zg2V4hpe8OQMqwQs9tToKodRvr67XQ6rIU2RjpR1OEwGuZqz9KqThAvqI2r8OmgnTZp9Eihl+zPCti+eztY7BoPOn+ijIo6CkhzqYAddeBT5MipbI/8LCZRErCVTq/Jtf3Wr/r/YqHyHXKUJPOsFykV8bzkJUtSYyT8HZqQGBmhdKCIHkfkkfftCGZuWENNiVUkc0jAln89QVGXxLRG9wyNVTAmp46jlObSTZrWr+hU9zVSXtRL4ukC5tzzXw/8P04O+aYj6ddIy2scyy8YxxTwn69/dlzI+X5biieiIb1oeALbHS/guc9P3v8BSzfgTA==AQAAAACAAAAAMAAABykAAA==eJzt11lcTV/cP/ASJUUaVaTZUCIVldTZ++y91j5CgzKlDKWSIUKSUDRppHmSRJQQRSTDOXufvdc+pZQhRUSUqShDmfn/bv6Xbp/n5llX3+v3+ry+67Pk5P7/iRHI/d/8vzrHz55PL1t+W5K4aSTQ7r8q2VgaI9lXkknq2iXekqsKujWpIlSo69so8BWdFDTfq5Bm2qRi7orVWG3ZJTbT44ZLYFiLi5fSCGn040Gs6r0SviCN4P5q/sIsXk3CKcKBixGb4NM+zcW1lXZxzoQ+XpQfgjeZnubqqZ34JPn9+NPuS9zk4RZJXVM1/uGWIvI+n4+mBuZCqeok2VPTnfBP9lx05/JJ6svJCM7fIAaG3m7jr1Z3gqjD71iNlGLR2y3KYMmSdE7j3hWUqfgYnESRXOrimfzObkVg6h3O1j8JR/qV6cBnmzWHribxlugY4ScXLHxouQpdvdzgUmwgFmwAEmny2WcCgXE69mXFYdaxZjQWKc7DQl1y2XaD8ZjXyY1YinEku/1KARap9QYbvv2N/dYXjK3KrcdyU6+zQwNHsRW+fZhr7R828QONqSychq8XmHBtB7djpXvLML/eY+y//NvOjxN/83gjnvVcSqx/xYmf/wyUpHaJSLHVV3HIlasSmeww+QRPkahJ9tKSpZvAvVpLyXPLdgm6MhLsXDFKMlK7URKZ0EC+3iGVfNpL0Ff22oDapGeSwfK19KW/GFg8XkQ//p1Fz1iZArb9nENXXk2iqxpjQfTvDDriIktfar4OJqrn0iqNl+hzg+fBYp92eqPOL7rkdTfQC0pCXyTnYP83bdn32lbIz61F0S1QlKaVhsLnlYEWFzNZ3vFZwKT9MHfuz0sqqzKPa1z/kzT96kMle6qii2kPQfHKIsojUx0eCL/IDfZQPHBwh3M8iznsYhkfcDEG+kzsZgOv3Of/5J0B7c9SiNTZ/nxrLC1uWmEvOTxkSn6YMk9yzrZGsntREekSUiyZozGKzlBRAPVtZpKv3tGSU9WhZKdhqyRj9nQ6LcQUTOgIlVjb5kkOB2aTEuMrkufVE2kIx4F/+b+HEkHBNh/M/log2z3O1flb1yfnlNtyzKvnlwQ98zZiX4zyWZA24DJqcAQepafLbTRRwgZttfBmZ3XuYakydntbG7a/t5X1j56O8cEjcAWnMdydCkfsipoVfst3Opfbck+gvrQTewfluAX3izH79TjuWLyP03y8G5sR548/Gojhiro18V1WB/D6I4Xclk+HsTD7rXjzpGLOe0QVJkfvx4PH3eIiQhqQltNTyB+wk2nNOAfXfmPR3WWrRKct1bkq+gLh1v+e93DvIvbfqmNNWwZh6y4/aJZjBw7WneVv6LwFzeXyRJhdNTIcj0EzLx92e4kWPz1hMqKKhskFt37DD451YF3nUi7R6hIqzbsHqzxXoYCCSTLdrky81MgZHyqAXPn1R/hZn910a/x2kBXP4Pcr0uneVcnA0WAjnh5iRQuUpoLwkTH4T7tt9LjHQeBKpQuuyujQf6YZ/NNf+UkJFjvDj86qngs8T77E9v1dSLfmUyA0uBL7pmJHHy3BwMP2Jiw2bhldPtMbFDqNxrXHpNAz3u0Hq8auwreFF9OFzplA+fF6/OD14/TWjEIQMBCDH5pxljZWKQW6hXX4DnUZjSteAT7pLK4OXtMjf7aBwiUsLk2SZ2a7t4HVBSbCbXqTmIn3dWEmMhcGHHpFTxozCpJGAcKumerMycYp8GD3AfzKDUOmdKoJsK85h57kX4EOSFu2z/4KcPp8GiltmS7qoQVQp/PGf1k3l5XpbkMyPgElex+kbhbM5eWN/3ApmIko19ScvNSgLn2r+ZqtsHnB3TD/TTa0SaCTYBJyjU4Cen5/4WlRJjruHgCF9kFU8jh1quu5At/xUSDb3TADXLATS0NzFvEBV1NpwdFGXGVLMneZTKQrZ1/DI0ekcKft59Fx2zEcBRpyRTa+9Jn37riOFuD+5e8FzkjYXQq4zHsKl14ik0zUWYAXrV7GXd8WL7G+rYsPzbHhvnIekmMtK/FJlWncpru+kgl1a3GTP9nc4OQHEnHrMZypYLhvvVmS3pRK/KJQzAWktkvArlzcy7KBWx95W7J66zV864mf3I7XZrTnyB6cNx2FwqeeEA7H6QgN1ixGsHkzPWriGdyq1RwF1jrQvXWncYVXtuiuVpdQfPEsrn7iELI8kyt8mddK+Ka2oq+B4+HaX+rw9KgWfpNnD1zTOI+6M9VLhs3eBd+7Z8CbDhv4dylPuds3VNAONI66ufAKg3snMu3uciQa+ICaXd+RnQ9eUwq5JeyUWVpkh84pkH5CE0WkZQHdAU1qQ906FJvkCm1+76Miw6LRH7v1sC3eh9JVb4M6ey+i54Y9vK1nJnhJ7eLqnTP5/h8NzlpybRIv4SBZ5KBM5urEC29GZaP/HjNC72SMsL1rM/qX/4+h3Vg+V4YpHs5k640HMEez/bSfZBWwd4jF6a4z9OWNKWBq3EncZ3c/vViZA2u6WNzmcyd9fXUnkC2W4n1BfbS+6AlQC5ATjj88lglLUoKCL2rC729HM+498vC+m6VQLdOK6ZxmBpng37htUTwzdLEefPehCKvIcdL3s7/A6QtyhJT/COGxIUO42+yh0H+agjRd2wGOV51JxA6HSmus5CmNBmX4eLQebLuKeMEbBPTfz4RvhjR5nxFj+biMJfzNdivRKbMSVDbyOloZMkit9nvOBT7TReDDWgqL0EVHw+1Q/yaW+nvZHAnVTpGvptZQ/Rcmcu33CkiqwxPqzBuDNH/T4PWxyVRd1l0yO3w0Z7JiKjouVQV0WDdr/84KmX+WIdhRAo98qqB+9gfDBtfj6EzFBX7HHW9QlqPP7dKt5L8l5rCr32WxRzZMpS6larPqj+qJ9TYr4b/8p7hMFOLVq5msOwtg2Is4OsU9l2YXX+RolEI//bMKjwiXcIPfCmlQkoa3u1Vx/aHfhF8qDIXxn9cjx+tIKI6ZIXxpuw7NnPuT5hyP4mdnveXSLccx2YMMvqRAG+laazMnl6ThA6/GIxdNnBnUc8WFC1zQMaeFUuO0GLzz72EkM0tmFLf/9zYrR6BD8z5LWjc0CGvtm9EpB334ehIFz3XLyR56HyFPxlaTX6XvuGu6GsAhchlwUYpCQR3+oLrKAeYrLuZvdBcDYUkI3Kt+gD82M5C1/fGOfWtjAatvaILmv/UgZ6czL5grz21w28apmHpRcE4Bt3/YirSbvIvqKYxFbk1FMDZCTsS/GQn09wZxzVsTUN2+BjY48RT5zdAKntu+HamKJlFL71uKpjw7xG7faQA63X4DneW3yXmNlznNjxZ8/Plu8oznKcJxxSz+3J0ZrIGGQPhq3qx/+lcKdYRvbeYL3fR1EHbhAGGku0l4+w+B4nbfF2jHxtGtl3cCxcC74nfyccIR3TFcVh8rPql7V6pR1wPLBs5I9Lw9iAITMXyvnyLuX2JOT2rm2ATHDOzv+W90yLVuoBD5Fxt/Vo65nycPj06ovCVM1WJizVTgTSwMq6BcmTWuLvBPyAA2Jf8ck+JtA4+UjyWaP9qBUbO/I92iRs5o7Hhku34NtX/PIs7iNOK2tGhR5pPfsxfSrVGNnRtFpfiw1N16tDSKo1yqfNkxx+pRgu0zKmx/PXkcxaPBtH5KvFgNRO95zN24w1HU2mLQaJHGWg1nU/I7zpFjei/jDa00NLHKJntNHWCOYgcleB0iNAZrpDUxOezy7Fb256YdcFZzEXWlwZ1Z+UgLPf6izXfG7GVHL6XggdHWlHmBG4wJL0XG/VNlBq802MduldLhyCbwo0CZsIcF7LGwGOpf/ieLtpBPX38lzK8XomKFlWxkjBdR8LgdNpyWY041lEmlZw+hsSVREtSB40Fp7tweoC29GaUjdNa3RvbpfQwbyuDjM6ah/uBGfMb1EHzNYzn0WPclIfYnhGFWFWiy0Vmy8F21cOdMJf5FWByZlOQpVDL8hBQrM8hfqxnM6M5IXmQRC0bA3cQth218bPocWIj2wQgPJdmIjES8eqsa2p0roubZESDrqZgL3LWcqrGOIl0Holnaow+cKFCFi6Z+5MKFepROiTp86aOErGeYU5+qS+GJ/fPRzV+nqNrhgzDEP4Nb/OYgld5xCAaeNuPMP8RRP1dugmpnbDk17Sgq9bshdVagAI+umyZqTmuHVVkcnH9NUdTHPYQ+dokwxomnLulOpNwezKGChqAowqQaSBZ9BVtKRlGO/X5gisM5MDntBPXgzRzYuns2LCzXFxFPIthF2hfZ1vsW/9z/ZJA8u/X2Xyn6mUD99Qojzzx+Q17VNabqA8YxQVqjWSeVXHQm3htfPFRFvzmXDZgLR/EKyyu08ZqjYIOvBvmpW404p3sEzdl3ktwocSSf5bxEvVUpRODwfGK37xHuoPxjct7CFYRCEUS7w2KlhGECljByA1jZMEwYj8siWP49J/pDSguWy7iBR+1Uk+VGwvuqgBunrCTa8OsX6bmjWzox9TLctM2RpLMw6fmQy8DII5Hb255MNkra0T0sA33JHwPLZm7kFyZqUHdDk1G/aQ11eNs4Sk+miEa45lNPot78B+bLDZ/aRyn5HIW/vxezvIIFdan8IXzuvJg9Hr+W6hO8gXHWhSA4I5w642cD7nm0k0ThR2CdP4lfNJiJoMstXn8FQI+cs7mqutH8/rbjSNBMoMtrb/NBuyi07OF8Lq6c5rOyNdCR4hZibW0ybyY4xc6KeiK0qTn1T3/fHfmM4IEB07tUzM5fn8vGq05kZ9mO439tTSbS97zAT+TsQMOHn5HF6luEE9vV+SvfDoDqAXPwRCmJ95+3mTX17GI/jxxNrXgWTRABYjbBiqT2neeJGfhDNplJg3P7xkLv+fbc2OF1oqRUgqwM5ciWyiooOQiAZ8RN0Fx6jnpkfpcTFd/g5ORv8jcXvOG8v08FF8tq+Q3jbbj1GQ/Iyjm/kV35ZdYiW5203bYc5ZlcAHufK4KQmHnUkwe5iO8cg6h5yjKNjOn8ZLc3IOqVney7iyOvXx8JRaEmsuCfY3jLal0YOdTHf9dT5D/bzAA78tRkS2dQ/H6VMyC7S0923qQYvU1zB6qHF/Dmt77Axtb5kPvBUE2v2tGnoHak+cJc5mU7E1X48ezDCppXEASyvf0Wwlo5ZX5chCKRiisIFrOLEadhQWybkMiYfolDDpOmkIka08hefSv+X/6Zej+JhJ3axBRvRd7qXhIwkJ34r0MF8LR2JbPdjZDGLwoGhe4tUmLxOm46m0d98LZifUK6SNuBB1S5fidx6shyUkm8GZYq9rODU/PYFUshf9t0iLWWWBD7BMp8XP40dLqtlDDeWcqnBptz9U4YERXpwPOvFLkZHUbETDt1nmgckvhXr6EdLieQwmV7pOabOplNp17DP67Z0u2jk5mm1RFogoqQxVS1iAc/VXirx51sLraA6PrmxJP/dVL5WcaEhoRAH702kHeHGwnrpK3oxyZF+G1WLCCUSvmb8xPZ3c+iQf12Dd7jVT6UP7paGKU6XySQLGQndyeyF4wV0eOIcLRs0TVOccxb3l0vCFn1PCPGJbD8iXt7hC9KNgr7P8xHFwJ7hSdzo/CLeQGc0dqlpK1qkvDr3mj09uYLcnW3JuG3shGBUzOBaEoVIb/qL1K/VkzKqbkRzmUh/8y/wcsVNDQ7LS14qAbz+1dIZ846Q7721BNtUDWQhvXMYn9EGyJF7d+sp40JG3j2v3wVjOV+iFSIWawuX9+rwiZ+mkiou5xCkhkkMydwMz1pbgJQ7ntInjh9g949ZTR/odkDP17DCw8s/sZt8vlJa18qZcYfqYJx87bggRfsmT1jFZFJ0GVM0cIBf7/UmlsTvwZuli8kMHmOv2PYR57J2kGGyyz43eFjiJ1J24QdVhO5zjdngUnQeyI4Tcg3qUyFFWsMwdBQJr/JYB4R4a/CHVlfBI8GXgZvVZtYj9wI0fUx5uScUzfITf72sKTEFXVe5rk4+5Gy4TxdQlcpm6iYE8+HFSgAldwqQv24Nj984DV5OLeHKHL6gMihJ+Qvj7fEBtcORAA50Oi+jqyIfYnu7HAj+35eIOjvymgZ9Ztw3DOOmP01jhszOJObRe2TOnFiGPDNClzpOUx0FdT80z8xv1c6dLGQmyIr5vf1e3PrF2cSf7rd+HTbs3hY9T3hqE8XUb5LOHnn4FXhj24pmu0yC+TPNyX2PDbld5b9FT+SXyW8K0zkUtaNYt68/0AII9QQV5ws7DymRfa8fU+1P9lLX1U8yo7Z9xQ575ZjliXE4NE5Ydy1a79I6VZLQv+/O1IxGQutfhXDqVVysjJ3db59/XQ0UBglen9sJSzy0UUrHJv563o68MyDPIC6Y/nwekvw+sti1OekKnpYyIIG9y54vSNOFNV8nZPZxSCz7td8o8l0JHflJHFM9zj/+NIMbnDpc1K2leI7ZwdLz17U47ZWmFH7FMdzUmYy+8iiHl7TvQcUNWuIn4cm89ND/KRTVnfS+aryYGlXkNBDZSS+7O9YVvQlnry86gLhU2aMdNxmkGlviwj1l3VcZ+caTjPHl5UdUKDsz9WS2x4KiDD7tagrOZGDtWvwgM+2/+w/HXdPSnHNGKHpyxOgyrWKHAxNY6a/UeQXrhSQp0LkyVung9GeOmPWaFMDu+XyEIzbbMBe8SwFC76rirLtzBitHFuuqWc2X8SsZFJ/p+A9PmUcSdeTn5/PI8gZ+fzvj2NAWTpBOI6fzCeZYyBg8CCoPBPL2+hs596R87nc5WZUp8UL0NacBYK6AO/kc1yqcYvgXho6UElzjoDFU96xT30eUFBlA6yzUaTy3yWIbtw5gmaOa0Q5yFQ2IUeEXAzSiO3vL/LLHImbak/k8dWMFbc8XB5baqiF++rO5wbm/BasvtkstNZQR2eL58Ghzf4wMEpZ5vRMEaKMj0BPxZ7X35KFfOaN5sihTuquvh8M693BxWgV8q7OuXD87WTSeVoZf7xYC8bONgIW6T68W50OmVBnTqzK386tFFeDpi+2pHy3Hj/qjoS8wBbQ34vM0fUUa0i/CyCvpxX+c//vAv5SKi6O1FPwgV3D3mT4qUtMU8AuFJx3lR0fuYh8ed+LOrCuRRru4s0q+OSjQG8LzuN2KBsR7cXfmlZPvshLZrZd/Y24xgLyyPR4oP8siH+2tJsbYXmWm8lUU3eyVMhLp08zf2ozuFvlM6Co2xH8qEnjl52XglG5h0Ftwyz+W/RX8MDNEtnItEVjuoegmei/vpLvKZoRfRWNcWhDbMoMGUgLQ4tWvyQeyq7zX8+64xVTEmhjyRbQPTAPD4/aQucu8AN3X6bi/OEL9Nyeo8DzRBd+RqOdbnmCwISTTtKd4BfoMI3jO3bKcfGfJnK7qw2hs347evt+K8qWHysaP3AemMZ9E4b8NOClB6LA1TmlpH/CAeQQpMB/OGDDPgkdJ9qiVAVMvVPYCW8a0JJps1m0spPxHtoPnpzU53y+Q+nR4vnwtMFs8vcRKLyZuIezimrgjOvWsmG3xv0z/ykJz4UFM44SmQmePDNHif18m5b+mTaDqvTaRvo8jiHpXTxsGqcIdMadZgfHkXzfyOOg/fw78valTfxtXy/u+26pdMJuFyrJ2hiOdPABiybW838s8kFbfToInmrNr2R0uL1DCdzK7uXUks/JbFTgJPRi43sq2uIJHGYNKL+2fNHKiJuIv/oVeU43lp3KSUXXiji2JqaT73kYKuGfv8V2f5fjYrwqJT3RVrh2lS9Xmdwt2ZuWiN+rP8oV5NdKci6twZ9dPMJ1qzyUTLBzwE/0Mdzksj3Q7KWMsBxo5v0My+GigMmUq4uLzHWnK6JWy1DUjEqqyyOBc+5N54xrralrp3jpvvhgqaTUDfRZuqGK6nBOkH2SmspZsTurHgi9Jn0AZnknOd3DOuT+ismU8/Fj4G1bFGlxcQiVCqagk2632N22qZTj6yoyPDpUqgJ/cMsOzIcOek2kik/sP/P/XOc94TtCSL4zUad8iuMIUfwfaZTCLLTc8SR5o7ORjBPf4TuCislmIwGpVK6D1mT7cgUiXDr48wyUt9lEb+2RE4oHbrCCFdpg6gkHlL7rDiXYWAzlRx0iQ9RiRPeN9oHbgh0g/Lk8NcLsEfveJ5m1nDIDnWvqQxAoIbXlE2R/LrpIfTvnCS86T0BvxHFY3lljOsJWCyR9LMGG3KfRw51jwYlSTfxx/2k6VnM/2LI6FgfRz+h35vUgXHYcP5DZTb+8xoBpnzOk7ro+MGbBOb5lVQK5sEiF13MoEmFTbYkqR1suyqgZdlaPoapfuvCtJ5eINGie7TjdxdVEnKe+3jsl9As2JT4b6nOZfS6cl6I3Z7wgmSqnVOG8pcdYI1M3fr+yMZwsUgBWegW84Hs4N3JJCnvw8w04fH82WPF1PnkfIPT6cgz3VVrCyoQ98LZMDt0M/cC+CnP/Z/7vRp4F/JYasjFeWVaudoGdcNiB+1hfSRWP/0yUoj5yx8dniMhpApmXS5HSFjPR0z2n4Jn6TrhhOEZkMzmFcw80RW1LN/Ddacbo4H0PzsSoln9+NBf1CNYTixrb+PWuD7m2BSJil9ZB/kGdHnd8+gdhw1Ej/qz1c8EHhxfYgSnKnM3F8zePNMzCt3mQ3K06G0H5rbl48Dd37ugoiaAwbjGu8ziOC1ENlXwJcsGDG7I4Lua+xPRpEm64sItTiPkkqXXIw99uG+DuUcH0gQP2+KzEUUhFIQa1rPOkn/24w5cYAWRSngM873fyhcGB/PnZSVSenp9Md2MGVbw3g/9oukPknZJDdifFgQemM/mRKw3ANR9rONNmK/98rhgpJ3qi7wW2ooVH1oGUiBGs+qHzqEEzjwutbZaq9ClQ/OzP5CKrvZKVS4PQ/pti6ZP1SxmLjRvAmoIA6JwVCE68OPXP/O+I+8X2PI4D5nYmlOadCqLFWY7ssukHp8YmsR8X5bCTn71ARowS+rWqjs3zi+RlE4+gC2ITzsFJxttsqGZnOC6Ulk4eyRtZbMMO8kmSQNcV5OpRq7BRVLOE/FhDLg7Rwt/gS2ju+ByQ/s4ZP5qRTNsp7AJHG5bgGhH5dHBBDohM3oh//VVEf5EdBlp3j+Pziee0t+QG2NrTgBvPfUArt78EqRtqcLPjYnpvIAMO/2LxE391mPNhCvCLrBHftVOF2S8bD9d09uO50zWZ/qQJcMnTT/j5ZyJmT4AzFE1k8eyaBAZ+WQ3XRyazQUtnkH6EGBl8PM7LS6op9Gm/TPPjV7hNdoV39w0SDXxQhD9qtyHzUAll3aNG/Cgu4UafW0ztWzDINk1dwmIfr8NGpA1cnZYQmb3eqAVN42ITpYR3qhbl9CmTbC3/TrZZX0NhGaawuk4bEo91/ul/fWgkqC4oIS07+uG3+iWsYl4Je7bsBno1aEuwP78L3WVZ4A/jRIwfmEB03GkE3xbMlS7/uU+6NDwDeQcPCCKW5WFPl/Sz2hbDAnvFnbgFH88lPTwtUFs9Ak86bsCt2qknUPZdhAeklnO/Jv/Fzrytw1viO7j8/CNil1mpuG/kJW5o8hVxv9M5/OqCV9zdVT/EY2/SeNv1Ac73iofEy4fBJ3ooIzutCLFTdA+uu1ADPS1Ikyh/+YOPm62LVPhMiceZelz7+kR0WNB/yx/l4hMFTuiX/SWJ3exoXJFZjI7YN0hUfg2Ls5eHIELVn3aa7Mi0HM1ArXUx3HbH0ZSTk4mM/wK4K4alYNHS//77EcdZldpIqsqXlGnY0aT6tfEgiNBGB42qYc21Ujiic4TsjsUwsvYbwxYfmCoK2P4S7q06geqfGctih2yougoh9ds5VCb7ZUFFA4I6+EryT38wbQq3O+Moe9zgG1p9fSww2nWffODkSJ3bXcjOWSVmMxZa8Bv8pkuX7xAIvz8aj0b11GNBc4Ppr/cpYNR8Anuh7E/fP+EBujddxEKiK2hb40zQbGGGE4VVtGpBGaj42oHtWXeXflR6DPhVUXhrsxHz64AeXP1xOd6Xm0472N0Hqxca4r4+w/RCwSuw9nwQbrDAiNm6QBUmWhXjhyfpMdeaDGDO4Rg80U2bUWzVh/3VVbjLkA1zGZ8OE+N7cPFFkvHstod+5a9x7JM7EzjTG/rOHMT5sOVMbPMaGK1KCLVuZDNMWBx0cggUbrpQwnhVlcMv3UnS43ICuLook/+zypm7Ud0DPy6L5YNuBnG6firILesAPFEgRlZ5WfxvSaqoYPFPbq/Hbc5TUVlUO+USO3ONKZeJd1C+zSTqiLDA93p4UreoNGqmdDk1hzOV1fp683GR+/j5xKt/7n/TQnkOe6DErXjtwZ94lcA2jE4WNu3vRPJthlipdRsWGa7AfblkiBkZGOKjaMg9AfcFc8q8cGfLeO7ouKOYaelBvGP0Ca4ofx7WgQ7jXoM13OEES3wIv4RvbnzJKT5QFm7qeoFXt4xHIRXJksjGWlyZHoleLfiBDZ3vxanRE1CYVy821vo9HtihgrT8Pwr09yN89qIJqHLGSOylqpxQc8RcFPmmFsvfpyjc5mqNTrl/x+a7D+OYBoGC9BTx5hFf8C5yGRJq/MYebXyJly4JQesjl+CTo95illk70ZLrJ/AtNavpA4sKUUjAO2yRfzJTebwMKa29Jmztr4NFOxVlS9T+65gp30iNjBDOrOA6LLnYx5+PSBZ51brAz5JCLoUMobxO7+NOZM+CzmGqskz/TdBpTQekNXRkwpN6QAeLRzcSAin/wSjA5dbw7S8WiITkOUC3VvIzN6eL/uX/4uYLgVxAk0RvejnZMy0Mg9u202y1L1gUr4GtM3Snh8sAeB66Bvs5P4e2ORYPtO1bsQmNkdj+Cx6spddmLH5zL72yrRlkR53F0Ne39PKkWrDK+RC2QryRUdj4HST/8cOLeyDzq3Yn9MRWYweNfktmj7oLXpNl2F19UyZqjTFsu/wHU8pSZ/iDhvBefT62D01isGhDON81UaB5wol522gDXwVEY7ZqrkyhqxN0szLFhhLXMHvGusEf617cGi8JZvrO+EFpdbyg9d0exjY1DOZtXYlZfzvCVLyMg7pDo5i2b/nM2F0FcMyiJUzy+8NMztRyODx3mBl5tpGpOcnDOaQZv1Apmyq3CJHlSFvg1lQVvpo/Qjn2EiB0xXpOJWM69DQ/C5t+rOWrgaHogWYFEp9x4lQXV4hu6ZSiP4+OIc8AE5m+9iG+fUcdteD9QZmaRQzXq72OylVj/rl/cu3bxDuqbLB33oZcqaa8JK5HhF9aHsOtyaTFkQ6z8ahDrlzbhHQJvuy9cIOjIVLxzsdvvd7ENFkmwfV3RtC1T6OYoRprtF6rRpL34io+0POCS8+aTV+Mr8c3Y+841WmTGSc5JeH6FEvkJ6dLe5wW45t9v3DTerfT0rWt+Cg7HZQzZTGtuk5ReFXNABltn0iPtP+Ln1ynh1bLz6KbD37H68dMR/43Cbrz/Cihzto5qHp7Fq0Jxwj/trmgfTkl9NttH/F1Z0SoKOQubaN/E1dp9UUXXrXQQaE6QmZaLIq+30v75/3Bl67cj7a/LqW3ioSSiT2H0bE7b2ifigSGeFKC1m3IlN4NegiDVcfJru+bDHePNEDwdA9cpZaEVit0wkPqV3n22zaU3XKbygjbIms/60yllenwXLC3qF5+OvWrTwc9POMlS7pjSskVvaX0cmJkaU/uoojxUr7Ee+4/8z9TmCxIJlToPVnt5NYYP0w0Oo9ulsSCPa0p2LLne+i5dptB+YYqLC/oOB3sVg6+BsbTxYOfMRPTR+zUpQr47QMKjOhNJzi17TJ29U4nPczKQM55Y1z6RIN59Ps3GGXYhT3f8p1enzcW7koch++MbKI1Zn4HE75p4JddlJlHb5Th8W4eW15rwKwXacF7NhBvqZzKfM42hMV7CDzB25rRumQBK7IO4rrTbZg6kRO0VbPHDynOYra9mQv7lLxxp7848zLfFa51UMUTpi1lND8tgqJrYsGlTwnMrO3b4en3C/FXVCqTvXIvfOs6Bi8bTmemX8qFBXUC2q4/gklrPQYPOgYxKxoeMG0mYliy1Y63LI+lBicHywxd3oIJmcMo+bqIgl+dkIpZOR84L1W0qHIM39RiS706aiZbNQ/BMk2en7OuSVSfvwR2r6yCDb5F/PKfUyj3plr+gfe6f/rPGbNcnLjSFHNN8mU3f7wq8d2gi79P38SF14ZKXs9djhscOMjJy9VLWkLD8NGOWdy8BxkS8ck9+IfQfE473JA2c8rBXz+r426mjKNffjiBn1e5wx0jPeiPO6X4yq/9XH+uN715VxO+O/M7F1lzSzLX+Bo+o1weVd58K9l+6Av+oF4H7Rl4JzFc9AK32qqCujr+SpjyD3iV7lTkcUSZFoz4gPcqW6DBeVWSNvWJQpNsEZqqXyZJ3zpB+KVgHopbM4GuuqosbHN1RT/XDoqzP6gJv6xegT5ddaM/pgzhh5f5o4xXhZJ14W34gNJBtCQshf41+iIeHZOG4p750Qea1WnhvkxkN92EDpuQzpxwuoCCB14zEp+H0DZtnCw/Qxs9sS2nAnsnyZ5H7oXVC435K4vfU4m3dSB3gYBBr/Vkb778QDWdr6nXSjUybP8I4Ln3DNg83gv5XXiHSluiqeq3TrJ/+Wt+UsI2OCjTH258Il1Hpgn6I8zpkxHjQPkBQ0Egl0Hvdo4B5G9bwZML2+lln6KBh6/M5bI0hs6OigYlBxUFu/7rPFUXC4HppjCXgD80XZNYA8rPKWJ97V10lmILWP7UDvtc/oMuPvIEFKqLsc5idQZ4j4HNOqsx+dGjGIU1yvDy0YOYw3kdZmDFWGjvYS4xDDBj1OZNhMPJSdgbM0fm8ntz+PXxAey2hwfjVUTBfEsl/G6cBaNjLIRWxl8wi/QFDD6NgKKwt1ju1QDG/W8A9MwyxiMvbmTWlvrA5BH3sNaQbIa6lAi9WgsEC/KCmd7eZJhSIqAd6FhmY84RuDBch/mdcI251FIB736WEclvGuACrIP/qdoPHxgV80ETTEXFp7OB/+hDqGu3LvVZUQ1dvB7Ky3c5i/YnK6GNEz6iLvVKigoNRo8+p/KfX2aIfIyM2b8fzkuTwxb/s/9kvCkWZ/+UYJuPfmENXGPFQscpeOpUJ65VPUHclO6Mtx715HZpnxWf+OSGC1V2c67y0htZygG4k2cid8516S3L6dF45OoibutXffFwRhT+lKnk+oOXi2tjjuE/QAdXlTFarPygDA/Z/oLzv75IUp/J4Z46Y9D90QO34iL+4jn6msjLYotk5F9VYYnceAT1NklE31mcK1dC/bS/RPRIghOXZqKIjF+SyixFoVqSAB08/1nSo60mhAuE6MpTV4n6XG2hBrUYPfAckKhcUxY6UStQ8Apn8THj0cIdrlvQi5pZtPZbLWH4gxjU9rdFcuGCgVC2Iwl9P1YjaRyqw80DDiEVy5OSkRkhkpW9xejiManko34Ws12rClXNO8xvceuhXp4rkl2iX8Kq3wl8tNsLKvSvBdzYHoNuaHpSiw7lsWUfV1BaxUaymzfj2dGe5wB4loqGjGth1BcLpDCn/5/+Pk5JAv08Hfrj/e/k1uvtzmjOXJos1ACajtMwVJVLtwTEASrSEas4EkMrbt0DeKMNWOXfMnqlKB8s88nCrpVfpae/OAcc/+KYnT9Lq1vXAU9HEjMe1Uf3bu4A90r8MRvNEYy10ifgNikZG2bGM/zV0XDw937s9gR1pi10AlRd9h5DW8YwthXjYOHwEPbwgwnTJNaBKVFl2A9Fe6axYQa0tHoneJc0h9FNc4L6ByqwOXLzmM8HnWGWTpng791lTNrKRTAjvh7bV7uemWbvA6smjqZV5LYxo/cHQV/lZon7zz3MO8PdsHWmPr3r9S7mSkc8PG7qJmH6YpiZXw/BBW7J9E7HSiYQFEB7I1XmUs1VpqS5FlpYPyAKKqrhV6aR36egB2P7bNDvy3WwMV/AHerdR71Y84LfoqtFjPCL458+Gynq0DtJyStdRvJytaJUE1/+xGNVOKtP85/75//m//n5/wE54TjSAQAAAACAAAAAEAAAjQcAAA==eJy1VwtUjfkWPymaQpGMyPIqkqIj5TDNnXP23l9nhBnknWgKRRNh5q7kUacnKo8jpeZkNKdSUXrcXuiWVKpB6YEe0+MkKtIVqVDc0Vr3DDdJQ99ae33ft9b+/3+//dv72/9vs1gCZ5bU3lxvv/c0sU8p3t1jyHzjfZ5ZUbGNWf6iDv2jwpm+1vVtfWO/bcq3RYz3zVNMamUQLIyJxIvNC5mlKSz8dB4fb4LkXLL94S7j15hLlWUZjGOdB2au4eOvRkUDwOP9+gxO6UBuuBC0orJxX2oOPen0wCVtKvSVcSqv3LgcBlqDn6dGoNzl0RS/TBmXqXmhgX8IbA9Rwen5NtRSyac180/jqECdAcsLiO5i5PoQZDcQqN/bhO4pL3AVdzDEPXXE+R1VOGi2BlU1D6HI5Dj6VKzifL60zp1Lc6hijBnzzGg1NsnIkA6nHb/RKUX1EzWgf2IUfaEdD7tFD2H7EwviLi7BoCJT3Do2EdNz2zG0hEXejzrB6NERqS6SZ+r9zlVlRCpBdDbJZNngdyMfYHFJCA4FMb70OoAzffmQAIWoYmRLpdHLschyNU4KU0HelZHk8KqMhOI6PHo6qNe8TDC/2ateunK36UdhBi5nDqO6KAW8p55HZ/tKzDLKQ84wN1ztm44brwgwv0wNXTzZ5JnrjdmvgnBDTC1UBLKxrHYPbpPJR7V/n+vGsJkV3K/clI/cQAfszNB69HCq1zAnO74EOUWylKKZCYYNDWgTVI1x9+ywwq0ZdmmMwaQ2eXzUboFW9pvRUDSbEgeNYhI4CsR3NDKWyT9J21RNQOdqeg8Ow78S0qnSBMrUWMvMk/CZ1Qsa6b6ZPhPdmkQk70seGYF0/fFDuiPnic3jD+PFPb9hXsMhPFUWipcrnHFrVw1ExKZBgpMStamsYqa4jqf6GeP4b2OUOB1jyh/c6Nk/dXcwuTHDjD0XL6Q1C5fgkmdP8ZbCHilHi4JO+MdeD1yfEC3N4TGlBbBAUQV/eFkCarJiLPEUUJvIEpNXukt9LFUPk2NiENZoqTPWzfp0cF6OdM9hbn8wuTv8mCOzFpBFjlavPb0hubBH3bR0DiFIHsKoXxLSxpPb6YS3IYm3yfXQ9HmWF9MxKJKSftxLoRVAEebOTHVMC/mu+h13him84+9Bo6Qc2veG9MDMj3uCWS/W4rcjllLZeHdS15hFLr7W+LIjzPi442uaqGhKdv5sOnRyHf303ICip08i0ZECyFu8j1cp2UIGa9dS4fj7UkzzX4qN395/k2IKPbRpe4eT/T9fw9BgP3DCs5jQUYQXJWVU0FCFrWAk5TetPQ32veKiPROJjw514dr7kXBW3IL1Cx9B8QEfOK49EU3YM/FWwhmMC2aTcjWfGVpd2h1rQN2v9FR4onuvSYtRGv9P/lloFnqaMqzPQNfYeuAevYev7sr00GT6Hg2Sn1MKEisRJl0IA47JOTC7Po4ckifR5ioTNAhzQsXfdHF/tDJyRvigQWcTXBoloq2ul+nIcB5johdJgzubmEr71m7s3W4hxHI5RoZRCiQKMsfQg5pY17Hig71q8wUdzB09BScudsdYVT0ci/XQvEwNU9fEor5rBjKtO3GGoSqtvHkUF0VOMVYdG0DK2ifRK/sYQVsk4+5/GxqVWIyn1gvSn1iPIaaaFOJmQY1zGUy/dueDvUL3qABYv5TBsNiVmFnuDgUlbJwetQXzO/zByDwPv6w/jJsOyVPul8U4OjwSZxRewjMKEeibo8dYBsaS4PBODIebqO0Zj07LsylndyDekveHpvjaPs8w8eQ67pu73PokGFwjIUWIIZYql2LqD9KxHE9aZjgXffynolX6VjI8UIPC9lModDIlzWxfWiROhe1dmlRVrYjDpxXBz5dyyFqN/7fOzXHHXXCMzgx0NXanyys241VnFbxTNZRsZUrxjqsWDZtagBs7rOnaywCQSduL68r1GJ/xsnCjcxlJnEo/+Zx8Y1MS55Nx13VUvDELprbsw3Va0yidI4Q/YqdQyDoT0k+/xhsp0ULWudkMZ8JsJih/PS2Kvk6zhBt66Tv9+z9M6/qaWINd0U3Ni3erRg8P7ZCF+HQemO3n0IbdhdBcvgH28/jdsc4trPgsMf8/R2GYHpZtmU1GJkkQBS2YliiA9paV6Gp7lnt/DpvUbcYwSzcL+oHdPw1s28/xanmNMM/SBgXFASibEQx2c5u7a9ThewPgzU/+THF/oBe0zcBNOUvBv5IFF6/8+R3dvgsWjgnwbZof3QvPZsiH9xlmh961+j3YCtgSEe/Ns1pCMIRzp9NI3VaerNNu2NQ1p0/s+brrQe+7Nt67+r8vD+/PjZFePEYreEC1uga9Cg9A++fX8T+OubDCT0wadl8P+NzkMkGBX6UjAOXJAjzNeUCrMh5zMyc8hqiZC/Ag5n/SfKBtxf+o9XGxruhluYv3vb0FBTjE4MOtB0mbrQO1kxPx79T1x/v/5Wcrfw1U63YRK7CRCppysekLL8qTaxzgefF/l8CZc+E1zAzM5NmtfkwlShwc4eACeeeVPmPf+QurNx3ELFNU3cmQKJ+Nc67+C/VCg+G/loVN9w==AQAAAACAAAAAEAAAkgwAAA==eJxtV3dcj2sbbxEqpaKpn3aS9Hy/qbSUBi0VDSNSNMjmnJBxCA2jSFov6mRVyMhIHCOyyzz2yDpW6KDIobf3+X1O7+tz3j+ezzXu67qvcd/3dV2PjMwvixQ7hbHSzonqoZNZ+PNgyrTx/v561jqL9I6Ed/gP9PuaCK2q7lzyqgNP/OsxVL6UwOZ3iShTNEZWhKFNAsO+hrPuazP+3scyvSsPbbSj38Xe7fvnzLaiTlQv1qSYM/SFucgvCdUXYb6SLhNjPFlgq98uf6zJgIUGLeKex4u1qfVQgfF1Sqj9cz+KLTrzo/sEdEq6Lq7veiOVm33IQNSfZNaT25Z+EHm3q/1E3iXDfhxb2I+K/p7MGLuQNfu9WWEeyaItQxn+Wwy7HjPnS1dfUXZBbF/+YmEv4p11FEXYVVBiVqw2n5Z346lMGc5w3QzWroOdshXS6o254LM3a28aibIpJ0ezUcG/PRbrM6o8wm4iPU7BjYHVmiJ+U7KDAQYeIr5NbglvvOzL2ZsU6a1S3K4bk2oi4gpuv+KEgRt6mTvh55mxaFq0G9ZVz4Tx3TOw7vYZITOxFy43Su0fTen8w7n+73d9kqe4lqOqRtnfVdrlwmq0OV9uCn0PkYszg3m+Vprb9GrLdhkdt11YtnkLElStcTV1Jq5rmKNw32oc89yOevtMmOZGYva4CaLeYPunIszwNRP1Ry91pr2m9M5cso9kmc0b/Dpewm12EoYExDHtu9wPPjOvRtSPiNVo50ftC4airydCys8KcuqjMLNkI0bL7Rf0o5Ih33gQ0TNy8U7OCW//fNN+Fw9nmrfrz26OYe2jSJF+WNT7HzkKtfXimYG2jL+nzlg1PXG9S/hT3FIKhdkgWfp+N8f7AF/MlYzDEa88ZD4biJsTs9Ciq4MNJpZwMahE3yA7WCuZ4tLoVXDI24VH3UxQ+W067nTdgP93HhfzHXj2zwEMiJL6GXTvPT5lRbPjxnh2SBRE3tuTt3Gw5B5mBwkwr4rH0e1jkemzCi6f4jG/43Bce66J7wYGWDckEQuSnLE81B41XZbhst8OlE99jdTdM3B8bzasB2hSdnkIB3jpsvy9BSOfq3KLR3/6vWj8wTfVDdJ3VB5oQqUTl9E6NA1bhy/Cg102WFKRio+jU+Ed5w+PWYTyg3F41Rbfmzd+cLdJxVxY40V+DLy7yKP3IGV89hKQcLQW95SkZ99yMgctlsYsLFCnWpkDG5xNRf7H1M5c9tiCMx7oU77lPczvmbFjqDXrZqVi/KQERDwrxezdu7FfJRemv0diTpY6RmQ1CY0+D+GV2AWvNOfC5+E0GBqNRUBVT5wfE4s7NbUoT9fnnHnpqEg9BPeeX3Hgwxeh+WYzctNNuVHlLU7cdeLHOZ1pVTAabwMVGaR1DXPvqNC/1YOvfe04J/4FTpXXwT9Jmcp6Suy0sCt0Ti8X7kbb4X29AbY3rxU251oirfSCsPNFtbA4kLg42BBFw3LEnO7Z2oqFqQlktTKb7uhQP0OT6UstmagySIx7/nkd3nWTZ/1FZ1Z+P4ow895Imu6PSbbfkDlEg+VP3yHZyA0jjHcifvVVlMVdw9WnRZDISeB0tBIXEoehsW8aWjfkIKbFE89sU1DV+xOsSptE+72iY7DorJuIn5+fCZenzkxON+YZPRPKzWmrhz4+WNJUL66r6Nnz+eAgjq3xZd5oW1bM68DqJ6WYv2YUGwZ48aq61OewV1dRtUeVz9vsXHjyEM9szuBtyCp8638OFZpf0dn/AUq8OnB5gRwri2rh/EmWIU0NKL+ixSrrp7BI0sQ6zU2Y+N1N2m8inajrlY3YG9059mIHvg6airUNRozZ3o/Gfhrsv1iDEuUcnN+UAceZQRi3ejqgcQ80zsfi+LtofHYPd3Q340tIHdzWnkJ4wWeoPDkOh9omoUXjGhYqvoVk6Xs4hAciqfwGzp6dQN9EGx7QmMBmV01uLv2MQfePoEt+tpgHuRX2VOi0gjRbAM2OHZEwKg5eZQV4538Nt8d+hYejKr7Gu/Lx7Lb7GWaGkQESvDc7jsiOsdD7cl9wLVkGnYhRmLJGAU4uQaieZ4/QkzMg8zUcfq5DmVHdiwsGNAt7bpzGbybBuBrfiRa1snwb6sQt9baUn7cV8/b/hUVbjdCzqx9aFfSQ7NJB9E1xpSkd54QyVjaErqsd0NpxBAYs9cJIXUM0hCpg+qQMxDSlojWpF3x2LIVc3gIMcwvBwZRDMHX3RaCbFUp7d6FzpByNPGT4MEmBBZEWDP1gSY+SQrj6H4FEbROiln8T9Nx1cSS37R1bHxFtX7lrwEfjfKj7ehXrq7SkfSnLAMI6dajqJMO0Yz7qviVDL8IRqgkF2LunD1a8dkWA43Hc0emGvE/DGRK8CfKdLiH2D1neTerHLU5OcDS6h3XPzkB4nIyVvUqRz7Y3MOqtkGUhy3NP9Dkr05uSG+O5RTlctNlgKe0JBh8d4DzLEWGNznh8p1wo622B7edlEOEyEK/s1uHnwyPx7poT7PRmYbdtKqynvoTql2psD9+CXlPLcVV7Cd71PIX4X3Jxo8M1dMtNR0OCFupOLUFVti6HXtNn+S1Dlu4P/kev8Lj8R3vNtJpciYUDNDEpXQUPJD1gGJUtjBkZhaWuawV+3itIdMchKtwAr4LPIYx1OHA2ESYRl7CmqCPkQ7RRPFqC56Z2SNdSFu1E1Q1keHIWC+QN2u12pSm1Fk8R6T0XbFh2LJHmrtNpL78Ukau3CcpBjvCbHA2rfQ7wDM5CyvUhUI9biPu2G7B9dQESVikiTegBW/2vot+5/vnYMNECmjm6LAwaxNdt89nftgxX6oj4zCzpPHjUWokaW4J+yMGhCYEsGzxE5FmOOY0ha34RLFtNsdNyL17ezMP7YdpYXz1VUHl9Qvgmc1JY0Oc+si8twyxvOxbMNW6bgdyRH5uDhKHSmeV77XwRNq3vw+zAUSL+r+ChfPqbCSfM82Ogii+VB5lzfbkZLzosFNeDDV1FWG02DThdJLhLvOC3q7sYX0N2q3B8oiU+LPkumN7LRs/6E8LOfdPY5y9jZnyXznm/9vWh7G0HxqhOobflCJHn0W+4CA8U/iTCE6/6c42LJYu7S2vf2r7ulA+T9uUKdYhwuI4aw3xuCeqvA1Hs6oANNSPxMkcN5m7lgkabbtCjD8I63xVCj2lqfHT1OUKSjTnX0ol6TmtYXDqIejnjuXFxDBvXTmZphTP50oqBwSvEvW3V1DjMvm1Ofyi9G1WzpOdkJOvBg6GjOPtGf5FOWhiN593CIJ++Hi8cVkFthS3snpuJuRhQtBFrT34R5CT6dLpj0n6OG06a0/uVO7WPWtFvihnz42zplh/HlvkKP5z1xs8W7XRB0RhOfOFOteRU3oj2YqZsp//OZ9++C09CtwkN3c8JGfqdUXRTDe6WvwvzIIP83WmCQV9pDkdVuPJUlhMDZUCnYlfuWOfKWwrT+HaqPNeUDmeUUneeVesjyurnuYtQ+01/hlu70uOuIbeq1ePiOYFXmnV/8FNzhDw0zk8RY07eqo01t3eJ+JdJmwVJygXBSNfzB3nH1lv/dybLLnmG/ckCT4Xp24oz7LFVNgsidWzPGSnYjHm0hQ4nl/ywz9TlEcx9vYlRr35CYU0E6p6q4brTDhT7pAk6xZeFVpsjgkVHT8H1L1PmfurLpl7RnNTDhU9T3Jn4x1Bxryl9e3LRAE8eFqTzsmfyFJalK7bb+ZYfwsbu0Rw8z4SKcQoc22JM6XmMZHO8Jb/oTBbpJcVmWLMyExvSe3B7WRe6OzogbvwxNF/fIfz6k60oE6LhwoHN/ThRyZE6ERHSHly/kh/TNrbbs01Q4qzYBuk/wGnpbP6zliZNvyzn5Eoz9tEZ1S7rH2lNs3rpf4ypvSHywgpZOksffV40CVfl+gu+T/4UZoSvxAHJJFqnu0h9aLt3NrvcOaPMkmsX2bF5jDSe+6V6NGI03XpoMdVMW+Qdl3PnzrUBNChyYtWU/9apik4O7Xg3nwzGmpkwavkh6Pd4IDR7TcGRxmwMXlwpWF05JYQEbRRj2ZcufUePr31D3tKwdn2NnuTBqjC+cHah2pgJIr/7CTt6De1JzxhT7oybQCFeWgO1omczta2OLNwbRBX9FFo2SuvQ66TV0rpVcxiZkmQaLLskGOzqhOiAwViVEoIrCSYcUGIoytwxcWVQgxZXBhtzdB/Tf/SXCyW+nLveg0V7wDkVs8T1VTXBhFIk5+WkUb6gmg2DIlh535LvDwbw+uEf38Jc709C+RUJWro54YyZMm4d9sK/AQtov3Y=AQAAAACAAAAAEAAAxgwAAA==eJxtV3k4l9sWNsuQsUOmzPNYwqHhe9f3o8xpkOE0KCqleXDSpAyVRNKAUClTyjUUabqSTkidQ4o6iaKSBlKOinA73+85uj33/rGftfb63rXW/vZae629BQR2hn+8JYepnnrIUpaBfoY2BL7J/hkHL4pw865DWhytKI/FI6kiiKjvg2hPKsWvjCQXoVTu2xNXSY5Weo6Da4IOFqXKjtjaMaCH5WaKEKu4zfwjixOVxJidjUzqEjPM8x3DYQsqjTk6u7KK6SnQweoAiREbv3p9ZdQdBjn9qjfX4H6kEKc++JCurDVlKcfirpUyXY0fx+H/faWXw3WeFuDmORPUcOOhEsdfPGHI0cafPzOZ9fKwOjEW5acdMEPeAP5+gkifPwfeRW+YIlYMw5ZOHLYpxgRuA8Icv+qNOEdneEyjqy5l8GoQomijUZTnokI20Z9QcfYlFfzVxox3FEVn4E8c9tZEe2gojxr5FxJ+z3SJ9HNr3DjzI2Phxud/ixxk0jN0OZzQdCks3GgGIWlNmH2ZNqKbYP6Yw4oGieD6hePsBYtEHAhYSvMtNKgl8zJN+3KafNw10Vg4kw7H8GPwXsPsh7j+94jpbOfs5T5rZxRkukbikw9FrEmYiFXXxTB6jyriAkWJ28vVo0ds1QzdxonKC9R+eyOWNi6kzS+0qT9FmFKUTVjtuxlUaq5H6y76cnpWg/x9s5V7yvlYYtDHBDyW4mQ2xfcYBZNaJv/RXww8rjPDryUw9LSV+e915p7l779/0tCIvNMniizetqLWQBPVumVUk2JLiawNIit+I9k5QpQwPEzR4VfZ2SJb6B+dxurveRmReId5vl2Vm6c1Sv3PHr20+QknZguj0kIFeUnZ3PffeT8h90+WbZ+1Ci3JV+n3FbvY1tGpVFMvz5afVaSAXj1q0sqn/P159GLCZLq3UZ5dcDuOfAvtSduJpbp3eWxnqwjp7xem/xePX2u7GSUdPRjt1OT8LStjcTXIhqrLDJHjpsLJhuJ3YZK/H21h2tiEmBuUtzGDHmQrUnGZNl0Wi6Chuj5svt1EVZ+OULXNVPrM2JBLx37KCTlASR6CpLbYnQK87KlYZz0ez9ZCPSODoXp9CJqYQdLtOmbbC/6wtkO/6HN+Y49KwzlsN3lOyaDrQx0Ij3qID4pRJFu5nPJd1VhZ43qyelZMgYfrKTctkhruTGKfP2ki3uJIpBi8xyP1QvrqJ8Y27RMiG0t9zkdtahj5/JIBJuQyAskIaZn8OHRNH2B0/LXhV+2JLSH9TFL6ILNRRg0y1hvoVVk93NX2UI2mHl2Kk6b7N4qp9VQsLdI2YovOJVGljzyr+GAu3VHIorOhXnR7hgH59/4LL2pVKFrGmFz6ldlzr6dTk+RbHB+4hagaOyr9tgeztutjq/tEeOUpIDc9mZ2wRY807Uyp8Wdp0kvog3VIEaZpqJG7kjTxdglQqqc6rf5ThuYppdG41qM0KdaFzj2to5Qbm+l63FqKneFMvl4i7NSIaJ6PtRT3v5llS1BV6InMgT4mRnwKjT5mSFuFOpnmRzL8s/pWFYpBccjedhOjxORoukgZlYoLsZkb4+mCpg/Ep3qgpkObFoesoJa5U6j/kzqcXMfip5gIXLq/GXeLVsPqeAtGB21D3Ise8hSswrucvXBYx/d/IdIW9pcucvy1N0Sj1fVRNlYaW1EMwxvXcOt5BNuzUof7Pnz/CXN1RjPj2/6CMbDVxroKExjtmU4bDcVwaKEwbgoNcGdxh/ADeNzch8rIDsTnTCPPhhIYijthslYUTG+Og7+zFY6NDcOZ3ADoF/mRg+0d6H0bhSVfEbx4Bt1MUWVt9vpR9BJ+fh+W0ECmYQBZBkvhgocsgt9bsGtnSaBr4Sjc/a2NKdDRxfwDu0m62pxacsro+aH9tEL5MJ11MKDrlVa4smE7kn3syDPvIbxzVCjooiA1TBCnjlpV2jJlAWIMyiAp9x4t06azg1sYFO8Sx9jnJyBg9JFZmhuEfSaqCHpVRnsShdi/11Pu/4VJMnrNVB+LwcIQN3o8swoOqvV4365EYcbGdD99N9q1u5mXNqootshH3P1TVKn9EcYOb+jg2Ke4tymQ/M0bYDDXkqyqzXDu4hE8Fy+g4fwydmvyO6zueQJpzZ2OZt6zqdxNiT2z0AR5aT+TlIQgLi6bgNZTkrTt0VLauT0ZuVUM3Wkups8vo7gYnSwUxZ5eWVgk6+NGizoFB+qRUWgrXe1OIzmtVMh8y8NJs80pLM6V7Lc9wRUPK9J/dwDBYmpEPsupwjOYdfKTJs9IXwp4/AApAgEw3XoGzgc7mJK/wuhgvS2NO/oLxYaqss21ifjgmAatd+FcnIJbjRFlJ4LeTBX43RTk16vsT3BNvkLNdw+T7OJ95F60k9jCAbCWwRR8+BntUe6gC7patMhOkl1pnIIZ01NoVdBprGpvR/XcHZAXuAnDfiUSVOuDNzOEeCMhKo305X3uq6J5zsVYKymHmFEamCUtDDkPZc7nPV8Tjjabp6JCbjtpn6qjoX2C1FTLI+Nxa9kTnYYkahBNq6Ut2d9P/kmJjR50uzqZKgMb0CNegv1e32rntHKaVziNhOwl6Xy/Ip398hck9JSobN5VFMQE0iljPVQoyUH+gwpc7Xj/0yvetDmNyHK+fnU8532NJ5l0iK2Yt9yx5aAbTyHfmXIm8WiCyxjexfhRrGW1JdsjPJtMfe/j8rNH3+rcccwfr0GaGZcx9qwqe9q0CgkNYpzNC1dPYWZWH3NkHTviI2yWK14ufMudv0yLXua0rAymOings704LZiygOStDNiAsPNkdaOeEtfIsrzdRuzkAXH213WhZD03lT5nTqB/ZdmTe3YJZ7N/dRmdn+nNM9TKg3n3a+atoeKIrzmCohxvPHo5R+V/nYjsgHc/9Od4HXnImfP7xE6vWHQ7HGKL7gnS+WNNaDM5jfQ+D2hJKvI6HGfxWnl7cK3wNY41diGkvBTOKzvgbF/PBqVNYTcc5vd9kwgD/r9/8sRurfEcv3xOPzPmQDuzs1kU6WfGYFTKK2ZKlD8SFv/B6Zy5xe/toUuqsOLuFDay1Q2aOff4dU9VlV42lLANqnU4XCZC6teW8LaF9+KmwG5Yty3i9F5NVMaBOwrYm26H3cM/83Or7h5n+4Q3/27sdFoVRyIkcOYk/z4TZ6+IjGR+r95ntpmjFnIHsGlwD/m2FLAJ3dGsgm07RUhdQdx+WzYRp3BzRx/v3oUcR/tGEdLOEcOmaBbPXHXQU/KesbXoZ8hQCW0e6phaL4yLb22h4PcHIxmsw9mm6YOM2hdRGK/s5Nb1CY0c1X8ojr0+hDUf+P0zbpiHbum9ZLvehuatj0Fg4XHkpD3isD1HJ7GO2wScNLsN0Xbi+32o03QiJie7QCniK6PrKobkz/koL5mK5meCP+R7be333FikKImgcUaY4SiA64avmA8937G35mSwFq9CsSxai+zDBKlk0y3IhRiRhb6j42CvnNPx9aUctsNUDauztDBUJIyk0pN4U+eMZx5CeOMiiMogCVjby+K1gR6HfRDrzs+FcHW8/PCYuavyltkyXwBJydowEpP9YZ0FRcPYeryQk6WbluOa4wouF4Sqdak0Itepa63KD3hTTYH/e0/OIzG4NGfhHM+Z0+/KTXbJzJPAjhpnl7hzmtCIcv1Bz++JDI5uno8/ctthV9NKWX2FPK0jMSgdzGBLdgwiIWyqY0FyvJN/bSvzOKKVCY4VwXplcShd6Wbk7dQ5WxGr5PDK+1sfCOHn4TIxKTg8ez1y5gwvC+L86C+M4Ex9fA11Q0w2P+6l5dLgMevguoH/dtt4+xVWnPUibTNZslyZhzsREvRstSod3ddG4x/y30kimwzhukAf/xYeZgrN+DXnxQs9FOfEfn/DHepiSrfz7/7F8tJ8X3PlobFBFm2XPjByFcoj2JRLRmiq/cTZdtAwZ8O+biCJcDe2IHwBO7nrJBs0IR7J2cKsd7Majnvya/eauzXM7KdCiBi/H0o8T6jYvOD0ozoMoCz2hSlcKotW4r//Mt9NQe80TTyQVcAuceERvwUKVSP8/jXWmDSkjxC/SBiL7IGARyGJOT8go+oS9sz7PhZVnRy2J+8LZ3Px13rmj1DHEf0bSx4xzkMSuG9hij+T+G83t63aMPkojflGY1Au2cQM8fjnYPOYOib/dxHIJA0yO60VsWHvTE7+KZwfE72BOsi4XiPd9L2ONVl2bFmLJYxcGqhWSxJiAg85/0a+46FbNhZ63hYQ3jH4Q239ezxJ/MjMfCqOrjGKULnFrz3JFIit/bp44q2Ok4bmmLjsPTOQzENTrxSWL5P7ISdfzPlM/geEeKHZ68lvlzpbvm0u/gNarRgTAQAAAACAAAAAEAAAUQ0AAA==eJzF1tkj19vXwHFSGXJIGTKlqCiZwl5rfTRIRVQiNCpFNBBSJDklkSGZEiVDQoZQSgmJklQohQ6hMhw0UUSTeM5N3+dP+F2s69de770vNh+f3xK+//HQgW80+Ygdl7s6ZGGZjJGB9S7G/eYbMXgWmUH1Dfn0RSuQfnIrKGQuo0bNQRz4+pQdHTSCLh8ZaP68ln3X1sKXAkWw7ckJrF+yD2S8z+JNl3kGXbE7uYppmzm1oBOcY4EAJ1qoyXWk83Gfhx6TC5pzf/xcU1WDiTNTuaddDpz4olP0vGeYDM4rc81nC2msKouk5zhTSYo32fpo0jr7hVQpKkFKnS9Zj/0lZrLiIauKEoe/xmKgs8ECHG0uwja2HNLHpsEdg0hQfVXFLRtbx7mI/qTNJiHcvsBHFPLMluO36KY//rPUcK537+hCznED99jtH2q40E4urQqczl+fSNnnHsl6jJGM3nHarnKUWsesSD7Sgmz2zCfZ+/ms/v4ZNu2GMBzvEcQVZguhNlMLp5Y/hxTFYZizRgtPxNYy599p1CgfRN31LuSv8YDGPp8mdqyO5+dsuUHm6mn0r0I2nXKNJ+VTfvRp8naKH7UiB+9VtHK8Hkkoy5JVoiz573mJe1YP4/DBBzgk+oQ8lF4y4+YyphNewSRj98E5nfvMTn0CVxWujMNOg3BGNAAu705n+l+Swe+WCxnedqb6qFoSXX6Z5zfwVZJuyzkafl1I1ua7qOPTFoq2USNLK3US71QmaxxHqYrDKHE6GaOSKjFm9i1se+6GZXKKeFhSEQ5hLEsM94cbU1tgbNMPLqRFCJKrl9Bm20aQW3II3BJPgbKXMLSss4NL9kKcfZwt3lsdin986xg7Ll/hLGkLOROtmUP8dlJUVC5J9+9/wQ3LR9DrQhUmHdciQa2J6NZUgwUj+RiY8RvaglTAPPc5SMjms0bx8RARFg6h32fBv7kMtr0/hzdTquB+eiletb+F1831IS9CF047G4JYbAWczInl+R+2XcKvLURoNI/yRgyoXjECZf2i0DlQlPYJt+Bv5Q58qpuDnaEOeDAtADfmKGGW3QjbmSBIXRW+WB15AW73e8GvKaU4dPAK3MyPh97iABjU/skMElzwAH8xmhoXsZ1CQ3ixtxTKbhdDa1oxz89Z/Qrd5mQgX28g3cKjdMdQHCtd1dEuczZXPE+CWptH0PLYB3y8IAft7xai2tA49H0fAd+dm0By1QWQ854Jk26IQ9NsYfDE2bDz8BZIeKqGlS+kIVV/A6e53RwCpBpAROIG7Na8x2IdlWjylGPwx+/yskLlYhmcU+iGIW8TaatYMRruuI9314zishojLNYfABEjQcyPG4ZB6WA4drWfHXl2Efp7YyH9iRBtulID97+XwpRxi2G2qQe8D3eFpM6/wXRGKRMvfc/2FirA5NJEptL2AaKGV4JY5Qu2+Ugpb//RUg/InVUN6ms24xFHW9oeZkk6Kx1w+hNx1Le3p5NuqXjjbRhl7xWmpNMysCB+gMEDPXQT1SOhT1J4yzoA5rirwrf+pdB2bi+0iF6FjqwTcCXDHRqkf+DLGgU4m/IG5n5XgAVlqlCwYC/csVvB81N+z+PeGXfDdb+TuGDfW5gX6gorj3+GusHLsGWKE57pimRXJxjgtSWLYPzF+fC6TBda7/DhbJU4lLXKg0LZj2yArjGz/9pW1I0Hd+3XrOT4E2ahGweLzZTgSkA5O6mkBoHT+sFlUTLGeHhhkmEpr//0d4PgVhEBXm6naVLuBjBok4UvM0LRQiwdtm3vg/VLTGHHpnyIMW2HKIMDnO+Bv7DNPQBFBN9DgV4ebDDLwM5jwbhF2Qx8178GcdtcZrbqC65ZNAlSfs6CItdcdOqJoCJJP1QLnYn918fAoPQUb/+bWZ0oUNjIgvpqsPzfcpBXeQmWnDEGKh+kifafQXJIgBJvGeAvt69oU19El/JmwVBaGXyrfEH9ThlAKbZQEWaJX9cGMPPBa6jpNswMRzxhZdYrkDcRxhx1Gfx6XhwFjT9i1JmDJFoxF90VGM/3NV0LjuJJYKtFmKyqivtCquD7Qg8qkOnC5GJhUKmdim0pQWS34jNUKv1i8Y/9WEySIuRt9YSd6b2se6kn6346CXremYHucCq4ZT8EP2Ut7OmphvEHRuhX+L9c7snHOKdWi+qufQNDhyhsN7vJ6z///kr6lT8AMpqnUWbuBJxv1suiGgsh1NaE2KoNkDr6FDbN8obuSQ/h4OJUUInOh52z5SAv151tiX7AXO0AfsXcIS/9PIprbUdbw4/s9KNckOqeAn9LWkJ2lBHkZZ6BqM2B9LvoBfTXVGDnG0uer/jqLA5XB6BkUjxYN6zHsFvxMGM8P2YGnwZNN4BeQzvS37cTWq4VwuDHZpZteJ75SxWzIyvnQ/6LEMqcGkPlryxI/eEs2mjgBQOpFdgs3MncfGrh12xP/KD+lt3wn45y8/6mOerZ+OWxH42MtfN8Z4cEkLC4C42Cs9D642XY6BkKHUlXILVPEzwFbsOwZhxIhwmDTo0V+5BcyabvnArrJo/SOt8YcpxiSeWH7GlYXo1KzBXhYlYGW/aagVNuIQyIJZJP9gp4JiRMT+pqgMULoNjsXeDygY+sfDx5fm1BO2wbKcYFXtNBQeAfrDNejD32GtyOa4qgPuMYC3n4HZrlSpBfv4FVJTbhGrk2ChvppthvfnRUUJs2GquRfIsBjD2yZGI103Fc7Vl2f9lCKJ3QQGWHXCA5OwGiZlrDxNF5mDRvFtJ4MWSjF3h+umQfc6xeAodGJPD25Up2qPUIGwgKBbmrulAyIA3XY3zAO6MauA99ZPT+Mm2NSKTll71oR9FWCtg9lfheCVG20xBmHVSAQT5JkHYMYa6LvRm/UQl0JZyEWfYFbNSGQ503Q2AhchrRIIwaThj9f/+SR7DLWIQu60/Ge+r+cE5gJoRVf4MZx+I4venADewuoDqdQALhLRTQ5UB95zUo4Lk4HY5Qo37TH+i7rgODDZowdnwu2nyPxpeS6rg4aTf7seAEE0tUhaQzSTAnXwMVo+OwfkIraMhpo3pnNc/X7RJGpS0a6HR0KxV4zqS/Fu9AlUwRTuTLQXrY/oxSo5eR2noZKj7D6ICZGGldFaKBS314d+QNupj/g/17XuC9sTw0WZqM9fvC8L3QDqxOrGRpIkfQSzCZeVS8wCLpr6zPqZxZv65kkcEBbNUXUZ7velwADWKvgQqVg61GB6b/TKWj/72dCwu3U8lUE1KINKcMz0Z8MVue8i3EyP3MO9yW8QwVsupx4Nw99NC9jiWu8VizJxq/7zqEOXuX4YR4W7gSsRO2RW7GSLftbNzRPibrLQOWjucAWq6y5do97I+vk5AAbhpSaLrsB1W2pdFncS9inBkFKwGVNIuTtkkHtjYMY+hQE0ZZvEcupgkFhQuw8E3Rf2fNwMefzuEd9zAs/BmIX7ZaY5WICe7S+sz0jA+S6rRNTEsjBJoDetmqrka2ZzQYpPbGsNyNtjzfeuJyLv9wDEU/Sac+A0+6KZDIfdNRIhs/PdqwXYB8ewLx6wMFWidWjdy+WizeX4vXVxTila95mDIxGYPqz+DqzCCEGC80OmmDpkLL8efMWXhKNoDV8hvBjfRrqOhZzpiFEXtd/ZBJmjiy7B8SvP7ZmbV0z+IY6T1JoaxHtfi93RUX7S/Cxc6TSbBjEvULlGHktImkpPYKnVLqsOVSI+o23cOqrAIcLLiCZ1anYqxjDOo3Hsa4Bj9cU+yAS36uxrS8DtZZw4f+1WrgoPc3U7aNYXw5cezORUd2Qz+Rt/94vmmcT4E39RWFUuurZXS+W5rL4peid/oqVDaOn+pdejDbT4Ds4z/hgl+tWGBTiwrDZegznIeKc26gcGkKhnckY7RqEKY3H8evbpuw1cocE93UsU/gJLMUDYV3FXbMS+sO6zwuz1a6rISJ7wN4vsrZGM5D/hRNkD5COdHbaMK39WS2WIdUhZTokYkIla4SII07I/h7ZzPu5f+AY7IPcP3NcmzamoqH4q/i+V8puH9/HGo/jMRVfL4YFb0Lza7Z4edRDre+a2dbJ99mLoX8sLi5nh3dpcneJYSjl3kqz//4eyJnwddN6QHHKGGiH8kY+dFwvRVdCQUyM5lOfJGS9LL9IzYF92H/ix4MmFaPEkcq0XpuGi6ozkTfngxcdTsCI96exXPe+/HqO2e8dskec+WNcHvEVNDLuM4cJ1dA/uE0FvNMD9ZO3czuHknm3f/RoQlclNRVWm+VQC1yAVSj6kFczzqK61pCvf4yZFMwmZxWf8Ly8tdYF9aJTqe/oEhUCfpIXkHbzEwMvpiM4v5xeFwmFNM3HUVpR1e8s9QdPYPW4riFC1Fi/lImP22QnRqLBj2ze0xRahs+uCnI89XnCnB2J96Qsf8hEm3yJ1ONDWQVsogcenTIe5cMbXAQpOCcfvSxb0Kt6//iha3NOCWtFItu5aFIbw52bbqIIXP/+8/PC8eH4gH4vu4g3lzkhnxPbLBkoR4atimCzQUpfOI+wvTvtrJ3ptrsw+pnvP7/y/k/crhhPg==AQAAAACAAAAAEAAACQwAAA==eJx1V3tcjVn3L/HTPcMUlSFMSWokr7xS57uPzj6Yka6ohEII0UgX91J0L5JKKqbQhUo1Kjndz06lIpduyCVRXrkLM830jqfPnN805v1jf/baa++1vt9nrfWsZz95Xy8SSkn57TdYGskStD+wz/KTzRnc/Ndht1yVO1cTHE2OvgV+Ur8CdqoGXS1laNQ+hufjbOmzaVepu+d8Wt5WQz+f7Y02pX/a2xrephmphdQlJY/TObYUS/bG191nwwuesay4LvpXzAMGjUN4bOHn0A2JmVTmYLAgrMcOv4uzsKAqBCYbcxBKa+F5z420t1ymoy4U0nFZx+lN8SDGyO1O1DdFUSj1/WNavzeM0737+J76SFVxctcVPSEtUqj+LMfYRTKTtBpm0/6Q/vqil/49DvMSRwqveJbQ75qL6KwRBYjQOIWz+brweFeA17rJCLLLxDein/F3uz/H0jnunM/1L+O+8P153Pj3ERrqWsftdW9+xD0/b9VXdJ3KYG6kU8SD/I2X0AfOHwWRMaF4eEaVaCmsIgJHMUz1jmPr7HAku6iQvMal5K++nfaEcrYNIwy4uVX1HLXpradjXulx69cDUsK/80knrZIcTNoyXbLfbHOCs5n8Po2oNUTDw+U+afxXLPxe55Add/mYXXoCqr6h+FCSg++6gtHoH06V/dI5m6kv/z+uRZEF9OXmy6xjUi5Lt0jh9PssbtJHI25wuNfddThdvkE+1TydQifKnpXYbtSwpdd3aRHtunDitU+DzBqujw33o+B97hDUmh+jzu8CDDbrQHQlDEZu7lxOktNyOftFwjKJn9OT7kqeMXtmiET237tsSI6OWTRxPiz8TtM0N2myliWTA0GhxOxQHM7GHuLZNT7giT4Fo12ozI9eGUY2xuRAqcmK+KVnQ3x4HcngKxHzLUaktSsT/mQ3NsiKEVa2hmb1jDCX+xjO+b5kHcRhKtcXSHj88jZW8LNmgGT9UWEfTQuoFXx7xwYbPr0Af2ESTluchlmUHFn7lsHczRc25xsQenABeVpYjNDCJUScl4Xr3lEk16oIYztGkk7PFCh8LJbUqaVDC4d7JKSLprc2mxsqavC5d2e+O/P9uYvmiwsksVDN8MZblw78ljCcPIlOghnVw7z4dNg8dsWZ7CZMXHQZl7VsIdzwA6713YNZpyzxZ6vJ9Hk9mFuuQcQLg1B5zBE7eqOxsMqVqbctIZqqbwT3IxzprMzzHM5WqNLuyCYJ5ljfIom861YzhGUtKC/6CZoG8mSCVQZeWFUiyCSN9BVNJQopO9AWI0/SJ7fw5GTUYeUqR94tUyM06yyyZFMRry1GVpIRdEtU+A2axsRaaImHuu1YEdclOBIcQg1sFLk6F+7rxe/fr4CWUz5R90uAT3A2TnglYnSeD5z1A4nS5QA0J4mwy1mahGwcRm5biSAzYhHZrnIcholbiEgvA84BtzFxXjHKf8yFPKLhcNGO3zxsH9W3beLy+R+VPrBVmkPeUy4P5sloltMm/PavSGjxNVhev42Cr2ZDoXu6sHrZGLqqNAwPj4XBNnE/ZO/nCp63RwhkJrVA+94l8rR8AEW7RAgb+SM5kxaP57PtSQNvmyB8mgbNVaglA1py/O4QGX50qy1/HTrIVt8HrDqon+o/asKp0x3Yq3ENz35V5TjJ5A9+C9ymx3Pz3P+LElgl1ZCoT+FDevPcyDuo6GnAc71sODr7ISJHhyysCiDFX/vTouBfBR0KxQLLq+Nom30c6Xg0gI5vKjFNeRy5/uEk9hx/hASlmSTB6oakHq9EgY7TLZXEZVtmBJ6aNtCvZ6ylfcty6M53+sJpX6sTt4uZUDFcSeZNiIcpPwzp157hIZvCtzMPIOfG2pMTpwOgsdoWbkc8IO3aCrsZo8nqbiu+dE8h+oLUcNNOlhRKpw721CU8ruYvyRjSxmwhlZojT1QUT0k4rS6+xkyFSvxuxd3YVLKEfJ8QS3hKx+FuZY39R9dwXL1ETWxH107SXPEMx9vk8aG1HNb2E0gnG4B80DYy1SwPCcu9iWWrPJ+nXAFs70PPUx8c75UhuytH0IzWVNx5EsthJvYv5P+JLRfjTBSNTJDfUIdfDpTgo2cvzj8a5HZtgYgGjOnl8pF5bzR/zcw42Cd9wjaz3Wh3m0S8Dj3GRbMnMG7IhXn5SaSaJiK+y4KoeJbjzaZE/PaDMr/y7GE4SHli06KTsPAJxrDtg7HPnByIHU1tcOvzwd4LMbBxmMlff3cPEZu3C95ULKAJ9wb7ZXXZRW72arrLjvw2jUw+uB97N7ujXrAOOsG7UHap4o8+3IzozkDMDIjByIGnKH0ciMPhGsR1XT+mWAkw01eG1P1HicjkP8W9rTewduED2BlloGxFAHbrpyN2rwlM1Y0kNTHaN5nZT14/pA6/r1lNvFYnYLSoFXuK7IjRlnB8e9ga0XWqRNk+Gkd7n/KcahsIm9KGrv5XyJ7qgydVYTjc8BHuv9RjfaUysc8MQvUpHwQ+uo1pP57EaytClPeH4L1PpeDv7+mqp6eo9LI4wbpbs80v58ziheb7m9s1SZGcWVEwfqAG5xulUPe15/X/8T3mnQjFhVxFsnFPGhry43ApgcFFVoVE/9QLS+0Q4FMFHI2TcSfpAvx6p0JDcQw5IZ9I8wZiufq84Sxi9xeNF3oPn/rF/ezPoVOcx44ZCYimVi0KjMrBl56AiJ/PYXZtEOz6NchZ+VeQLe/Dj90mJHdVNEaeyiQXFOsQNCqUWM2Px5nKbMyWjRSUVwq4HvhDaqkEq/TVQ6bTVjlYZ1m/0X9VejGP9YPc5KEnuRt0+rubD3h4kzqHpby3w8aR82qhvF3yR8l5cT/cItOQ/+I4jjWIUBNWbtb+aykpjQuClVgKp8wysMJSjpwL/ySwtbnL+bWJjhvsP/pR7NI7u8F7i8dFWrO8U8LLxy9Vkpe1Ifs4fbvxOzJcyZREVHuTqp4TECUlQP91EA5mtaHsvQaZqB2OQysTefXyDoKerPQ/eqSZoEnHif5Q1cDZh5cUMpeY+1/km+sDzU0scbjmF/e3g0+Uq/+63h1gTD64r+PFh20yq1+5HHNZIRzi/aE81pWvqN1mVrniIoxHTyduUhclvjILGv9nbsc2Taj+X3v9zrrsnMxV8aOQxRL74KVHyLCJLrBQSIaPQRJ8yvLJeJcbvP2tswTrY9XNRo8xw+2XERz2Aqez1K+g84tnkl6oQGs8DTn98t4zrKwrgfO/2LtegjNQnMlGyc5nxwLT2bW+6+yW1GDtVEWVC7xLZ5m1/1sPJmGJvAmqOlg5P5DYaYwlL+rH8iL1I3jb8mQIC4zh/Gu+f875VMvO+8e4S3Kcmso0ZQpo1S0lLh5ytU5MsezZUO4LjnK+YuYkoHB8F6nw1DaPWnOXmLcfwUtzMWwbK8x8lHYids4mJrp7lHrdsafdV28KTNXEgljFx4KofW8EUve8BPKNSsRa4RyxfRskKA89z9LWObPI1g/irwZ2sKraKWzTATsO52bfMfb6/giW4eFA31SN4nRZWpTZrRnF76tJ5vl+p8Ur3fIJV18H4/LOAzAcP40nuGvM9W+ThmQmahZ/kfcaLyrRFfCCJTExr5vBvM670NgROWyJRYnkjM3sTE7erqtWXTp5Kyc7nujBqsJM3Cmci+uqRVh4yYhf688wc7U7jriMkXzbZmj/PnjfLiliKdr9TLubsdaUnaxS99IXvF7NmcLF2l9kyfXijsWD3D18T7Jxe08yZniYW1uUjRcW8n2YqeN03Io6yJNTHYtEw194ETZKZM9LdWLDpDj7Mx6QYET1RzCdVxPo4ZlgRkZZdMDdie7cGzWEA9+xlJVsOCrR3bAOHrKvdyeUW5+LLRP763aybH0DqnlZjlSOMcfjuUV4NjEbLScjSdxPh//xP826tZizN16qTjc5icSf5W8teSzxSSzb+CxiCNZ6/zpuvexWPItabMLqmqsl+0GyD9n6mBmD/WTCE7OkiYY8o+n6vBQlKVydGoiyHjUJvqt/CvPTcuLOrk7MH4Ix/OHVf/xXvO6ew3ibRlUXRahWzyLDqxe3OLBO7aohtvqukSxnVSgTezgJ8vpiyTeLl2BLxQtYK6qR0NxE/BfnzoXzAQAAAACAAAAAEAAAkg4AAA==eJwVl3k8FQj3xi2Xi2vfQ5a0v0V0nyMladrrFWlTMu2jxduGptI0WqiUyHLtS0JJ2Q+FlGiRFmRUihgzk1EkQovl5/f3+e95zvdzvse5K4x9wpTp8TtZUiR90jqkSs3f2nJuvY3hlPAIHivSom+tKpywqheGcVG89uQz9Id0wm9tFxzfByJsRTgGQt7DZvgE2wVK05M34Xw5TZ5yjiuSpE6GSmQ1WCMsmhfu/4LpnqoU5WpEhrpyHBgyhh1YgTZ4aJNOqYDePVCiM+0/5/yaKE35Xy5x3yItWpsqJHVpebqbGcVO7aF8vliBltnI0yZ7X5775CXMb76Apc8Z3HbJgtbcLhj7XIV9QD9aT23mWDMB8c4obtmqSG6Ci0w5CvSr6yA22kTw+fdyJMgN521zVMi8SkiVfygRzOSp2kSeTGZr0pNf+hC6Xo8KvmrRaf+vqDl4meMcpMipVkQLbyQwZQmoPG0Bl+kV4lpHLUIlTzFtXSF6xDmIKc1HprEj3vioU4uLGgU5K9LDRg32UR9EubQaib1U8sobHNlrig41doqowjWW/7VXoY6DCtQ7NopLvEY6kFWgTM1wXpWoT0OvpEhTSkCV3XLkcC2Tdf8XyZb/qtNyOwn7/OjAhFoTbD1WBped51C2/RIuWC3Hf3Yex/OPtdA1DIa3qRK56ajl9tt8h4VzHKsWHeeSC5Fssj6Ml4nAtMiI+4xHU8iyWJ71UJM83wipuNeZpz4K55QUAe3s+op8dQ1Kb5Cn9h2ZSC2JZp9uBbqsYMpNi4PZrfUxFlsGQlfpIY53ReLzrXgs+zUPd3rWQvWcH/ZIR+FR3DmknNNgJy8Z6inS5E2JGvRkewT/+VCVPAWy9LO2B0dqGhBbaFKmhyJ1yevTFT1t+v5GkdY8DedQM3vOKDvFP172o9fIjBfd0aJ4vQheHn2RXb398DYsCXFLS9HRuRe2hfGIjy3Hu9/8kLm/HL9a7MMaXT04HojH/QJttrIdzy06ynSgcQrLSCRc5GZEig9VaEASzrv3qpOxeA/7NMewj3QMx9dEcU6XiLwThVS9SUBTS9ohdI7iCVXD2Nlri+Gi7/ho7YO0l5Zw+nQKJ+o9sMk1FRtF16ATuBXKRp74lJKI604OmKZwEG/jJdg8IwHOa3TR2nkDPUqMOv0gbmtSYfGcYxy84RyrOx7jq2aq1BiuSMoP5emYcyqP+aMbM59Go2N4hKlsOTJIOMuGta/xST4anStloH/JD5XGe6H+OAMSmwTsafLHudvJmPDBFS8NTmJ2RBh+rpIg5kEUiu2DYTW3DBW7QnAqJRkmyi9x112ZfB/Lkbv2DzxP6scLt9e48eoRhj2jecHSk1yvvYgPiKVJXSmcnVcoUa0oHE3dZ3BrfiGMfPLgERiKU0WRkC5xhLXGZgQWHcTQhL0IUvFHqYUDbL6txpL393HvRRAczVdj1yNnJOARFOtu4szBxJy/rIJRcq4VXsuf4cBOWYozEFDJeV3eNlZEc1sHEKHzAUvi5Sl7iTrt7lem8ikBSHUZ4czrAmzHpmDxtqsozfDAmrSD+PrfKfAIjcQk0xkYPzEOrtdOw25lDCqCwvB4sALe+7PxPqMIE75vgLpdEOyln6NhMAXfTK+j8aY87an5Bpd7Q5jpK6Cfy8yQ6XwTPZHpqEEJbl95i0lfuuBufQsdXkUoFz7B1YBibPO9iPEecxAS/RtOpAdhh9Q0LE4MhrufDwZq9uGIjS06LleI/xnOwEerQNb/uxEeBf2Y2aJAcgHZMJLOhmaaGoV8UqZ5DjHsqyRHG9I+4yfDRrTuz4GD+Q7Ezl+Fxd/jIfrPJ/zb0w1/6yi8aYjF5t58+F+RoftVH3DKtBgZywfQdu8PfI3NR+GfTbictQXR2fegWtaCaQ9u4GH2YcbzdvjqueLG+Al877MEC/plKclJlb7+1AKT9mbk0zicLsqE17u6vPltWuQ235T2FevT5A5FMjCQJqpMwdMaTYp5rkKnb+vRv/0Srh14Cv8pvfhlVTXiaq/j/dRaWD56B/UPr9DjKkPXHT7BelQnMvxkqEU9AatzXkP2Yz1SN1Ygtu8SxnTY4EZmDCQVIvK5k8yAgGZ4X8QXGwElfpah/PblePVZmQIkCjT9myoFxcpSg2cwXk+8gi3NOzFB3g/S66Ix3ew6kk2HsM6qDV9/ScZk5yqsWpONZfQQo7feRLvaWQQKNWjGgyb8Ov8ZvETT4TmhESZ12jSY0ogrN4xpR1cXcnKlyO/0Kbitc8fRldGsEqZPdStNaW9xJX43OYNFzTcgH1iGzS8LsPbDbQRJZcK/wYAcm+Tpg28BSHUXJrmXI6PVDWPfSlC1PxzmhUVY7HIOzSM5TGy/DfveQ2gX6OOq0Vsc9KxBgvQW8XBhDERZKxDiPYTcziysrlAm2+FhBPQXwEU7GSv2FWDFl0hoN7gigA4i6agmR0xTpHOVmlT68AdMuy5gzqxkuCauxXspX5yyyILlmnBYayUg+coZTM0rgcXlJPyT/ggJNbfQ3xaCl/HmmG18B4dXXgLVVGP35K84bdyOvOtaNF06FOYOafD4OxKFs2xgf7oYF9wLYLLxDu7OiuDK699Qa65NA4nqtOiMHN3bNzsv1P8yXmzYjNSJZ5DrFIr8ggicP52KDyeiMS/NGZGvNiA2KxcxlXPxIaoTmTUBUJ3zD4bN6qBlLUPVVzPxeKgAPXsLoJuYhTatPKyb1ijWtnPGsYXv8O9JJTKeKU9Jr/TIV1WRtmVa8tL7gzBtDuXnY3PgZHEClXvc0bvOH2KzIFxqNUBHWRJSvpxHqc9izD27Cd+1I5B87SzyyxtwyLUeZifT4Sz6DYm5iTAfvgO7tBvYmlWGez7ZuDA5A5dWB+PJz7L0l6OQglOE5CwZgNSsGI5dGsgT513kqVdVeV7VWErQmMRbdO/l1jdIxOm7HorV9QxwWCdYHOZVLB5Si4asvxv8y2vFvrbr8XqrGPOlriA18yH2jCtFvPg1rEZdQMLOPGy8ZY3KzGv4IVYk7zES7p/2CFMWGJPOJilKD47iIymxXHmsDUeKzGnv4wg+4K5FTpe0KeK4EoXKxOK50SoYHpiOtJh9eGqwEwH2GyHctBQhYevwqk+CkKuBeHz4PKqmBkGhqQ6Y253vLXMUY1Mbxbu/vITaU0NaO3vEveJO8LTvIdxyQEgGaySc4PEZDa5XuVClBzovtChrrwNXP41ij7UGPE1Gk9ojRHRsSQCPL3wP4dEusdXWayjeXo2PK6qRlFuL7ojb4oLQUnHHpXz4zXqJT7aZkFXvRLlrExQOKsHFwAG2zdojnhfNW35Xo/tvrXjArh9rxyhQMwXxwCp9qnqlQ1d269D5mypkNlWVjo3uxYG0MRTjFslnopVonUkoV6smYL29Or5G1SE+dyWeDazLn78uAgtL1VH8dyjCgmNQHHlX/L+AFxC8G8ZQvIB26BmwwFKV7D7LU5u3HDk5ikjuo4T/XGlEC2Ij2CxJheyeRrLHcyEF6quTWo8Whd4NY6mzAirqFlDhSgO2OP4RR+JCOOdVHQ4d2Q2fZGNcS5+G9lKPEX7zMZNGocDHlDq9EsXX/lkqNjj8HDVfhrHU/BsqLJVo1htTUgrXpIsxyhR9RJmmPzOkBSOzZWb6lHFYlXzNJew9IEsnNbXoz25FCjeO4ecSfdruHM+pSxVoj6eA6g4JiQ705A+ueQS6dwK381PQ8+0ZvJuvI8qsB2PuLOaZtZ4I8nYTJ+R+wX/1RZQkCOJMy3A+GjyM9B8y9GG1Kn1bq07lxdW4/WbETT1ENOxyiG2OXGbDIW/uKRWSv3Y0T3lgkhflpUxT3v+/P4+iXZV6NP2oiAxrIjn7tDVX2mlAcWkGSj6fxbv2JNTlpSFx/SnINgaJ31oaixs2dCF/9G/8vV9I4vVKVD+oRooZHzDHqg9/G49ksUKGDk/UI1sXAX0/LaBtb4y5aGo/3GaYcesSJbp6WYce31Cm/YOyVC9SpK+zpGnrX3a8rOV3rpWaw5O2XEB13B046+lwztYcGGyQYF/yMg4q9IZ4iqb4U7eQVj65yLEjf9DMbLNcm+lSVCAFLl4kYd/ZIVw5axxbPXXh+W+laJN6HbLGRMPfbhbPKphmrTBoQrGbJ1s3PhJR1mQlitDYziUGZ3lPkTHr7lMj97M/EP5HBjrdD8NRvVQ8V7sTKRZ94qFNoWiYcUzsmfRlenCcBmWNeE3paW1a7KhEb8dqUsJ2Ib2ym8Th5iLaHihL+fu/YonXDvb/aEAOsYr0bsZZPq8UwD+e65LSRAOaXD8IudeN6MoV0MbWaH7kP7KXFTUQ7lChn6yy8idGXkBfeAz8j9/D/JfyZFsdj2HlHExsXoR54/Vpd4tybqCyMllslSVTfU2yGNKiuvwAfgIpKmyox7jjMdxkf4mbkkS04Jw0Oc4P5R+TFUjJMpQrdw/B8r4O5R1RoZMjTKSfj+WvYQF8fIwMKebo0q6qRHYKtcfCxF6IR03GtiVjsHR/tXhC3x0c2XkID0Z2tq5KjpJ3hPKOK7q03NOAZs99gZrabrwP0yVV0wtsodcHcZMmGa2QJd9GIT15nc4XNaRpWbwSlRxWpMNtQmrr2MsWWw3z7swsxA6bGDasD2Gba2oUoS9DyoXZOHcxBkEvdqKi3g1lUl1i4YMW8YbWu1jREcPdGTrkttqA/ypTprnxn1H1RcIeVue5pVePxl7UJFGHDD0bYdLhx1WOTlei/npFsneRpT5Fc7JpVqWjIxxMOGJIpv6yNHGkj6osfZra1A2nVRE8TjiKfgmL4Mbr9dAMq0b+kx3ieL/pWKfRiNGHd0FfQUj1JXpk1KfPL8eN3NIEKfpwdAivK9RIw/EGrwpKZefXybywXoH9lmmTSosmZewRUqm1Dg3qh2UJr3RDUKdE91mP2pRFpG6rT6Khb6hbqE3Xk0a4vD2Pa0+Gs99/lvGREcdyHz0o7mk4A39NoGEgB/8Hycr04w==AQAAAACAAAAAEAAA3g4AAA==eJwNl3c81v33xxtGKO7MrOjWT3SrjHMuSslqoYhoIEnpVsloipKVeaHLSKFslUi5rs95SyVRGiSjNCgR0r7bir4//53H+eM8Hmc9z+t83+hBAv9gUluXxFb29eP3Gc/J+k8Km9Z5kGr/zSBN40qytWmilb4zyd+hiIb7DVA9cTuoGpqBjpYrfBz9CNU15jDyJ5m7F6JCp18oUvuIGL1VvUKK6xs426IcytI5TfPPaJJvuSElK08k/+VZFOOsQ+mxFRT+fBed+JPE8ksH8FfddHJwLKbrc9OorPYkXRSN+QV7KKQ+kkIUvMjn9gg36KxAdrr5ohRdffCQ5EHz70g806iE1h2bILovES+9VqAXH/7HuV37yD27I0fH5XJo8e73XIuhJY3fPoE67KRoYMcXGlwvSX3pirRF1o+cHPVow1o+i1jxmXb78NkTUz7bvGYWXVWzpNr6anpispLmTrhBvhmlVIwqVLpIgowOK5Fl3AkwUP0b5JTiwfupLlixOfh2yADd507AVLMj1PauiI6v4+hywAHavuU8pT44SaY6cpT6/BqdP9rJ+eRl0NFkPlVqxVCxlytdVFxA+4NnUUiaJv1zN5sedSWx4YVplLFmK6epPIBBqw+TSuwvjh8USsMjlVzBcSmu52U/CB/no5znDPQZzAZtCTVc3dYP99bcRynfZLxnuY+a87ypPL2MNof94uKiY+jN2ovcjxWnKECsmbP1m0DKrw5xYZUJpFOtTb6RNtSjkkiDMRnkOC+Rel1k2LDndRqqyaABJ0c66lpCJ2TyaeWziVRx3pz2uvNQe0knXJePxpaqeejgUozim60Qh66AdOd16No2DdNc56NBcxO3YsooF/2tiWbvm0GdZfepRzKLYJkW7bbnszn+dmxdnBLtT9lEzgIpCvmLzyYbJlLA6CFObUkhVX80pAb/u5wKM6OczBySqC+k/uQazlpFAoNfT8dPiRVocW4qGrb0QYJeAWaRCkaY/4ZzJbfBr/0XfE8XgK9nFg19mkG7g0tJdrElLW4QkIXhapKpymBd4U3UOTObNpcvYNVFFrRdvo4OW/7kxH/10utN5qRRdof+Z7kVrE2CSdtej3LaC8DNmg9ah2LQyHMAyK4L/M4+g22LVuD5UEWsKc1Bsa5leH7WAxjC7/BUwwHd7qij6I8cXlr1GS4ruKCNujy6TH7DmfaOF/X+mMhzk2gi8wYRZ6J0ghy/JDEL8UKKDsukdqgQyQcmMVf/K9Th/Z0uNDZy/1KvUPZaDDRmngUJdQ2UnPUR9AJl8McxaWxxV8W5Acnol6qAwV9EsLZ5PpqYLsBZ/1eJtoUf4B+t07CqbCIyUznUja+hqSmSrFNGld7VWdOcPhWKq8sTSiqNQxXeZuo5xmdDSZPo6rAxeYUm0Cr783RlWSY8vjYeffaZoHSkN5oWT8F1qyegzaEhSDCQx8tDQ/BRbhJ2dhth56vLYFMijaVsOr5vW4a/R1eidJ4SJpwfgYp/siH7rjvz+HAfLA64VD1XPsi13lejHKODZJ/L54Q7ZpJ+wBGKGo2i79xLTv/JDZJxNmUte+pAM2kuelo/hYqSB1Du1w9mid1QeCQdP68YBvELvRARro3rVZdi28s5qDhojzt85mONqzHOOHkHPB8FgtXsr6B3yxW+LL4NqqIENDp8Anbq1HK5xrWc4iiQeI8/fVpRC1af00C4Kw327HCC3nA+NOiEw0zLTHCX64R5Q0XQancU+BmGKBZrgD6WY/XkrPBp6xQ0P6SHD2e7Y7bjDkTJNpC+5wwJO97DM+XfJuY+ujRinMQOP/amPhlncNi4AJpm59A5i7MkuJRP7dI11BbuC9NatOGVoBNiI+Zj5I/P4DDuIphK2dOFZdM5F+EKdDiqhVe+SaJvxHVRzhRV7tH+InTuCsaApjD89VIOnZc1A/dwDnocXIHD67QujtM4wH3tksBna7bi6s2t4HnYAtVH+6FnxxjvFJbT2bQ5YKftCj2lN2GBfiQoFKeSBneA6Wu3ku1GPlu+dZBqyVF05s1CtElOYhoTM+jCz9cUm3WPRte9gyMqx0E2k2C3vxAS1/wAxSZLvGafyCXe0eQO9vaKGiJ+i8Q00yGo/RoUb6kB29wn4N/kBOvETgBPTBqfRQ9AVi9RecdK4oqFHJbkwUzvRPK6Uk5dQ5Mw4IsBLaqXp6nmIs5X0oiywsbjJmVdnNL9BOKjz8C7LR2gqg445dL/QYuUELD1Azxwugsubg3wd0wrqPJ7oMd6F6qt9eGVld8AiZ56uK97CuIkhzjN0hqSylOBau3LxElHcBrnr3O7Zl+ArIh4GDfsQIaL2+lZKJ+N8xTj6f8Ow8c1OljlqI6eggyQCnoHulEb8MWxJvJ6n8S+rArDYhcTDPg6BZe1/wcjR+JQvGQKXqiNxJquGNT3Oor5lZG4uEMcu4deQdp6d3jvZgUhdoHCzLvFEOr0F75m7bR68iVou3KKbhSM0Mm1itjxNglqwqNQXeiJnT8n4rlbrnhXNoeCb2tR2p9QNt07g4RvV6Ch716sHmPCPsdw7IuOwdnFb0Ap7xFUnTPF7YNqaHPYGvnDgdj5XAVLKrbgtuMfQbAmD/5oeEFTchnEn9cDqX1O8PnfnRQXWACVVUVgu7cfeD4zUPdyNBpUn8Kun3bckcNnOTbeiX1ovUCXpvGZe81iktr+D9tWaDM2kwvR7j9ZlL7Lw9A/rhiitgDfif+Fn0+PR8fYaVj3vgcWWKpgZqki/Pl2ASrH2LXP9zL8gDVwqjUaXw5GQdX845Ac9BXy5Nug7mE1jMjNwTNvz0KbKkfd6/vG9EASKzibxOpTX5C7Hkey3y9RfCJDQws3PKVvjPWOORjnZobfvk7F9FsCbAyUQKtzk9HTSAEfaYnjkilKqBwwCftkp2FNRQQYbcoAkw2InnsnYKmFFM7zyYEHRSr44WQe2id+gciIZtHrZAFtuPOYuoue0P31ibT7qwRJTHIRSRwKE9HRXbzST5NFmr+q0c97EL6Y3YC9Jb0w27wCVqfchholQMfPljizsw6MJgxBTL4Mxop/g7s2DCL7DiC3px8kHqzE1tQA/FdwCpb7eWKP5AzK7Tcmt1+VVG3IZ8EeATShDZn8KRf6tSRpTKNIsM1dxXTG35duprynBF40kzfQxx/KZqhw+jLMKPoHQ+6a47bDLWC8QA5VLv2AVS6K2JT1CE4IDqB0mwMKHYMhY04/Tg6rhc6AbLBq1BE259qR8bH79CCczxy+tpHpUx+aFcZnD7bz2TwND+qeP4PWXopn31K7OLvbwSRYa0G3b05iVpGvqb16KrfroxzapozHnkm9mFUwAW86iuHpLUloKX4fGrWvQmp1E+6qs8alw4Xw23kvmBpUQfb1TDhRuw06tjIueFSFRnzekHz2NPb79k+yVxvEtI2ypJTaTh8OI9VM5TMnICp+uZ7chJOrqp0baNPSOGooTGQVZ8qoz38d4u9p+LJbmVcepYtvZOvxZms6Luq+CRdXeWOdWTxaHfwI6Rt8hMnex8FdJ0Lop/cfF5jLZ/z0Y9RSxWf/9ZcI99ldJUltMwqbG0/6q7tJMrKdHMrG9EqFHtntF5L2zh6qf+ZLvqfKaK7JIGo6pdP2dS9I5kwGbbm+H73nPQe4vQ6NFAbA6lM8Lviojf6L3vL2BT+E4D0JsDynGWInTqTyE2U0f8845ings7K+DOpJqKLQov9o27JfFKpWR1d1DlHvWA3sl1ST344gWu7fSDNa4qluag1tCV9PDpPVmLbMZJYUmshqooeooa6Z9vvr8Hq32eL8QXV8qSyNRaHxOP3xZN7UdndRX1sxipWXwWT7SfTe9w6luynQn0QNunM0kLYkpVDz3UJ6GRRFlQ7XRCcDPbi/Q+Jp05IQ5jU+jql7VJLR6F4WGXKdvIyKqCuZz3bu5jPTTAEbJ+PIZr3WpwHd7rHezeOOiOvjbMnTeL/6HHIzC7FHIQzlXQ/iA606mNpgDV2CJLh5ZgJdvPaJbAv5bNGR2+S6ob/qRmUfbRa+J62URDLcPpWpbNpLDsJqwggZttCGz4LcFSlIi8/2O/DJ6oE3y437yZmaDdPgiIjq2tpJPuglxt3PpY6OBLS7o8LziZARlX4qwCMpD8DE6So2/hWGT529of4hn4mJDXDvLlzjnDQkKOa6gNOoNyWtF/mcmMNV0dM+GV5s71yecW4Xp/tqEDfU8Nm2t4Po3MhnZxtXsdmuy5le/VnK8hvE0N4DLNlEli4fU2N7pxynthf+TFN/E0banMGCPePQYZwNznPRwP7uPZi39DRYx66D0mkJ1DyoyobG4gmyj1BKhxdJHxdSc1gYdeTzmaJZK325tZB8cpQJNl6nlS/C6Yn5PLaQkyUpcz6LejeAIcnH6FN5PO14tIQF554m2SVJLFPJm+0YFNBy7YlwyfgoRq+UQrdZKTB0I5kXlL0Ji2/OxF63nXigsJGcqo/RY/FkdtwrnxbIJzJNsWRWIJHMohSSWc+Ynbqllhy2RdArqVzSe51IDXHfuaPdxaQjOY53a6YpDSfymddoKmkF8VnMBhu2dE8UMxW0EIswpZ1t2ST7tzZunRTFu5p/FRa3q6HKjafgcesuWtlqo96xeHoo9xpr5ALIY20gPasd68ciVRIbcGc4q5BTUNCjOyv6aBUvhs6+zKZ+K0f6K2wQBfvGcje8TIUjQtJYOnaXdRzIZJUnaRS0kNqMRCZjV0AHtrzCnivxbPiXNIkLQlFjz9jtKI+EtdGjcO8Ygb/6JzDLi6ILJQ8pXqqRPMJtae2bKNo225HFnveg03553ISRJxTafHKMha/oeS+fuaR5MjeHjWQ8XEaztxeTXgmfVXRHkOZtORbbocZaD/LZjjePyHtXHVVZDGKl+yCKim9QTaortoYv5S1Oz4CZdxzwz8+9WLH1EUjtP0PN8oXUNS+NdXNV5KJVSZ9b+Uz4zYN81TPpkpsPaShp0Zq366nsQxdZdXaQYiCjvsZXdPMInyU7je3d34N47PUAavQPoPfY35RkzUhslTibEivOcIyH3JcejHy1hjOQn4/XjlfDHAtLPKclgSfkt+P/A58hzgU=AQAAAACAAAAAEAAAzg4AAA==eJwVV/dfz+v/VqkQDQ1NLRWpSHv3vp73/WpJpYFU5FBOpfTJdkocDbSQ6lRESlmN46ATISIqJxlHJGRlJQnJOH19/4Hrh+u6HteY2PWaJzxRgmKVJaTOyOH3UkuUtj3iTtVP2JxnT3nxQ13kmi4UalSTsbk8h/e9saS+Ew/gebYR7c9ySbLoTzq2vBqKXTvZ54nzYbx9GZ81aI+SKl0U2sXAd/0SQTrqLl/hF4LaDAsMX52Iqz6LhXeTfIUlL4xBCzSgMyoQd1e64HDwY/7eZyH6LU34+ShlxMyfgeMXbPDS+y17v6KSSS2dhu/GAZjULeKi6A5ojunCWbspbFlCKnm8bQBPO06/n8zGGWYhLGxwR43sIJe9Yoof6ZrC/dq5+BC6CjHN37j38+noiEvlh5M1Me/fGWjZOBXuKWqouG6GieWjsWgWx4TQQVHjejsEHHeEl5g8v5XBIB+ihWcZCnyuhi+6yUmwrveiilNXoCwrT08dJ9HSE8n0jUXRnylBbG6PJk46qGBOI8NgVbjwyMIQSg7KGMx/yHOjHYSbNgRdP0dM0xxh1adksH14Fv42LOXFkjWi/hfmMP23gj0WjcIlcTcI0+MxRmlE5Fe1nOemveMZ31VQqpDIfe3zYbD8OjuXHE2Vpzsp/cQiCvXdwi5dekHJir9TwlYFVvveCeuudXGDuwlIND3Gdctd2MGGPdyvVFxI9fcTeoYXCb16chiWL+RHc60gddYcf6x0FDYoKgpZbm6ILVFEzzRjNGlo4I6UMUmZd3I+2hz7JywUqg5ns/nNNuQ19Q3R0AIye3CfDCPfUVJ/MnnZGTN5ix6S8K6i2uzrZEvzhT//9z9IlwYIBT+51pRo4HnnFFCsEYpbeTmXJqg/E9XnM6wgAwQ8kMNpjIPXJRuMu7eTX7jmLtz3i2HGf28CG/QQ8j+4Ycc+SSFE9A9PffWDdH/NInyIor3dWuxQZCbd7Cwgw6Mq7K7PfPoXWqyB97FL7ptp0pX5Qph/iKB5xgELrXyE0Xt3cu+Q+6It91WRNKgnbNCyx/izqchr62YnQtv4xpDv/FiYAQ6oqEMZ8+Bp2YT4iJvczHEL9DS3sqVGJzBgEsRuhlczuVg5FvdqOtu29QqVLsulLAd3lpFly9JdEmneq1gmd8CAVWT+QRa7tlN97SBbp7iHFkyJIakBbbYl8/Glmt3b2LHPnP8VPJE9sZdH6mEnHIx3xx/1s/iqewX48fk8DMs0IHPeElYj0/nApzZsSI6hO+5ifEG5EdveL8U8wzNIgY7SUMIo1uRwk8RaI9iOgSFaa/SSHDtfkoPGd0pz+JvWfJ1CM1sb6NW6YnIuTUdthAEWMFe433DB/t0RMA04gfKLhnQl7hFrISP2bLyH0HHLDxHp6kLhGVv8opdLa4K+Uk/HZhqdeZQO9D6glK8tZJ6XwBYHzmZ3ulTZ19e6rO2IJOsLmsPOivuwMdrmZL26hQazfNg6qzWsq41R+VhbahzTxlfdOEXKstUw/NGK/O32WDBsik2nQgXdOAFpMx1h5x2PgXnBWPxoOrwncbwIracLLJF6I2tpmkkcWS1JoAQdeTY33IZNNTrNjGL3Ey3PY89Vb1LOLgVmc6+HnO9/oI3Bv9Izz9n0zFyLNv/lyASxeOr1m0Rpk9to0TyB5JMt0TAlDddDnH9mUAiulVWxjulm9PJzIJkdkSdlsU4EPj2F2GRXqm4hUlymQNP0ppCZ+FPqzDzGJFbos9zvMuxR0UX2u5o+K9odzjLOujDxVQEszjqJL/2yllTaOnl7RBHa46YhNsYBWWVTaW20OtWnqmEn6aGg4w67OuAHi6Mt+KF9Astk/MhuA2NDT/zY2YXbSW5KOmRmliJ8TjMVfT5I51ck0sLYfKytPI51+XE0cE6CuqodydB6KV3Ikiejjvms4XIY+Q5dwkR1NXL4OIqbRE4k76vaTO6yi5CXtZfcX1rAO8UZs2PPQWV9A0ImVbCvc4im7/6Hb/UYD98YSXTclsanTa5QK0yG8+o9NHHiBHzap4icQTX01VfypAu6dP7XOhx0VaOn4+Jos7My6coPorixG0ZrkjH+8G68tT0O8d4qWC3aTEHjJWlOohx1TPkPz08updbHuSzRqYz8V5ri1mkN/q3IBAtKDlNTrQs0E4PR2RPNPHfZoSzmp1clTJCv8gtY7BUK0dtL4R667FXiS9revJ96onKoK6QEsWbtGPqeQWPNDCjAM4iKr+pSlrIHNWZLsjSLfkibS9GiFB0S+yeFeWgU4qzSOGTrF8Pyx2i478iB9Pp1aNl5jdRmq7ARnw7ms1MP+zfdFl2LNqaM/3RY55nltNbek+ISvOiygRs970sklduq6JOzxy9ndpP4Wzv2NsiVDrWZseGLb0kptokUcjLo6Gw51vVJjRI84sl48njm++UaW2t7Gf6NjzEy2UY4F5VMBQujmPmateiKAymtnoT4ewzt21aQzKoIyldMIWnnRzSpAOyIvwtLEJsrqHSbwExaA+8d1LB9agMpel6guOtOLEXXmTkfLqGa8kZ6c6OIlihJsZNGq2nT1eO075E/BQYnkNlkcSaWeJSNfFehmtm+tGquNH20P4jPzqeh8psmPrbWUITERpo+UEpVecdZ/IQdVJ5ZSY9UWmDa0cwi+nyQMk8VgSMfRfbjZiG3s5NrKjWTRsFiFrLpPQUXt5HPoqe0YXQV3Un8k3RmBLJjj3yY6HEkZe/JZpOcUrEl8hrJdcjSt3PyFDqwC9fksyhJRLREZwYtHPqd3scEkieF8Ftq6UzzQD/sVgu4lmKAgW9jsCJZBZqBQUL0l6WIL2xlRyIiqLZ1LBvMcWZBsmrsTfEIDa99zFRyu8hN5zL5tG1g0XO8WGVWEz386z1ZmarTxgE1iqqMotGF/5LPgQaqOTSXBr9sodJ7M2jm91zy2VROD5wv0hK1YEh8E8HVwwO9ujZw7q3kXulubMO2ubx9eemlvr096Jd9j5ovlsIhNR3hedgVvtH5K1tqaSo0vLnCk3xv0/uhX1j5szSePsGHxXYUsbcW6VThr01KE7eQR7U4yUiJMb+0o5T0KJVJPswhi15vOE57wMX1t8Jv9A3RB7k10NHO4ZL1qbwoKxQdW0ahYHEvz07UhuxbSYTFS6Jg5hoyXhnCMHoDe1ysxKo+ezNbm2nstMJWZvrRkk21qqP6w3cp01KeWbyWZvkV/Tg8R10IPfKa8s4E84tf69AzVgmWB2ehOGeAmga1BPHX1vio8ZhnBS7HiUN6XNV0NdoPSCBbwktQfNvG3HYsEPa91caehxbo+BLJrtb8h3v683n3j3aSnsxpZbwJTXQJo6GjJ/nm1v189Oom8iy3oFGv4ylQth7b+z/ij8UvmaecA5PaoIMDvyXzkmZF3N6/QHCxXY7mUBNYam1hvF8eczT1cHy8OnI+66E2UR2BRhvg7d0hsvLZzVsMp6AzeCc3Y7NpJEaCi2VPp0irKFY8TV+YED2eOVe+Z/qF9VTyLYCcSk5w14EKtNwpxa0fyzA82VdoUzKCmIERFO11YSdjjwcsid8W+ySyq/Dn94IVEHfoAp+rbImL76yAn9tY6U0l2xOvBYVd9kiR8Bd2BCbjSb++UBFbBvPKCHZ5cweLKWxjdQmOLP6vk1Tv/4XtKPkAkeMo4dr5OiE6UYmEhOWovRKBreMcYP5vh0gySBGm9+VRE6mMmcFjsGyMI3YMyaL0thhua48R3FoscadbHbPDZiHiRwU3PKeEX6Vz+bbFSqjItEFQjz4k/xnfVHBPivJKxJmSWhFdb51M2U0rSLHgCxIWX2Q7LoezgynVgmrTbJRNc4Kb/VxmfWSUEHwyEM3uAcjZqIeN46wRkFgM9TszIPIJRN+LbnwWSXLL3PfodLZDenM3P2Jexxtrx0A/xRrnbvWIWkeNh5K+L/JeLeUnLfSbNpkq8Nedl8lIz4R9SH5H9tdrKf6bLvMvNxEUyka7LSivxnIpEcnkmEDuky08kg0xNrEQw+88UDhvLFT2uyH3uhqOawg/803Ab5FhQmCwFwL+8xN8L9ghL1ManOvgbEMUusuArbr2mEeeQt2ZGczNZhdLW3KXViiG0f4jOazF4zg5O++jO35NfHmbM1Mb6+Tm+8IA4mbagtNKd37QppuHFkfD4AoTrORq+Drz77whEEJxYt2l8xlRUBEVwu+xKjzGG3MSVXgeHLNEdPLcQ89Aw5sid3MjyOyxvtQ8z4fN/UxNqb4KsG6URs7MtTQo5s5Sb9Tx/feU6Hz5Ei5VOo7VfJ0taEVtcwv/nxr0/19rrzHo0VGH5I4JSInQxuXNYcLIbje0DplDYmMQem7YNpotksWUITusfybL4jcpsQsu8mj1kkTTaQE7y7bCis3EU49qLlGtjOzTkbjfMiz6xqXJcnUh9e+qppc/FCh5vQTdrTtN6S/DKNriOjvcrIvvGt1c5ZQID4Nd0ZiriUGZCZiXG8TYqVeiFEdFFDo282odCa6aZI+YbSuRvugYP7b9F4zzO8Bd4wGnomFR50sd9D3RxJBqGT9Ws4eaAxgaVyrD6kYmn5xewvrPa5L3hWMsqO0p66vL4aVZ1TThuBXbkjQBs9Y4wOWBujCy6ZOooUEfx16nImlPII6EG6DMQlMIYd6I6vouUjcCKl1nIvPUPG7+hGPaYSPckDTCnMm6eD72hOvG8A4uHVqI9ZEX2aD2VqY3/Sf2vjn4e/Aipr/bSZNCpFme0SCFiNvwloshPKk6jHpN7vEMQ1+sTgsQ2k9YocbABPX/veNXR9axsPXyeOGjiHGJtqiaOhb7ftPnw4ILrP9yxYdAG9zuHRA97NSCmV3jz0/ZLuqRNkSMuiJuZIijcLfPzy54xzdovRHlFw3xvjhnapHeSNF5a4SkT+dYnbkqJY21ZptuzsSo9slobwkRYp5b4vJ8Dyze6g/HQBOM/WbLM9X1uV37DM4MVgl662UglGjDqcUUzYbiOFV5n4efmo38WG10mErDmV8QMT9x5EkvQq/BZHQs88YPLRIKpJ/zb+v3sjTrnaysS4cnG49jvnv2sVXGKvR/AXKawg==AQAAAACAAAAAEAAAmA4AAA==eJwNl4dfDwobR5UGKdEwEiGhJKFytX7f52lYUUkqStdKSlEpVJeWImkrFQ2SNERCpawkIyEZiVRSGkRpvMJ97x9xPuec7NxBrh74CRWFbCj9kac5PiPo5QR3VswM5EblSu6sT8P1jcFcMvMZPnkdYheLeMzIXkubfpiQiUMslVcX0/sbTEpZfewhG4NTr2bxuUU3obpwBPku94fTqpOc0GrAdYk5uPEuCU8mxWD+Un02OxbHVwyrkW+XjOcX2nA5rhPzGyO4V7MRZ5f78SGlOBwf/IQd4TW4ZX6K0woSOEQuHuO7vLF7ymmeZUakJZhDh+KuY8o1ouRxBrRp1Qx6ZL8fDjtCePMUJ1xJDGFF7TP4fkWM7cNbsMXqArRrJvFkv1CMFqnmvKQcFATV4LKFPMVrqtOHSc0wnX4Kyww/wT+jFvPNbkLW5hIeTV7FMcYSdHk4F41KJSwudAJpendYVuwC5YZoUmTnATqyOpC2540lpM6h4p5eBC67hpULR5Nq51MclV/BQ5Xx+Et5GAK7RexTFscNY55iu0YqnO28+MCch5Ary4Nv0xG+PDcNtxry4CC2k1/9ESWx8Cf45+EFRHdMop/75Fl4VxYHqAXjz5FyFqoOhoRQIAXFWeHAsDQNsjj5BsZj3UVtmrnSHL7aE+iIWCoalExZI60NLr6y3DWunJfk7+BLFdl8+14gP7wXzOtTn8Hq7Q22bi1Hb0EanF0vsfeBTbz82C2YrZekLhVx2qA8l06TBm3+lsT7JpZArX87X0sOZbfZiyneNYMqlWwROLYXYw/14XJAHZoccunp7lXUpF+EdptnGK1/j/9+tx1tRsfZQP4OTuje5kZ3CfSKHUbW27Ose/Q53PRtcCk6HW0+hfCvG0bIvGiIpxbzyvoA7tHJYVdpe9z/msenRH6j4XYjy0x5yuOPjKG7xq8RUdIn8KkSIe5zpD1rJCErNZKrbBLI7VEovVc1oeHzp0gm34J7FtiyqnQB1i8NYx4y4Yvm91C+9n9odBRwZLkrzilkcO4VTw6L2svNd9S5LVqL3vSewWXPQsRNDKRlHbb8+sxWaKqaUp7FfZwS1KG8OJZqLqxFe4Y9fV4mR4MaqRRyWYsCPZzJ2D6RagyJTvktolUfR9EHLx1adMqNZlhkYpbnamrRXcltP9N4gbUNPyl6w1onxxrRji845XUbYu6iZKAUxAN3IvBctwAjhcXJrOEZdB+85+AbslTdaUmLL26kuN4U+rxTkrSa9lLGwcU02C1OJnav0Vgwg8QeG9KXr3IkvjoCFatBNZP3018jltCvl83447OVHEfLEx0QpdE7CuEyvQzKXaXo67JGac55KgsN54rTqqxlWMhPpiYiWyyFlewikGC2iHRPnCbbNUUYL9kNlTMfcX+fIkWr+1KQx3HyHl9Jo0yPUGnBWMp3H8/V+dHUXZ+Dbj13aC1oQ9APffpXYg3N+ZVFxSdduH+MCZX5HCCho4vJRKoIGzRuICh6FYtNT0PohlhcmTuCWpqDUVx+DR9TWmG3bAxl/OyFiM9h+mxjRK9vLqFxx+0o4aUFSb9k8hR7Rc/XmFDGx9s4dNSOZmucJUX7BKyaFgXnku0UcbeO1pSpUHzNY1SIe5ODhwsUOlIpMEaAsYJCBEwaQnJuCTwz/chzbAzxE31aSglkt/kqOXntJXudjVQWJCAnIUfS9iul8tcOQGWvQLhVkXTvJmBPzAQYzMmkEsW7sF0TCvcGWcqeU0IyCXFo3iJlpOm8CUKiEqR41Abb9+VSzs1Uuq4dhZ4fFaiYGs5mr97CPn0MxbcmUl0T0Qy9dnhUrqWqPb5kVi9Fenq/YP3hNj62r6dZiSmkoRIJb69JeN0+H0pFgbT7dxgSyx9BNPg9wvfIUPeV79Ac+RJ5TySoMd3CaNe7N0iO6UeYgIyWJ0wj5+GfWLe0Gr89lOj8Hn9Sdo6iyTMOUraXIhfF3sAb9xaccspH7EATTPYWQELYmiYqF0OzvhyZ+2/jm6gWd0d405OciWRZbUy1/wYS5s8jq5S/kBoxgI8KhUhXi4DG8vH0LlKGjjuupiKZQBpsySA021Ks/lbqaDSh/LCNZD1/HEnlG/PmgUy8lwoimxXxkNO7DtnDp//zSRY2ZAG0/Bg6YyXIqcCbzAutSe2LFrnXjSS/omDayyoUmVAEz2ei5PB2HV1xN6Dx5S/R3WNB45eqUqVIBKafDaB/vy4nhV/3EHDYnHp+ekB4ZxWkp82mwDBhOn7jCQ6nHEZkaigpq/pRxvolnJlRBTlrIdrSZYkeSoD6sat4l6JEJu+saGRMIqmNmYs3zaVQ9WrDAaciqCnI0RSdUiwaN5fEza2QvEGWNknIUsGzdPjsEMf9sHCMeBlIwoHxlNKTR8Nt8jSolEzGYRsoP9GfxGeL08jUQXKYJkYLP32D3tA22uifTos6HGH8RYWE7pWiQLgcsorXOOZYMmrrRCn2ez70QqJh1nsfK0LlaEP/EFYp+UGl34kozoJUxApR+lqWVlRL0thzF1AeeoRUtXpQcEiHWt6uojijZeR5cQndWpcDy2knqTV7J9qvKtHl7GB6pqJGJ/OEqHhtISyF7mPG+7/xMyeRC71O4rTYK3yQe49Z1Y4I0jPnj3Pv4IfxM5yNItquYk5P+z3IdIkM2b9Not8NPXgQ5khXes7R1B2vUOt9iDQeb6UspVnkvDWQZL8upIuKAUgUjiaN7j5EmYiQuvQommpaR/u1DyIjxpImCP3GmZNDWGpVCB55FH3+Jhy3UxUrv2ayh8V6vNSQp6gfiyli035wxg1k7h1P/VEzKffYFBrun0D7mk+QVZgyzVbMpRsua2nN71+YZSlC4d13qcnelsa5GZHgqzDJZq0gFwV1Wuh3HM93f4Xw0QfoeNyI5vZqKChk4X6tCq/+N48LzUcY1cheYiy0F7Q2yxh9fFbMYa5+JOGXC5f/OiL7sQwVVo6h2gA5mlplgGK3Uvh6J9DOqNX0MF+JNDLkqa/2NuL8arDgQyBcRTfBzVYDcrOF4eW3G94BFuxhfgliw7+R+XgIRhenc3fnapawTMNXxTCoxv2i6ksZaJIWonnmLYDLRNIrn4vFi9uQlBAD3wdepB1xjbbc30TVgYoUVKFJmskJ1NRbAvMPj+HoJaBvNhFGA3906HRjFJ05JEEPDeZQ7cEkpKZncJKkHQffUsLBgJMs01sHGS8nzl71Gc65MTDYfYyvxRzl3iMv2GjZSIqxvYBDOu4E6ZdI2T1K8Lk5BRe2taPOToyklfVRp1CDMWoWFLPPELX9gYJzSsNYUGhL+lcMKOuNMyWExNN9B1Mcq0rmsggtOh29gTuMBzBvOANl163Y8rwfZntFo8J0BH2aNppGPL8L9Q1z6d/2KeQz/QTbdcZCYstvFrHeDMedIyn1eBEqDyrR/2qMjbJTy3Gu8th/nDlDqTUHhcPxgvapiuT8YA7d6q9ARkACd07ohv7tDug+qccL+Qn0NbOZ37Wk4mZDLGdcFaXF5M6Ru4ToiJQUxG3v4vjVTL6mFoCiiYFwG1HAT9PbkTnThxWKkvB66iHEfDeHRPAOgZqrMh0pqMB71xSU/WXGH0QfCoRWRpK590UycP0HqsktWMmH0PfxD9zejKAXt3pR01uFnJ9nEKlzE6N1HqKvVZ9mKcfzuV+2CHk+jjywBp16x3mG9i4EuvZTX7kMftXux5OKUEi1baO35TYoPyFLeVphlLAuG76enohcHS2Y8ems0d0hElR13aPFcodxdrc1luYn8wvdC+w4LgdN3U341mOFZS1VeOikTSc2j6OU3WmQfpHKFsFHWbtsM+/c0QLvynXcf24Mby2owv4ftuhtfIQI635MHZAioQn/MPUlsVlqg2GlpkDg6VMqiFuwQ9DwKgzHPJLwvO6eoHPqPYGc6DJyEw/gH7vakGb0B+slgzGwyIo096agS1yDfhRqYV3lFJo1eBYXtV/h+9hLvLLlGhw8glitZBLVZ6Zhro8bNKOSoSddj6Pzw2E6GMGDXmE8JKHG89J2Y6GELoknVPI8qSaksRdNMnrEejPdDavW23Chfhqi1sfy6/IInrKogkaGSsHa8T296/DkwIHb7FYfyR4LFxv1tVsLlK/fgJdwGaqWDWDtRlWKr41GnqkcXDuSELL+Jq5XXKcYRRWOtVvH5yWToJB4FNKS9njRWizIvZcqCD9/Bp/aJfHPlkHB0MCwYOV//xTk/wq28peRMK8ZZ5vi8G2NNyb5jiB3DUleqLoCAfujgIZi3PgVStOkB+DbY4QdomNZYps027y5i41NtSgbSoPQ9ljofC/CevNt3P9sFt1zi0d/SjGi9b3pzOwgpK/WoedmITRXfAL3mGZhcJwxOXUro7TyMwzFwviL8yia1voS+52eYaP7WJqWP5NjfmZhq8wfaB94wL/t9rBcminE9p+ARMcG7ir1gKWKtpHIFA08WfcVB+xTYG6fi3qlKnbY6MKT1V9g4scx1OS0kO1dzmOb5VlBzlM/mGzuEgzfTxfsU1+BcOkzpHd8WEAKm1HdvpWzk0qRk3gaw6nqUM3Zi+m/ZchPXI4nFFZBTHY/rgbIQGRiGWzLbfm9fCXS//cChVK/8E32JEaJ+3OjWio1Ps2EiBu4q2sF31LQgZXyIGbfmgcR/dOCOrOnGHKxo7//rsaba36ksUmbhBV1+ZPwReTlTmf5rskISPFH0gRXjt8axbLrfLFhtgpUdJXwxdgPETvVeVJHCg7/WYuVywoQkVMDS4kvaNf8h0vlq/B0ijkkPeqw8MBI6sxtRnTMNl6iegZFe8LZYZSGwCPUX+AwWCdQ/HBHYFqwHJGT++BWexlRnSFoIFOOkd8Lhb+D4c/l0C59CsNN1mygG8sxhiV8t3Qi71uZhHCNZBheO4nlkfWwGwrik8unU0CrEslsnUrS21Ig39SFxenzcHdXCx7UF2HTr6k8e3gBSx9uplEemlTiHkR71ZdTXpYzPdjyWPB/TyDljA==AQAAAACAAAAAEAAAyQ4AAA==eJw1V3cg1+v3V2QThaKsSDdKSCVNn89znnM+pIzsjNIUbU2uilTIyo1LSstqGVcpDe2olBk3XTQ1lAZa8n3f7u93/n0/5znneb1eZ7wzbT6j03oZivVQl0gJ5nUtiCr/1JAseSZHy3wNSHJ2Cg2a6UmXss5ic9E4WqtxjGU8CeaTPp/mrl2b+RUXAO+0dG7XMxWNbh/HhLJc3BuShjvOEsV6LkOrdb+R6IkpFa4vxHD3G+jrug+rtYzJMfos9r9tS/6B/Yh8/4t9+2whKoVYkIq0Hr3ePJKmeKpL1pTL0JGNKtT56RNG2CWhq0MO5g3N4Ns6K3jK8cM8bKwNM7KXgolT/fnQdEUmds/BtlvJqBATg43jj2DEyVG0cctu7KV6fHP9D3St249fXm2lPN0MTA/LxTWff6Dr4DJ8NE9dcvpTOM3yUpcE+qlLHqudx4TNtShpYiQT0orRTo4U5mFFTrL5uOlQGlpMz8Wtcgr8Q3oFX756JJ8ae4/bHCpilT9zmVX6cLAKV6GwBgt6dFhE0ipyFOttQwELTagVD2ORuwO9GxGOjjqGFHplCMWYDaRnV9qxVe8eVsw7j9mFBWgWbUJx3uoS0tCjxIWa+C8+bmUKtPpdApqvkifnDW54YM7f/O3GRZA984xY0+8GM7K7CY+0+4PKMnuYVhQjbiNt1iErSweud+PXM5NovXUiDv+uRmMfu+EtX1NaPnoNxrqm4OR2A9T+Q4OYVjE6GDSgqZYmhR/WJ3exJk10TSJRiAPljTKgG6pP0f6NBTnXmNGwofvQ42UVzvBOY9L6e+DRPAXW+raCPbdvEvs+3MPmtxyBr7opIKXdxPTV4tjW2FDsKk/CuEte9ESpBKc5+tAKRyP651whxgr8d/hU05y3OejZ/zPyggzU9VGXLNmkSaviDXGJgznNC7yOIqsVaFdyF9eM+o1S346jHo2FWJc3CDp7S5htUoL4elV/cIrhMF7tjfjkBTk4LcMgvO4Q9E+dDoqVijzwihFpHS7B0SHj6S/telxspEfVfU/RKkFb8nyIBwXPGUmBn8rpplE1xl92IMvLe9DBfQXtla3CK7fmUkRBAGcrpSnYrAwL+l6AXrs0H+08ie0P3gA1STHwZcc2+PPUATbzmxQ4XrspThscx56GLYK1aAnrmiKZtsolprblBbP0doGsfqtZyOdvbLbcTrQwjLu2wyNftDTKg0ZZe2FvjBEFCxo8MdicMkSGVD7vTz7HX11y/CnR0KztlFOxGlNV7Pn4fFWet6AUpi9QgqcbLcB5kTq8GKEBv2d+ZI1L1NjvyqqQ3nUOLpfnMC3pYpb0+qZYo9gOvFf9DeJ0LZhyVgEG6XBKYHuoTO44ao+tx4Of8lDVzIxvrvkNxmR04xVBg6NWpePmghvo6a9Bas0TySL4O4zVnQKfq46zmWlhrKNdBxoTbWBz5zL4kT0Qxs32g155fdhWdIr9U7UPnMepQVpFIUvUCmTNl5eyGF95UDCcCSHpPbBs0jPyDwuDrefkeU2XPn5JOokaM+Toso0FWm0/i42vFUnvviqVL43EkuY5JLv2Knm4bYWMj9lsRpovxF5dAL7G00A1yxl0RveI6xoYpCsHgopOLatYvp+1uNUzw5I0ttikiB2L/os90ImAZN05fMdGgmb5iXzjgjjovKTNAvLaBZwWYavDAtxdcQt1M6ToyNx0iGqW5lu0u2De1e18erMGt4mz4d75svzrmsVgM6kO+u0dwf2X/sXWRDWzxPd6EFecxy7H6MGdShVw2J7CmiSzmUufPTRcS+At5yeDS/xA3Nl2HquFfvOsvhu7A3fz9DMH+bNyEwrysCb9ijFUF+hAIQ7+/HZMC29c7Au3Nuaw8NUEtpHX4fDWFjyS+pxXFEayBzNrWMB7E7jrcoT/o/CEl0kfFYcYm7LdK/WZ57LPLKVwAyw3v8ck67azHWb9eGaHPsp4ScE1Owv2YYArpPs6s9snJsB+ofc7DnuEjrLlvGX8Bv4uMhHmfDHm+911acggKUmt3zyKFPpijc5aUixYxg+6JDOJm7pEyUufDjSto/vP3KnFWwyec9+Az4oT8K7mPIyZNRKeZs5mOp3m2HSxjRt2F3O1qiv8jtwXqAxNAteqLJgSHgQ2smF8el87tFtrwAstV1iSIKKum61Y0emBjx9WweMtmrTHazKNahoBdSbluDPkGIameOL9hpsor2gCJYEPmHPyCrA9cAO+VO6EAzH57PWNAl5clgB9BVPBc/JumL8/FlTLN0NBozPYfZjMxrmPERXLpMKa92mguOs15A2PQXddTometfxUPKNXDkZ4eU0gtklKwUFqGD9u8BzNA/2oW8AA35wXOe+dyebeOsYGO9QxFQVZnjNzLuzQmMB+lnqSm1Av+tycLbpyitmMloGOFBtoK9ZkS6apQNMUYya/WJ/pTFFkCQmq7K3BMLigPQuCGzdxt8R9vFk8gr+KvQStNBD6ZvqTjP1JGBU+mtR6oqg18zv7OUady7gMZKpsFeutGwYfk6LZ/BGjyK+7CLWj+0sc4w3oqp8T+8NwBntgdY/JlNqy092arH6iKzh9WAtO1nlM5uUH9r41kSmeHMOOXZOCp8aLWfySSTCg5x745C7m9bPOgHPlBe6Yv53fSu7Dp3da4OvQeriy2BmAdbCut0PZh8BX4pekhkPuzEI714e094ktKQjvftZcgxWTi6jlw2EW43KCPRqiAlqPDrEdz7cxy+5s9maQEgRKRoKHthT8/DMQcsylYdWXbr4/qgiSaDD4bs6G3HMb+IdQeQbG5jyqsgnu5U2Fzt+CwVj/BHSeqGObOi4CW2VHmxJX0kOBj6tCHamwYIpcKKLM9zPph5yb2ETXn/016ggL624QK787zvbrS8PALcps5arB0DpQCyyHKsOVghEQHCUDy6yHQdmqFqbWYMobNXvh+sRSJnvDDKStB8PopreQeEcaiv2vixXUJoJu+UkePEiXjtgsJBeVReQYr0l5n9JQ7loQP3CukPk1g2hPhDI7l71PHDRrOUip1sDBqq1QpPsYJKJ8mHCxjFmGprPgPblgcGMZtPmqQYiHLUxdmgFvllgy9xAb2Ba0ixX948UUh72A++sEnWUV44qKG5h9fwqtEGZibKewL926QNb2L3FQoxa9vxBHryWWpJf9HWW9wihSmBujDXaw4O/72InMRCgV5zGvitOs8eIusM7Rgk/2VrDbQgqSH28Dp/52rPpTAquVs+HBiVPEJgf2wpp6Kf72pRavs2vB4gAvWizEfHnfl3a2duM0AeteYVbvln+PjoeLUSFDRfKyJALHmklTdnY1enbFU5HPOrJ7WsurCj6yhLMTYMZaf/FX68nw450WnC1VZgUXU6GnKAd8lqeIJ3jFM9mC+7Akm/NtjaXwY9FX+MPUmUd+9sbZhvm48HUolaQcoHi+nf7dfw5szcKLfX6km3obdYQ8XsaIaNvtDiQ3Gd4024kmBQ2mLYImkr7a0u/vv4kNK16wHswQzYutYn5jfxdHTVBj6of3QUCxOYsuShS3O3sD/DDgR36+Ap8hRvzs9D2YJPi3ug0jR+HdbSlmfM5RpBUbK7H9+iDqW7yUXnv6UT9B6xvGlKHskBm0M3U5uQz6hstMJv7K8W62Hq09GURmOgYU6u7COiZvAsu8COZ2aT2cuG/KJra3sYF/29hdDYgCp7Hj+Q8eDVuSU7DlzQRaaRZNRsLOO+6jPk3XmE6m8uHk+Gk7yT53oL4A+V/3x05k9GVXf9pf60J6wzUocgOnlpMdmKJ6iNyU91K0kNuPaVvo5OpkkpKZJAosimKqZu1s4aHPrKL5pthqQYEIq9thGNWKH274BA3qmZif7Uq/9xxFjXWnsL24H/U5aNOKuLHkriHs3b1ZPFqihtKLB9NHRSlJTZySJKHIlsKkeum5mQMNcjOnMQJW7YI2zP/Ukij/U0/5py9gYvxSeqv3kVe73GVPMl6JX5ysE6dYvhKPO2rCepxtWXf2cRhpfIxLLVDlR61TcGn5FnIStOvS6koV7Wp86akVpKq8id67apJaRCpJlspQdTSjC0eS6F+O2p5nY4pwviFrCBlGvqLL+fEoMyWSFv60o+7V839htb5nEQ1c91rcPD1T9MU0me3yrRd3KG6CBfpK4vulQr1J7eLVwhzbIxWFF4YH4PqDqTi7ezwOkK/EuOViTB6exT3rM0RH/zYV9deN+LWDr/6//ySFueqSnVPrKb6+itqVrH/FMxHwqfLOQqnELPow35A2rOuiPAt95jSoUtxYZQtXlu9lPr3SkK/tzO5YdsGXmgS+O30wKYQepBSB92hNRboV9RHta6dT0Xc5ShS4fNjnQ+Fa93HAkVzssXSg49kKNPJgCc25loVKPv/lcllmOCkpaNApyT3CS6Y0WfDTffiaygYY0sHeEu6kd05cOlILys4M4Inbb9nFtM1m9oGnWdD+WFZf5UzP+3SoTfDx+GZKe+eoSnIEfNcI9eUn5PRJeK9nsoT6FSjSVWFHURB6ntG7OFTpZ0H1ERWiruAKzBfOnG/QobmCBi5driCFSXKSByXexNZW4iZ5E9qb/5lprP9oNyspF9RLfjLjbdsgMzhTfOa0DNwdPvgXdjteSNGA1f3oucDpAJPjmBj0hFJFgHt3nsffnoTQhMeqlPd2JO340vaLhwAhpuVAoJCLM6he4PBdSAvqfO/ErhU+NOXRQMmNm2N/3VuYIGiltBHH3X0ldppzDnLSFLl0hDEkbf8L5km7wIgGZVp7yp92vXaih0MbcNYIFVpmUE8dh96hn74Is5QXUoSbMUXLraREARfnoc9oXXcnqvdOoMDQcRQt4CTJUKL68D/ocHEWbRA4may8gPQ9Zv2K/6/1FTpSctBCtmP+elGLoxIPCIhjJ+6pMesHe+CxlRV9qx1Dw0u1JMOvTaN5iraUK+CoVPQes8v16VpfF45RL8TMsLcYdHkJhZX5U3itiBb9XEnbXNQlh7z/08D/20oh/rpsMYX+jKXqXXGU6Pff97BcG3yvkcwcdU6CYuZBVlluAK06t8T/A6yYlFo=AQAAAACAAAAAMAAArhcAAA==eJwtmndclWUfh60cWSAONpxz2OuACMJzwAUhYpkTcQBq4BYRR5Z7o4CauEUzUwQHOVEENUGcuFBzpejrVozMjZZG7/39/vjv+lwf3uPh+16f2+e5rTrtq6KYlh2LjmY10wpL2pAf/mWpTXjrT37lZK2Z/F3JlqE22ruh1uQBEbZa4bqG5LUz7bTn2/4uBH/e3V4b7XiHbDvAQXux4AR5jJOjNub9NnKap057kbSMvN9Xr93b+y257Ixee7AsnPz8oZP2aJw5efbEGO3Cxr37wHaFKdpPRx3JQcnJ2sSPwoLBQ8vitX6RUzVwv3/ba8bBD8j3Z7toVj3dTeDH6a6a5fi+5C4z3LT5p+eS10e7a5/F/0yObOuhZVQVkaN8PLWGU38j96301DLM/iSv3eSlzSv/OATceIq3dmylBXlHsI9W7xtHcqcAoxbp6U3e8NCozX0WTH62wlc7WhhBfjvKT6tW+1uObFV0Lsqa+4O189bcH3xjpo0WovYHm2m22lu1P3/GzE4rUvuDN5faac/U/uAvf7bXxqj9wX81cNBeqv3Bqw86aOPU/uCQwY7aK7U/uLTKUXuo9gefmKPTHqv9wfPN9NwfnL1Er51T+4Nnf+jG/cGOLn25P/jjj9K0WLU/v8+WOM1P7Q++6t2O+4NHPA/m/uANObI/+G2a7A8+1FP253fQy/7gzk88tQVqf3DeQS8tVe0PTk/y1o6r/cGmUB+trtofPOEjo9ZB7Q/222PUUtX+/PytvtpxtT83iZP9L2X7FVW2kf3BWpAN9wc3dLFl/+C0T+3YP3izrz37B18usWf/4DYTHdg/+N9YR/YPbhWiY/9gnaZn/+ANf0j/4Iy7BvYPrrtK+gdHpzuzf/D4b1y4P/hWZn/uD24dGc3+wW9Sktg/OHT6QO4PbnwknvuDc63DuD84fGVz7g9esEX25+91SvYHj8z2Yv/8XZZ5s3/wiQk+7B+8ItDI/sE9/HzZP9j6hi/7Bzcr92P/4D2rm3P/ZTecioYdl/2XK/YfLPvD9+1ky/7hrz2U/uHbzJX+4as72LN/+B89HNg//IPH0j/8lC2O7B++IkPH/uGN9fXsH/5IqZ79w38/ysD94X+0cWL/8DdynLg/fLG3M/eHb7E9gf3Dd93Xnf3Dd72VyP3hM2MHc3/4k91Gc39+zq6h3B9+c9UQ7g//xfEu3B9+xw0v9g9/YZc3+4dvmeDD/uF39DSyf/gX9XzZP3zfD77sH/6HnX7sH74wVfaPaWpZFHVJ9u+peNBt2R/+uyPSP/yYWdI/fFm49A//t95Bzn/FH2qkf/jEa9I/fMwW6R/ebb70D/94hIH9w4dGOsn5rzg/zpn7w9d7JP3DWx2S/uEtOrnK+a+4WUNv9g//aMFAOf8VZ63qx/3hM6Iz5fxX7Bu3kfvDt5+zWs5/xQ+1ZdwfvtGBdDn/FU+PHs3+4bXnRjn/FXdZ7cn+4ae/8pLzX/G/z7zZP3yyZe35r/jyLSP7h3931Jf7N+vUoKhcV3v+K261W85/eJvE2vNf8ZMW0j/8qRJbOf8Vx4+U8x8+7LWdnP+Km+63Z//w/yTUnv+K61Q5sH/4YYtqz3/FEV/J+Q/f4oBOzn/FV+zk/IffP0Ev57/imDV67g+/5KabnP+KLU5EsH/4yUdmyPmveMHADdwffk+rfDn/FX815lfuD+9dvUPOf8XZU3O5P/zmMSvk/Fc8vMsk9g9fYxEu57/iij3e7B++Up1LPP8VT9HL+Q+f9sgo57/i4huy/9ZP3hS2MMn+vyj+wkL6hzf/RPqH71xpy/7hU97YsX/4gEty/sMvyJT++fPp0j98SSvpH36sSfqHb1Ul5z/8iNMu7B9+XZmc//A1U6V/+GG93bk/fMlYN+4Pf8ahC/uHjzZlsn/4Ok9yuD+8bZ1C7g8fvvUk94e/m1HO/eGH7DjG/eHHnD3I/eGnfpXL/uHn2C5l//CZTqnsH/71TxHsn9//D+kfvvqRxv65T2gw+4d/p/6/wP5e31YUOpRYcn9wjpkt9wdnzLZm/+DKndbsH9w92Yb9g9t+sGH/4B8ybNk/OdiO/YNX/mjH/sHm6uxC/+RB9uwfvHWbPfsH9y625/78nER79g8+3c2R+4O3GCO4P9g9ewT7B7c/tZD9k+9kc3/w4MYHuT94e7cT3B/s1+Uy9wefq7rM/cGnPvuN+4PLxxewf3BYw03sHxxVs5b98zv3GMX+wY+ntmL/4OsLNPYPPjizLfsHe50Lkv7vlRZWnpP9f1G84rKV9K/4cLk8/8NrJfL8D1+cIc//8F2/1kv/issS9dI/Pue8vfSv+FWBg/SPz1nqKP0rbtxZJ/0rfhAlz//wt2rk+RN+84Da/hX/Fxcp/eO7dR8k/Su+2i1V+ldsN/kn6V+xxc690r/imjZl0r/ipXkXpX/FVv2vSv+KF+fL/vCxflelf8XfrCiW/hX/XbVT+lc8JmOl9K84qs9k6V/xbfdQ6V/x88SO0j9+flxX6V/x9Y+7cX9j9JZC54Oyv7figE123B9+2js9+4cvmiP9w5+IkP7hiz+yZf/wXdZL//A5T23ZP/zpWOkfvl2FHfuHfzNU+odvs1D6h8+bJP3Dfwh0ZP/8c//pxP3hf5s+hPvD28+byP7hG2UtYv/wX8+Q8wf+zfQi7g9vWl3K/eHD8k9wf36fOae4P/3v57k/fK9xJewfPqJ3HvuHNxZK//AbZnzP/uHj3OPYP/zujvHsH94ipw37hw9d5MH980oXFRaud+L+4MuTvLk/+NIWV/YPzq+xZv/g4+bSP7jhHVv2D/7qDzv2D77fWM5/8MZYN/YP1p/1Zf/gkd2N7B/8oJcv+wdPd2vN/cGJTSLZP3hYiPQP1pl35v7gAbd6sH9wi1n92D/45dg07g8eaL6S+4O/tFrH/cETfDZwf/CiejncH9zXOof7g794tIz9g78flMz+wcu79mX//JwnQewfnFTtwf7B0Sle7B+cG+fN/sFZi3zk+XNgUmFplUHuHxS3PuAoz5+KIxOs2D84u9SK/YNH6q3ZP/jmMGv2D3Za587+wc26Gdk/eIZ1IPsHB9lEs3+w6RsT+wffsQlm/+DqEAe5f1B8arID+wcHm3vK/YPiF89byPOn4j09Q9g/+F6Mnv2DM/rp5f5Bcfyx5vL8qdh5Wwe5f1DscKebPH8q3tmni9w/KC543l+ePxU/+mUY+weP1hnZP3h/Ozf2D/4p3Y39gzsXu7F/8K6FbuyfrHdl/+AGR2T/Xl+YCnv0lfMnRvF8ezn/4Ycbau9/FE9pr2f/8OP2GeX+R3HDsAD2D9+rvrvc/yj+5J0d+4f3j5LzH/7Bawf2D9/8jqPc/yh2+lnH/uE75Mr5D1/w1IX9w1/ykvcv+AB3ef+CT77uLPc/ig0VLuwfvtDRU/ZXfFO9+2B/+JCXrWV/xVbJcdwfvvul1rK/4i2rPbg/fOextfc/ijeNlPsf+LBRtfc/isv95f4Hvolb7f2P4q1z5f0X/vEMf7n/UbzBK5D793aqWzirxJ37gxcWunB/8J8Lg9g/uMjLwP7Bh6Ll+R/sZCbP/+BtJ+X5H+yvzh/0z8/xl+d/cO9T8vwPftTTif2D4yPl+R+c4Cr78/s8k+d/sPMgA/cHvzf34v7gep292T845LWR/YN1PibuD272Npb788+6Fcr9waYYuf8B/zBL7h/AJfZy/wA2tPFh/+DsNn7sH/y5cwD7B299GMr+wcUpX7B/8KdZHdk/eM3mDuwffLW4M/ffUbNh38rb/twfnFgg/YNb7pH+wQ/eyvMPOGyNnP9gmwly/wn+NUDuP8FHN+rZP3jATH/2D769Xp5/wN99K88//JwYef4Bz/pe7h/AIdMGsH9wyZkA7s/PfGvi/uCiqG7sH5ya1p/9g3VfuHJ/cJ/rcv/J3/G+3L+BR7YN5P7gdofbcH/weve23B/s2yec/YPbLo9g/+CNX0axf3CDb7uzf3DmtXj2Dy7wi2f/4LPdEtk/+LF5PPcvfvlXQY2NnP/ghIFO3B9s08Se/YNPLZD+waNjvdg/2HxWEPsHx6+S/sHly+T9F3z4lT37B79dJP2Dzz+V91/wWAs5/8F3olpxf/De5Hj2D67I78X9weFTB3J/cI6bM/sHT7vhzP75OUly/wxubib7g99vc+X+4JTlntxfft+u3B88yHok9wcvt+3N/vk553qzf3DdmfHsnz+/cAT7B196l8z+wWX1xrJ/8O+tktk/OPPQd9w/3CoveFCfKO7fRrF1sj/3BxtDPdk/+Km1H/sHX/3Mmf2DQzvK/Q849pI8/4DLhsnzP9jvOxP7B+9t3pL9gyvdW7B/8Pv/2rN/8OgnsdwfXNMhkf2D7VbL+QNOTnfi/uC4dDn/wXV7y/kP7hEm/YOLDG7cH7z7b+kfXLGiF/cHh49M5f7ghS9ncn9wtNlc9g/+985i9g8ebjGP/fO71U9n/+TMBewf3G/IAvYPXmeziP1zt1GLuX/Xk4u17Sf9uH8XxfrPPLk/fJxPC/YP75vjw/7h7+Ya2D/8xnID+4e/NdCX/cMvs3Vl//B1J7Vm//CmjM7sH/7J6Hj2Dx8UksL+4Z3D3Lg/fI9tOvYPf2ya3P/A+xkM3B8+tsTA/uFfzHRi//Dz3ztxf3gtwpn7w/8w34X7w+vuTuL+8LPiF3F/+NiCJdwfvnD3WvYP36rPj+wfvt611ewf/mnXLPYPv3PYevYP/3jLWvYPP6n7GvYPvyN7A/f/uuFbbfLpIO7fWfGmji1kf8XDw3zZP3zRdh37hz+wOJD9ww90asf+4T8N1tg/vNndKPYPH/tuEPuHb+TRgf3TfxbE/uErP3dk//BpOrl/g29fT8/+4X+tkP3hl/xRu7/igDdO7B/+lyvO7B++7nk5f+AH6+X+Gf7c5GjuD18WmiH7Kz52fRX3h6+fv1r2V9xptNz/wOdlbGT/8Jnz1rN/+CefbmX/8KnVW9k//H2nnewf/kVlPvuHT5q0j/vn5DY3vdsWzP03Ke5wzpn7w6f8L5T9w4cW+rN/+GD3XuwfvsxnIPuHtx/ixf7hw6bJ/Q/83I3y/guf1Ufuf+BH/k/ef+Er5jmwf/hSf0fuD294I++/8L6rdNwffmaA3H/C563Ts394P38D+4evWW/g/vAFBw3cH95iuYH7w5sZA7g//L5GS7k//K9ZWdwffml6LvuHz08qZv/wF3/fy/7hx6/cz/7hB/QpZP/w36XvZ//cIeoA+4f/ftAR7p97ItE0u6Qf989RXDA8nPvDR10MZP/wxk1u7B/e/L2c//D7A+X8hzetsmH/8JMP2bJ/+Jj1duwffu9Se/YPf2WSA/uHn/qN9A+/x176h2/tIP3D76wj5z98UJb0D39/mfQPb50i/cPf0kn/8F3fu3B/+L3n5e9f+Iwnbtwffl0vf+4P/0nAz9wf3qJiO/uHP+dbwv7hG58tZf/w46NPsH/4ca+PsX/4RiHH2D98s15X2T/85cC33P+3b+ebQq+GyL8/Ki5/FMz94Y9lebJ/+I2RTuwf/kmZI/uHd94t77/wrkE27B++SaEN+4cP3GrL/uH7NZT7H/jcbDv2D799qNz/wLvck/sf+Kwsef+F3+Ur95/8fPWejv3hDck69g+/rbG8/8JHJMr7L3x8gZ77w1vd0cu/Pyq+tFnP/elv6uTfHxXH/DSR+8O3tl3G/uHXVBxi//DjQo+zf/gjm26xf/j+VcfZP3zPvUfZP/zTfS/YP3zHfCsT9o+um2P6b7ec/2BTviv3B49X79ToH3zY0or9g9Pdrdk/eECADfsHl9dI/+DUP6V/8Lir0j94xDrpH9zrpfQPvt9J+gdPqS/9g9PqSP/g367L+Q8e/oP0D+46WPoH32sr/YOv2En//P7l0j941UbpH2yzRvoH673duT94d/Vw7g9uOXkb+wcXT7zH/vn71n3I/sGj31Sxf/58xRP2D65XVcX+wQ7j7EzoH+x5oTn3v7j8kGlPnhv3Bxu3NuP+4BufWLJ/8NA8S/YPTu1mxf75My+s2D944XJr9g/+sbX0Dw66ZcP+wdOm2bJ/8Fqd9M//7Qo79g/+OUb6Byc/l/t/8LMEB+4PDmgs/YP/yXJk/+BRTXXsH3xvlo77g49d13F/8O58HfcH/52p4/7gW3GO3B982Hco9we33HiY/YM3f32B/ZO3XWT/4B597rB/sPnyavYPPvmfuQn9g0sLvEzoHxxW7sf9e7hfMz272pT7gw+fl/3Bjc5Ysn+w1RLpH7xngvQP/itW+gd3TrRl/+BrznL/A54wxp79g8+6yvsv+M9fpX9w9s/SP7hvnPQPfmop/YOH/Cn9g/2PSP/g7bnSP/jJNOkfHN1D+gef95D3L3CGhTz/k4ulf/DB0dI/+ER/uf8B3w1cw/7Ba3OK2D/4ud1t9g9ePK6OCf2D75jfZf/g000es39weqwN+we/GejP/csLnptSnOW/v7qgeIJe9od3WN6M/cOvGiD9w9f7x5L9wzd1kfsf+Gux0j98nQpr9g/fO1f6h9/tJP3Dt3lsy/7hpyVK//DVH0v/8N+WSP/wEX2kf/jopw7cH/5AqvTPz7eS/uHLJ0v/8FePSf/w3wyR8x9+4RI5/+F1MXruz+8fquP+8JfnpLB/+Op/l7N/+GOj5PkH3uvaU/bPfcxusX/4YT894PkPb+3qxv7hl9yT88fLtV6IV5r076k4ZoHsD5+9SvqH1xKkf/imnaR/+H6V1uwfPstK+odfelHOf/gRV+T8h1+VJ+c//K620j98238c2D98yWV5/oSPVO8d6B9+1mzpH/50T+kffm0D6R8+sMKJ/cN3zHTm/vDrUuX8h1/XW85/+ISvpX/4zTfcuD98znx3+fdHxXWzPdg/fMu0Jewffv3TC+wffnCLSzz/4Xt61Dehf/juLnVN6B++v4sH+4c/3EH6H1bVJKS5hew/XPHdm025P7xHO+kfPu1hM/YPn5Qp/cP/ESTnP/zu21bsH956hvQP7+oq/cNPuGDD/uHbjpP+4ae/tmX/8A2K7bg/fFK49A/vrJ6LsD/8jgHSP3y8XvqH35DnyP7hLwZJ//BFB6R/+F1NpX/4lQOlf/jHS6R/+Hx/PfeHbx2lY//wp+qmsH/4Pf0PsX/4z3cfYf/w4RvOsX/+Xk8/4fkPHzK9MfuH71zjwf237NGHTPKW/cHrPKV/8NO3zdg/eNfH0j/4TpkV+wenzZP+wc2HyPMPuGmk9A/OcZb+wXEf7Ng/ePJLe/YP/itP+gevnC79g6sHSP/gUn/pH9zPU/oHb7hhYP/g3EXSP7/DLOkf7Osp/YM9QqR/8LxHrtwf7P6D9A9uHy/9g3d0lf7Brczmsn/w7W0F7B9cpv7+Rf/gX1Kref6DW9exYv/gDl9bsX9w4nZ5/qycYgy5VtaE+4P7JEn/4PmfS//g9Vekf/CYadI/+IGP9A9edln6Bx+dLP2Db38k/YMzNkn/4DVG6R/seUb6B59YJP2Dc+Olf/CvhdI/eHhb6R/sfM2B/fPnk6R/8Ng60j/YcbT0D7arkucf8Kx46R9cdEX6Bzd/JP2DLxzRs39w2kId+we3G5bD/sHlZ86yf/CIC/fZP3hO74bsH+xR2oT9g4dmN5XzPzIk5NUj2R/840PZH2xxWfoHf7hrKec/fiZX+ge/nlt7/is+kyD9gyeG1J7/ip9YSv/gnNfSP3jJWekffCi39vxXPClG+gfnBtae/4oXN5L+wX/cl/sH8JQ10j94wHe15z++w5fSP7ipS+35rzjhpdy/gc+XSP/8biOlf/DF8NrzH39WgPQP1v3PQ85/xeMsZ7N/cMe5++T8V2z792v2Dx6zpZGc/4oNQz9i/+AVMdL/ELMOIfUXyP7DFBsDZX/4q/Wlf/gty6V/+D0B0j/8q5uW7B8+aZr0D18ZKf3Dz7lkzf7hN38v/cO/fGvD/uHt1kv/8Pmh0j988KfSP7x5mvQPP9ZP+offvFX6h09MkP7h96u/x7E//LxfpH/4RCs5//k5K6V/+H8qpX/4+REG7g+fk2Bg//A+oQb2Dz9+jJ798/cKP8n+4eNWSv/wKTtv8/kHPjXsGt9/4Sd1uan9H7A7064=AAAAAACAAAAAAAAAAAAAAACAAAAAAAAAAAAAAACAAAAAAAAAAAAAAACAAAAAAAAAAAAAAACAAAAAAAAAAAAAAACAAAAAAAAAAQAAAACAAAAYWgAAYhUAAA==eJwt3GOwnWcfR+Hsvev2rWI3to0mjW27se2kaRrbdmPbbmzbtZnUfM+ae52Ze55r/T7/P505c9LEixfvjXjhJxL30ui0mi1q43SaLWbj9JrtKRtn0GxP2zijZnvGxpk027M2zqzZnrNxFs32vI2zarYXbJxNs71o4+ya7SUb59Bs/7NxTs32so1zabZXbJxbs71q4zya7TUb59Vsr9s4n2aLb+P8mi2BjQtotoQ2LqjZEtm4kGZLbOPCmi2JjYtotqQ2LqrZktm4mGZLbuPimi2Fjd/UbCltXEKzpbJxSc2W2sal4t5b8cKtp7Fxac2W1sZlNFs6G5fVbOltXE6zZbBxec2W0cYVNFsmG1fUbJltXEmzZbFxZc2W1cZVNFs2G1fVbNltXE2z5bBxdc2W08Y1NFsuG9fUbLltXEuz5bFxbc2W18Z1NFs+G9fVbPltXE+zFbBxfc1W0MYNNFshGzfUbIVt3EizFbFxY81W1MZNNFsxGzfVbMVt3EyzvWnj5pqthI1baLaSNm4Z996OF269lI1babbSNm6t2crYuI1mK2vjtpqtnI3babbyNm6v2SrYuINmq2jjjpqtko07abbKNu6s2arYuItmq2rjrpqtmo27abbqNu6u2WrYuIdmq2njnpqtlo17abbaNu6t2erYuI9mq2vjvpqtno37abb6Nu6v2RrYeIBma2jjgZqtkY0HabbGNh6s2ZrY+B3N1tTGQzRbMxu/q9ma23ioZmth42Fx77144dZb2ni4Zmtl4xGarbWNR2q2NjYepdna2ni0Zmtn4zGarb2Nx2q2DjYep9k62ni8Zutk4wmarbONJ2q2LjaepNm62niyZutm4ymarbuNp2q2Hjaeptl62ni6Zutl4xmarbeNZ2q2Pjaepdn62ni2Zutn4zmarb+N52q2ATaep9kG2ni+Zhtk4wWabbCNF2q2d2y8SLMNsfFizfaujZdotqE2Xhr33o8Xbn2YjZdptuE2Xq7ZRth4hWYbaeOVmm2UjVdpttE2Xq3Zxth4jWYba+O1mm2cjddptvE2Xq/ZJth4g2abaOONmm2SjTdptsk23qzZpth4i2abauOtmm2ajbdptuk23q7ZZth4h2abaeOdmm2WjXdpttk23q3Z5th4j2aba+O9mm2ejfdptvk23q/ZFtj4gGZbaOODmm2RjQ9ptsU2PqzZltj4SNz7IF649aU2PqrZltn4mGZbbuPjmm2FjU9otpU2PqnZVtn4lGZbbePTmm2Njc9otrU2PqvZ1tn4nGZbb+Pzmm2DjS9oto02vqjZNtn4kmbbbOPLmm2Lja9otq02vqrZttn4mmbbbuPrmm2HjW9otp02vqnZdtn4lmbbbePbmm2Pje9otr02vqvZ9tn4nmbbb+P7mu2AjR9otoM2fqjZDtn4kWY7bOOP4t6H8cKtH7Hxx5rtqI0/0WzHbPypZjtu48802wkbf67ZTtr4C812ysZfarbTNv5Ks52x8dea7ayNv9Fs52z8rWY7b+PvNNsFG3+v2S7a+AfNdsnGP2q2yzb+SbNdsfFjzXbVxk802zUb/6zZrtv4F812w8a/arabNv5Ns92y8e+a7baN/9Bsd2z8p2a7a+O/NNs9G/+t2e7b+B/N9sDG/2q2hzb+T7M9snGEXxZGwq1/ZONoJJjtYxvHIsFsn9j4qUgw26c2fjoSzPaZjZ+JBLN9buNnI8FsX9j4uUgw25c2fj4SzPaVjV+IBLN9beMXI8Fs39j4pUgw27c2/l8kmO07G78cCWb73savRILZfrDxq5Fgth9t/FokmO0nG78eCWZ7bOP4kWC2JzZOEAl+4l0n0AkjwT971wl1okjwL951Ip04Evyrd51YJ4kE/+ZdJ9FJI8G/e9dJdbJI8B/edTKdPBL8p3edXKeIBP/lXafQKSPBf3vXKXWqSPA/3nUqnToS/K83nlqnifu+4a1z12l0Wh3xrtPqdDrqXafT6XXMu06vM+invOsMOqN+2rvOqDPpZ7zrTDqzfta7zqyz6Oe86yw6q37eu86qs+kXvOtsOrt+0bvOrnPol7zrHDqnZnvZxrk02ys2zq3ZXrVxHs32mo3zarbXbZxPs8W3cX7NlsDGBTRbQhsX1GyJbFxIsyW2cWHNlsTGRTRbUhsX1WzJbFxMsyW3cXHNlsLGb2q2lDYuodlS2bikZktt41Jx761IuPU0Ni6t2dLauIxmS2fjspotvY3LabYMNi6v2TLauIJmy2Tjipots40rabYsNq6s2bLauIpmy2bjqpotu42rabYcNq6u2XLauIZmy2Xjmpott41rabY8Nq6t2fLauI5my2fjupotv43rabYCNq6v2QrauIFmK2TjhpqtsI0babYiNm6s2YrauIlmK2bjppqtuI2babY3bdxcs5WwcQvNVtLGLePe25Fw66Vs3EqzlbZxa81WxsZtNFtZG7fVbOVs3E6zlbdxe81WwcYdNFtFG3fUbJVs3EmzVbZxZ81WxcZdNFtVG3fVbNVs3E2zVbdxd81Ww8Y9NFtNG/fUbLVs3Euz1bZxb81Wx8Z9NFtdG/fVbPVs3E+z1bdxf83WwMYDNFtDGw/UbI1sPEizNbbxYM3WxMbvaLamNh6i2ZrZ+F3N1tzGQzVbCxsPi3vvRcKtt7TxcM3WysYjNFtrG4/UbG1sPEqztbXxaM3WzsZjNFt7G4/VbB1sPE6zdbTxeM3WycYTNFtnG0/UbF1sPEmzdbXxZM3WzcZTNFt3G0/VbD1sPE2z9bTxdM3Wy8YzNFtvG8/UbH1sPEuz9bXxbM3Wz8ZzNFt/G8/VbANsPE+zDbTxfM02yMYLNNtgGy/UbO/YeJFmG2LjxZrtXRsv0WxDbbw07r0fCbc+zMbLNNtwGy/XbCNsvEKzjbTxSs02ysarNNtoG6/WbGNsvEazjbXxWs02zsbrNNt4G6/XbBNsvEGzTbTxRs02ycabNNtkG2/WbFNsvEWzTbXxVs02zcbbNNt0G2/XbDNsvEOzzbTxTs02y8a7NNtsG+/WbHNsvEezzbXxXs02z8b7NNt8G+/XbAtsfECzLbTxQc22yMaHNNtiGx/WbEtsfCTufRAJt77Uxkc12zIbH9Nsy218XLOtsPEJzbbSxic12yobn9Jsq218WrOtsfEZzbbWxmc12zobn9Ns6218XrNtsPEFzbbRxhc12yYbX9Jsm218WbNtsfEVzbbVxlc12zYbX9Ns2218XbPtsPENzbbTxjc12y4b39Jsu218W7PtsfEdzbbXxnc12z4b39Ns+218X7MdsPEDzXbQxg812yEbP9Jsh238Udz7MBJu/YiNP9ZsR238iWY7ZuNPNdtxG3+m2U7Y+HPNdtLGX2i2Uzb+UrOdtvFXmu2Mjb/WbGdt/I1mO2fjbzXbeRt/p9ku2Ph7zXbRxj9otks2/lGzXbbxT5rtio0fa7arNn6i2a7Z+GfNdt3Gv2i2Gzb+VbPdtPFvmu2WjX/XbLdt/Idmu2PjPzXbXRv/pdnu2fhvzXbfxv9otgc2/lezPbTxf5rtkY0j/FFtNNz6RzaORoPZPrZxLBrM9omNn4oGs31q46ejwWyf2fiZaDDb5zZ+NhrM9oWNn4sGs31p4+ejwWxf2fiFaDDb1zZ+MRrM9o2NX4oGs31r4/9Fg9m+s/HL0WC27238SjSY7QcbvxoNZvvRxq9Fg9l+svHr0WC2xzaOHw1+7F3H1wmiwU+86wQ6YTT4Z+86oU4UDf7Fu06kE0eDf/WuE+sk0eDfvOskOmk0+HfvOqlOFg3+w7tOppNHg//0rpPrFNHgv7zrFDplNPhv7zqlThUN/se7TqVTR4P/9cZT6zRx3ze8de46jU6rI951Wp1OR73rdDq9jnnX6XUG/ZR3nUFn1E971xl1Jv2Md51JZ9bPeteZdRb9nHedRWfVz3vXWXU2/YJ3nU1n1y9619l1Dv2Sd51D59RsL9s4l2Z7xca5NdurNs6j2V6zcV7N9rqN82m2+DbOr9kS2LiAZkto44KaLZGNC2m2xDYurNmS2LiIZktq46KaLZmNi2m25DYurtlS2PhNzZbSxiU0Wyobl9RsqW1cKu69FQ23nsbGpTVbWhuX0WzpbFxWs6W3cTnNlsHG5TVbRhtX0GyZbFxRs2W2cSXNlsXGlTVbVhtX0WzZbFxVs2W3cTXNlsPG1TVbThvX0Gy5bFxTs+W2cS3NlsfGtTVbXhvX0Wz5bFxXs+W3cT3NVsDG9TVbQRs30GyFbNxQsxW2cSPNVsTGjTVbURs30WzFbNxUsxW3cTPN9qaNm2u2EjZuodlK2rhl3Hs7Gm69lI1babbSNm6t2crYuI1mK2vjtpqtnI3babbyNm6v2SrYuINmq2jjjpqtko07abbKNu6s2arYuItmq2rjrpqtmo27abbqNu6u2WrYuIdmq2njnpqtlo17abbaNu6t2erYuI9mq2vjvpqtno37abb6Nu6v2RrYeIBma2jjgZqtkY0HabbGNh6s2ZrY+B3N1tTGQzRbMxu/q9ma23ioZmth42Fx771ouPWWNh6u2VrZeIRma23jkZqtjY1Haba2Nh6t2drZeIxma2/jsZqtg43HabaONh6v2TrZeIJm62zjiZqti40nabauNp6s2brZeIpm627jqZqth42nabaeNp6u2XrZeIZm623jmZqtj41naba+Np6t2frZeI5m62/juZptgI3nabaBNp6v2QbZeIFmG2zjhZrtHRsv0mxDbLxYs71r4yWabaiNl8a996Ph1ofZeJlmG27j5ZpthI1XaLaRNl6p2UbZeJVmG23j1ZptjI3XaLaxNl6r2cbZeJ1mG2/j9Zptgo03aLaJNt6o2SbZeJNmm2zjzZptio23aLapNt6q2abZeJtmm27j7Zptho13aLaZNt6p2WbZeJdmm23j3Zptjo33aLa5Nt6r2ebZeJ9mm2/j/ZptgY0PaLaFNj6o2RbZ+JBmW2zjw5ptiY2PxL0PouHWl9r4qGZbZuNjmm25jY9rthU2PqHZVtr4pGZbZeNTmm21jU9rtjU2PqPZ1tr4rGZbZ+Nzmm29jc9rtg02vqDZNtr4ombbZONLmm2zjS9rti02vqLZttr4qmbbZuNrmm27ja9rth02vqHZdtr4pmbbZeNbmm23jW9rtj02vqPZ9tr4rmbbZ+N7mm2/je9rtgM2fqDZDtr4oWY7ZONHmu2wjT+Kex9Gw60fsfHHmu2ojT/RbMds/KlmO27jzzTbCRt/rtlO2vgLzXbKxl9qttM2/kqznbHx15rtrI2/0WznbPytZjtv4+802wUbf6/ZLtr4B812ycY/arbLNv5Js12x8WPNdtXGTzTbNRv/rNmu2/gXzXbDxr9qtps2/k2z3bLx75rtto3/0Gx3bPynZrtr47802z0b/63Z7tv4H832wMb/araHNv5Psz2ycYR/PhELt/6RjaOxYLaPbRyLBbN9YuOnYsFsn9r46Vgw22c2fiYWzPa5jZ+NBbN9YePnYsFsX9r4+Vgw21c2fiEWzPa1jV+MBbN9Y+OXYsFs39r4f7Fgtu9s/HIsmO17G78SC2b7wcavxoLZfrTxa7Fgtp9s/HosmO2xjePHgh971/F1gljwE+86gU4YC/7Zu06oE8WCf/GuE+nEseBfvevEOkks+DfvOolOGgv+3btOqpPFgv/wrpPp5LHgP73r5DpFLPgv7zqFThkL/tu7TqlTxYL/8a5T6dSx4H+98dQ6Tdz3DW+du06j0+qId51Wp9NR7zqdTq9j3nV6nUE/5V1n0Bn10951Rp1JP+NdZ9KZ9bPedWadRT/nXWfRWfXz3nVWnU2/4F1n09n1i951dp1Dv+Rd59A5NdvLNs6l2V6xcW7N9qqN82i212ycV7O9buN8mi2+jfNrtgQ2LqDZEtq4oGZLZONCmi2xjQtrtiQ2LqLZktq4qGZLZuNimi25jYtrthQ2flOzpbRxCc2WysYlNVtqG5eKe2/Fwq2nsXFpzZbWxmU0Wzobl9Vs6W1cTrNlsHF5zZbRxhU0WyYbV9RsmW1cSbNlsXFlzZbVxlU0WzYbV9Vs2W1cTbPlsHF1zZbTxjU0Wy4b19RsuW1cS7PlsXFtzZbXxnU0Wz4b19Vs+W1cT7MVsHF9zVbQxg00WyEbN9RshW3cSLMVsXFjzVbUxk00WzEbN9VsxW3cTLO9aePmmq2EjVtotpI2bhn33o6FWy9l41aarbSNW2u2MjZuo9nK2ritZitn43aarbyN22u2CjbuoNkq2rijZqtk406arbKNO2u2Kjbuotmq2rirZqtm426arbqNu2u2Gjbuodlq2rinZqtl416arbaNe2u2Ojbuo9nq2rivZqtn436arb6N+2u2BjYeoNka2nigZmtk40GarbGNB2u2JjZ+R7M1tfEQzdbMxu9qtuY2HqrZWth4WNx7LxZuvaWNh2u2VjYeodla23ikZmtj41Gara2NR2u2djYeo9na23isZutg43GaraONx2u2TjaeoNk623iiZuti40marauNJ2u2bjaeotm623iqZuth42maraeNp2u2Xjaeodl623imZutj41mara+NZ2u2fjaeo9n623iuZhtg43mabaCN52u2QTZeoNkG23ihZnvHxos02xAbL9Zs79p4iWYbauOlce/9WLj1YTZeptmG23i5Zhth4xWabaSNV2q2UTZepdlG23i1Zhtj4zWabayN12q2cTZep9nG23i9Zptg4w2abaKNN2q2STbepNkm23izZpti4y2abaqNt2q2aTbeptmm23i7Zpth4x2abaaNd2q2WTbepdlm23i3Zptj4z2aba6N92q2eTbep9nm23i/Zltg4wOabaGND2q2RTY+pNkW2/iwZlti4yNx74NYuPWlNj6q2ZbZ+JhmW27j45pthY1PaLaVNj6p2VbZ+JRmW23j05ptjY3PaLa1Nj6r2dbZ+JxmW2/j85ptg40vaLaNNr6o2TbZ+JJm22zjy5pti42vaLatNr6q2bbZ+Jpm227j65pth41vaLadNr6p2XbZ+JZm223j25ptj43vaLa9Nr6r2fbZ+J5m22/j+5rtgI0faLaDNn6o2Q7Z+JFmO2zjj+Leh7Fw60ds/LFmO2rjTzTbMRt/qtmO2/gzzXbCxp9rtpM2/kKznbLxl5rttI2/0mxnbPy1Zjtr42802zkbf6vZztv4O812wcbfa7aLNv5Bs12y8Y+a7bKNf9JsV2z8WLNdtfETzXbNxj9rtus2/kWz3bDxr5rtpo1/02y3bPy7Zrtt4z802x0b/6nZ7tr4L812z8Z/a7b7Nv5Hsz2w8b+a7aGN/9Nsj2z8fwCoWiw=AQAAAACAAAAIHgAApwoAAA==eJwl2YMOIEoSQNHBvrFt27Zt27Zt27Zt27Zt2zb2JJP0+YSb6q4OHCBAgCAEJxRhiUBkohGTOMQnEUlJQWrSkZEsZCcXeSlAYYpRkjKUpxJVqUFt6tGQJjSnFW3pQGe60ZM+9GcQQxnBaMYxkSlMZxZzWcBilrGSNaxnE1vZwW72cZAjHOcUZ7nAZa5xkzvc5xFPecFr3vGRL3znF38JFDBAgP8IRkjCEJ5IRCUGsYlHQpKQnFSkJQOZyUZO8pCfQhSlBKUpR0WqUJ1a1KUBjWlGS9rQnk50pQe96cdAhjCcUYxlApOZxkzmMJ9FLGUFq1nHRrawnV3s5QCHOcZJznCeS1zlBre5x0Oe8JxXvOUDn/nGT/4QMFCAAP8jKCEITTgiEoXoxCIuCUhMMlKShvRkIis5yE0+ClKE4pSiLBWoTDVqUof6NKIpLWhNOzrShe70oi8DGMwwRjKG8UxiKjOYzTwWsoTlrGItG9jMNnayh/0c4ignOM05LnKF69ziLg94zDNe8ob3fOIrP/hNgMAOQQhOKMISgchEIyZxiE8ikpKC1KQjI1nITi7yUoDCFKMkZShPJapSg9rUoyFNaE4r2tKBznSjJ33ozyCGMoLRjGMiU5jOLOaygMUsYyVrWM8mtrKD3ezjIEc4zinOcoHLXOMmd7jPI57ygte84yNf+M4v/hLof/onGCEJQ3giEZUYxCYeCUlCclKRlgxkJhs5yUN+ClGUEpSmHBWpQnVqUZcGNKYZLWlDezrRlR70ph8DGcJwRjGWCUxmGjOZw3wWsZQVrGYdG9nCdnaxlwMc5hgnOcN5LnGVG9zmHg95wnNe8ZYPfOYbP/lDwP/0T1BCEJpwRCQK0YlFXBKQmGSkJA3pyURWcpCbfBSkCMUpRVkqUJlq1KQO9WlEU1rQmnZ0pAvd6UVfBjCYYYxkDOOZxFRmMJt5LGQJy1nFWjawmW3sZA/7OcRRTnCac1zkCte5xV0e8JhnvOQN7/nEV37w+79/gz8wQQhOKMISgchEIyZxiE8ikpKC1KQjI1nITi7yUoDCFKMkZShPJapSg9rUoyFNaE4r2tKBznSjJ33ozyCGMoLRjGMiU5jOLOaygMUsYyVrWM8mtrKD3ezjIEc4zinOcoHLXOMmd7jPI57ygte84yNf+M4v/hIoqP4JRkjCEJ5IRCUGsYlHQpKQnFSkJQOZyUZO8pCfQhSlBKUpR0WqUJ1a1KUBjWlGS9rQnk50pQe96cdAhjCcUYxlApOZxkzmMJ9FLGUFq1nHRrawnV3s5QCHOcZJznCeS1zlBre5x0Oe8JxXvOUDn/nGT/4QMJj+CUoIQhOOiEQhOrGISwISk4yUpCE9mchKDnKTj4IUoTilKEsFKlONmtShPo1oSgta046OdKE7vejLAAYzjJGMYTyTmMoMZjOPhSxhOatYywY2s42d7GE/hzjKCU5zjotc4Tq3uMsDHvOMl7zhPZ/4yg9+B/t36Q9MEIITirBEIDLRiEkc4pOIpKQgNenISBayk4u8FKAwxShJGcpTiarUoDb1aEgTmtOKtnSgM93oSR/6M4ihjGA045jIFKYzi7ksYDHLWMka1rOJrexgN/s4yBGOc4qzXOAy17jJHe7ziKe84DXv+MgXvvOLvwQKoX+CEZIwhCcSUYlBbOKRkCQkJxVpyUBmspGTPOSnEEUpQWnKUZEqVKcWdWlAY5rRkja0pxNd6UFv+jGQIQxnFGOZwGSmMZM5zGcRS1nBataxkS1sZxd7OcBhjnGSM5znEle5wW3u8ZAnPOcVb/nAZ77xkz8EDKl/ghKC0IQjIlGITizikoDEJCMlaUhPJrKSg9zkoyBFKE4pylKBylSjJnWoTyOa0oLWtKMjXehOL/oygMEMYyRjGM8kpjKD2cxjIUtYzirWsoHNbGMne9jPIY5ygtOc4yJXuM4t7vKAxzzjJW94zye+8oPfIf89+AMThOCEIiwRiEw0YhKH+CQiKSlITToykoXs5CIvBShMMUpShvJUoio1qE09GtKE5rSiLR3oTDd60of+DGIoIxjNOCYyhenMYi4LWMwyVrKG9WxiKzvYzT4OcoTjnOIsF7jMNW5yh/s84ikveM07PvKF7/ziL4FC659ghCQM4YlEVGIQm3gkJAnJSUVaMpCZbOQkD/kpRFFKUJpyVKQK1alFXRrQmGa0pA3t6URXetCbfgxkCMMZxVgmMJlpzGQO81nEUlawmnVsZAvb2cVeDnCYY5zkDOe5xFVucJt7POQJz3nFWz7wmW/85A8Bw+ifoIQgNOGISBSiE4u4JCAxyUhJGtKTiazkIDf5KEgRilOKslSgMtWoSR3q04imtKA17ehIF7rTi74MYDDDGMkYxjOJqcxgNvNYyBKWs4q1bGAz29jJHvZziKOc4DTnuMgVrnOLuzzgMc94yRve84mv/OB3mH/LvsAEITihCEsEIhONmMQhPolISgpSk46MZCE7uchLAQpTjJKUoTyVqEoNalOPhjShOa1oSwc6042e9KE/gxjKCEYzjolMYTqzmMsCFrOMlaxhPZvYyg52s4+DHOE4pzjLBS5zjZvc4T6PeMoLXvOOj3zhO7/4S6Bw+icYIQlDeCIRlRjEJh4JSUJyUpGWDGQmGznJQ34KUZQSlKYcFalCdWpRlwY0phktaUN7OtGVHvSmHwMZwnBGMZYJTGYaM5nDfBaxlBWsZh0b2cJ2drGXAxzmGCc5w3kucZUb3OYeD3nCc17xlg985hs/+UPA8PonKCEITTgiEoXoxCIuCUhMMlKShvRkIis5yE0+ClKE4pSiLBWoTDVqUof6NKIpLWhNOzrShe70oi8DGMwwRjKG8UxiKjOYzTwWsoTlrGItG9jMNnayh/0c4ignOM05LnKF69ziLg94zDNe8ob3fOIrP/gd/t+iPzBBCE4owhKByEQjJnGITyKSkoLUpCMjWchOLvJSgMIUoyRlKE8lqlKD2tSjIU1oTiva0oHOdKMnfejPIIYygtGMYyJTmM4s5rKAxSxjJWtYzya2soPd7OMgRzjOKc5ygctc4yZ3uM8jnvKC17zjI1/4zi/+Eiii/glGSMIQnkhEJQaxiUdCkpCcVKQlA5nJRk7ykJ9CFKUEpSlHRapQnVrUpQGNaUZL2tCeTnSlB73px0CGMJxRjGUCk5nGTOYwn0UsZQWrWcdGtrCdXezlAIc5xknOcJ5LXOUGt7nHQ57wnFe85QOf+cZP/hAwkv4JSghCE46IRCE6sYhLAhKTjJSkIT2ZyEoOcpOPghShOKUoSwUqU42a1KE+jWhKC1rTjo50oTu96MsABjOMkYxhPJOYygxmM4+FLGE5q1jLBjazjZ3sYT+HOMoJTnOOi1zhOre4ywMe84yXvOE9n/jKD35H+vfJF5ggBCcUYYlAZKIRkzjEJxFJSUFq0pGRLGQnF3kpQGGKUZIylKcSValBberRkCY0pxVt6UBnutGTPvRnEEMZwWjGMZEpTGcWc1nAYpaxkjWsZxNb2cFu9nGQIxznFGe5wGWucZM73OcRT3nBa97xkS985xd/CRRF/wQjJGEITySiEoPYxCMhSUhOKtKSgcxkIyd5yE8hilKC0pSjIlWoTi3q0oDGNKMlbWhPJ7rSg970YyBD+D83WARr
  </AppendedData>
</VTKFile>
