# Supplementary material for: Immersed Boundary Models for Quantifying Flow-Induced Mechanical Stimuli on Stem Cells Seeded on 3D Scaffolds in Perfusion Bioreactors
Source: PLoS Comput Biol. 2016 Sep 22;12(9):e1005108. doi: 10.1371/journal.pcbi.1005108 (PMC5033382; doi:10.1371/journal.pcbi.1005108)
Supplement: S1 Data — (ZIP) [file pcbi.1005108.s010.zip › Cell 2.vtp]

<?xml version="1.0"?>
<VTKFile type="PolyData" version="0.1" byte_order="LittleEndian" compressor="vtkZLibDataCompressor">
  <PolyData>
    <Piece NumberOfPoints="1024"                 NumberOfVerts="0"                    NumberOfLines="0"                    NumberOfStrips="0"                    NumberOfPolys="1922"                >
      <PointData>
        <DataArray type="Float32" Name="s_cp_pyramid" format="appended" RangeMin="0"                    RangeMax="1.#INF"               offset="0"                   />
        <DataArray type="Float32" Name="s_baseline" format="appended" RangeMin="0"                    RangeMax="3.2752658918e-010"    offset="2384"                />
        <DataArray type="Float32" Name="calc_baseline" format="appended" RangeMin="-4.0536696222e-010"   RangeMax="2.0913885901e-010"    offset="7140"                />
        <DataArray type="Float32" Name="cp_pyramid_tot" format="appended" RangeMin="-6.0218822e-006"      RangeMax="3.0823939596e-006"    offset="12120"               />
        <DataArray type="Float32" Name="cp_pyramid" format="appended" RangeMin="-1.8814787381e-006"   RangeMax="9.1046094894e-005"    offset="16972"               />
        <DataArray type="Float32" Name="K" NumberOfComponents="3" format="appended" RangeMin="0.69423328217"        RangeMax="473966.81205"         offset="21612"               />
        <DataArray type="Float32" Name="s_E" format="appended" RangeMin="0"                    RangeMax="1.#INF"               offset="35700"               />
        <DataArray type="Float32" Name="s_cp_pyramid_tot" format="appended" RangeMin="0"                    RangeMax="1.#INF"               offset="38120"               />
        <DataArray type="Float32" Name="s_E_tot" format="appended" RangeMin="0"                    RangeMax="1.#INF"               offset="42448"               />
        <DataArray type="Float32" Name="r" format="appended" RangeMin="2.109852403e-006"     RangeMax="1.4404380322"         offset="46852"               />
        <DataArray type="Float32" Name="chisq_pyramid" format="appended" RangeMin="0.011526830494"       RangeMax="1.#INF"               offset="51476"               />
        <DataArray type="Float32" Name="I_pyramid_tot" format="appended" RangeMin="-9.9412761756e-007"   RangeMax="8.1071275417e-006"    offset="56568"               />
        <DataArray type="Float32" Name="I_pyramid" format="appended" RangeMin="-8.8957764092e-005"   RangeMax="3.6058470414e-006"    offset="61672"               />
        <DataArray type="Float32" Name="E_tot" format="appended" RangeMin="0"                    RangeMax="2241156096"           offset="66700"               />
        <DataArray type="Float32" Name="chisq_pyramid_tot" format="appended" RangeMin="0.14176493883"        RangeMax="1.#INF"               offset="71868"               />
        <DataArray type="Float32" Name="E" format="appended" RangeMin="-958.59454346"        RangeMax="5768744.5"            offset="76804"               />
      </PointData>
      <CellData>
      </CellData>
      <Points>
        <DataArray type="Float32" Name="Points" NumberOfComponents="3" format="appended" RangeMin="3.8991150166e-006"    RangeMax="6.8566579535e-005"    offset="81412"               />
      </Points>
      <Verts>
        <DataArray type="Int32" Name="connectivity" format="appended" RangeMin=""                     RangeMax=""                     offset="89680"               />
        <DataArray type="Int32" Name="offsets" format="appended" RangeMin=""                     RangeMax=""                     offset="89696"               />
      </Verts>
      <Lines>
        <DataArray type="Int32" Name="connectivity" format="appended" RangeMin=""                     RangeMax=""                     offset="89712"               />
        <DataArray type="Int32" Name="offsets" format="appended" RangeMin=""                     RangeMax=""                     offset="89728"               />
      </Lines>
      <Strips>
        <DataArray type="Int32" Name="connectivity" format="appended" RangeMin=""                     RangeMax=""                     offset="89744"               />
        <DataArray type="Int32" Name="offsets" format="appended" RangeMin=""                     RangeMax=""                     offset="89760"               />
      </Strips>
      <Polys>
        <DataArray type="Int32" Name="connectivity" format="appended" RangeMin=""                     RangeMax=""                     offset="89776"               />
        <DataArray type="Int32" Name="offsets" format="appended" RangeMin=""                     RangeMax=""                     offset="97100"               />
      </Polys>
    </Piece>
  </PolyData>
  <AppendedData encoding="base64">
   _AQAAAACAAAAAEAAA6gYAAA==eJytVw00lfcff6TQm6WR5aUiStMtn9+jhMX/uqnU9ce/KELDXSwkSiPXvOWtcsXYLXmdhQmdjVFHKYnRZiwpa6ucOhVSmTIvnbahNW6eu3ud83/O+Zxzn+/ze76f78vn9/09l6JGrvAwyXi97vsKirgoG6M/4j+we/YZqvrCUKMYintuWag6Hof1DrGEGufTeb4lGf/+eKxenYu37adUd6wRxz2Cb/d7oSWPC97iAHDyDPCg/jOwKDdYanlBWSERlG46+NHG5LK2DyrX7oVi43rozcr4m2fMT7r9TvK76xx6zL90dejNrcC5H9zhsuULrO1KQfCeb9GidQ+2xpEImvsR6KEY/M/WG2oHhaioK4VcJjAz8Tbe9sOzToBobuL4RZ+HZa9DQ2QzUe50wYXbL+kRq1uYEHc4N1FSkQRzja2oaj0GYxUBuOafI1TeFxYwE+F/wFlHM9X23+r+Br6vuEipKMT2ZXyaH6JM3tjbv1IiHKMXiO+8hOCpm6D17EtMmf0ClM4FBNSzUevmNRpDvwF3knmL/tb9hY96zlM0NSSQ1apbRfLqSQ+Cwye+GLgdhWXLc+C3LRsPHgKvKrOgvaQG9x/5T9Db5OIID9MMPoMbPBnaIMMKH62NJJTIFR6m0lsLNvcy+LEVUEyLAvtxBPqWapH83mzUe0TB1S8SopxMvOJ7opqbgK7qLDiXH4VTL48hn/CwwB5tcuR5IkxdUg0LynLAvnMC+cM4s+IYTkU7IvNq6FsxSLf3R7DSrhMrSy4h5YoardJ4AeLWVWqU4GUxF1nBTqNrvOM70HZ7Hwb0YrFZdRc2V0eM25NMdWCOrz3dEya8SGjsdCYtQjbSzjWDad37VgfA9xCMcmx0d8Gjn7WxJexTlLMSoGdlAdXB4b4oeTDWT7Q3ojosbZAlPb/ZEdmDDjgfwMJciwW0OK3G1Rz5Rx/JTbuhvM8Rg/fTUao+hPVmlfjUxGjCXJKkh/ATUdgSPoD3yhToFpdAsrPLXEwOFNWiNH00tlkJvYgw/wDFXjPgk+xKIm6egonOB1AMMCDMvOI10fRhIgoezyMLt80mNVOdcVR1Iyn3954w30aQM/1HPN1rT89fYkkUBD1Q+0Uf5+8IYRMSiBcrivGsu07K/MfwclseNnb70T/JF0G/LhBUQzT28zYw8FNUc3cKnunlQKVxB7oVb6HyTBzYrZ9Dt0+AW6e30oJ5nv/S/4nIt38Cwyhr+sUaO1i178E9ngpZlWhH6qwF6C9tnaDDbp1EwuTnVbfx8Fl1hVyzcZ4U//meNjiTTGxCMvJrM9HlJYQh7zBsVvlgToc2nk/jQkgLJc64VP9TxFQuFm1PTCXoX9Q2yMoAJ6WD7sosxAkHXzLbZzOKPozBwU0ZOFR1FbK/DjHoaaKf3GptWlrO8SCWFBl4OETS3LJRUB+KpSty8N3ieeT6sSTIaW6H6aUqBj39/2B4//io/6VHi9AXEYEpO88i99UlXMmxx4zfjkOzbTn8dy/EIGsD9mZpEu/+6Yz9n0zOb5Ba+T3Zk5kB90VC/Hx3NWbKGJPi4W+Q5YtMYPSHOjFtWEGMTsahcU0oatT58M60H9WjQv83UCs/jFx3P6IZoiNFPOLhwcvGaa+7eJDnQYIdb+HWKj90lm/CezZVE3TEfpxE5EOjcVHuKr7ojMVBm2TULU1hnBPSwqX9NJo4fMiya4hVly65OmM30dmhy5CTaCwqc6vBNXNCs3eoCL+umsm4PSu5D4U/XIDngSWIVtiFRFUNemr7NDE6ZoZgge8on21tIMzi3yUuJbPIZPQ6UBQP1nFHcu1HNRKgfh+FPLt/4r/230QjyXqiqBtnPMB17SNTpm3HyabFYr/NmWBaXYKgc2V456wGeRLkMUktveawuxxOZzgboSjEETKGX0r4Fhy7j/NMxhbjo/BUokhH/CFkuc9iqD1THmM2q687YN2aD/lAf1rnqSJMchzEnp1v90WfN8xdmoQ0mcPQSbqJsixlMfmLr+WGuz6wWeMHubiFSJyfhpbKEKnn//nIYqh4lYG9vozsSsjE9UMWYs5uJj1T1MNaV6jbsbDr/QOIXHgEj8wisHLRxxLm5Wt7MscJrmf3Y3dsIWYW6dEKTiwpzo2Jz3/VCiFtQ9uxty4TawX+eF6QKlX+/Y4l2HcjHhkL+Gh9NwWNfUdocRziUL1SiciyU8EVtKD1q3JwYk4juD5X4nlh13wHPvJuWPYoDdcXXUTttXdQbWs26Tm2Tjlm+P0EhFp/jKqaGAR+l4GQ4f1km10sVoP6wlX4RLUK+nwWLM29MPvePqQZWtBcx82QGf4fJC23usCclF/JQ8ufX8M2aBBZVQEo4F2EwZyT+AvxS4KYAQAAAACAAAAAEAAA3A0AAA==eJwdl3lYDdj/x419KUqr9kULelUISQitqtty7+3WrXQr7dpVSlEppe1akmrKFhI1ZMs+SGQZYwvT2GbMYqwjY5khfvf7O89znvPPeZ7z+ZzP57ze7/PdFWP+MnTH0iOUqoURfHM8BbdXYVwrz6YvbjW7pAWIcjMRDCylX7ye0cIa2u3X8OJiHN1NqWifU2eVkxGR02Zg7TeO9fcMmfK5kUdZcay286GvTIuqlVPYMCqEzlIp286G0vE1kvWXVqBUt5khJzURTYhD+XAUVYn5vG+MYMfNMAQxCRx9X0CXvRy3/EyskfOzUitNzZvw3V5GlIEVs30Cid5SQdaRcJy79ZG+F9DmbconuQ1WP5gSdN6YDTcdmP1FiPFQEbZlazAaEcwsp0giciPZaj2DW4J5yJSc6bYXIIxxZ6ergBVvhDiplLDjjz0kbClA/O1qKg5sZNXRLRz2auFWbjl7mi3ofTCRiqxK9vusI2t+CpUFOrT9GEWSzIzUem2qa41wU59E8mpLjPa7oLtOxIvXUk5ry9g8Jgj76pmQok68h5AHihw+V7vQOz+ExquxTDROR2CbwF3D5VwsLWbPxkpmJpTw9tUO+ls2U/3WhF8PGXP2nQFrNh8l+99WLn1OJnOpEAcTY4riBYjv6nJovBHz/5tIX/REZg5dh41yMPuX5/P6TDy19vbWfc/HU7FTTFqUlJ7XAqpHSxjxIByBjRST44mc7q5CpaGAycNreda3icRlxxnR18SwIBMcY01J17fDZLsNgi27WTFoonVO00Y09Jzx3i+j7rwW3/5ryaQ2dbJjjXGZr8+ZA9mIbcwQdGbwz8Ewgn8wJvSfeIJbY9j/VEL7vRCaWvM4xwTr/ap15B33p06vCufbFYrarGV48HY2xexAYmjG0SHaHHrnxpjdK2m2OIWB7mmcdipZT/8kIXhtM/ObBjP4jgZ3Q3U5kGjJTMOZXGx3pDy6iHMmyQxLCuWyqg4DdgjJP+iH5/tgbj6O5cihUIycw+hbE4GeTM5fk9cxs6iUkd7VHIvfx6Rne1k+R5+aUD1mi6cwz0HOorfVDLVqZUWWo/WiJ/c5F5jE88NFeF7ajnuIGqWxBhx9oIHbEV0GL/Wjs0eOklkUjzTHs2vvIvauW4yeuoCSACFv3UM545PJndglvPDMZ31HMQt3ydnwu5w7Bk2U227hRIgud0q1eFIygUEBq/D/rYqsKRvJe1rH9G4V66LN3WzWyOTU2TecnzuGa+dVuC7WI7VXlbplOrRfmcC96kLaSrQ5dtudxCvheOf78sw6g56oAqa05vNu13JGT8wg9aGcD+eakCjWJ5VH2f1jC23DDJFWqzFR3wQtxf6YqGIs/i1lvFU98VN3Yn7+O14eycYhpdA6ym88KwxV6TPVZpJgJHkZBlxoH0/ffCMyr4/GI8MDu68LOfQ4EPfJxfygYMyqwbHsS4lgs6Ra8Z7r6Dcs4/7ANZhLj2EyvI3CPzRZ46OFZqQ5Kz+aEFe3jMXTVqOWJse3cBMnsi5wpP8cAxSj5T9b9EuH4LVDi5/MjDj4nz4tCcrY3NHhnNFYkls80I71x1ZNysEFUTTsjWet0jIenllFtjQZy0GlPF5ZTLmCPUqdJ7hzYBkJpRq0dSsjc9XDa5MufVfC0DNLo2BgJRskcuwW7WSQiZv1gAFnvv5v5mYNw7JVhaUbPTGSmxNbEkzOGhUeeaui3CggeI4/dt/GodqVQLdpOOI502nzj2W5aRkW0+RMG3GCqrlFZFt0UdeewjtvdcwuqfPmnTaXE6wZMTWUl8MWozKlGCe7AqK3lRPWY2vzv7NdxhyymfzDcI69UuXUOW3mFLjyWBKP41ETEtV1SbfPoVI7iZ13ZRg3RrLtTTK5hvlEhpWwr6cAx5567Exq6XLYRGznY1KMpShfNOC3OcboDptAzA1TSmolvDrjyoyMTMSjogmfkMvJk6o21I+1PpM+H8FUe9ZpaHLjnIT6fAmfSwxw67RHNUmPLhM/IioUfE4L58KORdwKiiFBO4vh9YUMVLC3cFMuA/7M5PuCvQQ1nmBVaDQN9SMIGGzM7seKu9+qzcuFFjyUhvNhmi+Xx0UxxyORKRn5LFGainK2AZ36IRRt1MPhih93lkvI6JHw60IhPa3KnHZfQMVyT+LkPtz/Go7H6QyOvEsgflMGYxPD6L+2k555Dbz/ZQMtqTetLxc6k3vNgvjFGtyu1+GLsoL7bRLES8dzNP4IFkOEGJwIZGdbOLmzwqnRkTCgIoj9lTG4lK/FwcOP6/N88bMQsf+5Ht5aQv5LClBoXCPWeg08jV/G3aQIvCYk4P0omrSXRWS41aAk241e7WbrDxILPh5ewCrHsfRraPFRaE5lnZTtBSYILe0YWOvEqZVS4m0CiVghJn1yPGdvBrNjbzqOflEM35mESnMuf+5JYYmJDoPD3bgk92foECmj/WOwvODFpeo4Or5PYN6wteivXY0ksBLvnrVctFKzKR6tRsMLe84kjeWz22gq/XWQu/awqNOA2wvqKf3JlYyXQYwTi7leFsR4m3A05JFUr1rChXtZ3GmJoeZNOrYHUnBVaMSFXFfKVi+kzTSEakdfrriEUZUn4ekfEfzkUsZD1fWY/JLGT18qGXj+tdWit9p8Pj8NQ0c9XpWrozLEhMO/avHe3AjpqUkEHJMyJj0U50ML6QkQ03swkL9DI3j2dyg6RmHYeiXSoRxCfVcqBs36jB3ug3eHJyENIgo2irAb74OFloCBjqksclpKRV8+SjMK2eZY8/886ddV45RgLM+bVemyVcQ/zYzcBBg8whhDqQXmZf4cc7PlhIq9grvbaVoaz7VeP3I6JTxZHsHeJcsY3JLLLq8SJjmaErdNgs2EEL7rEbAk2wvtZyJSxi3i3hAZA19kcE9/GcErqwlUsPlDVhWGzsbYWYXR/WAjUyJ0GBNvglWbLr/kazMxzxnRdBNCE/Voum/MWJ15TJk/ibTe8Rh/DWXnZSmlt5OQTE5HZV8hT+8bsNTOHbcnc5h7fyGa+gK0fncj1UtKa0oMA9KFyI3SedNRSbNsMyoDayn8aEDtsbncaB3NnyomeC3W4dUtDxIa4nA4HozKb54cyHDnrYEHsUrBjG5Vp9HCVhHPVKTfGrA1I44VaXnMr8/BYZ86kTFe3MnwZMATb5Yq/IvlVS+GloiYZC/j9YNoOgXJPMwqY+SCI8w2asflugGjh2vRtVafA406rKuzpnZBIU57QvmrKhCZpoibr1x5mBHK0uYUmveno5o1l2N2hsS9mI5pfCiyk/H8lB9F7TJNasYIiPhDzG9TA1DPFFMjF+He5slAMzEnnkRx41IWr1dEc0+1huzvc+mNGYe8T6G/yzVR+t0ImxP5NO7IxoxKQnI9yJ8bxK6nAmZXL+CbDYEM0g/nrl4e971yePt1Bl3fl3PreTaO7eW0zDAiMdOd0tmLEG3xZdQWIaeWeXM5KJhpY93oHyPhD3EiSx8twfBqAZaP3YjrdcG+SB08DFm/XcE9BXfPBAl5LQnj3axgPjTWsb3Bi8mFgTQQzVyHPPTHLqf2jYy7LwvoPBtBZvsaRc1KsFliw67RPoRf9cE83JtqX3/E1gJiTvoyKyecnrPxlB+P5VNAJHO2buPN/TD85lih+8oQDS0zwiaHE7U4DFNzGRphzuQoe9CnOPv6Rz/OdcjQuxzI/QoZQ6W+DMxdzGRF71v8nsS2imIee8k5FGvCoQBvZvSHcWSkCCt/IQJPGe8VffPzCx+2FfojGpXK+hs5dKUkKDT2Gj/njCOmW42qUYZ0dPjxeGQyR14HMEjhBc8pevhiqz/GXzy5ck3KdYWfTlglZF/LEl7KA+l0ExM5KIZDCq8iFWwmYqsFbQez2f4pgKMiCXWKPN/MXYZLbyJrtkRwcVYcsw7H8N0AhT/S9uBnsQONceOpazRkU5c+Yf+4YmEo4JGif99VBiBSESA7HMCvD/w48FpICSL8Bgux2pTI3z+nskkzndvickybSqnMWsWG9lFMVIvjpOLfYPqLlLSbkTTckWLxyYWH5lI89mcy3ymabcNkdFtCmIMI1zkG3Fs9jqH1U6j8IZBmL2/Wp4oZp+2CpCOArQ5OPJ8oJO+gAJfZ/jiVuTF1rwyznHSF5hVzNjkB2S0V6zmGaYyzNCUjuYgbG2JxPStjX64f9773I6E7nOZDvmwolXDfJZsFP0Ywa0EARb+Y4qJmQX7eXGo9kmgbsZhHpkKOHPcj4Iui1iO9uT8viW9KhZx3cabMLYBLV2PYrbEa26ZyAmqWo3lqNWt35iK7XIGVuTYxwcX4HFhBsUs4J9+F8jSlmJsnUlm10JfDWwsp/xJCx9XpPFzYR/p5DbatsGDSi9m8TRYwuV3Axz6FvzjoytdHIoaIRPSeDyBunQcfLGOxVzC09l9nSvrT+Eszi9hnOQzLisHwu1D+fNLOjkg9KhwaCEwpwytuF+F7VhBaU8ZwNRFnHoq4Y1iObq+QxNJg1n/rh3SQGxen6jGjdCpp+4J4Ge1Nn/lCemXuFAc703bZmw/PojkY4UzwXTGzU32w2yilaWg2NYNqmV4Yw6f98zmWpvCb7s7cjLTkwd+T+evJDgZr1RNtl8SU3FA6Hy3ibmYgty+6kae4w62apTQNS2eaciNdas6Y3vQkwlAbB81IrhR50n9aRNo/ATjK3emI9ePVo3nk2vgRXphAVouY/j4fxtYt4WqyjI1VCk7eDUb5Nw/+D+1aE/A=AQAAAACAAAAAEAAAhA4AAA==eJwVlnc4EPoXxpGRvVcSEbJHkVEyokRJS2hpUCrdSkvdbrbMpnmzV/i+x7ih0jIKhVKiqFBZDSqEVD+/P85z/jrPe57nnOf9vN+FtNiDjsfsScp9Jrz2IqvCGDu8qZQNLxPHrM9ysOM0xriXGxakboOHqD8cekPQaX4ejOMiNhmk43UC4bXkKzxYLk+ZTiKkvZWfXrr8RmOALJ0tNqNks6XEe86RApOcqOSaMwX0WdGIwioqa/SnSyb7yFO0gOmpfmDuP5fA+3QSMo8wRFSk4pnNZQTsT8HN9fHQVItF2Ndo7F/2EA81f0K8n5fEecWpM5iTrp34jK0RPCRnJkTNXyXI2I2Pup524QuPJP1dZ0xBt6TouqUxlaZZkbThUpoYXEtFJ1xITsCNwkq3EXP8yPb0hcIk9gi0uaJQUG0I7zRxdu1RCHP7UIQqr1so9HqIjUva4H5+GL5RAxhlg1hZLkjCh1WopkSTXN7rkMs1bbrduIj6Nc3oea4zyf1ypWr/DTRmvIc+rdpA5oPb6UnZYTq9yp+Edc9R5XgkZXlkk7ToEvSnnsKn4Yuw501Gh2kK9mRWYmfcKyyKaYO+cC98Gj/jiSw39c7ipRtRknTTfRbNtFUl19ZZZDlbg+IDrWijiRNJLHWhHu2txPOvP41wHKYfl4LIuyeQ3p5OoOqNRN8yMkiGCqhFqJhS51ynsuHj5LrzAIaST6Gz4xxYSDgUwkOxZKQDPq+74FnzBGIJ3GSRN4ltjTzEtVeEFKQVafawNiVUmdI/BzTo7gotGuVfSBNhi+h23HOIMB3Sc1tAxkKqtPaoPB1dqEu02ozkw5eT94PNJKh0kmp8gulgQjjFm8bQRMtiVMEXYerpkMjJhFx1ISJ2DaBqKpIq4gMp8ZMA/Vw9g/bJziaNFXJkPFOJHkgpkbe1Km2tNyC+IQ06F7OUYvPX0bOQvXRMS5T8GqPJ1TOO3lmn0bpjKWQqmEJcVmuJ49hl0jyVR1VT5TS0vYIYldA6eUV8W30CUztPYcflYBwwv4RGnxD0Ti5FPJNDbfdRqFfk4pZjNRbz12OsbxAi1UNIVRCifn9OUov6hMc+LzD30TAinScg7hMD98xXSJK6D0tHXpoMHUHbrFQMqlzG7sk3yI7twJFPnzHnxjfMsuSnzuQRtsXsIfuCEaajE84OV93XYd1CuumCS5mKwmZmuUmLSRTMZ3bzB9h5pUH2vrePqTv/YpHdYuA7tBaXJaxwz2YBpIwtsM3cDye6jiAhwRNXc9ZBSLuXZcScR3f2dmb2aBV2rD6HauWr6DKsw8DVdmQZjuG3r3nB6A41eOsKQMKkim1uy2etB+Sx/ONKPF7vgJuKcxEW5ozc4Cswt7mOX3UFiNLIQ1RlMzKftCDEsB2TyyZB3rwkwWZSgbwA1RyVouUyqUhd3gKX4TCs6SrD5xO/kFmhQdZvzSl5gQ193bKJrA46UPryCwjUKUZKwA3kdubAIqweS5dyE3J/gFM2DpbP47BkYzvWsz5cHW+Bk2olKnJaMdryHgc/85Fq7WxqPitPcz/LkaymMtFmJQqYrUkkJks/HGogqSJAbsvUaVjbjiac3em5gSWl7NOjGvFFtOK4OenddcKIcxwUhmOwrSsDqgFpyFfLgIoHYFj8GBxmdeB5k4K0LRk4IFaErZXTfyDYhsaJxyi1vod8yxo4BXLQeGofjB434dmaNwg+O44a+zZ4qH/V4eC49+f/9SaUh7TX6ZNZvQNNBZtSSIExGXrZU1rLR6b/aDNOZSxCfYoDWiaSodRRCe/bJRh0ysNUUDkM48vRKdeFWIXvaK9Kx9SjPJSnVeKTRhu2V0qQiagmnb+jTrzv59D8CC2ayNKkpyLK5PF9t/7/tde/ekNCO+1pzfzNdNtxNxkLH6WRh5705K0HKZ9QRP8ZfzRoZkA/6CFiPa/AYCgcd5LeY9V8LrKHJEXEqNDar1+wc38xPBeEMcvZ2WxL/hr8XZwCn4EvmD/1HCsrL4JLKxftxXm49y4VWZ+u4g73Dz0ZI+iaZysiQVAGkkPzYGzhhnGJAIStuoCVDonYLqnMIv/cZYVnmljCuBSynyjhnJ8D9HPtkPcqADyHgxFt4YdCJgGnPzKwrfqjq1ubywInB9l5d07Y5fBg1tcutv+zItzsZBB6WgkDiSbQ8zPCx9+8OCPphBn1fyEsIhtCQRmwyM3H5VVlWH/yIdYIf0esDNf0rYwh62iNHXoaCIuyQ5i4B6799sXeK74446GHkCpnNPumgWNHDGb69+gFBcchv64UWZJ1yDbtgriaJX31cKTwJkNy01eiiyeVSXaXHu3aYkK9GVYUJGZO7lwGNJq+mJKfHKXGsmh6cSGanl0OpY9bBPDIZyvCbyZAQ3kG/VCwJstkI1paxE/5/cNI8GuC52AdXh1qAaf8dZRfuai3N7wRI2qvUbGuC70LehCwdxRbpARpXZUMCb9Qon/01OjzZgUyT59HcYY6VM+1gkqabeiQ1gYy4nSnPSu86Td50aj8PrJMkkHkmnSIhyTAtuIK5shmYsonHD0Uj2QkwCfiX+wzLMPHn81o7CuFh9AM/fndlRjRLsecuCpslW/CnrCX+Nn3B0d8eKlr91fc0yrEBosXsPrvN9pC5Uh4XJqWbTeip1565GpkTjX2ZvTw5wpy69hGm0PqWczsIdZUOcpk25TQ8c4eWrcPQbs8Hu/eHkHG0wQw8Xa4XqoEj8Vt+Or3aMZ6pULrVh3y3YchWPYCtnEdWJ/UjXi3cezyuY/Wlc2wU6jHkT3tCOl6jc86tbjR1YPx+neoXcJB/q/46bW3MKVGK9DpKl7sNFWBWZcDno6cRb5gMPIiT+D09kicNI+EasFZXJ/ehSM+CXXDkQidLwqbX9kweVyOJsEb2L6nBkHL23Ck6BvmW3bDWY6LDhwRoxV3FOiXlwblRBrRURlXcm9ZROf5dci134A6fU1p3MWM+v9MM3GGFDaNcKB6RzfLbKhh98162NE9vLDczQnNK6bQSPSAzko/lOfswZVvY7AR56Ozw9H0PGYfPSj7grSiE7A18cGw9lV0htXhelM9TNSfITe8H7fPjWHZFS7KOc5Ns+6JkM1xQYoNFaX7ddLUdV6S3vYr0YVMIezq24B+8314MW8fRIrC8WFpOBINLsJ9qhSRHwtRVXcXhpHNSGzohFxJJbo/jaHjABctq+KgpJBhqFVw0poGbnJR46MgT0XicJ1m/zw1kkkzILkzBrRGyZwmXS1pc5A5nT3gTPy/1pKotDvNl3aml4MCiMqzQflXewyW2SBFcDX8GoRQGniShRyLYUc8BljpfSu4dyzDz48z0P8sDWu9RHFCXBKnUyzxX8IFCLvnomxVFGbIFGHPvl5w//wNXlFpinRRpiQDRboeZUZL7lnS564VdG6FEZn8q05ezfPIwUWDguRestHexZj1WwQOz6b9Z8QbNXYR+L0xFnf+DYNuYjruXEqDllEaHLXzoNOZDE+LaPB1bcIWGxVYC6ui6Gk4vKY5FtcSjNIXHBgVjADf4zwc/JCM/w5fxbqyHIwnv0RZ/1d0c/HQ6deyVPdUgu4el6e1lWPMItUOIbaL8f2kJ0aDszDn0V3YvS2BSV0ifFedR+JkBpIvJCPtwFlIJv0NEYVAPBe5Cue/GCTtspG8krCksQFlzq3w7ayHxVA1K4suKVz8PgQ5If8hy/YlvG5x08fASRSbc1Bt0wSk9swkXy8xUokRYIITA6x/hiRqmTJWhklgcc5cjDRZYNMMH4hkeSFWdbnu3GI5vaAF+ux6nA1cBdIw+YBhi9J/+FuKoCSaBF2vfITOuYvQwhbsXzSBpgoekrgyhU2KoiTySYME7qrQ3CQpsp4Somq1WdTgqk62A7p0y1et8EF2l7Y9T4Xuim1yeicE4nUn/IZ0fpu/0hlaIMLyRdN1112L0l2Zk8PejX1jN3SWguuxFDbUDrLu9wtxq2EfEm8sQm2fBbzK7LHx5TlUnS6GWMA9nEochm3bMFDOSQaLReiYJje9ezmDOspGEH2Ml0a0Vej1X3WstlAWvA1muO+4C/YVhpAKT2Qdc4Z1XE59117/VAuV4haYvGmAjDkWcH1hiCwFXXw46IaXW7JxrbcWY9P+U+fESZ1r5GjIWo2e/phHr7SUqNJRm6yllak6VIEebFGl1/vm0ftNOnR10on8lB1J3X8h1f/TyTRnVDC5Re3s6OtW5rvOABrygdA7F4zainwkljShNW4Sczp7oXKmBv4WZVh4vwrBRQwWBfmYOZkNAb8gdA+lQsnwKS4UduHtpjdor3uJLP1ROPrxUPvxmcTfyUvGpvzE/0mQWi1MqFt4FvG9laGPksfZguf9TPIfAfwVrIGATkPM09w4PSuO1ot22H/LB/Emz8EdOZMqN6qS8zZTWluqQvL6POTK9wjqpWXY7PUF5PgbmfEKxPvHnPiT+Mjo2Fdo1vDRX9P5N0RSmJoFRehVqBSVDyiSsYQY2UrJ040ISZK+totJ2o+w+P0DrKbeFCFFy5E+IInre4t0ZReK6fVkf2AnXzjhV1k59M1v4UX+VQjV5ePQ3Q54GH6HldwATDI/4JJmKxzoHbbdzEDsgRsoyWzH/a3fISclTIJpI7iYO4TM6b7w4RTO7s3BbC1NcHVews6AZazyoTDkRsHCJNR1F7bx65XEiUHGzh73GnbDzfsCsy1M0H12Q0x3dcNCPGuJwKBMNKSuJOPYj5LpvNSEX6wHPco/4e8qTob9H/D4QjsOdqWgsmuSjfw6rLNA0UL3QL4Fex7bw9o/WEFd1Bsb3vJC17iRHbpeXFjlY4ZrNVo4YayFD2PWaPYMgH5rK0wLOOi+7DiEEr/jnk8qjNJ+oS9CH6f2azL1j3vZuKgipB+bwK+7mxm5arFduyeZgunfbEmfJ7PmBpNSyWDbXDgwJlbKMrdfYxEnz7Lt/bWs2aqVdX4fZlkjL9j/APPJgjk=AQAAAACAAAAAEAAAIw4AAA==eJwtV3lYjen7LyT1voeypFOdpcWuUOfzyTKJlHUIw4xkkLFHX8aSbYaKqTCNsm99ZcZaZNJCRPYWVFqmnVSiKIUMJb/ne12/97rOdc4f53re+7nvz3bfc9NyQy+JWXskZtSreVFPpv9uW34Hmd6H+9PX1YG23Sz47V9a5mhkWl4IwI6zF7F21yuMDvsdB8KLsL1fOdzKc9DuXTImXH8ExemBvDbjFW4VPMCwlntw98rF4x/V9B4hs3nFY6ybqsfIvVXo+noPtpspOCHamMu9JW7+IHHmx97c0FNmsLMZQ2olamyteDdDy/WdZV6/+RW//nYSmSNjEeSfiyXzX8Ps0TDUfL2FxU8rULDyAQ5m34VTaA48upfAP7wCn3zLkPvvPRwfrOBKcbeJb74gZEd71na4in59SuG6fgCzNvfktFgzPvlsx36BfblmuAWbWyQefS3xvfj+111m1e4+PCd+G+4Oh5FPKLbMz0dvn+cwWXkFXVIadfd7BmFrh3yctb8Dxw33sdsjEZ0ichFz+x2C/e6jxxh9xo835lm99jz/9hNWIxf77r5AeZwpn3TsxtXmNpw5SMnEjxLLY3uyqV7FIBcr7ve2o82VXpy03YZ/alWcYxIJ/9+8sPy/Jfj6VyFmif4NGRyGH6qinTo1nMR60ytobqrEyz92oMfl67g3+QJ6vm/CheS3cPtowJBPMt06pGPZb3o84lOJad0VNK5T8YOXim/K1JwwdACbHNSMsJfpbiUzZ7TMFYNkjuorc7+tmMHFWAzdNxrWdfm4qyvCzu9a8FtXBcMdD2KG+ovj8FkO8N90ApoLsRj191Uw5zDuNhfihKoGy43aM/BFOgZ9r+E4gYW0X0qhFnPJbzRi+o2NCaExErveknjjLzXPtZPZJdaEV11lblcITPaQ2djWl3uc4/H3Lx3hMiYbJv2KcddwIA8EShzYW2bYN+Go9ot2mugSiFSPuXiRGodvIwrgrbcLv6mK8aHxK8oL+/FnC4lDCyRqnWRetVTwkKsVF/wkcfzvVtwtMN5yrytH0opl5hqqm+3YtEbm3vYync5peS/3KALulOmOaWtw6HkhVn+jYMtpiZJazZNidge0hbqll1x1K5Zug73ZMVQrU/DRORirZkUhcuFtrNz0BFdP9+HYIktuvC2xk0LJ1pCu/NFcIjIkZi9R0XGCE8flScycacVl7cw5x7AvR/SSWWpiR+faP2Aa0B5LV5fhonkFQuwVvLVCYLRQw81iTu7eOqYE2mGu3SHdy9a3ui9WVlg3PB0lynIs/OYGPAKrsMOnDhHudlyZ65PQ1tGZPo+NKH0rcVKIxIXPJBYe0LDWROa2fC2v/CsxyURLK3OZTwSHd+7zRsdlZriz9xEGLW+Dn4EF722ROLJComq8zEI3mc/sP+OQR7HO9KozJra118G+IwOmlMBk1D2okppwxD0NdosKcKO3gvW59nQ4bMTFBRouP2jJCLUN0yxkLoy04qIqiYGXLbj6Fw2dL1ry5iwl4/7wwq2RtjAZUYqKXc8QGNaEOCcFAxuVPBJlybhKFW2WfES3j0MR3+LppCee/F41kNd9wnXfRDg3PMbw02V4G/oUaRbPEH5tEBe5GbGhp5Y3wyRG3VSyRi0zOqUPt9/UclKzRP+F1rzReDLBTH8Ao/wskLzUEflTixH38RlcFZX4yUrBgK89mGlsTV2eOVO6ytyllLnJIO2y3v8/l3a1IvJDPjbuSkT6jDTUlD1AeWwDHqarucbaiKPKLDlzuRWDcyTOft+JC1UKjttowXA7cY6lTINxMjcKLo50r9OVRPhh5NoC6HzSsbj4DRIsFCxeJPTzqUTzyVq2Zkss2GzOtWO643/vPp+kjX8ZWYL6My3Qd32PpullqGq+hKdrnoDfu9LmpBENFltzZbDE/UJztSVTePDrYN58rKOLuSU9JJmfBF8z/sfBzABd8+Pfhb5mo86kENM9/4FXxEusMTTgfaElcakaDjOQ2UNfpmPppLhFZ0ITxnXoBO+5BWjL0WMMQ1Ff+QCLs68hZFsytvhZc9YQU7oK/PUUdb8VHJoU2ZMRjRJNBD8PrpMoH5Hp0abhuwF3sHlnomPjrQMIuvUIayeV4pFnERYV6/PrJH0mXJEYlq6hfarEBoHXgDf+2PZDAbxy3yIo9RyS0tKRNOc4BuSlIORCIsZuKsVcG4HBrcY89qvAeZrE1iJzHhb3nB3ei5+2WvF2mJLpHWSaLpb51iEZqUPvxC+clAWv6jxE+2ZhXud82Fyvxp/bnOCwKQfuByTuFXp1WPhVcOITbBS69EVw94CDzF6rZA4UHtd9cBoaBBeW3MxEgq/g+6hu9Bcc2tslI3GY+F/2BgfOfmnLi7M13PKdCYv7yxy+MBVDtu+Eiebl5dLERwhVlKHRPwszNxbAM6oWIzcnwTPpOSq3VsHXWUFD4V1Fc5TMP23FajG/qUJHzy0UnC78Al/LWnRbl4fPwosrX9hz4mljBh2WWJUs8bbov6OY38VNMs9orJhPmbnPtXy+VObx0VGIaIyND1DnwWBVFka5FCHJowCqVQ1Qh12H+a7zaAiSaFQjsX29xDJRg+NcmQVaa77uJLRBJ/NarB4j/mpFsOW/mLfiNcbk92WJpzH1f5aY817oYaLEIQ0S57nI1Ptgwz5TZK7pJ9MzT83PrSehbKcYfGZRDhThpfCfmoOs5H/g+SQDxw2KMHlVARYEnMV/nsYkFD2ROKaPzAqB54lPbbhziKjjvcCVODdt13scD3yHMMN6DIpScqSXMX88pObfG3cmuMRLtJirZrKjmHk3mfe72tBmljW9ijXcf/kBTvUP/NtlTR7G/JqD6+WP8ae2GO0qq+BceBsvBrXjrOH6DFUW4ebPydgbny1yQDu6W3ZLuCJm2NhF5vJqNdttfIOr9TJXi56m/teUnj7GNJsvcYPoe/8vEvuIPvg8HJaQ4fsw4YmphonTB9C4qAa5bmcwVOk35NTLQiyJfoRPKMOAAVU4rarASM989M1Kg2psPq7/8wTZgeWQBnagzQ9PEXq2AE6zq7HHoRiXvq1B2fl3yJEV7OMs84VOQQ+B/9YdEtW5EmsFb4YK/JsJ3TlmJPMQrJj4xYKrxEwfbNuLuX1HOwZYpuMZ36C/5h+E7q1A5aB81LspuOeRxDxRe5PqJjJ7RCN7nx0sMjPQvjgdXuosnEs+j4TOX+DeLPOS3IbofgpOblOzOMGYsQsM2DFKYkqdxLqQMp2L6P2oRg1nSLZcLfjTopWZ3+CLQWmXdKfaPcTyjvn4MaQKc6JeQiXu8EhpzQCBcy+R8WzFHSKGipwjcuQE/Zd43XU3NK+uYe24YnT6qQrn7Qw4ZrUeax/Xw/60liEnjRm8Ijj+bJtEa3HPD58knhL+pzyjYpTwIq3Q3vJVWhbV6rA/eBzs6z+i7WY59JUF0Isy5IlQmYPzhySMqetCXYnEFpGVTnjIVF3sxbBIiQ8P9WWfGYJPXg/h7lYLa5sXcKwsw4g/yjGsgy3nHDKmsv1lfOkvspjIXW9KRfYUXnrWTOZ/1mp5eI7AceoHDN5njuhIfxhefoqqbdWYt7cQMS4KJonM9E4lOGIq0y9Iy95mTlzZvReTv5G5NUTFflPs+PZ7mXEi09c1liOsZz4Sr76Bd49CLB+ooGmLMb1F/r8vNGu30Fwv4TdBEzVsuaPl96d6M2+GPWd3eIoeQ+J0i6vi4LrlKXwDq7Ho3XPUHxN9LpLosFWm1UDRbz9burzqyp36Vly9pTuNRHbqKjStz3SZPgvrULA4HyeLazC+RwnGr0hBxg2h05sFz1Rx8fcfiPwk/DZPaE7wMS0vCc7WvOjFGDHXWWdjYfB7P3RLS0SIcxEK7hQj81gTJgTJ/GmuKV+JXvkvE+83U1IjOH5ZfKIXyPzgKfyzoxWvRbZiwudX2GNfDrutGfhnci4mRCeCG/pyVpMxPVZJtBQ673dYyXU7FbwTbstBou/hNjI/i/orm1YgKHY/ygbfwJX1YoaTilAostfVTIneok51uQX/9VEzTPS4WeDFe6aKw1bLTJlnzUpDma9bGnA7tAqdFhcjek02+h9PxTCno3ASZ3SuNubW+54JyQJ7FXMteep3mSXinTaCA+vHynw43YCdDz/T9XfNRHLsaaR45CHbuwS+teYc/VXiWFc7Wots2ltk1+MDhN9EP493X+nIgzvtadNb+OHnRvgfq0PS7lLoTmTD70EMEtb8jWnrzmLKfXM+NJHYTXivcbHELuI+rcLDRojdY5DgkdtwLTOm5kL/wi0o/wrE2NYcXJvagNBIJa1LLWjzrC97TRVzOiFyXyT5eJrM5Fhz3htryX1iXzj8Wct0H5lXfmqEa3YWak6kYNr+GIxvjsHmLXvw7GRPHn1lzFF/CM0TerNd5P4/hf4XR/Wl2QrBK3Fe1/njMO9aFS6fOYLsxGx0TL2BqEu2XCe8Qe5uxrGCK25bevPeLAtWLVPxa4gNk5okrlMP5r5bvak448Dbsc/R7te7qHQWfW+7j82VoRiaeQoThP/bVBQlLD8ncq9jH+5aokroJvo4T/A+Z6bMdWaZWFDVBNXOaOTHFWO0wRuMPlKB3Wv0+CZP5hHBu5VxVlQJX192VOwJjwayc5glAyZ35gmxP5mONWP1cQ1zl97C9NhryNKm4O2vD3F0yp844HEczX6n8VDk4I9i/+2xwjBh7gS/hGcvBA7mi53TvARjT+ch1PAljI/GwchU7Bt7hZ7Nr0VPtzbUtr2GyfoONFJZctcZDRcI3dkTp+JGdyvuELg/ILA7Xnj6F91jTPs2Dz/ax6Cm/gySRiRDOSIG1+pu4v8AC6Exdg==AQAAAACAAAAAEAAAhg0AAA==eJxVV3lcTlv37+a+posMlTQJmXMbv89ZV4aLkjFjriG6kVkSyXDLUGlOcTOUSErpNpzz9EhFA6JSCoUGw9PTqEGJEpJ+x3nu6/N79z/7nLXXWt+91l7D3goKCgpT1oTSc22WLK4upQvvFcnuJ44WDuEotIWhv6dzZKnDEc+m4DySI4dAN6i4pGB633bMHOODBXffoFq5Er/bFmF7Rwk6XN/jO+9W3T+ZHVs7MRA5WL00TPSdJnMazuS/7s3crG4UvTk1gln4JVTgtRuaSDdaE0mnx4d2BLYjkptE0zLVmd4OOrRbRY6tOyGIKjO1mROVGdhiU4ShS2SIb3qHe5+XYJ/NA/x0vgU9kY9x0PMRQkMzcWJwPeIev8Hk+y2oflIp4HwfPaWHmQFGM0TX90SDJFcw2HID/Xdt2YBeVKLMUbLLYppifotJ0Pck3R6WStbF06OqPaQpq2AOVZyGWWEETldUQvKfRlwsv4kkR1VM8A2AblANdO8XwcmkDPrHHiP78x3EfvuI9qAqWG+pYvbYKFNa2wYmT7mR8e95iT7tugL21CyJMKtJWOp29xYd6WQpRoGjuxdOCfSLHCvMi8WnKemMBEq7DHD6TT22/WYv2PV1RyTMB3Uba7akYI7VLUxlpJgY441fEjJx69oDJIW/g/7MeGZdaX+mZ46Yal3uIMBMnyrq7wnnsjjfmbTA0r1RLM1dwNEZ/vzNPW4JmOWTrpGlJke9ihwZRd0mxqJ/BpSjzFATdBp11c+hUDZJpNCRywRoXkDu5FoJbdXDXpJg0QgxKivuYtcUMcQH6yBTaELixEm0XuM5TpmKBd3QvSXgH14Rz5R/iWVGddnQsG1Exnfl9jYNOUfq2kbCt/UwjvYM5uhNcSpq3YbAbmEUEnfXw9bJjdy/zRcV9T5KGz8Hw0WRMUk6eAL1x1bDfFwiAh1ksI27gpVaBeB+6RL8tTYqkX7dz9LOicaC7s4954RZ6XwGzfrCUsO048yRlOO0vOy6QK+ZxlH6PSPqp5lKPf3CcPtr2PWw282Q2Zb8iKvv44iemP5ZPQjbTNxMFs/zQpJdEtoNH+OT+0Ooht9GlHU++uyRCjIuu9gfcfcx0Jt2/tHFGNxdR80qHgI9Oj6a9itytFnEkZKaFclciZqUF1Dz9DNwqNTE27M1CMlvFXQt/mUhlY98w3Aeq8l3yt/UaamOyD8LTfTbc5P35M1FSXIhUtIbcVypGIWLqqFpVy/I2aQmCljut4OJm0HkqbKb6tJYCn/GUpDSOpIN4mhu67+x18DnAY9fnLkZaqtGwXlGGPIL2mHiNJZ6Eg6R9OVOga9jIEfLYt1EXvrZJob+czBNbaKJNM9Q1FNQivtm+Qj70AYj1zJItMv+x3ffh8ZmlrpYliTtcsxdXcnCbJ6mTGzoGOrpYCl06yHsW6kKnSk5GFL7Fq9etcJ0laPA57V4NGU2sTShYKhoj6YdHj6YZ/ydvjvjNdzXf4TOt3QMmPOMrxVv8MJFin375Gfx0CdKtOFmIllsZCkJPqTYsJT+/75uu52gvrXjBJre32oIXqAD+wVNaBvdhGvZKYIObw2WqmXyfffucqVDw06RdF+i5L86hpi1w3JpHSoVb+C4XwbYXikY2+fjDx+ITyTSgU1y+elRfoynuZhEdv58PE0VaP79Q2iM/lGm+b3UZLSlFQzCODwOuo8nazvlNUD1OGme5mv4G5biJ8trptMcZWHt/Rjf6wobqhBg24knH6rg86cMFiZJsL17G7KpQ0VTuHiB3yLXh3nSNV347j+AI3Xi6AWf+wovWDo1iaPLu4/S6Y44E6szAQiVFMFDuwlabhVYu/ojWnpWiPwWiikshiWXDk8y7Gap3NcrSdvra/LAqXoSl4psDJ+mICofG4p1SUWwYJ5i7Pz0H/YfutqfTGdB7r98TRouOUdqWhwdbuxLixgdUt5hQ1qnPjMOA44aq880hEtWOdw+tcD0WyvMriiIpl0+SAPbfEn2nKV5cXI/Mvmb8Z+heZjj9gErAqORvbAEkSfDsba4EJzacgRVNwn41pbmlGfEkt5VlgzqeXlFU6bdch4dGBNOzTM0aNOJEDq/jaPYU2VosbZJXpL+GkckMhT0PMaaP57BpncTdqr+hVd3Jgm41W0s2T9hydBJCi8fD7rsHEtvl8+kmmPzKevLCvIYXoqexT4YuO6lgB93aRY5TGYp3YUlj1H+dKAlnZT7hpJagFhky/cf7YUBZKrO0bBR0ehx9JS0Ti2H3z0pTD4+h27/Kizwb4Lv80xM29iFCZvkNn3mbanifWHXKffFkXERwjzriCszsrYUDsfqsMi0QOAN2OlNI38dT+xOlpr53LM5P0vgHVe0ljoTPcjY7gT9Gm1F41okuD79r+Q1WhWYtq8EP4XXYfbRWqjMbkB/51zMt7mIVyNZmnpLjhlSJp8v8veHd+fCSTk9kw56+jF3//iA7tATIjvHLJGhbgS9y00g46HbBd65d1uYbj6H0/keZM/X3b6P/anCwJpmHwmlJamXcHFTf0nDlzIckFXj46ZXcFr/Aq4PyuGpWI87xbk/4qk1nT9LlfmUbqZKsrbjlGj0N2X+zJHToPmkp6EmGjYgR9T3sBLfE3eQR1Ezs/nLVYri657vC0Nqq+HPYdUiypzrSTNWcZT1UJfSedn8zaWCfoPCUhRMlGJ2cDFUNKrQK+Atup0KoZr7k+jOtx7oR9ThrU4mRLWNyMzpQ0a8Pu51EC0/OodUFLXIzj6KkR7SIm6VPE/zZMZUVepI6abnaKbeJFLmc0eVt1/jaRyVDHKjFc3DqOJCPe4VP8WNeSfEBSk18Ht2D501dWjY3IYr/D6kPRlYJ5Wh16BqrC6rwxmXT4jeNUEUm1INZ58q6Ec9xMzou7B81Cl6zvRjWs/F0bHRHNWevUQx3QlUteoSmdxOIudP28hcL5Q2rZ5DK9+zNHE2R6fuxlGEGkcGYyNx2feGgfqIZDhrSSFWksFvTSskh58Kfgk8dp1uuV+nGcHhtDjgDiZpL4VZ8SNUfS7Bpj4VSN0swWXxeSakt5icR6YxzaPFlGsppqzzYmpi3zP3I1h6lsVSixLfZ3OCacV6J/L3s6WVxam0ifMke4NNyNNWwKGERHDGxYhRzIVt8Eu48bXyNEXRTnc/8u8t96nSixBqGpFAiRZz6Cg8oPmpFL9HNmKlnpLoZpSfaPFFfVGRuAMTvaf8qPW1/L3DZfs1MppuTWq2tYxshTe56nlT6oC5lGRFNOz4XIRsnIXfLrQh2z4CKkeSgVJzhuntT/EtadSUk0AZK32o6zNLHSHbaMurk5S62Jfu2cXSM2kg6ex9jaG7lzLVXZ+gq/sYRvWvf8Sre85eZspUMTWXe9JSxe00dyVHvvwd0FubI3YWx9cCe8qbugT9AxwxLU+Gvu+qkNnzFoe+kbD/uFkKIq9yeb5Z8bG6ISOSLu4fQ9uzHWnwwQn01UzulyuLauGcHAGlsk4U2dzGDteLAn3jU74+vEsiDOWoSieKJicb08zqdsaL7wF9lnFklryM+bxoGCpcM2E58hnmqj/Di2f+om9XObK9w5LXDI5MkrXJrXQKeRv+Q1r2qcxfPOZAC45+1pRjd5cliq4uPQeNTV14atqMMM3rmBAbzHxfS585TOBp3jeWXp5No4z4MOHfZMd4qlvoQU8a05E/eiN2FsdgdFItel1LRqVjX2bex99p1F5/2lgjtz3zK8hisB9V875T1Y0VaDeWcHRrwnhRjlcr3D0aoDZ/N35/04ABylmC/7UcAmhZVg6jy/fv+btP/k/vtzjtT331PGnRhkA4RITDe3g2Tm9rw4LBr1DHx13m1UOU5nKEPCtPUnGeuiArjQukz7ztnUMu0DW+bh8cH0x5u96JHN6+xS8h1Rh0VorH/R5iV3WkgK/Rak8v5rO0lO+dH/QvUaOvFcW6ZTPLAhfSlZkcNYw/I1JLGYHenwpwPP4oGoxeo1RBirhZYqr+98zvP+Ioku87Qf/6+vtw2zuKzivI/2d4fsTsiS3QNZVB+jYTBV1ZqO9hf8SfyYEIWsb3HYV3mbSg7wfm6Sy53MaNHP0ZWIo884cYWLMbuXWX4ePZI8hpdsfQtDHr6bLKcZL8xb9XCvcLMo1f5XuKyN5AMRrLaQ0fQ7mrY0Sq1jf4O1sR/F7fQXNSBhyLwwU9x8KiqXAGSxEr48ggK55Ys9EU9jyWlP3DyepOEDVW2cHoyAfcOHwB49SfInADcDQ/SMBw2MLfN/l3aciH1dRly1G3KUeJ0kTKfl/GDLDjSPw9DnRCmANcHcKiMxC1tRD/vC8EGxQG3V5pP+xPqx5E/6w/Q8GNLxm/FC+y7uVGrnx9XrI5BzfjP+DnfinYHyfD11eN/LuuBU9KVjLLU0OZvRGX6Cufoyvc91HXg+s0mL8vex68QVozg+ms92HataGacVqUSY4TC1GxuQi7Bj/Aguo6JK0Ro8/ZBLzb8ljYQ0+OBrl6xFAH36+Tr7JCTnj6NcFvTy18JG8xwzgN3VbPwNolw1X0Gf5/tGPLolBR1nt3JrLfSboUc4ZqDI/RpBIDUvDcxpywvkS+nlJmmTSCzrK34KtYibrfOEQfuIaEgCfIf5QKDb4n/B/pGnplAQAAAACAAAAAMAAAMikAAA==eJztuVlcTd8f/99Ak4pEShqkKEnzpDp7n7PX3vuIREKIVGbho1BEg9KkMkYjTaRBRUVS7bXPnhIKFaFC5nnImNL/e/O/dPv73fzW1ev6uV6P93q/XktO7v8/MYjc/9P/V3VJvQP97EAoLbKpBr4vwujsp1tpBfQX+LVuC/y+yRXWT32PkV0HaEedObTMcjQ+LakLWjyNgJnWC0GV2WlYdGQBzLKeDDhnO/rBpPdQe041iCzxpm+73IS1YhmoODIKXa2XhlBKEcznVYvEzlox4j++d9mKVVaYtWIxuDK7kp/qKoiH7ydhJxEP7tH1AjhybAa42XOJd93TwWYo6GMfnFOEnXnX+MrTxUSzqlqLws5cwiXnOY8mmUuXUIe4i7PG4kNGCtLhMlUiUNWS2/v8gPB3WRov1EzHLdFc0nWZE49rrcG/FxuQA0Qg1/7wAdhYtJygClMI3GcCv9z6srDz+kxCMimO8y0ZEM71qeEeMW3M11Zb4RIeQhe55qLXU9Twp31pYlN6FZokF8s10D5iZrBQHLTekJtc3C9aHVeOOJc/lpVcz5Hs+LsYpCrG8TKjVyzXZ8IR086S/+K/62wC/cX4F51n7ILr3ayAvU7f4aeRg2AuPYqeGjiWNtfhALv4N+ILhhFG+yojNqiB836Vwd19e4CkfgqsK1SF8lfuYTZes+A1XXPY/GUQG8Dq4PUf52FFVwLwWlgOXbf4Qy1PEvjp21H3rytTB70+SQpT4yX+tnPwtFvmQinTLUveMp+1G6RwdzaBq748kZvzyIOMr+pgQ70V8NwLb4hmuSTWa5khJ113QrhD0nwkcoBIcb4vPBn3H3Gh9hDf+zObdKO+cHZttny8+zhpi2iYjZicjdn31hGIgyK/tz0fhC4WkV5qVvwEz+P4R1tvkpKFEPUHYrhrvhaCITaHb3pUi7cbOJB5NUV4++gqbsnwROF9IgNuMZZcBy8RxGWnkGY2HvH5PYEt2/gITkzVor+1XgJOoUeQ+agXHfR2LF778hJ9sC0LU5jmx6dH2oJV1WGymW/3Ef/iHxZxG+6clkWb3HkLJJtV4YtnB+AkPy1weJU5ekdtExpuOpbdcTkFDgY1wZdYNDCKHwdVMyVwu2wCsDXShCYyR7h4gibImGgAud84jKibCr7tiUFWPm1FxLZHmS0//kK1Khd68rhx+Lh9jjB8bhgcF7wShMX/lhgiNjiHThF60u1ltS9xPCXuEH/gcTO3GR3i7r95R85LGWbi8g6Cp1lmxPD8eLGlKAjvG7hP5L5R42csPM2q6Y5qKVzD86O/DhIH+QFB1UebXPJFXzBrM5U+O/tS1vWjkF2bEEJsWpjDTVn2gj09uIw82TSGWJNnjR8M8xFu6boKTXd1CMWzzlKljGQuaF4ePqn3NOHk70SUrxPxZilzBW7NWaKZ3sPv2/NCSO9xwzvVGth0uSChSDpXkp4rlekOqBPKe+uw499vSY5tOsLP1z8nPqfhJhuDXccXlTszqTsmSe45qPP/4o+VVsJ7swV6hZc6/ljen3J6bwDN9DKwU3s16UW+J+hPXa7431XholnjGFHgmRJZwYbXouO+jkhKqAZzg7FAZv6JRhQrSWbKvCciV7spSJ/FiGzXTWvRqHWxolcdq2SjVuxAHjjeQzJ9bjLasftQsWktOni3nF3e0Ck5GK2Ld5TpCNJZsUyefg/+oE1XSN2gzvVnd3FGE5LIVzpf2Z6Ud/jOjp3k/dd1QOJswBvlHBSqqamSevOl7CnbOP5J/HHu09EyvG9CiXBlqaawdIUJCXdrtmi/UyJn7JkrqCiYS59m3QEmyjp8FEgn1UOPcwc3PeJcuqvI7km3OWuVDXhifDE57mA6F8gcwRuWvybW7RnFnzxJ4TdmjSZbMw14bUaRGHIcS7oUVxOHrmTza5beFohABvd6acLprGEFP2tzzPvPB6bSZAuZ3hYuGxwuYvz/O8zfmCNP/746XVJTVs79i3+MDgFjxunSQXJScHNaIqJVo4Iqp6QyjY5JaNwPLfEmrxq2L+IPcmXlElS1TI398OzHtah2x8bEvyOI1eo/yLdDk9Btjf2MbP8KSkMzhLrm54kFrYpBV3bGoXbMVnZi+VtkXKUK2jf3MfP4SZPog6pM9G3/aRleqoV52injGq5qAuV/C5OFOBLl5f5C2qpWTqV2Dt+97jnp2xDMBBomgWFcl8gyOcv+mOuLP959jmiMSGP055Ry1zaEC4kz3sKS3zPoa8vbwJtXdZzivFGE7O8VYfFFdeH7CQMydsmw8GSZIrldZi7oO2lLf/nqsSmfU8HjB8849b9jcPeCy9ypnwNkaKQn6yCzBKUBasSv4Dvc1cRInN6nSvbd+8PuiLsENoxSINZfXskfaXcmJmmJyfURoYSi4wE+91G2MPrdGraK28vNij0gdIUZwG8ja2jPMzfBuPkZ8ImeFe3wsAf8i38b40nXd7nL1Iqj8btnTsNgB2N6Y3MpqEqWwatHzejg9ntgxUIdeCozFIYRtqBz5jFqyUdFOKXjIrZmxjlYtnASXXeiG9h0e8NT7wvgzJ2J4GdYGtTWZ+DAnnKg93ch9JlQAy9FZ4HkgUy4O/8H1Ml+C76caJIo2RjjDsa6wsayq2BozAbi7KlIYev6PC560S4+w1dNqn9KmZl6pwlzXeuNnze+xFpxxfilHe+IpicaWJ3HR07ufopw4fMEGMvcgWFz94Dct+VU5+mpkLj5CjOaYck/TD1C7ExSaHE39OcVNmwm/F7ZCS+CBaLtPwXBXvkl2Xa9HrcPf8BtvO5NvmJWs/oh47jYKEvSP0uBF8xugd+T/MnzZ9x5hw8YYVdUS7apY/zzjP1E3MUkkhBf50IWKxMjnbeJQ74qZOk3FcHL072loc4ZNCnPkg3fovgUIhe98mcb3XRfCf8Xf70LWlTErakwIGkudjLal3KZPkSVj9uFBW26gL6NlhN7XznHVi7uQw/4qIuPPIVs6plKdJkcj2rdPM5q2/ejb6J1xa6vP7A1J7NQ4wEK3SHksi7XPqPPWp6gEd2P2D+XQsS5t6XilaMQjsyOFV+dvFa8LQHjzA2PYPXWB3CfUVLhy6RekBfpRNhoI0IBXMtZPfbko0Y6SQ3l+ez8mV/B1vmniMhFw6xudAMuQd4TuYdY7AQ9m3erLBWyrO6iy4uMxUX3K9h3rbWof+ddVOfFETZM9h710BxB7b/xbDdZwRfMuknU/Z3eYnTfmrffBoi4r2OEa/x1YtXQd/6qQTdp9TMb7z2twKcusidn963lpTfisF8Tr5LmZZDYZZrOh6QPCY49y7hEisFFyh7k8kEDvopYSgRXHiCnRifxO16cJG4ZHiIXFN8g9IM53qpqTMuEFwpEcsBfVr2sRPgXf+aFlO5yekf/5MbijN0t5IeXIRp26jAT0loO0TgBnl67ApQZWEKD8/owyLYNG8ktg2YJSdD8ry8w9I5B9k12RzYtN2AyNyBouNdEdOfLPubdOsTjXJWGh+bNVljTUgKfblkDy7KNgXI2SYdYvofhuxqBV8R3rHhLOf66bLWQuOch+NVmSqjNMxIm9L3nvkd68/1RvSTquRJT4LuZWatLuPX2uzinV7XE0and5Euz03ilXiHfHvxNWH0ZpecciaYJu3G49slhOG/NW3gTKwcKt+zgloBR8JqoGzsWc0yslX5DnOpgyV1LYvm0q3+IO9W2LaUNHvzvrSeJz2SAwAt/uTv5OPm166lg+LWDv7jYQFCapyfd/dlKmLZWgexeMFn63zZNojLpPb+JeCion3Zhp2t/x4OiFpC7Qk6xPm86wDr9WQQpWcyfZScQ68aEkzurZ7DnAjTBcVfwT/+/7TKm//bl0eKWOmD56j7l+2iE+jxxHQYYd/Tt6Dnoug93GFMKQTXG6qE989uYP+QGdJWJA7ogRJV96TCEupjXo9atcWzp1kGkwaQRCRobxZg4pSCxdSjSZqvGtG7uF5VWnBIdzg+RGaYfR4Puz0MfjhiyGkZyoC3kB86/OChornPFh36sJkKy3YTVo3u5Ubez+enp5lJxcRxT1rISxKnfwc26UhjpBAle9m0n4UxvxBObxvBN/iuE/NmHJBvqJrN7Nlfzm0Q7KeJiMzXabhlmcScRxlcXw/bG5eCy52sUrBKJ//5XxjYsPSrpWzaGeDUlSSDaJ3Nba87gV6VBvMpyI8LVWE0wH7uTJHb9IRTxRsHb46j02PIefnz2XUJs+oU03v6RIHFb4cvJx8LV8hSu8u44vvyLtxDens+qfDbHB3wnkZml7ex20WvQFA6JziJDvjmnBZ+Phf9z/y9yuEnHBG6TZdXG4kXDBG3YfpA2zvsE2KzxNPbbkM5MrAYWrt706d9WtFzib3Dez1piXp0hNv8ewGnqOdDzmizoJcJzIPfqBgS6FXD70h1gx00j2rlemZ6Q3wpmjeqE++9XwgUHDwHorEUr/RmGjuWtoO3za2yV6Vxi1+pSoX3VE+h+l6c9NpZKfBUcWPXr0/gn9Z3km2dZzPvBIHBzggpR9e4lm7xfleh55EreEUzxyVafOf3tJoKpjT02XUuDezfbWOAMwmDY4yq4Kx4Fh/SC0AK7KDRtjDWrVK+A7tyigR7c2MoU73ZH53z0FF/ZM4krwHP4xOQO4rKDacuqLR/4wgXFZJi9eYt/ZihfdXQTmTlUIazImCj85zJLGKNdKO0J3cEZrdaRfmiLl2rk9XKFGXnCtYD/WqRNBXhicgAW5Z1JJjiNZSJ+AebGNGV+vetJLurYKXzN9uP/5H/1nBPdUG0qs7WwxA/fuAh1HNzpYddCcNtNGw5RQXDusxFsVpWX+IhMU6ICxNymFdmysOyjsnXPthILQurEgaMCKU1JHmd55CzsCRyAu0YVg3nZNPXytwo8IXuMdf+6Qo0O66Iic65hzm79yIrQMWix0XfGMq8ZU8k6Q1yf3SVEFIZx7ww38y7RgNwX2c3+SWK4to4ScuF2G1bPVhNftLSGqJBNY588Dccb2TpCde9MoOP5g00yNuBHb5gGflqd415+DhMCrq+W1LcoSIjdCdzCzf1wn58zvefxB+Dm0gK5s19gSgcEydEsFbX4I9VdIsMeGTCYb3AcccqTFji4hAhzXkPGlT4Rdmb4Eu8PBgq+CRfINwutpcGDIkI0+Z500a3HfNudRcLY/YywaP8mvDh2GF/r+4sI1rrMVT5Zz/XE7BPOPohk5yE6uNESS0Hp6Dhi7VU/0GI18k/+loHxcM9befrRNy3w2ckHrWkuROt2qrOnxp/y6C/mPKI3BNBDYwNRN9dU9Nt7RzYn2h6ulWSLny7242xtZNTvgXKKvn8Ym38pGrVZdxC1i9rM+kgcxHIBluJzjQrcPeSMKOc/SpSqdkx2L8XZbYGft9u2eltKrvQLdmF7O6FV91mwbD7BlX6p5pPHHyU32lezu+4e4PAHuWT5hl5GW64brFmaSnTtvc0E9vUCrnQOQS25wuppnMfL77URg/pX8E4PK97wpCCojniJDyiq0ttsK4jSAh3Ir46h373J4eY9ECFB191pPSiPi8YHU9bDvbB3RSkY1M7+X5DUIn9dV2sJ70KI0teFAlG2R7pfKY348jKFM6+bTVrkufH5SapAP2QPf+jFERL9KSFNlaTSefpACAGKQk6WR8ukrWMJhSs3uHjnePLSo1XEOvnv2JRjb8jucop7OEuek0uZ88/3t77iKa1lniyLVLuIO7VL6IiVl2jvNwieWvUG2tssouPmquHS9io4k9an4xc/Blofj8Ojjtr0WKse0JiQBg0nDkClQRq8OGsLbc6XwXOFgaDs3h56zOxi2k4vAa+/NRmqmevA5lIPcPRFE3VzqyacFqkMBOPRwG3jH2KPqWJLQUsf53StlQeKJeS9txPZR5rf2HMx/mTxrlZGWz8OWKyWEjo+9mxCrDZuei+OcLhmCfpGfWKzJbP4HacvMNkXA4ANweE/TpoRD60quILj94Qp++PR3I2BYqUBdW7eH3nxl+nlYnON1Vy0biH6cBARs58VuegiHNs8cSzhoHlc0D25jeg3rOESdqwkK81P8PPslnGnq4OFrIYtQuz+dMbq8swWn4fPuesvN7DjPYv48adj+JftWziHdJ0Wg+y97AX3r1jI1QYuYXgin/FyDT53wRrh97ETeL/sHdu/0vSf/jeprkSfrl8o7lTIYqfEm4oV5ZLE4XrjONc8sfj1cKj4fYEB9x6dLwa5m8QKdTO5qVFicWTxNnH7mtncZJtP6O0qA7F6xmf2zSwL8Y/dy8Q9ncZcV/JbNHsRIh7VrsnNP9KHVs7sQIUYhkWLEsRJyw+LZZ8XcZUOKoRdK0beHZ7V8ne9B6802V04f9FIOuZ3mix2WSNt0V9BcB/Ws+apT0AP/pB4pt7OvPCKA1M8xhDoaBcucYYyMZaxJaFbEe5xRpOvGfwubCk5w+9TaMND2F/kt11W+IrWYS52Y6HwabQ6dlrFTmJU3Mc9yS2HyKdnsHVKEfj76C58HzwC/fQrwJHpP7lTaBN22DNFOHayklNZeBy7rb9FWJ0usA5wCpajJCdMjTvFLVi7DotuXSF0GcdTv8PtxTKxCefcs4AbM00ZzwndJAwfn820R3yV5FRP4FakvWbbGocwv/S4f/YPmw0LaOu3o2S2Vhj+pWUR7fQknn6fo4IfyY+kk8zCaDUDfdysWUKfHNSnn//3DdwFM+je0LfwR0YbqB0dA69+XgYNih1A6Z23cEnsA+jrXwh6n7+FHyPfQ68NteCXrTzdXPULuobyYLLwVfJzTy4wt2/hQ0NX4OkN7cTso+cFM60eLuasphCdMVbq5JiLBNTFyFrrjHmTF8PMncBq8HvyWHJb1ELWx9kU18xrIha45rBL9mTjxU+7CZ82ZSJlVi7nL+0R4ke1cx0PVYhzRZOk5MxDks7IRO7L8DCvWrpYprb6GbaiIpNwC1KRFFjwMsd0c95Fpo/MDjyBzI5FGSQmDrGJeYcgSeeZ9c1dzRY6gdQpRXPswZL71OY3wRDOmANmIaaUcVQsZaocjq0pYlFj3Ft82uory6didE15Lk3O1MHzx79hsOUqmPGSFB7ResNOLf4IzMJs/zl/9i9oh/vPXaRpy3G4xHEbZR80A7rr1WJzQkTQ7rIZfdyjHZTfukNFNSdDrmEuuJT4H1zs9w4eXcaBSykLqRkXiqi2h4ex9hua8MrGw3At2Aw23DtJyTFiOHeCCXj+dRR8frgAZmkVgbV+38TfzSIA4tbM65vjnO8TYzJ543chYWYLt3imo9Ci6CTNcR+UmE+cw7qerOZfVuVAeosuSJh9mjh3rYGOeGeA//raT8hfnMv+Vc3Fy34qkgNvzuA8kcV9190vzC15jjerbyW4mA/kGJcgyeON8bxH6IDQR3MybTuxpKSvncuqWgEvLDWnRx/uAxm7tf+XY17Ba/+dAS6pM+E0Yxs6b7E2vnP7n+YlmcPUbrcvmPeaLc0+bR2UzqhSLNBjJ/XmEYTntp0E1dbn3Y9tvuNxwP0/Or73FDqmpZ0eXBWK96Of3Is1WdGoqfmye4Z2lNn8m4iacz3zL/5BfgOUlct1uqxRG0+deog6lm5GV2xiQWOFl/v1cy7Up3B5LMWQa7Le3kL5JKdirw6rNmt8hFS2whFs9Uw7agEZC7VwP/DMYV6zbv0mKiXQD4vIsPTYFJwvGlVwRNa/vK7B4qtGY8DICFLy+7TYMjUW09Rw4pdfOcih9wlSXV+3ZYb6REylkhDgXHfpxhU/xb7hEnao4CRP5LqDyQnXQdxxLXJtdQ99NHM287VXjuMHc+i3zVuBBjmBaD+Qx1bst8ZPDJ8npubESnbKTeKPdycL0eFj8aWUPXdD+Q/fr6SJf3BOZru6gCCMqgKvX6/Cik+84tNWeEs6r70Srxis4B6ovHC3a0pteh26RbzbfxGylwiEMX+dgRjxEjXJX6Sar5zCkuv1m4uJrYj0hpg5GGIq+nE7nQr+sA0rcZ1ARwU0itWfeHEb60aQG16HaU1jI7ylqAaNs7gDXw18/Gf/E1viR/1ozaCzZj0DVBIj8rcC6KPhzwwRqIX8vZiHbnqxkK33kIoeow+QvmeHmcE/1U1FT0hq/l5drKatTaTnF4D6udqxmcKm5hlfDlBDEWuw+nMVIk9HDTTO6Rezvae3qVVhPjU32ggzO1aJaQUuxUJ843l/S20uhMHInWWTW7ITzfDEhSLhyVxr6emJAvb0oxEIzxYRYUcRZpV8MVM24xm3csFdLLXrDPgbkE2wk/PFl7PMMK9MZfzyigjmVaUiqHrRgdeaTOeutmzAnX8OEbnpd/Dxn/K5SsclgsrhAdx00Qr2a46ncJJ6zwb8VACHficRj/088Mubhlg1J0fh2F4U+N3WZ34V3eGx2EJM6WyBJNgthO/V+CCh/rhJduSr89M3uIllo7eJF+jM4R6dx8U+0mBxYJErF/1FF1ENRsR5Y5+xLzacQa9/Runu61PxDZ3v4WB0Bjr4Y4T9F//xqQ+p6eusaMppH5hiMh5eqf4Gw06kgmVpZ5CYHmd0+wlF9srwM5EpUYDkda1nlC6HIHl9M1CJlhwbYe6HVEjHoU5mPYzLiZvNvzQ2UBnLF2J0ggaaYH8IxU2T2MI4mfjl5iLs8h4f/rJJkSxsRT5TPt+NjFpnQiwL3Uhuy5nbEqBgRVBjvIWt1oul7851sL+Xi7gfWeuE5yYVksMbjEGveR4x+c1McGs8CVQdXYh9i/2x7QMkdgoexz0vVBEyqzN4Gy4vdTHYSSyaeQWfEt1P3r3+Gu8NNsLHTv1A5rtdx/cECzh32kJ60D8O5yW/cLUtAnlwdTF2waQIDzqdTB61rsJ9Cn+xhmqE8HY4AZ+a3MkcRicLhhMpMDUyk3kw+gq/59N9cLZLgzEfUhCi3KXAK+qM2EF6jC/rixd/npiJvo46xN3tHJqzVN+J0hq1HlPvKBYr2y4Tb5x45p/9M94YB5Mu7KUDdZqBr54hVTJDBf5ncwpzdbxMtWpjEO5WBKKpe5DI3H7k5aezzIZvX0R6f92RhVHjGJslSuj0S17o1x3GrHPjlcaZ/epN9dXv0O97WWRF7ztE7lIn01/ciqh6/0XsGzsZazMJ25Hnip9t9BB2HdYjpiXdIOI0LgmG8hn4yqu1vKJ1B3nKakCi+mCcJOJjG94TlI7Hpwj4hI/nyadvdLkzHee4Q1aYoGx1k5ATdREx1WrSw7kTBC01eWHbA7TF3S2JTzy+hHnYdUe45yXmjwSqgEb5SuFVoDt/5dQbTPNSmTALa+UqX2Vir25GC2W3GrkN622I61tvCLHuwfiBaRl8l4uVNHL9Z/BMUou/268uTTaezBpPmgjmf7ImgiKPsY8PXcLy7c8QRXfd2PezTPBty7aQf697YMfqA9i5pjQ/+zmQ1Gz5JQ4plXGvNzpI1LtF4hF0yj/5R/Snw4zUhfR6pBxsn1WOHPzogq6L7mTYUz9FnnEJyMVkM6aOJJu3fb3YHNS7XrKl4wd1zJCEY6I1wfV6edioOxda7zUGGgv6qFSIwMR1xkDXKIsKWt1BZbZVY9RdQ0g93QwT9gKQPmUJFqn/GDc6FCX0VtQAtTNNuNOfQj5m/Ri2bSiNd3/+mXyqF8kE1ASy42M38tVZLWzpmzIWuVDGa3Z8we+eLScenHlA6ji38c3MC/5XiG7LndxS2biNd5l4cJ7XnqFBD6puphuax+K2Tg0Q61GjN81vB296HeGhG2lQw88PxJiUwGXVPfCipBaUWYrgZ6VUWIttBrZlLdzb6CJsy849QvqaKbxV+k38xkFWmPffMdyyIYNzfZ9Pjt1vg/tUuuPle/aTY7Ls2KkLx3AaUXZCgVeV+Oghf3r95lAu/VSo+K7GFfGH1E42b+Ycpqr4oIw48Oif/VuE3gX4TSiguzh5fPWTR6JcowlIk1Ah8zTpomqWn4U5CUtBTfYIxYaNp7XWciD712/K/2UzvLI0EwxpLKJu3lsOg/4DIFZqeq11g3HjzP+9s3tvPqK8zt+BS/53p/71rc3HRUPUH+du7MO9d5L16lrE77ojwoT5R8G0SYqERXIfP6VjCuH9rYy3CDaU0q/zwNBNL3yc+mRS6IwAu3YZ4Qt+5hJXTmgSxoQjodW4ijRYpMwtbhDxGgMNwvc32aixXhXaoV/I2oVZo7RBNSqntY8NfL8Q/ZlwC83UP8ISPgaibCtBtDk5XeaKTKKMy89TocePYKMGBxHjgu1o5gQ/NvzGSWRXgC+qKG/CmltEU4fd/GH5SQKoyWtxc0wmYM5peoKj/RTuXnoaUPvjIjB1F7GNPnGMGTQlZ+/vkTS8dWDuzArl562RguyJdmBT2H1eeZkvU+fCMyu22//z/7c4dRpVeYiGXvE/saSi39AgzkR2ZLAN33e8HPn2JgH12yewk857i0ovPkF7Q7LZpTXzRFgqBesG00Gd/GPRxDX70BM9fuwdqNps7ryBMvnggrlfiXGfHdkp6s2kZPV7hz0+NMaiD9d5sk8uLZI82iglMstKhdfzn7FfFijz9PEJpK6ZBj769G92ZSNNfJv3GDSmFIKbzzuITi4en1HnSCyev53cu9+fn777GG9h3yUkGoVIdrrpse9Dq3gicBLsrF4I3TLVgZ5yLjU07wtlWVGBOehnQVP5J3Dt6mtA58RXxHSyCxooP51dkj4FUVqeivgMBzB7drxoVro9mfIcp4J5WqxBLJpzkNppJ5ittq3Io16AOoqd2MsrFyEGQznIpU1HmGkPqpDbO1RQ23NDzLjqRGap3BJsbuIJHinpxQIEPeCfnMbvz0HZRfUbWM/HWmRTtLbkunG5ZPku5p/z5/OmOCo2+TYsWuoCPNccoBpADnrXSsJ+8JdDvgZWIuLRSYxx6gVkjARBa5ymsC8VvyJXj/xGL3k2sP5bgkT7L05FaoO/yELTroiMp59ERtXGMJlG+5HJGaaoz3Vd1t1mBrr4zzP0rNsltr8jC/9mVEw0zvkihONTWeuZ5/nXl++Sic+B2FPlAp1tOB+0xOrjWbGauCU3jrQNOIYvvT2F0F+/gFSutedaXnrzK17ywrdqMaqfsQHd2LWQ7dm1AZbyNPzZcRxYkTQyOlwZzTf4yFw8r4YctTmNLAzbx6x7u45y1OykLPiz2FHDdEpxUBNuSH2M0cHK0K5kK8yvmweiPJ9SA5wHTMt2BXZyU6hzs+Kp6uBdWLfaIKXkth02zvMDabcFSf2DxRKgPMAFYkqY3/Q6bNVCT96EPsr8t07ERgyMED9tBawvyBJr21TPj0upAYsfy+PlJWb/zF9pJ6yQi0qz0aReNTZhoTryHbVCx6feYpx12ynTDTegMRMLLup+poomd8KHFoVg8Go19Xf8Wuj61xG438uipEwRfDyYBCy+PGiu3iaF70pmgIYxx6j4w63QsessoG71i8s37ge7za/w7xsT8Y9jPuJDFmKhwqwQWCtf5ow3KZJPjFJxJc2lbFlOF5kybz1oflAPIseICHWveUyT2jXmi5seZ5ntKptoH821q+PCiNFoKkV4QB0Z6cQK6j809z+9Avv9E4Cfpwb8b8Y0utZGHXeNGGm+OewNC7TE4EeVPrVgdRl8F5sOXh6LabZr+g8uKgBA/vUq0Y/vz+Gp3W2gRRNBIgOS4aeVCWDGrkbRyrQm2LWgFjRMm4hsjauV7AqhOXt0j0zLNor5rV1AYFdcYFqLDa3h3AwyClUZ33WRYJ6VjP96dYRpV7jIxmv0EZK/h6iRom5KY99j8b/4dzfOF73avo4uXMYAGLuMCnBXoidjZ0Bq0NLmkiwDOGnnZ8z/ro5o2q/l6AgxnRX+7ED6hC74Z6gMVJ53QmIfGcID4ilgVPiyZr3rR5DaVwcYzmGtSClxOeV8wRazPDJL1jo/B39f5CtcWifi2mbJOKcpDqRcfAR4ILrA7mk5SrSn5oNznYswgzPZxLpfkfhx68344oMaZP1ECfMrPYvpsTHjSvaOlk3Ufckal2sLzxN8PXpk8sibVZdkzbFsk8+KM6j16yh2x01fJOW9Gkz49Roru5zXPFfjEnIzMpfRotjG7wFvPFBHhv72p7IxaNsDD/uxLC1s+dYk3V0oyp1UIytPukRZhj9BNY/2s1vrtKmMa13oKt0S9k34LsrMfal4nbiH3bFIRfZxHi45/f0St9tXDhu1swKLvpzC79wUj3Wq/sWOn5vLe8RmY6+JWGAxMYf/tZ8CX/1W4QY+k/7pf5tPMR6l6Dz4c8wFzKNfCXGEBXCpYAOGZJtFc8vToH2DBMS95JtX/8/bPscBgFFnEF+b12hSkBznnZuDRIWNFfe9+c6afL+MrL14Bn38NImt8qtBzuwZJ14q/559rPcLNGSpETYep4VHyzmcLgP82jkD5I/258zLaARPNEkTsv0D8B4sA4/saCKrxPc5/Is833Bnr/A6tZ3VPFfGvkkd5k1ydST8kmQZbjKWVx9YJ3oVT4k8tubKkMWhSJ1aMkIV1DCasgo06IBYfJ5ewC2YZo5+8PqCJrs0slrq8mhm0CM017qGzbQZi34YrENNffLZaRFLUHsHObH986fsLc4DNZ9UipKfEliHmZoiLzJV1DS8T2acoiCOTrOQrJp+jMM2tiIhKZ/FAwMN7NZCeSyKmIM5HK7gfE4rgbMPxgO1H258fnw2UH1aCeIvnuYHSzQlOy7tkjSsN/ln/vqxU2j+E4vRUv3LYGQ7LXo3eAuNyo9gp85safSMUUfLMiuYdnemcTQSQ10Ino5NttCB8c3j6VsfnwP1oAWU0PuaqmmRYWWnLaAXNggNBx4B7UtN4vjHN7GW3rX8nEn14LnBDADHHeBvGjZwcgcmEcN9l4XEhm7WdXIHt33GSVK+eR+e+/cP3pObTlr2z+V+V0zkbRbkC9gSbWa97IBMD6zgTyYWwjt56+mb02bhIx3dlDhAla5WHQELbKbCiJ1/oDelhH90XQ0T2Eo4YFYHKu3mwNWB32Az0g+cCxupTfsuwASjo6B8mjE8BafTwwdVcL+DhnDY4gv86doOpl/VgRW3ZtLPjA1xqY8KVeV0FS6YVgeiHa41i+64wBURj7HQQG/xePwzdjQtnP+ZlAr8C2rBpLuX+I6mTEYOUWU1wh/j++9XsYj+RG4JP5F8qLwcZOZXgn5pxj/7z02zOxp3ZyjQ+TuXghFzCyr7FEbbBz4BXdY5Im/rSOgw1QF0D60V1Tmrw+pltzCbzH2isy5p1FkjT0z4WYC0HPoDz++6BQojHZGjPXJwyOw79jF6Ab7E8QW+3iBPcDq4hvMLbeMiDmlJDz/rx22S9+HvzvQIx5f+BuzPfVx3YS45S6okGZd2mC3YYsyvUVXFyy+znML0o8L3qm7RGfFUONPelVNNXY30/b5HnVzRjbmtPEyNi3dDvVfZsXNOdjRPG2ERF7KUqX/+yv3w+bHUsLIq9t3/QHOi12Hkk+sRxtZqUrPPUhw9uNGOLXeYSDFdU9D3MYqsatQnUaYmRdU+rcY6ig9SmQes0f4Pjmz2z1AqffgYqj0piU3si4Ph7zUld+s3c9ucu4GPxRqc9fYS2DQlrlgrmBMU3ckbHflY60AxtiZcgzdccltmPzkfzHt6iA875MlElok5v/QJ/+z/l+nlo6ukPB3ETsfPzf6G4Kduw0feiaBgnxwF6r4jmg7VzIfpKUjl1hCo22sD2N39zT9mViPpzw8zHbvTEIV9P6jUwm4MHi/G5i9vAfu9lYXHye2sKMOV+/BiGRk8XZErGeOD9zl7C7XSeC5ufSintjiFPHgqHwy+YMDQ8gBh2XIdLvVhFS4/U0bKh/8FlVGrOX+3l/xMsRmeeuAXu/P0UiHsNe6xD9ER19RO51Y2HEWmBVajN54ns4K9HPL8TS81RvcCZsuWI4NGNZAJKgNtaTea039HobraIWyw5U6RMrgA0+dmgstVcU1J+Z6I2gE/Rut4X7P9bhV0yYUhZukakeju7Fhqg6EftkVph+gntxIa2RKgz60LaOJvQY+KkxAEdVnl8hL2SWwyYdsSJWuVLGWPU/OIDLsSxiwynvWbY0je2ojJjGsByNOEvHsnzgTqjgac97d/7p//T/+f1/8fd0I8dA==AQAAAACAAAAAEAAABAcAAA==eJytVglYVNcVHgqtNEjZAiXKIsjIFkENIA7i+P4zyCZoUQHFBQP2QyMxyDKJlI9hEQaYiDJUlBCVTYlIEIIRDAaUEkuENlRkSzBGkCKtBAzBGpa2YE0YeMPS9n7f/33vnXff+c8597/nXg5nfIiiZ8fzeUvMNaF+XkRLlcqouEaMSmdVciy+ivv3duATx0BExu4TcCb5XMirwuT/J0NPeSOm2uM/esNNHvc4/rpHg/5usILCll6H0Oc6RdRVobX8DxgzElB6ciJKOn2R0RuHXYo/o+Z+bSrYuZIkDsP/4fnJT+43SlR8smZSbHOrQ94WD7TmBcOtX5FU3YlKW3bCOMoAQ5tOw/PVXoxJf4PSUBEClCPgYmyFSynZpHBDQFP9mO2OJ9nc5PHLfn9cY0DDsQ0ILBlFmaRhIi/tzzNR5PtrZGt+jC5pJcoeDsF9zSCTYacCg0h9bM09KMNv9m0ZsdV2prq/gKXzZvIxtMK7n9bDz8zgRz+mHSMQJdxklix+i4kOjUGS9RpkdmyF7Z3PGFenNvj9buXEXEsrZp55yz57WCwn51vB0PieQf+dQUz+h7+vGn3L9sCt4gGT7vWUkXxRziSIr8DnlRRmR34C3i5cJZjON584/q2/jfHgXqpgTPWMiPxBHJkhik6/NMI46uiA41WMwkA+MpcVYb+4GMX3BhhPEw1wHcsgy8nGK39NeH3hUFAOhrrbVzhywYFY91XfZagritHcto1p56Uz+xO5cL9rR0V+7mgruoI3VJVINoa57f1x3Fy7Gk5e9VjocBrfbvue5M1LcFfFX7pGoN3oKhh/Vyt4iFVNGsj67hxp6MTgJYe0SXuSrQ7s8Vm9noBo3VGc9r+Oz2ONycK/ntjmNd5KgsM1nQmO7ixjcsmS0JfWdxmL8ngseNIPkWs1Io0uT+s/svxT4+JwhJvjIQ2pB7NZjR7b98BYupimznnxLPw6nHnh4YfkTLp/rR/dp4Nx5BMGknv6qDE5RWwcM9VfJysKSzf5YvuHbSi1b4LJhlxWDYxbeo2e+9908CwtzitFa2McnfFqp4pqJ8qJEUHjXAbYeeVr4vjTZ/hjQycUuJfRLVamsRZPGm0smtbfxjFKprS1upHPi+atL3Pk4zX7VwQbC1Yi3EKLHnjHwPGS4rS+PJsexXapaDSMhcM/TiJx2Ibyr/iRyYn1Arb8A9+JgleILtwzDtOGNV5IdtiMXyp5Y2B1JY4zUgQdE8ipHTtyFLvhULsBV104ZPtlOYIK61Cja0ouF3zIN+VDZmr8R+1qWevCFaXQ+2IfXFiwcF78d+JicW5BJnLeO4WwgDEEmySic7gZXz9ZRgNPQinI6ymllm9n8Sm7l4ZXXCS1Q3xa1ac5A/90+4mSaEjDC7F8uAh2EbbkYdeAR5UjiAqzoaOd2TiT7suip+l+zvhynebKORnGCe2M2SllVx3bLPBH2iHsuQm/I1Y09PJZhDp3oumjdSx6+v/heNiNCf+KeB9Bkovw3Z0KHTNNCnXjUvAtHjzShIKCpXqCdyteIul2IR4dzWdd//nk/AJLfBSdvEtiMfhzsVumUxOOdzVDaZsV1UhsSC34Nmpf/i0q3qmHbVIrrFdxSCO1aoL7z2/r0NX2brRULaTswVT8t7mPQ2oTj7Az65HWFY7ySCvaUvUxXl2xhoQ/ZE7ro10udzBQO8RkJr8Hzm0hCmKLsHfgA+Z/WoMUHmzvR+PhqBiMYzdKrl1Hmj6PpcaysQQ9+AVOHAjFnqTVMnOdA05MOjtmX4fbFpsg2adOEYO7KT8yD4aDLfOq5zffBUzweSosEjhjP3lbFrH0f/nw0voKDfHJ6KjYQsf0LMl+kdGP8fPvitxm1xOHUxhhTr4YQsTOa9SWUy73bs4G/4J0lN04B6x9DCcX0zloe/qaFLpYUs3hHlrREkVWt3On8MvrW6Jo9VPn4elhjXgPBUoSdONA3EOW2rPl8ZNN+fCfyJ6fQW8a1qPBO4Z4lbVyzv/J47nNtk0MxchnjImrBHr61bRVS09O/vJr2asrpMBtUbRcezvp62tTyK7EGe4fsojYEMN07PKE3roD+JSphfW+wBnu8FM1xeFcIU0Bh1dIoyUS0uUkYL/bXSTqn5ylXz63dz0ypdgPhFAhIzjl16DxdVOWe/TUWKZ/7+35FdlrraYSexW6GGKDpkCLOeVv3trBhCCbck8WoCTyIHZIteal24k9V1dHn32RQf3/7EbyXkVa26MGnfLQWc+LYx0R5H+omdwM7+HgmDI5qWgKcocXzVP7ouiADkuyOyug1xwzsPcZh+JULVE9Yo43pa5yNTio9nuSrrMTcPtUBFF5vehgnhGZm9DOnBx6azh+zjF4HLKhuq6/oSuEizTBMLOsNAS257cAfFf8C/Hql4M=AQAAAACAAAAAEAAAmgwAAA==eJxtVwk4ltv2lzJroJIyD03Uetf6fEghDTJ2TkVFTqirOg6llIZboo45lAjFUcJBCJUxydCgo8FQporSl0SRZEiG23n9r+e4/b/neZ+13r3X+v3WXmvt/e6Pj8/TY/eZr1CrLAB83/UijxJWrltyk5X/fIY7RBmXEFkKEOrC4ZX8FK0mSGLagnRTMBcnynzCUC9VilBSoL9tGalCuie/FU8azCHLczvZseKEFCh8W09ls6Xp+oUc+pivSwdVxRiyiITfU+zB8qQvy+mNzazsibw9FoOUcjGYOhvTRRtd6vprFbmICZF3mxcKvhGlfXvakK+7CFvtczFZQISeOalT3MEXOOFRDfbEqdJznikJr78OC/n/gMd7TOjZbQadvvv3SCyh/13jfx9NUxMm9LgYU20zjRls9Wfj0AyvAumqYbT7S55eW0ymisAO/NZ9H/l9JehuhywZnX2KsS/qkFP7gPRibGjK0yo81L4Rf4nUo5WN28lYZojZ6daJp08GkUpJBXraC3L+l/dGWvwPef/no7NUgX65e5YOFvDQwsaXfl/9FDTm65KV7Gwya5pLfj7BOCE8BGPys7DPYz7nhsoqunjEB/nfBZGdiA7qtwzCpQxz+ia8iBY5i3FOvuIw/x9P77RAuHzuIUSnJED8r0WQ4CTNeEbLMF57JalfV5S4wS704kId1kyowX33v8LEjDcoE29GKsPTqdxYmt50TKVdArNpobQsichOJLkV2Tj1aCH296Xi3/i7DX8HGnanXIUUeH7Ngjkam8JlHtaCedMtdv1N0xLZuE47NcOOmfrMWrkOdlxD5AUGHQsgv5hVlJf5gsUyWb6EOcVxgVNHn2BA9k5qiYtB7ZBkZFQScWZXDCob25D5mWo8a7WLtTdIc4YanYkw46ER8NL1WJ4tAVqsvDzrwg/5H/y3IrwW6mHHy3Umk2nWDfLqrcU77pp0eO1pGOh8ws4NeNgyl/f7URT/CroX+hFLVh4kwQI3WvtHDP1WtYWSPR5hpZjkWM8NqEqM5f5q+1XwTGwe424TWD2uLvJKWexcgMEn7PgynQavNCIfiNEZ93TYsbuVnbv5cYiVzhFXyFSaKISHnHstQTRncQOqhAuS2gVZapqeisMlxWwetMCN+7c8JewHvqH34YD7ryD6pYnFCI5iWP7EevFR2RXIjoffnkPOa4bQuHIztdpbsDgeH69Bv3ISFFpcgWatDeBtW4ytMf24xWUNWQouJ5vte3HJg884VBqF0jf3olvsKaqbmYG6pXNY7Hj1unE57/w1jX2vO3L7h1pcfi9Bra7x2N0tQC1lb/GnwED0L7MeZ/etsRZ3TDWjYJFX3+Pj41v20h2Tgv1RMCET7Vpu4jneczz4PhSZIk82/ta3o3l/VlDDSt97I2N4e551sbrO9ZtsrsweitOJAUOqXDmbpBz+RCHSIGE5pXG16ps8BMVp5XA56Q3x/d/PovQQJh7uQKu1OeiqV4YLOq/jo/gAlt/2E4z5JxV3wOC+FUy0QTLLm1qfCfcFpZgB12FYVXQd5NdX4MVlKqRptoUWmcwnM9FGFL0ymUnXPwDauzazPnmS7ixec+1kjb+590maciqczuGKNGPMiQzG2+IxOP1rEtoZC7O96GYjw/odUegGR+btDzkPX+gHdtdHIHG2MuNlJEc/ZauSQ8NCslWbRxWRBpS9VYDsFYVwYN9o/vzUpJl7nQOQ1tdOW+XTObLnr5DNpUrskjTDjAQBsp5dh6beu8mnrhrHapbaB1M14mH1VRE29pFucUY5rhB2rpRmRPMKWdwTi+U4mx8xZJ54mhoNtCikdBa9N5ShZFczvGO0kKSvZI/uEW47OOyczCS+6sTjPi8wbygMzdzEiapm0ZucSgysUacViq7U7dqCjrbiTJCEL7h7noVz3NE+9CgrH5eDuMqJjIE7D7zkObRB+hvH9hc+alguSSmZUvTTHU2qz72GDV8TycjgDJl08zPxEneg67QjNCVySXD4Eigf/L5HzaMg8F0YCIYIMbMeN6PMJVtafGPC2Fkw1HAPZrb0ak5xO/ND/vPzY2FNL5/G7Zkb6UrlecqPmE4lFuVo3XoHd02aSE8ELmC/znus7ppLkRez0XpFBGhtMBzDUbRohul6xdDdWQZTOZ9QqHcYd/LeoWyLB5v/Y6Y3oC4rCboDPeCyYDvkioTCv371Yf3VBy6yUvlVL3AbDSnNUUkjL3MAH8AJyqnuQYf+ERT94IWfPkmTVPdyepB4DIZfJoNRpgizgfcSiu1G91bBZj/QAT84O6UeG6JeYoPjQ+Qkq7Hr75SogbBNnXAgUI7xn6zA5OkJM7x+Gt2L2zNg4elSVvePm0bpPlHYaVaBlvr1WJncjsnhDEW/HcR5Nh34ZpifvLtmaFRMvs8t1KkHnfU1sF57AttPJ8ViWYw9pkUQYd+KB65JUG7qGpbfo/H56L6Zm8LtPPSK1Y9534FtO2LH1YK/6hRpXpXjKAWV4NOhYRSqkSfPu0q07lYNbskYwCkHl6CS0zpMD03DQWxD7eJFpFb9Bi0DEjRmCR6H1OIcFm/Rl1VUn1YF68yS2Per12vgqnweiOa2w8zXQkyBhiSzp/I3rsOkaO5/ud89n0cDXRUUr6qPkX6fMX6uErmoENXbP0C9wkkUulGERnI2UMT+LvwsJEXSYXpUY7UJd0EFChYoEm/ZRywt7sb7IieIsVYkJtUDlubVglPbZXDlfw1KLiXg9mcZ5JQXg7LvfnD0uAYXjLPH1n9cz4TxrVYlcylpSnU1o7crQ7HtQyomfP/mxuoNo72EPUT39cKyt0EQorCZ47tJkQwipGieWj22qKuR5StR+vlkFe7daUWZj8Og8rEWhQarsPihA8FwvnUCZbYrMVNXP4NyBX6u6aeOMe5s22Jw2PgW5HVFKEH8J/q5Yi9l/LaITLXEqdI4F2e9Xs/aCmgWw7YX72G7VR/smR4DCmlF8Jfhb5xCzfvY83gx+VS145VBRao7fxAbYhfgK4xm+99Z4SXUBxhzq275g+7dNNBJF2Cs9T+wmIZzD0Ji2TlWt/s4k45ZHUfxS1uQJumRkcY2yioMxj3BS5mA9Z5srVYZ9cFJw3T4sLGb9YnKdmX7b8gqGWLnClOYeTiVBPCwhFeE85Y3sPzx29+Bkt5kzvCWwxDTdBY2kRvsqv4KXh2PWIy+rotw+ANxpFtOUWeKH/lzRpA/8RUukRMnF6cL8KxLiBlsTwXrN0bj+tUkonjsPVIuEtZeMWQ6dZJwf888UvojEZM0RjDndjT02gowWTP4mX0Nf0FPSjIcdeT/4U64aWMQtQ7uopW/tOLr3aKUdUCAplmZkIx4PrgJPYc8i2uLm29d/eHs8ub9DC5bz4PwwDPIpQXkUqFHh1e3YZzPFLLJykaHHeLMqvpWUMyS5Tp9bYE8t27IKBu9Axarjd6PUk0XMSFNMvS1zp50n9SgmP4H5CUY0SEVJwprKWBte2/5gfOUl6zu9EcsPHRdA2KPo8HLenR+z1IHlA2sQsnoL1hXZElB1lp0wCCXzf/I4XBIOs6DBNvCcfE3WcxipmuXwrz9F0DWfz7d2NaHKf23MMf1HjaYD2Jv/jHoeu8HOzIfjvk1Lk8As6zR+4hpxuj3MGOHN6S6qlHznA6Utv2Gjs6S9C0/HxPPNqOwUxPMkBmC2e6R3HwJJ9b+wYIUEKzlQa1GKkx7/wCSZpWhnsMcUpD9jG0vHWhu+QP8YNHDxq4rHTbGnbztLHgOl4OHwyHuP9exII5HkilP8U6qIg0rC9JleSWKPK9Gjfp87PnXllgFDe9zYL94MtxO6IeaU6ps3rlt8qx8rRKLUoWNOKBdhMHqW0ngdCv+E9+xIQkGxReP7kHP9LF4VNZEsbqrpzcUxCylSSWi5OjMQ8U9a4n/pjw9mdfF4ix3ug7fOInQbpcI5vrl4On1jvWLs7oLMWElULF3AfUc1aXejglUf6YAww/7s3EfnZvH2imu3v/jN/O5xLge/ln0OR5pi8U7dubUFMWQ5ho5OrdvPb1xFWemrb/IHXCQHL2LGrRrDKv7MEYv4uHPwHZY5vUQE1ZmYqS6HP0ZOZFOauri4u//+Wy3aJPvuhaoahld4/yQXDC56joujtgtomMxSBd/wR3BcqRY+hX19hlRw5MppHhEigZkz9O39i8QlzwC80MsuVOPr+Vqp5xgPt2eyOjXDuANNXWi3hSMjJxJ9WHyVKjtTHFhs6k4xgfDtYzJdFH9WC1Uq6vG+NdrfIYRQylG2TKC8dKYQgYFM4jZ/Q6ruSN4KGIZlS4RJxWcT/8BTnE2hQ==AQAAAACAAAAAEAAA0wwAAA==eJx1Vwk8lVkbJ+u1i7IvWUtDUQhN1/O8l5xzS2lRtlHaBiWp6DZtCJVkGUsUQ1lKmabcSrRMy4yJTEapkKSG9k0yyaivji/f+Pq++/u9v/Pec87z/z/nef7nOeeVkNiyubryCaFvrKdJfHz3TEkgn1rX4WX0U/vPx3rRUxIdDnBO+QQK8xvRLsoWi26qYPZkHioXNINPxkKY7bYfPs096SzBadRu58pNS+B6Rw/r469OoSHfTMTXPwwTWF+pxW/3HQfeYmOqutNXGKtvLCw64sM425X2MR+uXRWTz9yJLbMpdKPg7d2XMGqKBIrmd8Khijqc8b4DFHV0MXy2EfKkY8Bp1w5oitRA+4lymFmGWADzsDz0Cljtv0F1ahNp/WV5gbd0hcAj3hdrFmXif6/x8yOyTyIFgYlks9ohsvl1MvMrviOA3LuSBV4BMZDppYqnU+bjHp31MEtVBVL3vgfDn6+De+NSSJQOwq5HqXCl+wUI9YvxgOg3SOsaKQgq5aZOmLlVIJp7hPOOW4zBj95+wa9Z5ib8fz59evZvN8abFWPQp0oNA89kY7WGFm2YUQbu/tPgvZ0YHMRPoW+DI+Y/NoD+LQU4W8oXZPzu4VMbM04iLNDNMGo7idUYiQVyygLHqRO5hqk3yP/iGa4WS1+ec6IJemm0Fl3oA09L0vBOhVZrbkWeXQbcfBiNfc0qGEMiuWK928TvSCXsNC6C5wENrhErK8BWohREj+eCcfo5V76qNrYUhaG2NE+gE2/J1ly3O0+4h2zHVo8OetdThZY2a/EdMpNJxsFM5k/eiQoW8zuiNiIyLye3An5l/XvPi/DR711QtWQcPveRZVj1zkXk7hgTYVODBoomK+LRUTzYcM4Y7D/0uuaH/Q5NcU9cc7tM8fntEu7T/Kzsk9RqTInw3dtFQpE5x3gmhO1l+Hf8sr7QvWar27Sah35sfM35x8A5zECF1TFoaYX47MlEYdrWHcwm3NiOzlQNhLicKJhceALqQ0tgk8sInPDLWdc9a3hQm+0E0989gM+4HSG8QS6eYz+5btA2mAvrmAqPf/qwoug+G4uKFUObSjIYvB2GOX3u+GH1XWp615jhvNcRs/bR19FYc6cOKmyjgKdoCMsVfOHlGFNsWhMAvs++wnlFaSxu6+vs+WyvFvRT673pVOhXSRUm2TGM+ddcGV/x6UbWLhg+kI8u58Xw5o8OkO3Uwf27KIvn3L0G1HCFLFVtHi0sLPpaeGZeOrf9XhJIxlagp9pDrk2uQSDINMZhpmPhh62leP+FJeb+dAUENukMU2QZNyTmPRbb2P9jc7q+0OZLn3K4EZCIV87bonSbA2ruP4dNFS+G2FeV7+ecQi7BaOv4j7GWkKhR/A3fddhy8jXSsCA2HSzmGOKNvh4olnjEchGvos/sXQ93MD6F7rRB3vVmpmzM+wiPxSp4ShEstxiFZq1jUSySRv/TxRi/zGsIf85pe9p5OpwGy9x2lfj3b92M6dzm7pdw1y4fzuvGwrLWA3BzXxbLg0m3cND+VLAs9TncP/X867GsT7rXgs7bdpXcfmFMT3RNF66TkkQHPx7GB8zBRblnQJx6FjU4Xbo0J5QuybRltaPxjZhphwvL5T5xa288Kzh8rwkOuphzkgqy3N2ZpnhsRBekacsz/lVlAaz2X5OZRUcrRnyhfzX+URqSuZK+/TWV1K+yxCBNHnobv4GydyPQPdMRm3MysX7qO8HSxucsbjO18oj+5SpSGO3OTXTs4GcaJbo6n7gK5MRy7maOPdwPdsakcWlwIFRjcC+8KvEltf0q1HT1gM47auYSZYVAKq6zIurm/azPqulH0Fg3DNW1NTDrSAOUvdHCCwt4yBufw4VOq+KmzdBivrcJysncOFk6PtUZixJawGVOOr7JPQSniw4AuGfBVe1OSFfcg7/7WaCq3Ro61fIYlZscQs2ICrOvk1ozJAalmYnEcJMJtV7tB4sueXOHlimjUYsUZus2wjp7E/TfMw+//eut66awP0EblOirHybS+2OUhfXJavi8UIHW5IZRh9BXZF1BHnXvjiLxJVvxp5fROOKU5mD9P+D/E03gbKccNNT7ov5j4mZq5HkOcvbNAPudq7HiWTVMCtZH48qdEObzF5hJL8b3CdfQ6kg0bhI7Y2zrJdodLDmII96lRPnVkvSOQiFd2l7Nqa5vQ//XUlgg2sX4G9Um0+/vtxH5SgVhQEgJCV+tSNc2ejH77FnLWCzcL+wmJ5/vh+r+au67+mvQY2OL81OHYZfbc5i8OA7fzzoIz0KVwMFxuvBqgzcdLqVCu170kM2yj1nuvpGRpmtFHtQiRV7gtKmYax5nx/19/TLjzy8YTYUxx8jB9uNkuX2nx4VLh8juRemMv/eYGfUMuswwzv1qCAsdPeikyjwYu0MRb609CukeThh9Mhckaz+A8ylFVEyaBONlpfhjjOvIAbdtxGOUBbMVUfWBu0VED7Fb4MRlT9LkyjfcH6iDWyaxsXs5I/iKTS5sfsk3MtQi0maIDvqixyN5aiiMuFAK6c+rYHhqOyhX2qDfqBnILVkADhUlXFNBHvet9UtY2OYA1h73YYy5hWBDTiifr5JEi4t7GfalqCc4qvcIsXqZwvCtGrsI6LWTVRfvkvUOltS3NYUkWNvwF+9tnfKZ+878KC7/Yioslw4UvvvZBN+Ea+E34hWo0DAODx4TYnSXNJLERlA+2gohFS+gZncQClNsBOPldHFFry663NmOdZnWuF42FacvVeci9NZQ77o5VCvpLF0jMZ06ePaSjIsO9OcbMTQurYV2h/No+7MRg+svXDOSTB+9B3aG74FO3X7QXFKKDm0/wuR3o3FW7gsw9T8oNHp6gfibnqMhJT+CuvswIE+0YGZ0JsSXtMBj/yZo3FDvuiGokNsclEi9Cju5w8MvsRz/+XUqPfOqXXB+sy/pSt5I1folXR/OvTZYg28VDqOXrlaStMhqqBFfgLHBcmiwShP3mSfg9aAV6JvyiPk5u92HRkglE3Wdr2jWFGVK693pVe82LKnzhOGq8ZCdrI45kWtx2twrgoXvnQQaGXtZ/itmm9G2V9/y5RNkhBoXfGiWqIUYd45h/PrJ12hUz0iGLxUUDer6eeijVI/qD3eifoUTfv/wL0HrxCyaed6VnQ9+OflE4bqs8OjpCmZf6J/PanH05STaNtsO7SWOoceDbRi5qQntvdIZf9FWMU3TjYSnVfJCx+PB1HTiLmrqeoUozx/PeP3gKO3L8+VWrJTEHR8a4InaeJxptAD14mRQXtpE2J3aQE7lh9GFZe1D9Pr3ncrBGEJZIKX+ujTlhCPahPbhAdyF5Se3osHYZLqxy4beKc8g79+Mom4lu+mp4OYvzl2n1+Owzy8GQudvBzcVDwzRT8Dqr7xw40wHWnv8ETm82HB6Wr7wi7Pjuz9DhC971eh3u+3oFqNqNOj6G7WM4/CV2xK8dXgMrtqV76FktJGWBXvzGz9+c/isvEzSX8cyHJ+TA/ehpmZf4qJTC5U8bwjWS8X2kgdw79IsVDN4hC5rB3TieP0BHb8BmV3LB0KtlqYIIxdNpr2HalhfmZ6SQDY9ER8fXIKH5ylzGpK7ML/vOTt/ROkPqLN/IFFr9x3iv5HpWLrvnjyV2BFKWwwjIVnSHN67HYDi/OVot7AHpBrK6eo9WdShUXrQLnt3Cl02RYnpWm51MvPtxqQe4hxnwEWLd6L5H9mIGzOwKrEZOr3F8C6qm9LvMsmHMi1+wLyB/GnUGlGzsnRSWKlCs9u1adXxfoFXS4brBMiEFTHmOAoPQW64DNOOu77bIHeIy8dzOteEmlf58/+5jlXiDZxu2SOcPeIExpv649H6fCjaMRyXBfax9Qs/6hVm69GLZbl0un42OfNHNdPs9ox5DLtopCfmjc+BCUb5ULjNHceVXRvy3SJPTemVi2lszdfJov/caacN3N/6sh2FltnmnObUQjzdOhJX/qWETVw81Ed/xfjP3ImicvHXqd9dSsvlLGhnUxKz4z0spzrhZ+mhdcPB81UJ/mLnhL8opkCTeyez8zjHZ1wWXq++0N1Bd8UhGi62iEGe7mhurv8wjLFzxaXndWDf/b1wVi6C/tZZN2X+vIEcms3V5wfyZtJTDcb0td4IKnNWjC4WNlxSqSz2nVZBmbxk7od7Oigf9BsX1r6FtupsGrj7eyURo/jzQ/yIiPrP/hMrWuF+IwN84HMRImfcAKP5U8Gy1BY2ldmCS2YRVXT/WHPGufMlVujyDZ4eIsmPORrRHot8kzP4ffZobm9gEPbbvuJmEFWuJ/UAcmu8uazcMlT6ebvgM4cZVR3kt6srJSYprz1GiZo9tEVd2KrdCxlynuBzWxlSAlLhXoQX3FqVDP8C0/UyzA==AQAAAACAAAAAEAAAeQ0AAA==eJzFlvk71V33x09lrESHUnIrTUQT6rP2XvscMt5FSRqUUjLUTaOpEEWUULdQIacMIYTMkVBCJUIKpUGhaFJpnnz7PtfVef6E54f18+t67+u9XnvxeAEGvP/xLPpMUernMLS/OpztHfmJjnc6hZZBd3BUP8UF2Zr4ekIwK7g2AQ1vMuKzM4tmTQTiNWQbjAx/zkl5VnDDUr5z33necH/nYuj4UAtPCo6Se01z4GaPJHQrlkB60CtqOXQv/dFxi4r8+QKJOh/ivMgM/vA9BvLowhBPrDOcjikjdJjklCD0iR/HMHoo2y7hgaZbUnD7axnBx/QrwGnPoJOKz4F+5gjif24dfPzEh+e55vBL7yk31E+PvI3PgBY8CcffF4HnvRxoELSCX89ZGPmxAyNMAPee76L9kTEkdUcg+cP/HDoCz7s9wS193ehjF4BGpg9wf+IzrEuqw5M5G1mxRxeVWnccu+Y2Q7XxZnLdZTjcTqsmtzzGEqcDn7lAt0GudHQ5J5AKI/ekYmDUpjiY15jFjXhnTFoOnQQj8xGgVXkUVH16SW2HA6m8NZnaZfSJ+eWhfXRK9VrWbp1Le/YYC9zSn7N/x6ewe648gfmFaIH+hknMvFAfx8ndA9/hLTA/ZAe43Q6G0bHu4OLmQ35uNQa/sW0c2XWByzN3At8QCm/tzCCsVpb40JewYGMbbHBUhni/6eBgGw47/nEiczr16R++Z8sZFE13YYcrObS3fIU8Hs/AMViB3e1PYs1NoVhSyWdeFZYC14RXcMc9Evz3j4LUhrvEV9qIVH0KgqE31TB3uA741rzhakgzl5EsR5WnSUH4xJckM7MXqkXvyK9JCdBkbwE9Il+QnjwJZdYr4R9+oXYAjZQ1ROuwcVjVWoIeJoQJLJSxtNcNZyobYLT3SlyXNQId+luhrckf1Cxecp/aRbTmnQwpyHSFOLcgTFwnx2LaP3NnRp8FUy0pmLEtHnRqKuDk/GgoMdUFQ8VNELlvNMmNTOcOXtUimbwBcf5Tx5JZc+EB5hpugm+fzMB5hXa4vEwWX/CWodbIMXg67BwdOH6Wli48A4cL0uBU9jgwt7IhDdelif8hA/COFmLLVAeMzZ+KoS6XOe07LRBjPgraavKh7NNskNr3gwvy+93ZX+6QxtlBoX0Xd93LSNx/9+4uemeuE3smcwLL+9TYvLY4XK/fxP7lKbL6KHX9UZL1GPFwFib4RkHV91r4LOJD83cj+sZSCTZqS0CBoIs2Whtg10FlpuVQST++KuDO2BwC2bMSYMrVc0csrnP1Hgqw+YMIViiWEZflAfD0ZqI4v5pwHjpKR7AzY1TZxjtqTHnnGyxM9MasLwHsvMprtsQnTJCrdAvX/OUBxVPOwq+vl7lpFhNorl4QaeiIBtUsSoabxLIJ/idwk/6C357YDq5NB4nKhs0we99KziJqCOgKJcCz9CRM7mqDaY4ziJTefnF+55N+9FaFDNqdonjDahi+WBxFRVQeg2pC0LBYHXPuu+LxbHWU2mAAJpJUsHrFeJCy7SeOwmxI/1EDMw3rIV4vE7V0yvD+U3V20LqdktyrnGp3FhdrNwF61P7mtuav4kT+gVx05ir4ZP+eRK6xE/NVt1bS5G+L0ECOx4xDM+iH8lDiut6K2l37G9N38lln+mzmlC3JjoxRht6NCbA3zwgayueTuSk65IxePfl59wBsO+dBdS/LYsSbGXhtpSbjq2uAd+0Q8JL7C36ekOMCOXlIGv0LZg8PhKoXFSAayxPz1/p2YvbCPjx+LkpYplqIxd4x1K3ekV24FI6myd/opfX2AjP7EoMuRUloS7WBnXFWwLP9hziHZhMzqQmE93EymC3WJ7Fa1rQ97Acd6WeIm5y6udXmPpyfTjb882wZsZtygmuQTOW0fD2hdekIMOPniPkL+JTalmfSzQOvqFMpH3tvK2HVK03sIZHoa+tJI6uz0PvBOxzz4z13eToDo/3HQOFFMmnq9yKN/DLiA1PppSZluOXTSwePRtPgNV/oWl076NgUAbvOHAJ1tyJuKRGSlbbt3LfgmfRzYwTY99WI+T1TVuE9xy6a/qiRTh6opIW9ZRT1ZDD20k2q7NFDh8Zr4DAlEd0qX8xJ2lRze0KFJK9sDLH37iMFFwsh4bIE+HcNgZ35C6FomiKd2bUQVzrqo/6eLXC0Ngw8UgYhev5x4A/coHryh2EwoIMW7Not9q9J51kq39FP7fVb6PaRUlgiUsMapyL81rQIXyfNR2e1adjgO4U0J1PQNXjIqXXfJLY3uuFtkTbxPalEQrWVIPtIG2dXNQi1kavIIucqMgUyWeg2IzZH+iq7KZmLFanBDJZI41e9+1Slbiu5blMizi8066L+b+ezOlU1vLI9GTeOmI4Lrjsyu8fheFS7DoveLUSmOpOsyPvJdZzM4fK9KNkuv5TsbpMnipEfgSsIgO8ZMhC+QRLiTv1F36Mi9gQtQR3XRzT7rjRze2zI0m+vQUvnQ0I73RD6NWmxILxTh/3h77rxkE69Mx3TlX+yQU0XtjTUkZkExeDmHTFsxVEHwf//B13vC8ihgnrO3Cyda1i7hjy82wnz1vykyV0dJOqLAbEI3gKF54cQOZM0eLlSjnhtFdIC7XChlnI+Lv5mw3LHZLDR00LZU80EWvSygdqpy4r9/5Ip4OBnaab+QITnSx1Z9LNWxnVcwO6vkSxrmATb7NbANI/sJuVfbnDgVMgpxZwj+aMUaEjNcqIx8Jb28lVokgmPnOuMgWN9CdB3aRsZNC2EiUJVsio7jMT/7CUSY3OpTFAu3btUAY8dqqOcBE/M7+8LxC9jXPCR9FesGjjCQh8Monm7EsswPcUm5+7EsjPxhP8+57e/4znp4BOc/+5/odzJiojm5JHSVXZ0fclXrkFXHsJ6ZEHq1WXO4fwUmO25DbJXpkCrZguEp+iSyXe/wrCGDeTGM1ca7PUv0/22ROzfqxtm4vmLq9krg684xNuUsdqnbAvWo4r0CP3Xo1TYbmkVVr02C2YPnQu3TihDmrUaXTnbEPaWp8EX625uaEoKlzhVBbwOIHycof/b83vhw+OJ0D38Ehcr3cf5FpeSK55LSNK4cMgNm0HWLdekLlnNYn7NKgOcrKfCEt/VsItvjgiqBnrwx5x63Gxej9wKysbWpmHcm33QnLSA3IqSAvn0w+T2eANy3EERijY1cY/zjci7gS56cPTvO8ArBudem4/Fv7t7On8/PI2aBlEfzGHnsEDwtrkA3tohdNE0FZxHxoj5Hv4/qFyqUGBQEYv5vOlYM84GP9xK+88dUrLaAD0OK7PFOfYgOVWOnEmp52wftUBYuyXRkoqA5S2z4Je6OZb/CsTgjY5Iu5wF21IdGE2NwUDjOizhpeIC6buQ2p4L+LQW7C1CSMVXZWLtWyze//32EmyElRodZjwVT85dgWaznNFtfAyu1sljk6S0BaKeJAyQNwD1xla48UyDyE5WIVbkIBwwHgvm+UjOyffh4FUh63wyG3c71qCleRTTaHnL8nXs2LK6Anz9zIHNyh/Cbh9bRxZbbSYJwZ1wP1FDnL/ich4GVabjlWc7WVtVM17pnoONFdIC3bi9LHZ3K5a3A8Y0SoJWwDjw8UrEwy5PwNghHojFFIBeEV5Mt8M4kSwzqg9kbRmmbN4xPiu6n4j3wnPR99ABFrU3Bm2apeiT7iQi/DIILuk6xN3rv/51//zytysmsgvBfhinYI72IwvxC7cDVd2v4qRYU5Qr1yWLZM7C7QMf4aHJeNDIyST7c29TzcupoNo2np167IGZl/qoc0kG5vQ7o31qGqYVqWHpEw90LpuPe5xm0IsuFsTVeCZ2ijRJ6jpFItDnC//wl5ZrYETFEtQwk2GtCjX4LdkARYXN+MPKl83fWsLW74qDXy8KoLV1A4nfvZysftENJsHVtO7MQ7AuAsFfhwMwO20k27RpGZv5QEOYqq4hNP7MCU4nKuC78SZYXK2EN5SBJs3aSqpXJZMt363JgG+bOP/rNULmsLYUh5ulo0NeGk5ggzTDQBKzHHZgZdtwvHRjCQgfSYLZp80wdPFMyLobAPofeCTmVTcR+SwThLhybIzfafq38mwMesTh346LUUN+NL5rdUfrA4GCh7r2VFE4Bx+VCWnPQDYRnV5CIqOvi/2T8UYPZW4G4Z57Qnb6TTUrV5fHNKrJbL4pob9aBBl/xZckduoAt2oNKMg6gUenOWxSO0FEthV02R4evpg1QIO65uH+OwpYWLcRLw17S/snquEd0kj1n83DqUl8dtAymGzI4Egln08TuPswmGsr7r9CXSw+l+HjpL4i1I2eyEr+SmbSfhNRO1OSnTi4FPLud3KJE5Vg9iMrkB2sI/Pv20Pnm1xq7KnMDIsvoCjKkBlN6mdrdR1ZaeYFhFlfMWgBZY2/b5ngazvxfmw4nTstAYaczobXK56T6ekuZGV7h/j9+Xuq6foZ7lj3iTIV01LsKnFkTYbKTPfZO1D0j4GIvFMwR20rLD0dBYrumlD5eSRx3hwLgRHVlJ+0DcdbClmM1QLc1BCGYdo2WLM6hiXkDGEbTscwi5WpuK+iACS9txFz30QyXKIRhCFaxL1GUrx//8v5Pwc4Sns=AQAAAACAAAAAEAAA2A4AAA==eJwVlmk4lnsXxYVEpgyFBpKMkXSMlXvf9+O/nqQoCpVEaZCkVDQSkUjlJFJKISoJlSjkpIjQoJLmTiMSKUOadF7vh/11r2tfa++1f31FH7FMiIOK6lyUmSnCdNBT9uWIPtp+paFsTgEL5mRhrmEP2+WaeJr8jGkW+VDb2ydc8zxjEqY40fpxQ/hvW4tIKrOY+v68of3XrIVmVRVU175jcTqv2YjVRsK1LEUcup2C3zLLcNyhhVV4lbOokOts7ujhlLBWJP4n0AJpdxfAM1kCz+W0HLYH2mPvtRpW+6uT+cgrQE9bG1YJ+czkE89irWTJTUGRxH5n6crdYAr+ZwGt6J9KtV2dtEM6goobWsnzdAs/3rSNoiu76cq0BFoU3UH9GQVYnWyEJ8bS6Dd5ykzwhn8rmyTofFmENcu/IrvsNmZsHoXW3lAURgcgYdFhppF1iKn/0IF3TCeTnPSaKT9LZUm/+7j7Pu+5sAPWvEqpJB8uw9HlllQqvqVPsUO+Udrreqpalkk7Nk3mFf21+adDy+htSykf8tEbsRkeiG8ZAbdz9miufEo9v06i7NgC8TInazyInQuX2TuhtWAm0o57o2v1BARK6EH0LAaXXhjh39+j4JLTz1JKCjjVj2aCmXk+9StvEVWtHC6e8rKDyzOZSY6VGdT2cxu9uxfIjx2xlZ7YyvKWerXk59hADxfnY9+NImb+OwFrJb8JVpfdsdNV22FEhKy4pn0B5n3ygZxoN/S7PaCX7oAZ4q0Ir/MHu/eVhfrpIWHoZ1as+4PZjUznUj16uJxZ00RjpccL208po97hGKpXHKYmVy3umMxkOqnvSF4Pw8hJr4DXM20lvuIqpW4ay78ILkVioilx2UpirYYYmDzqYTWhVRj6MwdH5s9Cpi+HrG5jDD/sgycPpNnDjD7mXD/gT6cuVE3lMNtMBuGD5Wn/I55vSNASJJze0mDneETvc0Aoqll4eQqXOmYQR4+X0QQHLZrqMoPvcr1PG4xbaLy/D18S6sC31w8SVza7I2tvPKrnlSLlkqX4S3UkPk9vxK0SazgpqiPAxgKS/wzB5E8T0Wryne1d3st8KkrZ/opaFif6w5lRH0mcfEFqX4aLPt4qRXDGEGSPGo4LXwuYndF9ewf/JM7heCnd9ZSh51K1XGyfkmCXWkmmhkUUkt5BxZnhOGTZy7o/+CHXb7J4ceFMZLirwK18LhwSB/rU5MOoUQk1JkORJ8hBWukcMz9ewy7N62PxMQ851QW1XFBsBdW/+0Qh+WXwdtRGZkIn++zcwPrML7C1dSe56nH7ObUXd4SQvmFc+MXndHSvHh/ifoUO65WR5KTntCLkLaSOKyGoXkps07MO2dYqWMKWoHBlAiwPjoeO5Uisna2Gqe4aWGQpjTDHe8zz6yV2aP1oupAzhpLcewWvG5F8ltpTVFqqY1BMP0uzHY9TPm0seqo6O6xVxF0qladpdivs79mMQqVdOS/ve5UWO6/i6xtf0vUn96nfcrj4Zl+YmNdMQMRfcbD94wd173EoDhyJeW92Y+woHQQaS6Lh1EFW/f4NW3riJ6uL2c1JyJ7kHq5UE8Y3X6Vt1f38c9d65E8IwKYdT1mcXhfTMQ1hZuc3c7IeYZyERMSOTb/SKdipi459fk0hubJ8S8YpOlgoyY/d+Ih++E0RR831wgHjUCiNDsAusSJKMg0g+4ZhsdsYyHQ4467mM9Y2Xx+Z++UQFTKfRDNP8Sdrm8lgQSJJsX8FtQZpcUruUiz0tcN7XxM89VXFctdUJi/SG9Cv+O//VePpwC9/KcuLXC6SiQV4ReO91HtJix9hwcSW0hcB1Qi8VrVGrrQdYnNkwGlfwpUjDsgOmIicN5Koex7BZim4ID10D3f2wSNaZqcoKis7KXxs/5f0ljZCMmcKriatwrd9Wig8b4N4NwckZ9jQ/7Vln0+bJvdMkj/VnUfObQcF66LVvO8NSZr6n5ZQP7ECLeF2eH3XEZ4Js9H2bAsuB2eh6ORgPDI2hYL6BAw58YqlT5fA25tn2EWrlVzvunu810cXYXxNHln1dwqdepJ8RnIxk70dg47HTlBv5nDFQx8dG17aL894QQE3iui2dA8dy7lJudkcpTnPoM8S0rzalad0PE1dvN48G8+WDMK+0pHQ73JA0QUFXB8igdwEVQRt7GHrtvxiWundzGkrMZFKPJf4fYHQWNxPf3bfot/2hvzCVa306m4uig+pYf3aUBz0dsSqO/vB/aVKFY3pFHXgJknt0uFnrrpLjye5kO6N9eSp7CssOBtGegvniytkd0CpZgsiQ13A8jywJNoWZemWmGAni74AeTz599DAL3rEcvWd6PXLGvsPIndKCzxDx3cn87drDgsiDXu+bmIBreGOYBf3iSX+3oFbe3YiqOAcb3DAFpq/12KwC4OBfBAqdv7HdPWzqS1+mDBjdAKVTvhL3KVii9shcUjylsW6rLcs0N8U0SdECI5ajgX9s8CNbmNV8uXMteQkTb98ctqMI59J5lcx7TOQ5KWy3lD8xVtkdduInkcM5g1SdPjLj3NwbPIa2B0Lwl/JwYBbAhRPL0Tw+YO4UC8Nf8PZgkR/FKkZjSevakOxmoUPfE0doW0ShjOL/WDZwWHIPwwvvynAKriFVU7qZHP+qWG9kho079gV+w2LeP6iv5Jop2ElfTYfzLdsGcEP+buPMy6s5T1GDoPSxWTc89qNGNF8/FW2D9S4ED03gbhZU1B+9wNrmqMoypuayl48Ps9YZg3q3m2C5YEolMilITxTAmMDXDA/HJjWboftck1s+8J6NtNlEAz1rEj1fpIo76gCv8NgD00YpcrLxpUJQd9V+ZU516kyrodYTQkcJMKwiybh3AUzNG0YB89VE7HpgT2k2sUo+WCBlRsCmfhEFbv/+BI7bZALRTdHTHsWgQurI1B1ShNds9zwUX4SpkgoYWS5OY6WdLCK6ImYnydP/8+TTzo/Kfq+FH+uS03w/qIo3HxVSKoDWVB4pomuLcqm+Ky5pOtexku1bOatVh1nH64EQH7/bpyZ6Yrd7dHobP/Bgg2/MP2mkbj9XVbcke2CQqaAyH4P2O85B0PbWVhd7Y15WZ5YuqadPdMyxrC/TwgJzp4Ue/6GMMK4gFy8xwuy393pTkE+ld/+xG+7d4PXHVdHAYZR5OX9koKaR/FXfEdBNFSB/5PwiBa6KQhbzlrw6i0VrPvIaXbkgw1yLy7Gx8AsdMzxgZA7oPkqDnteRWOcrj9sj04CHzgJtoq7oLUL2DBwW5/2ydKdebrkvSlWKNEz5n/GSPJP+u/R7HY5Xjn/BEa0WmD2AMcN3xaJ2JpEfsqcWPq1u5N+GX2nw8Nb6cXSBIo3P4wDvQFI0fzCVh1whPK+66jL3ggfNxUMK1+GFSc80ZVcDhNPazjbDsb3Zb/YOw1TWDcqYltzOXfRLIobdrRAiL5/QqgN/MIffdDMZydcxyypbla4xhAaSx2hFvwavx4GQdywBesUtRFvmka/9sTRl4Xa/GXuA+PeNLC2a4XswWAv2qPhKQ5K3Iqpc+zxxnIrCurXYNvZReifowBu6DRklIzFohHaGHrRFOWHRtNWvRJOM6KQwj8uEcxfSYiMxBqQuWMI550KSBg7CHX6AkatW4p7R4GMozFY0mQE7RIzLLnRzSw/u9KPKl1U+ftR7ytbfs/p3fyWMCOxQ2wlZvjdYhO2+mO4oQfW2XGIiNgAT1EYeup3weDdXAx9LwPnQ1r0oixUcA2q4XeoN/HRGgfpzbxcLHQ7BpvCiQ6by2yxeeYz/GhuYolzDiEq3gKeHy2wa8h3pvyfJtJrt2KQpgbFPvzEWx80oDtTemlCVQzmmVQj05/h1tv1OJWzDgn2fki6EAnTZ/+xjsnWmDTDF+FaQSzlSQvXFbSXxm3+yV+1Fgnlnt/Zyi6C1QtXWMzbguCaLLzatQ2m9R5Y7GuG9zcicSsiAq6LN6Lu+DHoNGayfGV/wa76EvV+MyP9H+Oou3cGGlQuIF+hh22clY6XAzu3z1QLP25r42/rCpwb1sN+GMrg0t/qZPZrNI1ttaBUzYcUP+GB0N4phQk1zpC2GgQb3xA80AhD5W5CQ8oUtNqk4cjBFWCi/SgXL8Vko3VMx/Y539rVQePbpgo/95zmtKquc2f8lcVP821AK1TgyzshaarMAMO44sW0beheE46IFB73zTTQ2eZDnsXTaWVKJu0/vI73L+jmb1edReKOJejZMgPOY4LQtFyAaVohPJr3Yl/LWswcsgbXchch6u58TCspZg+Wu9MBXR/asreFay+OolM6OvThSIB4XPpoHDbTw4pSb8itmIQC3ZF4+McSpwKd8dlpFIYOSWLL051I9PY+zRksKawWWil0R4iQeGM/1MOtkCLVisbSUMiwfMjYWCJvw3FYqaSi3NALnbqhCBn72iEyLZkOnJ5Mpy+70q1cf5pirswVKOnT7B0jxFWFITB5L4+OC7bI3e6KO1GDUJnnhJ9br8NfPhCFnCHlJE0nV73zFFSuImrofUJnzcuw+YoLjEcqwrtgJvJC0rFY1hc2Hgfwc74uYpTDUTiQ6V+LbJG/JhjL5oYwvQvT+abtZvTuhjv96yVJ+g/GUeTHB5gipYQ7er1s5OI5eN0w4L3cZTakaTVKpXWwUamafXZfSJdTm6nvqwmXqCLBx6zIEa4fXIo/WzPw6dJebAuMxdaHZ9F+eO8ARiUgc4wpIuu14ajjj1C5JRhqkIaexCq+Y08aNdrl8UHPm+iHgR0pBmRyf2pHixU+GiM8YTrm9qeyqSYH2dHZNaxwuBUobjE+qB6hjPMxJKgnkaFXLbl+IDprcpw2DfBxwVJ35JyZics6uxHcNRtyi/ajqy8WrmHjkJBoh3cOY5Dj943VRRpjc6I5eRYNzC4rR3szztGmW7PJ52EyxX8ppeHLNMSyyafZ1Zw7rHvDgAdj2lnPsGiMNl5NUt828GEFG6hy23suz/wEtY4aLDReFVOF63zyUh4K9zWX2NyFPtAZTwi056CzczlKHN1w9UkYrtZJoF48ATETk/lIbj4lRk6iFI0T1GRhSX+77iQPzVX0P8f7ylE=AQAAAACAAAAAEAAA4g4AAA==eJwN1QlfDQgXgPG03ki0qERpNYXU6Z5zSUbayRSVECkZhAojpYRCeymJtNIiNRJxzyXe7BllnZQUoX2sCaFsvb7D83v+BXWZbG6YDTMy0i0iX2ayfvsFKD55nlUTnGDe5g/s8VxeYj5hKfsXFXFfQj78I2dPy8adxUalCmxTGMAXftJUsuQD3q5VoeM5NnReRpsMimQkJ3MZ185YgDNSTelsgzJlyyVx95WFEJCpQq5ljnhMqx73bphGvTXJMGWbDFSsUobFnb5w83UT63eegYGQ8Rz4phRqyyLZd28Ba9dtAOdNk9FeYyylGWtSQ5oyvao5gOlpo2lI4xsO7u7E7b7aFNc+mRrWq9KCyp/oeqMLqxd8QqW9phSzwhrmF/oAFzmgjV2HMNipH/9a/RX7S/rYNNWVM16b8aPAm1zX0sZk7s93xnSAiuw9iJgngaFYF7D+9Ii1oAneJhiQ7r9CSr8wnLy3tOPBAUPaOnw5hVap0+XtI0h2qxkZHzCh3C9zSNlPmVZ/zsX0MhOS9bPFoNhnlrFTVPG3hWEo5dOKl2vvo5JVknihhyxPcDzDxivd+czz4fDjDXFKaQq/vL+DhcmXOH7gDpc2nmRRXyyPk1Ug30YjMt77Hf8RypLv6xQw07WkxfELSDRnEnmv/oSOvz/B1iwbeqczk3S7l9LUKUdQ3aYMS8uKhPVT74KPuTalrrJHPeFD1B06Dq6BuRxqtJf1T2ez1/RP/OpoKuu0esLpN9sg/dEiaPxvF2y5PQC3JlfC4aDnOKd2MklVKlLjOBmq2hKJtitL4bqyGq0xsqbRbpEUtNmQZjcZUYyeHZX0RtP3AzJUvf8eLv7NGFObutD0dRp3nPxisd/nBbr9OQ3CGgrhkbKLyKu3Cr41nIPa1gzWPHoYqkYniw1mlIPjlosg+HkM5K92cW9DI9qWi8ivX506hcPIYtonVtvWCEeu6YBb3hB+7NCnMboOVD04my7ILCANfwGFX0wjscMwuh69CKubOjln+ywY1dxmcT9JACVXEuGx1j62U7sO1Udj2PgvV0gYuCd23h/NYxceZK8v1/nbxzyL1zL/glfFEVYYr0p02YwexNzD3Csy1P98FIjUfCBkYhp3pZ0Gh7P+JD/WmZSC1Mnoui3Ne6VLdvEZdOvuZio6Z0Gm6aMJDB9w0NwoLtfJgel61iwjluOJ2w/C3xty4NK+RFZZNF4i16JpafMzinPVprNv/2MOhWyQe1vNn9aNpl1Hjei04yeMKOtBfmUG02wSIU/zMNukuMJf3ydI8vaPosRqHZqQnkFd03bSfwJDWpT1AQUKVjTyVTOODLqIbTPP8aQ6e9HmuImSTh19GHd2CXiFWELF4ggwlcll97XdMCK/mCerHYb+wMO84ZUQTHpTuerTDCo8OJwalmlTxfWV+M7FhdcdTAKwyICiL4aQ/0YA3bMXo0KAIU3/+ASLH4XjPtce4fWrPzBEejI56Beg+aARhf9PQDbLImBl3TDJzD9WgPzPYja6GMm9WMl1XxeDtf5u3qt9AL6cCeAwp2zW/hzCkh0L+IuNDl1Ych7bdL/i/McvUPdGAdZ6TYWhCH9+kBXOya0pXLY+BNebmFHTbH2y8LkLXSZ5+FIYi0Mn5tDcI5r0eUM/Jj59g4HZr9BoiaLkgVI87DM8xhVambBJaRkHRV6F+e2tfLe4mLUiU6H0dinPb1ou0m7pZ8Ewfcr1VqFdT6XorfF/qFnzDO/WxsGKDmPu8T7Gb27N5bT/xcLG8FAwsDtC6akOFvFjudL/9F9YkKVIKD2GzB8a0du7amQw7wSqeSXz+cY9MCo7lgfiY3jU1XRY/zHU8vLOCAjYE8DPQ2NgZk0J2MrtA87QAvmSn1iho0If9wlo9TUDEqSJ8VFfBsR3+8D398rQJyzgsQIzy/rDdvy0VopabZunRhkU46Jfv1BqCcdc5RycXtWFteukKOjwaIprcpZk7EmzkH1RyRbL98DSk5vhS3CsxC1MVZJsrC8ZH7ye9dqcoSk0DHZMugmWV7/jpOUC+mfRGGryk6OxbfLUfLQW3188LQzLPADPIvJ5WE01uIQdA59Dd1E3Zbrobc9Z0qsTUGTXHPT4bkUmxk/wR8fvpBA9mzz9Cjjiaaf4uPtt6JmZDDF/5oL9VuJhqxrhqVUwHNf6Bpdt02HWrRzekTqZVD2HUzTqkcIvZxzrBzGlQ5p8lk3H11NsMeFtDIQfyuN1VqUQYZwBPQt68N4DAR2oLEU3U12S/aBPVqs1aNd2DZpyS5oUdHvxD8tgeG5mBUk67pByIQEKls1lq+kB0ON2izVORrOKmRf3BtbAJ98E2LnemqLzxlHc159oKhlBkcc0yH3tCLqv3ogz8g9R/VZVqnbKg3TD3VDrpQPhziPIRDMBGvKCIeRrBujfmQ/HzFvBv6AFj8xVJoMGAQ0GRXN6kCLX6MyDFhnBtOiburDjN4Hkc80FFutnsYZdlNghyBsUXlmQSb4H+c2SoUka2uSq3IuN+zXoeJyA5MKuoLH6afxi1obxCi0orQeQPVwb4mZ48O4ju3lq/H5QMTsIx+O8wWPIGRNLzuHSPDkSS4sxQUZa0pwRBXmOh2DHHR1QDq6ENSf2gJWeLIxti+TQd0HQcqyY3VsuQAEBtYrlaJ3zSHI7PYbGDpehLW8E9MC5AjeqGZL+6hUkHzIKTicFglLUATBzzwbhtxwI8y/h3+VSQCVxLUxoN8MA55X44cRuVDklxtB7T1h5dCwoBZ2C4KoKyFVRtNzRexJsT/dYzN8q5najBNjkUAgvv6ZzaKcrVcWqW85gVXK6NIDynarkMVKe/mibQHKhMrSoWEB/Rq2iwmErRaxwGJ6VX4GQ/v+g11jMa4LjYF+kFZ9fegAEBxLw/ppMrKk+ibulHHhTfDh4zznIDZvdRV0znoDKx318My4VdO12geP5cpZ7Xcr2/blc4DKGEqJHW349qESX41RJq0aTvH65EhryCPc3mNPDMULUWmKHyns+4bGM2eSvpU7WsXo4RwlEm8Ve4Bp+CDLtM3j792M4UMYQk7IcHOLjxVO3Z0L3tv3Q6pwN+DQONBwug/TtGaJPcZtFNa37Oa35M8922Y1Hf66hqQUlsPLEL0/11SkHP6PN8sdYktGDWR3DSbPDkDwlAsqqH0UN/X04f7Eaqp58i33mAnq29yHKHhnE71fvYkZpBoZP9YXCy1Hwmx9CwJlNcPpqGtxx2Q49r/3g6zgz0A1MhY9uCTAqaxtvXbuWR82StXzTMpnkMk2ozdWQLKgc9Z0VKK2iC3MMR9AD+VYLT6sKmHjOGhaWCKltzzLq8ltOmtt0aGqdPv3upEmvlFeQ5dRgfO7gCxF1c9Dq1A0LGkzhMR/nwlfZB8JlfQ1weMOv1qXaaee1fJhmnscLS5klinvhnHMp3LioRh5NJnR3uw6pbRlBx182Y9DOWozv0wVx/t/sVhAImnsugEAmDow6k+B7ZSyo7byGs8ORbE/+Tkm9UpS4owV7r7QLG30VccSdU9gYkcPtJXuAb40XXSk3hEiLNSD1qzeDzDZwnZXIJSACq64YsMso4Bnnzen+ugLc+kcydgv6UGehIpW9OSesSNkF6lXTRfdurxUvH34OkhINIHwSQ+BAHe9YMcny9+ZnfCHVDTaNeI8pN69i6M8bOM/gOB6hm+g9q4LfvLSHTXccaf5MTbiiuxqeptpDYW4JKMAu2KVbwNKHbGBYThJmuxvTY38RDeIbHCn1EO18ZakjQQs6xhZDSctyOLLEEIZfOsxL+7Ql+zVvcPTCMrBqj2cpx0vsOWklXFpfAI5+9Xhrz3UUGjN697eip4Eb/IsxEKDK8F4qHsyXOIL1YDFMzM1ivboiNlSt5/HDZCTeId2Y5DeTWk3HkYvmW4wf9hCP6zzHPrcouPgzCzrvmVpcOhkGq3ZWsdb4evHoMdtYPu2H+Fm1LGRsjoem5hhY8K4CndpvYkDWbfzytAcPhr5E+1PjLVMr1sDdRQaioHYnKBksAU/PxZB0q5Bjlx+GGePvsJHoIYzIUqF7Nq7kmHgTR2rK0JgfQ2iYUoBRCUfg2/pCsVSpGSgGboHuQhf+82wYdElaLXL9IuFxjjX81x3GGwx0cIrBdWxY2YLxig2oGdWNa0N+Il9s5l5NhM4TzXDtzkro+eDOC1yKz7xXr2K78gQ4MZAMoYorIWe7JfVNnEWr3glIcfxVtO6VpvZgAqt59uCklwaPo9aysnsqy7z0BqlxRrB1Qhyf/Xoe1qWWsmdAMhiezcE7OnexsuMO7st7jI0FstRdMoac2s1hmzXDH2dtRPrnjeD+pY0cPXc3GEiJ4ZN+MgQ8iwfTi8+Ewb8l0GiFCVRVoEnfepUoIv8H1utZccn9dfBwsJr/XJzP9qutYZJGDLhfMxE1JWtKXkXKSsqXZvI9n3zMqDqKa7Tu4c1vHZjhZEaPTJXJuX44bc0WscptM5hXGAdLy5zgqxfDNUU1y1X6kXwoexfoHM7j5X7/4LcebRqaPpbOJ6uQYkUFjjVy4LytgazysYNdJ+2ExJ1PLZw2mEgW3N0IloWO/PNxIN+8tg9kw4rYYulo0PI4hM31jagdMYAHpLVp3TeiZ09syKPKiGe3BsCz4ikwz2oj+DyIAyu1q5A1u5MfujvCG09XmPpsMdmObMbV/u/xnbo6xctNp9TIM+zZEgq+RRrcYT0Zylz+ZQ+dZWw7PJ47wyv54ocBGPtkpEToUc/9FQLJu4216KGdgkEjdejFY2nia250rgjpo1EQaL3fKpK6lQE5VU3snyYUvc4ogfzXuyBuZRLUjzuOFluiUaNHhqIGf+AlmolWR7rw3lY3jJNaBQ+WLYZrGrs58wKDt3g6WI+UllTFBnP+maYzbp8r4e8KHbZXy+LBid04rvwH3qpRomvR40l1n4g2hNjS1aNrSY0WwZb2IsgeMhP96HAWbalrg6AzsbBI71/MWHEHj3kkoOOuF+izZDNOOV+LNnFXUUpuFZoOnUXz9gGhfd0yLpfP5aEteyH4cSIPTNvOluHlUF4vY5lYb2SZKn8Kk6xlyfK+Ca0ddKbkTDP6KARqGjWZ/g+4l/ezAQAAAACAAAAAEAAAqQ4AAA==eJwNl3lATekfxkuSuvcyqCglWWa0kPT9HqGkUYnsS9bGkiWM7EKyZKloJ7JUMxWlc4nonic/FdkpwjCiCGUpMsgufu9f55/7vue93/f5PM9zEuZrpJSmJBSdzUHPmiFYOrlRyU2VYXpUxks7J0yskHHhtIyfo9RSM/G09vRki7JEyrXYTI0VzVm/6RLZy3V0vaQDVyZpuETvb9pSqJLejXdX7g9zPJloacedPRx0Ha01UtjxF7rtby7p3GMzdQGvX+ksx3bledM0ksHpwyjamQMlZSvcE2Jp10tbjPN6o7OR28M+T4ZFgVq6fWEHRvb5rAs6f57yLh+nhWdr6c6ecLp4oZGuJ1dR9F/HyO6dEV9Yac6Gvq48pvg6hV6+RI31ufRv/nNaOV0j7e6rlq4ZTVKuzR+Zn+5nw/ssl/DnkAl4lW4iJZerpE+7G5X9x2W4n/JCjHJY+aVsE5YckGH+OQv1FkHwGn9FafnKhrM/NeOr0c+px5MSWmNjwyNCPHh21k96ffUeaXzN+e+Ohjwh3JST45w5uEUcLbpUTW7/K1dM01SoejFAMYu6pyS55NOYTlYwm6mRes7PRdkNlTRyrIyY1811H3fJ+DdFRpFrDJy2q6U7o2ToDqsl15GxePxOoYsNI3hz0DXq1SWTr4v5JWcbscUsH1YP0+Ou/i+IHBto6oJ+3MzelZ2duvCZsGyKTNynLO9RrvtxTwuzgXZ8dvWv2Lw6TFcu7n95l2As+zcHW8/n4HStjHPi/nvbKvg5RS1ZX8rANci4nzlSidlVoSz7cZj+RA927xPJ8YVGvF6pP9nPV6eU9lfxzbzp3NYjjOtffaNnTbbsVebED7uNY58uNynfsJj+G2eLzgYn6Vq5Fu5i7/dNC3SfAjRSF9V+pXFbspLQfyK8DjmhboaMb2PUUt/cRJwfbwePP9WS6TEZ/Y/IiJ1bQppDDty25k8ePqaMTrZdh2Kf1fmNnqvQlP0f9Y43Zu8sd95d5MPfXSdzpxG1VNNtCZt723BdXhi1+EMjGQ/LwQEzGe1n22PvDI3UzmYnXp1XSUNdC5CzR4bX3OlKoXYtHq04BgpRS1n3ZBj8sMMi3Qkk5LbhnLh8Lm8OMilpxfPFer2HKsmtn1r6ekWL2kUe/KqOeai2BXf81YynrXhLm1ZZ8fpBxLsvdeYXfq9p3CyNNFEjI7K1WjKcqpEiBm6BUf1LpUBvHEKDNuCoi1ryHpqOC2kypt2SET5iOM7pnKCM8ER0iSF39VZxau49KquWyWCyRuo7+nd0SLmrhBeNwuGrsZh10YLndjJgryd+0tLocezY1pJr1GeodEYb/q+4ivJmltFHoZvCgBzMnKORri+JR8w2J/SdMgf/TZLxarkM/yFjcUuW0TJGhutgtdQtQsat4Z5Yeq03W4/5SX+2COMFD/ZQj1QrPHy7BM6WgbBcqpbKcmQMifuQ/8u7Xvx5uGC1cBy9z2yT/7zWkI2/dGY/pwzSi2zOk30N2VS8e7fQv+dNY+mgv0oa2EKGm9C6Y6J4Cn183nscY13FXN+rUHLbEqt3yuhU/pX8e96m0Q52HLvyBOVFyDRkYxCeVKikFtEWCIsSDFl/P6ExaMaNJ2y597Qy501XC0mTmEB9IwdwyicT/jfrMlW1eU1npNcUKc5wJMZDVzI9B2sMZAy4swUtbX2xyVYtmfippUh3tRRkswnONp3wfo5aCqvswiUhXTn9n0J6s7qI+n3w5kvCW8KKcvBsg4ytwmO0vBIlx6JhfDiFE2K9ekdYnDzm9Gkvbb54k+a2M+fief05IJzZqCGR7MXagEBjaYZjDrTNZQRZqqVnZSuU7Pta9GweiYGJzpgWLPR/aBfczKYpjt+a87xZ9tzKczz3DLTnyTExdGS2RuqxYg2a9ZHRbpuM/10S3i34qbqsx5We93odqKuk9/GPyXhbDE0e8IgqN/1DLR5+o3n6xAlD95+InpUNw6EqyefAEiWgH6N7NzHzbBn/3ZYxukBwskbG+YsyTLJWIXHPLVpY3pKtO3Rg36giCl+rx7ejE8j8TmJ+YrUWbYbImJ4Yjrh9Mnocv0Hfvi2VlnTXkx6V9+T3v4+lL9YdeEV9MQ0w03BpgxsnChYWtTWRptbpo3qDI9K91VKyoSn6jd6Jg+Ldvg56sJ3fHufT/FGn/0JJM9fjTLdYNjNqxibWufSHSqbAKj8adXUxKGEbHFfKyBkmmJmllgr9DPlcQHeuazxAR3d04/r6VjxLvy0P0XtNPi3i+PHqY5Qj/GdNhhuc7+TgnJeMVltlBDe0V8K2e6D7mX3oGdoWDl2S4GOgRcdhTRRxNJorpbNU7FxDbuvb8R93Tbiyvoi0mfO45ytbzKtRScFxwrsXCw6Sn5LLrxuR1O4gZu+QkK4bhB3kh4xmqVTcfjNr+94gc+FHpo2u+FCWg/7WMu4URUBvB7A7IwkF5/x1R0T+mL2IxF2djNmBHXltmwYyaGXAPn2e0sjdwvevPiGrq6fp46GdtLF5KC1ZW0gnAjXSHG8ZHcQsykSW9JiglnqVHIBqv1qijCnKNA899lado4VXikl/rkaaZroFpYs74YBaxiLB3pvbrtCJ36pbjsVcv404p7cJVyqGI6ZSxYHrdnHBUH1+lKPh3jHl9L93/9D7nxdo72ANF59ey2klOXCYIuN3wW3pKhnHZMGx6A1reD8OTDqFdXYrlA/+u6nPwaZ8nbRMN6HgAAKWH0byhBk4IngL7F+lXBYM14kMche+G7IwEq7zx2G/xW5c/dOf2xU4u+RHGXDKugfUevUHah3fRG/e6vOcj9dp8cPuvF348csElVQ9VYYyfBCur9egg1UoWt6IxZ2/ZXz2HoRljsNP/ojaoJu57Z5uqP4sJIc+UOr2/Y1G4XuLLOzwPlxGbexgdK7ZhJlvBVNGwuPE2oWl9bTwbqqz2RNDnjG9gTSTf+Ha1Ce05NpJMtxnyQ/S+9EuI39aNbuY/Pr2Yym4mM4a/FCMxH65odHYU9AfPv1N8eRLojLyoCmOi723ibv6KTlghPV8OFQkQgqyxUrBzkTx/3cuzcLgsaGo6KZCM4/NdPahis98Hd2nl9U9WlHWndNX3yDfZQepYuovPHFTP565+Slp/O7T2b9uULEmimjyvZMfHSrJvrKaPvWx4u7VDtys83Fd6LBSXWnPLFwqEnpz2IdrWYex/PNepE8/iiCXGfC8moTchP54JnR8uUp0kT/EOfJlWCaoeaaHA+eO9eP7+57Sb6XPaFvSEfoWo+bFQsfBNseQ0uUYQnvvx4NdvXj7XWcuWdiOl0ZpuMcKfS7FSJ7UIkKxT9Giw5EspQJalD3VIszzCOKdHyuLPIXP/CFjztETaAiMR+ruhfj1/CQ0Bp9E0fBw9AyzEt1Kn7v/NokjLNrwoI2/8aS8z5QhvHJmRRr62kYgLUNGt6lqySYkCZZKNrLD+6OjixcPiTfk2kVnKDuuNq/EXKVbOckyf92gXXQqrxum1phIXatUUvZMobeWmYhcPQ5fy28rz95sxoCrm2Hj5Y5rcU7Q69qJL57Q0pDkTKrLXsYfooax1YYuSk1aBJKi85Ez+zCM3m9BsOgQX29MR8Oa7VhavxV3f2RiT+gOxB/Oppj2PZX7vVbS1k6P6cydCxQsctj/iok02Xi0knVDi4JV4VjuOQML38goFx3Q4H8y/MQdVF2ZDQP/Klq33I27VT+ljYMfkUp1gtx69IZXO7XUMMCTdCEyjgjetgqt3pqchjitJTK/BgG5NthYLeP5VrW0oFEhs22+XC7vIN9aa17Ydi8c3VVS65UpCI45ila5YgaFaSh4a4+aCU+Vxf/ICHwlcvdwL8XKQWTqRwOOEP1DM0bFI0eqdR08tHARfc31vozkBjPsa9MdW68fhPnjQ8q3R4KZJzJWif64a5daqvYcqzO0nsH6r9fSlcHp1HWKERc0hSuO+Wppx3oTrP+iksblWiHEJR+ZQ5PxcKNa+pHRCfPKN6DPrw1knGPKb3P1+cTgf8hJGsalLld17e1cEdU6EqMFY4mH1NI37okl2m2wEPyYFGeicr1a+lAnI7/f55P9X2mppZGWvlpF8iqzHRRQXkkbhF90MY9C4eB8xV3kd4jJdjwWfad7nJjjX2rJwCkSpZc3oTZPjy0G27O11w9KH3+Qrl/6SJoHWnyoXQKH/JW4E7Yd43+2gbHoqhN9dyBYzHurvBuuigzVhTgsLMnRmcdl0SHzbGrRLpXaxD2g9d7N2VH0N7sBc6Crz8EVHxmVpXvRVDgcqW+PKxev/I5RD8TsjTrpfGvmsn+SNWvHzWFfu3cUYPyGXtzVwny12F+c8/Y8cQ+C164iM2+JM4wS3w2X5Q44KzR0LFstve2yjNwORVDL+L8o70tLnuTyhFxWfyJF6M/DTSXtNU9BYwxwN/YUjDc/VkKF5r5PErnRJKP5nHxalC96Z4oT63TLOVueTL5i3af9Geg8dTx8Zq3BDTMtYgwX4WyMWnIX/mUWpZYef5+Al6OHwl5oaLHZYN3AMda8NOgEeVY/JFvxffTOyZanTtRIswen42t1DkLeHYJ+QDa0GyxwfcVB2P22H84B0fCf2p8/6KfQRLMG+n2khsPbneGV06NRv0MtddbXAoKRBY6jcf67DPwr41FoDqpmX1Ku/5Dxcb+MzPgIpeMi0MuQLKo70ozVNS9pRJAdV/VpxWNF/kfoqaQt3Vqg9Gs8agKvKd/HbUZzz1AcFP48r/o0pRxcSwnlFfTD/Ak9XzyCXGxzqXWYs5JkHqXcHbgPG8T7pxUtwNHAYyiKlnGvbR6s7sfB6+xSGN68qSQ/L8Cmbjr6Xp5HttdeUqclN6hmjSXH3OrMpSdNeYqYZQ91O0zqmoHFSSKzLVOVUxlq6caEWNrQN4qGegfSis7XaXqHLdTx1DBuctpGsnYvLe33m67v3dlKWmoUgrwTcPdACPJVPXB2jrcy5dNeFL4tUyavS4Gd1RfqlVpBtrrOXPfch91qmyjepAObp7Xh/wOaxpN5AQAAAACAAAAAEAAAEA8AAA==eJwtlvk/l2vbhU1Rpq8hRElKpjJkqCQZruu8lfu8DYWtEoraEc9OqaREigwZopI5FWobYqMtmhANIqQQUkhp4IkkUp7ez+c9/oH101rrSDOzJiKf+HD0vaate24rSdZ+wZ5yf0kCuGz8qiNFuxSX0u2WVcTZqJtkRg+zuaOVVLz/OYw/74a6tGPw9uQf8I2chj3THNRMNFDm+zi9Y+tEibs5pC17zIzmSkJL5jBNsHlPEtMv4scNt+h7vgjGjbcSfATmgORrCfy7TIczcVzBuWVfQI8vM+TJ01dsd3wOmTciiJnnK0n5hmHy15Od2PXzBCO+eB5s6FSEgMG1cGaFIZPRYwIl6qGgJpkIt/m1IGhAGL4eJDBYtA9y52XDUefDsPlfIZib8hCrNP/G2SWbGN6nCuvYkBS4UJMJlak8evL7OXIq9F9iqC1H310wpwv68ohk3gnWOKuQjSq9zULSDVyMZnReaSUbaCkP8bpvqcGfW0BNIQu2a6nALr88WrHZFCRaXOCMDQ8c02RA0+4pbeOOwInDa5ndsaKwvQ8Z15qEDWNpfNbzJEdh6u8qcAlXAE//ayRW8SUp3RJOjksXEy3Ledyi98Vk8mYnMe1sIjMiHSS5QZAeaKgnSqNi9NKJTZAwJQtjGwMhYKM39C81xJKmX3S8o51+yeVBp2Em5O5+Ac46/NBVLA4OjbfpMGfPuGIKLFdUXi8v+4BN4emDb2oIc7b1Dxh/W8LOhLaQyt67ZI3OHBrRmUjSPyrTu8+uYlgzhyPfL2PNRneMmPJhlTsFcMuldKjo4cH1F3/C9OII2CW0g/nuN8NucDKFKPePtCwsmopVKMKphQpgd7GVRkceoHEL/cBWpRXMH9xixJ0K4ESCBG1RO8Xlh1PYcqER4/fXsOuviFts29bKxsmPsV8K+Gl05kLMbNlNNRkejtlfYjUFJ9mTf62m97KrYHXYdypoagfS3gFwXtSW6m3NYKudV3FCfrEwXqQA508Lgtg7CfD3+kJD46KgJuIvauGUBoMdX5il6h60v0OQ49UOcd8iI7igwV/snzEvyJRfErt7x0syd2ch5s/OJz6Haon8jYskxy2WGC9RsQ2XzWYTl98i2iFroWSXEvTXV8Ov6S2QLK7KxdSH4TnRFvIt8Cu7c148jVlcT6NlVoBM2BOaNSgHDiVz6IWrvnT7jQnas8EA8gvn09d3xGmNhSBOpJ4j3+Jfk9mOOtj7RAArFt0nH5dJ0QXq4zah6jFEddqbuD+UpmGfFuGC82Ok2EsTni6aoI9FPWCtQiiUWj1CI09N9JcuI04XTyJ/mynw+jRhfL0k9Ayq0Ffnt1LXl9N04xEvuC/bQB+svAYN915BpE4z+ee2p4XOojJSwwlwSbWncYHyJwyeNMIjp76Rx3Wu7N2HE2TXRAebX/SSpES1YKPpC+I2+py2GxOIadSG9JtXGYEtr0nbajsU7Qf8XC/KPfnmwvWHH2ecS6Rgd28mSHvsYXwa0603MWGg1CQNTx30mUc8JaivPgiu2Q5oP3yFXP4YiB8v89GkO4Xkxmg16XqUjPInBeg6d1UcM64lKTXy9PLXH+R54AeyfZY8KHeMgX1rKBR9jwf+zdpMzkNFzp+/h6wSUKS1FjOk6kY884onAH29csD3m/cS5oxjezjTWP6eximvAe27kfA5NQUin1wBZ80Zotq7GO/8GiQxWZK4Jv4ysdO/ywp1KFJegxDV8VPH7O+itHUxv4VTgzrNvyoDz8pWgXCIBxS9j4P2nxfBfnIhmhztIRMf5Gh2twSt4XRxyexADKkeJnz/z6yTaYzQ5B+wbpkNjBzQABvjP2DnSRkmyPI42bN6DqZcaSRN86tJm6MU6l8Lsym764ZmISVk0NwZJ+ubWIMVi9HdQ5HzKguAtoNm0G1rC7cMePC1fQRsU6SwOakU/zNqx0kYqlMCXTa7JopI6UAP/b/s/LQgJn4kDopXZTE01YPJjfwXNj6Lg5UGHmBYVEiqVq60dfEZIZ++W2HGvt87u1mTDnxIp5KTm+iyEmN6P6gT0ckBveozWKU39rB8pT58N9GAL4qmINBiDRc2FMOLo3zrrWbLoONoBwnqz2e97vWwYQsjQCzkrlW+3juiqLERXuneYB6p3qdDfYmQGVBOZzU8pXI/I4nB8zjCW5PGrn7G4EzMO3bZxWail3eaHdiyFzXcvVkVz6VIE0eJQfNcesZeBc7n/6I1K0Sh2tMKpkcNIWhTJ6PwUpMZ+tMczeoayXWf1+yq4B+s+89oSLbYBDP3+Jmr43KgkCEGwrs0QTh0AazqOg6Xz4RDqPYaLKpqRKl9Z7H7sAo2CP7+grEAzJIToKD7nJwzrCSnbv3D6sUvwwDXUloQ/oZe0N4CwzEE1nkthWkjS5CtqIeRjbp0v2455enKopm5CxZLaXAS8ToQGWyPzgtj8VewFT6YuodNtwrYmW918GUgFE717QcruQJyYbKU6AZdwkKbwnWxnfJcYF4MnXFi6LK778n2mlISrX4eB6Q4csgii86ftxh8p1WhUD8OpuZpAG/teljo3AOnmyfBaGskfPQtgKi4FrTT0uf2asnTxJYuomeohlKhOni1MAs7k08wVTlTIOnhC63tSoy2ySVS+csTX+tqoqe9HOeQ08W2796EL2RMuD/SHpMHbfHov2+UiC5vYNeP9NPNvRIgutkEdu9XAXVDF+gRYsBPRoR5tkIcgmeH0O3HrLkpl+MoQsRw+RZ5tDaSwJy9PDrLfydKfUxCKa9CRsMlnHlyzoCp9swFfescMvXQGBfE9bKOF/5hNbs12HH2PivhnclpSUjSWrmNGFslgT0Xxaj31utU11+RfR+lA6kLA+F44zI4k74VIqqUgFu6FeI1dkDwULeVfPAnc9UAIUzvfcLqtoWyOW3tZM9rB7y+7CKxcVPDwxu0GXp7BLxz0qG2q568iTXBhQ09JGWnlEWlVwqrFxlBDGZpYODa3Ris9ovY9M+lxgtHyO2dMlDNhdlEJppDQKkGrAEN2PbWBSpCsqHX4Sv1SPrJZKgPMgdmTkCs0xA1PqMACqaVjEQktfQXq0fHJQYoHfeRbDuTAQZ5v9i/IAeHeckko04aFagiBt3lw4w3sugrksOudnexKP85x8LleTPxd+wmSnIKjNeaINp9cQE6bYyCx8ouwNBQKJY/C91bouBFqj3s+ckHRyesoOyQAbjKecC7RabWGpmR8FvvQL78HhR8jQJvEWOgiq1QlliC8l1uaFN/E7deA1R5sghrgxC7/hOOXjVC3PSp1ahlQvGo7wOyPOIGOVily8ap/qAby2ZByVll6ChXZEoCHOHfqgRozWaBvErkTnsPs2s6u/DLUD/Zfy6aRpkXUom9WuC4eDFc71wFm9QKKF+cJCPHlqDy1HrGdbCN871zgnRdKsLmSzLW62SDWdOa/+CBw7qWafFf2LFvbSRhcoqMsEvx8J5PrEySOvQUTtCyw3PgEbcG7E0vgbD3QxiMV+CGHJXo4Iwv3lF+yJbuVMfBJc740tMPR5US6d9UGqhWP33ldwim8TjMn59kXYC+1sUzsxmJsWqyIFIPp47FWtgvmMM5VgVjvfQQi6bR7N5ds6lhzU8cctiBc9/y0fIdH+nT351RGOCYrvpoWD6oB0v4QqwNA0xR9KaLxbtJHj0e3MBWjb7FsOB+9liJLH1TX2uzvlqUiuSm4ty9ByBc2Ajciipgvpgck+rRCqGn08iESzSuNhOmu7JkOZeaFGx6UI1a54fZ5EeW6LZQnL6KvYWakcIQGPGZFvm+pPGGwZAglgMPZwjcnxDj/jzRzypyp7DogRJXkSBIBVdl0IQdWUThmjDaVeWQN5r8NCHvDOaF97Hbi0vA/vAAiDR+hobd/4B8ZQZelJiPz/jK2XMrTPApfzZ+X/KJjeh7SMpfC9EzH+ZSpmY2rWt/Re0cr9BtOyWhTiQcnELyoG3CCGqktmHZNQl0PDfLrurzAWynnWT1tmZyp0KIDnSNk92qRzgjf3d8pEfwr+XZ8GH2U2gVL4PTbglw3PIqBNZKs37em1EgoMBiiWAENlm8ZXPNwxCDX5F2yZdsxlgjsV3jx/JQFmSTk+noTDM8jrcG+yYHoCcPw5S/PHLPc4h7/BSOfLbE8IhkkikTiqVlZzht3+NoZlyJPa5FhH+OgrWUziNozs+EZ9AJv75Gw7ulodB4IZ+kmg2h1Mlr7IOdPui75zopN7hPzE8Wk5tfZuONAm2cuy0RY041ULv6+5S3fi3cFikF8RQG+vNeozb/Hdy8SA2drB4Ty+c/iFPFZXQr1uUGht+TZp8ONpWnSAvmuuJZlddQEnkLVD7VQElEIRxZ6w+C06t/O3wxHuZushOMnIXhQRFOL1SVnGftcE9MI6t0kMGVfCboss7D+pUAR38sVYRJfW3QeGgCTdudQbziLBGUi0DP2/cI99ud5M49RlfftTgk7WOx40IdGXorT521usnBtkhQ6xNnOtLKwboxAWaxwtB33wzeW22CQeUYskK/Dj2PW2H7wUvYoX6PfXJtHmszmkciV83HB0daSKlmHSQFqcPP/wIUvLWBDc7fwClJgvpIFpL6rsdEo3ozrgu+zFXkutNZg6fwa6AazdraRqKKzHFx8iw60KTHuV9qBZ+UWli7IATCldXA9eswPSH2nHJaBeT7uQhc9KIWp7QD8cYLMxT0qWOvCwjTj+Up6KB2DQOzzlDB6+dAKDIcxKL04LnQCJ3coUa913thrcQn8u4hj+veL0SrBb+Sw1fEqF9LHgleZ8vu0ZKkX3qXURcBQ5pmdRNufNjO3EyaD32b3MCqNZ0WiLbSyWwTPP+Cz0JfZJSt/rCPTCyotCCzBtjouy5oWaiMly4PwX9XUObOUT0ofeME4569jHFBJIipGzBPhXdi4lgKjpuLUrVrn9mgfZOYM6BOhc72kpMSPNoS2sQaRQwRMW9Zmrj9EMSFUrCY0Ab9LAFYer+OalqV0MAQB8rdOoa54yPsaY+jFiZ9eyxSrY6xAQeM8KrR3zB99TqsUrFnNNIjQWBLPKMldBvcFHKgTTqWYX4cAoWJKcZWtZEoFt4mqtpL8Jp/NVmZkUC83Z+xnlnG7KaRRpvlT9+BnsRyuGEwRDf4FVCzp810rW8jTW/sp/8DCfr0/Q==AQAAAACAAAAAEAAAYg4AAA==eJwd1WdADorbBvA0bKXIyElRUSnRotRzXU9FpUGUdgmlgYzSoFRUirYGpahsEhoIpZwjlJGIJEfIFiojHb3+74f783V/uO7792reVkYdjYFR6ELIGLpSq1IKHX5mHPFeiNhAdVoOqFF7pBkH/a1CG+1R+LnMClOdcnH660vo6bfjkXwQnaIHU/CfEnVvbKJASZGp5QvpOtKB+ZL7kchMnhhuRbX7eawJ2oLvMbm0jp7H4Ql+9Pz2EQYvvqHAxx6z2gW42jUSORvXUbJrOS4eC+ThFUOQ9Xo01Qvm0i9yMLRGVqLv3gXkO3xAYstcot0fXyozcMGuAd3jhlFWYSMCDxqxZsNhBhkqsu+NOTvDoznEdRVd0g+DjUZI1nDj0F3lSNWZTc9VMkLzynTahB3hPJVIGqoU8/DUOr5cvIve4zPg8+6HQDl0NlIejMKtyYu5Pee9IFFLAcNnp0Du8Ha+0bXl7/Yp0C50RbJQimfjtNjgn4g33u3CI/tEhdEHV1ExJRezUo7R3mEfBaHjmeZIFu6MZUf5b/SNmCrMSn3OWW8TWHt2Gduux3F02zos6lhFpEdT9Xs4P7+eSycRY44YrMqzdWb8IJ2JMqMgZi3SZsL0aOFS524cHZaIat9A3JYZxerWILQcGk2zhu14sqbNxJm3uC1egfZxb9l3KhG7J+9Fb9ZSPiu34X25aswJ7ISkli9r8wP5F/eyLtCXeeXZPJO5GEUnHBA9TQqXggSoPToGLlrO2OoZjDn2Tphq7ClccNCW6/cs5aIHT/DX4LHIrLskSBN3hPkBXe607obw8jo6CRVYdS2VphP0OOA4l1dywhBhYSrs+5KL5CYfroj+gtC1WWj4ZcqNxSZ4O3s+7gV7c6F9Hj6+PsnK0lMIW+MB9xdKUA9dxfqZK9FTJ+QYM2lh6P35bK8aLBT9UYhm+R7B342j0WongIeONfLuPhT0dYxjcIA8p/X20KcqkGGXVClRaCbMfeWAANc4eE0oxr6NYyiaFsuLHun4khbNymxTnI63YeFlTx79PZe+6qKc2jwWGv9KIC1vPOXnLca39noqaaykkaCFWcLrMH/+F+q75GnoXo4RMmcF20bOgE5SBt75GvPwwFjaxtzi0Q8J7F/TiUWPg1iWkMWmNmM6JSeh36yK2o89mL9bB6XhtnC0DOej9mRG68rDMnMCW4ZP4tFF6pyy/LNA8toohlkOxpb96jiiP5wKF0L4oPAqXCxU4T1rMGtNJqK0KoXB549h7R4d7GWw8OF1M+zNegOjc368s+VPpsRY/twvpLnaa7qmm1Fsb8mfHvujK2sX7m21QZ+vGspNQZ8pOnhSrEnjQ7NxWGQMT6+sF9w8rU1V0wmwrlWC2gEp4Qr2ozDrBY0nzUDu45nYcscBJz+PgoyNBmo+SWCVy2au0T4mSOjcxBj5JMZlHkTXnVGUvhgovGA+iDGTXWjyTEz49msWXtxLZ72iH2UKNWiiIoobVUkc7zsHbgUjOMddkV7XZzGtHwwzloeGRZ+gzS2Tsg9dmRH0H1423MWnX8Hc1hdLBWUha8qfwlc/FvO8ywQiIjUDTWZN+L10B80MH+N02hfoBZAe/T/RUFWKGM+33GcVgjsB8eyumQ/xeUvZYuwBwURfpvTO4b+3PaG615AZvaqMFGgxOEoGg+eD9fqH2FzbD4waLiytUmbtj0g+b/LmsB2G5IPpOJoiirIVLf+f/78pnmRPMYn15PoCBBwUo/nodOSNG8ui5Y2cvyIdEtJRPCFhQeXbRhi33RAOlkkIn+jMgq8jcDB/Avb1Nwt2Wm2D77p6Qfl5GX6NmCHMnl9I0aVRDH81gDP/OaFIxRdaCuuY+DwBPqcsqFlshv9lu123ETQ2SbLSYRhj/11DyZkX8b0mBg+Ccxmb30rtC0KYTVvJrrM5qBiagpOL02irdZJqVzbwhHYq3Sr7BNU3dHDSVw6vDfsEl9eK0vPEPg6SjWK1wwVGNG1k0uvlSDu7A8taljFaxx8bTqvgiqKsQM1rPEeynA3uzXhzugLyXglIkTuMu/9W8KZNOv5iEd3bhSzytcWrL2r4sW4ZPna50/65KtanysIlfSLMzqqgzNGM5+Yl4FKrOgKuZzEw9QzfdhtzrZod7RzqoJQwhfFPDFCxNIbeb01wYOES6FRnoq/hF8o8G+Hi1QR/BS8aXd4FrSlybCkdLnT4fhfie0bwvG0gXCc7I36qIxxSHbjqG3CwxIqyibb8dNCTogqtAru1nYLYRx5IrR+PFUU9qDD04d8TEvmm+hbXTzTgDOMLHLLRj/EK4pgfkoD2siiUBEzgqQ3W+GdLNu6r2mB6xnqULrDF60pNVmsrChs1plHF8x/6n4mjh3UqxJf+2eXbBMjHv+e7dRf57kgMFe8HMuPKOFRL92Pi5AQ0q0sLOhycWDfxIbx+9iFX3pMpEa3wGDmax2QLOHjHCyQ9yEZ4nS2uzq5kcNZJZg7dgE9uoRg/KxGuJW9x00GZbjVFcGldBbGQKlbKboO8vhlGGVtD09scj7zt0C1ph9s+9vR+Jgaxdh2q/CMFfbs6hA3cFkRZWLOz8wtHbnJkbvcadhrfhr3Gb0HPS5M/vo3B6q5QROxKxYHlsbivFgLFMcWca6yHQS7TYPKzCt2WUlz5MhOKez6jcFAjV0uHoX1SAlq3rsbYTjtoJNmg3Hct0oz9KR42CF/bvgrWlDhxsq0lFPoWmA66OYAdvb0QT5LjA50PtHigQfPlpjxWEMFrHwuo0RrIRi7CvifuyJnqitfaSbwfNB/7qxP5bOEiXC+6B0c7ESYNE+dtXOJmG0+Iiu1i++BobqQAurleVKp2RsZBBagYmbFxQwSl1M14pkGbIiJR286ED2LsYxMeaD3KKQXH6BioyOA1vbjRUYagGc9huX0bXLJ+oPsWaBrgiob2XbTZHYLLa+PwVTOJbo9aYC1miawnM9Dzaj/jvy2AeakGboi6IeXZJnSv24Tzm5ew5JUt+2UNeOGMNeV0rgAONxkbvd6koySJj/724cevP+AY8ceETC/Ki+3g4rc36aL6AEHNASzYU0W9VzKcZdWMbKM4qn/eSX99UaYZjGFOUTXWOKthwnRTVD47iYib0cg2i0DzzQiUf94JM5fNMHttDtGbZriblkbxNFs6yith6o1w7IkLxa9iEeGdtY04GPIJdj6ynH7Rlb6y+xBm64qegAB8j9/M4BOXkCYqzvSeAvxWus//2pYwX+oQCtRrCHtP6H0XZa6lJ8rS/+bAXWeoPRLh4Y5IXIpch/EZC+lTa4WcgSWMvOJCnV+KkCwZCtEXMqi4nIohhd+oOecshX65fJo/nXkl2bCVs+Jvk+XYne8BW8kk3EkOR6BhGpyzPGkoXI/57+148YgdtcaZcVXBOywYvgJN8YkwHt7J5fvCcCKa3FC4HtuarCC9aytCTyzF25R0OpiaQ3q0Khxkd7Ja0xnSLTKoVziBucGSQsNyUWGvzi9oyLXhx1pT5tqacMvvSCSPiYLSiwA8dz3AWfExeOOewGz92XCOKcd2C39qScUgvqcaYrvy8O1aBaM+/vm5M5QZIFiGr89Ww8LSGbuKvBArHoMzDtksfWeBsmZlZs9YRpeBOvpqinDrAjcmT7ag04sqRG08iJFTV0Lk+DwsO72Nv+N3s2HkIi7bYQSVkEge6wmhtZEK1HwbELBwNtTTcumRqgPlL0/xZGg6gocmo9VqMRyjvbHVOxB+fmGoaErg1q44Kpf5sct+CYUWxxEUFIejFWsgEuDBzpmJ9F1tzvXmTjg9yQrdn33QK5+M586X2TAsj/X769mglcz4jmTE3bXEhJYUnPNsw+SFGfx1pgbfGpox77EDxnWl47RHAtwnz+QGvUg81reB7Vl9pC41YHj2dkQqONHyqiZ072Tizi1RDls6DI+WybF8Xy97T9vRqdkJ/zwRskrKC+3r4yEyYRdVYpwQvjkO+kecoJQSj167IuZIhWHx8rv46f0DD/WGCyPFx3PBCgnMuHSI/TtmoHKsIxwlnWDuuJATtSS59PNf3LFxNR7racM6WA/mby7hVXYaFP4YZD6rF996FDni4jlsXBuLX5s3wjbsMD9aJNPzTR603sfBZHMZV0xYhS6lEtbqzYfiAykGfH6E8qEDOPa4Hxklc/HQIgQVpeoUDteFwn0lWtWYYpIYOGmiFa6JxWNzVTA+nwDcG6fQIiANjtslWPv6OGU0X+Ku70wez7jGyQr6qL8fzU0dsXyomwT/Pm/MGZLJQfXFdNM4zw/NZdzhKC0U3/IOo7XmsmVmObS+/sbG0LuCl0G1eNt4jNei50A6VB9NkxdDJ80fmds2YPSPRXSSL0Dfwm0co2IAG9FUfDxUjKYiVeHKHC+u1W/k+e/uvDhmN08YOsIkIQRlOx9wi3IOelpLGD4jhmk7A7BnWibfd4bi+qJ2WMdJ0GpmFqb/cU869BqqNdVRM/kZd+QoocpdDmm2dlDusMO8jNEYe24WdecHYdh9U8h+P4vSAyVUjrsnWNz2CkflZgpDUUv30jiMtM3izj/3c8rhCo+3HGDU0zz6eWzn0zlbIOewmyZ1FWy4Usd/LhVDbfBZbLimyxE1cykvkY9PujE42tsNzdFXcfuLHE72l8FgVhs+DZbn79228JP3h1GCPQIvHEFCVBOkLR7i8CV3vIQEn9W6/bEkDEmKUci6uJ8fTwZDI2E3NgWdozwiadp2jvsXpGKlWwx/RHjx6KlozNHdDIvUBKieWUCZoHwM4CrqjxfzK56hQu+5oMOkGa2xBrx4RofNp0rgbCBCQdxuulXfQbfIbeSrn6djRiDHjZ3NvOU58NXdwKfKJ2H7IoAvLzjxioUnNN9H0mDFCo45/8f7AGuEDDkCsVXzWLvkFoxk9TBsmAcMDD5AY3oikn6K8P8AJi61Bg==AQAAAACAAAAAEAAAbQ0AAA==eJxVVwlYjtkX/ypJpfhaJ5rILqQFNVqk3nPfc0spKlsjEQ0SCZFBJamoCDV8ZtRUthZFpSGypG2UrZgQaRMaRaks5X97i+c/7/Pc537vvfec3/n9znnvvZ9IJBI1DBFRE3sxjTZLwSZFZ9SfK6Yx88S0zi4WCx3F1NVBTNky0ew5YjoxPp+zdTcilxe6khtlLiC/7RqUJh8BHTtTCApzgIT0Tuhduy/tHP/gy0iSTYfCi9xy0jt2k1/O7whE/nj4RH5TwCr+lJOxsDbaTkzFDCdhYx0m22mRlyP3oclqL77wZjAm9mM37v4Xo7Zt5NU6K8FdU5aceXUcHDf7EbOIcNBvOQ2Lt0uT/QrLYd+tGbCmsY7bolAIpaLHUFc7iBC5BAGn95luUsjf9FhCyleNg2PnD3HRjVn4bU6c6oy5jKNt0GmcJ1HHqdVP0Y1pIRmvTPOO3UKbKQZ49aY21Kn4gLlbEkRmvYDJ5nowvKKJo7+GQEDIdSgoAaiX2QUbO52gVEMTFJQ8SVhHGqyyn446H32xKD6Nb1GzQKVcdaKatEfAdpmsIXC8wnJgdyidHGGcfeeLqWVVizBv79inwbSkd/gyW4qMtT/HOX/5Gy57dtn0ji++5gvef7RxSybvg5SuC1D/4hxk/aEIpyPUobPYDJztTEncskFY8cKRz3MV07uJg0H2fhS671Tge+2Lg8rwMMMkDLOW8fdkuR/QOEzAXHRWgaaw97m2efyKHAuseKpB/L5qwAVlyl0K2Q6TzhqTPeojsG2SK7i/kHC7HMI43fr9MMtiBFy8MQBGSm5w3l234aRWNwTcD8fbchpkjnMfn6bHMgK+mr8iGkgNQh29XKz4EotF8/rmdUZ9xMcWBwUNSpzE9ARr1643wZw4Jfi9JppL9y8HS6VKjMCJnHzZPZykmQRWGsugOF4Z5JsHgH/1Y64bbkPV6Fxuh44VWJYlCXVouUBMrdzE9KpPjOBbKrhb6Ldp/Uh/Ydhnl5Xyc45VYulsdSGOSFYDlnUHUSlbk9pPtAL12//aHIr9CqIj077XVe8j56ZCP3RUcGm2HdyF4+7wOsQCJPn7YcNuVSjxbebS2oZBQ2mUYLPLtY9j76PoWI+b/pqDtwOzUH1blRBL2gZ52mQrphzLywyjdLxxMhaz+GT0uY+wPmkavH12GO5ltgu+RsicwrlbzTDPIxPbt7/HGW9VYezIBWBdFmb978fTnMesodATWgwFm42h/WwCaARfFuxIfx7kvT5i8vo4PPlLAe5h+SdMg3HuF3ATw3aw61vzhNXmn1wyekm/57oC1sGPZe5capE+OXpvD54bXo7XOq4LcTsx2zuFp0mBWxf3m88D2O6QQvQMLEmZhhfQyPGQOGcSaZcNAveq3f/RrvdZwvAWMa3NnfowdXf1fRfaN3xx/PQ9CKw+r1v8Cl9PZsGbYBGY5sgQC3MxmX6vQMBWDg/Becz+nytiorR6J+g2qAkYhnofQMfPjRitGQTem1bAqt+qwHfZMQguixfm98fUkluMXyfDr3WoxbYPZ/H/4xoe/gTDB4YJY0/nK4NtszzcW/wUDnU/gwqFDE74hpltw9y+uCtu3cWBMi3YWdth882H9XpDIq1cCneLCdTv+8olqMtB21Rn8m1el9nq2PfZS7nU8AfZN78p6yW6WP8m4FrVfUb/yiL+y/KlMM1MCibIx3IVkT2cx9j5gg+1gEqUYfrEMe30+/OaVV8txJbq3Q3+G/6C8w5ryZOIm3DO6AmY74iFjCsDQenk+oLM/j1W+3QVXx4pEfDOM19dLCaO9X+zWrVja0qu38Mjk+Khe/AUSFqgA76fykD/sxusNjEndjN3Eh22Rpm19i/VaM64WBUGw54Ee+tuNxcbpfVtnFRbIok7MByWl5WAtqIpBE95zH3jL/3OAwsXHhawi5x2YaD0J6xiGrTeWIqb3wXh8socXBRGsSvfCmpCFTkFRwq2l2pA8eB7mN+dSmYXl+Ig5wasYjGX9+dhsQKBs96D4GKEJjmjLwf+0y1gF86AYUfDwNVkOjc5QEbQLsE7EUezeKezVsD0866M4ou72ZiBDDUr+RVFX7/gOcYr6+oiqPiny2b74XJIGHUMmr8agKeBJZhG9sDbf5I5P4cIIf4Q5mMv023agig43laFUY8U6b2lx3Ha6STMyU3DlRUOxOBwEGea0SjU3+iF8djJYm5lGAXXGzFfXpu+iOnGq75t5ByLKedoE+5lPoO7dYAzt4W8hT6QEhgPJcrOYGMogUMdr0DxkhXxl91DfvZ7K/jUZfil7FvU7d9LvfMHCP1Y82LeWHM1NJS/h0MeffxHt9Ti8IIwlGUYR1iTeP8h8FBacgFL9B6j2bInaBedjik7CGx2vG1zNHolJF0wgt9zcuDSmAyQWVEM69Zy0GPMc7Ks9sb3Y3r29+NcxNTovAxdG/Ejbd9azb/ZqEDOvzhLTuyR5buaZKg6w5yidU3AvFphhSpMBxnmx5pxvxz6EltWZqEB6cF/XBM4zU+XsGHYMnDNPgnqomBwMNsCgYZboKnjCjSuUvm+p5xleh5Zm4RD6SY8FVSJMxe/R23m09ctCcuuahATOUX+9glnntjn47XA2ei2QJ6+ZLj1mw/izt47wNhTaCldjdVsLGhBKAb23ol0ggX/X39aCBNtw+DOjZ/gTV40jNVuh2a/cTCp4xX5opJLFHybYN2zbi7g6m1Y7+mGTb1neepbjOk6gesW7MLQQzLokr0TDV369NG/cBjTJUVYx31Ew8oI/MAwp7D29ZkSrZlXiQpjNqD8WhUyJMEWnAZn2FpKnkCP5xhws7oJNqhIzuuMgstSD7kDcrEQapkImbNywcjJhXS36xPrBwlw4YckeDJ2DJTnDIBSeWPevMOWN8gbTI8y/OBCKdrLd52KDFVoUKUXZ+fjCI8e1LxyAt1Y/iaxHBQmKdG9jH+4jS1YekrDLsU8ru5JPGR4HgW5O/JksZydoEuMozrd6qxOXwfJUIlVPXcrWBlmHSXwOXo51O0PBWXHO1witPJmC8U0/4saDmN5n8/OOHkDNeoQzWEIw7rA3h8Y/kAblD+gUkIxZj/IxR/ifqBb/arx9J+q8Oi5J9xL2c05NYyHjVmt3KQAf5jJ/Hx6K0dJcQPu6z87Vvp2Y+O/yjS68gQWTG/hJAuCoEDSBiqiASSqKJt4fQBi+oES54P7v+/1s3v3TkNF6pichRqpptihU4Oys2vw07MENPwzFueN14SoNGlS+3IweQ1rONmGaA4ksfyQkgbUydGiPsFDaASpxXCmp3bsVSzSeYM2RXWoulqRqp1oxvYIJXI+8wTPqewlGa3HQWvm/e/1qh2Zz+cz/qlPqvHhmXysZXvfb0xzLdYusZbE3URTYwlsrSnitM6EwqwpB8Hd4D0c/nREiH9qXBrp3bN7f5uw2jneOpBGdocgdSzESKtwnNuvy5CBrYDaFzkp+/kkzfVHOFArEsbfPpelC2+rUj8W+4F5crS5PgY98gFPsXc5dgdwzkzgL46aDeM22YOb7nR4uM0Yim2ziDTzu5i1Fhb7Zr0gtKmPRN11g2nIelUUsfqxZmdHW/95FLH6HXlkFM4NlOwlXq1jSXaID8yZ+kq4A45LXy/wCKgJRY8ZWnT+SCnBRnF1GEZ6ViE+9IY7u3TBp2Ml5E9OAJp+iLNaw/MT5/yOK+hLfNnPr/7AYZS9Xo93mAaxzorCGMe0/JxuQkIOSJOTSwaR6Gku3HGRG9ltkinoP1zqDUa1jcATjOfEha//c/aPd32JVhlPcc2ERRA2qof7WeIORnrSJFB1GXQyvyoZZZjRfRe9V73BRq/tgq3hwWYcyHjPfNqDS1lcSlw7+hka8J3PtUhehja5vtCM6HX9BXJKWwX8gMYCXMFynML8+XtK042/pKPjIm0cknkS0xkP9VEFZFHJEe7VOh1oTN7NtT4PAa/ojaDEfA/sz/kW1us79dXLt9gfrtuN8f3aOyTvI8oeq8lzyUiyX7QKTEcnQsmbiO/193CDLI3z0aaRIh26LILD1/13kd4cFm1qg3qrtTA1Zii0rNjBNf+cK5wbypUKVE4vG+VbHmDv/Tz3YonAf9y3WjuZg9zFFNzNeMll1xMLHAlG/gPI/RmpEHh5NjyaOkLA98hUoFVM+4ydSnR4mjK1NA9BPevBdLKdDB0w9i0uHVPOrTuuS0KLI8Aul4M7eMnm57+aBSwZ5nsF28fiLmViMvstzdo486FUbYE+9jAONZpiOsH4Pf9J9BRK2H+usuY1MGtFDFxb+5GTTJ35nT89/AuKVDvwVYMhJk14jj53KzGB1X5N4UWYYTaXHDgWCpkzoiCgLZuUmHbBIJtE3u5MG990X5pOYzgXdYoxvlqNmjD99zlrULvrbey/WhkGapjgxPfadNTTv2Gv9SNoHR8CzvNTIW6CCmjbDoL5iRpCDM05O1F6gwJVZvYRnYoCt8RHtmROvhfxmxpPNEJzoPjhWqI3UcJ5u5sTq1BlUu5aSmzoHT5bvwk/Z3egV/x9jDI8gF5bsvjzVJoaRxrjoe2ydImVPSiJw2BTpjSM2HKOGyq7GEZ0qcDod2Pgf00Jw00=AQAAAACAAAAAMAAAJhgAAA==eJw9mnd4jmcbxkPIXmIkRq0K+ahVeZ/rNkObIiVmi9qjRo2KKlItQZSixUfN0BqtUbRUa34poqqttkbsEUIJQkKmTF/O83kvfzzH8ZMj3vd5fseT677v6zqH/KfLgSGlV+TIk47Hvu3Im9885fgksxn5tdP/OLwuvUwOnn7WseZwFfKZ5UmOBhs8yYdPXHCM98zfD2558pJjwblkclSFq44t8b+SJ9++5jj+7nfkxFM3HLcaLyVvK77pKHg8jhzyPMURNkvInS75WBMDXckNmrxi9Ypcvw/sL02toP1nfwbnJvcBO8AJLSPxOxY4//v2+L8C9pvQzir9THLZOgFW6XeRfX97hHsgd6z2BPdG3hiTjXsmD0qoYpU+C3n5J2Ws0mck74zOx7MbcEytAjgh59Yugivy8YTncEh+stHFKnVL/mlTGdwj+cjRYN4vvHtu+YP+cYUk/0P/4O47ztE/+FTIBfoHf3/mEv2DCw9eoX9w3OFr9A8+81Iy/YP71bpF/+Cfl6TQP/j3K3foH3x64QP6531s86J/cPTuavQP/jSvCv2DD8ZXp3/wvQ/60D+496wR9A+e3rw7/YPX9OpF/+CwJh0s+Ofn+De24B9cdZuPBf/gxW+UpX9wx6rFeEZyv/Qi+gd3a19I//z8TcX0D37juYsF/3yuS670D27Ypgr9g4+fDqB/uN469i8+B3ie6zn6x7Uk/AL9g+PLXqZ/cFC5q/QPXjDzOv2D/WYl0z+4cM8t+gffuXOb/sGN//6X/sE/xN2jf/Arn96nf/CONwPoH9yxiv3+g3dVC6F/8PHTfvQPnuIdRP/gQy7d6R+8c98U+geX2zWR/sH7Q6PpH3x01bv0Dz5y5U36p5OTbeifz+Vdhe8/uLP7c/oHux4qpn/w5+1cLPjn884vQ//ghC/L0j94xHUv+gcP/085+offo/3+oX+w6/YkPhPY9+5F+sf175Ir9A8+1uo6/YM3jE+mf3ClubfoH5y4/jb9gwPn/0v/4LTmqfQPnnboPv2DG55/SP/g8f6B9A8uTA2nf/Cc/U3oH/znysr0z7/PpRkO+Ae7rK5A/+Cd80bSP7jt46n0D66XNJf+wRsnzaF/8LBzS+gfPPLI+/QP3vy30D84faO3Bf/gXmlF9E9v523/4C1/2u8/2DS0339w1EVX+gdHZNj+4fSc12n6B7/+6Dz9g7f1u8znA3e+cY3+cZ1cfoP+wTG7btI/uOHJFPoHX711h/7Bjf68S//gGXtt/+ANLR/QPzi7bhr9gw+38ad/8PO3O9A/uLBRS/oHT1liv//gcSty6R+c3yHTAf/gV1tUoX9+180P6B/smrWQ/sGtX1pB/3z27vH0D446s4j+wS6RU+gfvLppV/oHf76/Er6TXPF0IesPuM8JT/oHL2lVhv7BVsey9E+f79n+4fFwP9s/OHTvBfoH53S/Qv9g74rX+azgg98m0z+uEy+l0D84IuoO/YPrxt6lf3ByrVT6Bw+s84D+wZdKncM/eFC9x/QP7vSm7R9soqPoH7zi+9b0D964oCb9g+uvfEr/4KyD2fQPvpGWi88k13irNv2DF6bH0j940dov6B88buwG+gfvXbGK/sHtQpbSP5+rdiz9g/t06Uf/4On+1fn+01Ube/0Fpx6x/YPHG/v9B4/oafuHux/O2OsYuFqjy/QPfjP2Gv2DF/ZPpn/w+5/f4nODYy/epn9coe/dpX/wt2NT6R+c1fsB/fPzQ9LoHxxf/zH9g3NWptM/eGKkXX/A5Zb2o3/wgPzX6J8/XxZK/2DXi5n0D76Rn0P/4IR3ntE/eMuiAnwXOfx1oX8+V0wc/XMP99kq+ufzuHxN/+CqyzfRP3hl8mr6B88Omkf/4IJWPegffP2lcnz/wenXbP/go8Ns/3R73PYPX3ev2P7Bc7va/sHJQ67TPzjB6yb9g8tMSKF/cJfTd+gAfOaM7R/XwbL36R98Pcn2D35/oO0ffOQN2z84oGkG/YM35gbTP7jbgIH0D257riv9g88OfpX+wYmvZdE/uN4PufQPLtc/n/7BhyYX0j/fjy+Kuf8EV24WTv/gvlUW0D+4+tV4+ge37PQD/YOXhsfTP/jkT/+lf7B7wCz6B5/rE0X/9NnDj/65L3/Drj/gAQNt/3B0c30S/YNjFlylf/CuPsn0D656PIX+wQN6/0v/4K9/vkf/4F/m3acP8KQND+kfV9zDR/TP9SAsg/7Be2c+pX9wUvcs+gcHfViH/vk534yif3C3LW/RP7j/7gj6B/+40a7/4Cc5+fQPnhhdRP/gtEkl9A8+0NKF7z+4X01X+gfXGNeV/sHzrc/oH9zJ7Tj9gz8tPkb/4EeVVtA/eGr+fPoHX0wdR//gOkO70z84+8gr9E9Xb/Bv4QC8zNt5gf7BO29dp3/wZr8U+gdPefVf+gf3vHGP/sGv+j+gf/C90DT6Bw/f/JhuwJ1cecYhhzoy6Z/fZWXTP9fmMazV5MNPGtI/2HVUDP2Dd5cMon/wqo4d6B8cts6L+09w+4BC+gcHh5XQPzhmogvrP/8OvyxD/+CRweXoH/xykdA/eO3jz+kfPGN+Ev2D+++9SP/g/17eRP/gYy5x9A/+Zd7H9A/OPTSG/sGD7wygf66FddrRP8+iMZfpH3zz7Vv0D74W9y/9g3dtTaV/8KGxD+kfPLblI/oHV/ornf7BTao8pX9wdEwWPfHc9VEO/eP6bnke/YNfWcFaQR41qDX9g59em0b/vM/QkfQPTqrFWsTP6vmavf8HH11URP/giEou3P+ArYgy9A8eMKUs/YN7LLbff/DrW8vRP7jrz53pH3wycAf9g5tnPKV/8Kxf/6Z/cJfM8fQPnnztI/oHt0sYR//gjpHR9A+utaoH/eP5O965Qv/gQZ636R+cHnuP/sEJmx/QP3hdt0f0Dx7WK4v+wZt6PqF/cPIrWfQPHt0kh/7Bd5vm0Rn4zP1n9I+r98MC+gf7bouif56NG31M/+CIs+PpH/zq0p70Dw4OC6F/8OZDJfQP3t+oDP2D23xRlv7BkT+60j/4+lr7/ef97C1P/+DXk6PoHzzm4C76Bz+NyKB/cFy1LfQPblzqHP7BtVcPoX8+18lh9A8+tGEq/YNd8wbTP545Nvo6/YN9Ltyhf7Cpfp/+wWUnpNE/eEbqY/rnfnH6E/oHX1qeSf/gzHfZSyG365Zr14lS/mz3M/oH31zDPQm5VRxrNfnX5AH0z/sJnUX/4K98P6B/8LX0vvQPHrq3Bf2DD2wvy/MXuM2c8vQPnpRk+wcnh5ajf/A+R3n6B2/r5kb/4PRL0+kf/G2nhfQPHvzGMvoH142111/wxF0t6Z/3XPYt+gevqzqc/umkUy/6Byc97k7/eM7k8BT6B3sWptI/93+j0+gfHBGYTv/goQOf0D944DeZ9A+u+ks2/YNXHMmlf7D73nz6B29ILKB/7u+7FNE/eLZdq8l/fTaG/nENjphN/+CQ0Gn0D77TYij9g8dOakP/4JEfBtE/OO+RXX94P/1t/+BDi+z3HxyaYr//4PLp9vsPnrLa0D94x9zm9A+ue7oW/YN/O9+M/sGDHL70D/58QH36B09t35T+wX9saU//4DGVXqN/PNv3s2/TP/uMpftG+Oea977tH3yque0ffPNj2z9/Z5ftH3w7z/YPHpNv+wf/OMD2D5ZBhfQPPnHX9g/+4+Jz+gdnXplJl+Bhw+fQP66IrrH0z+9KfI/+wZMu84zG31v2e1X6570taEL//PlqV/oHj6xZnv7Bg8SN/sFxY9zpH5z4rQf9g2dv8aR//v5eL/oHe2/zpn9wzXE+9A/Om+ZL/+D18dXpHxxypS79g8++Gkr/eJ5gc4/+wccOpNE/ODQkg/7BG4Mz6R9cvXM2/YObd8qlf/7c5Rn9g/ObF9A/OGVEEf2D42eU0D94cTj3JOTw3yqyfoCrJMXRP3sNT+z3H1wnbg7945qxZzL9g3et7Ev/4AM3QukffG18BP2Diwba/Wdw3z+96R88ea3tH/xvhu0f7F7Hk/7BxS296B+c0cvu/4Bnt/ahf/AOL/v9B3/o6U//4JtTAugfHBkRSP/gcdXrqn/HNyPuq39Hv3GP1b+jYOoT9e/4ak6W+nfM+ilH/TuaF+Wpf0fqunz179i8r1D9O558Xaz+HdM3Plf/jnkTX/h3uD8JUP+O6JgF6t9xdMwc9e94b/EL/w7vxjHq3zEzfqj6d4yp3kr9O1rEtlf/juDYcurfMbyDm/p3JCx0V/+OlMMe6t/h/viFf0fUnhf+HdnfvvDvSPvlhX/HriMv/Dsarn3h33Fx8Qv/jp/iK6h/R8mQQK0/1rnh97X+WDcqpmv9sdK6P9X6Y7mtzdL6Y/UuytH6Y43t+Ezrj1VvaIHWH6tr8yKtP5Z5WKz1x1qa9Fzrj9XuN9s/OKqdp+WsP9YWj0Vaf6zfq8Zp/bE8ls7R+mP97f6h1h/rx/hhWn8s75JIrT/WmpBGWn+sq18EaP2x3Ba/qD/W3DHuWn+sa3s8tP5YY9d6av2xOm/10vpjZcV7a/2xNiz10fpjzVjvq/XH8pnnp/XH8lofoPXHmvNRBa0/VhOfQF1/xXX0fV1/xT84Xddfme/9VNdfOTUhS9df8SrJ0fVXBgx9puuv7Iws0PVXVn5cpOuv9K1RouuvlK/Osyd5W33uyclVxnKvQk7vtkDXX7n8yxxdf6XDV5/o+itjln6g669Uixmm66+8/nkvXX/l9O32uv5K+LS6uv5KGamq6680G1Vd119ZuN1H11/R+gMuctYf/nyIt66/sn2sj66/Mnfai/VXmo730/VXVrYK0PVXhg0N0PVXljStoPtPMXn3df8pydPSdf8pFQue6v5T8htl6/5Twhfn6v5Tah99pvtPOXulQPef8rN3se4/JeiTEt1/yr5Xbf/gLuM9Lef+U26XcbWc+0+Z8WS+7j/lTGyM7j/lQIXpuv+UE1XH6f5T6iYM0v2n3Oj/ju4/pfvqKN1/yp4GEbr/lJ0nI3T/KXMPhun+U6qF1NP9p9TeUln3n/LHzoq6/5RudSvo/lM8xE/3nxI00F/3nzJwu5/uP2XsP/66/5T3c/x1/ynBDwP0/CXlqj/U85fMisvQ85fMP5Kp5y95d2yOnr8kal2enr+k4E6+nr9k9t1CPX/JhKASPX/JwDPP9fwlF67b/sFf3rDff/CdldUs5/lLqtacoecvcYz8SM9fknRuup6/5Gyr/nr+kt73o/T8JbERHpbz/CV36rvp+Us8Jrrr+UsGHvDQ85e47vLU85f8uctLz1/y6QbR85es6Wr0/CXRJ+vr+UtiA+rq+UtOT6il5y/ZU+iv5y/5oWWAnr8kNzBQz1+S3zJQ+w8S+3Oa9h/EJDzR/oPs3J2l/QeJmpSr/QfJcc3X/oNMnVmo/QdpsLpY+w+ydc1z7T/IrGMulrP/IOGJ7L2QH+zjnpy8smUzy9l/kKb9Z2j/QRynorX/IN+ljtD+g3gs6qP9Bzl2wF/7D7LweXnL2X+QoZ+6a/9Bor/z0P6DdNnvqf0HaXvGS/sPcuqAt/YfZOsJH+0/SHyyr/YfpE6DUO0/SPPB9bX/IAvWVdL+g2xPqaD9B3lQs6L2H+SbeUHaf5CZNYK0/yYH5LH232RCeKb23+S1ETnaf5NDN/K0/yajogu0/yaxh4q0/yZrFpVo/02GNHGxnP03Gd+7jOXsv0lKU/ZeyAltuCcnT5kjlrP/JgtdY7X/Jm17fKD9NxmeP0D7b7LHva3232R/cXntv8mP690sZ/9NjiXa/sF/pXpo/02ygr20/yapzb21/yYdy/po/028XX21/yY1Qv20/ybNzvtp/01++Z+/9t/k6fVg7b9J7/6B2n+TunkVtf8mh5u9pP03kQ/qav9ZRq97rP1n+eFRpvafpfn1PO0/i2vgM+0/y7yKBdp/lhUXi7T/LH2mlWj/Wd7rbfsHV+ls+wcvqWf7B/89zPYPHtC3g+XsP8viTiO0/yzv9hmh/Wc5XKu79p+llVtF7T/LL63cLGf/Wfovdbec/Wfptd3DcvafZfpVrjXk4195af9ZNu7w1v6zDN3po/1nufaZr/afpc9IP+0/y8Mof+0/y9CGAdp/lszACtp/lvE3Kmn/WRb0rKX9Z2nUuZb2n2WvX4jOX6RNbrrOX2TZW1k6f5Gwobk6f5Fqy57p/EW2LC/Q+YvUX1Gk8xeZkFei8xf5+BPbP9hjpO0f3KW97Z+zjRm2f/DJJV0s5/yltF710/mLPP+hj85fpDClnc5fpMlSN52/SE6Qu+Wcv0jUMLv+g4+15Z6W/Fk7L8s5f5FRXezzF9i/r4/OXyRthK/OX2RYez+dv8iJAH+dv4iUC9D5i+y8FaDzF5l2M1DnL1Lnqxo6f5ErG2ro/EVObK+l8xcZGdZc54/SY2umzh9lT1C2zh9leWKuzh/l/Pp8nT/KzNJ11jl/FPfUYp0/yjAXF8s5f5Ts+7Z/8D85tn9wpwe2f+4nalWynPNHmXD1dcs5f5TeWQN1/igxjTvp/FH6PfmPzh8luZG7zh8l8YjtH7z/su0ffKLY9g++ctT2D/76mLfOH6XzPh+dP0q94746f5Sx8/10/igFE/11/ijvtA/Q+aPc+6Kyzh/lnfGVdf4oy9YE6/xR+oyur/NH+e+sxjp/lIN/hev83Tw7laHzd7Ovf7bO3828mXk6fzd/3crX+bup/2ehzt/NpFdKdP5usm4/1/m72XzU9g8edsz2D66XaPsH//p2qOWcv5vYEa0t5/zduMR20vm7+TXN0vm7WRZUQ+fv5r3Gbjp/Nx7xtn/w90ts/+DorbZ/8P04L52/m11zvXX+bvp95KPzd3P+bV+dv5ukHF+dv5shOX46fze9/AJ0/m66hQTq/N28vKOizt/N+C7VLOf83SxtUk/n7yYxpJnO382yZW9q/sTcWZ+h+RNjirI0f2Km9cjT/InpWZiv+RPjW7lI8ydmU69izZ+YeO/nmj8x25bZ/sF1Jtr+wU2/tP2DV11rajnzJ+bj2Y0tZ/7EzN3TQfMn5vTkYM2fmPCXvTV/Yqr87ab5E9O6xPYPXveP7R8s9pma3Kivl+ZPzJO+3po/MT/289H8ifEI89X8ifkjzE/zJ2ZTB3/Nn5i08gGaPzFX/Cpq/sTEf2ivv7wfRx3Nn5isjFc0f2L+qdpO8ydm1dq3NH9lel7I0PyV2dIiW/NXZk5yruavzKqN+Zq/MuFhRZq/Mvu+L9H8lTnfwq4/4D+7lrGc+SsTUKGs5cxfmXZevpYzf2UK7wdazvyVqXzQWM78lZkcaDR/ZQbc8NT8lRm93k3zV+boPXfNX5mepz0sZ/7KrPrOU/NXZkcfL81fmfBwb81fmX3VfTR/ZbaUOnfmr4xrDT/NX5kTNfw1f2UCUvw1f2U2/xGg+StzYaX9/oNT417S/FXp/TfW/JVpu7+t5q/M26W11Jm/MrNGD9T8obm9JUPzh+YbR7bmD43PpjzNH5qaj/I1f2hOtyjS/KE5MrJE84em7Lu2f/CIMNs/OKuG7R+8538NLGf+0NTyrGw584emR75lOfOHZuTUhpo/NKPS3TV/aL7a56b5QxO83F3zh2ZYXw/NHxrvrp6aPzQzwr00f2gSXb01f2ja3PLW/KHZk+Sj+UMz5byv5g/N/1b7af7QBL3nr/lDc3yQ7R+8e5T9/oNzKzTW/KEJqtNC84dmT/82mj80RQ16av7QBC0crPlb89vwDM3fmmqtsjV/a5Y0ztP8renQKV/zt6bnkULN35qN24o1f2veTnyu+VuzYI9df8BDe1W0nPlbU79DkOXM35pemY0tZ/7W7I9kr57caXJLzd+aRx2qaP7WJOx00/yt8fB31/ytOV7fQ/O3Zl4DT83fmhntvTR/a6bd8tL8rZlV3kfzt2ZXgo/mb43XYl/N35r9c/w0f2umxtn+wWd72/7B0aNrW878rdnxZjPLmb81kfmtNX9rFndsrflbEzY2UvO3ZsLFvvSPf/u2ztf8uSnclKn5c7OmQa7mz80bh55p/tw0fVSg+XOzu3qx5s9N629KNH9uzjfjLIlc44if5cyfm6c1bf/g282aWM78uUmcyF4ZufemMM2fm29S62n+3BQ8rab5c+O1wl3z56b5bx6aPzcHdnto/tz8fsFT8+dm8UUvzZ8bc8p+/8F/77X9g4NjbP/gwW38NH9urEh/zZ+btQn2/At881kdy5k/N7NrNrWc+XMzb7VlOfPnpsenrTV/blYs7Kj5c3OxXaT1fz56jZI=AAAAAACAAAAAAAAAAAAAAACAAAAAAAAAAAAAAACAAAAAAAAAAAAAAACAAAAAAAAAAAAAAACAAAAAAAAAAAAAAACAAAAAAAAAAQAAAACAAAAYWgAAYhUAAA==eJwt3GOwnWcfR+Hsvev2rWI3to0mjW27se2kaRrbdmPbbmzbtZnUfM+ae52Ze55r/T7/P505c9LEixfvjXjhJxL30ui0mi1q43SaLWbj9JrtKRtn0GxP2zijZnvGxpk027M2zqzZnrNxFs32vI2zarYXbJxNs71o4+ya7SUb59Bs/7NxTs32so1zabZXbJxbs71q4zya7TUb59Vsr9s4n2aLb+P8mi2BjQtotoQ2LqjZEtm4kGZLbOPCmi2JjYtotqQ2LqrZktm4mGZLbuPimi2Fjd/UbCltXEKzpbJxSc2W2sal4t5b8cKtp7Fxac2W1sZlNFs6G5fVbOltXE6zZbBxec2W0cYVNFsmG1fUbJltXEmzZbFxZc2W1cZVNFs2G1fVbNltXE2z5bBxdc2W08Y1NFsuG9fUbLltXEuz5bFxbc2W18Z1NFs+G9fVbPltXE+zFbBxfc1W0MYNNFshGzfUbIVt3EizFbFxY81W1MZNNFsxGzfVbMVt3EyzvWnj5pqthI1baLaSNm4Z996OF269lI1babbSNm6t2crYuI1mK2vjtpqtnI3babbyNm6v2SrYuINmq2jjjpqtko07abbKNu6s2arYuItmq2rjrpqtmo27abbqNu6u2WrYuIdmq2njnpqtlo17abbaNu6t2erYuI9mq2vjvpqtno37abb6Nu6v2RrYeIBma2jjgZqtkY0HabbGNh6s2ZrY+B3N1tTGQzRbMxu/q9ma23ioZmth42Fx77144dZb2ni4Zmtl4xGarbWNR2q2NjYepdna2ni0Zmtn4zGarb2Nx2q2DjYep9k62ni8Zutk4wmarbONJ2q2LjaepNm62niyZutm4ymarbuNp2q2Hjaeptl62ni6Zutl4xmarbeNZ2q2Pjaepdn62ni2Zutn4zmarb+N52q2ATaep9kG2ni+Zhtk4wWabbCNF2q2d2y8SLMNsfFizfaujZdotqE2Xhr33o8Xbn2YjZdptuE2Xq7ZRth4hWYbaeOVmm2UjVdpttE2Xq3Zxth4jWYba+O1mm2cjddptvE2Xq/ZJth4g2abaOONmm2SjTdptsk23qzZpth4i2abauOtmm2ajbdptuk23q7ZZth4h2abaeOdmm2WjXdpttk23q3Z5th4j2aba+O9mm2ejfdptvk23q/ZFtj4gGZbaOODmm2RjQ9ptsU2PqzZltj4SNz7IF649aU2PqrZltn4mGZbbuPjmm2FjU9otpU2PqnZVtn4lGZbbePTmm2Njc9otrU2PqvZ1tn4nGZbb+Pzmm2DjS9oto02vqjZNtn4kmbbbOPLmm2Lja9otq02vqrZttn4mmbbbuPrmm2HjW9otp02vqnZdtn4lmbbbePbmm2Pje9otr02vqvZ9tn4nmbbb+P7mu2AjR9otoM2fqjZDtn4kWY7bOOP4t6H8cKtH7Hxx5rtqI0/0WzHbPypZjtu48802wkbf67ZTtr4C812ysZfarbTNv5Ks52x8dea7ayNv9Fs52z8rWY7b+PvNNsFG3+v2S7a+AfNdsnGP2q2yzb+SbNdsfFjzXbVxk802zUb/6zZrtv4F812w8a/arabNv5Ns92y8e+a7baN/9Bsd2z8p2a7a+O/NNs9G/+t2e7b+B/N9sDG/2q2hzb+T7M9snGEXxZGwq1/ZONoJJjtYxvHIsFsn9j4qUgw26c2fjoSzPaZjZ+JBLN9buNnI8FsX9j4uUgw25c2fj4SzPaVjV+IBLN9beMXI8Fs39j4pUgw27c2/l8kmO07G78cCWb73savRILZfrDxq5Fgth9t/FokmO0nG78eCWZ7bOP4kWC2JzZOEAl+4l0n0AkjwT971wl1okjwL951Ip04Evyrd51YJ4kE/+ZdJ9FJI8G/e9dJdbJI8B/edTKdPBL8p3edXKeIBP/lXafQKSPBf3vXKXWqSPA/3nUqnToS/K83nlqnifu+4a1z12l0Wh3xrtPqdDrqXafT6XXMu06vM+invOsMOqN+2rvOqDPpZ7zrTDqzfta7zqyz6Oe86yw6q37eu86qs+kXvOtsOrt+0bvOrnPol7zrHDqnZnvZxrk02ys2zq3ZXrVxHs32mo3zarbXbZxPs8W3cX7NlsDGBTRbQhsX1GyJbFxIsyW2cWHNlsTGRTRbUhsX1WzJbFxMsyW3cXHNlsLGb2q2lDYuodlS2bikZktt41Jx761IuPU0Ni6t2dLauIxmS2fjspotvY3LabYMNi6v2TLauIJmy2Tjipots40rabYsNq6s2bLauIpmy2bjqpotu42rabYcNq6u2XLauIZmy2Xjmpott41rabY8Nq6t2fLauI5my2fjupotv43rabYCNq6v2QrauIFmK2TjhpqtsI0babYiNm6s2YrauIlmK2bjppqtuI2babY3bdxcs5WwcQvNVtLGLePe25Fw66Vs3EqzlbZxa81WxsZtNFtZG7fVbOVs3E6zlbdxe81WwcYdNFtFG3fUbJVs3EmzVbZxZ81WxcZdNFtVG3fVbNVs3E2zVbdxd81Ww8Y9NFtNG/fUbLVs3Euz1bZxb81Wx8Z9NFtdG/fVbPVs3E+z1bdxf83WwMYDNFtDGw/UbI1sPEizNbbxYM3WxMbvaLamNh6i2ZrZ+F3N1tzGQzVbCxsPi3vvRcKtt7TxcM3WysYjNFtrG4/UbG1sPEqztbXxaM3WzsZjNFt7G4/VbB1sPE6zdbTxeM3WycYTNFtnG0/UbF1sPEmzdbXxZM3WzcZTNFt3G0/VbD1sPE2z9bTxdM3Wy8YzNFtvG8/UbH1sPEuz9bXxbM3Wz8ZzNFt/G8/VbANsPE+zDbTxfM02yMYLNNtgGy/UbO/YeJFmG2LjxZrtXRsv0WxDbbw07r0fCbc+zMbLNNtwGy/XbCNsvEKzjbTxSs02ysarNNtoG6/WbGNsvEazjbXxWs02zsbrNNt4G6/XbBNsvEGzTbTxRs02ycabNNtkG2/WbFNsvEWzTbXxVs02zcbbNNt0G2/XbDNsvEOzzbTxTs02y8a7NNtsG+/WbHNsvEezzbXxXs02z8b7NNt8G+/XbAtsfECzLbTxQc22yMaHNNtiGx/WbEtsfCTufRAJt77Uxkc12zIbH9Nsy218XLOtsPEJzbbSxic12yobn9Jsq218WrOtsfEZzbbWxmc12zobn9Ns6218XrNtsPEFzbbRxhc12yYbX9Jsm218WbNtsfEVzbbVxlc12zYbX9Ns2218XbPtsPENzbbTxjc12y4b39Jsu218W7PtsfEdzbbXxnc12z4b39Ns+218X7MdsPEDzXbQxg812yEbP9Jsh238Udz7MBJu/YiNP9ZsR238iWY7ZuNPNdtxG3+m2U7Y+HPNdtLGX2i2Uzb+UrOdtvFXmu2Mjb/WbGdt/I1mO2fjbzXbeRt/p9ku2Ph7zXbRxj9otks2/lGzXbbxT5rtio0fa7arNn6i2a7Z+GfNdt3Gv2i2Gzb+VbPdtPFvmu2WjX/XbLdt/Idmu2PjPzXbXRv/pdnu2fhvzXbfxv9otgc2/lezPbTxf5rtkY0j/FFtNNz6RzaORoPZPrZxLBrM9omNn4oGs31q46ejwWyf2fiZaDDb5zZ+NhrM9oWNn4sGs31p4+ejwWxf2fiFaDDb1zZ+MRrM9o2NX4oGs31r4/9Fg9m+s/HL0WC27238SjSY7QcbvxoNZvvRxq9Fg9l+svHr0WC2xzaOHw1+7F3H1wmiwU+86wQ6YTT4Z+86oU4UDf7Fu06kE0eDf/WuE+sk0eDfvOskOmk0+HfvOqlOFg3+w7tOppNHg//0rpPrFNHgv7zrFDplNPhv7zqlThUN/se7TqVTR4P/9cZT6zRx3ze8de46jU6rI951Wp1OR73rdDq9jnnX6XUG/ZR3nUFn1E971xl1Jv2Md51JZ9bPeteZdRb9nHedRWfVz3vXWXU2/YJ3nU1n1y9619l1Dv2Sd51D59RsL9s4l2Z7xca5NdurNs6j2V6zcV7N9rqN82m2+DbOr9kS2LiAZkto44KaLZGNC2m2xDYurNmS2LiIZktq46KaLZmNi2m25DYurtlS2PhNzZbSxiU0Wyobl9RsqW1cKu69FQ23nsbGpTVbWhuX0WzpbFxWs6W3cTnNlsHG5TVbRhtX0GyZbFxRs2W2cSXNlsXGlTVbVhtX0WzZbFxVs2W3cTXNlsPG1TVbThvX0Gy5bFxTs+W2cS3NlsfGtTVbXhvX0Wz5bFxXs+W3cT3NVsDG9TVbQRs30GyFbNxQsxW2cSPNVsTGjTVbURs30WzFbNxUsxW3cTPN9qaNm2u2EjZuodlK2rhl3Hs7Gm69lI1babbSNm6t2crYuI1mK2vjtpqtnI3babbyNm6v2SrYuINmq2jjjpqtko07abbKNu6s2arYuItmq2rjrpqtmo27abbqNu6u2WrYuIdmq2njnpqtlo17abbaNu6t2erYuI9mq2vjvpqtno37abb6Nu6v2RrYeIBma2jjgZqtkY0HabbGNh6s2ZrY+B3N1tTGQzRbMxu/q9ma23ioZmth42Fx771ouPWWNh6u2VrZeIRma23jkZqtjY1Haba2Nh6t2drZeIxma2/jsZqtg43HabaONh6v2TrZeIJm62zjiZqti40nabauNp6s2brZeIpm627jqZqth42nabaeNp6u2XrZeIZm623jmZqtj41naba+Np6t2frZeI5m62/juZptgI3nabaBNp6v2QbZeIFmG2zjhZrtHRsv0mxDbLxYs71r4yWabaiNl8a996Ph1ofZeJlmG27j5ZpthI1XaLaRNl6p2UbZeJVmG23j1ZptjI3XaLaxNl6r2cbZeJ1mG2/j9Zptgo03aLaJNt6o2SbZeJNmm2zjzZptio23aLapNt6q2abZeJtmm27j7Zptho13aLaZNt6p2WbZeJdmm23j3Zptjo33aLa5Nt6r2ebZeJ9mm2/j/ZptgY0PaLaFNj6o2RbZ+JBmW2zjw5ptiY2PxL0PouHWl9r4qGZbZuNjmm25jY9rthU2PqHZVtr4pGZbZeNTmm21jU9rtjU2PqPZ1tr4rGZbZ+Nzmm29jc9rtg02vqDZNtr4ombbZONLmm2zjS9rti02vqLZttr4qmbbZuNrmm27ja9rth02vqHZdtr4pmbbZeNbmm23jW9rtj02vqPZ9tr4rmbbZ+N7mm2/je9rtgM2fqDZDtr4oWY7ZONHmu2wjT+Kex9Gw60fsfHHmu2ojT/RbMds/KlmO27jzzTbCRt/rtlO2vgLzXbKxl9qttM2/kqznbHx15rtrI2/0WznbPytZjtv4+802wUbf6/ZLtr4B812ycY/arbLNv5Js12x8WPNdtXGTzTbNRv/rNmu2/gXzXbDxr9qtps2/k2z3bLx75rtto3/0Gx3bPynZrtr47802z0b/63Z7tv4H832wMb/araHNv5Psz2ycYR/PhELt/6RjaOxYLaPbRyLBbN9YuOnYsFsn9r46Vgw22c2fiYWzPa5jZ+NBbN9YePnYsFsX9r4+Vgw21c2fiEWzPa1jV+MBbN9Y+OXYsFs39r4f7Fgtu9s/HIsmO17G78SC2b7wcavxoLZfrTxa7Fgtp9s/HosmO2xjePHgh971/F1gljwE+86gU4YC/7Zu06oE8WCf/GuE+nEseBfvevEOkks+DfvOolOGgv+3btOqpPFgv/wrpPp5LHgP73r5DpFLPgv7zqFThkL/tu7TqlTxYL/8a5T6dSx4H+98dQ6Tdz3DW+du06j0+qId51Wp9NR7zqdTq9j3nV6nUE/5V1n0Bn10951Rp1JP+NdZ9KZ9bPedWadRT/nXWfRWfXz3nVWnU2/4F1n09n1i951dp1Dv+Rd59A5NdvLNs6l2V6xcW7N9qqN82i212ycV7O9buN8mi2+jfNrtgQ2LqDZEtq4oGZLZONCmi2xjQtrtiQ2LqLZktq4qGZLZuNimi25jYtrthQ2flOzpbRxCc2WysYlNVtqG5eKe2/Fwq2nsXFpzZbWxmU0Wzobl9Vs6W1cTrNlsHF5zZbRxhU0WyYbV9RsmW1cSbNlsXFlzZbVxlU0WzYbV9Vs2W1cTbPlsHF1zZbTxjU0Wy4b19RsuW1cS7PlsXFtzZbXxnU0Wz4b19Vs+W1cT7MVsHF9zVbQxg00WyEbN9RshW3cSLMVsXFjzVbUxk00WzEbN9VsxW3cTLO9aePmmq2EjVtotpI2bhn33o6FWy9l41aarbSNW2u2MjZuo9nK2ritZitn43aarbyN22u2CjbuoNkq2rijZqtk406arbKNO2u2Kjbuotmq2rirZqtm426arbqNu2u2Gjbuodlq2rinZqtl416arbaNe2u2Ojbuo9nq2rivZqtn436arb6N+2u2BjYeoNka2nigZmtk40GarbGNB2u2JjZ+R7M1tfEQzdbMxu9qtuY2HqrZWth4WNx7LxZuvaWNh2u2VjYeodla23ikZmtj41Gara2NR2u2djYeo9na23isZutg43GaraONx2u2TjaeoNk623iiZuti40marauNJ2u2bjaeotm623iqZuth42maraeNp2u2Xjaeodl623imZutj41mara+NZ2u2fjaeo9n623iuZhtg43mabaCN52u2QTZeoNkG23ihZnvHxos02xAbL9Zs79p4iWYbauOlce/9WLj1YTZeptmG23i5Zhth4xWabaSNV2q2UTZepdlG23i1Zhtj4zWabayN12q2cTZep9nG23i9Zptg4w2abaKNN2q2STbepNkm23izZpti4y2abaqNt2q2aTbeptmm23i7Zpth4x2abaaNd2q2WTbepdlm23i3Zptj4z2aba6N92q2eTbep9nm23i/Zltg4wOabaGND2q2RTY+pNkW2/iwZlti4yNx74NYuPWlNj6q2ZbZ+JhmW27j45pthY1PaLaVNj6p2VbZ+JRmW23j05ptjY3PaLa1Nj6r2dbZ+JxmW2/j85ptg40vaLaNNr6o2TbZ+JJm22zjy5pti42vaLatNr6q2bbZ+Jpm227j65pth41vaLadNr6p2XbZ+JZm223j25ptj43vaLa9Nr6r2fbZ+J5m22/j+5rtgI0faLaDNn6o2Q7Z+JFmO2zjj+Leh7Fw60ds/LFmO2rjTzTbMRt/qtmO2/gzzXbCxp9rtpM2/kKznbLxl5rttI2/0mxnbPy1Zjtr42802zkbf6vZztv4O812wcbfa7aLNv5Bs12y8Y+a7bKNf9JsV2z8WLNdtfETzXbNxj9rtus2/kWz3bDxr5rtpo1/02y3bPy7Zrtt4z802x0b/6nZ7tr4L812z8Z/a7b7Nv5Hsz2w8b+a7aGN/9Nsj2z8fwCoWiw=AQAAAACAAAAIHgAApwoAAA==eJwl2YMOIEoSQNHBvrFt27Zt27Zt27Zt27Zt2zb2JJP0+YSb6q4OHCBAgCAEJxRhiUBkohGTOMQnEUlJQWrSkZEsZCcXeSlAYYpRkjKUpxJVqUFt6tGQJjSnFW3pQGe60ZM+9GcQQxnBaMYxkSlMZxZzWcBilrGSNaxnE1vZwW72cZAjHOcUZ7nAZa5xkzvc5xFPecFr3vGRL3znF38JFDBAgP8IRkjCEJ5IRCUGsYlHQpKQnFSkJQOZyUZO8pCfQhSlBKUpR0WqUJ1a1KUBjWlGS9rQnk50pQe96cdAhjCcUYxlApOZxkzmMJ9FLGUFq1nHRrawnV3s5QCHOcZJznCeS1zlBre5x0Oe8JxXvOUDn/nGT/4QMFCAAP8jKCEITTgiEoXoxCIuCUhMMlKShvRkIis5yE0+ClKE4pSiLBWoTDVqUof6NKIpLWhNOzrShe70oi8DGMwwRjKG8UxiKjOYzTwWsoTlrGItG9jMNnayh/0c4ignOM05LnKF69ziLg94zDNe8ob3fOIrP/hNgMAOQQhOKMISgchEIyZxiE8ikpKC1KQjI1nITi7yUoDCFKMkZShPJapSg9rUoyFNaE4r2tKBznSjJ33ozyCGMoLRjGMiU5jOLOaygMUsYyVrWM8mtrKD3ezjIEc4zinOcoHLXOMmd7jPI57ygte84yNf+M4v/hLof/onGCEJQ3giEZUYxCYeCUlCclKRlgxkJhs5yUN+ClGUEpSmHBWpQnVqUZcGNKYZLWlDezrRlR70ph8DGcJwRjGWCUxmGjOZw3wWsZQVrGYdG9nCdnaxlwMc5hgnOcN5LnGVG9zmHg95wnNe8ZYPfOYbP/lDwP/0T1BCEJpwRCQK0YlFXBKQmGSkJA3pyURWcpCbfBSkCMUpRVkqUJlq1KQO9WlEU1rQmnZ0pAvd6UVfBjCYYYxkDOOZxFRmMJt5LGQJy1nFWjawmW3sZA/7OcRRTnCac1zkCte5xV0e8JhnvOQN7/nEV37w+79/gz8wQQhOKMISgchEIyZxiE8ikpKC1KQjI1nITi7yUoDCFKMkZShPJapSg9rUoyFNaE4r2tKBznSjJ33ozyCGMoLRjGMiU5jOLOaygMUsYyVrWM8mtrKD3ezjIEc4zinOcoHLXOMmd7jPI57ygte84yNf+M4v/hIoqP4JRkjCEJ5IRCUGsYlHQpKQnFSkJQOZyUZO8pCfQhSlBKUpR0WqUJ1a1KUBjWlGS9rQnk50pQe96cdAhjCcUYxlApOZxkzmMJ9FLGUFq1nHRrawnV3s5QCHOcZJznCeS1zlBre5x0Oe8JxXvOUDn/nGT/4QMJj+CUoIQhOOiEQhOrGISwISk4yUpCE9mchKDnKTj4IUoTilKEsFKlONmtShPo1oSgta046OdKE7vejLAAYzjJGMYTyTmMoMZjOPhSxhOatYywY2s42d7GE/hzjKCU5zjotc4Tq3uMsDHvOMl7zhPZ/4yg9+B/t36Q9MEIITirBEIDLRiEkc4pOIpKQgNenISBayk4u8FKAwxShJGcpTiarUoDb1aEgTmtOKtnSgM93oSR/6M4ihjGA045jIFKYzi7ksYDHLWMka1rOJrexgN/s4yBGOc4qzXOAy17jJHe7ziKe84DXv+MgXvvOLvwQKoX+CEZIwhCcSUYlBbOKRkCQkJxVpyUBmspGTPOSnEEUpQWnKUZEqVKcWdWlAY5rRkja0pxNd6UFv+jGQIQxnFGOZwGSmMZM5zGcRS1nBataxkS1sZxd7OcBhjnGSM5znEle5wW3u8ZAnPOcVb/nAZ77xkz8EDKl/ghKC0IQjIlGITizikoDEJCMlaUhPJrKSg9zkoyBFKE4pylKBylSjJnWoTyOa0oLWtKMjXehOL/oygMEMYyRjGM8kpjKD2cxjIUtYzirWsoHNbGMne9jPIY5ygtOc4yJXuM4t7vKAxzzjJW94zye+8oPfIf89+AMThOCEIiwRiEw0YhKH+CQiKSlITToykoXs5CIvBShMMUpShvJUoio1qE09GtKE5rSiLR3oTDd60of+DGIoIxjNOCYyhenMYi4LWMwyVrKG9WxiKzvYzT4OcoTjnOIsF7jMNW5yh/s84ikveM07PvKF7/ziL4FC659ghCQM4YlEVGIQm3gkJAnJSUVaMpCZbOQkD/kpRFFKUJpyVKQK1alFXRrQmGa0pA3t6URXetCbfgxkCMMZxVgmMJlpzGQO81nEUlawmnVsZAvb2cVeDnCYY5zkDOe5xFVucJt7POQJz3nFWz7wmW/85A8Bw+ifoIQgNOGISBSiE4u4JCAxyUhJGtKTiazkIDf5KEgRilOKslSgMtWoSR3q04imtKA17ehIF7rTi74MYDDDGMkYxjOJqcxgNvNYyBKWs4q1bGAz29jJHvZziKOc4DTnuMgVrnOLuzzgMc94yRve84mv/OB3mH/LvsAEITihCEsEIhONmMQhPolISgpSk46MZCE7uchLAQpTjJKUoTyVqEoNalOPhjShOa1oSwc6042e9KE/gxjKCEYzjolMYTqzmMsCFrOMlaxhPZvYyg52s4+DHOE4pzjLBS5zjZvc4T6PeMoLXvOOj3zhO7/4S6Bw+icYIQlDeCIRlRjEJh4JSUJyUpGWDGQmGznJQ34KUZQSlKYcFalCdWpRlwY0phktaUN7OtGVHvSmHwMZwnBGMZYJTGYaM5nDfBaxlBWsZh0b2cJ2drGXAxzmGCc5w3kucZUb3OYeD3nCc17xlg985hs/+UPA8PonKCEITTgiEoXoxCIuCUhMMlKShvRkIis5yE0+ClKE4pSiLBWoTDVqUof6NKIpLWhNOzrShe70oi8DGMwwRjKG8UxiKjOYzTwWsoTlrGItG9jMNnayh/0c4ignOM05LnKF69ziLg94zDNe8ob3fOIrP/gd/t+iPzBBCE4owhKByEQjJnGITyKSkoLUpCMjWchOLvJSgMIUoyRlKE8lqlKD2tSjIU1oTiva0oHOdKMnfejPIIYygtGMYyJTmM4s5rKAxSxjJWtYzya2soPd7OMgRzjOKc5ygctc4yZ3uM8jnvKC17zjI1/4zi/+Eiii/glGSMIQnkhEJQaxiUdCkpCcVKQlA5nJRk7ykJ9CFKUEpSlHRapQnVrUpQGNaUZL2tCeTnSlB73px0CGMJxRjGUCk5nGTOYwn0UsZQWrWcdGtrCdXezlAIc5xknOcJ5LXOUGt7nHQ57wnFe85QOf+cZP/hAwkv4JSghCE46IRCE6sYhLAhKTjJSkIT2ZyEoOcpOPghShOKUoSwUqU42a1KE+jWhKC1rTjo50oTu96MsABjOMkYxhPJOYygxmM4+FLGE5q1jLBjazjZ3sYT+HOMoJTnOOi1zhOre4ywMe84yXvOE9n/jKD35H+vfJF5ggBCcUYYlAZKIRkzjEJxFJSUFq0pGRLGQnF3kpQGGKUZIylKcSValBberRkCY0pxVt6UBnutGTPvRnEEMZwWjGMZEpTGcWc1nAYpaxkjWsZxNb2cFu9nGQIxznFGe5wGWucZM73OcRT3nBa97xkS985xd/CRRF/wQjJGEITySiEoPYxCMhSUhOKtKSgcxkIyd5yE8hilKC0pSjIlWoTi3q0oDGNKMlbWhPJ7rSg970YyBD+D83WARr
  </AppendedData>
</VTKFile>
