# Supplementary material for: Immersed Boundary Models for Quantifying Flow-Induced Mechanical Stimuli on Stem Cells Seeded on 3D Scaffolds in Perfusion Bioreactors
Source: PLoS Comput Biol. 2016 Sep 22;12(9):e1005108. doi: 10.1371/journal.pcbi.1005108 (PMC5033382; doi:10.1371/journal.pcbi.1005108)
Supplement: S1 Data — (ZIP) [file pcbi.1005108.s010.zip › Cell 3.vtp]

<?xml version="1.0"?>
<VTKFile type="PolyData" version="0.1" byte_order="LittleEndian" compressor="vtkZLibDataCompressor">
  <PolyData>
    <Piece NumberOfPoints="4096"                 NumberOfVerts="0"                    NumberOfLines="0"                    NumberOfStrips="0"                    NumberOfPolys="7938"                >
      <PointData>
        <DataArray type="Float32" Name="s_cp_pyramid" format="appended" RangeMin="0"                    RangeMax="1.#INF"               offset="0"                   />
        <DataArray type="Float32" Name="s_baseline" format="appended" RangeMin="7.516706875e-012"     RangeMax="9.1908675115e-011"    offset="7056"                />
        <DataArray type="Float32" Name="chisq_pyramid" format="appended" RangeMin="-32.147220612"        RangeMax="10778.776367"         offset="25480"               />
        <DataArray type="Float32" Name="E" format="appended" RangeMin="0"                    RangeMax="104361920"            offset="45348"               />
        <DataArray type="Float32" Name="cp_pyramid" format="appended" RangeMin="-4.4607272685e-006"   RangeMax="6.1442442529e-005"    offset="64980"               />
        <DataArray type="Float32" Name="K" NumberOfComponents="3" format="appended" RangeMin="0.9577405756"         RangeMax="1292117.4263"         offset="84732"               />
        <DataArray type="Float32" Name="s_cp_pyramid_tot" format="appended" RangeMin="2.6285057464e-011"    RangeMax="1.#INF"               offset="144144"              />
        <DataArray type="Float32" Name="s_E" format="appended" RangeMin="0"                    RangeMax="1.#INF"               offset="164032"              />
        <DataArray type="Float32" Name="s_E_tot" format="appended" RangeMin="1.0195381641"         RangeMax="1.#INF"               offset="171224"              />
        <DataArray type="Float32" Name="r" format="appended" RangeMin="7.7392348885e-007"    RangeMax="1.0441240072"         offset="191384"              />
        <DataArray type="Float32" Name="I_pyramid_tot" format="appended" RangeMin="-9.1387965995e-007"   RangeMax="3.0956412047e-006"    offset="210516"              />
        <DataArray type="Float32" Name="calc_baseline" format="appended" RangeMin="-8.2186984995e-010"   RangeMax="3.216608091e-010"     offset="230284"              />
        <DataArray type="Float32" Name="I_pyramid" format="appended" RangeMin="-6.0044880229e-005"   RangeMax="5.8539471866e-006"    offset="250396"              />
        <DataArray type="Float32" Name="E_tot" format="appended" RangeMin="-678.30487061"        RangeMax="1912736256"           offset="270228"              />
        <DataArray type="Float32" Name="chisq_pyramid_tot" format="appended" RangeMin="0.15255376697"        RangeMax="150.34344482"         offset="290604"              />
        <DataArray type="Float32" Name="cp_pyramid_tot" format="appended" RangeMin="-1.6960991616e-006"   RangeMax="2.3149341359e-006"    offset="310132"              />
      </PointData>
      <CellData>
      </CellData>
      <Points>
        <DataArray type="Float32" Name="Points" NumberOfComponents="3" format="appended" RangeMin="2.5944734139e-006"    RangeMax="6.7139896096e-005"    offset="328900"              />
      </Points>
      <Verts>
        <DataArray type="Int32" Name="connectivity" format="appended" RangeMin=""                     RangeMax=""                     offset="388444"              />
        <DataArray type="Int32" Name="offsets" format="appended" RangeMin=""                     RangeMax=""                     offset="388460"              />
      </Verts>
      <Lines>
        <DataArray type="Int32" Name="connectivity" format="appended" RangeMin=""                     RangeMax=""                     offset="388476"              />
        <DataArray type="Int32" Name="offsets" format="appended" RangeMin=""                     RangeMax=""                     offset="388492"              />
      </Lines>
      <Strips>
        <DataArray type="Int32" Name="connectivity" format="appended" RangeMin=""                     RangeMax=""                     offset="388508"              />
        <DataArray type="Int32" Name="offsets" format="appended" RangeMin=""                     RangeMax=""                     offset="388524"              />
      </Strips>
      <Polys>
        <DataArray type="Int32" Name="connectivity" format="appended" RangeMin=""                     RangeMax=""                     offset="388540"              />
        <DataArray type="Int32" Name="offsets" format="appended" RangeMin=""                     RangeMax=""                     offset="418864"              />
      </Polys>
    </Piece>
  </PolyData>
  <AppendedData encoding="base64">
   _AQAAAACAAAAAQAAAmhQAAA==eJztmnlcjXn7x1ulkixjq+xlrfS5Tkgy1lBoQiSUIpGKEYWkDaV9L+2L9n3vtGtfpJQSpVCiKNmJ4nfG83r8PM/Mb8Y8Y54ZM7/zer3/uM+5z32+n+/1ua7v9T33zcZmYc72G8kVj4W9IycxbydhnfQVRK+xpoqgbEzf50y/5jq1crnwvvQORo9kKCZ3EOdmRGORdgVGRF+GzYV0vGjJh3zMfZhf0iAHzXRwv/dH4yAT9gUXwCgwgEJ9JDiqYuEdHYDxFoFwfeXKukYI/BJWUV6WFSrlbfHygAW1i9Tgt2r+lMFuSRo+8iGupXditW4sYvLuYDd3KiS0rX9R//bDzfMOrGj8cN7cN3lYImIBsHXAutkNgrmlSDCsA597Ab7bWIQ8uRt4oJ4FtdGReJoQj7oCD9xJCMbuEc7I7VDH7UJvaHJFoNTCESFmffB86A+/iSHojPVHUocj5tklgq3MEfemFuLp+dsYtAv5IvPg+1ScVnbfgdwNG+xwFqADyzyw+RInieX4UHlP5Wd5wHRMFi4UJNO0qmmk5BSM5itW6Dl2GdXPa3BYNgDDDoRh5302ehjiiJnCyUipZoIxxwiNr3fSQxsjLOv1wGJVF3TVnYXLLAe0Vh3F3DFBCFnQDFsxc0S4Z4NP9zRKV6bQfuv8Lxp/Y/9AMpRoQk3rJsoPsyQ39fU02O5J4zvDkGI6gBmbzv7LHFQcEqZwBYcP7+3+7gpFTArEZrYzEFq8FRsy/RAhYYVZ48Pxrd85TH13FMyJ9igWdEXc4tNIGOUM2bZ+TN11EmKvfbBnwio0TduBZ/eMMUTMB4FaxzF8iTtceL/Hm4uGsPM8gwk9RrCLcINkjOCvysfP5dLgBYjc7cI3Uo2wE+6DsGUsDpj6YmD+GXR+E4HxLXZINrOBZFEwbI2LENkTC+2cFKTEMVHzJg5z9gtS2BsvNK9wRZC4LZ6LO0Hrm1jc6IiDYs457FgRCFtzD0TqqGGG5zkMPrfEoPhZyJdZw7xYiLbs2gdfFdZnLja4F3UMwZvNMUzACndfn4Np+yH0FUuSUZI1BMVX0YZXQ/+POfjh9Z/pb6guQq+4BIXbcTBUJneB2ygQLiLWSDEMRGflcFLXtcJpHy+IHY4Ew5yX5rQ7wvqZHU5xecHs4Ep6FO+IzYZ9eKDQgZEoQ3xiKrhcK7DS1QmjSioQZGID/SeOOKp3EBoNfji+ZhukhfSQYpaA9M0GWBOegdldLpAbHokD8bx0wWEUTdi0iWq3VWOlqRd4zMxQP6oX5o7mlG0i80U9cGbVRUibRGJ2aw4EZNygoxYAI4oB176r2C2fhbnRXrCoc4fCcAnqP86E/NhMBGp7g/HIBVPUM7BCNBZ3jFPxKiwKAdYRWMLrDecBDzQ2l2NcYBWKrE9gw8siCPRch6JpHNqizmO07hkYaDnD2ec0FpgHY85ea7BxRoOmMrHsiC9SiAlNqfPI18lDkXYAFHPbvmi+f8qtx5GYo9mMLMV6vA+NQ8mJfFwRXkenjDTouoM9XhiEYOPR+9honYu1TffRxihDlno2lvEkoro8FdaFlzF1bSr8+iLQKFwHC5cYbGovgqlfGgTkIpARaonj089Cm1MPJ14a41hUOW6NNMf7DV4Qt3PGhr0RuH7fB0zeUbTxgBmwIBy+ly5iiO9CqkQs6nIWf4z3dxVGjC/p+8ypAWjZ3IzdYXHYbM9NnRvO4uCQR+irNsfk12L03W1vHJC6iWHd13FkfRCGeV7GPvkMCAlKUfn4GigNSYNPdDzcjbnIaKcvToXNIov1d1HKcRo98ltxdZcz5CbFwUqQQSvNzmNCGhGHwhK6eTYM3r1RYHr5o7/2Mg7VP0VoZza+d7LBdm4TTJ90AS8Spv3I5zJyq37C+/98fb7uCRNnUJrmZOL5Ng3NzqzfupKDVq84hFfYo7lMgMYGdcNT/yL0BPmJX9YHwXa+WCpaDK83lyCz6zF8Y0tZ63AwPG5x00mJBKzg7YX6uSdQdXeh77e1YIyIFLU7MLE24in8M+KgbXwXmnYNmL2uGAutqlHVxkTB+WRUbsyCqGQV5Fn9TnBqOK5yhqByz+CPvN6nvfiL5Lz6Pc0P/inPSUVFXRiKQl1QnzOIe5HP8WJpJmIjHNCwzQrazg4o91lDUkv2YIxaNYZO9IXZubPoDQqn9qDrkOhk5f+iKMQH5EPSqhSPdy6kb40csWj3S6S32kHx5m1kZ/piwYVKLBNKptW9DjCwzkH3kQi8YPWVy5/YM3Qjw6DbeA4r1rTDy67po+YjD+t+Rut/7vUfuJOV+OHaB4q6cUHLD6Ku0Xh5sQWTlFJRLCxGs0NtYT39Lt6JX4ZxaThyXB5iu34jOPQX0PaRXOTy1A5t81OxRdMGW8uSUC+aCesFpyBjq4jKLE+wyeui++QxaPWzPJN1Br2q0WB/34LI94k4FumOHRMTcH8NEzOv+8JZPAS+NnZQOKr7Ezn9a/g8/4/mbf+g3ZRPgSRkK6G6vRuGSiPIensj+PWaINnbi7enWLVujQPu13tgyoLnCI60xkqpMgh1zSKmeRU4Js2i5RJuWPmAjcZ4e+GqtTOrly3HpUktECUncCcGYahMBrRq7ZFXGgGTt1y0S/oUrTAMwXYtH6w1iUGpbQhkTmQhSdnuC9X0X+eJrPFROPUtO+nXn0PRTS9sWuyK0MRsDE97DD+vJBRvCcfocj9MSEmA0b61uKLCRJA9q0cvMgOnUDaq5/tCY2Y0MuUdUWfphIFMflKDCySWJ+MuWzxulqRD73wJpB+y6rp7Mbik0+DLCED8DHMUCtri8h07+LFy7Ld6+XMZPYXvo782RNpS3I4Q3NjFIJcdcXjSz0ZKtp0Y3hyJi5YuiAoNgqVlEZLcQsB5djYWlWhB/5AW+BSPAG/1MbFxIm07bIjTr8ogOfwMeJYNIzNWnpis98XuDUkIYxhjlFAm+FxdsWJpF6QFnFAlHg7u/jikzIjDyTmxeCr7U7Xsp+fiRM01mS/pixMyspSfXou3D4TJu/A8hBQDoXH8Ap4FB4B7WwTKXgfC7nQocUlPI++BNhwbeQk9bacwsU6GehZdRH2BOUZGXMUW8XIol1shu78VS6Ykg6c9EYNJsbj1yAkTAlKg8ioCmsty8fRtNPx0s9Dolgh3vUBM7Yv63fqYn6NcyINRoMJPlpKsfmVxFezVuzCxOwOqg324bZWIh6sisbozHIVmOVjy+jFq38jQ9teR6NwThtdBRTDao4DTQ07DtzoT6pJR2N2UAudFsSiWuYymeeE4NBCNmRdZMZ/uhmFTnOCilABtHTMSPVyE7cxgPDJ0xAPtk7/L3uVz6al7g+pod8qTvQz7qCSs1dKn7P1xOHzDHrsznWBhEwfr/Z44PbYJj5XS4fXCE/63mjAjqR+cp8RIwfoSFN0DMGlcNJY/LsDIvafRP8YPi5RKofAkFQs9atH73gUnLI6h8WYs0jwHcMArGzpCU34H3Z9fOyR7OYl3TB1cuY1JPvoO3u1g9XPVdZDTjsf+LT046SdCHkP9EStUCYXiGrx9ycTL1U9Q0lKMpPzLuPWmC5ysOrmubBXt064B2+ZIzBjLxL3BeMxMT0TN2BJwsHqJhmXhcFD7hpTvFEM+MQ0jtaIw3sSJ1t0f9zvH/efn4trmfYx3B4swV2Yu5W8zpvy6S+ALSYB3cQVrzS7ATFsiVSdvzH5zDTdYPXzkoUiEuSYg/n0R0nrrYCj+ACuFu+BWm4ybJ7xgEOEP1S0pGB+fRSaFsdjNk4dTO7vxYG4JWkxDYXD5Hdxa/bBd2hrHSnq/QL7/u77/bN3g5MoH8+AeOrG8GteOchF/fA6spFIQN6MP9Q9qIBjFx6jQCIN4PKsOyk0nNfFz2N6zhma+D0R1YS3YhgWjujMKQUr8FMDKldKhURD2DER6dQEGOEKhd70NwYMhGLMsCf1nW7FOrPm/tMZ93m+wm+wn/cx63OMqwPwhydAPqkbUfXvw7r4I22sOeK2Qgm377MFkz0DwZnvIrV5LG+/4QanGCV0158Ah4YHL0r5QnmkD323eMDkeiy3z0iHd7YEEgVRovwrAU8/zUE1yxdaCeBQSxx9a7/4dlYls1OpSg277G1DL70BS9AW8yUiAjiAbndvHTY0WQmTn+ggd7rNIf3U53ufzUNTuBugNycGOHHZaZ1mGQtVSjFaMQ7KNN7QFc3HznDeN3Z+Cek9faPEz8fBgKNrakqC2IuVX+v63+OTzvjtbkIPxPStvTTY9wpw8btq2rAfNOqxeNTgOKvzvIPs6AUqmZeBn16J+u21093gZdr5WpyzpFjwtKUP2zhpMWXuaEvpqoe8Sif7FXki/lwEPjQLoiKZBv/g5HUIJ5OZM/I39/O/D2JJqPI1g4oqeLxSH2MF22lW0snqyXClXtIqGo2+1Fw5tTAZbwVTyXzsA035pMh/0x4QXUqRXGwO9IDZaHH+epujkomt9HmqF3eDk4gBj3iC8Xf4cS1u0/pDe5nPjv7lnEHN9i3HEwx4hkzjJY0Euai2YKFOOx6aqfMhmJ6BxYRhG3fLByOpOeDm8wxJvXtp+MAIMhe0kuyEPPKr8dM9uNFkY+IBf+RpW5Q0lnSVmdKf4wh+k/fP0N23lpxlyTDhdq4KIgz0i5Btx8kEExKcmYkLORHI4/BDuC/KgInANirf4afMqPtph6AL/mDHEuH8JQ+UnUMhBPhKadwtRUeOpKOQCioRLIBqRDTEDtz9Q+y8zV20KrRnJTUs1zHFblIlnmadw2s0bqhnumCHhhATKwpX9VtS3MAQGWm2YynMNy+bU4VZ3JuZGF2Cy8xVsH4iB2RFxGlRyIEtHOVpb1YonrxKhyXUG/bcy/lR1nt+wdN6nxyYdC+nVnVNoeTKdrjJ9wZvQiGdnenAhi5embItBobI2DaxmI8OBu1jbXoDCcf4YuigG0/Lcoe/jiGm9dhA5WgCv7kq8MB9B6k8zyLLxOd569/2p4/4Dm4zYqV/lNhQV4iCHTnwvUoDwJiES25ROlmKFqJ6tRK2LJWml1jOsfxuL90NSIJ85lFwEdRkNhdyUocNP73SEaYuK059e66c8PHyIkTVyIvV1BGJexVGkNgRiNS6Cl+mO7gue6BFIhHW/GyZ/Hw2dgESsmcyEPvM5OLfyktUrd8rKrUZKSvZXpfmfBOo6fVx/b8Yko1TWG7nc5Tj+vgxPwKp334XgvrAvJu8OhyRrLS8p6cCqjSnYkDiaREQ1aYfjvD9VPv8cT+ea0Kf1f0mSysexW78YRZ3lsfRGIRcV0n6YzmDFWsoL6y0XsfaBBlRfa0Fvd60hah/EiOM89NK7Fh7X/1w968+xx1CYluht/kmPDo5XoCO3EiC8yBkOqvEYucIBPNENyHgUgIhv2/GgvgOTuVOgNjcf+cMLsOO7LvgZ5n5Vfs8dcQTs6/f9aMx8QyrxJKkCtr3FiFYQpnFGydDIWkqTxNPBSAmCQG4GjNjkqWNUIR5ljaHV0vFIrK/B1Xjhryb2xtWqpDKag9WTGX7U/1ZemNaVjaNZ/KFojs/G1dm+8JqUCsUT1yGddR6yg+EoGojG9JxEjOCowXhGMU4FDaH7XKy4SwmTYMiffz37lGuKBuBxPfthzGO8lBERcpHEjZVpgegUsmqOxp3yMPjVF+HZtz2w2+uJdRI6kNUPQG5/Ja6VxOPwWT8cem6L3E3cNGkD71cT+x+Yc+YhclutUHnSFE2vbclYIuDD+FsfytDkw9ehNkKOBpXn0U1vDxTt7cQaMTfoHYlCAoObZmiMo8q7fpDgHErN4dLkoTb2q9L+A/5KedjKF4euRjay73iJw+eP0snkfii/S6YX82TIevVuUmLI0vpR+VidM4Ful93DklNvUOHzFiLqtxEQcw+mUwvRVir+VWk/5ZNJGb5DSDHPE3xpkz+s80cbLRCy9ArizVZRENci0kgC1Ynaku4eUFtlAwTCXHHTcwBb0YXY2+ngKA9FnPdZsFdlQfjdIC3wbPkq8v7kAgHGU5nvyc8wEd+Nlv7Y4xTODYa4dTp6/FZQhhpo165SHB1rSA1Fi2iHOj+JrUyAyEEndNFbCBilgVs2FmtbG6Aj8kfuWX89Nyw74OhWCp2j8/6l55mlqQljH1Y+pLZgoIq1fzUS+uDpjCMLaLh0N3i7N9LYESGYY9ELuaAwxNqlYhLf3K/K9z9wbW8DTA/e+BCzpVn/eAaKJ9jqYwzHThegvFQhknPrgNQ31jR/eiEmNQmQ1lkVanF9DL5Hb2DZZENsHe5fVdz/Ce1q/jhuwT2HpRXF8yA8GIiTzWI/iqVpyz/eU44Spod705CcOwDFVQvIcdZoavD/ss9P/TfoHcL9ozEnD7XA4/mO8Nl5HU0bPND55B9ruIDB/95v2dYrRQ73pjE0a0XJ1Qx08dCXuuf+38Ezvo0eey392Xi97HgOrdpXqExvwegDoYjoxsfzfXnW05zWw6QxT5mazYXIZ6fIVxf7XyLSw48qj/ZAyjQIEaZ9sJIdQy0BFhR67BEkNLIRNuo6pjoGkeyu3+fZ0d+THfKtn+3XveJriFc96YNGUccUpImEQG+8F5ZzuCJ0rwNlPBpOS4Vdv7o5+DUsPzuH4Z6k/EGjMVcDFu6RpMWGhWB/Tn9p3Z+iwlb0VdW4L4HqIhvpT48v82r8Ke9B/T9fFsnDXj8Z59gJsf+S79FXvp7/dj6Xc0FnGSKJj/5yuj6XEQahjEKlGb+Y5/ennfvLzJEHXx6FMl0ZjfEHGDIKwbSs+uhfRtsvsZnXmTwYiQzjrArCSS3KvS5Hp7Xn/230/4C5uRRDtEOUsbzOi9bkLKbH9jx/K/3DTTwYlqOXMZT3raD5M4cRHxv+Vvr1daUYHBu+YcQw19PW1f3g/oruV/1WkpcM0HNtDQb7fH8SUvyGxG3Y6Ubwjb9Vr/vCTpdh39dOBo585Bk9jrZeH/hb6b+rqsA41pVK+5/NI42RbKSpy/m38X/E8woG1w52hlqVInHpcdLCSHbS6WH/oD/r251/i/3OLvn5jO6Xk0ilvh99rzipSLUd/wNGm83cAQAAAACAAAAAQAAA6DUAAA==eJwVmmN4XF0bRmunio3JeNYZZ2aSTMwGTdLUSJX6rVLbtm23qW3btm0b3/7+9Sqm5+z9PPe9Vq75tkHF3Xsd2d2nhPRtbGXp9LwKUkCAi9TTr5LEIx+pcw0PSZteVfrxoop0sGNp6e7cnzgmVZB2eBaTZk4qLSXNrSBNbuwlFdVPl9wNOqlH30DsOcH0M+ooe1yOzy+F1O9MjLTum0OausVb2vBsjTRrelXpSnk3qWEPFymzTjmpd0KgNHFvumRoXUHKdBr57XtSGjmsiNT7eJzU7XiSdHxHlDR58EDJek9DsZszJWlSMOOnuEgRlQKZ366cpJ/jwZiRrlKnThbppkJG6aq+PK7+FWX4D9plKNHIftN7gJLS8b5cGVhUevE2RxpYmEyMRwarfwaxNrcF3o2LSHtWFZUa3Cku9TC4St/+KyNtXV5ZMnQvIu0Md5FSI6tKnfeWkhbeKyl5NiwubQ4rLVm/fOdxpYpSfP1iknakXIoY8YJpFzx4s92Xsw0UPEkJ4fe46tKHUi7Syaqe0pYplaSps0pKXglFpPDFzaX9bzRSjfC53N87Q9pZZT23+jskY+miUrEzOpaO+cGIqeWk7v1cpSWlGkmvgyUW1XjHpY0aLmw+xYqCZzx+p8PsfgXn7SDurSkhbamSxiKDXHp3/xkzzhgp77hHlzda8m4+QXHanQIpiL/tspkYE8yWn8H0dNxh9jAtE8IKmR3yl8j2vzgU+Jir427g8LxLfPVLlF10CkuTS1RWHiV62kbiOq3G5fhm2vyYR/uLswg+PI7i+ePwaryW0R+HsKK4N7Yx3vxdrObfGBMdm66g7/DqHH5fi2uOhnSu3ZASuelMLtqCtKIZjJuRgyE6A/XccZi6hvC1Wxe+3m9HF3lval0cgnpdXQbVl0H1cPIGhbK2jpp7JYNIah/GlMBQcubGsT1GxsdhQaQeaotH+Rxyezjwjczmem0P6o4z86hVIG9beXDuZhjLBkSz8kgIp3ekMfIEbL+iI3R5I87Uqo3RMx6finY2eyZT+YwNdZ1I2s2z0fe0kgK9g/0jHPy3MpZkv2guxEbRzxSCoU8ykY0lCkvGE1QHdNWM5N70ptvKKijL+GM4KudCdjgvf4Ux3xjFExcny89o2eGRwPHcxsz5Wo3lv81MfBXOnf4SG3dK+NgiOB+vJKN8FA3cKvJCG0PDfr68CnQy/aoPzfQm/gZGsPNKIMcH1ifBFET0ahVlOyZSKz8Av7sWav7V09FHw6UMWBTeCeVMFx510lNYNZ6ffuEM2hZL2ist5WsGsr62kxYOLRUPhzO+s5Mt9ZwEyqOYW9rOpJVOBnRxUE+jZ+zRFNqdj0DVM4KORcxMmq4hR2XDu1M8fXNT6NnKRI0ydRnyV4GmfgB9W2vZ6eGHs4yCiP/fj38QD9fFMe2vgUnHgjlVsT7K/rnMuJfMle1OtpawUKeTlohufqy8HUXSfW9Wd81m1RUFWmMvfqV7EvtUx9z5WbjGhFFzgp4j54w8spmZ9cSPRl9D8Z/YnxK//FCtqMeRU97MOradZ/EWPp8PZuceFdqTEYy9aqP51jh6F0YwProKJetGEP0xmakLTcy32vghT2B7TgyTRpto/0TFWWMMWz9ZGPApgdcB4VTvbsRviokLm6phVkeQVzsMa8kIvOtFof6QwPy9/uwYoidzsx+V5QauVzKgqKdk4CsLM/o7iZ4tPm9ICHnNIrhxrhqFT6HrbzU3+u1hlosLWRFmvAYZeNlcRpHKBtIDQ7ia50d3o4rq+X58eaVmcB0LS9yTGPPbjUMWH8Lr6PGYZ2HHiWACC/2xKXVk3fOlxDIDS4u6Mj9OSf2i8WSVsVF4LJr3R5wUPW2gk8aX5klWYobZqTjCQvVJMczIsPJnlMTN98mcOhbLjgdh2AK1FFuaSQ1lLF1dEunaPIGcjZEETwtnY1gSYZvTaL4tjKf/RaLIs1KkjDcJ3mZ6LXWQW9FIZoaMsU/D+NRJZPh3A1cuNqdxbSXuR7yIszg4mWPmR0Mvxnk7aDMylMBpbfiRtRfrwzjp8aj10tcpbrReoKNvuBf/DOn4GNxZMlCLuahW5JSck011yAuCaNAqgOzCEDwtwazZE8KmExEcvGKl/Hg5us8m1JcTWVjFwoIMB/M76klaHMDPGTp6e5op8j2K/7JsfEtR4DPeTkmxd3c+hPHLMwLdPhPJEYm8qZHBnPsWJiVlUXgwkfzmibRck8G1Gk7iqhrZ5K1E0sUwooaSwBgFC94H0bqyg63/lpH8phMLarSkaK8gvtyK5EwFKyO6hMCSRNZne9LqjxeD5gRiHVSD0GGD2aYfQ7F7ATwpG0n0JH/eu/lzYFMoN1vYca7Q4nPOlzvKKFos1fJ5i5zL19TUneNLgtSIc636oJSHMO3zA2aFdad3Mw2e32yoFpkJGhxLjzlajIkyFh73ZsjwGDKeWuizyM6V0Xb2d1fSoWR1ip3KwLOEnZp+TnpNshAdEcbr+HhayiO5rXbyonY4jbwlrrZdJ739K/J6poX7J+10raVgjkxHv55hpNzwEL0SzGG3cDr3KqBZNw1N/sqYu8bA/c+umOMD+VRWwvlSSZUaFdn3XwCvv7uRn9eWNz+CePozkayhVbgZ5cPcWkFMbBxE6f4q9PfshI0tw/qeB/kozuXNTzVZqgh8FlqYGSnjxQclzeR6hrg7iOhhor5ezG8VI13m6Gn/M537RWvgubEzsvOVmLQkhYtFEkiYYqf2/VSKdQ1nxZ06PIupw+8ucbwwD2Rs28ZUCW/MyofpFHwXWVevPk3946nfz0lkTCQRN4xET5VT42k4bFXjdVvOsrItMFZ3x3DvPzJ9bzLitQ9lHBrUI3x4OcCD27ct6K6uQWn1YOqjMNIuenFrphvhe3X8OxhAdICKOhGv2Lh3LdkVQun61oPd+zQ0WFmRf5Gh1CoWhdcwfw76BdDW35fdvgYu+ymIPBxL94JUupV18HBiI1rmhzA9z4R/MTULO1s4OCaA2oslOscbeZ7nT2wXFTmi0wyPEpgWoOZB5WhmPIxEu8FJuKeYje1aJk5MZJ/dTubIZKYYI+nTKIrUXdG4ONO4u78hhffCub5TjyLBRMRukXPKXHbNqs+5kLn0qObN1ER/KgWbOf7YjKZcPv3Tq3DkfACyjl602OfF1lFm/kleTDkQSO94E9MGViRd7F3T1+MJeiDy/4MLy9sEkP/RFfbs5eNsP+rM1fP+0nAuzV1E85be4GlixuB4ehaI2Z5r5piLgdxwFUWSwlnQNoIHXSXaRESTrrFRz0N09VqJ3A2exD/UMe2PnEQ3K9nFdNzfpeb5Zxu7yxn4/drC8SoxLF4ZhmfvDP6WGs6NH1GsrzSGVl3DGBlVg49dTUwaIFFlcRI1bvckpnAKV7PNePYdh8tg0TuHb/E0szKW5bHcjNTSqpEvHiuq8ktkwO+aAfSo4EHtQa5cLFWOzX6eXIr1ptKjKhQbq6BvqC/bm4dQ86wr9+dUxXbPgWm/hsj3viywKtn50klp6yA6LUuk0TgjXzz8eZ4Tjq9GR718ifodZLytLWdY71zWiLM40wNu6g1MeSeRWsVA2jcZZYuF0m1EKKv/OFgV7CRxaBIHv0fwLEvH0DVqZo6WOHgnkpOq6pwKjOZc9brc6RvJqjIRGAMttJmhpEHJnqxwC2TVy1j+it1esjiYESfc+ftFxs77ZpIauFP+wBailgRzvngV+v/0IyzBneRJbpT9V4ktz0qiEuxceBW+53ryU+tKSHZnyvWQuF3Ohb73gwhY7YYl1Ytvs9z5sFRBCXF/Pg00KP1y+C3erXa7eHpMj+OqZxoPmkUxfmYYe8U9Vjwtce+6CkcTK2sKxPMqDVhqSAx5o2PjfTmh7yxUvRpOwBgFUa0sHBM8sCtWy6F2YRSmVMfr9ywcTw3MdtqJOZjApdvwXpzPkZAk6l80UFrMnH5ELdxvplLqaij6V0pchKsU9gb7ChmLK1pJ2xDDsS+Qf9/GhC0eYnaDmSWYYNBRMYgV3MmPcWPXLxc2jfMh67Y7y7zLUeDuybyIqpTSVGbMxCCKlPbGtXEo328F8HhxKKGTkthfOp5nC3UUivf9uycJt+kmVgY5ebpGEvmm57VvMMvXgyo/kGtLw0idZUcfZkFZ3p9LN8wcna7kYk0723doeCucoeY7LbHFzXx6kIhybhTZOXqq9YqjZYaNn4KXHuypwb7gmtR7VouUOg6uCV7bWz6VR4UKUtIkit3yxTVxOu6rykpTiy4gZc8K1j5P4JHsNYWDjSw3qfg9uwIFuwNISZzK5kVlkRq7ccbhw93hrlQf7ccyyZdP8qqYPQQv3vOjicabuGjhLUd9Cc4NJCErkeP+4azvlcS7QeHM7QDpjWM5WDuViI6C3/KNHJ2pY1KwjaUBdoqvt3I9V2J6oop7/1kZuyIc7UA1rcsHMPmUH3VHw5wyVn60NjM2UuzEBQc97hhR+5o5NDUS19tOlJZIXm/LYIY9jIqWZBbVk/DY4MBnW1UqDZWz8LARbVcVT10DeLvIh/XfYmh3rBsz17anRJdgLozzZtlKd7rt9KXYcDMzHrlRb43wsHprCBHPuaBXVe6tcuerXMb+rDL8bueD30V3PNv48Od+CG/ELld+5oXLGT2Dp0eyx2HiZo8owpuFk1zEybMyds5/jSPRCO0mRDBjhZklZgf7QtV06yHYW6Hl+zktjyvCqp56Kt9QcONmMDeGG6kfZWBxoZbU3SrcRV7UTUulddtZPFthZfsJC69vWslqkMD+u6m8T09j6PmpFHn+H3daRHNoTRgZpcJ43rIhIwJ9+LGuGwnb+nJfHsfvejbi5qp5VN6LVp2qMXJARR6sU3FwxigCl1aigdqLnBVBtJ/oijOyBN/fBHF4dhW8n/syXe/Lgx9+jLysJGqGP1Xi9Qyam06smPcK+hzWqaJ520/k8k7BrbcTuVAqWvhuFEFFbZxMi0BzSMzcVxm3Lhvp1l9P/k8zmRYTzYWj7S4A78sG/O6p8VQruZ1qoKrI5LZb4hnSPYV3zS2cGh3B4yrxVP0RwcDZAVjtdSiyujrHK9h5PDqbwBFRlN+ziLy5bUk3CH71t9G7nB+9P9rxayzOOVLJuRQvFgzqR0ARD148l1FvwnhWv65Kt27ebJK5MXKSC6VmuLGhSmUG53rz4lkl0pwlqTJCjk+9IDQ/ZWw850lQvJa6Bdmc/BnBCVkkUTE6GtkNNDgeyZHV8Xw5HsWaAxlsz1VwJ9BA9+UWFt5RcDhHydCeJjJGG9j80MQxvY6MX0psT5VsOqLj11Z/jlStSGYpPU8v27ANT6ZYtgmfKeMpq1azuXw2ddpHsFXswc0fNg6cScKrUVMaZDg59nULFeZY+JtvZ1eolVitluCnNmrW1KNKDcZ/eB+upMjIfKbhtdjrw98qMmxQNaZ6unO/WUk2vClNx58uRBor0O2IcJBKldl2L4Q657wIve/Jrbt6AiMUfF6vpUGKk4WLDEycr2eqq4kvbZ10dxj4slfsukp4dS89SuFe9V/5YcgRPNM0lJgFcbzXiP3VqAjMCuT5f168zBF+XSeQH7U0XGzji7qyll7pgicPBdL6ionbgic2LdAiP2tjjwEOVbdRtqiTjT2S+bfJn41/UrlUNZtrs+TcmJWH7pc/J06P4tRxJ9W6BFHK2plLHXS8OadmdFsjQQ9zOFZcwZc5DVh7oiKjI4M5OTyaw29deXHVnzG+FYn76M/1Pd406KEgfHhVQp6HUum5mAWbL7vaK/mmU+D6cSjGXQ6+VnLQX7z7EdF1D1bqafopko2Xw/gwWsPJ+QpqjXSQMt/Gv+4Sh0cIrdBI+D5SsTtaxeRhEnfTVdyNgJFvQ2h61s4cRwDj/gTRZJiDWTf0DPUNJ6phMMVm2yj+PoKVk9WU6pPC93HhTFidTym7klc3G1LrwFppQ5X6VGg1l49j0yiuaYvtaF0Ckxrg+XAyvu0qSNML5NLtRWIeywYhS85kS3F/Cga78sTZnUu+XuhPtORmH1+m7vPGJdqPa04fDs6XU6y0H82aefLfoiC8JD0//tVjx/E42pa1sWKZnU9VFXjPSmPCDD2xQVZmDtDgscuIS2fR6Qmiyz/ouSh6r14TGZdrydnQSkniZz3nRd+2K5TTvJyenNo6kkf68uFEGHETfeiaZ+bERAuHBwrX3wZjIsOock7P0jk2mn8wcl1dne9ZscSKbj29cjj9w3LoOmwitt8NyZOncqa5kxkBYK7rR4Dg3nJvRV79jqXzzkAmnQ9mTlwIE4+5s3eXYLPbVdkcp6LRKitPcn251qwqd9Z6Max4CDptIM+WK6i+VfB6kJ7TZxrxeqIB/cdoJl4yMqRJGP1F533tFsz2qS251iGCsccteFYYSdPcOL53tfJtmom/5QJZMFgv7kHLLNGF60L1uPuYeDFfRt4sB8v2RyL/JBxSzMjfgeK5RukF/2i4PzGML0EK6g+LYPzfBDpVN1BpbBh37RbGv8+ia8xinq3KZpNNzf65ARxXpVKk3wR2D8vhu4dMFI+MOtd1lC8MoNVeD0LTkFa6CA5b7Ef3klEcyCvLltYeBGcJ5vttpbO8AgMnV2HqeW+MumAGequxC2/bJRwztRlUmiIcQzB10fXJ+M1JJ8YWyXMxwJMvmyh33UGS6LMjjeyEjtfR1l3DdrNQg+0GPBINaF2DeblPxqkaWphuR/qhIKFAT1acjjZF1NQ+HEjZWw5KxQVTMz2QQYv1eCvtTI7SEXAnmfNLYmmwOo6e5+KoUS+M/dH18dgdRecTF+gW5sT8S88dL9G9oSZmHeiPdbGFq8VbcCQlmhDfWTTp4Maj7HDidcK7zZ6sqOvPuOLliUkJ5vF5H852d2XWdi9mt/dg1Tsviu9U06tRMH5h+aS1rE7qFzFvqeHcfBfFRH0ED8ek4eojo1FnBfmbnOTtNzNc4cBm0fN2rxl/4Y/OBx74q+wM8BDcekfP6kI/Vome79DBQEoFlegmDWGmGKqLufj6QcPwcwrela7MwGwrZpG3SwQPt1gWSncxO/uPOgk8Eo9BclAsKo7XxRK4lmDl2hknp39uY0RVA+0X6TjzXwxhe1wY/8lGdJ54rvKl+OCeRHi+F/9Gp7JAstHQS3jx/HBShsWy6os/yXbBTPcUFIRX5XdP4TWdQ7FMUTBikhObfxN+J2tZOj2C2/mxrI0bjKJXsthdI36TYrhSQSLnrAXj+XDU7Q3oaomx2xXO2Cw1/cZBnYNhbBTvck3m5HgNFdqlMtwLU6jdXku3xUZOWXQsF/xVxWrgmfCaCduC0b818lVkuuWYkd0uSi4naMjqE8Ea0XOFn5O5XD2NYw8zCRyVwLYnKUztuxPtNjm/ykexXC6ebUAS9zys1POrQnfJgzE3FVxo6MkBcfaFT71oEuzJzpQAlm5M5dBvP9ruEYzcwZ/JA+Roe0v0TJVToWcoT6NS2drfxqKLmSw+kcz1W9X52cvK72gDJzvK8JpjoHAOnLltIuyacOxUC58b62myLZSFXYzECHcana9gdF8ttxpq+RclZ4a7kuOTjUSK3f99zI+SbnKyOuroN89Cg0IJ7SYfvAX/u2WLXJUbuF/jAxljYug1OpL+Jewcu1OLxNXJeEfXZcepKOTToyhSVMaPCxKrxV1cuhDKzM+CswLSMAm2vXnPmyK+vvhW9mOKMYD7mydT9IeDumvrUdBIzt+7RmaN8MNFo8ZtbRBN14geehWIm70hv0+lsaZlJIFSOrfCA+m3VUtDUcRlDsWTuNZEZLiCwNpJbN1p40taDOtVDtou0NDgu5GAqYHot1gZXcTIDouN7LwQpGsmvqkUNIoOw3u0haigUPHZg+h+w4HfJuHA4u671vamdWIeBzoqKT1XQ/7mCKbWNfGpciwy8X+e+Z7ElpbRVG6dRO3+9bhSTc7P5NoYG3Vk4qOFzHo9iikzbfR3Hc7DkNfkLTSwOzeE70M8+MBykeVa7rlo6BwEUTUga6OKvvoEDo0z8OFMC6I6aJm2MZRdqVm4tq9G4Dwny2uG8y7PRFAZqFiop1vpBHLWR6N4YWDL2Gx6FR9E5QUmbuQYmPHJwbhLwXz8rSWqi5WbnzR0dImk7G3xnD4SkxuF83q5GU1tK6UfGzl2xM7LQTL6y7SkzzJRtGtlOvS30KGFnZszD6P/vp7T0RY2Rkxl0Y9EJovsOe6ZxYQ7CYgxp9uyKJoNUtLlppLzj93olBTHwVNfSBU8eriIGy46H5Zu8OWRVk4dNzWzvgrfyVWi2mbl1UwrLoPCOJj0l+wz4Uwqp2VZcz/poNPI/ZlmijyIYlhCKLMHOkFw2J1bJh47kinyN5xVDWwUW62hV7CaU8k6Sq0VbFs7EFsjNecuqHlZRIminJH2K9V0d7MyVGXmguCD6Ttk3CtQ0mS16LHRMkae1GAfK3yopIG8NvE8HiEc+4+BRZPMtHsRye17EmGpJh7+khP42cHwU5FonD04H3aenscv89+t0SwRTHc3vi3Tq/uyTjDKsYJASia7kLDdh/gUV47ZgzgifOyz4NrTw00YhFOe0OppIe5o5MoQ8pdYqTXNSPQFO20Vdk78sFOi6j2eZvRBcTGcRdWD2FUygYRGiRR9p+DoWj0rG8KlYybS9oaQmyhcxseK/qSWgf1MdLin4uOCBAqrtqXzswE8MQxnW60U7p5ozHrxfLceyogoHsZf3zimbtLQRalD8zuMcV4qrj5R4FwSwL63PshmOBgwwsCTPaIXI2MIqmXh7ScF2gTx618DKV0hnvXXzazL1rPlpzuB/85jHGrEeVSOtFlBjsOVzM7ezB6p5ttnBR2lCD6fisb9aCKKg9WpMT2OD5tMXC7vpOZHC6s7R/N+t5aV0Rpss+2cErnUd6eCmdk25t2Q8a6Ng8ZyBS3vanki8GLVmmg8l6rRxNbFs3Uk7Y+bRDcI5igTQN+iBuYN0TFaJVG7mwnjWT2pgoN7fZSxs76GKJ9IBtWOZoVgqerdIrn72MbiB/VZPNCHXXdg63AHz5ZGU3yhmtV7xJ2JbI1ZrcBaKoJ9J7O5cCSa+T909HxrYO63MZy+2ZJPDQLILaqRQhfHUmaijLF3NHS76U3t8zqaDThIX5FH22aHEzi+FZqT+6gZVY09P5P5PQ2KWczC/8GyOoVDA630Lp5G44FhDLCbOdc4jH9/ItifIZGZIkf9Uc1KmcQ44W1HQnX4+No5VCuCcoJdhs62UmGRhuTwWBq1sDJEsGujlSqRrVaOWiwMnhRHMVeJdwcimN3WSo8fJmpd0/PhYwK/GpuEiwXxzNvM6WVgVFupLBcc5KOl04pkco3p3M+XGNFa5PdGC98ul5TqdBxKsiWGeu9bMl1VmSH+nnybJHjC3UhGNRVn9ihQLJIR+juQE4JV3SO0TG+jp3FQBMPHx7K7hY7JC4UztlDR8bjwjwlmymYZWOyr5MaQMLokWZgcoKPI9TDmrbOyp42dI3+tLBCdtveDAj+nntcjtNQW/n3eI4Q2O4zM+Wpkrh+07+zkTPdojq8MJ2JhssjwcDR1o/Arq2aE6PCgARHCIZL4tDGB5e9EDm5N49FTH25NV7Bvk44uxbUY54UycbPEmgKRpWYHrXrHU9YxE8XeUEouCeJcawPHV1vYViyYLpvWMXtSMK12uvI8NYRtlwNI+hzPV1OG8Mh8RnjFMjhSLZwpkWFnrOgyM+n7x8KWOhm0mR9JxoJUBr9NIbFjLJEODcHC0/6eiyFBdPlXFMRPU/E1wkrPa4FMSdLA4SBmD5LjPV30twOCu5up45TRegc0mqTEa5CaAZM0VPlq4vopG3vF59XdEMbITpGUe1qLxUPMTEkPZ0t9M80HCrZcE0uzLwEYHot8bCbj/tFgsjTRTBX337KkxMsWGlJrGrkQG8Ogrwpu/XSiEvvkDNAzYbKM0tOKS1Peyvm0Qs1p5GRqvVi/TYH5eQgG8eev/mrxHW4lNFDDjX6CodNsrPVXUkvs8ut1/lTM15FUzcS8oQqqlJDYLs644QodcZ21XL6lodUzNQNHSKzPCqdOtpHFrhGcKmNg6i8t0cOiKWkys8Mvge8i245cC8exVCsYQMnfr2HscImgzxA7dbqoMLgKNzqkEbkUQ1J5Ky1EL348Ec7zyQlcaR3Mm8EW9K+saMpFUBhq4M5n0d/lwthgt7L4oIR8tC+vXil5FpdJsenBuLVTEjzTi6YF/tLIF0GMzAsk3b0rbsOCmBChZtR7I7/y9OSWiUT2LQzDYOE+fvH8VkfwspieDs+9OFfEylPxzKPyY+g4V/DfUx1VNUa6ltLy+4lgkWVhXL0dRvErSr7Xkqj2N5JlwtPyhoSyR/Biz37C18cpifnqpJbOzqK3mYSuyKT8ihgqHMzBvVcw95X12JkRxydXO6vPOmjyy8i/ccKnziaIO65HTrUM+vuEUKy46KM1Wrq+kVP1tejLN2E036JlW6SRKf/pOfIyjpGJQeTH2ukV24wqW4NoNETNX9FFwavcSSujZ/J8eLrfwvIE4QtNFLgJps5db2LdCyWNzjjY2Vai7wg96zN0vD2sxnt8BGX/6Xh4XDinOgD78XieNozjeWEgj67Y8ZpoxTBBwjM1mXUX0/n3n4q22wxoOiiI2G2ln2CJhfMN7FNamZqtEWwRytkRqfwaq6OVq5WrN+wUvRjPQq9IotLiOfczC7fXWYT8Tce0JJ2pZWoxYL6eN0qJlmdjyJ/rTZZg8w2+FqYmhFH6g5lnD+BsfTXFjGKWdTbhrTAgK4F8NxUxKj0hLf2ZLbcQeSCRLIfY0Yk2bN5KCg9omZSk47WY3/HDdCR0Dud4JW8qe6uYkmPh35YommSbKNnbxJcqDk6WMrH/mj9/z2qpmysxKV3L1lUWPqx3x++7lS9vqtP9pHA1UySu3kbk4vM7tHUSULYaFtGpmg+pnG8exb6/eQxz0ZFTmM1/ibncck1mZJ9MRlcJJ25DPIt/htN7TncOfIqlYKwez07pdG4m3OHDSBz7VTzrF0zCjppUTCsg7co4ygomKvtWuG7RVGITLLT9KXimTQSqcY1xy3Nhn5sMD8FK0987uRuqp19JE51ey3HZG8jGR7BmLyRYVazo5sd8czT5ilDSDxmInxrCjBMaKo4Ue7ZT9NwLieQ5Mlp+V/FWMpEbbaaawkzAKhs+DfSMl6JYcktH4fwoFniqeOIlYftqoIvTRsXJErfWR1LtnGDTd/FcrJmKumkaJadUxykcOTwygkl9UnHGZtD4QiI9D9lofFnBqXrBvBzqZHcVOXeVIC2R0UW4wy/BWr6CV7e+0nC3ho0lo5UcLh9L2FB/hg8IELxXjUUpIQyvYGDEYjX1IlVEvvzCpWAFPwSfLkxS0HmehuNuZqSxauLbSIQ2F3nXRM4qkRspJQWrn7RSeDOKErNFz1620nWwll+foOG0RFq6RvPhtoXx7VW8zpeza38U908o6PdDT7xDwUa/YOafjOWy04Cyqp4HglEnP/Pm1VQLq5SJlJqcxYmNTbgyuCFdnxlY7l4PXfEYziZl4GnP4l69fuy4byCs3jBeF4X7R/SUzVYxtbgD1WgdHjP8yBki7uOljsb///mtXcyp6BAX4dY974QT2i+AcjntOeKYzaqeatbHC2YU3nGgtZW9vVVcjtLw+JGK0BgLYavV3LlqYpy3hFPkt9NfSwXB3YvWis8eb+T6Pn9Kr/BnU5yT+fedPCttxGgxkuCvI/qxRKvNDi7GRPF7CoT4qCnaKJAG9cX+WBKZ9svO4FpaFuWG0/hXDX6ujGLV5yhO7IlktzKHbd+qU2RzJjVpTYVqqRREVedGbxuXJ0RztK2N3yfj6GGuxttHcqyLBKu+SSU1UkHe3QDk3xNpVqgRDCh2WOcg+5eVne/8ie4USs31WrKPCFbKD+B5kxC2CjAd2SSKLJOJ1oJNjRcq03Oy8LKXEl0PGVlaRsbTHmo+/VQS/UFL9QZqrgmGcRE7cHq1kYM9dRyP8+bxEW+OTRMOLrJ+xZgoQtq0ZmdCAqvKmVH7q5gv2DK3lJFb5R2s6FKf1GJGWudbheeasa+N5tm2FBb9zqGOcMVaC+syvEdtPons3HKpBjO/5rJYdPiTe6JHww3kfwkn+p0BWf14wosINr6ZTHrLRM49q0ZDjZ1mwxEOoyBAH8T2RB+StAY2JwXQJERGSnd/8nopKDghZ1F5JeuWmjm8S3SrOJfFJx1YGinIjpATe0pB6ecOotqYWLPBG+dBC26ir+1TVfQW895OYaTlB+HKYvb6TlVwZJyWyn+VTN4UyOLzVtrf1xOkl6h7Q/DtW5Hn9+P4/c/B8X0ZpO6IYrX4/QGHY5nfN5ytslgOFKaTszQOZ52alKyTTsOJ2WxydmYpdel2uC5F9tbnxjUbR99WY8f7efxZ2ogysYnUydRzSLzH2Zs26gp3VKh0nB1pxdQjirWL9azd6k8vm8h+s55ZE1S0ah1OMec8eqyHD98iwNPB2Enx/PtnIUplot7ECKZWUGCvqGfBNyibaeHxADNbNwXQ7JCOxH5V6TwpiH3BEgWCx0+52/jyycTwanoeh+jpcagSO8sqebM3nLkVNTSeIaH9ZWbVy3CW13JSZUoEvUqksP13Co0+VGdor2os2+LHsfo6Ph5KxlIvEsmrE00X18LZtT7Lq2Sy4mYT2jtUlD6XyenaAzjgWoOvFxaiutyOvX+82Xs+BpfGGXRpD/s+6ZlU38CqJSr2XrEibxXLmCA7d0Vm1hlqQzom59ksNYtcHGyNT2So6OWgvTGklzRTcmYQ9x4K/ziqp9LbUPJf6GggOr5LvJmNAWqSL6tE5hvxE+wUKjhPfU1Jw55aaoln2zDFQMlXDiou0eC1XfDBE/FvioQxda2NSS2a81tTnauf0+g0oToPUtMpk1GNOWPicQ5pQeNy+fhczWVbfDqXVzWl13/tiFvTlKJBNTl6LQJ5WA22fY+hjCYf45LunFN35OesLkxrOIzVOg3hZYIo8B9G1WImrpWO4nGtcEyin2+HhrBkuZzrfYWnme1s2R3B1muiw+QmzGJmZgUZUEQpKCGcYUlVf5oKRxywUsfpT1oyRQfOVPvR/ayC3n42pmxXUXDEyeqnDu7MUBHxysD5+ADayR08yQmjWAs76tdKtPEqbgs3iDsXz6CnmfTcbqH/0ShSUuM4VCecI/n1iPVJ5lFUEjmCI/pNS6LIscZoRqeRFprGjLPV2Fy+PVnTm3O1UW9KtR1KZZc4/Ar6seV9FxrvGs712Ems2jGE79mDWaKSca2EAcevNOY30JAZGIb/5RD+G21mm/BUR7aakacczK0p0TxXTefLRt65mThQYOBv/zAqLDRS0FSNb40gBj0JwN9Xz8sG/vyJljNeeOiJbjqmzgqmxFkZMy+Z+LlfR+giCfs/8Hhg4ugYJfofGkrtNZHgHUMvo50Lo2L4UMNBTmUdt/Ii2HDcTmO1k0ZV4/hwKopDp5J4tagpr/QZdNdnUsW9Mf3bDWZ8p+acep+B67TuhA/vTcSYWSgXyenQqR8fy05kZOpM5h2cTsdug5j/YSoB1xZRFB2LraKLVjsIOhzB0kGh2LcZOaMPoPxhM1ne7mTV8MevtomUG+PZUcpA1Ao7ZfISqX8IlqfE8ihLyfjHIZwoYaZNVCgHUvR8E+415ZyWsUv8GBUlo9Z+NdezJN4KVm1sCOHf0gD8LKG8LKHgn8pI0xcm7qYbmPI+iOmuILuQwpYMM606xLKXVOa370ZABeFQa+zs+JxN9/5i1kObUWmF8NFiuSQsb0zeoHak7R/As5A6tDo3ga/3uzP80TCKZkzA88Y0Ek0LkJVZj7X+fHyjlxLzfinTY32YJHZ5cJ6Bi/ck5r+OJPaGmnHfrGwLkXgQVYO/k9TMeyA4V7jRXtcgBr6VODPZwoJ9oWwUDJL8ElbPDmLL3VBeDwvg78BQlnkKD9pvIq5usOAwFW+Eb/5ThhB4yJOMkypmFVWTtcPOowNm3PNqkCOy3K+qBWftUHYNt/P6YSg3uiWg8hP33TcK8zU7ZS84WVUlm8wreVQJ/Y+nWbXoPHM049PTGJuaSMG4PnyPacux0DHMLRT+cHomzVTzKKiymr7W7dRN3U37TyfYV247eRfWce/VFJbKZfS8XY+u4XpisJF23ciO0TY2F6rZHqxj+DcVR1O1+BQq6XJIxsUFTip1VpCeHcmbGybmB4dQao+BOLHz69eHM7mpJwePKbhUU063Gr5o/8moO9ifyiY5NW8EkhRkZuY1iQZeAZSM0fGhhJN38VaKL9LgWkRFeS8dd1MM9F1qZ+FbGwUd5DTp6qB5uXASh6Vy7LFg0ebRTFqayxhaUC+/F8WzOyF7mI9dlU1CyY40vNiDNtuG8cJnJLvOLOD95y3Mq3UC45njaFovwevDQOTdB7OzyEwKX6rYZcvGVN3E0hkJNB6axpczNj7/SaGyh4bKc41U++PFfI1E6lMjbZoq6dwrkGN6A+NqGDn9R0PqMSsdBghnN4fy55+Y+00WOmRFc66HgiZVg3h8VbDL5zAmn5DRa7qK8EcaZBvFWYnZWZofRWUDXDsSxLm/qZQPyyIlPoqWfey8zI5FXieGsdlhfLpkJ/tPA2Y/T2Xdrf6sqdaMiR518Lk9FG1iN3aKv2vT9qVag2H4HO7EpnoDif49G7/By2g4bCU/th/m9ti91B06B/vbPNIKCzi9v4AN0d6YvISnVVCRcVjBI5z0yonB8DyE2+9syPoayd7kYGBvJfM+KpmRF03mGjXFy+uoJp5/2x4NiXcUNCwhWFmhIuVRIH93h9I/ScxS22Y8uyBxaaNEviaEHdEWTriqqNtdz86uejr6SmhOO1j3U/B4LRuGbRaOVVYw+J+a/NZxzGiZj1uLTDrnpRJ8MIrncdm0u5+Ay9+67C87lMZT+hO1oxHGfXFkN+tCHVk/7v+ZzfjUVuQXWUaL9IXMmdGU8msPIL99kIr9F2AOXEVBz5FIssH0X9WTnko30pNMHGqjY90GLXvXhDHxGZx31/FVAYOH6ticGciWTgoctW3U+RfGg90aDg4I5ENH4VEXglhjE95WTcvFjYHUWh/E64hgOgQpKNbSTuwCHwJ22bj6Mgi9u5aiIlsH3xMOW9mXuMgAEsV5fK/ny/TPahrUNTPKXU+izsy+LQaaCx54dFgSPBfN95ep7DsVRondCew3pNNoYl/qXBvMmJmN+SkY51tKXWIK6jNx2mBqNRjJ0DWjmNd5MuvOrWHMlU083raA0H+T6HVuGN4ze3LhzSjGbJhGbR835teIxGFQM7O0nWEdbZjKp9G+qYLyUgC9hBvGjw3Frw943wilfXoyeYJVa85W4lnPTLePamLig7AKzq243Uzk+WD6P1SwdqeMb8VCSLyiof7FIEYpVTS9aCFjo4Lb/TRcGS+nQkYotv4xWIQjzStrYU+0xKAbXizKltNiVAhFcw0cEn43pZjEt4g4Xp0Jw3qlDqv22ii/Lom5fol8KJ9N0sJ0ZtxrQeCB9vRMasqiKoJlksfxOXAm7Rosp92mptQPHsX82CHs/NOLXytmY7q7lONp7eibJyNxRRRTcuqzfZ6aAJueIhYNZdyiKVpOhfm5jL0pcnRN1LwKtsCsauRaAyk/wsy54xIDOyrxuKpCPVdwstLCs+QQytWWc6OoH9k7Q7CIs9u+X/SIWsHSKDWzD5nJFj5zoY+M9Qo9U0/LmLrTRHA7NS2jdTT7HY5ymYlOKWIXx+kpk2Dh3o0GLP1uxGOp6OWaEXwV+1j1ahR/lmfTZHZbBgu+nTWxIVkRXfEvOoIZo/pQpdlEXuT3p+KFSbQ/PRmKDKes3wA63lzKLedk8ivdZX/IfL50cOf02zDWb/Kh2WdYn29h+YRufDQaKT4+hC2fm/KnmZacBTI+X7Txroud0gtNvP9PztNJZuYfUpORoWTlKl/MOhlz18mInxzCYUUk8TF6joT7sjUvk9eTgxh/14edq8L4+cqE1xM9bXODCfug5KfonEe11GJ2LJzpoqCKUaLaDgOjy4uZqxRCkT3xbLmQQb+pGWInoimYHEdD0ae9NiZxxJ5H1Kxm3LvYjq/X2/Dz8HCWrBzGjRoLKLFwNH/fDiewdh7HInNY1iqcIZ160b9bL57vGUP/gaMZUdKbN6FwVOPLrCEO2l82UDxMy+RQNWOuKgQ/hvF6exX87qtwO6OlvrjTHafVKGeJHnCXcVsmQxqipYM6AC/hIAPfCM5PCuJRWgCtm7vy6P/f+exmZqHo0UEnQthZzsgnPxXzklVsWe5GVrBT9LMv1aVI3DrYUUw2sWHp/79nCjf62igivCtroI6YMqk0XxjG6NGCh7ea+VGuEfor9am0sh5PW+Xy4lYLQq+0pvX1IQzZ1YejJ4dQ/e1gYsPnU+3uQEo4W7Nk6zAeVftIXqU/3Jh7AU3VaUyYKLK7oUTnQbD3YChTCuW4bPVhUFwAA+dIzBkn51L7jjyICGX3yyhqblAjl8VwrFwAQf//fsx+M43EDrwI09PslzfjRRe0LK7Eb7gO51U1YY8VVPrPyN6pMjo10VP/bzjvfulocSGQO/PN1BPnUWOCnoDdUax4q6N5LQsfhAPdbSSRXtWBND2NLWI+n7ywIPO08CszmfOutflxsRvNVtVB+6oewWOiudeiAU/3FDC8fC8uJw0S3t+DUI9BXC6xjFW5bShXfwQnxgxmU+PF1Gq0SuTZLg7HX2frWx8+Dp9C/kUj056bSU3w4Lnw/yGeMhoMlpANcmXKXRvrVuTQadFCanuO5uK3UMnVJGPPJSvLVrnxZ0MIx56EkCly/63KSsH2UPpukbHwVzB1L9lYvEjGIruaOjv8qLtWzofSWoydvdm31IPraQrmn3OQJWmoNs/A7Gd2OpzQUvW8gn4x6Yz9YON9vIm3ZZwoX1bjpMHM2wXpNE/KZOqgutwpX5c3fztSIaczq/KbM/LVfxxNbMCIZpOYtkPwf/ZYLtcYw8uBBYx7uZXA8LMUXzOfLgdeMHb6Rfq8rMyYEoi5MQhe9uXrCSUK4b8t1GrarTBTP1VGtuQB/Wx0P6cnbU8215eXleQbc3nYZ4lkfmTg8SUYmluJfslqui9X0EXsxpw6oXj4hbE0OpATTncmvgzmu/CIzKty5pxQEDpPhSVJTcNpKq7W1FIpUUXkItEjI0QuNrVgzY/Ht5aV1T5aJsSqeZ1mxjQglpqC1W3R1VD6RuMxI4klr1qyW96PK3lNkNoMQJXdlbXn+pNWfRLv/eZw879anG07iqpP6jO3+TSm73aR6keWkIqsuMTibRUk/4lubJ0bRuFdGVvmKBkoMqjtLD0ndsm4HmzmwCEFxR2Qu8cf2wwnpys7ONZfgbGKk61nDXgcGYdOtpwyd/yY33Y9CY3rk/0wgNpTwL5D8O9FGe+762j6WuJQPRX7nspoUcKTdc5gfjTREvXRTvMGgSzuqaLGXjvrygdS4oGV6K8ii5+F0u+uBo/v4UyJcFBmmp2Ht210CJ9AxZBojgi+Kl/QhH4z0jj5pDN///UhL68nLaqKOQ9pIjp/CK/dhP9InTjdrTunCicT/W8hXayXWN84QNrpV0JyPeKPuTBUzLWCjgP0KHqFsqOcmYelbOi8wlhURkFyiA3P2z5ECf6tUU3D28529hcx0GWJksWC/Zt98mPreG9mCjfKjNMQkRtExjIXkh8Gcv2rmZ53lILRfDE99WXgRzH3wgVGDQlmvti52N4hPBHMfOeWnaXC/WvFVWZiJYmwRwoSTxswroomMVtP0HoDPmFqTo9IQZfVg31bI3F93Vgw7HA2P/zCPNeamNO60f5DAV9eDeFas6F0NQ9iK5OxDR/E22ZjmDJ1Ax/qngGaSR0GuUmHW5ST9t/xgZrhhH8M4OB7GTllgzmQaaZ3pp6ZZUx8LBHOxVuVMDfUM7ueN+Vd4GltBxc6hjCuhz/3+mi5PV+473k/btY1cl/wRM++gYwyKQiqEUDGTT/aV1ZzYqQK32NmTu0JYVikxLl2fpS9I7Hsl4ESvnK2BRjZXFpF8Cpvrn5xoAsU+6830TDOTPBlFd+GS2ydY6TDWy0JGUZMR2qyJS9PMGUBj/ak06NLHTyud2ZtRkt6d+iDQsz84wtT6J8/mmFfurNj1RDCj81k395DND2+nqlt3zCjRRlp77JgAnOsxBYX993eRPQZC09/BbH2jIPzT6DvyAoc/iVjxGY7Y+9L7JnloN1GKzE7tXxbFcKmuXLmav3oJQtmaikrkb9CaTtVSekJgbzYJCNAuI3HGTkVx1gYs1WHR2YAXeb7YP0i9l940X5vHZ/CNYz9I7o12sjL2gkYbloJdZoZX82B9aoe600TXdRKcs1W3EvY2RoYSaZbEpea61AeikY3rxqKT7VxERxU7ENDHG2nUHXCYAZ9W8SjqDnsvNsLXe8+HNZOY02ZQ9j3P8G1qUn6k+wi/Q8iRYLUAQAAAACAAAAAQAAAIjoAAA==eJwNl3c4Vm8ch9PQnkYqWmiozMx4v8/b+3yorBRJMgpJKFkNKXvvvVJW0RBFi5YmP+2M0NLSoL3X7/3vnHNd5zrjOz737ZbsDOno/7hi0RHR1rgk0cWdVaIm7RKRrE2MaHrVLpGHe6Lov2lbRd/rk0SJ5k9F9qFnRfcN60Q2nUdFzsMuitj4TNFCk9dGqfmjje50Zxvl1uizOT07hWfOnyEVhT3MfuTDhd7BvxdO8jQUPer0F/3oMFkoZZMnIldv0ceOBNEfuSiR0JaJch/uW9g/tknwUkmKhcxvMepJ/ieYWnrDaFHIdqOKwBSjzwoDjIazKjpx74vhiMtr2QCXH0bmV1vo5FslwRWtt1Ro2GCUmJBglKq2m4KUzpBTm5QgfWu3UWfWf3TJWIladh4gXZ9O6vIxIm+Na0bC2BJuODKFSx+ohGThcCypzRHZXj0qGvXqmqjkeKFo9NIEUdRYU9GSmFyR2bpjotrZmaLvd9xE/6hINNolX9Sxf7Po2MB0EeswEslccRVA+ZxRkmWKYP3ZPjod00LyCypJ6dI8VtmavDDjnEi0a6u06NLPGaL+M7JFjm/CRVs3nRBeyOrXYFgvy4Y0ThbcW9ufy8o8MCpVkRWon5Fjg8zMBbIhHoL1Yy4afXM3MLJPPkQ93baCYt/TNDrxkEBliL7g0tgCmvU3SPDS4CAZzb9vVPOhlFS2XTZKTRsk+F7QSw/W2wnc7pfQJst5gp7SU3RR/RhVj8uls78V2edNaUzyjYOgMGAPMk3W8wV6T0R9Wy+KzK7/E320Uue66wT85zE5Pnm2kLdHK3O+1po/OWfPT32x5nsfLuPKWyN5bXgsf+z3j/svPEtvBywgY4k3grm3Bwrl1Yezimp9Nt13K7uoWMxO99Ry29sT8Kn8O3+A0UgPU0Pvg2r+SdTCb0Ur4ferEzzllg25mW0QSs5UYWuk82hQ/7HUCWVaHWtFEy0KSXGWLwWnWrIhU3dT9vdeGq1xkgorCoiP6y+U3Hqe7A4PY30rtlKH7irqqAyh+ZYaNMb2N43302cX/p2iO4tk2efDyeSpLy18oLuN9fSv5vEBE0DX7HBWfyDmDxuJSd8nIiPbE/9tnAnT+yOQenMMIheGYIZRBPY6uKMmYAtOxOlAyTkALhescfOED65qqGL1lh72o7aNDqosZpYNVSz26zhhgoOacHzVJdL7OZRZul1hCo/nYp9QDyXOSji2bya7PlBTOGHmaT6x9yibV5NBC5zrSbGvjGbeO0xDexNINTCfmnScqPPuFTqRY0WCFxVUNbiCjr+9Tnat8mxOeCp1JE1hJ8qJmkUl1JadSalPU2jt4POUlV1EsXP2U1BeIl1VqaSiGcNofuMg5nbaiUn9ecljRkugsWM0rI6PwZYqb4iMTfFKNwqT1zIk/0uE79lsLHcKgQUrRkf8Aqw5FIrTrbvxJMkZPWf2QLs5C2m7gzDjQzEa49JQtD+FVrpMYBGe/VnpwYc08r9LFN4txeoki0lgMJhJadVTscJlUvC+QhKTrtKs/gfp7tdHFNO4mlT22ZNcvCS77xdMI9dvo231KbRtTBmdbYui8nkSrPbTCrrY75S4h61o5p9TFFv+lea+3kFnBz2j4YUXSHvVBFYxdT1ZnSsmL70yMn7zS/Bp5znS9tYn1tRLB+3TBb6/d7G3G+qpn/krdmLvJqZRPgJvD/3jWW39UH5V2Th+ow88Xx1CgpoBFie7ouuYD242ROGa/AZEHHNAZI0uFt6MQdf9UBy3zEfzLQdUDwtAUI4vCoQjoTH2Pmm2TmYnr0wTCseasQG3p7EZSQ/J+cBANn1eIBMqi+txuoreDMijh9yc2W10oofLD9DWAdVUNkKBVXlsptSPk5nw81XBg6ZRzOdFJg3k3+haVwU5jRPXLzePjnz7SD0/ikkugbGjBvtJpm0dvRt5lIzbSqnBuJU0r/uSwrMsYp8tmM9fb7Yj9i6buhFs3coU6j19h3LfC1hs+GihU8ZjtqOxkf/wu8WNjSowrq4W6VdzsGaRL6JPbcSxY/rQjFyKe9p5WHbFAPk7jXHd3xnqPgE4vc4KT8ctgtEdY4wNN4JDhAuK3bbQ5az1lPijkPL6EqmwvYiUkp5Su8kcZjpdgvEDtaQ+NoUkm8exoRuS6ExIGTVODKFxxmPIqfccfXG6RCuvR5HakY1k3NVC3fcjKSQ6j6p1Kqi545agqrHT6Ow4E6Ortlasor2CTtz5ToOa3EjJ/D35CYtoiNU+KowspW0hueT2/B4VvqmmUqtG8h5bS0OlRrD37cmUvXwwm/r+Adc4fp5LdJzntprTMLutiw/dkId9h/obLyltwcmdgRD5WGHvpMtY4JGI/0KmY6PFDBS03oKs6lKUaq9BcNAwdOmJoLVeFZ06V/iV07ncX2ULGXZUU2/oPjr7MJUuhjeQ9m5PFnZpJ6uQz6Fw6wvEM57SVr8jAsdhGuQfYka/1A5Q/bMk+mqyl1z3Pqbgy5Z0LuUoOZ77Q6+9rpL7M3vy7VKif1H3BGqvbpDH80iqHX+fPkjV0ZELzmwZ20BSY7JIKuQFFYZGU8m9gzRvZSi7Eb2fNku9p6bYIjq83Ix9GtlFOyX6qOgL46qLZTFzwwnhN5vpCHy1Gx4jnkJO+RiWW8gZt143wPCTG9Gz2BwKVjo4drwYa4hhvrEDPrYT0pMscORjLiTc3KHvIAvDxF3cZs4stA99RHslW6loeY7hwbUFdNG8kFx6hzPN2kSS6njLvjxKI+MpXsxhcg/tGuxItfOMSdIqmSxvTmKaStup9dknOqR2nh7Z7KZNgfFk6bWfLXrdQgvnP6SMVzLUIvuInO/40Kghceys8DxVXHrNftY9YC/OjWFeAd4UWthL1W+uC9qvC9nw8S20lUWQQXsYWTtfoRRRI9s1oIOHXe/jD26r4ZEdw2fbTibxLQrf6sei5OZIbNMt45M8ZxlLzDmBb7ZWaH42Ewrtqhj2ShJfGm35gO8uouLGaXzK03Qe/aSdpwVPwjX9y1xNQZ+tOGbMdh1KpRdOWVTntYdGvaymtEnHKDPPmSm8H8VMn9TTqBeN9C91GDNQN6ZJJ+YJPj2/RAt+51F8Tg3Zuh+kyow6imkIFkjfvUpOHrH0fsMEVmxTSWrrqun8xRjaFDeE1bvPFuQOyRDYiHOhsqOOCpNyyVjnDi2Xy6OpH0NJ6ckxGnT9Am0Z9JqS97WS3IRTbMn7JDTIrOJ7fmRgsI8zv/BKWtj+9TmfJV+AuCBvWNzKwqvduciVisCePx+w1OU2zJrPIfmCuA9iNsLumzw8I5Zi18oFCDPQwOeGAiT/VYNMyjZh8e4Mfv3RAWrcHUujVTxIFP+Q2J1C6lQ6RgF+kXQ/I458eSbNr5zBYOlGxpZHBUPG3aJfUcfJQ9DFhpTnUfppGRrUcJ48d+ymkI/HaGz+CWau60O7z6sxf7ta2urRQRMVnpNRpAvdq3xAi+4dp8ELuuhZSz1JXT5JYRnThTudn5Oibj4te7KBSm6sIfvtkdgSHIKHq0KEfXqh2D2uDvdHnsa8lduxqKGX9yaFoTDyL+bvzcblxOPo1a3ApvQMeFkMM1653BONIn/Y1udj9zppiF7Pg//QRehYEoroS8Oxgyzw/YsA3eXRQmFAf27x4ADpWfwRbM6JoIhZNjRoyR7ad2o0czqynKy+H6Jb3XPp6+1EelGgT4dmX6eif7o0bHURO24QSXuD99DBplI6Obgf+7RzH11qO0m9Zgdo5kEpZjvoEb0c9Zj+fWilCsn7VEXxpKF1ns5WTGfmbQ1UmPeZehfWEl1tIud1quxF6Fn6JWkovG00CKGWkRAGVkJ+7TDja8qFeDi8FNoZpdBJ6EAeb0WpAnDJYh+WXjqC00HXMGX9fmz1uYerUpLGx/oPMD7yqRLPjDRxvsoI7w47Q81CFyZbKsU3FaJDWM9vfkgS3t6Xx12j17ALLzfSN1ECRa6WZobhhTS5fiqr0pkuvpZLkh4rqdExkuQVhzKdyHbqDNxPZfN+kMTYS/SmVp9amivIJ4Kzse5D2DPlA3RadiB77jqIGUc9plkVAxhX7Ka1pQ9o//JTpDpJh7ZNk2NGqc9IceIpmmj/i1Ksr9D9O+qsZss9krdZhbgbSUgZqQb5lyWYtcoEP7PDYRllArt4d2gO34l/VccwTvsGbvzbioB/Udha2IyV21dCNS0L+duOwMzkOhot52IqtuFakhfK/zhin+cUHK3MwOrfJqixSORjtUZzqfd3+JeiWB7kuZa0j9qw5M+edGXqFoqfmUw3jEIo+e8VmlGyidQ2T2ZsQTmFLrlHvt8SaMn1Mlr85RQZzzWjMvkTNH9PDA0ruU1G67PpfGEuOUnEMhXdQpLJLaefJv+o50snBS6SYx4re2joie+ks7ObzKPv0rBpjRRpepy2Wd4kwy8NZPn1HgzeZmD0skJcmx2G5m/LwcAROncfjhZsQMWrOAR4+WPWnTIo/wxAbEEy/KZfw8CXiVi+2B/3fjdgs2siXKfuhlG9NcK1luJKlwvGfXDE9DeWUK8WYkLGSnSdYMKh3bf52+4CPvR8C/MOd6YFNj303XIRRawuIdWGt2RpbEzWK0+T8fr9JHVrEHtq/Fpwx1xdoGRmTT/OHhN86+sQZ5eWoGa1HvuomUmRRQPZuKwLZFvXKljq10RhHy/S+px+bMuso3Rx/0Wa1ZlJL8Zqs2nbL9Ply1/okOYLkhy8lS5467G6+UeYrmYF+NWd0Na3QIiKM4Lr+/CtPBOuA31wvagKws6t+Bt9GdMcNohSj63F9re+WHSpBM9sqmA5OgeKE4tRlOWNqXsfQ1Bmgx1TnyLkrx7ktodgv60Tvq40xHO1X4ip14fin424/CmJr1Yv5+t8/JizXSlNn51CBVeKSU8xnjbvvkuTvh4go+BK2vA5n8p/zRTqvmxnK81203N7WTr3YyS9sw9gy59dp5V3i0l+XjsdUE2g6VallDbrN/muiheYb/WlO+L6+mdfphH1CdR0oIuaf/xHe1xraOzPborreU+pv3JozHdNljv+AJao6yD4gyVaDNJhJWmIMaMEqFAWIUjeAoHtWcjbOh8jb3qi7kEGJns54frAozCZkoTvRXGY//oMlqX4o7g9DKlbLkBrcwte7l8Dab1MKK1QxAkTDQRFKuLRkTp+2cQak23WwFFYKfT4lcIM/eNotfcmair4KTiSIE8qo8powOwq8jueTK+e7KW3m12ZtzCEhCHPaIpBBGnd3k/ayvPYxscZ5BLlQqN1R7Op/rsoz/eVILntGaWfqKScr+Xk2XKOEuK66MSVEhoyuJH0tSRZnbuK0E9/GhtVfpMyVg5leo0OrKcxDepym5F8MYrH9JuC7bPE37FLiGPBgZBLT8bTrqWoG5CJT5L5+LrGHJ3BB1AgF4tLj9eg7soqJPcsxOTIGDj9SsIzpXDc1QzFr9NfIZN+E0OSMxHUNRmjzgqwNiMSH4x0UB3riQXKXtiofJE77PxM2zxrmUt1Hj24Z0DPiiaycOuPgocaKmS+7DZ1Zu2hSXlD2R3JTyQM/Ua9wjri90ax6+uy6dpfNSb8048t3VQriB3QSIEPntDV0nzq/XqLNGc+pT5PsRdNf0qndr4ns35ttHnyI0qavobVDflCWSOOstTWafBS1Ibi4gRc1dqF2PY8WFhWYHVBBE70hGKDXyWenEqDMPgojhofgkfIIZS/r0LUyCYElUfg5VxX9DMUZ/3EDITJVuHOhv7GveczwHIeI25lFoLiHVGRPwv372vg2xdrPFYv4Y9kbfHkWwO/PyWNGu7to8WCUSzqlhN9VLKnNlETGdwpF+ROTqKK4H4swWwz1T5MIeGqGFL/U0MS6qfI9e9zwSXfaHrV+pWCXR/RiDwDpjvGhFYeb6CJMf1Zv2ni2S5pJstdx8l+6EGadLWIfBS/kYTMTbKyvkwtvfl026eVmc3XY1tlZfC5eQeKHq/ENKupGF0yE1++b4bxMh2MKLRFdkg4Rt51hlFXHW47JUGoZYjA6qlYluCHXqMCSJ7PRIH6BdzqFwlRSipu9W7Dh0XFOOmch4T7P/DivRX27dmA2ZVzELlJDWnLx8D4lwm0Ps7F64mThDVNJ2lOZwYLtZzAit4XUrigiu6piJ3c/RwN2XyADlyKIpryg8481aOAXen0062JVnxIJeV3bjR231daGKRH+4OaqNkokkwPOpC7whf670WgcIDuSYqYepB2hfxHd13K6bDoIl2fMojdKjtFvYZiNpQewf693g21E7v5Je9luBUYCD//VVigl4xXSQ04eUgVh7dvhW9NDC4caETIhxgMPLQcQ0ZF4XPmfhgePIiItKcw19qDETZ5UCu1xsNHN7F+cTMOxcXDoKkNVxpjMFbGHNmL3cW5PxnXV5fgT64QnrukkfbHHOdOT0RFuTx6I+yowjWEtR2ZQdp7phlZzllL0XIjyGzqVvpkU0FJjZJC+fG6dNPxpGBne5xA92e20cxfYSwtIJMSz4WTy55auqZdTfPM08i06DxlOf8T/Pi1j/pK8mnGnxIyslBg5rHJNO7XKerW12XH3g5i0x6nIPjheCw96QgrMYuWfw3C7sKbcPMwxUI/XzQtK8KOIUFYtyYbS0aVIz8zCdOvR2KPdgRuLG3Bct/beJ6YgAq9DFQvqcJTjXzM2VIBrbZ63H9WjRDV8wj5T8r4AF2D2VJLqHhn43zxNmRm5kLU4YllE0yQ6O+OuImj0RU6h+02rqESiT+CK88XUmnhT0HfT2UauOyueH9F0ccRVTR/VJq4zjH0SZyLc603MVO1FLrjkEUvxxbS59Fn6G+/3bRtdSX5yu+jIgogW6vT9M2sihSqz1BE3n2Krn9MZWvqqF28FxLuCVhWVz5HcgEWvPbAIp6C2f9SEP/CHe9/R6JhgxeMFLJwYUQG+g+bAIUj63DbMwZyO5zw8lkEcpN2wepRGrqmZWDtjHLMLoyHcG0pBBpWULfJQm1gMGL2J+Gvxx5Urj8G3YFKUJIvhm2QAPpv5RB2VxUL+xbh21Np/Ndmxfelf6cBFRcEWxauocXl9+mlfR1VWgeR/5M19N3lDhVarmKyi+9RpEsM22sbTMrFksxlUbDRYx9vCn/bRvZlC6m7rpGet6TSo55Kap+RRh+8bITr5rymN6MP08GWw5RytYysdzbSuH+vaI9oCSJaJ+DUzcG4s2Ys1Pa95IE+tijyNUL+54vQgBse7IpD5Pjl0H92Ey7ib53nFo7paonIsouFs24SygJy0HzOG+Xn/LF0XAya+rvjlZgBFSZswOTgREiWh8Mu+S0m7tmC7arHUWQgRHfNAuxwHIs6ewWcO9oP72RkIJ3azPP2BDC3fWFUFOcusNu7m8oX7Kf1qTm05VkGPXngSNK1CXSjXIrOThYyvaPSFHvkN11YN5Kd9zxOwiPH6bzXKdojLSH8ceAiPdJ4Td9sb1ANf0aZ3nOZ88vlrGmQ2K2+BbG9KmfZzKJpaJ8ogy9fNuIqKeGzgyqy4m3Q45mH6PWbcfvxbKgMK4FQfS4k7kXj+/FMSF/bD6MZMbg4Nwg6zxwx5WM2kng+klbtx8PCKKy8tRrWE2qwUWkWYt4Wo65rP943ZcAy5D4WnIgDDTTBY+0knJjrC81AO+zQ24VhD6URPscYA+UUoRpyW5zVe8liazzVZlUKMlfHk2LiEcry20U3Yp6TyfkI+vLJi5SGF7EFP7LJeOBRdlR6FbneL2INqZ/I60U91Sz3ZRO96unUk7d0bcxeMtZ+Q70Nv2nDYQH7s2k/bRvhhnUf+mOZ0mrozxSi67cZOn0/8HZYI/ikJ/7Iu+BPXjYyVSIwZuJeaPiHY1JJIVoXJuBuVDbm9+5BrHE8kg7UoedOMK68j4HuqeuQt9khZoPLcJu4HWcvROHgy0hcyEhBVGIoJD79QdFQK2zrjMOGT8HYItsBzSh3WCgMx4ZN3fzjksFYf8+cz0k5Sp8GbqGgalsaUjmOnjzqJY+KWPp0OYpsVywi7a4wWmd/nES5B2mneHd1N/+iu9Ej2OeIfbRtwXPWOvIs7W47TPtGjGeny4/RkqeNlL/HmWVdN2EzfC/Qba0yzFVyxmWLJtyY64dbMVPxMOMjd79gjXknI7Bj6AH4ZCvjfWEc3p+agd6zU/FU1w5y+wMwWT9UPCMr0CHpjKupEbhnuwHfjgIrS6swVVoRvvrL0JmxFu3tSxG92QRBF1wwQioWE5/n43DHBOPFtstguyMHAfOi8FP1r2hRqw5cZJ2xW9oc+g61nJrb6XHbMhJsSSBnqxCScLlON13S6D+pYvo8eRSTaW2kLdK2NP9iG00YNZk1181hyh8OU+MkxmadeScw+T2E1VsU0qTB/Znihq3sSeATqjf8RzFVI9gQcV/YJmnjea80XEymwaTGF4MSLNAXcR1eLiHwbd+JhBtpOPUiGqN+VeCh9AbQlDDEhgvhfHQG1h3ahZoDfXyR/Ea05s5F/mgbzPI1R5KROxomi71+mBUcxZxwu0xSPE8aYrev4I1HBBBZB+DClGTQgDo0y09BqJ81Xhun4eGI+fB6Bww0sMV/hiPwd9VxdnjORCbtt52Ce4+R7q0ymmYUR7PSx9O472WC+0dm0/BtZuy+Ya8g6vIJQb/oKrKRHsAG+b0kx50PBMEhJ+ho5Fc6v3Yee/nRjBUe+sD09w9jdu71FOK2hfq0O4XKE8OwOVEVhtE+gJopJp7ZhQXBqnA9eBOCGaFQX62GZ2W2cFAKg6J4FhpejMe4j2fwd2AaFgbvwPaW8xhuehyiqdEIlzkITN2Bg17liF5QAY+eIExOKMLdxTtRs+8waG8uHvrnQVbtCP56b4SpcRN6rIIREBcHu5gofnRJNhsYUAjp0gqu2R7Oo65ZsVdf1cjoQj1bIzxPOvIybFjqODb96wLmqzyLaW4+ypSHOgpsnpwm93e19PF8MxlqnaX32geJvcmiORfv0nPjoWzVqPFscK+A6V3OY5sHHhdIdMgzz8w0yH54ILIxLobWuTR8nzkbN32K4LF+FczDSrEgJQdPni7DnPxwlHZG43N5IY437YNkyhGEjT2M/XevQen4EbQvvI6Pi0+iYG8YXIbuR78f9lg5uxJDnidBrzoL/uq3sKu3AA/XPcMq70MovXEGIawZvv57oHNiDX6bqCM71xpv5mnjtckqHIE4OyRr+YMPM5htYRo5LrYnL8tMwUH3BEHEnUha7vuGxavq0uVFE9mvG7NY3JiB7G3wF+qOrSOltVLsc/FO4XsqoYuhI9jtbU00/FY+6ccb8DXqw6Hz0QezZkXxJ6Hu+CauY0PbcjjtrgJsDbhI8JIfMrLHx1EJWNKwBYM6hUiJ2oHH8y1RpeSE7ZPTYJO4CdOrUzE4zB0dNu5wfGgKqRB9yBw0QN/8fK7UGM+/b13GQ1olYD5+HBoGlWEq24LKGwTlf2ZYca8INSuqcFPRGWNehyGhTbxD34ajqeEMHD5p4/N9F/z4HiHc+SaEnT4STn6XD9JLtRoqMLSgz25FtP1vMK35+YBeTTlFLTlLBTbhWVT78TAVOTixH+vz2L308yxsWgutrrlODv31kB5+hcceS+QnbMcgrFseS02XwLFiFXL7xUC5fRNkrEMQJvbSbgcjdBetwvF7y/Bdxw5OsgHIjheBRV0FuxSMrhIveIXE4r1aI+rMHPGlygcLHNdDfVQxbnGxt9f5Yv8yca3DguD6Yy2uT0uF3Y5lUPZLBn4k4ZtkELYLXFHaYoUarWPwkHJGfMkv3jwoHTc/zQNPGI6+SmvMqZ8lLFuZxI8+TeAqdw9QYv96UhwSRWnPDpDZi0Qq1j9ADb3dgukD1ClR4QnxsntGD8wW08Knm1iW/z7hGPd4dsZoPd9uPpg3/JmBQn8RPtT2cY0dE3naAxksm2SE3bmeqNY2w8/CeYhSdMOOuSuQv00BH2S3Y+QHZZysW4OEfsDv1BQMiQ7AI1YJjxwPPLmTDXvzNThok4KqF+m473sIlYV7UC9mmQ37T6J7Rg5M14TBMkfsr67bMNB3L0p0/SEOYHSeBJz3xUAyIh/5ySdhcF9HnCPdzHTkIGPKcsekhybondTOTid1cdugJ3x9ZCKLlz7Bevo6aZhsNiU+bqexlkMFQfefU1vWfeo9o0mqz7vo1PcLpIPJLPfGHqIJ9aSqZQeFkakYEZYHhWWmmPcyC6eOJuCKXinK4o1R1RCONxKrsVZzJVJsXmNk1mZIijk2oC8D8XvDcfzkNuwTHcEr141YdycHv9/HYu2qZPG/2A6rf7EIv1mMcSuzkSVmvSyVKoy1SsSIiDhUWcSjySoStT2H8fJbNrxW5MF6jSuSzkXjv99nkbZJF6PsIpB/3gGXlxHeb4pgO6r9qPT1AbT6m+F49VwkO8Sh5Fwtf8NqmIzvXlLzSqCjuh70T7VVUCZtwao/7SbRp3J6frSM0j8eo5vJBQIv9RP002wQ86ZrZLZ3A6SkB2PcdiW8l+uH8OQQqI9NhmesEyL04+B2bSYOfp+JCb9NcerGZHyedZnf89bF7vFm+GThgdcvi0AemnDvjcTJ4eexs30/bhRk48uqTEhlp2HvpSyw9HIcu5WDxVvaoVcRDO2sA4jqykZDUxVGja7Ep8WlUB25GR9fFWDb52ooHQ5HiWkoui6L8PruYbxQEuBFlCQurswm+/Yo2jmylwdcnYoVJor4mqKBMv04unS2mlaH7qVJ4l1myUtJ1FnOjA3vkEJ+HJ1ecYjmedix8N0fqDh+laBhwn46JtWP6fhoMSa3DhcXrsNL57VInsHwqmYpHrcuxEY2DnN/D0HdYVV0/nRGy8MZMNbwxw45YPVgAZyiguCfqY6DXf4IdV0LszsWqOUxkFi+HauMncQ8GwrtLbtgG2gC1X0m2NMp5p4Pxrj82hlpqfqwOmaG8gPA2xon3PkTgJbtHO/nuINNnS3utShkVKtCLyMcai9lsTunjz9wXSRMGTmaLZoUSCPGOqF1og5mH6pmauF3qOO2mPOm36EtEmFkfyWePjv2Zx2VVVSUn0Z9Pm7kNfAWyYWeItnsbpI87i1oPVtL43V+st2bGujmaC8c+asH+yhVBNI0DIcSJMLXIDJgGRbnGWJJsjSGGM+B9uxARF1RwrO7w9HzYiYGzRIhKi4UqNJG+cqlqCmPxJai9TCcr4AbL2IQMJZh5O9A8AMcV5sT4f05DzVnw9FcG4K8L8C6fsNR0fKKnxilDbVCFZzf8pQfE16ErKs28gKW4sDJIESpzMaZxbf42b3tfJJUCffymU0R4/0oy0sVjiNeUoLpAOFr/yVCt5fjWVR6NElcyqD1tvvo5rde8tXzJ/fs03R16lEyvVlCisbHyLkmgxxlSmn56Qg2YOsc1vswBCqjdmKqZH90kyfenLSAntZCDKzcjLWn/DF/ZRA6ujRwvVN8LuadS8pm8J6ag4oqFxgLYmE0QB+TZzvjw9hilHtEI+bAHrBBUTBrFEDMnCgRe32M2GNshhZDtSEdnaMjEOgTAb9pIajWzETT7BLM2hgNo1+RsNTOx9vt7tjsxWHcEQX7cTOwf1s6z1zaD8+UpbBlwQT23MKBnj8opJYZY4VDfscwne4+HmsexNrW99K964tZr4QW296SQa4Jw9jB+cfobN5j2pX0i+bIZFKt6nHSyjpNwdLn2ECfDtYTqoAd4mc/2yqu5UcLhP9djv2/DbH3oTlcDqjiag7DyugwLI6bj+ySxVCaJsIWZReo7bXEq/9mQ08nCA/0K3F71mr4/3HD3zUbsZAvh7f9Fih2j8Pj+ukY+dUKk97MxVqNTfgxyxqHB0hDfcBQ3LihgSw5KcQbz0V39SCM6nWF04VfvGbgJFQtVUHgu/GIWt4P6yK7+JI/F7hLqwG/eOEAefyupLfeA5jbvWymFabOrkyWYFH/0lhkfSNJRFyh7//2sQS7PZS2Xczqow9RaXB/dmLnC1rRdpTORQnJ78wD+uKYy+KmdnLb+qd8z6fRmBk+BtYvZKF6fDmEP9RhISmN9F1T8TlaD68FijDYOAa9Ri/5p8r+2PRuOiS9GKxaq3inpz42NizBj7tJWBExFcHVslj8Tha7Ls1G8oq5KMuXQs4LO9x4JYUnOTPx/fRCtNfY4o22AQ7ttsDhnBy+UbgJ/nNm4veTMZDZKoPjxwbCzMAN146e5bmvzojzrJ7HKXazbMkeylt2hFQ/Rwv/nnjH4y9X0dYJh9i30a0sI+MvG/9KUVj46TvTq5MVXlp4kl6drCa3sj7arjGSbb8myQrjbUk4/SDld1yiu0/nC9/tPcJyVr0VaY4uQZzGaui1RMDu1Q7cDdPF2bnrcHOpJcZHEh6Vr4NQYQOejslHk9AJ0QpquHafIW+lKrSql+Hug3Ak7zdAi/o6yB/Yhs5rlajVSsSc7njcD9sGnZPJeDzVC2eHByFFJhO6ghh8S/GCw405eJ6dCn/uiZJBAXA6Zwnh9VmQ8ByM0ZeX48d7CRxpmg2V9cbCWa2R7KSkOf2YOUV4+cFfftYgEexCBHX/HMg+yUuzby0DWNCmburK+8IU+nqZs8FhFt1ST2XDM8nnP3n242cxjfDvI3mPBXR71Thad1sWqX02uDtGHTvO6CGkdwPcrNNhae2OYVHh8E3Pw/xZMbiREIY781Ox/lMsklZb4Eq/HOjK+UFNxRMRFvmIr7LHGsE0DFBZjyE2TgjfuwR/JLeg35AMGEuLeSbAGTuT41H08ARUazbigzfDsz4fNKc64bPGTvwcTdh0neGJRgyiHeyxau4CREuOR9gFafze+5zLFU+FZYwEe1n+kSJPZzIdj7N848pIyK92wPcl1XQt0519aj5EWsMk2OvOUcKvdX78g2QFO2lpzH69n8eiawtJpv0ezRpdRG7CAzRfgjP7Zg3Y76/kozd4g+qSYHV5DQxk1+KvSToCircjNTcEgc0rMWpjMFTT5GE4TDzT/4Vi7zRn6E/eif5TxJxqtx3DU0JhWxKJMe7H0OZegfupyyGfK+aRHiVcXeENv6IwRIu5r6I6DMPH+2BXeSwS06agvH8yzNO2QGf0arSGZ+HzYStUVenC4yHBtk8HnisnYd9Twmr5OTgc/olnx36nS9kfqL07GU4y2qz8lx6WlieSzJ5ifqUnmOsOLmOSP5awOXM+05OlFsxDJ43dUj7DTrdJCjMmKTNR6yR2+UgVO+x5nDLOqcBG0R517ZuxoFYDl8R5vWyWDhoWpyOOm8LdtRh5rsYwvu8BJR9/PKhKx7mrutjs5omVojR0jD4NGdFazJEOh3dIJjQ9fKGkHIUTgTshOrgVzZOs0PQqDPvfZmL673S88TqITKm1yBwWjY1HlsJicwIse4LxYbErtuWGYcZwUzzRNMUfjRDI7SJQ53KUjJqP95Ne8uYxs/DNIoO/Zx/IR38VrjkZ4YplI9V/XkhF47fRP5Nyxkfl8SP+G/kMlw7eJXeXD1ck5s1TOXX+x6JeS7Npt0ewY8nL2N8Rqazusz4zfZnO2+Z4wf7CalTWcGhtNoXuMnNs6HTAymJT5IcsxOM4QnN/ju597qi6bgaXXTvwcJWXuJb5MH+wEVclvdGdp46ONmfMzDdAwDoXjDzmiDH3OlBQ5or2jhhc2mEG3fuhuBK8Fln3lqK5YismPXGBbcJaeEuHYm7NQrD3k/HeKAPX2xKxcu56qN3chFaVv3zKmNko+VnJh27u5MPk5jMZ9yRkGC/C7tD3vOD0OLzsOybYPcKSKl/tYTOUflBGgATLdNjHt2SvYJyn8xdTcrm3hyMrf3WFXZS0YrvKA5lG9joa2CCJsmlfeWzbAoy2G4Dq4dNw3FgWvh7SCF1nghd60/HylwRmfJwGV8XpqK6Shs6NwbibaArb+TlYMMoWDU/0oXxNCnhqjyszJyI0ZzWkfObDRSsBg98th6BnAsxC1LBuzRQsm/GBH64/y4tLB+FbjDrqjJSRfk0JIzczvFmvgrcXxyAjfgj+Vjlg+3pNFOyp5ZstH/PlcW95UbOWMPlEAisYJov9txVxMnI4Lnw6zevPtPCC5mHo6n+HW9bfYhFrmtiZ2mL6dJSYdHgBq9ieywtmZ/MVRSOFgb+i2YTKq8wrQ5mtLrvIxmquxsK3o4E3G2D/2xKKKotg4b0A1qF20D1sCZW8tdCMmIWf6W6YffAYLN9Zwc1zGgLUDXFh5kDkXJ2B6F3LwUauwbjHG8XOaQyHf3pQWAd0rXCAwn92CHtsAovhFogYI4dda6cgRUUVLdYiJKyYh/TnX3nbCnkMPj8dYTsWQ79mMQYr/+AGl6UwZIAeqv9Io3/VLf7Rs48XXk3n+g5BXLNsPF4P/8UnZ37kkyNv8Rr30/zLotFITKrn4/5mMU/tkezWKC+qGBfG3o60Z5dev2KjZXrop24ntQqk2OmPr9j0M0tY4u1aLm9Wy0fZ+eJdpRP6Vc3AzRkmyJwlxND0/dgzxwZ5bavwd5Qbku64oP/gHfinYo48ZVvoj3XHn644PPOxQ98pTxjRerzTmYNjLS64H6qNN1dFuPlHBeMX2eNPpwFap9vh4YIEjN1ogCpLR/w5ORujj85G6g5XcOtpuKUni8/VCzDIdRBuXmvh05uO8JPa3fxf7lC4bzvH7a6Hcj07KQp8vB67xp/h3ZbF/EjWQd7nHcerr/bw2dHBfFVmIj+nmcsbIxK5ptdnptYQzjxda7iUxla2et9gxpJLyOnEHxp0RV840UVCWNfWj62eqQvFibZQsZsByY4F8LsyAO8/W6C5OQpB9yyQ3rkec+NNxXm8Er2xBXivsBE5YjY0di6HwoGdmGLmAENejbv1Seg3cS9Ov82BhaYzmrtuiv03AbH6u2DyyxOPdqhgSo8Ie2gHnru649Dr6ThhngwTt22o8h6PghQZNAre8gtvHDHn/QDkfP+Pb6ys5al4wm8/mYY/b1v5m9huvu5iN/9un8tFErl8qMpqnmqxlfdzDuE1k7byKJdtvLSxlUf+DeH9GgJ4y99pwpD20ULW9ILL9ZUzj+Tr7KnSMbrT9JQtDCnl2nMO8YQprvgXIM7Xd7r4EbAG7uuW4lKtFmS6rXGgezWSJeqgG7wdIxwtYekQC9mPdggaCTSJnTvebTNeyCTCx9gNVz5Z4PlCPeyNskKndQDelURBxSYVtV2Z+NgYDgWVUPT8nYSwzDngAQ6wOEp4aWiP+OqRcAtSQfPQFv7EVgFZbqf45Xdy6HG+xPMN93Pzixf5quGL+UxtP3xadpDbGYTxKYt8ebZgCW/mM/mti0r82xpT/q//PP5xZAwXva7m0w+s5nO+5/NPbbe4dmQVtQwJ5jJOe7nz/Hc8c01/eNRd4UaXPvDLZlE4WqaEnLpgJOaHof2zmLlu2SPvxDJ8HKSBaHGmblFOw9Bx4kwU81zs2yLsM/WDctV63D2XikM3dkGUzlCwwBShdYV4t2oXMv0U8OChNVq22ONqfQgSpzphzy8PDB5ohnuOC/FjkRO2bJyNa7Hz8SlNFfMvySHvhxXGOn/h1P8mV156l29YWsZzP1zhfdKP+ZLYAD7ZeTFXvhLDx01byOVkrPim0A6Rd9sTUdnvK6KBaWN5e4IG19ygw2u3vBN9qCrju3csF6p9qOBNKpH85LdQPsLNWCgj3cArks7xEyeauI1ZB89u/cHfqs9AVcxcrNPagszSJbh5ZhXCzwnhMXkerryOwICaBIxzicTX62Je9ZLD5e+2cJ6xAnvNOCLbV+NfsCfyAz1QYuKNJVWuSF42AoJBsxCoY4ht/4KwM0odj/uGYs8XfWyWXw/360MQtWsKDB/qokt5A5YG6aAuRhsN/S/y5NSxmEkDkej9g6+KL+b69Ssgf/UJX+p5hJfiGbfukIDU5TjeujSclzd686vBAv7+nD7PUYjg0oO/8v8u3uA7Rt7n7X47MDlchIX9XKCuV8jD3G7z/lGlPNPjFA+JvsJ9Q0/wu6YVfJLKSGQ8dcf+X9OwIFsNU6/MQK2UKQbri30vNxyqhiE4XyHOsT1KaH18FCfH7sSghF2oU/DEuNYYnGg+jBmlDtivshMv9q6B2RtfGKSnINPaEU2K2/HYfBFCBx3Gt22xWO3O4DBCDVFzfvMZrZqYO3AeqoeIwL1VMeitIhz7yeNo1Tu+O2Y4LJvlsVLMjAP0xqP3xgTkCPq4fpcAp7/u48pTYngZpPBr8zyuNXkcF11ax3v3LOe91TZ8+70gPm1nLZscsgkpO5Zjff589H8mfq5kOB8pPCNcfOMRz08/z3s8fvIIg0oW3BGNR7/kUei6EL8nOSJ4QxDG2plgkt8aSJ9ch9RBjtASxWKIYhYyf7sj9WwE5oQrwXq/Nbp2Dce+xrV4OlgLVs+MkdU1BsqG5/i6KF2kh26EXbUTGi7po38lIfyeBmYMMMKZ0GiMy16CfuuWYbbkfNg7TUFguxG0s2QhEzIV5+685Fkal/m7htlw36iAXRPmgWZPwrBh17nLw8d8zpAj/NvbEN6zQJZ7DdHifkeVeLKHEz+31IN/6FzD068tYB81osh/bD7q4qXxZxbHQTllvOlUQnmRFB7cr+ZXpcdiiUUAFurqY2ieIx7VBKDnNcPUkevwIcYGn/r8kTvMGE158TjetQb6Vd74tDgco76m4qdsJm7kHcav7LW45eaDnxW+2JuaiOfDCjFILgomm8IwvicPB7c7gvptgJPY7/+bsQ3rz53AiQWliDgeCKkNafg2Jg6D5lpB8800lOd4QHqLDlreRCPOeRHib+tg4kFFXCubjR3+Y2H++As36icHm/A2Pt0vk6/+Fct9HoTxZZ3tPDR5P+9TiuY7JHx5F56L8i20WYKzMqv4vQwG5yJR2D4U86eKObosH9ZrGPw3zsG0yNN8Z8gE4YBh8zFW3R7bipfg1cYXPMEyC2bn9fApORaPmjwxRpMjM08bleOHwUNtPBwqQ2Al5prOwYagJGXEN8jjxnZN/HsI/DjTxQveTcZ+2QX40SMFqQ4TlL8bgYsaiigu5mg+L97pskMQo2YE8+Dx+NlogP1Wg/Drji7ShMAva00MODgBDmZ/uaCmjZ//3MMLA7q51ZA+/nLQBe4Vd53PGt3MP9gf4Fc3lHD30BBeJ6PA3VYa89IPesJLKeZM49lTahyRK9g5pB89LnFHvYQlLiz2x6uD9kis00RAQgcPNJ2PbecXI+bMPm4w1gTvT2lg+3Qn7Btiiu89qui5l4T7xpqQETvvs+2rsPxtAXaNcUbI+iTEIgLvVAg6M0wxe7sbmiLdEW6cgq6Dh/BIRoT1Q1cj4aIDrlE22IBELMUE3HT0Rqu/KdoueMJrpwD756rgSShDyP0ATPpPDp+T5FD6/hXPL5sD+QxzPBVqYUjjIJRlvee5069z5XMfeeimeu67qoDflkzhNq82c+9V0byxZTff8d2LB+ROF5ZpTxbGTk4h9Wca9KZVkrYKewRXHaPQGTIDxx+Y4f65r/zwm8VwzN+BZ+Fr8NZuAaxsJqGycChe/VPG5F0yeGC+Bs+V5mLKJhd0VsTAfVEUXl9diMKG9fiQsxafxNlgIu4Lf7tMLDDMxcPMRKiaaKNGi7AmUHw8JgzK1zcjSuSIfl2hCHw+FZnNhThpughRRUDM+eWw6bbAwNWBeOuTDPd7cRjx3BXatpq4/FqAKwlCJH3ZgIDE2/yJ/ic+QUELO/1GY7t4N0mrT0KS6Ck/J86FNSpN/ErAVR7V58Lf/jjER+Sf592fpYUnVg0nKbMQQXxSkMBs4SXBResC9DeUh9MdNcT9G4mP4mz13B2Lx4utYb+O4ezhY/jV3czP2vpjhUIYwuXs8EdqATL0biP9/A6sN98GExcB5tVaIV6tAne0cqBUKfYw6RXQHhuMtfK7cE8mDPssfFEh4QT73aaI11DHEfccZBeo4vhjC5wZ4wbl/7SQ+8YCFzQ248LqYCyWDYe/iSlKlm/GDnMHOA3TRdIPA+zWGYW5N8ZhTmIvnyL2nvr0idieYwrtX6PEOtXEfTzLeZpPPs+Ry+Z/L9TxFy8N+GiXQ/yNtjFPGSBidsdP0VK9ZsGz6hjBVdVDAm2XFTiyL4ef8xGiXEUAd1EW4pst0Hd1M8J0gQUbd2NM3kxIzByBtihNXjEwjBdtCRC9qy/Abwt1GGQnQaEtFM9Dt8C9Jh8KFxMQahENv9AE7Cw/jNiDi/CxXvw/YzKw9V8oInXCsGyMBQIDSzB1fhk8ajPQJyVExoUilNrZIVy8W7VW+MDgfS50bgcj6ostBlyJhrfTejTO8cOxGwnYZqeJPLF73Siwxzi1RVgXMg7b50+A2mMFrKv8zON/KuDUsWt8klkB13Ot4DnxR3nCgatcZ+4pFhSpTUPXfBUsXqAiePUnUmB3KR7Rp7Xx8aMNMptiEd3ugzINgq8Zwz/Rc276dzMu68Tj3N+xsNuijjvXr/Dhd6pE1xOu8YhVKxcuOaGCyxpLxe8WjeCtS+CwKgpjaTFmz/XGEAldBAzbirRhyVBxd4FwvRFW9wkhnLYdRqmOCHtmhmopEYa4JSDQeCEOPQ/HyJHieYp2hX+HA55d3QXvwTtxYYvYC/LdUTLUBr47tiJ20jJ0DHKFZqcGPs/4w02y3/GHn63hWPKC928ajJbW1zxQJpdv8k3newVjYXowkaet9RNWThrDvG54CrTuDBTMeLFSEDruldHyswnY1N8YulqLsGX9UmQOWoyPtY54Mm8JMhttIXslDgeq7HF0wlr0b5NDf7/p6FrrhHNPNWGzaD6WXlDk/luHiB7/Z8hXWf4S1Zn2x9B9Frgk9lD5v9G4OTIO8+aZIY4UMdt6Owo/xqLALQRjpqZjR2o4GrK3gK6tRaG6EwaeAVK278STEkOcT5qPzXM3Qh7p6D5oiNP3taB4wRn3g1ZgRkYJNz6vgpyar/znpQnYFkxQGdzDayff5v5z//BRinf5Hhc5XAy7zZ+fzuM3e2/ww1P8+Xm7vxQn7UBluksFDU8vG/24LSEY6x+IMynFmKLgh/+GL4T76hVofbIRs7NMoXfKC7aa4VA6w6H9eS+qFXVgVRKEHOPJ8Kx2xJtvBjDaHIGVG30wNSIG/ZpyMCLUDwtrovBqbzZmhyZif/ImdC4uQMivuxiW1IEBqUdwwKEV9+tL8bufG/JnH4XvmRoE/rFHSXQWvvcvR+nCTTh+Kwmyj0Ixcagplvs5QfliFO7bx8GzcgOW641D6IVwRPn1Q5teC5eGOufrxLOqqIA5t8fB5novb1N/zktOHOd/MsL44yelfG7bfF4Qcp7meUuQtYu3kU1si5HhrzdGywwTcWnAPExuzoRf3Sz4sLUwU9XArUBduH73gI2zGTRk8rDj4XKsHRiCByvSsbvCD/vfZ2OxxF04GOzDa7MCVF3PxuCVflCVj8GmYTH4engrLrbtRFN3BuKOWGLUnB2oneYA+0epGB0ViT1/dmOVeDcEJzohzecgNqkWwv5GBNSHnMO4CFcs2Z2KqpDNmN5ojZzMGDw84gKjWYEYW+QKv4Er4D/sH5/UKQV96T5e9FgWgeZyuNXawR+slILjDGk8cD/OE/RqubdBBZ9QUs69qZfFaaRTR+IewQbddIHjJJFgRe1gQbaOC74PHS48/Vwbv2TnImPUD644zBXC1XJQTQyAUeYeLDnlgkvxMhhTK0Dvf/I4MGk0YrZKIe2CNnTaFHDMfSqedLtir+lDnvFAFrkq8TB7tQbTT2vC7N88VL4LweK8/mgeJcJHEnNScSZ+fzTDkas6WFdgBFcjA3FemGPeF0uYv56JgifxeJhnAq2fq5DU5IaM9WtR9LAAp1+IUO4p5tTfhmjx10XHxgiYD1JEzCdFyGUp4Z/7BIyzmgAbk7u8nj7w5i/hXLU7hed09/B4mTD+oe02yQ4KF8z8pSq487vYKGf+E6P/AYxxxls=AQAAAACAAAAAQAAAcTkAAA==eJwtWwk8Vc/7lj0hyhKJaKMd7anUnbn3OdppVYm0kYqIkjYlyb5VyJYlW5Q9ewsiQpullBBKKUqJlv/0/f3v5zOfmc6ZM2ee933e533nusnNGsVJrHTEr+mO2BuyBmaJiTjnkon2zjW4/90KVjsuwM/JAoVNJ2CaKMlVpFlCf2Iklk1LhoQsh8wyA3zaN4Kq+Fwk6573kMDnHP2qtp+UOj4lKgcqiN6DQn7jGiFMqF6Kt3ZzcT53N1wWADL+ovBJcsY5BzWk7nknkHGZLCi4lkY97v0hW7Zm09NJ6+iHCYNE888ssmiYHjH4fYgIyT0gWjtBVqorkJ+SxWRosyzlF8nSY4qKtCtpJ7XLvkPiRAuIX6kwVb6cT9aPryFu38ZSl/kCEuu7l2pM4VHxW/JEtvEz+ZE7WfD3dg6/fb88d35kHownLcNyVWd4L38Okbth0JgUhM5nI+E+2hVhq4S5rq1dsPf4Liielgoz3RJoBWzGF4cZOPJBFvfrPIlIdSzxt5amRUsVaathBrkX8YkYmm8i5yZ3Cs6+nYbXYuoo0+sT/NxzHYtVDsHzrjRfTG8Mpz0xeqXel2S6I34ZDIdV0yHvbOol607b7IOo2oRF9MDSxWTHlGPEMrSRzHArJE9yhlN1EXt62Po92S6ziTY1BVCD6bp04OBFOn3yXHr1ZiOJ/qtMJ93IJAe1hOm+4iHy0VWb9kjp0ZPfROlb+SP0i6ghvbJbin/E9DI9u0ee+63egVmH5blwaQ98i2jEubVvMdJRnhuR1IsCk5eoz3yAoiPy3JJbxbBaFYg2Xg58M58hfCgV76IluJZUOzoz8g15Ha1Ex47+Td7bh9AjcbeI1TID8rRanJ/xd6ZAaV4mJikbQnZhKzzCmqE/bAycmsoE6x18YWXpKjgVe5pGbIyj8fW+VP7dKTphzD46du1ekjnmKKm9UUbGXAwhUbquZHHuLDpy1B56dLY69XY7RDUWT6Cz87fQh3dU6Q9pNbr9oAb1+yRL92sqUSO3ifTjCSkarm5Ij3uMoWZDc6jxriOkNb+S5u605y9Y4cX/5dOBg2c+4VatKqeSfR3nyAjOKfMuBrYyfzgex6K98tzwi6M40fKR3DpfRW7rlAcIkn2Dq1ukuddVXtjyNAgiy4/Tya0j6bTUS2TC+0vkjMJjYvPtEJk20EsWt7wnk15dpC1Z69CsfRI/HQGTz6pUsn8Ov93/nkDy23AqlVJGbjcG0hszFfhyhaOoIllMDTtiyHxNVTr5wmbaVqBF/Trs6fudnTRsUEBD11Mqbx5Jf+jlUk2pbFpXZktn1pjRC2KjqcI0MyqeCSrsbUHPjBtDw+OmUEXjkXTPaTWauFeVBj/TEDyOaOE/aQwUDMUk8YV2VmM+bwTnby/P7Zz+EZfs5Dl3G3mukjX7A/JcnOdwzoLZYOq7tQIla3luB7vmynqZXkXu2CF5Tv2oPOc8VYJmHJWjHULyVCKWcW+JEDU8eYz2zzKiSm6K1LSZR38/XkH3Kc6kssYyNOB9M9meWEYe7/QkJ4tukHqngyQzP5IcHZNMFu6SpHP315LIR9bE6skHciSuj3xzqyL8KxbUZ2s1/V1VSOtFbtLPunnUNcqHPujfR4KkV1HjxvX0YoIGVfw7nDq7zaNJU3Wo+xwFumOiGHVVCSJ+r9ZQged+qrn5Lv1stVlQOi5EsHDcRkGWhTzXw2JAiH3yV4hy963kuUv75LlqhrnNVp4rrPVFI4uNQHZdg10/UpAFjcRqPHkvyYWNHcFVfpUE91CLXm5IIV+zvvOGh8yg4bcO0QPzPKj6TQH1E/1DnnuYUKWQWfTgJ0ka7WlBvkqK0p7KsdRvUJ56lz7lKZ8vIyN+Xyerbx8lk4d8ye+nKeTV6loyvqiXbJH3JGr5PUTccDe9r/2SDtrlUCuHAao4255+zx9H5RdsoGXrMwhvwl3yJ1KCik4IJJ3ntxH/x4eJYZUODVRfRLcXm9Cuv1PoA8PPtFu+k/5ed0XQY39JMJX57znDHsjwbWC9yYJKzGPjg0mS3Ix9Itz4v7m4/k7ovznfuxqgzWwQzMbHYpU5G70orHeX4FK4aCK+UJoKhylTm1+iNF52El1eOItmG06kbo82UkU/Qtvit9LPhqPInuKv5En+E9IWIk/pohLSJZlMRuwrJgvlo0mM5iUyasib5Nq8JcEvRGnTQAcZ9SGQFOhxNPrZVSKrO5ke/a1BPfWX065D0+iwC4up1JupVMfgDdnPm0bNRUrIoaE8MjO4nnR2phA/YSH65a4ufetdQRaIqFOHztX8911h/PR2RYF0fp/AqP8VP4dpGmcpzyUzDuxjvvVkPn/2L971vuKkUxtK8o7Ajd0fz9oyhnuuYQkmsPsWJZHYZKEJ6fGxgr8PZ9C5S3So7Kl3ZKfWF2KcO4pKqYeRz3PzieSNHXRSlhp9nZpPaLIbiZ2/kcTP9iDuqZdJ4IwgolBzlbRfTCOdV1eRL++ekv4v8eTg9xxiwD9Clpm8J55WaSR13z06NsGMGn+KoSY1m6jebEkqqGolFye9IPc4TXrY6DUxmfGZ6DZcJpMcx1LDEZJU7qwYzXYsJsq/ROiVOhv+DIzkv0m6Jgi5cIZOeT8G05pUuVLme03b//FemmE7IjuO02Kx7ZXQgUSGkd4axj1hNgntGMbdYdowwk6Zq2DaUN+mh8qEA/yG9ZlQ+JRL3St+kznFClTr+QNScBH07XgVWv8sjKqdGyBJUqvpc0UhKiIUQBp8OomZTzPpr7hJXEX3k2OF9mR6UTGRc3hEjE6PJIe07xL9lgtk+5P1xPo9j55SaqYZJgup9+JzpLzZjgyaidMPin/IwbYSoiwpTxM+Z5Ck5T/I4/dnyNzd5aTPUp9ebVGmSQ/OUv+WhVRoShXdcs6Wf3XEJcFu2WkwOzgL0ktLqF+bEJc9vxuTL8hyQ/5XIPT/n978p3DYewLJ927D3j8eO8QIAg9eEag6qGOFuz861cdyn5k9OpNLBdf9kujKxw4079wzsqBxGf3q2EHkFhJqWOFDJ99h9l+oSbXypamduCtZbRBMw+7PpD8RT+q6LpDmrVrkg8c6str2Himfs4Ekh64lbzOWkYqCOeTlJTfeebQQ1V3KxO4jpaNEPpDA31JUdL0z6XPyJobL6siKhZkk9uonYtDwh0i9ekukh/zJ1eQ5tKBfh9YsL6AVT0z4UnmS3HFlTf4xVtt8W27HDzr8mhasyxDoMP8WMq5XirQhjWm4MIvne7vkOT/WLowfy3GfpTnZK77wcD+G8ldfsVGoFxLhwpzfv3XYc+ZdCaR05kbBWvnD9Ir8MPq0cRaN4WcROfNc0nJHhoa8nUH3jYqmP24eoynmVcTc/i3VPDSVTOKPpVbt8+iG/Lc8q3gfMmlOE7nu/4bk5gQQlZPLyYPmPLL8zzIaltJEPKqd6e9HmeTczi+kc+8SsvekJW9o5VIa5hlJNAu/kPu2vuSu0HLe7zwh2vtqFbVaK0OPXi0gBTrW6Hd+jXhtS34iw1bP+K3M8Om0VWFt9T5BNG3/z9dX2fUzJ1jNx/KW8ioR7jvDLsvi+xHrtV8KcYX3puC9VjoaWP5TjVbjyiotoGchwhlUFkM0vJhqVVTwjR4FkQ/hS+nS7il0QMqFOIb0E2vZi0Qs5yRdZaBMnc7Oo0/cHxDNfRXk8NVdxHT6BiK2L4hIN+ynCbY5xL5Njb562kqejO4ilrUG9MpAPL17wpNG2mfSkVMy6ZXIX6zem0e/2a4mmVqqRDNVgUZtHyLZzq1ks00eKbGVoxN3nKHmlVb04bNsEuwgz/UzLTt6jOn0QXnuPYvrJubr+p52bHGS56az+76CtzASF+eWMH1fmanInT4ly2U5/C/+/31OMbx1T55hjEYHUpgeGLgUI1NOnbO8UIb+LaqClF5POvTWVKBp9pl8ePuXvJjRRs6KV5JV7glk9LzXZPapcDKyWpVOeOBA+3cvpRvJK5L3KIx++OVJXIRNSfLKs0RKJoJsbVhEhycOEQ0Zf9q0Yg6tcXlGJF0byJipc2j/lNk0k+kbrk6n88Nvk0PrRhMJk0k8DctJ1HbNNHrm+T46ePw7mVquQXdNiqRdhjKcCcPwm2EvYX2K2gXYlnzF8A0i3NOFP/Ge8XY787cq44P4eiMcYDrmz+yjcvUYNHNfI9n5f/hPdbcI9BlXbCfWgTCeu2y+DVVmv0W/lLgtzqsE1g0d/AUJCwSSBov5wa8UqefMW6RWbS713T1Abl7Xo7Zh98jMrkDS1plFlFW2UzEJNdo2Qo/Wy4/nJ/Mfk839e6n/5fV0ZYokNTuiQW+YTKCjgm3o9uvr6EtjCxJ47Q/5ygsgP5YMoycUfUh7/3Uybe0dQlxDSYTZY7K6XJ5W5G2iBixtntdypXM3RtF/+5ZluEMYnsreTqxj2F4wDBcZ3o/HVLk4xgHDgBcYxeaM8DmDNcHxGGBzV7B2eJQKt5BdT2BzFh//gMTDwZg/OR3Lme43CVKxckcH3PofYpdEGDaUudDIcUmC7TX1/LnS1nRbsTw95fCKfKqcQW/JVBLeiThSJ/2L8G5MohLFpjR+82NyZZsK/eoTQe3GgZYvkKICs7m0SO4Qvd38lujPPUJNr8vRvvGg3IyxRGvUSDpz5SDJShpGbaS0afjFR6ThyxsSnp5NFMboUJVNovRWZh+Z5nOHVNUep7OzfekYhvELw7GJcXbLvKH/4jqe+ZIyPBy7njutDAGs114QRi/fE+bGxEhzEYz3LsxGtxhPZrE8tijmpeAC04Arx2+infE9VVqMe/1bgXvNbPjs6Y3/1nx6NB0ebJ3mGcV8jdQxgoC2Gipy4jfRchIQQ2EZWuWjTR3jxOkYOp5Gvdaib/m9pCXyBMmW2Up9ZKOIS8w84rFxJT2tnkJohCitsTpMhyrdiFvFHWInUKJuVvbk/OZjRGT3I3J7US2xyXhP+pa5ks1zG4nyjuckL1WWimwcS2OKRej5xmbSe1+H/4btZ5l9P2oPPMM4Nj7XGgQbVoetSWyEaPBfzGU5yvRKApIZ5ycYKnLHr7GzK8PXxbA+ZjYwZbzezOx0YKooN51hjWK6Z7X/IcRYrMwaxoN9khsw6zvE2TrS5vVYWxQDSadPxObPXv6aBepUKC+CRJbEkrCj9SQsfQMRPj2fPtylQr/1GND3acJUPvo20bZ5SD59LCajwtfSj9tH0Hutl6i13lkaLSNBq1wuEKWVQlTX9Ts5+8aUdLdlEi+1a+SYWBmpL/xG/lwUp5csisibDdEk9IkyPT/xD9F784jO/ZNMPA99wTbG0SfKroJVPffQz/aokz6Ck2d2qNotz81c3Y9lDEcfw3vHrAu32Fh2jhQ3tFCci1orzd32OgxX5vs6ZodpjAcmrD/F5l43l+c8mB3mH46DfsQg7Nhad+c/hC6zjwPLDWp+ioJA3zW0Kd+YuOm+JrdeF5LjidNI4Qo56tIEamGykUoOPSKRVZvpMkdpmuc7j47ZIkkvP7tNMp7Wk9U7v/P8cpYRT1bv7Uy4Tgx1z5Bt3/6QXeJ3yOltV8iQHI/YRJ4jVcLD6dh9K+i4+3r04FhZeqe2k7yx0KItXu2CVrZXN+a3Nua/46yJMS6r9g9B/PhoLpv9W4f5W2mYP44yXErrRnEqkb0ovcDy/T579FpqQu17D6bLjOTqTvQL/nHbiz2vfIrlC6Z3al7KXATDXMVsG23TBqR1ofXnAwhLJuKbnQ0Z9eMhGTu4lKxcW0KW642nXTFZ5PnM52TprOVkSWMOmbVNjzZnXCdjzzwiKYeX0pLEPWSO23GifvMKqcl/TMKLROnutjyexBY3InQ1ifixmnfgXQARicgkLUNB5MALWTp2fQNZXelAjq2MJIv6e0iwqRT1ZHWhaVEx9VlSjrfM1zu7nmDDviY0TfkL8YPK3FvpWLQY/MBK5sMSdj+Q2UC+zgnFBxdj+PBWvGR4apht1Ivr0WCszn1lPFFkdtw5SYg7weKhre5/+v9L2QD32dxb6S/x+HYI7l5djp6Ng7CW64NBaCvJU3Cgh10jSctiHVJ3UoLGfi4gbw3uEbMz7UTg6UFK9MdQnQM5ZLvBNrqwu5505A0QjcxQwhMOJPvXWZKDd0eQqs8+RFLnPmkpziM1pxJI8MTLvJuHPUnZKnuiJDSBLJTaQQLr2ojwinhS/0GLpiv7Uy/n4fQc84u7wlLMlg1GDxufXyjP8QpC8Y7hqDK6DcceaW4e00MD1q4yn64d6sA42z4ELfsJzQP/w7eT6WQiw/t97ZH/dG0di4tHbkqcHqsXbjN+p7EmwtZetdgDG9g9tdBArKmOQfe1l6ia440DD9wx1TKeXLReRHYH+pGw0+nkfH8FqYmXpocz7Uj30BdyeowGabMoIHLdsWRnaj9v0uIG0lw/mXwK+0DK5ccSm7hkEuUfSjS9l5Fxq3uIyEQemaf5gkz+eYS02reQ7sQ04ru1lpivZzEzYSk1vif2X47b820k17hKmRNTyMLAFXluPcNie0WOq7eV5PJZPJw6Uo4550ZxJcx/4swGjQyz5xxZ7h7DEWX9vzqolrWcfz27v5rxJJ81GcYFq8P/s48Xw/5PI6tYvP+I78E1Njc7vR0a52Jwks0xST6HoZQ9pLopkfmqhYQUvCdfan+RN2bB9MY1Kab+AtorPpJ2uknTQutoMqgpQu0StxFf8x4ybfMH0q01ly7qE6btYjEk/9k46tZ/nzyesYpUeu8hFqa3yWv9OPJdTolOFttGD7RPo8ZvTemckXZ0IMiU/yxP+j+/xrG92zLtmskwnxe6BXsW500zFbi1zB4e7H4Uu9/GMP0OEOV4VuaYxq5fZjgi7z5BLJt7meHgMX/HjzoHOcYFRxqEYHcpbulYFY6YyXNbK07hMePBLN86HPDLBN9TgZv+6Qr2OgWh1caAn/UrjHiPKCcl3SVkmvMkGpl1jgaMVKTxn6Xp2by3hK/pQKJ0QkldzW3iL2ZD5MPkyJoKAUkcu4ecEdIk5eHbiLF2FemakknujJakYyUOkCal1eRsWw1Zb/CVHN4nSVXmBFHR3Cz6adMbOqT/DHMzA2B2Pwv7A1shYXIRh5l/+J+luDqm18HMZ1HaytyJhjH/+VCc+buM+TCI4f79dxjn9VmVUywdx+lvUeRCmb8nMmwzRj3GTqZ3WbWvkajcjpDd//P/PNaTnfLcjrPDOXmXAoS8jkZnbgd0Fc/hxpokSE9UwZusNJ5wzDj692k3+TGviMTovyLhKpL0lYY8DfsaR97G1ZLtoz0Jf9d4MnF3Bu9qeCQpXZjPk+s5RiIar5KpD9cRYryJCLyySNt4EdrwdxENGWwmE4zG0gA9DzrK+Q/v6Pr31LH+HE3o6EffGHsYpclyl2bIcje3P4Dtv7x/cjjncCQcqsqxkJw5hqPNybh2QZoTMD8bs/vpuTm4zPKYzpJ3OPYvHzCf224czSV3q3L9oomwYvwRdZPg1jJ7CLNnCjrHcGatebBnsWN2pBW6rI/gv8Yhx9voZPY8IvQcUhVVIN3aeKpWSbxaJemMD3Y0fG4CHbEpizS6G9PlYeuoXVUHEfb4RjSvnSU1AabE3FGbaJguI982xpGQJn2y+l40Udm4h7xYaMz70xZElJj+6aQPpzHqGym58ZdE1Y+hEf5DtOpeKG4w/3nqpIE2e4LHOL2Y7UOU7dV3SRM6/9UwjixPs+varNmxsem+cdwQw7WVcbyE3df6d75hrZLFScqqHOiwa+0ZQxjB1p3Z/gnGpxuw5F/uXDyEJwf/5//QUyVIZfb6ly+mMG7Jp4lwdrsd8FJUDosX++Di1wx+z5YkYrZUjRZ0raYrjB+RST/qiIlBEZnHF6GH6wnZJ+5IEg6Fk43JD0ir2BHyIpWS7uZjpGB6IrEbsZVc7/chsyaOJ6NcnMmzURK0SdSJlCv0EOGPE8lRnYn0E+NgB8OZmzCaWzNagcv5XQflpDjMYXt6zPaeckmZm+SWhb5KUU5FqhStI+6il9nm2Z7R/+n3hownsCj2xMi7HTg+sxoqy9Ogzvx8R2YKshV84YrviFzRDJ1DEbCx/Ge/D3iy93/497B3z2LjTMadcWzsMiDFybM+a4ECFzQ0DN9eHCHLYtrJ9rltpO2pA3XNqyKxd0TpmthGkn9fj8icDCYpW8KJYaQXmfxCn0guAzHf00/mZRuRUTq3yO39a4j8x52kuqaImEgXkpjxcvTh6kRy+20X6Xmjwa/tW4oJVa9wcs9XnGQ+yWP7OGn9v++hxzM/drLxbCrJjWB4FzENsGG4rr8S5yrNc3C/8DuWj+wQ3Pl5BFPCz8Kp5TVMYqohKHuM6Su+QFMjHP26eTg+1w0h9YcRbSzAiZN9+Mzeo3ZViJu1nWk+W//ijEZ8YvpxYcwsmDyOQKVjMNS/DwiqNvlRX5E0siFvJx028hDt5c2hfxdvZRr1ixRFJxNRqfckwX4saelNJ8ferScfFi4mpu8vkInHmsj8y7eIi6UdOR/US17LPuCp9R7gHV0xkZ7cL07vK8tQpcfX6fr2CH5DeAbuMj5HMGw5KT9Qx8ZXJM8ilvF4RXAx3tTWY8EtZS6X7a+a7Xsss0k24/Xg6Gfg+vqgys5yYqztk62BOIsD6wXy3M13f+HI+DSHrSV6Up574yfEuSm/R/XEXoRn3AZc5DnnMzkwY37+wuwcpj2aSz8hzw3IlK/Sd2K+V/dAaZ49X3VWFSl46EDPav4kRfkbqcu2O+Sl6FOySDyJJNVr0l+6c0hBkAxpV95Gdk81JhuExtAwkRCi1z2GRg0Y0O0tjWT9dEOCi+5EdPZFghsW5FKOAS3SL6SzWT56xLCYsv75v7zWfQOxFncwMPsLtFiMirG4ltTvxxGGgTunzP2WbEHwVzlOh92DlQynyeJ/Xl4nVjFbFLLn41i/VfcPVujEoqP/N0btSoZWmh1G3myHgYQop8zmH2LYxG2UOCc2jmXrON3Lh8PhWoi09aGgLwe3BbHQZza+//gc35oEU/nZ3iSogeUmG0Lc2uNJre1mMsmGR5bOCCTuGl94Ut1GJN/JnPh2atKeh3Xk9fRj5EqYLY/OHkNPxB4iniEXyL43w/natfr829uXsT2xs6ZCND+A+XrAOgTZsS8QxPbULKXKJTU9wi/m828xdVjY2oSvraO4m3bfsVHpLvYyW9xmz7TJpSOUxWrY3mcovvIIJY+lOU/FECgyP26fGI6L018gqTIGfqMyoR72HU4sZk7+ykbJCAmug42bp6hyf4vL+GsPtiBCvwDDNo/jVg5Ic+47ZDjp8PtI29GMEYv9qJuaN1Wz1KSGq+qoXVwC1f7+i9R3WdDxWvJ0+vQ/pKuxg/xYG0QsWyrIi63Dacadd2RJpiuZcK6bF3r/HkGDNt259zzsDfwEwx1T+HqyRfDd6YpKjxaMWy7GTVsgzLkyPIqr32DOtbvwPncGF/1L8FPKE84rPmPM9E5wD+5gLJsjo/sSST+qkMX4uZ/xtsFEjfsyTZIjN2Jwbm05VsikwJP5bMe/nMC4nHP5O16zeAjdyXR9TCNO6IzkPFlc9OrFwfvLPfiwuBhe9BK7Y7ehrqELqawWEFrojafMPrH9+4mQdzzfbN0c/ugDv8l6/TC6yaSf2D4uJwarKsjgbzV6oHIYrYuPI/J/fEi04yXi1GNL3Nd4EwmXq8QwO5hoLp7LD5i3D8cHXMCf9BD7I17CbL8Ed/PeaG6m/TucYLVVyYkyVNv5IZxpT6iMKvdVPxCr/9Wdd5wQ9F2FO7JYlHvF9rMv8z0mM9/vG/wIl03DORWjTOxiHLnInsvWrMNXxgWfeyLcC8b/LMajSWpfkVL2Ag2LK+Bb0o4d7Nku1taleUH72A8EMTuosTgJcEvEzpPx/9XYgrR6RLWVQ3h1GZ3+3lfQmHhZ8Dh8Gf97KyXXQ76Qz0ZjaEPzVFpdOYFam98kt1ZKkXgVfdJERhLlwECSWCFClVZeIsHChOS+DUcw29/8eFluL/OHPGslLNbG7X0keNLTAYsaMa5LR4QbX3cb7//V5GsKIcr207GjDlk7rqE9bghT2R4HH31FJ9u3CPPj/NMjuPE/b+DBjpuIZVrxrqoHzgzvGPb8lGOynBHzuRh75hdrtjZ3sZjp3QgW2wcHrmOLhzq3kM0dHxCCSLaX6TvewO+hE2Jz8+nsr620mOUSSxch7qKlOw4wrt03GOA3KfnQ9hCOmmieo1ONv5Fvs2bRiJnq9IXRAAkYtp20tWmQu98ekWSRK8Slt4qsDwokpuLLqFayKea/PQcd39tIsGnGu385jO3/gNQY7hp7d95BC+hxrsA2Ja5zYiBm7b6KTPd4yMfJcN9+s9qU2W3u9xwUMjw32bP/8oA2s8GuHVKcCutJfiLU/p3z2PgQm/OFjcVd1DhFZhNxdu0yu+Zw4BcunA/H2+P/znjjuIjsXpT/0z0qwzUzm4jnr4S1xXqB1PQAOk32Bo3w9BM8N3aF8aOtCLzOBz9Ege7Snkxn9iSSCV/dyNLAXrLkw1qi9EmDjmlVpCYpBUSvbzpZUZBIbpkYkcB3n4ioXw65ceEvWZgXjXqveDhcbcbn++egUCbEDX56gwOhzwVvfuvi6mVPGG8cgOaFgwjzikGW1lz8kE3D6xkv4XwzGPsfnMDyn+O41N3Xsa9qJGdo3IXk5RUoYvuW+FEEPck0KGyOgeEIL+z48wQdQQqcj9Uz9E4KgXzqU5z8vBFvOrwxvuYp2uxVuam6k3A55RdezA2CkkkJbgJQaLcQDHPZxn/wzIeev5dCn855Ct+Z/bCaFs9/dcOazB7cSUUM5Kn8ygVUcKaRONuo0espavRM4R0yOyGHGDwsJFNj/MgF82zyPvYoWT7jHnm95TNVWXqP5ptGwTjYCQF5R+CTtRHyhyNgemQk98qrBxLMtxv55+HSoY81MtfA22CFI6tW48XWKgjl22Eg9y40Ej2wKcMblyZnYmVMFkx0kzBDeSSnVxKNEPb89n1p+NhegIzufnxnvPqR/gGXG5sxts4TKics4RlTBpPNTug+KITHmRlo+dCNE4HN0DvxHDKtM+Anm8pfsNBG0LcokZ83eTn109pEn91fiIQ2d76NtTrJ4Fbyd9wIJGnNOjTSV50WPn5Icuy8yDV2zhmsSaHn9yrR8xvFqdD9ByT7dDsZeKRLP5sr0LJPt8iif7HI9KdP3Fdw7+IFLPxhjKK1wTAxy4cEN5prYfo8MO4kEp+/gNhPCW5GwGXcZX6tse/GnGe6SDxVBmfVF4giShxnynQyXprLFY3AyYYIJLN1Pz3yw9ql7UhidmgfCEdtRw+Ko6W4a6/dsPlMI2xZLFiweeo6ofBkY17UK3znXcfsH8m4FWOAxRtz+bV5vwQOg9LIXeROhewV6d4uVXrTfCl9PtuDbHgWx9do9iTHbSZQ7dHG5Msdf3IPPHpwZymZfYpQgbUwFRKfRkpPjSQzQ4fTQWFDcuMARzcSK/6EllPo9W5E6eAMnN4SBvep92HyfSnm3LyBL8Gz0cp4MVLmBfT1gd6qTMgw3/UIeSF0kSznHemO0dpM15kteh9dxsfCt6DG5WhM8IeS9XGI5RzEkaeS3Lr40wgSnIP2tat4sf8qIocCkTg+F1/OxiPd9zcerGX8Xy7K/ayNxTm7G7i8LgOelf5ozQ9BplKUQOmrt+B1YJDgaFw1v/xaPRH9k07ibvqRu1fk+Q29fOoqOZ7Knpcloyy2kKkfpxCBxW/iXVpGeKErSesODzK2rJ0sbtlAWvZ/JBOD9Ina1ufki8IMWrZ1JKSVLNj5fDda31tCwZLDCS4SDivt4agwHrbNAuSa7oRFfSjqP6pAV0kTg9HfBWqnsqHzNx27Ha4JpE5cQL+DI9yDX+Ccpw+iUidCSvYMVgjCQTJCEVt4kNX4XhhBbuKRxBH0fTwPtx/pGBZdDiPnMjx1y+efuFGB7nOlyJgbCbnxcQi8kcF04RpWxu0WvBsfKUhefl/Q12BInwVcJUXXx9OfTQsoN6NTcPjID7qiJ5ZvvjKILsh4Q1Wf+PGtVyyjFQuM+KqDL8nfPTJU6+cd8uZdFLklJUaPb00iTbEC+iJPjPJK84hnfjJ/mV0ErFiOeffJB7pvarD74hdseLUHmes6ELfZDz8kizDUHYm8id2IvJ+GtOtPMfmKI87pOGJgczKME26jbtwT3E6thhvTcpGqFsxlXJ65IxS6LDd6dZvAyuk3ZDwj4CwShe0s1mR+fofxsiocPGCJnEMHoJ4RB47tYYDxKPGQKpdSzcOQ7RpYrdyLMfOm4W/zWRpe/JmsnnaPHBbSJoVUiDO6kAWxYj1qVxlMt0ydQ/qEdpCmF81k06JGuqL+Jz3N3aSzje2o0835dPx6L/L2VRH51l1CKjevJ3OqrajKw05BerQ7nA5twpH4EHzJvobRj2ow/UwKolnOmcFaU7YU98mmH3scHeBtrcIZeY3FbfGvqGJxHD8+GlfN+hBU/wntEuGQQylmb2yAbsJyyG75jZ6pkpwdwzNusAwX8mqhxOJm5fc+/NhRCdUDaciOOI7SmwNIZfFe8KMCLqw23PB6BHdn60+YJbqhf0gNphUUekXi+HOnnsy71knMPy/8r+bpZfmxsPwVbo+X498vOcrPl51C5U5/I/v8DPh7PefwH33PpiFTlfmbNpeR13dE6PHUEPI7p4HE3ftMvJ12EpcwSahbTORv/h2Bf9+zmfPt8GRyEna2MJ1iufirGstd8rkgSx7jUKguuIYsuP476yy/i3/f5/1yOY9LvjlYq9qM55beMOgR4e6x61ors/Evv9NOMc6N7TE+8TVOMU5IPnqLwoFsvGE2LUtwhVfsSO5LWCNMX3jDhc1PXtoLGz85brHNDwz86Efnt/NwPpwIOddjMB42BXVmP8lse1G6UTQeZOtZcm94v0Da6Bh9lhnKX13vxDevOcrn4iLpoeOS1CbjBNGZ58svmW/GLz25i6ofjCCbL9aRp3kyxIAnT4vGjoO3kAnWFrbBT9MDD3qKkLzDHtGs/ljrcAgyluzMfnY3yqyFOd0drbg8bxA2CYl4KxGFt1pjuWfMXzs7LmMhm7+e4TnT0QLbkHFc2CcJ7tbqCOxYGw26UpizYvdnSStwHqwfx+Igm9VE1qy2C2X2EGpswQvpfJjFNWFkdioyS3/AitnLreUlVk8vhPnEYswo2wjVzRnQtTYUNPosol/D4qFdk4tXpxyXjzjvTXqqKklQdzq1PbeQH94kxSfPVgiGsoYLrOd+I6G3ZfkfJh/ny1/dQ8+2iNAPF5IJHe9O8y9vojla0lzRzQiMDPyCER4p+Gr9BZXfvZEq/BPzxohz1h2X0FJyF9LqWbj9swF5le8g05/PaqtrUEsuwoHcOAwNJcBtVBZWEVnu8TxvSNRfYj6ywAvGJcerp+DDuOKa6ou2j+Jc97Nc3PHswINb1Vh4XIIbrh+HNSwWdg8X49ZzYjix3QrT/ozjHnzvxMC4Z9jI7DdXPBCrbI0EG24dEsxZsonOWxMD7SevkB16Hz2uZ/HIP55umBdAZQSm/PBBTX7zlkv0ckkl/2XLenp1QRJf/c4Z/gut5ZS/v5hXNFeR5s0dIr8WTaT9Pb8Ef3amCFqRgb2jb6GibBqmOwXAitUu5UKJGKuYjHNmK6EQZg2H/nW4mB4ClY2xGKh7gZNmTJtSq3D74lGMHrUIx3ay+ngt0Lg4HYk7wtF7QIXL8LeHd6olJBLO4GR5GC5NMIXOQi/Itr1Ahk4C+G8luJqX96EWq8odHueLaaO/4rn3H2xnelIdLc3ZTpoMqd9xWKKwE0q739MfPqvpyR3HsFDEG5+MS/FIwwizn5dAWiwVOv4FkJm5lv8s4ghfo7Kauttf5seKTuOP21HOdzmZxDfQGcHfnzadXJfJoAsqMkhisgb/ptRdrMjShP2Sy8g734ypRaZ47rYNATGnUXqmAkEKSpzXelUYRQTAkfE1pd8S03afQkL3YcgFaaO8thRJXBBMBT8Rn5WLRhbHYypqsaWqCHctvNF4vQY/ztzFGuto9K8X4QosNiL43jcMaX7C3+eWsHkXhqfel1BreRrDl2zGug9N8C/wx2m7kygQ+o2JGyJhYHkBoXbuCLQcheCp8YLQa/bYWjqOc7NLQOYzca71WRuGM/6wqgmBm9JJ39nXRFs+gMb4ZFPbuRzd0CRJ3czkqPkUM5qgL6A8up8cW6dFr20o5z/S4/GP3/8My3epUDx1GGFPHSGZNwrOsSqc6eU92NlQgQuRh2C2xwNCaT/R8CkK3YapkN7+HmKsBtz+Og1qG4S5R0oFWHoyBcuePQC/5xjIhHcw9/JBnLUoF3unEA3KGtywoRq4zAnE2d3DOeWPrpj5OQqNJ14gVNILVauVucDSSkR8s8CZ1Gs4qHIKRxwXw2zDPczUvoSd5lOx0LiF1O3OQXVvAaYpv4EWe/9lh3D0sP6GtjMSnIpgONjGT9WZyK9MrKWjb2wkolF9/JZ37nyueBHd4KxGL6VH0j3ut2j7oiv81xvYelr6kJs6lvus4o1ySWOMkZiNTOvr+Ms0zbzlHqRezYLXuBwct16LSU0juE9te/DL1hC6TJt0mY4tX22Lxlxl7qnqRzSvUeI6jBuwWJCOerannTlSXPnJXpw0iodffyfCgrdi9gl57uG/2vmYOue79hu0z/+BdGIo4rstEetQhgneJRg98hr05nULZHKFIJV3GaPaLfHy33dhXZnQbcqF10QXWPqH42ip+X+1Q0JTNGrlOJRVHoPYkb/8Hyvu8EVENPnLR08hMevW8c/Omyho25TGP34onrZnrqWcsAS/c+1H/iEhTYG4QxROjfRDETGHTr47hukG4MeVq/gdYAR30cPgO8tx+xdmQ025FO/a3yB+RAiEn3nj/Wx35M7IRSuz07KeUNQ8csGI5sv4YfcSu1kOWMda+3N1rm58A75UjuVuzGnD2TPRkDycipksv6HrAvaYPcLXSw7YyM75wzQu4NiOJCgrPkZkpBNO30gX2Nw8hBoFDgfv7xdkNDxC7aWn2CluAocXl/E5ywEi79aiceomRK6LQkOCJFpeAXvfx/MTFDUExeFKgtZRVwUeueZUT+DM1/PT54/Nh8C3IFDwp3G04MOhaYJhzrGY1eMH57sZmLhfnjuRkoT9g4WY7anB5cyzwY7EYoSNY/nHcRhKzfwxt02E2xCUCeuvafj04zs0617CrzcWzvGuOD/0Bo9uyXGvLyQj470o164TANM7zUje3oDOgK9wcriFNnZ+1JuXjk2TzoNXeBtLpZNw4Ko+LJ/H4nSfGwZXe6HlzVnc1TNC7Yip2NrHx6+HDwST9r8T2AZexmnVdsHoP2m4GaqPb5IL8HJkvaAh46sg69QVwd3gKwLx+AUCqaIH/Lv9xbzLmwf5s6si+HnV1/gXpj0hw45nCcQ2ywiaE7UEP/Mu8T/IpAh2vp8H4RgLuF7LQ9qXiziYnoD9r1Yj12kTDM5EQWXGXeShBTn5QxCenAifQiEY/bqGqLdMsywGMF1yCuKtMrBmUwe2uolxXxN0kJvhAblfJ1H+pBxNOg2IWBTPzsg34aipyJ0elEDaY3Ok9PrCW/4R/v2ez8knEit9z+P+6GrwClxhw7jgmJQs8FZ8iU6LaHy3DMOwuRXo1HsInUUWSE9NhMP3ZISaXoXT2LNwOH0Fh6wUELdQBwNNXwV/zUtxpiwVlh792OY+li/h7SrY9tBd4Bjtzxd39OVv3b5RUHhEV9B0+bqgwYHZfeFRxBwFjFetw5Zv4ThzNhVljNOy2sUwPGQHldy/AnPG5ZVNURBiOUlYKRJLNspySsYjOdGex6iorcCEze4wY2c1B94vPP31G3f6HqH/mRdO7JXnDqo9BYKs8cn6FS4NDmA002mp8nK8kbiMQrUODARFosSsFIljFbjx7D06knb4tb4ErUx7ej48wgsvce5AzFsYSohwPx8G44OvL+ZMng/lpeth6bUN2bpz0dZ1VTAp4ZQg6KcKeV1/FBpZ1ejX98D1vGd4ckuOv2pEAV/O7Zpg2u1UvuXGXYIp1gb8CLdnsLY1xqnNrBaTvoqVr7JhcPwGnBCIdw2/IPX2Pl6Uj+DWdbjhQCkfe7vS4XnrOApGOkLjrhfCG9lZJiAFEU69GDN4HF1bq/nv1wfCpqodp2bsQbGPNejzW1BecAtZ1Vtg9UmBmyWqxunt+YbwjgG4KodiYno2fgeFo7DnC5IuvoKf7SXo1ghzwxyCUFPtDOusL2iTLsAcmY9IWFGMWfN3IMlBDMMKzkJmvwTOrhdGi/AVweE8T0H361zehkk7eRcOSnILiteiqigIBer7kTStFiHZxUh47sS3W5EoqFG8B9vyCsEejfWo9eXhhngnvGQysaD0DkqrBrFIPAaDkleh1F2Hh/++gzCJRzbze/DqRGxmuv3rkiuC1thied98LM9T4U5+F+VY0Qnjz5Xo/5eP7K9ASSwbdvH7oTpjE06bfsLK1V/gPNsZXlN+YTbT8VkfHKH/9QIm6TzEsFQRrtToBQ4dlOEq9sYg800+jFjNtzvgIzo1CuF56Rd28ztxw3sLwq4G4/T61/ih6YheUSVUm07CzGIiUKtM4G9fVcE76eHMm2WfDjeWE5rnZMD/3kX4sxhLq98BJ4E3OgwUBGLq4/mj9xTDJy4NQx2xOOAqh3G8FkSuTMCFy22oqX2POy6PYfnDES9uRUP9pjXSZX/gzPUrcP88D9Kb1+Cz13a8adFG7xwRrkmdYnCMD6pXqOO450XcGpEEOUseyuez+nmfO1LFLHH5qAX05j9DYMBF8FbcwfsuZzx/eQCKvjfxJrwcBZN3QPezKvQTXJCR9AaSd8pR5pyGa/qsPlDMRKq/CzaPTcVxXVs8f7wBOiUZgrWJNwUrlu3irzk+hczL5PGSHurygh/P4HXfKQbePIaOiAequlsQL+2Gt8uCsSAgEHMVfbH5viqENtxGUood5s2R5FzZOS5vmj/Whd/HsPkhSH6ZiMXfAJd5w7jZYctRjFrU3vqNnBO+kEsJRj3Du4zZ16JZgeth+XbQLB9hUQ8x42jyf3/jKqpQ4SYnmyDmyhsM961Bk1opzKKuI6jNBgdmJ+DYrhRM5nyxL+0x/HWnwXSrB8QW5ANT4rDn9CVYqAQgmmnN8MHXyBIJway59xCdEINzacFwTj0Nkyeu4PwDBN2HI/laOTPI8zY+b8kvPZ5qOHjrHefyBs0rUCMfA+sNh7Bo12Ssb87Gy+fJcK43g9ns7Zh5fz/6XP0Ef1+tgVfyeAReiMZzg7NY5V+F+c9i8EVDhnN2N8L+46oIrtLC88inCKsYzmX0V+B71muMGBTnLD56wihnNG6rZkHkiDBXmROCVusYrFgThK7kLUj4UYw5AcGYFpqOW9++48FuH1xwrUOK8hNIM41zba1G1JtmjFyaiiUfUzFFkI2uNZuw+K0dCgNvYK94EGJYjdDi3odle2JRvvcmOnQdUJ6UjpI9pih4NwHbvr8WhP5aTKe5WvDcVE7yLAKseJ+3HeX9+xvCkc+6MC06h+O75THfKAlbiv0Rfe0cdi1/B7CYvnPGHz1xyUjYx2JRyxZTNUJA2ft02RnNyPIBfiiEY5hKNv7evQhFu1ZsKg1GZd1ZzK7pQrq2BPenWpg78jUXbwfj8ZbFvHeXIWxvyHEzIvyx9NU1xNfUwmSnA3JN0tG8mtXyUZnQER3FDZNfjR0Mv9FAAk7vWwalZYdQKm4Ij+QwePMK4f13P6Q+i3AvprphKD4JT7T2YrWtB4QX7MK5udoojaJY2qAMe6fnguqT1wQfHlzhaUrZ8kyxnaeZvpenvc6b9+v3OSz4KsXpRbyB24wyvFLuwaUXDzHCpQQfTQXIeFCGuc15MFLtwCb9Fejdk4eCzjKYVxaiefdspulW0PocicKyIpTvjMN4hu9uRx9uBCfg328sl9yOxpmkfGw52w2dGadh8y0CKV89oDH1GWzWFyPj3++rhu37z84aW2xhxxfnEkrSUNKlzAkx+85MZ+fsa+WoXBUBi13X4JvRjujUKEjnf0Yfq439WnPx7pgyN91JnmuozcJjbhoWnytEz7IHsJe3wnLdqZjrrYWfpU8EaZ8O063ZW3hFsyx44+NP8KJuXefZvIxBo+opVIoXoTZKnuu8mYx271rI0r3YIr9asGhYPZbJXkVQvDmWnz4AG8FsRK++BZ+7x5Cg/xHfwi9iqmkD2h9uxO2QC7AaV4gpK10hbPgRZU/Dcb98EOr2vUzTffHJaDG2bvGDvoYk13IlAN/XX0NwzHPByw5JbvTCY5CSfYvq9jR4mgzhYGk2JAueYu1Bf6yIqMX8ee34cqER4s3NaJV8g54EGc50Yx4uKgbAPXg4F8/yROySOOhWtOLajhcYLViLBV6heGCmBzVSI/jbrcAfdPblnUrj81aVb+EJb/HhbT19hhdVkgLNCbLcN2/GMV46zhdGIEEpCC4mx6C0twg6mXWw8EuDldRC7Nnvgfu+OxFUHgDZtADodkdis5E0SpZPFnipVwtsH7igy/Q2pub54oXkXpQevQFt6yisPDWCq18uwMj5g1jeosYFJMbjhsJn3H+vwk00V+NCRO2Qts8boq/8sOqZHxawM3bdjgVYae2Jt4wXKrpnsNltNpQPdMEi6xOU6zMhoASbPC5i1r/fu7NYDLuTyXKUG7aNyMTAYBD+ju/DyN81mO+hAvk6HRh6uAo2qezmOR6X5YmZcLyOLiueH9x4TTmlSGc8S0i6C5+xl+C0wRtajwtwQyoaVjrvsSBSlYtfWo0+9p6RWw5jU0wtEr/MxJuaaIStWoZt7N0pq7fDRKwa6eq/kNGnwCkN7cNJxxD4Tv0Cj2+JyPjSCTlWxx1ksay/RprT/vf/KnUq4Hp4ALELM2CuJ8z51rWi/NwjHJkZgpe2NfjNzkrc0whs7PfEme5APJjbgNWHwvAzQYrTzP+GNZ6inE/KdfSdSYALizNDp79YzPZYGSjBXdK7B79rrNYSHMfJvVpY9FMTOsWf+Zfnn+VpmZnyIKnLu7bJj1cveYaHRz24+i4IPy8zXtXNx7eRp9A33gbtH8ywfI0Et9SkEloP01DZ7IWa6yF4VTuE1Mz3GLFgFNd8QJrrYbgmL4zGrbCzSF+fBalP7RB/0AOFogRUGb1CTeZ+ZGik4uDdHFjvjICzsS8Cdn3FBqMaPJHzwdFedi5ka0yZP4ybXH0JC5zvY/P366jvDcWt6D+4eScJ1mvZOetrFoab5yGkJwHL3p+Cv+FxjCn5hrcBrN6cZI690mH4aF2Le1G34MrWU93AcvPGyzBd7oUGMTV4RiqSYV0zeSF3jHjzSghvYe8p3tynJ3jxdgEIjA4gFauPQea8H67zF6MuygcBqYfwe2s+GhbFwiFHiDu4nQc38zrkL/bHU/31GOPsAHOPSJz2OIlLaydjUl0d4uxeCWrfjUeSrRx3dIkhRs+9CIV0G3Q4l+KTngEaHZJQYW2NClbnG43bjJ0r/GA33hHLiqww+v0jrL5dAsmgdZjP6oKQ0giEcxU41dWI296jObVPw7nkWedxz/Io1LYEgLcoBB1XX6NSewESTqZjjcJtGK5Nhue+8+jvFOW+HxXh3BcfRUnTceQsFODhH32BWOgKXs6iRTxTu428BO1DvC9HrvD+D6uKRCs=AQAAAACAAAAAQAAAyjkAAA==eJw1uQVUlP33vU0jJa2E0iCNwH3mbFq6RQFBBFRCkLkVRVFsMUBE7MIu7FZQ7MBuxcBuMLC7//f3+b3vrMWCtQZmzSfO3tfFmJsOxJCqg9zb9xQ/HrGeXy1qg6gAfVh028jsfIS9797hAQP3ceyri7zEOBOz7u7nnFOK2KuqhVm+a9nkxGI+4x5Eu5NshakDjSgrZRAti9ChPc1BVF+SSL1eQKb5MIXDhi5j93fzueOWAzzZdS3vzcngoAPneWB6KS/QCuRnfRfIorKKKXJTAv1VryTr7f3Jq8CUgtI6ClTeRzCvWi7oX2Ia4GkjmM2qF8bVqNH1o6mU3MeeXAb3JJP9mdQcYEeNejJy9epGTnMdacUZpsnD+5DR+7VCk/0oiv4uJ+8ZwwSjzZEUtLNadtHIR5Z2R8TXntp4kL6MF+06xx/XuMD6wG9Om/+ODeYV8tTWRh5xqzu2xPshsW889/DRQd4ec7ht3MHVWTM5q2kgd5vnQFU2CUL/kURVu/vRw/cBdComlfZL763vpyB+mDed7ddN5MH3YvhMoAp0rzXwY19d2Z/2JRiXu5+6qiwkw4HL+JV8Mi0eOJni9CvoRuNYWuTYg1qD4oRptY+FES/iqUutQIP2ZdPEyAmUtiqIZB1H0duPJdSwNZ8+VPSjrvX5dM7QhwZ5d6c+t4hSjgXT7/dd6fvYHhQ7eSBlPkqm7xtLaS1KyDhkIc29O5ju3hWRv90bvrfzkT3jPn/74Q7fKYS+Gf2hv68LSq96oKa9BU4O7g+z72YYL77lNFMj1BW6QLZMBxN/pmFEv1KacWCOcKG/MVXMj6d8jzLybXGmQf43hO6uC6jk/jJZwWd9nH25jP0Exu1Ib+ycMJY/iI6cYfqK/XY9ke1QSaYv86fTyjHj6NTxEhq6bACpBMwRLs3UEVL2e1DDtDakPE2VPPKzaXl+MYUEBVN/3+FUtIRIw2cAFZR1pan3icJmJdLGKZG02S6eRlT3pre2UdSnby61jk6hQcd7U/jijcL631Np/C1VWXy1gcxvpB80Tvlh671h8HZQxhiV3ki8ao7X2kvZ7t45jrneHx+WyFE3Mg9XAwbjc5AFMMEbpU1Z0E5+zt69PvJIjSkUaflN6J0xX7iYakGzckPoeWUbOrs3loT7XSkispyM/mzmL38vsevBGo5pl0Mmq5ZSRQd77rUpm3LnuNKt3cPpjOVcOnw7hVo3WFFe8hch5bIt7R48hDRbcihB2uOyYzPpx9MBFPm9D+U8GEcN/YdR68VJxIO60n79QiruE0nzjAZQ5YF8Mm4QSc8oirq+TqIgLy9qk9edeu7tSSsvzpYZ/kyRtdH9K6tgV9mw2E5Y/CIDS/71R1JUILRM5FB1lWNZSwFUO4roHNgbt4aJULu1T1aUJuJNqIipX+X4rTkE68xE9BooYnFWV6rXOyZkhws0eO8LoXxMNG04P5qWbhxICwLSKM9tAPluLSC38n5keLk7lY2SkedTDzr9+5QwZp4FNS96KSxadlMYom5AAWxMYkRnst4yXfApCiT76e1owm1nSuk5iA5J59bv6hS6QUNouccUSjUbQr3PLhWK2hXQIweRSsel0iOzYNrerzetWxJKQZtiyfujB5111aFvKwtIsBtNKienkvrbw7K/U5S5Y9lB2Y4XIox+5ENBevS93AMaa+To3V+E5gU5fqmKUDn5iq0NRVx8JaKHjQj3bYZo0+iAhyMzEWyQhVFZuRzU5EyeuCncVs3enTDQk1pLSygufjTNcx5A575GEM8ooCPReSS8jCbjjHph07to0riWSvHdA6ipyaj24vkfwmonK/J88kZorTIgiyMdqXGKCy1tDSCheIpgnNWFAt2KqbG2itRjKsi15wz6eSiP/jnEUadng0nPxp0G6RtSxbBwWnDbgoZ8eiCcMVehPl/yKCthALV7NYw2rcknz5K5ZHBiDv09ocSH2r6XPXwi4sVbEaeL++POpwL4HLDF+v1yBLhkwjK4B874t8OKxG54oCzihFFnPM4VEVclx9/HxYg7ooSjeelw/GdCw58rUpxNAHmEW1Dh2SBqNu1HWYH9aUbwSJqxRaSTnoX05EeI8Gu5D73bF06PC2S0+LoZ1ZV50mw500RbDdpSqkyzpxqR4BlCToe7U8w8P9rySYn+2fQg/6erhOvfsmhGQTQlN+eRz7J0cg3rTwfeZtGfDpokHM2iFKXOFODoRm7PQZGKnejulniyUJDTgY8C1Wb0oekv31GRvY1MRaiU0YJY3t2mhyxJyn6xWYTv7v5YJZNmfJQc1+7JQbfDsGktEDrpFAsL5OgAEYf/ySG36wBraQ8QpoSfT8r4RbYO31viR98PO9G83d+ETkO70ueJSaSmoU96S2V09+8wanToR2Zr9GnMFlXqE3BFkBWpUVmYDQ1N/CzkzTOhLn3cycLGUBA3hNKhIZ3p5CFPyur8SsicEkZfhypQSUAVZYwdQEO4jGYMLaTqHjH0rJ8HHVglUEBuGq1p9afFW4Lp3xETGvysByl6J9DwizH0L1+HznaKpuzRy+mo3yHqfFCNvzSW08OfY7n19yg8ktYzqkX+371/cikfvqFj0GWrdPY1vtB9K8fJlu7YpyPCIDwR4bvkOLi+GH+fy7H31lze6qssa7Y2xJjsifRZyZgCj3SgzmKL4DEvjfZ5dKfk3lIWnU+koTp96NDPBEorV6bE4a50dkYCXfhpQsqJ3wSrPRr0on0gbRgXSIOefvGO3Q/aV2ZJ6TffC4fnF9H17ZWUO1qk9mtuCZ4GbWm3UhLFXk6iD18D6czlDFp+tz3N3xpD1/NbhPoRRHv75VHM1VSqaBhPDXI5uTvMJHZUleUNeCdr9p/O8+/P4k4jp5NrZHdYLwiEwto8rJr8jRX+v8eH9i7o8vECLwvSQ9FKdfjtW8UB35S5bsFkVhjwlt87jsb2WBE9z9iz1flplDi7jGxjDajUXUarmpTIfGN7Mo4qI9Wn4ZS61I+cAtNp+c5MoUWsoI33g0m0U6LSpTaUemSI8Mj3qGCRHkxGyW+EZcosOFW8Ff4t3CkojPXb/WzTACqU1ny3agodH5dF7Tb7kcVlTbLKFmjZ4hTq1j2aDmlkUcKzfDqxMpO8RhP5qoykw28GUfyVfuR4awk1H8pEWY/zlPBIyqwqRVlIyXxyXG7CmQ9EvGsnQv8lY024iEQSMfKLiKrkfCzvMxLbnHLws/YlF3Y7z0O2hmPe5xBM65YElzNyJOSIuBzsRqf8D8v+XR5L9l08SbPck+rfGtPFrZuEbaITRRYlUFylSDc8RlN6cju6qVhEIw+neC8805vObkigjUHvvcf1eiZUrnCidpOj6M3cjrSl806h4YW0P+ey6MTurtS9aAJN/2BJ11zjaIZ8kRBstqO2w8JB9EVwoOZJ8XQ+34T+XO9VF18UTyOfF9KiPmFUMNeBHqw/yiYPvbDo3lIa9l5E+T0Rd6NETItzQM7Ks7I2o3z+u+uKdiIKpDz/9F7qsEXJ6Prpf7+bB90vBSjU64ZvuypZ00Afg6TsH792DIQO+9h9YzIeuXXAu+5z6GhllOxaZ1uqtvWl2BDQt4nHha8P9OnN7ilCUpsJVBkdTlsi4khnG9GAf5OFLUelXDu7SHiipU1X746hfqMV6I5DN6q/HEr9ditS1eYCmri0nEzvTCDvsgrKuDOF7n6Lon92+dQ2pFjgXoME07tJtF0rnLKO+NKxMGtKMUmkHSpjKWbtMJpE4XSzqxwNx+WYJc20pbaIbS/k+NYkR78VPkiU1hEcJKJsnQx7nvZExiAR63YW4S/yYJkl4v+//0MM5Pih54rifz64uUKOB+PMcUxhPGoEa2z8XiXzGzCDvkQcl419m0blTV1pq+cb4al4TPCezqRfrE4O8WuEqhlFVFlcSIZ6w8j3kC7df1VMKsUbhETtX8LOp5rk3kmHco4MptiNPUnh4SCaMrcrLaiMILXyUNJtEqlwq5ym6PWgXO3+ZDzTk85vfurdPYrqluwdSLe3FNLnqFIySk2m7NICmtS1gkrQD2N7FeB8UwFyJVaZcvYOJ5qEo+VdEkbNicY0ad1/pLv7e7yIcy1rWfGciLVdRPTvep6H1ggY0On/1u9v5MsbMgtQNs4JcJEjyUUPE+rk2Ld5KObl1soOTOwtO5e7Tqal9YSGx8dT2OG2VHTJiLqoqtHUPX3o+ckvgtKox4Lz0Ebh5bhhNKTcm0xkIbR04iAaUtOJVs/KpY/B2dQtNYE2h/jS851yqp41hnbMltNm+za0/4fE5z9tyMmyJz2/o0+N4Xb0MYXJJMmOKnuH0ubiDAqIGU6PMofQqdZSamozhf73vgX1AvwdLId2qR8+HpIj11XESzcR6sNHwk1ae69KNwxVEqFje42jV6lDxUTE8WLp+WslKJA67exZOSJ3BkKv+zvu/UUXt6bKMVzUQXSZL+R3beD8+zcX/pxAORf12cAmUTbuTjmVZoZSYB9dir+YQSNNxgmJL7wo9pA6ta/pSwNFDxra7Et7rN1Jf05fuvXqsrBpTpmgXhxA23oE0efVFnRhxliyPduLjgfn0rlTo4WFTQPIMSSVzhQn00GzXNpywp9W/A2hNfc8qP/VbBrXO5aK9MIoh5zp7+/R9K1zOSk87o/XIXI4rJUjzCD2vzPU95JY1V5Ep64iPNgaSW1FrDeVuHxkEpb3z4GSdNf/holIkObDfpaIVdvA9FQOjQYdbJmXhy66Kag9OwgmlXI0LWnz32vGvNdDy085ctYEyGYPmS6LfDibLoTZ0rrpL7w1n0dR3MJHwn6JuT/pBZNqmD8dm/BZOLHQmGJ8guh8VxWaMrTrbr+3Qyj/qSv12ehCdcal5F3UhmaMsacdo/uS4XpF6paiTK6aIeT6OIjyB0ZR7KB2tKUyll5PT6DMj9nkPjOXxj9Jps4l4fSz7xJ63r4Ais3hyGrjCrySw2nMRw5o7QXFzM74Or0rlpiLSM3QQEu2xHWWRfi1PAlfpSyIkjJh7EU5nliIOCbxe7vAFMiTRdxuFfF8syXGqxbg+PMV/OL8HU5rE4kMZxEx/d2xYrUqVhT3ogc3l9GAm6lkl69Hyj1uCn5TTwvK2rnCxuhMSn7tTw1hjmT4wp1W3RkmRM7Qpbwx+wQrv8E0+gSTVWwpdalJJNcOKVTX/EuYaOVGWlIGXtnwTdhc40IaoTZ0zVpG4bPDyWN5HD366kjJG9vRP7k066ZRdLZ5Gk1286e9D7ogS1sO/2lPZVUuFjhaJMK6JQs/BojY7i/d55kRSD0nB5rleH7LD/OGivhY3QcaL9Nw9WE2BnY5wYscRTQ+kiNE+n49RUStxPWJN/KwXdrX3Z3VUH84Bu/fyeE90wZtpDtVMk6OTWOnyvotG0sfne8JfX93puYtLcKAwWu82+pZkbZSf/r6PoKS1h8V1g3PoMJx5vTnmC0NPRVEIbO0aMEbTzr9r9ZbPvWM9z+5Fvl621BLWw26XxJLxzPdKTqzAz060iAERBhQiaGUi58H0OuqfCpZnEZPH4fRn6Z02tfQhQf06Y/tuXIYzZZjo3Q26tLd1Zwei4MbBsJZFJEj3XtTxTesaiXi19gBWOocii9X5PDsf5rvzC3j63eDobcsHz2OxP/HPKvHSL3gIM3MPxGuGIxvBwtwf7Qcbp8ZZjn+2NNoCb0RGtBNvyFcCkqlwEum5P84mOaryMh8zjZhuoLEPO1SBO13oXRynTO9+WJGA82VqeJWEs0Ouy7YLDkoTFa0oFQtL3o7LoyKr1zyjjdqT7kuzvS9JJC++TvTxVVBlFfrTvYfcmhiRXca7mtGmz0705xnPcnaIY9Uc28KZ/bMoXo/K4y/W4Drd53RaX9nzFneFX4lxQiTq8JpUBSypVl3+iHHY10Ru8af4yD9JXxQnzFoiYh06e57X3bHM9tSdJE68ttkEeNiEnAnRkTX7AH/zbmdZTX7zS/AppOeaHT4yWWhKzg+JQaK+mEwmTKAdqzJJNt9HhSTL/X5dkdaM2CbENx1qbAxwJQsg1Uo1ySE7Dc9FwZ796QBrXqkb9iZasfvFMhsuXAm9Ksg10raHT7OmNKqPcg30IVunXekphvKtS+9TGjuYnVSv7BbmNblh7C3XxSNWdCZ1nAB1QeXk2Fqb4ptETG7+xLu5fqRf6ySeH2QHBN//+KEb3K0MdFDh6ocRHlLMy+x+nnpqzHHDyYUhsN3o9Hp9//x/QQVEWcspR6YeOq/s58rZf/SiKGIk+bj0mcRj7LzMKx3AbJHPuTJIyWW2PRe8h5V6HbzgvKTZg53fcBJ9VpUqPlR0DwwVThh+0Xo/GGGcEEllHr8mCAsfNyZ9l0wFT4Gm9MC34vCkszZXqczSoQA2y1C3RQ7qnZSFdq0d6bz1Zb0Z+Uxoep+NJ3cMEa4czqEDkWpkxVH0xwDJoshkRS6nqnXjEG0uiXtv46Le52L997D8PiLAbZL63m5SY6ZzwswvyoDjZoidI9YI1FrII7elWPrZzlij0g+X9YPXCbd6zgRLlIetu8rsWCgxL6Rksf9kWP+DBGTJAac9uL/9qeyKQ92ywuglyGHz7Eu0PCSQ+sdgB6qsHstx7JNt1hb/5rgKRdonvkuYeWsX0KR7xPh1Kty+vTXn77E2NMvKxsqyUyixKJ/wmfXX4L3zJXCgJ4xpBBjS7LX2bRA3p1KdK1ohVc6VRe70aTDRwWUPBe25TnTt2vWdMQ8hUb9HEpxBVn0atNQ+r50Ak3u9J52BuaCl8qxW5pldcnDlaTcktno4udVOc59LUSrp4i09iL2SnuRJ7GN67sUGFvtZbfXIo4IIh6buqDGT0T9dTn8ukvZP+cmdxwsZUTvj1x4sw8WdB8BUcq/U+cu863GAkR8d4JCpQHcfw3CQvEbe7V84OGGz6jXNYEaJa81MX0m+Gir0ts7EyndP5yi3INoAr0R3hxSI6uBbahmiRt5Gx4V8kYNFFQ77hMyPuvQ/u6nBFWra4Jir2iaPiaQToX0Jd/t6rR89R/hjnsIVRlLWTi8Ly22mkb5drOpZfAcMnjqiq7j3/G6CYYY6cUY+/A+a20Wca24L2aPFjFWyubnLcV4o1Dy3xne+CTxr8Q8WyXeOVSaiMkXRsHkzziUXC7CVOkOPJLyUve9A8z/yuHxWMDXTB8ciPg//iv4m4c+6QXocCsT6Z9MMO2mMio3+WL36ps8T9RE7s1xbFNFXoNV7GiC5LqrzbRpnoUN9SuyJbG5O3lZNwlLqh1oVaUFrdgeIFiKU3en1btTZ68kr7vtjwq+Pq7Ut68yVe/XovJsX7p3sBfJg4fTr8MJtDOhP62bM5kMl4QKA2pn06SsaWRzJBKvj5ziPbPy8HRZP7gEWuKohgi7Ab0RP1oB666qYuP6YTDeo4W8cTlQCJX4XprpbcXGOK0gQs3OFzMkHp7VTUTYyEL8UhkFNGig8Ykcy6PTMbtQhI80+xEBJSgpMoF8TD4W95ahIlwOeyUBDq56sJFec+YHV+SaO0i5OY0NIzSorY4xzT3qQaJeL1KN+SCMCA4h2zUuZBoeRwVOX4RXqy4KLRN+CCfvBgpBX04Km9erUxe7OuGTpTV5tFGjyS56dXWf7WjzS2fa75VIOd+H0sNtcTT8YV/a7z2HfDr+4eanBZj0Wwcxgc84T+KVRdI6LkjcqmHliV4n5dgSIHW9tMZEqeMvTxQxZuI4hD6WWFDqv08SA7yWHChK8vSoBBEnTYxxT/Ldp09iYXZaDrU7XdBlrwfGnJfjfUMsumn/3/mvizDD7OYCbIUcEVI+vN6XDK/sM3xNexCfrHzBi61YdumHOk2VHL55ZSK9q3gl7Eo3pa/TfwjBsg70PGK7cGzUDKH1jRVtXAYa206RPPq9FR7MaEvpC+xp4So18j1nSTn79guzxuuSgVs6rT4m+ZBRMrnnnBSe2A2guU//52ly1GoWYlnGIFRFOyN7mhqql4lIapeF0A3D8OWIITwNUvH6liXkhzrgipSFZ44Wwlya+5MpLjCZ+Yy3jffDg3wHrNjWFkWn5BgYU8lOUS/5wPJIhGz0hm6CIt5J7n/aIhANVv+3/sYX+fj4uwAKC+QYOU1io219oVcmcdaEQdjsk8YTQ78JC+Zq0917+4WYpN7koPxeCEv3psPLHgt/XowR3uUJJC9uT0UBjuTa7rKgVPpU6PEzil663xXUp9iSevIPwem3NkWX+xLPDaRLemk0oo0zHdsRQvuPLSQb5eX8ZbIXlvQNw4/JciRLXe4SIuKbkwi3cSKWNMjxa2kGTI/KcUjynLFSD9S8SENVuDHOd4xC6dEgTr1ymi17XufXOwTEPnPA5l2dcO9wCMz0FFC6vD2UE+9w9psTrDixhueOCoOh9PodvibATuLf8NT+0Gl1x/ENcpwUZ/GpQYp4OvQTbyroxj1SJ1JWvRlpTXeh+4ddaI2TOhlphdIdTSt6tPauYD0X1PvFbGHjRxVaaLFEGHJ5s3ChRYVMp/vTjfbW1NL4W0hcGE03+2juDvR7VPvbO48KX6bS6D2p9H5SOU1WWkudFuljg+Sbrrfl6BQUBbORIiocG5mkc51x0BxP7TywttMweEv8Mj1fhFzyVgtpJtR1XKH4Pgyfl0rec0+OLj874cYFOb7Ey3FqaAIae4twlDL/3nApExsS8OGxP1y0Q1EzRw85l+X4HGGM580i1qhKbDluAPoHi7BUPEAVUl+YHH3IE7XVZAvcPKnZ2p+E6NfC7vFFZB1TLrQYBtEfx73CzWdZ9PxquvC30lX46/NeWGT1WLCtyaTuZ62oflsGzTIdTK/SnchfebLQ/qg6PQ3UpcMm2uTg14vmTp1KFyS20Vomx1Cppy5L2b19TxuYlrfDr+QQkDTbURK3RM+KQJTkden1xTjURPA1l+OGtP7oS7l4vE3K9NV+OCF1wXrJfVWkDNj0MR43pqtiZUY8Nu3Swpyko6y+ywcdPHugUMr+UMl/dysNRbCpxAZtRMDPFAP7dMLtxlC8jjWG5npV+MySo+1SHZmRZiWVLDeizt3uCVZnTIRLt9Ro3uTv3uULhgkb+puQ1QJXoW3xJ2HTyKWC3zy55DAxZBFoTl2Mpu02iR9L3d4G0YOJ3Sj4yFLa2/cxXZ+8nEeriSg4bC97/VXq4rKfvNLSHTektZ5vGoGR5fbYL3W88QRnjKz2xLG6gagoi0SwWkfESXnW94Mcn47qYValiJ5jXDHJ3h7TW3LwQv6DA+9InBKpgPUf3bDjoiqW7jaA2qtIvJVmfe1hIzyf0AsOLiLqgkYiUxYuW6wuQ5f2pnBzHo/6kiw8eJgD/2wLXPnjhT9qU+iURjlddU6llQqDSHhQQkGWxjT1gh/NX/9AeP4riH7OjaSDnqb0epQ3Zfon0fWUQLrb2YjiVD2FchMfaqcgp4y6Jj5e8FVW2dZDZvzJDJ4VN3iFmgxL76RC7XIiVrbI0c+E0L1DRyhHX+OSrh1QX/uUTS8G40+gHzoatcelaOkeXPSEbp0DdtqIKJS8xXXIGIT6ZyDNThULFWzw/rcWvrwRUSr126EeEucdjYRccv05vTpgzPDOGD0wH7fKJQ6sVsMFfQuske5BVYsnrufUcuqAAAixjMFXn3NhjBxWhZ0o8Z+TrOj0PeokeNLRjYW0954pberiRANMrgu6VqGUcjOUIi8+l/bBmhy12tPo3hqEKjt65CDQRU0Z9TrxmDQyDnHp/UvsH2ODsQ5e0j3shevag2AGX4T8HYT07tb48ew1Q11ity8jsCX+PVtJPrqr5DzfbB4BWW0PfNYTsXJGAMr3yGH9KAiLhvWG91IDGKSKyJX8JXyvE/boS7P/NRGH//d/nRwRO2rDEDXAHVVOtlizwAd20p51kfzw0WppfTOjsEPKvU7S6664roGVWpX/MfZpNzdkVFuj7ZcZ9O7CD5n5X0UWs5bQ1GkKwm7jEJrTyjQx14S61WnT/rk29MxUnQ6MsifDNG/6sawv2QUPJpM9HemF5Dp1+oqoJjlGR+Th+zTpXiuKmFwjotcuF97s64eTg3viVkUyPtzUw7ozchw3MkNqvhxzpjrBIv8fX/CMw1PJ67eUhSNZ8vRWW4l5M7OQt74Numjr4FyDiJSfwegnOfBwKQfWh+ehSi55seSuRU0S78R0hOUIEe5TJMY5qQKry+ORsFyOpMSfPEnioYBSQs3mc6xaOZWc/SdReymDNpZ3hVXb+7xxn+TWy+Uy7ZuV9Nw5nXppZFDCFRl1uGhLgpodRb1JIF3rT8KAxmfeGX9CyHi4Gm2qiqMRojONdyihi561PP7DTf5tqgfFcm8oSPOqK7HGjTbD8Uqaw4T39TzT+Qbfrh0Cy97veePr71x1TB2arblodHJEqJS7wceNoS318i4D6WczEbcktn/a0EfKBhFVOppwkjL6S56I5M3SeqX70sN0LH5ESTws/e1KaW8uhcdh9TgFqFpIrBw7Dj2vhaIfibgyMRdlUq8krVrPTVf3yezTS+jYhvH0OvyXrE3EDd4+dBfXp67hgK9pdNpvMFlvNaXNqT+EwQGhJN4tE47O6EfuT8Ko0zMZXbTbLNB+V5qdOl7YJeXbtEQ/ajrei4p9VHDRXB2VD70hX3iL4zd2w+kCgtp0gZMT5vJg/2esqBcNX8UG9vuogurT8/n+2LYSn3kiquEzX3K9xN9UxuN7PxV039MfXkn+aJ5oi4QFUlYamCOzW1uUG6kiJ/s53whwQfnQwcha5orNZ3/w41EuKPm6nXl9C79SdMWi1SMxWj6FrU3jcefQB24N7wC/wzVsrnVatiF2Ob0eOpn6OeVSnZIreo4Iw4wpq+j1QiUq71FM6ft60u/XqWTX2Z0WaQpUuTyeFDxBT/Ukt7eW0S9HS3KKlJHP4hPChgRfOrN6Ps3dO50Wuigjbs45XnfjFPd+uJ2NWhQQvj0fv6YEY7DUNbMqmvj733m8u9dfNj98hK9/3MCzn9mjuqfk5RYdEZz4mC/JW3j6fAPMajLE1OWa8Liaj9IVynhwWPK/7W3hv9oUW6wjYSLNv8HSQOg1eyNyzTOOOLGfK35b4dOZc1yzIZmLphmgamkQlpd5Y2yEGx4dmMllQzvLsj0vy861dZO1vZFEZ2+6kvXtRXzVfhHpll4Whpctp577HSjqfDxF/sum0k3a5BTyS9CvSKZIhan00DaYLi6Lo9PBPmTv6U9+fwpo8ZveVG7pQv0fiSiRHCUt86vs0tx7PLNsKw8Z9Yl7mpggnguRZS3iTu/L/C7RHYVtMvAm6Qt71YvoXBMI20VzuN8ha3QodUPH10PgX1SIUTVZmKeniHpvRTRIc/7JopUDA32QJfmuymMFzB0UjPrQvoj6e4c3desMW8nnm2QiWi//ZEgd0O+6F673UsHg9to4mrSEOx6GzNEoie2URK7MGUcOGfrkGORM/UZOoJhiB9pl7SLTmGRF1UkFdGTVY6Hd9kfCFr1sSlRpT6e+DKLcB/Zk16dOSJgwV9h6M5V2dpkgLG8cSw8zVlBg4FVekdYZq4fO5JBNfzhkvgWWXlvGVNEGd4LmcPpOJTgdc8O/fzV86Z4B8iT/su/znA+b56G88wM+sSkTdb7Sey7/wku0GJPXW2NNh7c8ffAFLi5v4JWZmUgovMp3993klgvf+efG76yz4QPfv2eMhXPUYbMrHrkXXdCNU9DGVg2yHm1wyNsApRZvedTPn2w2ToOLHnyRaUQo8NFZMTKdhR3Jyf2b4BtsSnEfqilr1QRa8KGQNns0CRaZaqS2ZrYw8KcxlX8Lpyfhb4RMq3/Cz6AgqhjblhSpF+2pWC70fSrlXu0oeq86mHtr7uN5pQek936Aba+tZbXnijCfcppNWybzwzc1HH98Lyvb/mE1vVKun1HG3T515ZgEI3CdPpYoqfOCLvd4VeY5PhrkjkWZLzllUQVHXLrKD8MUsGLDb548rYH95z3ju9Y6oJBTHHH5Nscs1selMBvYjbPG3BM+Ml1fOwhyK+TcU4THCDVcLDSAx5O/vOfQWZnrwza8bak9V+hOpMWjLemViSIle0+m2U4hPOnmXMrXq6EEn6k0+MJsWrxmNfXrM5pyKpZRaSTRma09aNh7JRo41pDMa3pQlr81PRheSBFhyRTzNppq56+mz5IvLEsTcf3OC37c5Ih9VqFQUzvE6cN9pf5r5daeZpgnV0J8l0B42ujC4KgLGjqe49sq57g4XgvrrukhO8gZk384YKzEaH97yXBCYhkx4zd/XylH/+9bOWZcPFQCFLEiTQkHpdlP3xKJUhUHhI3dz8a3j3IvR3WkSPleJD13v3Ikjh5cyedaNnJm9UGeOGA6J90rI5+cSPL3VaFtOtuFzesSsGeMITyuF5H/mSmkOr5B6J/bhlaPiqcWzKNIv/mk+LWK5p/Jpx89w+lLeBvabSOjSY1EQc7HhW/3R1KX0lDeNu8+783cwWtaf3JHk3+sUO2ISVO1YRApwjNd6mOFvnhqEok5Hc6wyrASdA2YwNPPhqHwrRzOScpo6xOG1nNdcCzjH+/baAWfaR7wqF/BHzvGY6BrBtzsRKxaZY3ZA50QrSriQPtwRA2yQ2tpW/wcdYE9N0ajy3QRU83sYNxPhM2NLMwqj0abS3c41GYi19uuYf/dfXnVZUdaOaczrRpf8B/zzJspcdAEL7yduIDsV66kkiki6bjE0ud1S6lnt/t0rGkG0ZGFNCoknOaVu9GtrY60/EQAlY3vRkv0lOnjyVzWX3aJdH4o4skliT/eneS25zXxJLKVX12Xo8nCHx1PG2OW0AlhRnM5pL0Rkg7KUd+7I7Yni5i4v4n9/I2RO85b8pRmDj7SAznS+U3oaoROEBF7sCcc+0i97SygW4aUna9lWHTPCL0kfnuocJPXf8rHgejOuD63hZdKPPczJRSjjxfgRWYUBiRFQkPhNr8+oYEuW8/z5ldTWb+fL83pEUObR6jDanKcULghnpf+6Uo2/2xk53LayE7NW0nLSiup4+EcevbJjA71Wk3ZS5bTwtBJNGarBpk1RNBOS4/dszek0+2mifzh7RbechG4U/qI5zuYw27+aa55JvG31nFe81zEINOD7P4gETrljF8bYxAZoAm7UUoQxVG4ritCFvaVmyT+s9QRsW6HDM0x4+AtZKBRSxHv5coocUxC66MCbPoxCLsHiTj+Tg4viX16txNxWGLCIZEyPPjcHufMPLG5R1tE7Y9ChORWq9Z6QVZlig9m5tieuZ0vndDHpMVbZOmZPenRXykrY9shfev8PTFT9wnqUTFeGwbPpMTVT6jC/SBdvLxNdvN9qWz8smSKVTtIm7VX0fm9I8m7fxr9rRbIc0s5vbWaSCsdcjCnVBHai0PwsVQbfg9DoH+nhScERCPrSU+4Zz/ll0UdkZRliHvPPYBaX2juMMGBpH+sbmiO7g/VIBzSQGScIWbF5eHC9maOKn7KMdfquae0h6P2X+Gl5iIE49fca1MvjOJ26Nvqi/FvHOD4rBcs09XgaynCIScV94xTOb7xCL//NR7L3Pwxml1hUa2M6rnv+GJarWyL+lXZ/kXJlBmnin3SXTtw2QJu3xp5oWcKrdzakzIdV1Dylvnkm11BLQnRsoHKY2nvfA9ZXbmOrOnEWPpb9cv7bG85uRZmUaFrB1K5lMw5UwxZ86M+1rTRxa+VM7hU6R3f1njMH05qYPZoLbyyXM+pG47y2ElbOPDLT+4q+Whhf3f81RSh1sUBax6e5V2XFvFUuYjH89fyHk19aJcqQPF8CXbeP83zux5gN91Gbrzzhwun7Oa/u5/zRFt3NL5tg4qf6ajKskTonZFg7Vfc90QY7lt0xQip/79dzMH8pqnsGKwOR5+93E5nARn1LKH3X87z5R3NXB5nhUtX1nG3NR2g20sH3lGmyN2/nP6qr6C7cdPpSvVq2u2wlA6VRcjaH3GX1etWUx+3nYLR2Rn0Vs2bjLouJqO4jrD1K2el1C+c/M0bayp2c/cptVxjf5XdC23hsmIIri0t5ePj33HaETlUXA/wrKdXuObFCe69ZhrnnrBCzcEPXPQjGtu12sHdpD+cvzuhxyYzDJ3TwpNNHfGTOmLqeGX4lCZjwp7tPLdDBD59DEJ9twN83u4vnyt5whN+XeGHb3fwhIWe6LbzDf9suMwON+Mw7oEirJrucv6++7zOaShnvdTmPS5nWE1zPG55aaCTai/cmQVYmYpovH6CB4UHUeQ5N1LpMpm6XJlOliFj6XzXflTe0oP8a8dQ9u3hZPBVi/i8SBbVEbKtBc208GIIFvVri4LoEzzC4hyvySpmt38lWD/5IH94Y4s9Lxs4V/cRd18Sg2o9ZSz4qYPgrgHYziKmx+pi6exEhOqaYmOaNoa9sUQHnwu8IMIXGV9fsN2AFMi6msF4Qyl+n3DE6+z3vNy9N66uvMmrvJXx9bsbHNWe89qbQ5GkaY9Xp/fxTft/XLDjCsfVL+a7MzritfsTvlE6nd80hpLBTGO4bTDFi0cC7ksd/S9TAdecRMw4foGvXDHDntjeMnOly1SybzZtrfkkOEwvkBmZrCQDjUQ6vDqXvKVuHHZlJn1XWENmQ6MpZPQ83rNiFO6PaeaFB7dwdPpsnpKrgj9S92yfZwH/ktksPDPCr/xNvEs/G89qDvL4ictZT3I1eItoE3CSfzgMg69rEB5uHYJXFz2gfV4PcUNEGG3ti0PnQnGkUB0PDPzRWLOL3SQOCP4rx9M/49GtLhzL1Lpi0rtfHNrhAPMPU7g3d0DPhj/sWxnOFYWp/Nn3K2tW7Oevkjc+0TFEO692uPL2EoenKeBYWT3rdxZRp62CsLy1/O/EeX6oVCz7meIrS/l9iaKHtgrfJy2nJaULZFNur6FB5pW0tbY/vSquppMWObLnHvNkAZ2VgcxX3PtYPafkP2C13Le82P4HN1mt44/FJ3hpxwJsHG2ETQpW+JFLOL7rB5t/buH69vf532pjCDNEZOE3n/a6zFD7yqG6XlCW9uWh1OGFcaVIUPTAvXmjEeUHtDQo49prHfwVpNy/d49bFe0xM/0M20suLdEgW6/XxISBndBj8jn2djLh7W8aeP6Stbz7zjnZ5hZ7tK50wQm/rbw24itnzzrDt35t4vkKO7h2qxKeB+Xyu9S1PPO1q6x43WzZkKvTZJOPKLG2zQhauUxL9mXSPdLcu1umNeuf7HHuVNn7N0tkHglqeP/rNevZGWBU6v8+X9DCqPFm2HinFEPuHWPvUeb4ruOFG5U9+XvdG65o3wNrnxngQqguFLSisD3FC7xMDcWWNzlpDqHP2wJ8r9SC4+0UfJr4lme6C3g52gO3roXj1DldnO2iiKHf9TBNaOIXWXqo3qCJozPmsWqeGhyD7vL6Xs9Z78B1npm0jh+UVHGBdw1PM+7EX5qD2fPzF5ZVdWHtObow2TuPjbSq2dqH2PRkHMc2KHHXP0pc/2adrPRRmMypaoVg2zxQVmllL/M5bSuLNU6gTe/N2MdgsqyPz3zZxjHGstK2hpw5ayHfr9jHrlfa4+yKh6zeRwMZszdw+NEd/GKKEhDSEeF5hHtGcVCp1UBjZgqP7K+A23//sHZWNHSjK9n7mz6+b/aF8cSeCKyq4jDLx6xcdYV9m61xfYoHzKapY/V6HeREFuHf/hxGcD1ni6/58347FEuOlNKkiIc+t/lDnAOG3rrBswIlZjqix0W2ku8NUkZe1R++7WkL3R020NxVz0e+acCrRQv4+J1XpjVyhd03vlU3nDWfT+PwNbG84YkVMit0UH0+As8fnaI/Ws9k24e0ysIfmslqdreTLag8LDv+Y6UsZ5IWR6aqYfWvM6xjupbn7tnMFYsVsOWNDu5VilhtZY7ffU/yzmsp3LejCHVzZUxpkePLGkWk++Xh5YN8zJayPVnKx/K4+9yuoQd8veKQmhSPdTPt8Zyb2dhNxPA0F+hWH2WHGV54dyYaZTflOLbMBk7HPzMH+6LxpSKmlFkhbvggTFUWYR7TwBtWdcCUgRbInWsPq7I0TH0iw/03SZiq+5lp+0ve0bSAvbO28MB1tXxh1Xze8kWZ12s8kH080iqw7Tn+1WiPmNxHvCndFb9jDtOjR+tp6C01DlzsKVMuPyV7/G4ptXnnivluW9nqpBzVL79xzRUj3HFrgzFOH7judhwcAi0x/HgWCtrdZZvJazh0iz7+nbzAOm/PcoeMZj466TefL5fyfmoozplcZLfuUbKrkz7w3bM+eJtxkPsVH+WsP7qoTNZFTOgu3n95MAwuj4bzsgisPxgNvWm/+NhSIywdoIBxjSFQfuIFtdQnfH1FEoKDP/J254ucZxCKOFVTXNELQoKvOYyu1XGsUh9eMPk6xw3P5pr+vVhNWYmbZ36UpWWmC5GRpbWV/TLRu9cm1mv6wKutDvOFPY6ofmeOs84qsh6J+jy6gwWm7nPkEf23MJus4qnFfrDubQBv2/borhUL1z0qOFnwncNkzviaLyK0Vh1m+iLyXTRx9rkccw/f4E7tTvKltQs5sWwEzt5KgcntQAy6ZIcvJCJN5RsHHDXEgDuH2eXNdh6V0gVnkkPQPf8i/+oaBztHEd3vn+XLivfZYJQNam16IOmBGzZtyEXXTqpQqjLBiQBXuIwKwthhpvCsj0NSkR8iLXex5vpPnGgr4NOTsxxQMJJpXQU3l++Q9a5xk03QLhbaJ0fVTpc8+u6tAnSerI9ZWx+ye1cRPsIeXv2umTe2rZD9VltMYRYd8ON7W9hnqcF95GC2XkbQ8NTAmSlA3KgApBzuhLHx5/jwaWW0PjvKFBaFnQe/8XCvhVxovIk7+dSxqFbFliOSMerranZLeMFVKyfx35qHvL+/JiJSV/E31RbWzLvPM8ft5y8z93FQoitqez/ko9va4V/MRZ547RhHxOugg70NNijskRyjlG8cvsRXPhHeXLXG7wttkVanhBm5Brgdd5nrpuugk81J1tm/jQP1TFlhshHvbVxFldoqVF24oDZ8xY/a07ZGdd/yO+DtFQeYSmv/nCxDed/bfCD2Mxfvfs9/N73kqbJx3LhXD1EZp1h/aAaKdhhi+JpW3qFriVFWP1lls6bEKjU84lp3dBizgt8vccSle/F4rfOKR6z7zM0DV/Ncqd8+ahRh+ovzfL3cBP/SbBHeTwvOq0UM/D0CMR7b+GEqoXeEI/I7WiHrogpMlh3nAHMN7D2uDc9pr9hYyo6Bu6Zz6/VHHOppgkWT1FCz8wm3VZQ4X8qal0sEpEhde3N0R5yeowof5c/8pOdVvtX9Jmdd/yNz3beOgo7b0t3jIbVDpj2o7Zf6unZLvlGdp6Yd3vmpYLdNA7uemcpr04yg8lALzT/28MCyWh468zCPXf5Ntv/KJl7qVsYLG5XxvKSRDRwccKNaFVdbc9BxxDr+saSU9fWncORpF3SK7oMrqnboFivApyUNc5c/4zGrh/HHLYZ41ykJfdv94h9hqtA484E37trJsX/MMfneJzYfpo+0CVE4vuUFZw9xhrKPM6ZI3vc2tBMCLAVUbtFBP2qLicOM8LLPDlbTP8XrxraByosP/OG7HL3EMEy9rYpJb7URr3WGy/vpw1JlNz9tX8FpA/x4261x9P7gwNohgX1qW15eqH37+mut+1MRcxbMYfOnN3ndlCFsNkkTwUvfsM7MWzy3qy+s1KWzO/2GG+ZoYVGWHG1zTrLi4h98S3L+VQdFjBxrCZ+2CjCJNUJD+UP+uIHh3O8zX069zrbkj5q4dLzekwT1ye1QadgGj+7IUTxwBXs9K8Adw7espKSAygIn1CWcYf0/esgoesOX9xhg+D/J79pv5HdDJVceqoHlc5ex4ZgGzgtYzjaH/3BBsyksFY6wzZQe2HHrNt+7roljHof44NxHXN20j1seV/Ii5TU89+toPtBJYK9lanz963TvNW871Xqk3619dsm4bmvh3dpN9U2cpNgHoT8F5NRZYd2SLljbbIOKFR2wSKeGn46yxuHm9vAZ6wutqJU8KK09xh+zRqqtGfIbZ3PZ5iNS3ynhygEzXH2ihuBVcjzaFYadqRp4KWWX9QhlzLhngsjaQASvvMLRmxURtuAx6010hUzipf4uIqapH+Z2U+U48vkER1ukwV5XF1O3DIN/joj+ckXMameDlc0KODP6L3cgH3i8U8KN1mCYf5CjsKgdCmuK8ed/n/1oGaFveBVvH2KGrIWWODruMO9/UsUTFpXzkRRPbrlRRu/u19S+DFauU1+pU6ejoVAX8UsVrocucVq0GcL8JA5do4UoVScMnn6Qu/rVyhI1PTDg7Tce2VjPqR2PseGn2RJb6+JmhwscEBeE4Uce8oMoD4z4tZ1NXO/xnZOmeJB+gxMjg5CyRQEP/8QgfnkoPsx4xaPGLObJ+q0sS8/A6OPvWOb1j5+kCryZMmHcco47D5ThmYIuZg2Mxb45Rig/5YLNLW+4VNMJzg2ATkBnpDzzxuh9Ahb59ENRv/bIOfWWUzf2xjNLEcJONRTsYKi+d8ODiZu4tPUXN3vOZad6d/43v5qs1x/aPcdFty7X3bquyfBXbc8pVJfcTgc2y3Jhd74N6sr1cHO3Ip6ZfeT7o8+zxS0zlBs5o/FpW9xSWsTX/z1ipzl7ef+ud+w+7R23xCghUk3Ot5cslnW38mDN25f5wig9jPv0is9vP8i569tgRK4SJpzMQt3SGl5bFAOnZWOR8VIdUfODMWLgCOQljcEk61Pc7mozj//Uyl4mrdxBoSOsqqs5tfYpxyqKuBdxjU/UzeZbMn/s3tkFgoohDt9exW4aD1kpQeraL3IE2Rhi+f473HmIAV7c+MhKU8NgecgR/jyel42u4tTeT2Xju1nUliuH1u0Mt6kzvhJQV+5hU/fU1BrZegWw+tkBVmGP2Ti5mTtEmyI1RBlv1/lj+ZORODLBAS6f5PhWfYKv1zvi38tZPHSpMsbaLufF5+UY/6WWfcsdUJYXh4HzB0N3y2HODvnJvzNDUDNUE8JnP4yUfDs4SeK1xmzcfC9lla0tHodFY32tPn4dT8Tko4xeQ+2x4vIPfr/UEUlLjFHloSjN0zNuuvGB48I9UB7xhy+E9cXPiAi0TE9Bmzkq8IjRQOQjOQ4ZJsDwshyjZ6eDdnVEUqM2RkRLXr21nF0iy7m7bj/Z43tKtY89X9fKz3Wv0xhpWnerMqTOTy8E/VM+8Atfb7ScWshNJy/z5rhjXKm3l0dU90JssB38O+viSXQzY/dP/tsQi+jpAfhpMgCtO7NxUMrBSVOUccDsOrf0N8SzDB9MWBKMalED84d5Yc2Bw+x8XQdFxcZY1UOafZdXvFkvHF/JEUdut/DiEQ+4b7aIu+26Y0SPJ3x5vQW+/VDBEM3fXJHcFfVmWmiQPG/7WUMcWtseL4s08O7LFfYTL7DGtAhpv+/weu16zpL4Mr6TE07M0kXEOjl+nv7JvTt/4YZ7z9h0zgQuvfRSKMrvWBc/36buz44+dUuUutYpfE2um37hHUdfImq35jyP/PWKc9yWcH2Hl3xnYgMXl0i5dUsVz24kwMd9FZv/dULU51bWrN7CzYvPcA9nJSz9epl//J7KX6KdYXPMh8feKeMs+wKsVV/Bz7Y/4AERxzkl0wotmUt40G5NDF97lCMkd9zqsJMnXn7Ng+rOssf7I7xyoj0qTnZA6sLNHCGdZ3HuP266aYvSrZ3hNqwQ2mIfBDg08d2ZZzls0Ftek/WTn1YKsG1dyC3++vjxTxevpI5Km9fEGpqp2Po2GTMOnOGGJRckFlrDLxJXyxQ+/ardUx5R1/57Vt3ItD5175S71P0/ZhqVfA==AgAAAACAAAAAQAAANHUAAMU4AAA=eJzs2vlfTs8fN/D2tGhPCyopEiHtQtc513VmTkiRJUmRnWTNFiotivZVWrTQSpKoUF3Xuc6ZOaEi2UqyK7tQWeL+/nL/+PkL7nt+ev82j8c8njPzes9jZGT+7wh3k/n/9f+v/x+uvTq+Idr8Fzc8R47+sKGQ3WnNM0+VLlBhh624Mx8PSXckOgLnn4h1Yb8zor2PqM+KtlSo/XZhnasQTZ71W3pBOpUBHcpUdekUKrtzntB3pS2aGp9AzUzLFrY9TEZuf45Tx2zThJZ8DFqfXkw57rkurCrMQ5XSgyKD7mgy6sh2LuZ4h8jpQDNZ1yLlhHLFooI5SaTu+3RuW2+OaO/r/eTloXgub8IC6tQGPWF0sQMyUS8BNyoWU20F6fjxkzyY+6oB9pYX8R0vC3Gh9l+8fVQ9HauYiTmD9UiSlkG/fxONNRu/gENhS+lK51d45Zg70F+pmXbor4QnZBfiRqO1vE6GPrxyKZVznN+PB65d5eKW/paufJgOTv38y918Lsdan2gFt4at0LxkA/a9vDK0GvBGD6LHsjJzrWDDMR8kTHohvbV7Kjztq4puiGqkL+wfA32tSDTnrCW7ZtgL9pxWQot64qR7jLvAtBv/2C9+mlJ90EktOLocoVvxrMNnR6juvhxGf9cGO7fq8cNDGtjyuBe6QI+h5xR24Q1tymCMw03abbwZfD7dlyu2Hc37htdxhXYf2S9OeSBr+28g25sEqn7cxZ0qXsh/uJHTOaIM+eYW3DmUiqhJDI0uR4PrYVGiLaMu4Yl1sbhnsQIV5J5Fpxikg2LH0WiFegwPPG+in7mbuaLdz2DZr2SkvSCKLWhlYKxlJvqrWMQqqx6Dm7xcsPmGJqpopZAmb6TDP/XHuGWV0byqjwreeeUNd/vpOHrXpQTgOEVJ5KOZhJ/W6wBUeFGUpC2D29dF4NBWc053ZCH9cigXqMQYilRyYrDO7iT8YZOVKB0m0+tz88Gizk/Cj0QyTliRjxdN5kF5bis9ptAS5HxL4NqfWuBVE8fgj9WqVJOaM/2nygu/rPUFj3840ZofZOBTfjVaf2Ya3xIZAdoBoA5LDuP/8h92Nom7cDeInSVfDs4ebWQrle2l0rJOamfOHXbqxmlSg7p+aorCUTZLepFJ23uSyrWSoSpOzxPOOquKAozXipKaHpCjZ+3mpAPXuZvBs9iJGi3g7ucBrjQVsgtUZODaeYpoVIkP+6ZUFcafX4au26Wz90P8oNsjI6RDzWXbzE3hyPSF6PCpCHbo5mLY9IpG2ad2sFsDF0ImZwMaPxDNrirbDP0HDqP2JcmsdFEYpMuTEHXqAuuimwLDqmPg79A4eFaSy88+X4W2r12D9122oLPGReAR25don1chvSd7Ds7+OxpysfPot/XPoHhSPk5wvsvveLMZjzWrBCke4+lLrRtgcVokMu125M0VmtHneIa91yqFAdWX0PeVFWzAtnrY1ViPUk0rWTgshcb59ajRKZO9GMfB1e9q0OEVCSy1qRkmv+ZR8uUd7LUj96Dz2hI0vGkCq3r9MlT/fAldmRXAbq9rhmnrzqExl4+wwgmXoO7kk8D88E0q2iMNh5xW5BuTD3ExvKL7O1MAu+YtQWs1g/h5Gj+oruYLogMiN2xdLIRydeVUiJw6r+/wHnYv0YFz5HP4svg2aJl/FP6wOchfDp3Kj8t3w4frp7kPyUXAMblVaPznUj7l9yZk2RfP1kwpgvEnVUCFKI6V1wvEL2/kcolG00Tujn/AnjH9wPJcLVWwbDKvPJyCrsyP47bu6YaKl9RgyM/7VMtHQ95+vSoOizjDbUY29Nt91mBFRSqbwPxGanly8PWLY9SE3yb8Fn91vPGQBir8YEL/2/kEqRVt4yZ9GU0XEfJ4f0gre2fOOvqOxSQ89oMNuJi9l96w1QRUqt5myaUZ+PCp8TgRllFdb07SmVeTqSzFudycc7/R5IcksrabAQ7sboT7b1eAjzuzqMTle/jGitW456c1IOv13UPHF4PyIxNRR8UbvLt6PUr/HsQujDgN/8t/YZ4PujIwk1v2PBMKxh9E5GRjbsPtapie4Y+el8lyI+MLIX0hDan7WnPg9WO4k8pEjUvMuaDSXph0qQS54WncuqC/8NxAKnqhY8SNnv8ZJmbmIJ3V9tzEOgX6cHERuv7MlfMI1KHV6orRhNoZXOmY8fTUlrOoSDyJC/5oTrv8K0Yyv+w4JwNremtkBZKj7LmrEx3pa5Zl6OH4Mdx6ZRfacVERUtD4yWqWONP2NzLRQT0F7sILO3pd3BLw1Po6eLNMls9Q/sOlPXiOuoLKYThZiuz887D5GGX3YhcOWWg+poLmXIEHUBguw9qwvGI37b/VDf+QVYdvOlxoxbg2MN1+NYr0qcCQiYQRi6cjX7s9/K5pL8C2ugyR7tcn2FWwE5Tf1Rd5CU/gKpdANkPVnRGdKKREGy+xZfNuMCpusuBJymT2/NJXki799VR+2gZu8oTLzFPqIuhnzoEhpz0ix8g6PO5WMogcpUBp7yvFh4INgK3fgOj8vGn4d7EuFPwtok7OmMqv31QL9Ed9k+bPScbesZC+WRsGXzXKtRxPOof95N1x5rv99KOApfiTTx3qmaZCI7XJ/AKDh0j5hp377pUK0I7wQO/qlvNGeUr4qXoeNdPfkjaL3EhNuG7HbqyQIP3v5eir2XlKfmgirenOUievyrDhFv74iMom5EcEcx31lTB0pRIXkJTEbmLiQe2QBd46yQc93htL7/2YD4bktIGp6BN+aXoH9++5Q13Zoef+T6DGKeqfFb17mAzickLR68Q20bBLBK2+o4IzuTeL0v2YBiuL5wtV9ilIFwa84EKC1knTVjwhVh6bSwlKmzmNpsdUr7GAPpL5TcRb7ROh0SV44fzR3LtqElprGbtrK3YSMHA3dWz3FaDWoy2cxdDS6OooTkv8nOUe5QplTAm8q1IL8c8L2NfVRvRQ+2j0xS+Knb7GkP4v/y2/JiOfyrVc/NdRdLuFMqpXkedsJw3CZX0D3Iadd1jfhgFYkirhilaUsQ5uPdBifjF3dkYlK1R+CP1z07mjZSdZrf2voEHtSi4+0pytWtcI73+Ywllpj2KDQmuhYWQnu7s1Tfo4JxEuzA1ih32ipfuV9kFHXpfNn7xXOvW7N/Q6kSJNtAqQ2hWYQtvyVmZx2Eapw1NFeOP3FuKZ0gIp7lCAz3LSSPkp75iC7HdAWdWY3BhawZybaQSe/J4DqWkd0OjXMO+mZIR8ZhVi/d9p9NH0Wu6wbQMMib3KBw3GYv2MHuRC7Xf/uOU9ddD2LLq+g8PXrsihb4EXqKF9C+HzNltE5O+ktlRSULtAFYuCN1BrvBTpRa+MsLxbLUV/0qTH6bOsDd8udPrTRMnv3AD1Zd5xG//68rEh8XBAo5jKvL6D71L5Bm76zBcuberAh10uQxmXOPDJr5IHJV3IatM1TrmgHi6WB7BiOE60/Iw+P8dTlQ7h/oHtWVX805qLyPcZxxX37YLatfr/W1MvMGlcB14RMp+Xm6uL/7lPcD9sbQBH7Oupr6ts+F5pAn7lZIwmON+kB3ofUg3xMtQB4Rle8705nt5ZxBVNgnTTlUtg+/kRLu9uLx4jI2QzClmh1iFELf/JUoPF3txHow14zcBDUP3iMOW03Y9fYrsTyb96xM3cZEqfNRQAR20TirzdhdfVRAJ9te1g1+dJ/Im3VWha3WGUbpRJh20OB9e2NYLTnhE0SC4BpW7N6F56KJ9q2QMiC+tFPdm5/Ok0M84cFohiI55D97yJ0rOsl2hGbide1hhP0W+TweLO27TDh/9ZXbMKaW2253WC+sElj3Bws+80DU9mcHudjnAzZH+iQwP93N8vamhAFuODDf7st4mqbBCvj329p4p+vTKRzrT8CMgxX8ghfQXJt33p1PSuW6RTf6rkm0YY9V/+b8jYCHdUO7F9X8yhzAonYcG8aOmC9l7Q760k/JPyhskYuwP0VkNhyN4nzAa1DNB+w4zM09snmZI3lxqK0BbufeXC6FkPUJtj3pLjvUcx8yx4KkouhvRry5NEVW+iljy3Ee4veST54DoRLJs2xNhaxROTrQe4H+5jGOPNImKfhyY3mamVbPEfTzS8bWEzd3hIrH4UCTYd3sYucVVj8KFJxFFZNe6XpxpzImsSIaOvxv3zTqR2G70BZ/SP8X9+pbFGEil7rec+tf10hgj2qoCnnmOxgfkxrk7XAT2YGQLl8+KpJbp33GYqtcDDQjfok8aghzZX+Jt/I9EpVEJlUWq0NDwUbPxygduEqrHGyF2g85iRuk77hWs1hkR35JTIWYHy6Hq8KnSRnSHa6/kamyV9ABOYBOpTUB5O9YnGqVvkUVCHgL6/aTQiI58JQz0vgEXPG+A3GQ9K4ag7v4blAXpdS3mLEvDrnAdc+WYb7kF7HgjQm8Lr2IzGE3/10qQ3gXhfHdG2IRUY+9QW++o1U9u0Tem7qnpwx8ki7o/eQb7t6WS2sspM+koURPWZLkARjkeod7bP4I1N6dBGdwCcNRvgDVaZ4LhgEn9e/oBW3OOHZ3VMgm1+9bRdcSwo8clEanvH8WsdZMC3uBuszTk3XG83IhV1RpN545dSmkEJYLxnFrXhmBk/GxixRiciUaNzCP3SLA4EX8vkrOl+Wq+EJ11qL1CGpduhLYnRok53Tv5ZFX9j6xaQP08Bh8a107ubswD0mAGHqy3cyx2sQMul3cDv9WsoX3WNelawmxoxjYeXdc3g8ARfUL1jBZ0oawjPvPoCnL7toQvSeFRquxU9GzeOT143X1Qx9rWwXPiWClx0gXtz6jS3y2wQL7DtlpYHnyNn8qfR4O0Y6eUJy8jetKloxxFGShglkW9nRKP3H5eSmuuOCaL/jf1P/xMPKQiJuy+Zkt+PqdztT8mcwxuZWz8vUbY3A8nYrEaJc4MbJZ+CSdcXwxI8u5iyvYfIFnGE5EHXRapfOE+qYaZODroYIe9TMtLce/bkx4VPuYRjYuagpS4ZblbLqd/yYv4oRxJrity4roazgqtmjc1P7BuEgtjRUpPzEWTMx0mI90wiuUOGzMOmU1S5k56w2c2BmWtuAB4eUGcyE7QI3G7E0Wci2P5wQyoQHMCJoaVgYvgqqGMVx5eWdyNH70i8ZUMCPWj+DigeHQ0Vb3vwZaQjV7JEG9185g5vP5XjvC3S0a557nT6VgE2erwTbFxbSOvNUYEV633RxGX+vHybE0gnV4kuzVqO2/t3oah7Wpxyaxrs/o4pOvWcyF2RQW9C5LC5lQaKCP4CrxuV40039nIq3zPoiOo1sPW3JbiYMp8PbizH0T3TcKndNbpkoS7/SO6vtOhPP5186w9ijjVQmt9bYVPNbXDe4AClls9julQfXnMhgUHuH/xF4RgGDyypOQnhtAxpCdb93sBddXbEsdnO3NGJZqKsRX7giLoM/NrdIa2z1uZ/rtsP8rfLCSdnZeLQrgT4y2ID27nOnTe/GgcE/Suo1+cBr9ecyxVn2FA3FOzg2245OPhhOkqWPcyHrxqF1/5LoY4cTKPn/80TJStoss33NqMXnwtQo/Ys6BrURRe9PMsGFHhit75bvPMhB3ydUYI6gm5e/vZYWJD9jetoGqAfzb9IPbqkDAaJOJhZJUaj1JXQYlVVvvrUV27p279sGCuDnaZNRZmXg7n8LavwusRdoF6kCNY8uQErXb6j3Kmm+LhrMd/bQ+F3WYloMlvGn9tXzY07qCeVCOLwy31p3I49JuxV7XM4weaEtKuoj7iinYQmXdzNPFHrJ1zfp3NB7wskmS13BQGwir0ufUSuedghmfWphNqxarRo014fktv/EPyX/9tmHWRowWUm3ERMBWR3MnVF+8hT6BZ3RCuWmWYxQmz7HMYVzOxhNr6YQh5/387NMVzIZMbuJM7+o7k/73SkK4L3kimmk9AS8XFJKjeWOAwyWCjXQK6tM2XcQhhKY0iTgUdXERYvTbirlk7E88BCsf3PRaK74hzSatcniWYISz2TCWdqNRKI9+EnOPlqG6nuaUVh5qcaxKlfJaNmPpA0LhRTGzL2U3s+SkDtphD+WPoG6tOv0UD/lxE+TfCUSe1HIBhzCytsXoq3H0vHyhp36ENqO6i97ZOpSX89sdChnpoUEAXW/XDgL4AjHEiI4Pxu+sNbiRnoY1Ycp3rKiN5wXAnXT1KkbA286Um2h4D5inTKBn7CwNQG159KRKMTD9Hqo+0As7tTtO7eMvx44hLqYkecqCHgFNpX64inKueI/AOn0ifQD/ihdAV4s1qmpc7+O5hfNQU4OMvyOkuBtPlGkvjb9PmihFf5ULXPEGZGZvHtUJ//Om4c7hMouZua2YBVs8u5te3++K7ufWSU4guE5ybQR8M/gNM7grgFXuP458uVMFHZy4mm2NDpiwlq/jJWdMN0LwpbKs+PFFHwaXCwe3BtAmwiJ+NNB8/yEwafownJj4CaXT1d+2QT9b3an/tw/gfSNW5jr43kUL+EB6Hf+3apS8gz0UvVTKBhdIIL8KrjDCJr8dlrAtTuYAha136Be4KyyLFeqdyfkCTcKU3kuParnKZXAfaOC0U5EWVod6A7r0PJcjCogq00S0D3nZYiYtcMZK85iB2fNaJxYwOQe+Ru/mi7FLmKR4He75D/FzMX+qU/BfstNd2HmXTu/MdkpJZuy7/yHMWO32lNdgcnohg+Sdj4JoEZal0CvmxwER5/TDPXbliBL4E2QjndTUzRYjuQH71I9OhTI5n9ZhSc8Pu21PSgNhMml4i+dvxldKo+EWFcKfdf/n2ke4Sh9tHS7dxKYNMaIcQXzaSzXwaDjWPTSDOgwmT9TaYON2eRKqkqzFrpGapyeDV5rOuiJDNxB1UpP0SMUvOXiBNNqf05pyTl+2SJoJhr7C3Onpm8KYVYkW3LfZLICz+L5zOnLIepzzKKwvo0C2aN8UsqOstX+LJ4B5N2dSaYOHqJdO5AgPCW0gkUZNchLFkYLF1x1RPKL9nF2i+ZQKVwVbj47FYwYdRHMPqIkHercqOobg3g7zQaT7rlzi44NIbr1lQHUdxWzqv3JheerAVrbP+y1dYK3Jf0FvDX/LpIXkEiOvQrHCHCCuV1H+Ocl7LwSFMF6A6qoGzsV/Dxx32gfkIFpem7iP/JTYCTFtgC2Zj9PDDjQZdjDlDv0ucnFyWjnnvnuLt/kuHOn+9B21kLEC415KtUb3Gt9325A52PgTadhC2Xn0PZT1bTOYbncPnsLtHBmk46QmyPAhf/FTklr4WmOBQyaAvY5jCXD36jjAPD3nOXt96gr1msYmd/kBPFFx+mImIPwkMK7WiZZy6fSLykauxeSF+2KuBNRAw8pz2FUuSO83NGzqDZ0Sbgj/cKejL1v/t+wQlhid0ffsn/5m2YcQNkS57QOrAPPkirwDPmqrTs+awDNbfHogwHB17/2VTw0CoE6fmM4hebpIAQu1NILd+aX7hWFX4X6aG7Wzl+C7KEFmazoMtBdXeVqx84k+JzaOq4OF59oysE/gqwUF7efYmFPFBNSgfn7G7DE7oeyHjZFGR6+xO2Dd4s2hUpx/U/hnijOAI0X1wJaj9Np9u/BEt3trpLZzjYcKVYCVf2DXKPPkfz6oyBNEPKE4RfDhcRFyXd2bZJOHBSG98m1klTl5wkWwYcUE1qnnRyrIawtTwJnZPzE+WoXSOkd+RgWY4f61l4n9H8roSFxyKZE5kJRHyWP7e+sYGRUWwmDp7I+k//M8vDhWTjUelR4AN+zxQzm11XkgMDudxR6zxiYJaN5OL+E6JHBh3E5HlCiXg7J1q5YYfkS/cjQcjSDawOayz0PPq/+YLUQOOJdcI1FUHMRuflYPDQDiLwj7741tu1otHXsph3q5YQh63iuWcdLtJlV1TIsmcW6KRipVQ3RkUEyubgQ/lKwt8+ptIxSRNAYdtCwV3Vjub5yzYKf77YAJY+xGB/QRy/OV0HdJvvASVsJt4mPigqvL6a8jJcg3IvyoC/Xiw4/iUfj1yTxc7Ghdh99i96uW03dcNpHbU//wb+/MYAmK5zAC8WNOKOtt3oxpsCtHH0YbptsjXMlPGBN8ek8I0nZ/BVjRBvObvX3dJ8Bq288y3KuivbstEiHI3t3YJ+ljTAZuvj+KDgBuq0f0IrypYCgzH5VN6Gb3imazIy3OGCrkjq4Y+ts3F8rDY1w3gDbXpZA77zC0J1cjn8jXQNGKshB6/gIP64vgp/o0mAKH9bd52hTKC9LQnt62vgx1zwwq/uZXHZC6/RAXp6OLEuHkBlT/rqAg3QYy4VndULxPaH1fhD/7zgWNrKvfV7A5j3zxVvfB/GX9RPgy7au8Cjm/X8JVoT7Sy/jSapLaNv5HnhmAeL4EGDTe78lnH42xpVWqlEyR3LCIV/+fssu8UIOQ+Ho/blg2DRxRu0b4YPyLPSo01UjdzJWzF4Rk0CbiZr+et8CcxuVYQmL3na9VwY68aps0FbY7hUkwHOkXzDfdy8DY9e+QfdR2WU8yJv/sfnFjj4ORAejwXuMM8Q3/mTgF34Xt7YX8xZzK4Uefz+iI9e2CvqVLwljbR0hLk3LrJbHyaLnMpDseosG0rx4j3WbuQ7vP43Q/pjeg2zLzUTWcQliLY8ekYOCV1gzYz5bKv8ADNz9y+UcM2MlLMWSRSqNKmpsqfJixsKJGHGx6lC/0fihObHbrGxnPS//A+RL0ifWmNp645v1B0rmlH5akHCO+s52+5VzHhvLVJYv55LVSEkw74PBNFHFrEuuZggav6Jh214kRkG0sjWraRFlBM6I/OXka51Jsec+sR9vy4nTTm1jez5NAZ5aNtJCi/mCEbU17A1VzKlB2ddFU67UotSDYyET2Ybs587NsITz6uldTMoYX6MAla9VC0M3T0afLw/hI3XmoPmkJ1gc1Y1TjqzGP1JTkT+q1rhla8jYLUwEip1x/N/FPehVGCFr/ea0WedCNC9pRi07dTkq5/9ooxVDcAFWIRlvq9CQ1/noItvNemeglJgVnoddOyM4h8GPec6qxahnqpSOPmWDyx90AgVl/byIYfNeZ/XYiS3YJG7pWsjrHt1HY3Ev+DFZtlgVaEWCPZU4TPupILXCjvAfl6N9822Q653nVBjaTq0aJiBY3o1uVmd5+how2PUdvISS6++hfzwfvhw3Gxw6PFmfgFvgA5q+VD9Ws9grf8z4H3UEL1wiOBb3c9yHaYmoviJDrTftKWi5WtPstOWHEH6v5xAirUaNQ2p8PvsTgCf0Gdg9Z779FR6mejxqULOpa4Gv1c5jjnty6CL0navG5MgmjNSTXmceQZuOUbhUREa2DIjgs9LrwcJHnlAaVCBtlgXh2bsuoqsb47nZfumwuU5VtBVP4p+uGenqBvuEY26vJGaWPgP6JeawChzHfoJ+RO/d9iHw6M+8xmJ/dzda8aid2ZK2OjjFFgT0A62bUukibEj6N1eeRy18CpvbwcwEZBCXd6Vyo/0a4ls3l6VuiougXNmTSOWrCsVgBV3RMdi26SxUYHkHlOMPj6/zayIsSEDlI3R/h2f2N4DTqKCcftxhNUY0af53xjd0wNg0DuGVU7EjLM1hdN1LzKy1yaQ70fauLQXPxjPOnNSqKWMZv2YJD3yIIJc0OKK+qacZKwPYAJ3n/3P8//3w0bhmDwltmwyAgtSFgovKipLgz4vAr33t5JbaSWG+7GdWt9vKTSMymBmtFgAQ4OJYplDq9wy51pLlRf/E3hqbhX/faoh2tE7mcyvuiaJjHGlZpGWwrzAAib+iTOoulQtMYtxJK7uceV+/1wrXRbRL2wIUcZlvwaEe9SvSF/Y3QH9E7Oluc/MRFtjXqEvvleYxTdzwJ04Ld599FVu4xKIzDeug60/IsGlXzlgrpkEG77TQKLPWejcniqYKqWoHg9vQEbOxUqO63Ht3kB82LOKjjxtRcl9yBfVt3SgfVPLKEE6T/29GYKLSjKRy51UFBV3jNZfJITLk3sgq/eVv9McjS3v6PGySevdR9Vbw+GJ/6glmR/5zkgffHLZZfRz5x763uVxWLMjnDo6ay6tHP8cKjY2gbqmp/y/skTkMCYFyevq0iPP5NCxrmuir8iJvnh7E+y3koV/vzfwPdnfcdZ9HVz7VMt9Rx+Juu8fBu23H8N3PTGgZP8C1B7yA+tId1JVqp6cT1ECXrXcU6S12oLt7zyDmiWqyNhkJhAMmNNJRx04tXsEsk/NxFRXHHBR2YSCNDRaWjNSuddRm0WvP6XASYtWUqHpA6Dw5Hs4dbohfiZzBo+z7+AHiwLA8R+2oOGiFO6yl+Paps/l9CJOIq6OgmqlJNzydT79btVRFDKnCH2LicSCKbtwikshtv3M86tHApDvKlsU0TSGV/1aipTlbbjbhd58jl4qyt+ULtpP2fGPLiBCazCE2bvAEBBqTySbF50jGsu3cJUXU6UW8z+Qb+8VoL4NkUyEThw5UG+ORnmxbkyTrvhdcrdwzI6LEs3lb4iqbyxX1jZK8jrmJKHx04/70SeU6h3NIPcNJyInD0OJoe1rIrPqHvfzzR/JgtX3CZ0Pjzl92V3MFN+d5JkZAlTvLsP4mIpIFRlZZM31SXantRDLSi78p/9f2z+I203jiPqdnmztaDupWuox4ZbrTUi2U0f6TNFWaOqdhKZvN5Eqb3EV7jlfjjKbrzEbI9vIx183o93PuphpQnmh6ptiNLrlDuNo8YEMSE5DM09FkrKm00QmKl647/E8wS5hAaM7qZEyG4kR4DvTibyiv+yRxKXS46+WCutf/0FL/L+L6lgLSi9Oik/k1YIl8xLhtFcSfmlHEfX4cyL4p+uFTzSE4dW7ynDooR/0Lq1L4Ja7KeyekcsTZTMBOXcmVFNW4T8EvuNsF9fhcnk1d/NKfQhMxoJP/8L5Yy9KOWV/H9ROhtKyH9eD3s0KMDcnlz8XUouYy+9Q31xHOnf1a0opkIXBl3/zm/qdMB4KxaF/rtL3Ahu47P6F3LlOb/gk+BPzxLWROf1nl2jZYRb7vViEdp+XdV/6QRHaFVqjyHdOPLf4KWAVZwN7qxS+8J8XCng5CS1zq4Gn125EJ1smisINwmmHyRCUpLmg42Pu4gQmlTqy2Z67s/Irqlg6QEUWXeS+ng/ENTdMwKhJRuj9WjW+Z8okkXiGE3uiezpq+WQu9eo1FqX/fUI1yj4SWl9+Klwh1keHHjBQk2chX7DH/f2fL9QC7yFw8uoFOHvaaHCcW45921fzNl6bOKPWHk6TMcP/QiZBreurYaq2P705qQZN8WxHSptq8JdjNhhJpuGWujDeKC4KVI1rAq+nLKIfBYVw4pDDaF7zOh5++UTULAsQgpqDSP+dEnHppiNpRRRxyfvGkc9c35GbZ2ShA3INxIfTHDlV3xcV7z5GeG67TTorUsgj9qmb6+21xLVDL9lRWU+aZj1mBPFWSeyCFxmE6Ysl5KVlWmiTinpzxpeK5t7BaGHFIUvyyuxk0qFiCfrgLJAs7TsmuT19FbXmx0wy2nAUqW5pj1J6ZEn3kz6kT7guGrqqJ9Yc+1bsF1EmevxAKsDv2wgYc/0//Y998Vxi1H1MWvTNHlxebcf0NL1hLiuaATe/x8TGrmjy2qWX3MbSVIniSzumLC2bGmX73u10bqFg9nZrdps5FkeHW0kCxlSLTik5kQNersLJUyAKbngm/Z78XurXpwubFQWE5ew0Yq9uCKf7RJOwiVlH9KZ8ZN0AKRyYWCY6J7bAUwwTqOV2TynXzVkYFP4Ej9fPgtP83fmPpgXcvrAd+LznIrrrUzr3a98v7viu2fAlCgRjX94ER9gx/NkT2mj+p3z0I7YGdsSMQs7rMRhRe4HfddG4J0AG9043c582UALWpJSJDM784oPPllHrLN5RoXWWeJHXI+HT61londZVeKe6DOHLcfich5SuK1lKRf6opAz7KTzX6DGr3rkGjfk0me7pNOH6huW5Rlsl6CZbCIDfTWDKbeM7Vu7DTwxc0e2fH+gOpRLquyXHDl83wSNjp1HnzCtEMltfoj3Ba0TWAxeEJy/ZImOZciTiDYFJoCu974MBcr4YC84qz6F3z7RCS/Js4ew/F+nL+xaw079lU1+QA+wZWsBFd2hDjWO5tPPSCmabxJWzXR6LToqjgEfKObBtWIYOne2GQ28x6FyOAe/pkk697Z5MaZ+uAfBUOwyGH+DtKiP3URlBkNzeBt9FZNKT496jpy9scaC/Ir/RbDvaOuKN9vXvwE0FL7niVhW0sSYC3xifidzSRGimdSw/LnuTVG1isvSkbylwmRLKrGqtZPJmaoOUBTrM0uXlzOO6saBueAuzEPYyTW3HwYq8D5Ird8KYqpcA0J/MJB296xnXlZPBlGpZUmPzYWbFMASeW1yJIq9bkmOjD1M7po4jD6z7weg+iQXLvfVIvYOnmMBBCLRHNEj4/AlzzTob9BtGksKuc4y6YRTQpNaSyeWXmUC5WhBY/Z54f0jI5J+JArflPcihp1OZkngBUMUXiQVHhEzc1VH/+f55/W+k23JnWfasxmXgdEdEuNWbSet6vEHEVhOJL5HBPHf+RwVPed+8a0UcE+KmBny/3XHbOu2OxGi7N/V6yRRipVUTs2KrOxAWqEsMZWWF3yy10bVx9cI0719SYbs5fOLu27g3LGne63GujPH7nWSSkpE0/VsR0OlOlXZPkFJxqgj7DEioYN8MsKy7Dc+69xFtkLxHWoWzab3UbNDUoEXvKpBvUU3ah9VbXmHe9ict72ELrSyc4HyDi7zGw1NoFzENn3dPpJGkHeTMCYXtJx/xwq1zqKbLVZQgTBcXRuaB1jXbQPp0Nf6W/iASanogz14hLfaognLDayF0N2uJmvkcvltmQBu5q7cwJqr/61JV8baieLpPVxeWhQ+D9vrP/JXLC4DWoxNAvx7jfw63UI9dDbJyPEkfX9gighMmsNffqGCjDg5UOwlEt5/Z8a6S19L6Pz3SsaoPqKF+E1S7KJz7WZdO/6hTRic9H4BKjbl0XoMF13nvAzpibcEbFDdxuo0r0d+8m1jmwmPRyNMSJHDZzAc6nhcd3aGO9g8yeO7SadRtqAtjgsxpNuAkcg+oxQ9Cy/mpke5ovnEmTu+/xSspa1Cv5U2po1ftwbquZPww2xfvM1/NH4iSwW+THiCdd98w4R0DvaOT4c6pe2nf3+nYvU6MM5M0W17iNK4p6ZTIg7mMq8ZcZSrmTJDOdYwC2bd2uS00TGe4bH1Q43tKcPSNJeNyV0KZLi8Q+IekS+A/XypsmY6kBDcSu32KuPzaRHGC4DkhedTMrZ5vKZZTriAW57ZxdRtPSwb3x5ELVU4g0wNhkrh/e8nQqilocLcxo+d0inzR6Y0W95gzy0J3k5F29mjvNHvm3dWdZKu3P3ocQzOEKJ9MzchH88WjGV+Nr6R0chPadv6u2GQkjLz4/giaut+ArByrJNwR9gIVh8QLQqq6yE+y4ei//C9vVyEPnqqQPnPZDp7DNPHP4kIyK7Wde923gNhWkkYuyX7BLeXeNe1rW0IUKj5jAyYrEe0Xw8hbieNRT+lMycykXaTsWiW0+eF+sa7mTNImo5XLVM6RFlRfFDZMf49c1vs2lf4Zw7D31lCrFm4hFX96C2fjH8hXJp9qMC4HZwNW8SjWS/T8xRLwpMQTPxpagejBYnzzXxu9Jeko/JNxGXY71fBr1sSgrZJqfNW6hlYWDHLrUkxQiHUNbPl6RZrSfoP7+cIA5t8cy5WSd7gi+24glysLAvZew/4fnNz3kIYwf3E2WLJlP598bT464xCJMt7VwyuGdvChnyFMyFDh12g58lfbVPnpKoHuXcZ5VM6xGrb+kCkeKc2k7r1zpFr3DKP8L+Mxq1+NNFVT6IdPIkSP/MpFSz9E4s8RRtyxgaVc628Sbj5giO2oA5RjVCi9cdV4qplP4Mw7srD2lCa2bdBL2FRZiCu/yHH99zvAG3Eo/SxlJQi/N4ga5pjyLdY11JknGSjVwIU3UAoA92arglvUUXrByyzIn7gMlT3Gutt1pYC6ED3oOM6QnpcxGtYEQdiVlkgrhPJwHhVI//4ucNe7WQL04tXh151lcD73FM3Y8QF1VzzHkpV3IF9+B747V0tzuS+wUYAcn2Zq3TLkdpsI+mBI/ja35Cz5x8S6tt2k99sGLnJuH+FuEUmuU1FFbOEEokCmiNw1xQ6NzKlwU6rbQPY9fcu9NGxrTvMyJTr7ytiQBWGC83MbJRb7l1CtoXcEwRmeTPgJGXDnY47YqGo8Q8QMU+MnFkks7T9KNOrfUhbefwXPDusS4NB3dnDJJMn62BOS7d3LqV8LTInn4VlE2qVFnLrpV/F+uIpp6/tLLQw6I1FwjWOqNE2B6x87Brq1Mp4OUUA65rNklVkaoznLHVT8ZplBNymjsaQKTDvxXdJ04oNkUEntP89/xlWGdN5YL9V12AWUN31sHh1rIk2cYAJcjtwUr31PSX8HFAM77fdugSPJkhm+U6hTYbGC2rQmZnREAKBWNAh+1Y1mmvgGanDZM6Jx5Ulmm58fqNTfJOn9vkd48HkaMj+tL7H/WyydfzkBvNjNkaIOTdHrWYnouUCbkkvfR53PmIuzG16IOo4bwrJ5kPfZM8RO2xoE1W678DPm/EE/wrLwhBOH6EvJCdwc+WLkYK9Gn9w4KCqq1gZcLMKPk8yp+VZFoH2DDN9JOFPls6KpyEAFfIqLQc4m8vTEKWYtefvfosbSWLxj3nF6rkoneOU6F1r5UXyC8i78c0UrLpMauZ9ZynN1nR5g4ZW1/DX9T1wQ4Yoc33jQJiuXUxauFdRIRBSerZqELORucZGWTvSjeku4568WR32q4sWp0aD3sBT8c/Tkw0fGcqd2aYM2VsF9xqt5oifLtiP1B+q8yDxcKEzvF27fqAuDjx+n9KYVUHzvSziuwwRt/l9/f2X+FfrfehfqgoUvvHKepu9cuYt8fyzF7/Z687tVY/Gw/j5M1N/g5weS8F2ZKzxEzqe7mxzwuxcO+PjgWF72dy4nLzzBkbtXorJ2Aa54IcSu7vr8hXveoAJ5A70Zs2Foez82ra3CJ6rHtYTc9ZMuXZIsfb4hHeyDHxmdsLHSUbZ7wd0tU5mNygXM1i+mQHSTYJZNPc/cu7oVrOqdLBlv7C9J3edMhdQ/Fv8d/ir2Wc+L1o63J3YNFROXsgu4I38fCs7KW5PThhSQ+J61ZOFcCzKn4yYnapARCy53CT5NDWeFmz40Kd5XEMiWJkhnHbnWHJSfypQecwMZDo+aTjuFi+dWrRA9Dv7afNJEk+mPmApeHOxuHrGVJUNNxqIrFzlx34okIrgHcBkP08X+k6WCqwtS2FQyUFLdc54In7OLuz9+sVvttJjmCeddhbz+ccL6f/dN+qKo//z/4JKrSF44elJanuEILDfpkNH7PjCvx8mB6eMNyL4t85l2mWrK3XISMWHyDok8MZo6s1ZHzE63ECT9eSTt874nFou0iHFXH7BLK8czRpdzyOue09HXNDGY+3kLtV7oyx9puwaGE8KpT9sW86crZVgDGE4556TgypBu6ZKr5VwG9IATXqeBgEFXqHp7C79l5DToVvaAiiMmvGNyPOtw7SinGrUChN2v5QwKn3O79gmhV5yQKjmmBbxK63CwTjPYcZaC40+s4h/Ed6Fxf6Ow/cMqOvHvdaC0Mht06Q1i+z09lP6ePBC9+iyev+8houdNwe/zQuknUxkQftwAfnA9zy9aupzyPD6b+pb4F5Wuw+Dtu4ng3vxtvMHLWEhdjIW32p/x6i8rRXzLPiyc00NXqJWgL3NHWJfdFfSvp8sRvOkIQok99J27FeSqrbdJ68wwUXHWL/GqO2+4Rcqt2C3zmujkWlY0KBkHF3gNUSoq3dSWU5fhja03gPwmdbg4QkQnbtvNTVc4gHb07MTrj0xif+zJZ0duM1zApidg9bMKmF5yjl5/qgjlP1PC9/ybcF9hNCpefQV1fkrHHiMGMOzHJPh5xk943qUVBcJBlBVWh70XZeE1i+Jw3HLllsjDAumVSbXSca+ugKmJyyQ6kxSYpae3UNkqF8Tt9VGSpQ1G1E2faMHWXc+J6nenuerbMwS/f1mQTzQl3LLm+USnsSWpv+oMVyHKlnwYjmaWXp0IVgz0iFXrDCUHNfWplCZCog0nSp6udqMuVSiQtNEQUULKo4XPbMlvmt6k0StzpBXWSFwqjCZjt09DGq1+hFtWOLlPqI9ilTrdjF/1C8oqr7KfkmqI8poQklnnht5EbxT0H9oumLhFxHZdvkQ8mVhMOBMPOJFKKHmnKIEcjDqCfifeJzLlF5JqM/RQhssgccXXhpxCTUFdro5kCE4hPVMT/zP/rFW7IDG2s5Ceju+lHE4kE1j7GZmzxQDZPPIjTIP1hYduhKHt5+KJD23XySNf7JHTJiNyQ8xTkirbgrRHzSTPg2ZyZJ8bclbjhGqVtwEdvZy3OzaJXWWYhTMMdN0zd2vg5c4eMHi2gvuBmH9Uil0TWuBUydve+0uB1zPhGd1I/k7VeHbBDcC1N5gCI5tz6PKyfMw576WNv+tzXUQXd0nnGlDbMhuLPnpig3Hq7play+Hy5VNglM9PPnn2dTSFCcDYNZY2yjgC3P19Ya1BNG+zmEVfik7gqukFNDXgzw1f10Jrb3nD82I3odsHKyTZOQcahxrj5y4x+GFRC+2/1QncDL9OyTSFYJeWYpQoVcb6t3LpXzfy8ciC+WAYDNGj1SrRJqcoVHL3GD9GcIx7pSxPUbFOODEwHXgSPykHz+209N5FznxdLff0UQYmawKpvfID1Obx/+C/G1Yg1M4O+Cb3wvETO6nG/n6KFwXA3pd3qbaTxVSVWBO2HFaHv4IvwfSU87SrQz86cjAP2zil8tccsqEDqITLOvLo6StigU5FF3gTmgLpJUqwSY2Aqj5/oIndS6Q6ZjTWWtuEF89Mw32jq3DLCfWWPo3rTKOhkfTXwBhwriqq2d3SUBxfuUboV3WR+CZjT4oOneGub/0kdo7YJEG+/0TS/U+JjGpN0uVVPReZ6kpEhxUR9zKtuZ4Mf4nVnzKJotSHEtxrJ3YWTydLgpRR4fIcov+FDJkYcY5zcKwS/Hn5TVBE5rL9/msEV+nDAuXjWmxzThpT+iCOeTtrGdDasoeoeAIISnUSZ7RKn3FUtmFWblAChd/uEz+zfhJnU8TcoepmyU99wMSIX1GP+kckfypoxlZjMuj4UiZ+6dkpXmFxTiRxzGVqJKnMU9N14LLyNDFTrSR2298jHFO3iHl8zYUxWKkIxt/MZL6FvJJ8+G7xn/knV66PiYFGbM4uDEy+xzNLb2lLl1TOA4v7jZmwhMXMzkMN1GcZRrL91x/JJZ3N1B0ZV8bu+lamJbSX4uw3MwCeYrT6p4NVEQWSeRMsmXn+V6hfslpYxVgKMqyK+Pz9P8FLFUVklBVGz7MPBPpPcijKdynv5hfBBvQsRXIqNbDJNhgUTN4N3+lt5WuN/0k8FKvB4ZQQrLnGDnl+1sa5L/7AzplDolKrQGTwXAI/TVnE3ZyuwKkG5gJxSgwwmWoJN17fyDv8ikaf5ZWw/RtHum3mNGFXWSWgG5V5JbeP0trDdez9e9pg/Dstduc1CL/pHuHXHE8FOgNx8LnTJn6Bcz4cXO2Be1N3uF8o+Its5KRUOerio33s4XfRc9GvLn33zgh5hBzb0KWY7fxH7WiRR0kbUxDnB+r6I6nBUVLR5g2W0HCGBqVac0ik1X4adLWdpD5rqANjhUY4a24AChU1oMhZM/izj1Wp/PIEig55CMLPH+R81htzG/o2osyGN/BQdwTUULhMZ7fJ0IHnJ9Nf93+l15qeBDamyaBg/yy46XMdmKbyEKQ/iYeXZ+eg7uArqHtvCDZ8HYdH/a7Azha9fHZal4hyKmKj0svx/W5n5pNSAbNapZxaJC2TXItQYgJavKlahyyJ2aVOyflH3tRzJxfBHKUYQXSODkt435YUijSYNp8LlKlrjVhu6W/xhMFCkVmcpnind4Z4wu5poq8r+iShvAXTM/MeFT/3gOSn/G1J66c06t8LoUThQI5kRrk35XYzU3IxskYyTy6dGipPdNutd13wRJjP2gbMk2xdfUxyU3sB9faTqmCd12vBfVjKVna3SB4vn8YoX7EC0VNERN6ih8SG8LfczdDYedX4kSDoYz4blRnfePv1naY+fIos336kae46H8HziYps4A9DyZdkR8bG9QM1atBGcFZuSHLekKHm3dAQ55rIMQalMv/pf9HxAPGHez3Sf0PxQOHPdnFvwycmaPRoQFZIxdGCeMZjai8VYm0tWc+eZGoalUCnrpakYlaj5LvCXor3G0NkpkcSKmtWcdvjKWK0YR8RqMpw99fqEK/nzyJ7L+mjX50FqFmpEhD28fwB79/c439RyGF6BH3AIRj1FYbBHeEMX3J0JTo9yhW7TjamX885DiImnYdy+Qf4vVs6UL5GHXZOuUgfWLGea9W/DT61GvHZoQbg1qpcnCHqpnX8MznhpTFor1M8nOu0hHtgOQ6tM0+F66cfkhouMgaToD8OCjgJGrcexaMviOn0Z/6g5FcsDE+I5SdtsmKdxkTiRa93uN+88wXjqUKc+9K+5Y1fjXTWnoWU7pyHyOhGGvWY9JDGGE2H2quTWK+3ityRGiX8IDSB2+hXwjbEncRbD1PgYp8N8NDToysU5fCjAye5Vz9m8GFe12Fe6FawnpVxP366FeifaAGPdZxp5306tEEEoGO+jXdfsjcG648/h3XXLONHbXZGzVc+cx7mD1Hk4/VoYrkdKoyTxRHrqvHceUU4lzrE6x44iQ6uy0QK+w/hr/vysfX48zj1XQe/1bKEdVy0hZNptOSjQm3Y2JN+LBo4AW9OnEtUzKkU/NTW4uqMsiX+RwXMmTctlHuKrCS73oCprT1DfUh9K476kMm8qxeCuXdPz/sZEilR/Cmgrlb0Nj8yHM/0fbxFyeoPNf/QPiXpt6WoQ9NdBDOnaDIKQ8+o1rSJzZ4mioT8GSnrc2C84NEGdaa8t5jSGvQmvk6aw+RBV7DlwAJxg4sZYd6lzL3tdJMsCJJhwvSvU1dLagTm1YGSK9x+6s2HqYIZH7HYamK+6EHkJ4EPcGEu3xoPKkt4gdq9OMnAqRPU3n12bkONQ2Lzb89FXxadbS5UyRK84f1Zx4NniQ0vP0k8f92iTnfdEa840SH4u0LK/vNtIQLvdkokXPx/5v8V8ZtIY/3XUq1xZ4DGkAe5M1pRultj2v9SzVii/mevZLhvNvVydyghs0ue+TVtKZW1XkBO3/6aqVF2A8PUIfLqkiGmcVc2mPz2vuCt3hzmQaAq0NZ2l1h/DWeGU9wBEb1YdIeRAV07v+NsfyvgojgL4TBAj9utDpe33YO+TnIt2k+vcIdFJpi4+wDOJKKBX6EJVOx4hc2COXDQSIzH/s9P/eZvwkazJ5Rwgybf9iIN1Tqchb/NH/Gzng9S+5orgfR6Ffb49ZILC96K1EvlaZEcBtmrq0DWz1y+u7eVrY5sg73TvvMakVe5gZkPUbdRDyzaJUvNX3GGHWOaC6aPtIHviouBR+UJ/slVE+D/JhmVnPelje1DwbGEMiqsVER39I2nkncbIvNCTf6xTb80aNJdqd8vIzS5tAd4DprBmqhwustpDvZ6poDpUb780/MBaNh1FldeJ8LZF6SwxnkdbP6YQo9/FCCKynUVWRYrU4mrZfHtFme8PkmW32A+E7+OtMO/27T4BRtUkde8Nu7Iigbk31cEPL6FgAfeEdDRE3GhY99wv+eMwo03NJHlrUfo49N8XvHITDZYMYqdWVQJj/6vFzM9dIoZnmeML73WINsmBJDS+Kdc7vAlckVmEamWJkReeAn54e0usvTIdLTnZxlp8FFC2rw+iRJ2HSLxrmryxrhAZDpvHll59RK5RtEDaRQoEvcHO4gM51iueakxIWkyJrvPfOXg0UQB+biDaJyZwwUJXAVFce1EeHoxZ/tkcfP+/S8IB/yDw2fHkGrBY4Wxc3LRouQtYjvXCkZtZzSYsy5VcDf6FPHW8yDSG1XvJvvg6//20S3uoJ+CZOLRH8Sx8mfceTqteevd7eT6rxPRSrnRAs8hXeKW6SM24Ew/4VutQb5dZogkjA2p1OVGjjMJROcPLyC9d5mSfwqC0PDZHuIke4Hc/KfiP/M/O9ZDfFddRzrv4EPqT9Jt4uTfPcKT+7OQ2IgXKM2yI69sT+TGBXkTlhNkhIrWx9E3kxOSNqGUxGM8UbzVaObNNgsh01iCVj0RSgJVC8n9rzSRziRCUvNvlZDriUDDa080RTloSD/J1VDZepFc8NgJMEf7DP9wjQgElSBgvKwKW5oUUgE5v4CCTTHeINeA2Pi/+JGckvtDg5ko5oYeDCvP5a/RhuB+RBqoaLiHj1gIAL/YEO54OZpXOK+DvTpq8LK/LB1SNp3qu1dOpblOx4ZZ1eiMqSb+ez6dRjsmUoa3nagq5wIUPpjNeazzROpTymHayyEwCvPo7Pw1dHv8WjjeQEJpklPcHTrWoysfN6M673Beb/9C9O2LBsiWU+WzlYbBV+ku0BI4Qs/M1gdTd5MgfFwJnFe0Ei4eSYJPZdPpqXGHsJZsGK64V8RHlJ6Fb9pmwvySVLpj1mNEjStFF7hsfGyCBd5+5xe6qCXLb5E/DY9ZZUGRSxT9q+0w/DE6Bzb2kLRlyCH85WEcbr8v5JPb7uOy3BScR2i2GEfoIfrpWDbYAuNdhgXCx/KzpUbmZ9HwyCrBUVsPocuWl0h5ZQlxY+IZoq5ckWtK7CAeenwh+t/O4O6Fz5Cu0NaWRujlAfdED2LH6q+CyRZ17GrwkemPKGZervcDxtNnMW2nbkpenr1MaQf5MzY/HkiynvVS079sJatHvSIqoj9ye2SOEbt1tYibVSpc69JTpLqCF9kSaI0Ol5wnHLfkEy3Ny7jrMu3E+t01xGjZcO7q9FvzlpZFzItxpxj/7GrimT4mVhOd3IMCiqxwbyHiDDq4HdflyYxj8UT8x1TOKuIo+XbiLFLYPB5dOLGZLNPyIlNsf3HqiucJr+Q+wmbvHs7Q7qpEsr1REjzBkwprDmfEKycx1i4j1HSd44z7zWpJi+MIVbGfE980URZv058q+i//w+cKGHXXS1K/hzuBUHKFUayeLlX+P3Wd+V9Oz/vH06JNSkqKVu1aUVHqPufc9znnjmwpIrssKUIJIaV9USrSok0LJaGyJHWfM+c+c+6iyJKUkC1tllBC+b6/f8Dnt/lh5jE/zHNe12vmuh4zu1YRtEkfffvGYkDPKsPbrGYDP4kbmDTvEY5pPaamWk6jA2vyBWSeKai0jwTJD2YTAd/yRUPDwdTqnxqCrpRmSqJgBKglDXjRFm2xSVwdPubwiNvdfZyQtZ1D5hu5S9b//cW2M3fhT6SAfB9fI16+Pp81Xp5GpP2cwpJBFwj70SLOseIA/8L6PYLIymD2KHUDzq5AuAUHkoW7sw3IFbp7yZ+2mRIVXXmSpNO5iUvlQt5CTtwfegBaO5kK/f0gWJE2mXz38IRk4pgRmbY/g5ub0yicdLucVLA8S1hVWbl7O53lXF0mc42URNLSlMThQXPJGq5K0vK1nHzjrsMdZv4IR15Gkb/cTYivi9OEa4tryF5hD7EvME14ZMl3AYMOC/hW9sTvgZPkv+kE2enuIXx38CyRFpVGZPDSSN24nwT6IpV4FXCRDBweJFIs84j6C2Ukv5kkCzsdyLjjekKBuh4xcW4WUUY8JkoUcrlaUMRdOhkkuaoTwyWACG65wneJrMsLdL3GYVroZ0TMUdjJpCNSfOG4PcfbHA/izPaAkBXdeFeTHghEWug6w934rpQX9JSW27RxlyveVbkIDG61BRYCCb6ZzeCF/PnOu2lWxjwqS6Mb3h2nD46j+ML1z5HjW94i5uuaxbIfr6O7Nt5Bq0A0e3e6MorUGaC5c+vE9J5IsP73PtC32Ij4tMAGlJxQABnbf+CeJULg+/Mb3THWjv+LHKH7RVdpkzfZuPPIKnr/LZRmzZVxu2+rgeE2S5BlMYWYxW8V7QvIEvGweD7r5Q1WORuDbb/+4p++rQVPD3ynM1T/4d/POdBLxnso9ZE6gd3eZKBu6wNsI02JBs2paM6TTsQs9LKY5yOgL3iH0GV6urjMoRQ61eIq/bo0FXf1TkVSvFyRpB2k2Ebdge4eG6Fss4b+J/9BXThYyd/GDHXNJRSvkfQCw7VgycIY/LW5H11TNgN4LY7BM65pU66Pm6l5izcL/B7Z0Kcex9DjcxzxNNIK/Xn+Mtp+O5kd2OiKUap+2Fi5DnQe7UVt8nyxM+lysH/7HT5jeJE4H45I9A3PipNCCtgVtpeJ/d/0ibdVPcS4EuS8266yB0hN7t5nNeGR9gTc99wpYlVcCqfr+10s62sFm4Ebmal5Ey+8/4d4/FBKErrfmztPOHIj1/8JcyZPhb9Dk8lN3vOaimYtFauXD7LPouXJuiVVRHTNAUaK90oY0H2Z++4UjP+K7JMUDGwnmq382Vu/NpDhjQDv+FQsfjlTgVx4MpvU3vtEvLUVCDM6myF/swq0r73LZYSHcL4Ho2DGU6EkNF3CSU18xs+ILki8faYI6wrKyIowVXcZ0oarzdf8z8O84n6eX0kk83SI34QamXchiKP8FnO1di6Sq35mnPGuJrgo/gvXMR+F9c0odP7sxBkYOHBGWbbcX5PpEuQJj1uauYIT11dIblmtYtKfpIuVtkRxj/OzkNez7tI7EqRx9VuuIM/WkgldV0Is5z5TtHc1GLiwkhgymgzuexaDrtkkEds9QC2mzwBfXZLQWZ4vKG8+xH9+x5objAxGMy85goCWCdzCYwY2NrcedNw6RSx98g7tbz8G5PgkMVfSgQzoZgNX/L+x9SZIgO85cHjgGFFn8UAkdVqF1nCwwI1/1Llq7l9HtVRYCsaO94mMXriCl9bKhNnFj4ia70xQ76BMODyAyFqdGWAubxCXFdhhu2RjgdyIF2H9JxHVvYEDIepAyOqlojs9TEALpUVUzuUh1nf6adn5ELdMDaLbDeUA5fkVD7z8GjEx/S/e7HBlt1yk6HDPlWAXOZXorByi6OZsWvdvIu62m238PqRODXQ08T2fXKNrK0NB+LHlxIuCbdSZ7a8pDemu/8n/fvkLtJncbWYNP4twav7BC3etA70Of/CXwj0opnwfyLQuJuKx526aBy/QnwJN8Pm7DNHBoiKQ/nIxUekTJjoac5ayXDdboEepAoVXyozurAziatBtunQPCQQLFIiOXlPiscIn4vGzSEnr/gWExrQIcqOpp+SFcQ8kPfZwysfXCO+qWRF7PywhFY9slKywnQ5bzr+Dao2fSPWzA4L9TCChkhDNDdUcYt0XWMCJtvmkv8iM/fOBD9nd1eQlspJ9Ir0G5vxoIH1SfQlbu1aYUvpPiDfcYr/8XMCStiqcddVi/P3bev725c3E1BApUkd3B764RlHIfWegw0M31iqzlbvT+Y79maAgWLOxAq4+vIMU/PiIb/XZKJz97SC7bWqd2GJFItzdvZ0RGskDmauB4qHE+UKHlBdk0oq3Qu/7kLt9SEriEVUrod+7cY2dTXBYTVmSa3aH1CoIIP2UU4SfjPS4t7nlsOvhFy5SepCccaedPHr/tfD6hRTO3O011zrtq4Q3NJ/9vsWefRn4l2s22Y6V5QKs20ADfumTwsylNmMzpvex9YuWYyf132CD07OhBfYPdX5syT/5JA/avj94r/u1baPv5QfoQfmbYFOqKm7oGMe5vvRBMxbtFAtneQmvmE1BHyX3iCfdTeYG3ItErW8uYmfXJcKjIiPMNESL/5RlYNQURaxaQ4Z/pzMBBtpbY1/BdP7JrWfh71W3EPW7fPRcpRz7Y4MIjegywA606sF19nP4heMZWMe8XLhlnwpaVzwfay1eA5t31SO33z1Gpz6dAm0n+6OH4mhsxhQR/J58AT3IXcd2qofAd3wf7OixX5jG30K4cp0qVrW1BZtasBZmjt1Eo7fsxPSKvrEOijglV9xA1flGCu53ZCLqQeGo7vKdbJgkE/nrHo7utdnJypSvR3aNx6O/p+5kX73qb9S5VIQWrYxnJ71dj/QbJ6A/0J3/s/4t43wKSp93Ynom6xO9jzVEf2SfoZHTjNmdLyzp31OzsMB2edj0+ZrbO51daLLtD/HG0mi6+3EeNhRuBo9OP+R2IdGMbjK/IVhacIouaN+FjXXKw5wzgYLzchm4g7+Ym/E1Gv8Q7k/sGK3+Tx8f4CZfxwirRw1c64ZS1qawl/tm90yYtWcNUZv+jJjTP0kiQjvYfTY6nMUpZ+EJqfeCsd9jRIKSgiTPYhh/aFzMVVy6LNyqM5fMUHwKewXvhTEGL9nx1br4tncB3IU5tuTkxEl4jX6SENl9EwZ1psAmN75kxqYQvPVDgyBVgSL65r+EvClt7IbCH5zafQdydrkZQZfMEXrIR3CBr1PYax83SgL+3iJ67xeJb79KJyuRYrJ+8gHCuDlQKHifSyocUiEVrLYI72cu5uzpOljzqZfbd2S1sMFLRahz8o+wPySd9XU/xMo34rA/YxqXVyqC07dKuBexlZzLuh3ckjRGorHOifvnFg+tjyyR5NbYsNJzhtnpcWaSuVOSMSPX1ZhCfgnbt4mhem5fpjb3ywhUq97SPbcqaJt/Znj3hQiQT2iACe/HeEY5Qx219qA23DMRfPeRQyOKriNJknKxp88q7NsGE6zLdJxdfy1bHFkawe85vIJT6pXFVI69QekZWWzb0yj6ZOcJ2tzlj2DnmXJgYpwL/DabE+NR28GDmUHg6H0FYjJzEfj9KgQ6ebuIhwl3aZc/1fSCbY9x82NG2Iyvz7AmQz04PMmK4W/ewjAdQaSrnh+mensa+G01D+6w/kG5HxmibvfcFhiHmYJZv4ZpA9kSXLg2mj5RtoqetPWPIHTnDfD/NWaJ/4TESwUVwBoqgZKgp7hctwzYdnEemLNTg5ib94KyuJxIh2Pn8MOZxo3KZwIaLVR3Yn57jlGFX2qop43XBG2981DpXdvQWbJL2Xf7qxoN2zRE7nK/sHXhiehMf4iuvZD6P/kvrDVAr4tJbM5jc9bDPIReJ2MIVHd44kErVRZfvDSyuCd2PeXorUhnJa8GV9r6cHZxdePDNZmU/omFgmI7LeSdZy/9e28Ejuqd5F/9OlMgvCvHxacOCzbWHsQVXkZxzxIVSaO8beTXm4WSSWPjxKq5fiRqvVxiEn6DlR6wJUGoquTIxS1QFDcB/d78IR1LcgRtv40gdjia/Jm5kJgS/o6IRudKhp49J/YUFEPDcSvhy0WnYMZ+b5wrvctZqNbCvJPLiaH3VhKP/apkUOlkqH7TUdghEpIPngKieyhduLXwN/F7XhSxf66MUPhWkST2VhDftqkLHylEc7cfVkBtz10S8buLZKqSWKB3z1PYHbFAKKU8jRStuiuct6UUj7K8KIhbP5PoMewmk2ZfJN6u4wujiyKF4XMthfddfglVrVIkN4+6SXy0ZzSdiTnGrUi7Bedl+Utu0H7c8cbzEKqVSU7beOBv2BeCrzMWklvRNpZRqGN7qhdJ7tRng+fN/3l02xz8ruUp0MXOADvVc/BlbZCW2pFK9zpo4IF1qYDeOA+oe/zDd3avxG6seIJSM+rY8y3JtIPzPDoqTR4f+ZCKDIQqIx3nZcU7biaga66NIgO1/eKso5aY2KgJzftbzA7qB2HjJZbYBYUH7DeZYfraA5ZOnhmDL620xTC5CTTbuIf1OjwLy4lWxyZsetg/sk9R6Yvy2FvLHrYVD8aeWTpjK11M4Fq/NZhf8DN0kdkI6xDtSZn9mMy/8O4nvJByCPuyxQkbdh5h75jkYJnTQjD9Gzpw84EDqKtRLPq2Q51VaHxDH1G9QCMdEXijvg82/uINWuEyDUb4S2GTjvejOovfsQ3FQQJVDWv+O5EZd+WaGnb9wgFsywYXOKI+Fa0zsUZTevrF7dGzsfysaZgS2sNuSXCnkmWcqXOlOgLnPgXs010F7PHux+zRjXa0n7UJfap9/H/6n5cZl8CNtDTmRNEhImktAbKnTYDQS1sI5p4bOt5TiO74vId1DP6AeE1ORXsLV7H0HAHWbp6OfXtOQN0rf/kKotmClYtNuICWDL76jX2Cz8clEH+kjIf9qSDST6pKzJ018J1OiTj3bDd0kiRw3fU3ufryn8K9bbeJtL01pEEvJ5nb/hi6n2K54R0fhQH8DuLuxGky+Nsryd+aJUR6QBBXssjCfXvZNC5jUpkYcaUli5eU47UpCazejeXkLbk34q8v6gVF/EjOd/5v3EN+Cr5E1phUcE+EF7Fl0PPaLS5OdTk3YzsDt5a7STbWaJF0uAPxwPgtuWComhz8dIS8I0wRXs/o5Xgqx7mNXrGSXZMnOJtbmpx+QIwk71cm90m7Fn5N0pNY7Z8qOVzM514GF0q0JPaSQyd2cPdeD0q8bVFuJixm6yxpiSCzXxAhV8pcca0nLjXXiRXflYlny6/gDJYqssFsKrPsykVu4PAhxttThskKKyHmfHsAojftBAXpS4j7mmuBjYIuCOySIhamqIBDRZpANfc5XlR0kf6b+5W2c8/BLZYeBXqHcoC5SQRBRObSa+oZeuWRa7jouSGQ2hgFikqXEku95gKrXgzEHTUklmihoC3tOBCedSTwlUdBTXAO+GccQUi1JtEfRh/TwTHXcKLNEvzctRkMhRsSgelGoLxtG+gvW0ro9B+gqQ5VoF4mxt8cOwBC378HkQ5JRGzBHmBiXwTGhmOIpJ3XQciZVFCzJJCY9LgIzFM6CqrLPIg0r2wwkYuBc1UexJb3k+mNHr+o2p4HggyXT3R+CwqUJ8kSVa4HwU8JCiI6txFBC39gL0OtBJ+qx+DGTgPx2RopccGHGcK4V8v5L09MEt/4M43Tn/6BLik0AZqtEryz3hVceTAXHNXWJtIbfoqmBHSKzqU94T9Qzqc/2OXQs4z34oelpOhVcdp0VUX3/+TfhaykYIo7w4wLiapOKfSwZwR4c+wpvmT5D2p1vRPwO0fjBe+/U8m/a2jx2QW4yueN/Jq2Ur75vgsw/ZWS+Hi8uXiNgwWp2vhJAKUfCBinaC5OVoUcX3GTvLHmpWR1YbR4qkYTtz62TKilcYggb5twfx0PCQemM4IjmRuJiYIw7vBuRcFFZ1mupVZaWDJ/Fgw7PZm7tf2NsEDZCbp62fDl/ts3u2PPE3JvH7Cm8+yEDT+KxWvgWsG8FdKwufQ9iUU4Es2R1u5yK5vhdC4drjbQkfz6iJJ++1eRZk1FwuneuuTIxGQy0nWMFMnGQP03E+zWmXO4G2FVpGmzKunZ5yDEpmlz2Y6XYRVvgFN6M8JGzkhlz/0Xk8bMUzg9viG3TeG+pAATQ/t/sazXcV/J/vE4NkX7IXhzu4VTHYjHnj7F+bTHBphU2oFph1J0RHQEvtlbh1l6LhD4HAdQd0iWXhozm95ITcJDY6uptmmKtNKEHF6cSaGi+qeo4mAre8p6OXq2NwRVVFrKBs/RwAqSDDHZkV9sGvGRV4FMQW6VKYgvq8zB/i7zwB45roe3X6pj875oYsFf5OAGNU/sRGMCpinyg4+DfqJXFa2xoR45+LlcEcsKWogFRJvA+b9T0Yy7J7ErWc7QLsIBFbT+QVfuvch2fX3gJqqRQfYMfGbepHYgvbdb0b23Rtj4/DhU+HQTtnnCBl7nbUXE63SxOf96WZ1Xcyn7B/HY6crF0PuSIpLQqIGl3iphzWaroerDv+jNEZW46azSRjVXW+Rnk6I45TsqSimfoH1i2/EYxQre8YbLVPzAbcGAxE4UcGKc932nkvi7VLTb2m3KyMIqRXGwopn4+eNpfJc6Oa5IvIq6O6OatnU/hV+tnoK+jJ8GyuPacY+EE2hOujyYk9WOX7vxhBddrgAMstvxyzbGosu9I/SUHBrfMfs+ZRrYSOseq/yf+a/I5umYRpszIzAQEHnXOZ5Rewn1LEhR8PDrNNFjp+2I2mwxc7BsDT1H7x/WsEMaqt55DxrXDTKryj8QlmEGzJq+UIHmgV+wkv2AE0lbiNZSKcmy4xnwwSoR7O+bLxx6MoBfvrmKjPOoklifV4QrpsmT1Y+NJbNGvYgla66SfR/PStILGoht7wu4bNggxPPDiWiDCIEtT1pIX73E/p7kDseQi5LX16Jh0VIVgVMh5KY4GMN3qRGC0g2buR+KCzh+SZHAI9BCgigUkT82GRPmKxOF7eOHhSbH7YVBy7Xc6z9UcUuryriXb30kryRqXBy/A9LarVzRDhvJz/gb3ISpSZNFIMI1yfHwobfnJV9zY2Dzw2n465X6kucuQ/ydA5VoOXWLuD93gEaM64DzxVpoMbqchgFBtE8gge9O3kjPKbpP54bexg8lVoHvtgewnX6HYOriTMS48jXqn5/NfvZsoVo33aN9u0Jwh8SlvPeG05DjHzhmktsVeoa7EXDb2Y0HfiTpC1gFfVN2N144ZA7mxu4B875ihHTbEOV2MYv+MSUJr9v6i774LgpYLnQg7IETOLTqKFBsQwjZ+wIwo3kB6JtrSIzbqoNXrbpA1VCFMPpgD9ZKP6SX6nzFT84vR596LUK1RlH263Znes58DZqxVMW7Tv9EGc021Murmf0nNRMNbZ+KJkR3iXe7aSL9BiqI96tmJtFgF33Sbwftm+mKd5sVoB6BCegvNT/2haMUf6pkFubB2MEj3vH8uguvsF6Nj7CrVZu/dWUjVukeB3+bCfjaJWJM2awSus9ZyN+TdQczyC2C7pg//9n+Lqxi+w2owZ/Jfz7kib0e2wcT1M7yJ7I6MUPuDVS1XMhnAiqxoymZcOmiWL7KIIXhcl3wXXgmv8l0AT+96x80fLiMf9VuJv+9+S147N46/hwZQ/60WxSc+8SS//ZhGyY9Jfl/5r92Gmjwu2Sj+LfgaYhu9+RfMTjGtzOohmebjAWJxkX8lhAlbuC+oyDj8RxB4mlXTi/4JqYUaMG/zCcgEmIo4PvoE41FapJVe/WJs3Y8wt/mOpegkiqYuVeGOEU4c7u4RdDwoCd32Pq6cKAhiWiavZQsvx0pIbsYmNKygCtpXS1MOy9m/mqsIA7M1peEaO+Bo2U/ieyQGAn8/g9OzsgiPk+Wde/dHgbm/TrAify/SrZsSGZzZUYxZJkCd6L6Itnu5UgmDV8XGsqEctMOlXIv/NIlPppKku0mYk72b6WkaUU+N8k7nNPYUiR5+FjAha17DMcDmyVSrbl82LOcH7X2KayS3s7vHNPiHz1YAmvf3cVYL5T/ivwN/efFg193SvgXpM04SjkZW23gjz2v+cqiZe+wy9dcsDJNDNoYuvPPRTVgBRGlsGjZL+ynfRzmmOMBC2Yq8fNf5GK4VSDE583gx+2jsI2FEbDk9U0souYkFhLmCLc2m/PP5zVjrz6kwt65Nvwf165jwvUxsGnGCBbhvgYrKT8Ek9VV+D6WsViOfw7UdujH1I8OYPcsC+Dx/hBM+04edqLXDdquTsLo1buxhfz58PmCLixQuw3z7oqB23Q2Y+T+dRizYpCN3F7K2526gPfhsTpTOJKJWR5Sx0IxZdh09gESKnsc8ZAsE8tadVFmY5ep/XKZgq0Pvrm9Sq53uxBTBtYx6ajhhmT0Pr2WxaQLsbJvevx1a9zhldpMBvd+yHhum04uYdYwxmkh4K84nghYps0svpMLMmKOE+Rqb8ZPug9YhTYQMo56zKlMCVj137r+/buZWaCpxSzdPkpoHNBhQivugsAv1cQRi5NMkkiKafF+Ryyf7MbENtWB+QnnifGm08znQXnG6dYD4v71FCZ64gMI38sRY4tWMUUHPoPNcwExvYnHbJojx2zdUU0UAEcmMtmQ2WkH/mf9z/NTUYzq1PdMxPmPxMLMMpDo7c+wLk5EZpWUeMZombjrTyWpqvWVcfukz8TbaJK399ozhuGqzD79SmKp0gkiDDcnb8hnSSYd6YLJXZu44BUdwqgeKSJkhRZx2tdBYlV4j7C8WkDuKWyRXB/kEUFoGzHkUcOduZRLGN64xu3obhKuiuCR/eduw0cd8u5iZ002RxrgkU+6uTMzrIWy6ulsk6qFu02ZFAkP/afvH14Jl5UswPMsU3HFL5eJU83RnHisDOaN7pf0JGHC5HFjoY0Qcb9y3Yh7uz2NY0q3SoStx2HXlPtwludZSYfjDeZhsQ9TG19LGKI041iiybjLPybuBFgyQS4bwcxjroT7Bl/GD/vPS1sHE9vdX9Cng3Badqk0bpdjxiy26QOzTKOJw2QbOHPZEwi+6xGrI12ZtQ/yQPWdE8TLtPdgato08GKLBlHjvgOsc31K16HncL8jrsxzLg/kXjlBSB6KEHzbcuSskaI4db8ts7tiEtOwIIQYCglm2l8+BSkedcSJvXKMjlUNrai2hAj1Y0CS2lXap0uJsKk6DipVyun2yCrcb7SJOnBqFaUyriFI+noYzJkyFWTbN+B/J9kD8ypA73I7hR9sCga1vtrgi2Ernq66BEjVSwGw5zE+MusCsJLuoIeeKhC7PG5TJ57uFG07YioQ7yzFvpj+QAO0daFCZAkmG2uJ2d2cBF/VnMPeAFNsHzrIRuxKw5y1jmJ9VVJws1cQauVxDfsANKGz7VXaocUZxDtPI15X3UQebv6HjH49xa46ZYg+r7+BcksH2bfm35Dr/hfQoPmDbOGk08i9Txuw3UuioeG/h+irOUXYnb/HYU7YWTTVrRlbpBMIk4+kI/lKaeh2X3u2buAsMk3+Jrpk9Dx7PvqD273pSQiwvCv+3R+GKGcIsA09XnDs20/eypmGmILpIDv0jOU7v9PGy/wz/uf75/1LZyLHZE2A/Y/N+FOnMLor+jyWcFEbsspfmOA5agLHGGPu+/VFfI68yV939Db0HFQTnIR38LkfH3GBF4v4PS9NBAsOFbF500UYEwDEZ9UFxMk5I4InK8yJjxqHuLXxBbBUdxlXo7lKOM82ltjavYmT2qTvPihXB73MdrAp3+dLZvoFcguW0kTkqSDJqLGhMDTVlVy0ZoE7+WWdRIzGc/Xylk1F/0E4czgDhOVdI/6tjSUvpfuQNk8ThJv5t/BjXdfxHVmXiB1/fnCfPpVwM788k7RtaodrxnKghShXQu5roSe1SAP/Zxvw9KX7aP0HInrX+w04kVXCU7O3Ro58f8Xc+pJMb1abDJSv5uA7DBaCk4cCAXLTkZj26A2tvKmMHhRfwz+XRlJL4CA1FsQKkOltlMQao0//nYLf03tEzZPxpdPGpuAW4AvdX7QJpJcZEqk2LG0cVE/PonPw8vlp9E+DRvqUWgHuMHqdXvCFppuiMvEii/V0yPw+2gUAnCy52zC6eQdl9mub4MO+McrLIp5WzovBv3c9o0ZNu6kD2azAa5imX2a104G3cvDUinngy2NPUG4+kzCV+0YnTpoN5ut/w1/8114uMxu8MPmG13WU07st7YHaKltiX08UZTN7Br0pXwEvy7xAB3PaYODTZ1zjoQ4Q/1ADb09PIaJ0TcAS/00gcJoWodFEg5JgRSbT9DqR/OQMOHygAGhp5BIGmxQBI58CBj2SiIKKEd6p+1uA8WMPIrtLB902RNOv1WWIENmIhoMf4kXHvM7y024coJ/usAAT1tpE7Ql5euGK07Tz0yR8r0E7rVdsB772SRF1JmeQYIPpyGTjV0yuRzUtlesBYusXEuN+xyn6kRw4pvcdz3JqFFXe+U6nasgS27UKRU5S+ymFdZGCy38NaI17e+hHznx8uzKCfhJdwIL9OtkPoU+Bh8pbpiHizf/U/+b8PUiAAURnyPHY72s6sKr5rVidvTX8DVIEcHqjoKh9L5fE2y1Oi10lPjSsQWYGX8L9dXWIP2u0JGE7XqGN8g8wkSMh/tDpKb6k3MEunx9HGq8LJJw32JOjCcmSA+A//39mAs7sPyDMe/YeLiqeQris0ZdsZm8SNz1b+M/27Rb62ByAobwc9rBqITeUJsW9zYxgO3JbuSYRgKR4OmE6Q0WSM/KE3GYdTM6JMHV/M+cgJ6f1lNscd0lyXPss97JiG1d3rlVy9e0k9kTsWXH4pmkcWH0QS3WQF8tZqXAVi2LQyW2qzEhTAVG3Mgkd6rMH0WpaxPi+LlRddwn4OduKSH1RjoScPkxXPXHEMwLXoWv/yALfq2I8LHofSvYM0k7sC1z5yEckZd4tWi08B98Y/wnRD2qjlcNycL/JU7A3h91B21QrItd3KW/4dqEIsdnCZ88HYPfzqsH5tYFEsYYctjFGDxx5Op1o23AHvfdEGXj0ShELfvejl5v66duyMoTLqItr6bv7DXY7W9DY9TSS7X6M9t5ng49lzEX77ZeAkW8ahHmQNboreIAW3OvHB8sUUTAvgN6a4oPPxBE0u7eBVtubif/S1MXK/qmCj2H6xLHEfiri2XTUr8WIndAXN1Ym2yCHd0uJt8fq88L/nKaaP60UtFceQT41R9B9Z67iu99LGjiLDnTotxrc7GFKh5g2oTbZd1jixi767t4g1C+jmLV584pe8cQVe+e4El6ruUKvXpiKmRq5wD1vLKlVjC7Kv/FJfC31MLqnxhIDg6pwRl4ksl/pPGq55yQrdjDlf62uwfy5PLi4ehVyZe8i/pDwGJTaLsOHAGEyP3uTi15JgdHXIaCoKx/+/BNPIaVa6KIBKbbwghY9MfYBffeonI2ypBczLTHUy5c2gi95ZhT5IZLmXd+Ly26pR74Fr8V0K5Xhro35+LMtscS5zKWS/8W/noK3IPXvQQEmMuHuLI5ALp/qRO6Kopj84PXMy8kiMX/yCjL+IcUfjesV20/2I/OueuGXLE/jU/pPclFRu/g/jJ6zJU/DyXKggBuUeRHaC+9yYS5jrHqVFGdYFyrcYFdNhBW0iH/z/IUZq7Og+/Qp+PpfkyRjoTakp4Eqsa8uXbihmoLb3L/C3VPiJH0HOLhHTxFOHpsr0UqYyS0/mUvsjr4nOXnnDPmh8gw+EZgoLMpWJqc+XU92yB4Xbjp8S9x33pYL21gt+ddbyDdyVsb8+/0J2XR7zKHFkrnKyHEPJi1HubI27OfLOFg0coR2veqInXRVg/e6vtCpbBWWn+IHnX9foabCadjHqRfZa1uFlNsNf3QBwNlIKEWLrqzFxvoE0LdFjcpZo41puPWwm9JdqMzxcPQPm8jmKMXSY9ansN7oSPhviiPVba6LlRfLwm+jeTT29QaWmZUJP7v10K9yo7Glrguh685gunSXPWY1VQV6ls2hxXQl5q+5H+YvW4m0BCjSwTr3BRZ/XejUEzLYZKPX7N0eWVqmLRj15KPsmuFJ9KS1M9DpK7TYWTf0MJmJBEw18gi8Z81QvEQ7dG0cyu7SS6Czk0uxM2rJ8KjjLOTMDkfM/F8T65dXzGNf2qOzNTrFL0pn8DoWnaeMnu8VGJ9uEGnJzEdTES22/3tY4522p7SXZw3+d+b9xor0c/SkNTW4i9EhXu5HeTRdYzrrrRhAufs10weX5+N53/dQa/Y006+88/EMXczlw2o5pO5JMaOXe556uDsffE1dRmwe7UbmjJ/HLlKdbItDAmifRDBzfgWQekkO6HItHvj+XRlePKXLhKZGYLnna6FnRg7vXGkGbWV9FJ+qK+/23cgVzTa3Yr9F/OZ1bw9Do/StWE50efE2r+tuzY/8wKHNKUjx3lR6d8hqXDatHnv5QAn/we3jVqXcJkCBHFnjtPV/8s9UxopXa/LYYw86yH/r32DBOy/yz2u7kCMP7zIbGgk+aprIpd/UZ1/sVycy0mUkvt5ncafUMPjFw18YpL4a36HdSvx7HSEBR+3xkCWP4EQ/IrxW2C8Q7JZiY003kylVP/CfP61x/qENZLO5FnQ3GxFQb59KVr+aBBcvzcHVGm5z65eko6n1P3CPDBWhz0J5uI+Ug2n3MInq7dPscOlKfPrNc2Tm3gPQ8KMhzJ2Wyq0qdeDCU6vgnsU1klvXBvmPMXXcpMFWWHzxOWPZ9VS8bEUKF/NhBprV4IC+lW0QN+4VgdkrywEjm0V4KLDo5mP26OSxGnazyAEpv5eL3PuxVTycNyYirr+nBkCSgNRZSSG2D2hv32Q83k6OTmjvo90O3MIf3WyhOr066Tspd3CVzk5R2398v/oYg6/vD6Nt+FLAdzWH3zg8Qf0JlQF8n1r8bt2XxW3NeSB70QVCtr2U92eDL3140z588YkkdOOeQOAQrEOcrkDQ6OcHwbr56cSn9ndURJgROr9zA5utot+wsOok/feMEFe+k8PTX/aM2mH1SfD16hnkhJIm/5fPSdicsc+V6vNhNMM0yd30FGpplzt69rPUf+70jasarxAELlhJzM1WQe2iHIF6wGSiwVoJG9q5BigW4sR1k27kmJQe3ROjh0vazqM/8R7a4eMYbhf6kRqPMEf9vzuzzC1N5N7kUirKI1lQcI1FSkIiaPlNybjGyD7qwfhW1PjVFlZn60ijs34ub8qmHUw7Go12DrXQgfHFeJfSXProIwy9HKHAarnIYQ3rTYF39yh+afdPQN0mMEqdBzemyGO1oQpg66qZhH+SMerfEUZP1LzFz9TaUvvy45GjcxLFkkNFaOQKPbB69Utc9qgSlr9tPahbMZNYX2OC7SxyBHk/nYiDxcW020Z5jB64wXYYxBAhn2XIAb0MCdO6F7oO09DoisL//P+i3ymQfzNRnpm7fDPRanqV8Tr5nn8gYh5nfVqRWbmsl/lkLUuuDV/PX1ekJ1hVI8ctGKwRlxb2EbrO6ZLsTm1WXUafpTWriBG3dezd53vwH4WzuV/cPPL+Ww+wb/0TYYzUOfi9+g9+w+29xKbZBw6svQ31RguEzp39Apn1ZfwfSlakklUS8WfvaWLCJlq43q6LGDsN8N/BbyXId5S4L8klPW8scPe/pctJDzVwYQE/JQHkE77u9myM3pRBFHWMiLlnNgy9xZ+rmamJ+Y6HAUVuMmHmdBcLuD+d6W29TWQdt8E6+iYDrR4FIlFbATv3mwDvt4QQn84Foo9m3KOJo49wHb0WtC7cAEQMKBCaRYqYjv4YHVvai489U8VKl/6gU1Me47Nv/TdnjRs4IzefQHcrYd+ln9IfT1TgokJfzGa6N1AunkuoHf+AXt+/mT5/4TE+utAJcFAaG/Z2hIW/sqk6C3k0npRna6PG6X0WW7FZT3gwIPMgHS3IQKXifVmzJk1aYBuHnj9pz8o5a2A/HmwALsJpBDc9H736WUQHTU3FKaNNmLd7Mjiqup8QhQ3TUxe5oqEb17IPuxWwY+atNOn9AU86n01Nq3dCBu+5iOefw7FeDwm9zaMBX/ikiO6IwVC5eRYsu/cqepdJohX+rcKl4o8jnr1bqZoljgKDpCsol3eDxgdS8IEvr1Fd0yZ6Qr0eP9PRgIS536EObssXDL32wp678MBouz1BHlTBds2YQBdDc/j6ZTG10NwLeekWJJYfMKPdZ9ii6j3KbJLlVSpxdj6Sc2KT2OdnN/puXgE9t60I9w05Sy9cp4hK7bVmbTL90epcdbq9fwaeGf6NV5zYLloXKiOYrZBLV2d4obemRrGwjAfW8FyweE4TZmXE0ju3n0Iv0dasnZsxXnt/LqGarifRfz2TNGv4QjxHEUnmrI1k37uFnNzlb/+T/zlHjBi90Xl8k7AN8IfvSv6XLe3M/vRh4mbvf4HpKE+kJpiHDUzUMCaXagVDt2thu4o0HjyDD4MPnCaFGbXkIcQXxkT4uofvpWCGeRbUTtwiObb8MuT0NQnDmd+4z6ctBOa5m+GJ6snCF2eGcfNaltkx4CQcjenDsOHjWF9xjGDjr0sQuisRK4cdJfv07ciIoEWsaFTX/WSiEWlPmpDa4d5Cs86TYkLQD/M7PSXf3roxiXOlxFc/xXCt4wKg0iuPzfv1gJ3lMRNgum1obEkSK3s/F4wt9cVM/8jA/i1PEaQ1htK1WSA4PNUfjTDuoNr1RQLew5nYLDSFrkw4hh9bwcNc/EpoG9kK/ETGYyQMn0otWrdAcG6siHol3c2zPjdbvCEyHwxbT8IiG9Th2MY4sKD+MJbBmw3n9l4SuS2K403m6TB3sq+iCmNJdJiyGd5pwWG/9K+BbUd2E822bRh+NAGsHt9IPJ1yFcuLDAPYhXAiQqkWiwFDtNFWHlF1KxYd3adCF7fb4r5y0Sj9chIdlymHH/BUolt+n0aanqSJj/pU0i0p1qjd+ExWZ2Ye5WtJIFWbrMV/5ZPRkfHfVGDKJFzNYj6vGznT+FCtDyspqQDGcUcwxGgPHHspK5opN4l38lsFyEofofvXvEVHZ2WyG6dT6J3ppfSOisP4x9cJtNVkB7SyzILNUNlFv2oVoN+yLNiCviy3j/9cGl2WemKNYgXGeVc6P/cggAWXt/MD8UhGu2wj+aO5CCwK2APSl52HPdt3oaOmW2nR7AW4ceA8akWpCrI35gdT+csLXbh9hBpVV8LlO6poy0oKfa0iB7d5TgHrj2/BbgAzeIi3QeRxcTFyzkpZfLcpTJS96B06edJDtjpW5Nb2TBo9Jv1ZfCDNULBKdlDwyyiJm/j0itD6eZ4c6qmRpK9IJ6cueECE7ctzz4M13Ft/KUnmBt2m/8W/8341QaBTNhO+9zDnePUgvoI9IGDetXITL0SY+ehO/uh7Xc6jw0OsWHSW/7J2Lfdijwxccu4f/0j7CDfVIYGz7NElBqc1Sgq76sXPnNUEmmVn4X2iEM6/OoP89/aGxCEUwd+YWMDcttPkibluRHuHIiFTHCjctPASDPctg/uwSMnqZQuIwW08vBRhyGe7p3L9ejHwzM49kuYnA7DnZCw88aVQ0is1zBQsCmFmLB+Ef34f43vdTuJ7ZGaQplvLwaHVC5mCutvwwAVVMK14Dpa28gMrNeiO9rYcpp/vtcY7D0qDi7ml6HGVOna2nzoIIKLRrN932DcaDaBVLhx70LcXJhz9SfubVaLFjYmsX8tB8GcwBBuGfDho20BF21UjR/1ixOVSZ+nDeyBqczWRbXf1QVdsraD/kXH4uq2/6U1jBaikrpqtKtIFpyoY9Nk1jnV4VQHofEfMduEy2G37G5QWsphP+DmoAPngtr0KRpiOsNO3vASbL9ZiFQ9y4Xu7Gjr7yzLshJYqZBs1gXW6Mtb65hs7MjeFnmcejV7OO8ySDmbgVKsDZmo+DRZOO4HsvedLVW/cJDDaGQVEEWlYX/hRmDESRhkLvyKq+0+LQwUfkfrgDLoMi8NT/ZJpq/4alGiqZWmVTTR66jnqXF3AhvZUUb+ulyEv/GPEe3JzaDPuEuq/MoC9lnEfFfi8pk0ia/AxpxL6ef4lVE0qjaUbX6NOJhqg3E+MfzR2AqlLhOh67TWs8cdr6J5Rffr15RO4T02R602xdYOhCx8FO43pJa+noV/s/4i1dv6gW7cux6b79bJkvD82sP8O+JxwkPhTsAg1qYij3crW4it88jDmUDl4PryaUFx5H1MPvgJepSYQxfMdBFvLbAUD/U7c+Pok/ICQR+iHKEgOdmsTeStC8SRnZfePTvc5nq8xd7t1VKJ0nEFTm6rASe2z//P+x075ExBoVojfzu/ktKW1xdnpU9i2kLPC0/rP+exEoFhe9ByevdaBXmA+Yfzc04Tr1RjKdOFipPxruVjUnYN6vKkBsqc9icGKxaz/42v4/Nl9XAr+SKDi9Y7dkruPnK83gruY7IOar5SFm/r0yPgjm4hF60qFPY0pYuPOTtbLezMXzeDQMnaM9f5cKLE7ooi79/SJz2XEkw76EvyL7GqioiVCWPJKk+nb85K9GassOWlWwryv/4BpazfCodRBkemXTLSr6hzLc/WnqntcsHIlJTjSP8JbMLKTysvQEmipxYtu+S5FrHycxcv9HvFMhPdQRXE9e6j1HnL9wVb0QcVmtnmOAaKfsh47s8AAxg0LqONJU+iupQOC6sMokl2mi10SWcLQ9YFU8sf5WKJWP7s6p7xx7RlDNKdwXLzu8S7KtrkPTf7Vy24yX0BJ7f+Byty5zF7OvuVGjzvSk7z+Cr71322MrrajZf2kccfSWejEiVb6jXsJHnDC3hn9+m7xlr9JlM2lD+jdJxmgIjiDCKfrKfHLfERt1Jx9+Gg7ouEgosJmXhdMcbvKy55YSw0fdBIkR6chP0q7qTq164JkdC2KaA3T2fEivO6JH1I/6xVV8vOaAKzSRT/uc6cdllvhLfdbeZUnd1MG350En57eRXNrx2nZhgncsL+bcr5YjVz1/Cm+L9lE7/56ArVMWsIK7gQhhn9iqb/B7gL+0izRpit3eZeutDCPHB7QRxououbJr1mT2x7gTtIizP7UMlg+j6Vrjs3EeE9mwrNHWmhFl3TMWdEHMiMq9CMNQ6zNq4blzZJGHVam0z0nd+FLIvTAFJ/ZmNIbK0iZxNFSkEXPrvjKRi5MA7Yu8zA6PRSeSAhnYg3uC44vPcJtSZQS30vPFq+K6iQqtGhKSueCwOiClbBYNQj2L2LY8Ec2kqgLdUR2FSrecHSLZHhyGdCcdxfbkHL2f+Z/L3luEfv70eBN8wnOUT2F/XpKFZ+u08DpggRB+Yg2M+pzi3x03oTO/L1YPH/Lfu5dhAn/D9Tld29vh366kbRrmRI/0jcWekR5U1n31qHp0U/EqZtmwXSPROKJw0aJKaZA/Hvby45zSsIkAQ03O90Qj/yaK3Ggj+BGuun89GdnOHu/KvxKuhTLmftxNZgyfhOfivveMSDtSrXgnYIo1vmGo2TN/Ffg+ZfDTHv+VvJtcxGquFMHpERdgOjb55TM+R/0jupqXKMjldI81k0F1qjj6/Ky0T2T/bFgYz7U31aKSQ3exRoKPeCLio/Ul7x4er20PX5qLIby0ZEFGaNf8A+7Poj0yjKps/l7BA3HxdTTf8qg5VMnPvpiIR0yGkVnPcrDTxV8RoIlpejaeyFsRfgTER3oDdpOmBP3pukiPzLjkE9PCsWZn5yQ5XHVyKXBQvHY+//0OcAPPdO5nD1QyEM9EnJRzdoy1shfCXvtnIKtcguCUYdjkRNv41HpRWtZF4/vCLnCDqsXe8LPXt1ojLQ9NqPKFV62e4giUWuwktnzoZNvDfpbRQt7NyIPHVdfRWd0mmB6mvNgWIYUv2GtDP+iTgPUyiPRMjtVLLj2Efts4iSqJB2Gnbu6CkYP56D0QyPsym956NlRhcbYbMF0hBvgGY/f6MpQHexbnCk0xKKxdV5XsBurU6GUqTRmu70Y+7lCCB2f0mhsgBsmvCMNa72mYpbq5lh99SQo078VndpxBi1s38w+M/dA1rvEIDOxjWKF+2vR5w990aRGBzbHaKvoXp8UNUh/4kehFugeGXtsna0yHMZ6kMeWAeg8l5lsoBmghFHPqe6yNoEWhWHpFwnM/t1M+GB4IX/5tATBQIIGp7IMF9cWkOLaJgvyQWY+M73Qnln4Rw2uE38Rmy25Q7z+uE/SoR/B+s1VZXdpCtwXBluRm/efgsFw+H/e/xQvYdHstTrMlderiGuCSnpdzw4M5YnYvbCZSZoSwc97VQ1HVSoQ/WOXmMmz3xFRikpM/8l64DAdJXuHvbCzRTa0/0oNqJSSuPjsP6phScEx9PaU7/xkm8f4G+Pn3I7GLMIAkWazFsUIEzuS4CnuLXGzAUpsC6aRxTdPcjft1dyHYt4QW9F0UuCp5O5SrAxfVqpxcHmWJGCHIZ22VBfcWknhb6h48KPTB4t77QsHa18go9AS/fxIh+2Tmox8iTBGBYGT2BDj97x65WGkTa5MLEhKQFNDCUxOks7C0V7Q4r2UkUmdTg4bhiMwKI8y9JzDWowWoJvfL8RO9fvCPfO9kZ5ndmi0+7B4/YMB5P2Fp+i2j6XsLY9atwv/ZiF1s2XEgZUrecvPinnxqwHz9bgpmtyDY3uqZ0Hp9fWNAp9SUXypNx9GJlIL5f9SWBYjsErURKRaW5Fnp06L3+HpNBbNBw9jPuNH5xqAY993gA1ZW4hRiRlSHVuAhGrFiNevrKe59hIwmB9BqGAN9D7wg+6WSBOt91/QvNOyYFNcN35ALAV6ZeyAmkCfKJX9x9tfE4XsBTLie4nDwMkfY/hVM8iK2R+pS/sqqV0YwGX8XeieCWPQXCf1X39H+r+DHPg/LYaQgXic7ZrpX05P4P6jfZF2pKRIJVFSCHVmzn3OXZbSQirZibJFFEKlRZs2SpRQWVIpKUvqPjPnPnMnqWSJbCGSiviQnd/n0e/1ffL5C77feXQ9m3nNvOea63q9hjkRxipkbkRxA3txrdoidqboDeLeHsT0v3qP7jK8+X0W/nt9B+vQJ48D/ZfiRZnTWb/vBWhR02a8S2syW+qmJFrncAduL7xOtgVWwlEuLwDzbhjZ2f2XCvk8Gp/6JM9SP76A979j8eqDGWyiZBc4PK4YHb9WzbBa1rDwZDEOcvdjZyx3gsuia3BU6BaWu+YLv4NzuKt/F+topAcvvbmAq4ZnsqN6Y5kjUfnMWsVvMmWdZ4xoxSyp7f5Q17JzUunoNQZCytgs2WSrShhjcwxfPTWDPdOhI1sc95itCTzRUDplCzuqJ14cUji1Qe7/jyiX/6nrHUOglUIk/txuIquYdwmmmajwmod2sv90BcAc8BRl8iXMEq1+HPd+Au3hXkQOV/wBM+gKZGPxW5SUWEd7ZU7i7zWMEz/ZzuPChM9w+IitZF3PfviHvsybWZmKZ8hkQvWGfnrbtBZZ7Rp50dFsVd5Fw16s9dKRuT7voFAx61WD3ZYu4lxxV5oWsrTBrugsjBJozDzIZfduj4E/fs/AX8ePZQ+9iYddfwuxxY4wdsjrWvj0VgI+opDEbkmJgt/CXHGL9zx2gu4EaD/dFb+30mAz+6/B+XVN2OrHfjZG9w30XOOI1axN2eH1znD6LVO8ssiA3X5kAtSdl40zh0SxqYmx8OCeFJy1YgX7c0U9vOqcjyUlJ1nT1Aqw+tIN5HhfwpRTo+DNP9G40M2RPf+sE3RrHcTbX61nHSdGgc3kMwobQMw7tSI4++xJvEMtib1cMBJ2FqjiFjN11sgkD767NB8b3Xdhrf9eh0efOWLPKWPZA8CYvlaQgi1GFrD5x5bAaI0c5NdZyhjaS+GrugT8gnJgXz6YSReU8Dh5VAH77LEOXSfZiW8NBLMX94bSjm75eM+Fy2w8ToPW/R5o8tCLzNN7p+D3Ay9R4vEh7PgvvfD8BBd8eq4jm1uXAMtVulDH2EfMz8Sx8PH9crS/OZa57dIIldduxQbTTFn9Dj2aaUnGJu8Xs/YT9egKu124xTmQ7TldwG93shTVVN4hTh/fiL4d+Cn9NGa0a2jubbpjBCs6ozNB3FLchzdNvYan7FxImmc9ANO6HnNtm8cyAXe/gZ/HtFB6izvj4TEBX3iXAdQCowQ2qRcce7MWyZ0fz2x4346mR3mD38GThMDzWrwDCmc8VtfI2nxXM9GRg3yNQ5Zra/gjIXdllVBNaTc0TJ3D59dNgIsdt5NHKofwUblyELXsnNDkv1hQVshns3vohkTfCnbr4BjZycZlrv/F/83eR7TKbgNp7Pdg8Rm/s/jB3ZdIKcmfrDi8mU8zvEBr6feSRwd6aHMul391312spHiMn/3TFsu+1pCKCSm8uEKDPv0glYRazsTTor1ggOZOwaMzAo7yrobj17BkibofCKqNdREl+IikZzYI+60NxRqRyQ1MImSrIq4zc7oj3NTrXYT1V0bLxnsnNShoaWF1e18gEqYK0+fnYJMeA7j7OCdgE0s6B6/Cl9Rmsy+tC7CwrBjgIk5wOBUJmqMecaqZeaK+3lmweEg2Ur2wk5GapKIC7wuUivdl6dQrcvyIIyHw7Q4TssnpLzx0bitW/6nNmsOh9AXD72jCF232/MxxeHykHbAfuVC4N9IRZ9gUg4xvKwQ39/H0t91JuM5kNhuspEY3rnHDlT912JWnF9Lv3x7GF7L82DfBsbT2fl8MwlJZM6M0EPZrM/ctNU80rFqdfj9PF5vsNGKd5FPgrp6HnH5cMWOrocorej4E0ZnTSJNmMXp26DwVtPay9H3KfXxy2WjI9umRIfXFEr3TN52V7XhsaD+KT/QzgqalbsSgVIVvGZSHamNcSI8klv++5g7s0L9G9qchrFq4DGqmjiEfdp7Bc7n34MZmFSKcGcsfjaqGc2dmETn3VGzSuBRu+qxDTuXswU/UFaDCjTcC7CjFa5/IQe1fOqRwzgRe5WIknLbhALm+6Q8mYW5QYYInqVhP848yamDp8DLSI9yTsqsT6P3nl8nuBg2XPj0xmTaeriJLCp2PyyYowCGtX4U1qodwkKMF/GTiQaorQ/Gh6b7wTYkfWbXDAs9L8YYvkmlirV6BO3E7HFIcT16u5TDjUEG/uVZBUh8241Pvf+CRmn7iE8sOCy6V66QzVO/I9jt74NPF5nDs3+mkqGom6lwjBuGmBwWl4pF4fd1B2Nh/hLSaj0Re5WXQdOwqMto9k7jmWIhm/p79n/5P3fvA3NwmzwRM0Gq47PSSKbKPE10ZfC4rsk/lrE6JQc8/RwWjosm8RLIEllpcJJ1Li7hRbo/gvvKrRNPUSZQkSaGzDk+WtQwphk/XKDO53Ydls+yGi6y6Rkibxg9z1ez8Swd4HZRqXeuQfewcTv+wyeQLiIvYNlNHpnV2r2C8KrrBkD1O9xxieU80Q+a/lMX5oy3gDwcrctFiFR6do/Xvvk0lc9O0eQeTx1AWVEfkL/rgybNToSb0Iobh5/CbxkqIFQ6R0ogjWP/+c5jFZJE52+fiO/JpsKhBTIKET+jDoQEwU1eXuGxT4VsHEmBTcB0x/acD87VTaa0FfeS2PYtvvCqBI/csIoevG+Jup8/gnJcz0V2rx19uXwLH+vcTTZex/N0Df+C0xf3kbNQUXlyiQE9T6CbzV63moz9PpXfY/iFFa8/hdWWv4NP158mSuwr8TD9NumHxK3KzJg1fbtCgn1SUk3VTXnPhqqrwxmx9ImdpjuP8PsGPI54R91kT0GdZJbg5Oke4KzuEhykr0Lsu8ORnvpS78jIPJHyfLIzRGI4evyoEy89GCwZf4yU+S0Op9HH20vSKQ5R/6weufEmnaIpWGqqoGgqvuXUKHzOqnY/m/pBYxhyju5WrAN71HmmLnjCp+8NR275/c0lnovA77rBEdOi+S8qqGv72vN0uKfpIkuKXS/fUZUuKz9RSTY3R0mhLd+DerY5r0p8xDxXkwC6HEHQiZgrzafkWUBY9Dq+bOISt728ElqtqkaJ5OXN1nD6srZmNf7oZsP2iUDC+bhzOh0NZpbDfoDePwRObxGx5finYNWIAtXysZ8LXWYjyTH7QK5aNlX11thctajuCT0TMEJu/1sXnHOzwErERkb6IAX1VT//NYbcZ/dpQIIp9jhZeLmZuX9sBgmvO4zbakz0wjYDfpnX44s8Y9obkKvA8FI+P1LHsf/H/Y5i5KOXjTUKrlLm6N3mIYnacZ11YzjWq/JzIHyuRod3DGnZe1oJKdS14UcN29pn5ZWAW+4y2r8shFs0vpF51VXx57BBxY0oes2eRtvTax+uy5ITXIq1t+0VqyVLZ5xsmYIU+jcz44+JjmldwcGshtvMxJJPOHkJDhmjBiODJJHHcSWi9OoROaU4Sz/WRcCk7buHHBuEkZZTfnO5JjlTcs+HSbBUlNHPAEd993sdIXUzRzsfPUMWJMibZZTKX+UUV+fy8IZoh00TQLBb7n3Jg3/dbgnVOIzH/W46NK0gFB6Oc8DVNazaLFNYXr/yGJGlHmaEhj5DacHW+s6eepXeP5r5dzkO78TFmRPkljgN+eGK9I5tz5y/KDrTFnTaT2OAuTRyotB7fmQnYdy8n41mWoXju+hBW91wE8kwfiVtHP2M+RlagLdqPsfrSbHYxI0XttQtx1cLJbOTVDpTmEI8fraZZ6WExlbYw5t9svIm9NmQqjt9vgidFb2ILn8skg9OHo6IIF2b54ekox9gKz7MexVqsNAO1626i7r4G5urLLkr3vQ9a67mBqQ7wcbm/jEhW7KyhU8ZkUQbjh6J96Klo2PgZEs3GBMqgbpE0s1JMyTbaopYDpoz6wqWoWb4CSJ2QIFkXxC2pzgVj5WKE75rbJGsEhlr+QSQVXr3illgehw8/uZHP7VZgYNV0bGipzH60/iQ6OcWLHppxQPZDORdtHFwMRzWOITdaDSTPBXMqI3eadE/sL4m88WQ4yiyXVEeaoUv+vTB0fC5ZI9fMBV5IB+uuLxJebluFGPFQKHkkJqPW/0KRV3hR3PNQ2fyBSfTxE/rSJBd914bJctK+wUpp6uGjsgjQL7k96Ric/DuU+GROpBxNnKBLuRGRSw0HsyqS4KWwPWTTqTiqP/QkjNq9h+hPrkOJESVw3b9aITIf3X2XCq/7eZL/4j+a7xc6J+aJHha8lo2YNpqY1KsymiM1Gppsu4HB4yg+3jJFPC1HkWcm6fDgu4ZMW36i1KAaM18fE5lP5wPmh8UeEjgyxXXK9Cei1r03Re3hjOsbfTMheM8gIwdMXe8235K6qUcJdUKb7NDmg8jv9WSg/HWkAPU3w7TE4zB+cSJ7Jnao9Mc8Nf4cGCnzNx4rmbK4CFjNDxUytNvBzMyv6H64wCze+gvU/fmK3P2PMwselEJruRLsZ7uS/ZyeDCcctMeBatPZe9WjgPWeZk5uqyazcWgmSLd9yR1do8lUnX/CfbqcT33ad1CaEmoN5Kdqooy4BlHEn+/Ul+FXuXiD9SKzKlW4uPU3epVyiWm5WAv8t6Shsop1TJS7CG5SGIKdbn1kbqytBQs9dyLtO+uYXZwhPGgoRbqNN5mk9z5gk6kSWqihxkw64sBtfa1OJQS38XKTckDzqyT0e/oMxplOhrFzx+BFf03ZkWvG49ciBFxvVAsHEmOg+e9ZODxkBBtWC+Fq4wuoIe0D43CiA8zI80UfveKZJuq0S/qs3RL/zr10TmWUyxHuoKR63156THuIy7YVhyUhXXvp9GdRVPbPYq7fcr2osbQE/CxXwePQZebh/E6w5rkSlux5yEh/fQVxj9VxUt0HJm7ecOjz2RaP3DaCveNTCx4v/IaC8wTGPdoYuh+Nwurj57MLn6fx65t7RWl53rL5cu4idbsY6f7Doa6vzozgv/4skho89JZVFuyAJoOP8OX1UaxOWCxlNvko1lgXxT6mLEH6yS24wT6d3fZjOuj5cA5ZbDnO/ElOR77pAgp0imf2znSFyevvYIEUs2/u/uBDdlyDhvknidf8BmCvfAy/f9vCjpkZC3IytXBYIc12lQyFRT/O4tk+EewozWGw2bgDtyueYm0uTYcuzypw+b0KtiX2X0/duQm/vrOJbdDIgNduXsRpMdn/6f9bdFLgyswBzD4B7PqnYyB9YB7eoFXJiHKLoJrPZ7TTqJLpn+9O79dQgt5Hs8mP1RXoZlYhWDqhWrig2CjsadcRfSzokI3Z/kNovxrDVEWqNrRMvsQ8Qpv50nnvxEaj/fmQwATpvEJa5u6bDpzvL0bVHnOZ1mRMrwp/AFOXvGN7byzC7KJSlyifY+Tk8DyoVZOKqV1SNspBhD00s1Fl/GqipBiHpy+Pg7rp4aSIXoLXFs+B8xw1iZqjFO8cr0yHP0onLdXxcMgDgGPe+LJ7rGNw35x4eEy7lcwYmix5b/nZ5b5hCf9onR4u7lgGvfYtILt0p+LWCSuhm+0w0hnDoeGdXwHtXyRYDzYiP6YciKafFsx0AFbQ1oQTfbTIGk0HbGhrD40XDCcbR2Wi4lHhwK4/SMh/C7HDdgu4PUCbGGhUUPK1Gdyqu/4i3fBbKKogCZwVbRVOt3eiJ75JoDt8qxC/KBstNYoGlxdtFYRtGjg0qwbkh74QOjIW4bfONPwyZgvZf4nGH3RToaMKQxJyzdBgbQFYNpUV6g3NQP3wyUj+hxrTYlkAcjYGoIvOy5mgE6bcsa43Lge9bvIVvetBtaY18t8zlDnd2QAoJTGaud2d2ao2AmtdugZGpNYJq3+NQ64fWyhXrXPSVwnxYOl3LbRc/7doxu0G7jvtThU/tZCi8Z6w5E0zmltwjlGbpC5Ym9jR6274yZb6MLOPz+BrO0YUuIxUHDdH85X0xshbGynnXSEQx31HOlfrmOXtZ4FO2yduv+VvkVXCPhw0Px4WJrYJ51aOEv36/B1L33mJXVU8+PNuMZiqTyP69Rn4cNkvEJODhAmBnlD9xBEUr7eLmXGpHTxvU0eV73WZ15/PgDeknyua1CVSjKlHJne1wPt4NSHVT0Be2hpg+XYlIdVrHdqYc4qK6roqDZM7iWNSO0FCqNx/+r8w9A+00Gz6945MYPv0f6M8wxKwoNpWSDmbw4tfDNDX+6vIE7cMUQo7Tdrb8lCsmH0Ht358h7mWfWRFoAZ9/vUefMH2AOv5oxN89HrHeetBJsewSfpJpkZLCmbIHKQ8eJfhh/QL3Zm15l3Q2H0PXK0TzXY29fDambE4+LKmrHBgJQwasQOvWavNbj5OQJXvLJTsP54Z8VgXzmnTwqf36rJbunigrySPP3AK7LmEJ/Wai5Mpz+EB0mVqI+G6Tg+sv9KcLYydg1RVWTDql5pgFrYeEisBN2zKY9VvvKFWGloh5sdopqZ3LBSm+eHSkf7snjQzLj8xirKeFyAtPa1IiVAQyjMby8jdCgRPjWPRzbAwJtCkhjrhZIcaxOOZX9/rKLVH1mjNDl3m56/1wCMkA3ETTjIx63olF2uHUXb6AdIFDwtR4ZIh0PnYEPJg7jg0+upq0KDrIGQZbEXhU+rB3sJYwdJtnORW2zmX1QUs33NiIZyYE4tXrjVnm2fUAdThgf1TPNjVq4eCNKsAtH3rVkahbBhkp/ciNX8t9mdLAue0tMElbnKAVOtZE8paFAg21+YK83zPI+0Xm4FqyHKh+n0Z8k3LAUtSYgT0ZQoWwAQYf7dHsHuTC0Qbz6Pn8zKYGEuMrr9fAuKulAjz8sZhYw81eLXEirxrdMTamxXhlmQ9MvZ8Gl45YzccfLKesBvccdpbAB9aTyN3yuNxKlUAD3zcSxSLBPi2TETbqL0iT+uV8aqIe0BBKBGcdmTjiFv2sHaBG7m4xB8nPnoKRuqpEcU/Jbx8TRvMafpEXl42w/2XaXg+w4KMylPFN93l4Dg9Y3JX6zR+KJ8Io3XOEb/XO3DZh2r4fnceyY3Ix5WhLfBoTCLZt+Y9UtBSh3ZCq6BrH47rlmXC4D/BxOrbS3T54ShordouWNw5itQqPoK7ryTCf/FvM7ANf06HsKahRPiwfABsm1qMuiaPZ1rHpmLt3Rg+WbiNvFNcLt0UWEhPKLKR7a6yAR+G/OB2dFWI9iXo8CQ2B6YN5hGtJgX8oHknfCrxJodHZmOZRTJsnR1K8g8bYFGCN3xtqEGqTB4Bd3Ut0HOljdmxyBGXTexBIkyRq5e1scnQMrBRhgTR4oO4X38LfH/JhVS2+aLHRfbgV4eSsDF4M+7aeR32nHQmm+xPwXH7K3H2zKNsS91xbKOnATeDZaTv2EbwwX0Zep3hzjSbnsM57QRKEk8QvCkSmvtS+OlLZdbI8Dua43EQtIdFCcMrSjmjqzz1PX2G9GPPbHpZsxwftwSzM1+dQan1n6lRtZMEzewMOCoT4nmKxmzMc2U483YeaovNYuR27oeq47TxlTe/mK2zlsGEfiMc1/2LMchogVPVo/Gp6gNsWF0FeD9/Faprj2QmqOjB9Eh53IzamFh3W2h0sRrdv/eLWVl9EU+8sQ5amLuSoFOL4DuTMbibb2Pme3qBSeYvuN0/f4mSKpO5tFR9aqmapfTosD5KdWwO9+HROZGppzx1iB+UeL+1FPXrSVD8mbHw0UcVErxMl2rM7uKy8DlR9XtzdLQsFswt9xKsPRXBq6dW6Lvyb1H+kViO7ZkIoi/8kvYaRtVfi+lGR7k2Ztp5D0nibyvgd9BSKPIsqXs64iZ6EJ/F3PfHkrkLstG3/kiGvkPTbhEX6HW+t4lejiNU2nySTzqeIE4wU8cBlkswn+ZJrvzjCTyiSlDgzRImtG2U85bPNfVhJenwbwUAfifX4PWLHFj7hTnUwYTj6NXGNCYgrGjOo40Ebc/JYOIkRehZx3AcK7QyJSX/Zp8Fb9G+X8osdGqiJvVLKC+7X9I7ZoPOLb9YytjBQio+CrluD3ckN9KGubzPgUqePAYtGKbMGCjPoyblW6H25D7Rf/F/981i7mlLO/VQ6iRtPm7PX19WT98oayO/vSNpqPedP/7KSDwnNAIYZFWBnbpYWDDThqvId4fW64eTnnUySvlREGz2IcJKhX87adkgHjYHsUGjK+F9/B34n9xBlKeNkjwOtuJ0fBVEwcHn6RulfVApQF6894g3VrachV+N8CXvFA5wS3QHKWcVXppqk0N1SGPQ9YgtzIvOSPRu819wweuR0DD8qqSpUh8sGs5LxyV8oeDuHG7NjEMi66k1nOvtV9SzT1gqqvYF3VZJKGLXaGbz1QD4p2YmntF3hrW0ysF1mizQ0owi5k9j0HqOB4XzpcLHywF4aWAijNULIY8+l+Err0KheJkj0X9J4Q9lZlB/tgZZq+yOiyJV4ZeN74VbwXMwuvkHBF8dQtY/T8FD9syBdp8pomIWhR+Yr4POqovJhq5aPPCtBG4ZEUVSdTTow/+MpP21W4ihhh2O3xcG59yZSFYYxqEv07PA7VsBwsiHk7lEhfmU68IFUpVZ03Dkbn3YQ6kTsExAQ/TrgY3BUeGx+nQErrmA7xI74VfaZ3Sicgys9OgTCpM9gTUqR2UF2xllv68S6oMSiLh5XapsFwhnDV+Erz9lWLG3F3dppAU1MG+BdPSGVqrqyn2uVy1bVPJe7t930Aiv+naV8W/MgOj4TlzZzrA9e0eBQ08cke5BN0alMYraNbmOS1mSLToMXqNXrSfhJ5P7QnV4AN0cuZav2xAkzjpQwI+l2jDCbeTwh0Huz8e31E0dLWFi+lqUJp8O7pvGCdsd0ykf14ucql626OWwSNRkmQsqzQ4I07c7IMfhD0G4QbYgir/KfZ8VDo4flReWRwpg6t1g3DbtB7OqwRranl+Pmx+z7JQxApho8BCVii3YLHgSGDUdRQu+X2deTGwF2u4EvTivzEqe3ORUvDhqaoa84P1Gl2v7MRGuG/fzP/1f4VEJ1FG35l3TE9nM9CuSUJ0was3wEVLwNplfWNlIKxy8Q/yL8+kD59SkG01Nxa1us+l7NvV4mV01y1kE0U8YDCUb8sm58on4anUTtHhpSx4Yt9Dhn2L4xqGsWG1YB1DodKWRUQFrdrOGvyZL4g8uNpftdbRGbasc4KdKRWLarcmVBL2hEoMPScUxSdT4G7ORaKc6oxt+RbL50W1Kb+ch6bSwSsB7G2D/ZY7sgYjTaLqrFJRs8CCvk9XQ+64k0NORJIwMfYzMZZn/euASIqsvRpcedoGM1wWCfmSlZGsqoqK/xklb1/+iThXZ4WzZUNZiVAyoLnyPNglDWY8HHKV00QZ1rXFmWMcK6vcrJdRtpce4WULuZFomtXrSbum6U68pgzNRqGeFM+NXqAHKg86iY+nrmZQ+H/Dbm8a9CobsD51DSPTAk/51MoSMv6RIu1xu5u8X5YptHNJQldw23DHDiXwr7KR+nR6K7qtrMSnZx7jqeBOQmaMjrOtooFREHkgp0pkRWVdzitsmgZRmHWGP+niwZ8NB5Ju9nlk60p2bIR4LbtzREZo/GoHJfUZodMgT0a7N5dBtI8QZNv5sR7UmbvjkDPyyc4VvWXu4sd6LqT8DS6RJ0+ajlIvyYA2lJDTf0cGu0x6AJxGlAq4VY8WZZjA0EwlvhRXwkJIDnoRfMYcwDbmBx+ghaWUo/1XA4vZTrij9ruibjTE//5MHXJw3idgdN4Dmhwna6HWSyf4+EZ7LHIp3FbxgetMIiKouRn1nrzHDt6mg9HM/qXPmHdJLDS9AzvXhWMm1ihmtfRgaacRgyW/IOnBXgPH8AuTglMiQv7eorapZXNq2fSKX4LHc55sFLmRuEX/pah8lXzaN68/ZJxqzYiwuwKYwznYcUZo26NLX/0Bi4l5Kt6ANaErnBfD89QxhZeoT2DtJl497V/6f/bfLugsFTDSEB+q3Ch8DV8P3g8ew0191NgNR8O1mBxxRwTONvkNQ20czqsz1Pc/fcpNm6aaLHpfOlBUiTeZq3wtpQYSi68Ixv8Epq3BYtC6G2RNmKi1Z6U+nHVojGzdgJ0o3pPghIbPEwTf/4UZvusLFfe+TssUrYW+lC55V7sM6dO4Bf8aHoL5Ef2Z13XMwdsMndDQVMfP3Z4PcxhyUtiKGyXGRB6qO8mjJoqsi2QgLKHcwEh+QBbNySj1UvaEtEl8bxzR7JwLHSVvx5og5bLi+Euh6FoAU5xxhjn7s5KbP9gDDFnkI/sPigG7udnRvyhFm2CZ9vNlHD646ZU5mPZpdrz30vvPLmvOY28VzaYsA+CB4C958LXc8RBUOrH4rHHWw5t5H7QZXb3kLJ48VcfkBK+ECn6nEbq82ep56EjRkrBAKj8s429VnwBfmgLDJK4q/0nIblk8+T1puDePOSWZR/SE20oGjvmgAaUFNrzdC0LKr1JbkcHS7V8TYDR7hTn5WBg5DVQStKcO43kNNVNqeWmnHVyuk/PU2eOF5VNi5uQTUDm1AA8eMWG7hG/Q52gw0qPiSCQ/s8V+7ZBh1NYWc+N3KNXefgT6WfmSe4y7qUmMBIJYJwr56hrJtdYb5VxaSTaCIEj+0hp37tEhMmCnlNGwqvDDMlphO1cEtKakwdUIMmRiujbUvLoL5Ixgip1yDCt8JcNKn40TW0ID+/BgFW/M+C0JrOQJfKiEpzybLVE+hLZIOyL6IJxqphkjRRRUq7m8UdI3GSMQeTjBn1wwy4vsltGv3EFjsqkkiZVux/rPnUOVjMelfKkNfm5fA2t2fhE2f/n3vMn4DhbkNwqJGE8n20WJopbKEwPY8aoHVb5i+6TjRXtTNOR66iEY+OsjQfCy1zfwGmP0bksLWJGrodE8Yn7WK7DkVg4Wd6fBZW9x/9t/lg/Gc98dKkCHSFDzu/0L/HFsMN/zRINLrfthOZzPcOG0+2Yav4j9LrsN+zZMkpq0Ah2bFwBfilaToSp80emCzaDKbKXO6bkd7drjwf3IXsrt+LMWF1r2gi89hU+X6ebvPn3G3h4EM5XvjG+/GwMwgPbJlzjb8a6k37I6wIgm535H3LU+IOlSJ+d1gtCNoEmws/SNMOliGzrx2gskfxxBtj4uoZ/hkOOGVKqmddR+tNy4Db5YdETLUPdHtU1EwP2oOmWiYhj5bvwV9JhmC7IY7tdegmpt8Il1UQ3e73NpaDtI2lQpRPUe5aI1FYIvzYkFSPgLY7NeAPXeeCCqphS6rqkajQ8Nei1Yq5NYvXJRISep8pSpL4iXPjqSj0Wpi5rmTQI16oIAdr1xhBtSPgrNGAVh/sT+7JOcnZbBpLKqZZspsFBIhHAjFL3o82ZXdP8CuGgH1Nj1loGUriPxRhubmJzOKzENoMe0UtroazV5Hh+Gi7wa4xHg0O+tJDsTYGRuWmbPhU5OgrTAP755qy6K9vtDz+EisajWarbsqgq6HH6EXg03MSJ8jcHRrLm7uWsvSWRfh87C72DE/n93AjqNDfiryXyZVsUamp+lhEgN+uJuimD2zl1bIuIJjq+6wRT6HafUrWnzv0D52QytHI1VFXkFTXezemUv7LryGSUwfq/hhL20w4S/euBKz0e9baeXPo3iLwLHiOU0RdNpLCb6pdIJlN/5D38w8xP9xHie+m9RKr1UbwZu2aonPjrtEw99/8KkdL9n6A+fpaWnvsN8CJbHXpWA6wyEHR98qYxfPjKdbdynzQLGfVd8GaL+TzXj//ix2pnExrX/Zhx+wf8o6qtXT+YW+fMddLfGKxHB6xGNl/rNCP/tNG9FJUQP4SsMv9vmo/XQjX4cHdz1ko+cz9LLSatys8ooNWfSavjfGhL6V9uQ/+d+6bgX97Egy/0rvLrvS0pyepTKUb6sqZBc3DUDL7g6s55fIlgxVoi+9f4L3PLzNZvdTEJrp4NYleuybIRehO2nHqjZp7G1NZ7525Dx6T0QYUWkwEd1Ri+CrjQLFk+KrofmqSjxEroJM71ICi4kIlQQzTGeYAjegMwws9+Kl98J1waRVgygoewvDGM+GzYEd+M3cBNYp7QIIGxiOgbkWm+g8AR49/hGdeefHrm4i6IpCMhz+gSLXwliQr/MWj9XPYeddmMP9UXSgFicHSjOrDoDYOVXIJtGNyVSvgHM2tmHvzjxWe6k+NJ8wiBoCXzPlu0rhzJ4ifGZSLhtyKR84rdqJFIJymOxxD6iHwzyQjYstszzRE6xrz0YjvHKYyB1VXIfxWcqztUtadC4AvZzwgpJWGwnJez9wK5d7U+c3vZaeyrqIXc4th5Z9u0jgAgk3GJpJzS4/KF1VPBFb8JfBx9zxpOZmAd4TkAD3aZwhNgP7cEhTHjz1O538YxuLXe48h95aZ8hHcSCO31gK/+JVZPpteXw7jQfZx4jgIUrGGX1mMKVmJanovoDLjF3hQPF8srU8Aac+zAD7oswINJzMC3EXAfu9h4S67ObHT0mCg51DZFtCo/n2SZ3QYIOGbIHnSv5Z2UPYaKosK5WP54OfjqHZ4/ayo77r+aNHnOlrOoayNCjmzc4Y0FZnNWR7Lu/gR7BvYfLw8bKSmx68n60pLXo3Tbb81SV+2dFo2tdtuuzP+cP8RL9N9IYtFjL6bDa/9PYRuv+PnewEs4jvnjKRLrEdIFOsWX5UykyaPWwiM/o0k6/8M5M+dGqobK3mOF7/gjxNdn4h2Wmr+OQoH9rCeKIs0/s0/zosjvbYMEK2qt+NH3v6JfyYJJCqRSX8jaKxtOTTBNmhTd486IymIz7qyDZPxnzUEnnmSl6qbNquT2DuUgPpvdwvzH/x7/zuMXbcEUif1y8lj315bPXAlVYQPSArbduwPD+NDrNDZMyC81jD6idc5ZVH9t3AaPGuDrhhXCmhny3D8fJjafd/BCJxicC3wn7DRQHhJM3nDu8X+Jve26ghS6qk6f2HDvEnTMTiZ3ozcV54JvJtOEamd6Y5Y4sCyshzgzRvWRqybs4De/bHC1ilF3keaQHxp44LG5KL0crSs2B42nEBRs3Efk6T4dPQoQSPZ8Hrfe1ITSmU6ZFOhI8SniKPRy+Y7AXLkeRpEbV16zThqsgQR7y8Bx6VPhQ0V1ti74lnwK/tpcLmq4nY/IQRDLMcR96eKMfea5LgyvlOxDriKxq4TkPH5W2C+KcbvLxlNp7m3cfUz5aHmmPq0apJxxj31TmQt1fEa+pms2ciVnP6pfddbCfpSxttLwDb6POoQvMC43GyHMg35aHxBhyDNS86jy5sqH+seBIufzkCDhcisblMn+2zSYAFR7uxjv9pVmEChGU9uTibOcDaHoqHs5ZU4JzXp9k/9ZvhlIAJ+FDLAZaK+QsOhqejJGkjw6epwK85Kti/1old0H5T8myAprKKFksnvb4DLhbMwSd/fmNmDlOEaMU9LD56lk1aZEPN64nEK5pz2Ld9HPqquQlPc2HZEKoRZXao8D4ZZ9ltfBne/UKVz1/Qza6Q7MRGOUfwI5dT7MsjDjhOtR0f35/HnkotwRlK2rzK104WJvThe0ur8MaLd1hwIAvnNtThPSn5bMffUhzvPYzv729iD0XNwTNNe7BcH2ZfKyehseYPcZDBCda+yQw33ZDnA3bdZoP+oXHru0KclJDFtrf/2/fP8rjtn0hW8K7Bl3ktflHHJ/bX8o/o8Skb/LnUg5WofuLc6jPxMbKWrZljgCO23sDK/+qTU6fijcfH8APPr7D1FiJ8vToL10y2Z2HvKHZMJGC9Tq/5z/8/XTMuILleA97kRhC7+NIELHfbjP9wrIpdwx5D62+44eFD1ViJehbympiDV6qbsG93z8VxJvexza9EVmI6HG9L8MT01d1sLdHlzvzzlVPS/yyySp5NSdQEdCr0DFNuosqzX87Dgp2JpGSgQ/J5wSVgfGaS8CPfEEZk5eMp0fnsq7fjKIVvt8Bu7E3iZ/Bc9PZP4G3KEcH36CC1XL8FLTxTx0SGKaI8WQkIz28Vaps3I3rPO7DgabkwepIr2puRCl6cixGqL52mAq4bQ4fSiaSlutv5xrE2kFApER7s2AgKW6bAIcNMyGiPW6AoaA6s+2NMXvzaBPKYKPjsvRERK32SyKasQNuWLmd8mePUQtEGmFJQRda+e4i+TnaHq4vnkC9vh2EF15XwTM0uknXXGMQNtsBvrrkkwDxIkqt8DUw8fE5QOGsMOno2wdeOh8hkPoabLPkDjO/8Egac6tCWia5wnvs20jbcBzvVVcAT5DTZUbkWP69ZAa/lLyRJNSE4Wf4OzNC6RK6Fv0Vv2mJgCrWVxJUdpk7daYNtByvJ1rN6nOj+WRg5yZ/c2RFDxX7bD+CaZOHIPYnk5+lh8MeNSGKjpo8NivNhTHg+WVPzANn2SGH62oNEKyyCa1+rB4NP/RAWvRiDtq+4BIXa0+SQShiq3MPBjqJUcsSLcBpjtkLt4QGkojCXmsWfgc9Kcsi7xTM5MZTBO0F55E1lN7d6QzQ01txMnj1JBzJ0He74lk8iPfPRKz1zKLdqAtmsGYITFC/AYvUCkhBHwynit/CU+nmydE8Ozmx+AsN3JBKNqglgIT0ZybI/i+ySZmA9+xAYPNWNNDnIYe3+u+DD5iMCr1o7izxKra2dtMNFZCND0YZXQenGLCH5Ygj4c9EGZXBDmfEhOfh6TgH08NEmqparpY/DnzJXawTZ5OBb0tlatYT5NOo//38W25yGzveH8L7JluzoceNgpbkGXmSazIS9OgLXFMdh7YVarL1lHiQr9uEpS7RYtcw6aBy2Hmf3TWE3jhoCuv+Wcz8rc0R/T2tA9qg7HJ6v/293UIZrtH+gnd61zD96pnBzH8AlRJmNVMmF/wQE49ERs9kZQ+3Bl23vOaNVBSI79Z8wC3Tjktll7MMbbSDgTDPy39nGLNrgCG1NNHF+mSIbZJwEKtZdRSunXWNWHD0LuhY8R1MczjBoez5w32WBnfz/nWtmOnS2eYRzcRl7rPsIOP/6Fzqs2cj4/9wF75xU4ie/O8Mea94L+yIu4AV2pWwneQLUa0X42AsRm/hlAPTXBOAvs7TYi5umAqv+Wqy6qImVjFKjTvUvRmvgGcbSaR3Y8TEZT2qB7N7fN1y8vWQYrM9jg/JuAM9KD6y9yYN96/6OeoZWYPHoHJabngymmnahqzcN2b3MKXDiYBTe/s2PzR38CJYHheEx286yE1sWOCea5UlUf8TSsV1nUd3UZ7hVMZotemGPyvUi8UaPGewRC1M8veskFrvFs4FaR1BwqSlmb9mwRYMKyEP/M5pVJs/e2dmAhnDqWPAwZ/VTY5HZ4HC8izdkP5dloYojunhP4CAzNM0CdU9pRv2DKYzCPCPsJ0RhrcXmrN1LE2y6bze+FbWQvQFOoDkfv6KRy5uZmgsj8FnVDJygK2b9jX3wP68OYvXkcHa/fT5yp3VxZI0C6/jEE4+Rj8KpZjlsxyob1De9i1utnspEZhUAmoqDJ9X6BNt/8+z2LY78vcSp4lkmVSC2sRr1jVQnS9X3UHV60VDZbS5hN/zk7m1/jgK9apl8/1tU05QS0FKuR8667gGSeTnQ/O9esjRlH+By7gP3l20Cv2YW/L7gLGyjqkmQjxeMuvABvl92jOzar4WO/uoVjdWPk70J/i6M//mbvRce/Z/+n1hmjIa5F8Mok7+C7IAquswp0Ha+heTLkltgapkF/U/obZI9fiIme83p3JVXiVbTQTzAf4VZnZHkUOoZHGZfTy96jMnZJ2vpbrdM/sPhYPGlcwjf4h/hYT9eETO3N8gt8g/wlPUK5/RTcerCA3BBVSzZP2ol3hfnBS0MHIhSjzyfslaN1nMtIsHPYzgjnEutGj1d6h8ixqsnzIJbNIaR2oi1XEF/JCXXs0T623AE5oR4OIdbRFZpOKOeNwjopeYK3rtS8PX7B6Dx1DgyF2njLX9NIfVGjWQo5+DJGfPhP+ku5Jglj5Oij8MXVzaQVeOssWRgIdzwXJUUvfuB+h7eBVUeR4R6Txf89JkVnHbhj+CifoyTG1JAmVZdlGbIAxx6azS89daY7Gh8jD5+5sC4iWeELaMssHG3IrxWq0zeHu5A0W7xoHfMGeHTRXVsPDAEHn9rR9oTHqN1Si4wcL8n8TJ6js7lyKDcxnzyjtiiuw7LYfS6bwKn852T6BWCa4/chMHZIWj6x0Kw//l2IXkehVyDioDx4HYhHG/ktMoqqEtt2dLGYG/KTHkjtztwqeh53Fjw21UfNd5xZ5KvR6K0cl34PUiX7PreQAmz56MIv98irag4MDtRDhuVnGMsIkKAD6xFsstHmGPMB0rxpzxSUO4SBfulgSmvKpH57iImihkhMb9r6HLlgwLfLo4GIZbxaGhzBFPUnsM9+VlAfSivkJ50F6PDG7PBwIooodbsDrU4ZBdKfBvBmDg7SFQ63KiQzBnS7SO+oXThGqgLPyKMtK6UHN+1Gr2ocWd22w+R7DysglVwN2O77SHlGNSIZp4+ybjAm5Rmhxdeozma3bgllyOnT+J1kxhWO/YBZ1zfit+HJrC7uyfgLiDBjypiWDVgguf1KPAb92eyc6qs6byqJ6ItM2xkHa22rP0HNXbOpm7Zf/H/5eUPCi9w4vNKY1idqnBueZULf+XfPOY/0QE/LvDgn/koiZ1EfejyvEeoaUEgK7az5ZYMyiH7qt+iZd36VErCR7SG1DGXM7T5Oa/PwftdB4mloR7XdysTnX6zmJl9dqdkaNBLTmpeKbLeb4K2bziAfudGMUO+5Lk0DT1GGfE50oI/t6lcVU2QMaZPGiNdWW+n+ATE7b4mfHixHgxxpeGP24pk/jI9Li35PLg9nBV6OHluDzsFHTuNRC42QzhdVhOrv+aZqIfvuAO91Si49yFjGiGttQ/RlTgRhl6oZkFdOTcGMPONhHO6t+vv3bpANYzaJx2j/obS6biL9MrvMTDOCBXnxMKw0wtJ5ypr4DtEHheV5jL97QBsbUtG1ytyGYPvB7hT1iFg7tiNgu95jiq5vARtLprEmD2dS01WVkZWp5WYtHEvJV8a0kH0/jDBanOURI07zqmkuonu/zZCI8LG4P0EMU+mDcE5+zZhrb59bDkUUYcOzwLC1rmC5/5hLiln61BvbSnT+FkDBVd1AJPt14QLcn6gWk0ed99BjPizHZjdaYK0VQOY93ZbUAt9BCxfXiR4br3LPQ6QgAGTVOF71Q9nC8tCtFKjkqkP2oHK710Bp72eC1/GHUGXgTZ8ZN0oPFh43OW71z3Jh55z9NB/0lF2lgSYf6sQ5Nfc5Mb6dFCnvBulVvcqkPr8Z6BwWKVAv5ADTU06iFF5LIrUyJK4z612qdVL4K97ngFbc/+gVzMamZC1qeCD8hJ0xnEr42Cb67JgUq+ksq6XfrgzkNuxOos6sS5AunH2aNi7eRTOaDdkq+Bh7rCNHXXdO0D6e9wwuFioRtrzrzH780s5g1SW6hw1T3p6cJ/k+xYXF5mrMv8++CX445mDaqi5zJpPgWDpBiN0nvSKeEkgXlK8Efq+7hFGjvwtNf7EsVF24gb7o4Zk1n0VmV7OsP/MP5y1JySK9fjnjAHG8LIxfudmCUOWnhF0TfTwvW+DgPEIEw49qQVdKhipjA9gFHfJQegzBt/+0cvsSNpMhSalc7HL54p+370HfB/RGKfJsb07k8AC0yZ0+0YOU/ZODvpMscdByn1M1sJTsCLwIJ6jEMWirfbA/cUGtCptPPOiuRn6HlXm+aI6NnmdExy5bQY+F6/LWibfhQkWr3DIG8w6PPUEjdtXo1sNXsyI+VbQyDwK1x23ZHdOWwnrr03ENsm6rFnkVnjccBj+ZjCG1Vl4HRzLvYCmnM9iqlcthdN2bcGFIdvZobWGYOiDn1wFNGKGn80Ds0or0WKVXQw1qAidCnbgW8SLbbzS4HIhrkaibtVEPxoiRykdU+P42/30HudsoDJehmy2X2NOBk4Ham7GKDNHlyk92AVMHbpQnutJhr/rD+fFxmK/N5NZOyEGyj8Jw7/kRWxxtR6UXv+ALoU/Z2Z42kMquB2NCGpk1Mrd4bJR03DrWi1Wex6C85KW44DiNexUcQ4IeLIW5fimMv4dN0A+tRf9mpvKNN91BOM2PecumnWJGhVaqF/ZNqhndJco4Otc2OEdhy+nz2L9Pu+AGU9VcWz7JLaZKgMtm9NR779rO2J4G1xuG4or414wGxpawBaXSrTqZS7TxQyF4sgheIvnAFO66D1Yjk4g0cRKZt+UPyBPpRxJxlYyRV6+cJjjfdROPWYeLUsF7DE7ZHtkOEP1l8NrM62xaPE4Vm3vM/RV+RDYEBYhxOyIhiuni3HslLFsltUJar+liJsdGCDavUuXc0o45/L5XA+/b0k9Gmc3Ffj8e2flIm6hcb6RoHRkqhD6+Rl6NLoRPFzcJCza8BEldzwGx9c2CTA5HvsMOwJL/oiI5rVGZOI5DoY7XBGeL7+GLC94wnXhg0IlCGV3B4wSJ/8oaNB5XMjEaTaxjMfj//T/zivHJQVBpZSwuZevy61x2TbNhBOZldAXdTjkphcD91ePJAMaF9HjrbdBWVSQkJR1n7KaKOE2X98rsvEsQsZ6F4Hh0SDh9tl28Ma7HL18HcSMetMJRg/dicZ2BzEd4j5kY5gK8hVOCGPt9mMbTz3YXjWC9CZb46fBBlBIG0K4s2lY54UFdKqyJuc/SXHL4QSY8SGYHHmIsCznKBwxw5GMTLmB1O4IIGrJciH60xC4siwbSZgw5kHRv9ljWxxYjnME/2Y1PMsqCbRdiBHKP87GTyhj6DG6T9hhbgrePbvOTdyZIzJtOI+sbPcCs8NRQlLeSeR9Zi0IUrUR7AOzKOC8mrsyf4Qo/7UMmM/NR8Wtkcz1hYGUaus07p9/D/BxkTtVYK/KPfe3ErHrpeiFYRbILHot2H2YgYs9bGGw/lSi5rUAm40XwaKvRoQrjsGH2pZBRXlj8tdAEVlR1ygm9KR0INYLr629B1yeKJLgO7uxc5Ih7B9vQladvYIvFhfBrQ1BxKhyKpKdcAEPtv6W3p65gTper8RdGGIh2jl2Of61IQHqdAQR//hyuGs/hm3VB8jN7E5KcXANnPPrILHqTgGdroWQaF8iGZqrYZz1IBy0ukxyEg8DC2ordKPdCBgvhqCIwOrRVcTO7yrFL10KlZxcybxsHyjkhkMfz0JyMMkAKl/wgiM0ThDksw16B9fArz/aiZ9GNuTOD8KBjbdJt4oYXj9jTMNP7eR9Yiosin8DRd/yyMSfcrB99zuo41RKBn4pwZ4Pv+FNucPktZYKSOlKBIuvRAjnG5fDo2XTYdfmg+RC/CYYp54HnzqFkoH7ilD7zhS4/a0y6V2eAn+Y7YOnijzJtdIoWOVUCtljC8lBOB+ebvu3m0dOIDv+TBOdPP6SuSB6LTuw25Q5Z3WfualhIHunkyv47qsh/uOvi/+L///T/6f/t+n/B01Ni8g=AQAAAACAAAAAQAAAMToAAA==eJw9uXVUFt/7/Y2EICXd0q3Mvq85NEgICkiKhIggomIgCqKYKCAhLQgiLSBYhApiiwGK3d2Bgd2K9fB9P+v3+eNes9a9Zs3MPlft1zlN63dxJdd5lC/YybyiTmF+8DSsWt3ObigdYhZJW1njh72sWfQD01nWjaMHf7NXVtvZuOZ7rPFdHRpuarP3q6fwqqPKSX70HcpKW0dRWUcF7qalJBUfSNW2JTTnuBxfcX8jXxbRgFnbdyDbV02gNOsluss9+fdbIvm8cdP5DU/G8BX+OvybmHJ61LaWDFNT+dCsK7Q1TJHf+3IHnTpeQ24Pj9Dad00UNkyaV9s6lYKim2iRky7921BFc98V0UD6OWqSDqItI30pdKcPpXVk0YstKXTuWhgpnS+iRv12ujzkF1keLqKfdj0k/O4lPRG+SWuKhaHYZoIbZeFYvCsN/RMy4Gzeycyiz7HU4oPMedo1Zpy5kRUk9DJz103staKKZe33Jaz772b2KuE+f3jlfp5tTiXZazX0lU+jRwnFdOzjKgr7W0PWuneId3DkH31fwl8Y8GLzDDP4HTGqlj8GRlheHuPLCwmlrA4JHsk7aOznd614QXfWvSfxXR2knVRB4Va7aLpEB3nUzSZHQT1N2yBCTo8XUJaQB7W+SiXJL+6072SHQBl/BCO2SNHfgoOk+DmMwroP0kPzFaT2JJBEl3iSjDFHPlVrSHAphBrrXWj440LSTBpNUiGTaeReTXqlLsH1WCWxw1432creVHjOr4bz0ylIGDrM8pT+Heb8cBnSh+xjVitloBi3l2WeqcbBGTXsWmcLKz56AZV7jfmbB7LpZo8aiZ3zI/6NGnk22dCZHF1qtptGjrsHSHzyVircWorasWeRJb0Otx5NR/0RUV665jBldQ/lJ2ptp81dGZThl09549bRcs1COvO5nQzt5WlRtj15rzCm1ItWJK6oSvqynhS+SZ8+X7sqEGs9I7DcpUHfTMzp1R5xWqf3QRCVwNHa5ZOpbU0dUfBIcn5qTlu8F5CijRF9e55OQ+WXUmVBPPV2RNKhiEDaHayCJ4uVMGO8CJ68VoB5hCz+rlaF0XJbnOkxgtr3f1yptTScYu9xvhLvuZ1GGlh8pZ+LVTrDX20Nxnl008acaNoXJEVWV3hqOZJOt9yMSa8skDqTVSmjUo1Gzp1Oz67/ot154Eed3Uu/0k0pw6iTrqk+IcPQLPKMVaRd2+rJR+oe3Wa1tHZJMlVaDCWxzBaBmcoCGvLGmDytPSluYTB1bTGi/akStO+VJI14USZYbXqT2iXSyPqaCpk8HhB8qZehxUM1aXj+d0FOWgx1rownfsFkEnGNI4l/yuSee5hWJq6j7TVFdP6TPx3d84I7cHoEBAsOskWZM3Er9xo3dI0sJCrs4eQ5wDQeeeBDy3GufrEPIu0UsMnkGPftpj0mPHzJfdNu4EMe/aZJc6Rp8oz7gutf+gW5vyZS4kKenojJkOYcfRo2+aPAcYI+dd+WI/XLylToKzQYR1NK/pFPYidCqUXJjzROE50ul6RqD1t6fE2d5pyWpbGTRKi0XIa2zqwiRZ9WejTEmI8dm0b6983IvmK3IGS6EMmXrqREixmUYfZKkH9Sh6wmKdCqHxkkv2QUXdz/SYDTzwWa09rIZJEMOd3zI7OFZhT5wpDU324jx/582nsriqzv3WSLUyu55x+ccdjIGE7vb3Lubjc4RPkx2b+6sB42BDve1DDrFSLQzPrC/fERRVe9BHrz67gzdwuhJdlCqsPHEjs2hBxm5dJ7/++CoRgQOCZI0uJXZqT5RIUKHYxont4IUlOWousqkWQYZ0HaR0zoc7MfnR0zh7p3DaHEWkNyv7CVglMtaVy7AZW5JFDG7QKKnPxT4DzRkj6EqpKhnDrFGh4SDDWwp7qtJlS22YIiarToqsongcwMbZrf/02wSHcVHZ8wlg5GuZDpKAd6zlaTas8/gc8Boobds6jDx4xObquknWI+ZHDEFv/Xg8axT5zBaGPUj7nHTaJ+TmmfBYwWSMHl4xvOpKOK/TFJZ0uG20PcSBxhh1zZsqZDvEWpK3vsosUnhA6jiiV3BamLpEl/tDCdzPopMBr1QPAo8K4g798PQX7MY8GTjZ8ExaGZdO+jJXnXa1HKLXXa+TOcCsunkmzyRNrDp9Os1lH0e5UK3ReaQc9qinhNmWzy6NpPO5468tFZxvzII98Ej80vCp5b/xWELDWhSu0pdMNqLCWMTaHw1sl0KFuVTu6XoJQeTUpyTKDN94eTnqg11WhIUs7NeNr2dRa5P4yn51IeFH1jBQ3vd6RTQ3K4u45b2L7MJnZzXAe3+EQ/dybEn6XvKGQ/403hlySLnZYvLGZ7lrODX2OZlVgnO43NLFlrKk7/OEZ33tVRSbAPnQ+aQbt1hpPSDBUqvihBNcsdyaDQgCyT7whqI6SpUEGB8r3LaIiIPzV61JLH9hV0tyGbFq4ppDnB9WT5wIiGelWRnUIgaSnEULyrCa2+7ELuWjlUF9lAq6+K0ImmYNonZ0f9b2bTy/FNdOrdUJrY60TDEidSQ+ZMetCoSfW/zSnsog4dXDuJhkyOoZ80inqE2+mi3WOq72kgoWc/BR25eynZVREyf14yV+4ARyaNbJ+lKE6PAXp/n2H7SkbiapwyPhleZ/wjbUyKXYSKdde5/sn6GHjohPWRHRRhV0rpx5/T8t61pCXvQXtfnKPRpELOahq0cKokDUz+K/ibY0/VqUMoeK8iRStr0d4V1nRVspjGWkRSjbY32VeX00zJEKrZNJGsgnTJFmo0a3IgDZd3oN+nT1C5fgnlhU+gE4r5tGtVABV9LyEr5k9dd8ZSblE2nZV9JJAebUaTzOeQ8ixF+jE9jYwPz6fQRf7U/th90H840Zy0hTTnyxb6GXmBVv8S0I7OcbRl2D6IKxWz5sM2rPk0mHmJHhYprWaHpwGOVwB/cXPWe/Yob94+nP1fbfy/36IhCtgapgV1D3+6M/e2oH8CR0f/vRMYHdChY5PuCmY8Py/4a6dAxR6iZJH8V+DSKkQG1qmUGNREWRNPU+eaYbT1kS6ZTF9CCSdfCFRal5F7/Ex6vE2RxpE4PcnZNDi3C2hk+3myERbif5tY0QGxbhpdpsbPE/tAt2+2UFREG0WqedOQZnsKb8qnYokQUmu3peItaWR5X4/KJuQJzNVFKdArktdIdKV0YQl0vzkpGLr2iyA7zYSO3LzAP+nQx27BSXaxq44FWTzjxNQC2anZU7hdvzVhdD4QBlnfOWVtBWwZPgRXFlrgURkw1GcunG6PRvE1c5KNd6ary/Ipa/lLQYX0ccH4FRr0pNSa7vww5+f03BOE+ojRU+HbAofLuqSzr5ju7YkivzopPmd2NmmpraFqXyeatjGK9lb5EfSkSKbSjta1j6bLp/zo2AhGh8XNKUpiNw20jqFbhq8EBR0tZOCSQ7bOYmQ+rZwmT/8oOLZ/JF8sZUhJSnPogp0yf9aljt57DpD07VTetHUdeepro3PLDW5LTAkLLfvAKR6wpam/OTzvV0XrEUWM0L3K/dhynHs+/Ay31KKGNb+9zN38+5STi5GCf4Q90h5FY6WtEUQfroJweg5uVg9lV1xsEZ0fTZf7E6nMX58kfw6ngrABwR8vbdLfbU6P6/1Ixs+MRCetoo+hyhR6XJSUHmyjb54+ZN1hwPvriVKv62LadOaz4K+PMN28soBKL9nRS3kjeprTQN0vlKlDzp4ee1vQgje3BMfcQ2hRiyjlWMuQ4qlMutkiRVf+CdHFpSUktzGFPm3xovr52vRqSSElRykx1/P68HVrZn8Wh+HXvGZu6vc/3N/kN9yGj1e4Q8P7+LutzmxSUj83R/EPJ/34DOu8PJN7qqTOno1Vsxz6aDw8t/zjepY9YzsPaMBVXAzFK/z53iWE+PFy6HjcQrpBRO+7C2nEWW3K7tYgchlGFia/BCN+iNDoRhFylUiilt50OlkjRr5XhUi0PJS2yIfT/G/69FY2k2z+uFLyKEu6TW7kvUyXBMKOFDZtFb2THUI9s74LDm8JodMxqTQyK5ayti+nkQ+iKWKhOu017SQznzbS/QLq+uZFnqVBdMBNmfqTRlDfl2ck/KedbezIZ14TdrA3qW+5+SMr2RinQPam5RvXrrKVdx3I4Tqid3G8qTmEjm7mPHZ3c4E9j7jn1UfZNpl6rq7MD/fmT8L4ylPc0qdRcNznwJiqLXKdbFGp5MnSFvrT2t5y3iognR/yWZa31C+kxA9LyX5KIMmaZNDfE0q0+vxzwZNdPI3PXkeXX0rQjFFKxJ6MI5mVmTRN9KEgfYYJXSu5QrX/jOnERiMaF6lNFoslyOtHl+C4pjeFrnwjeOQhT/ub9OmLeyoNu99Ck/U4Gm5tQSJjx9BcAzXyelZJ09IcSH1AiLrc1WjHQAlMNitDdcU2LvD0HJazdQWb/GwyXpEmDjRmspsSKvibdZr7OFwYC0Qk8e2WFLyOlnCP/AdjW6qM8nJzeFtd4GLGXWM24wIxSb6PrbCZhDxlNcyt+8VdEleBhOw/rs1Eg26KplKkeTI1aGrQ9KUyZKMqStujhIhikil/vjH9fSU06FuTaeGPcPJ+IkpnnyqT731NihPNoVK6ItDbZEyN5Q0kkWZBy76Ik9uD5fRar5ReVvrR280zqYCW0dusJWTr8oa8d5eQj3kzZcwc9LSiDRRzK5l8Td1oSg1HKiazKKRdhAbW/eTahSyY8F0OF74MQfRHKdRefcsFrB8yqPUp57FfHnqaXexeeC/X0PeQM/h4lpO7JIMZ1p+5pFe3Oc/Qi+xgqSqUq19wGn+a2WyXh+zdM3u8MDRnx3/95uJwl9P+NRzKd3bBouUCl/ZqPP0e2EJNATtIsu+VgPcm2r3JhjZHj6AslZ8kMkmTPEWVqe40TwXXnMlPzIYOK3fQ0UHeKhPsphdmaqQ0557g1aRoMrN5LHh1UZfUKtxokoYvueRcJO2DAspzNibd55J0dqUKzbw7ir596hPkKg0lkWe3BRfnPaPUGfl0Ld+AlGVfcy75N9jCla5Idv3C1TzsYg27i5nDgkR2ufYkp7RQGfNslzPhpmbWf+AEU/9khkbhPq7i2nWuXUMNAar3uUOa5dyvLEBkUgvn4NPHrfD5yPG16vgt5cp6eucz42taaL//nQupbOVHW7kifrUsSea0Uf+Nr4IfnC6NNlCkuY0BdLtPmfT/qtCHaB+aOPO14OhpYZLfLUFnE9ppkVod9Yw8LrA+0URmD23om0g7qT00ox/r7elRCCh8cgJ96jPnjx6tJ+ucGTT4BkoIUSevuLl043Q6ubc5kUHsW4Hu3cWkMVjn1x+5UXKaFvRs58DCcD5bnT3E8t5nDqv/tHI31u1mknty2f2ig2xwVKL7ujn4pxHsss4wKF+6wgY2q1sukVWEsLUkVt2Xwne/JdyU9L3c5dZOrnhjGVM0vMDkHlznHI9f59I/iuExU8bCzFx25Nd8zAuxQkvRMjqyX5vWvZ5PptbydLBvEhmreVKo4nraOdaVfvwMpdMq4qRv9U6Q6zecXO6+oErjIDL4Kk/XA6rJ8Q5I/nUm3ancQQ5znEibX0/LpZbSAmk72rnAgOIXaxEnOoquPgD9mG1Ouomy1CKmQXJV/YK5t68K1A7corqKGj7vqSTeT7zFGmqLOVu3Fnal8D37aVfFTHf7IXHSRY5OfOa2P7vG/W2s5B6+Osp5Jc7jwp+Ws7m+zhhjLA5rAjpSVVH0VhmFtXc47JTEpvo/3DSDVawvdAJ+Jfdx/+d1OOmdWL5zNJvyWokv6h9DXesl+YgGT9pt7EU/+iwozkOXhomPIWMNAS35GUWz8zPIuFuYtvWJ0YnBXGm1DCJT9zAKnjeHDu3WoIAHC/n5X4R4w216tOaBBM1dt51UtkeTj4wp9buMppM/vSjJV5M0xtfQy9WXKP95PtnorCSb5ZmUKtFDnf37+e+2y9jMlBTmlL2ArWqORZnDXtaV4YDvOzhInbRCUaMLrn0QxeqpGnDZ18CyNk7C9jfh+LTaHJWv3VCemc1vPmuHRWufc0GlioiW38ydch0Gw9597HGRK7u/Xg6pkjyO75CBW0kJbi06yUrjtNkrmW7Krd9A3r9SKXdRMK1I+y6o9XKnl74VNL/zo+Cy3WjyrHGmS6kapPRXnhx2G9Nw3o6OLBhL/c4jqeCHOq0bZjzY1yeT9TsPatjqTwGL1WmR3TfyG61OdWrfBRX5EvTZKYQyBpkv6EslDT2bSi+uVdCi+Hxa16T8nw/dctoMqif10CumhFNGIQgdZYTpX82BvJ9c64Am4kr6uR9RS9idLT7QTLOBm84VpqA6wFXaP2QWmec4CYebnN0NTVw+LAGvwrWc9PIbnNq5s5xgeQk7P0IHlb9N2U//YYiOM0DtczlEXZwP6Y8JGNdyjF8kVsu7KBhT5zYPkm6WIbWXPTTqYRx1X5Hnw7vDyS38Ja00vkSVIcP4oPIu2rd+O339cJfmPjCm2S/n0p/xxpSnW0sW7lo0a9pKGhkVQK9srKghrYGWRysQaQmorG0U6Zu8FTRP/Ct4qBRM0kq2lGxcxR9MWcK+uL3iLANk8G2DqCW+trNir6ns7KdJ6L13nfP+IAXfz++4CUd3svBIKSw6LoTE/XK4aHOMO71qKCxirXC1TRw/nDG4Juo491gBn9OGoydlLS9Ve57z3fya66uxwJ6JDBfVTLBjpyv+npPDhr3/OPdwYzyeOg4Xruzm97ePpI0zJUlqtBbJjwsmqZoYchGdR5tEOum8qgud8xQj7UYLWnJlOT3fHkAqiwIp6K0fTfhiQq+vepL11EbyuSNCv5V9aHPsoC9IXkYHBxxo0+N4mlI4gvZM8KUNq74J3pcL01ROn3yrvcjHeQglfJXAaEdRlCqp4+1of+gYuuDnMwksWFrF3dhMrElPBF2TUpiiRBabYx7NstfJIvbtBeZxRwR9I/dzOUW9XNWxT5y7ci33UiCCbJ0HXJWeBCYHaWPZysNcdVUg8z/kCdcpx9i6g785Mfc33GNzBzw8rcv2+AVgwt6xfLd1MW+kUkKrhW3JPkqOUrbbU9WSQ5S+YBXt8dxA59RtSO1YNFWYSJL/oG8fGPZPEGxkQtsLmujxhRKSaePpn/00mn+2X+DU+FkQEOBOx1XbKGiQhVd3B9PqrX6UPNSZxkXMo/NaYjTFKId+ft3JF3YnsEMfytn5ixtZc/xuVrFCHXfyxHFsaRq71l7BeegO/vckAiPOT2GhpyTQW6IGz0sDnE3ia04iwB9mfr+5+rm6mNxxkKUfOMnuB+siKWbQIxS+5Wo2HeH6vfVBJpVMtWgFKzmjjDct3vDW+sW1OmjitaQp82sLRbSbJ4S4QJ67XU5KG1RIYk8FmXRGUKeHDG+Y703NGdLkEu5DP7d3Ust9UPWKOMpqiqB/VUnUWj2P+vabkEunOB3uM6Qp73ga0jOW5PvG0Kgbs+h7qyn5j11LPcWhtGtbBUltvkERQYmUt2M8yyuaix1nbVmM/xqkt55nyf4y6HFcZHlgazR7rm6Bglpp+PbFojdQERsXm8JbqJnb40oIGXeRK7b4xlnUmGFm8gvu0xAhHN4WhbXNO9ni0k+cqpI8lk3v5VJ+fOYSM5TQVXCI++h6m2vb3ce9mNLG8rPzmPqRDNaa/ofrPByC/tSRiO3sJmHVIfS17I3ghUwOqaCL1AfZx2iaJP01eSmQff1P0LD3pSCRFpDcGkvSHMyR2VJaJHx+J30sW0vG5wpI71gdjd3wktpmNNLNIxwpzg2nVafUaJ+aGjmmeNOjhlRSH1XMDz2/mUXtP8M2B1ez2sdX2bFdFey3yGd2r9kG20TOcKOf/uK2O7/m3h+0xMqSvRwX95nbU93K9UUd4zzPFXCmzSI4b57Pha/xxphBrzPnoBTqu2Qha3KHk/+piE+DHqBm2nVub6gknjoOxZOtykjzbWRl2y3xXHkyQt4kwU8sEkmlVry4WRdFCPXRqYEgYnucyK/FiObK+5PbKU+6ppFADTmxdFklgMYvdqeKKj3yLFemdhFDWtRqToavwuhuqi/1vJWhjZUhFH9/PIlmhZBBbxBdiuNIdsrgvAzVJyWxONK6rkEiQW/5Ln8/9krhDBthM4KVLctlz/Rb2NDOFhZ1ywQVJ3azP5dmoshnPLaoPMO5e8fZlxVvOLHZY+D81gGaHn7oHSKNqr0CjFbawmqfe6NCQg4ijwqQVrCJmc27wiylfNlAZCNTSh+NcXfHo7vcEOnFP7i87JEw6vPDo7vT+dul5vyBHbqWtzZtYfVb/vHhiqp8t4cXndAUptS8e4KTVmGkY69HZfxISvwsQjuuW1HIpVl0YeMs8vsXRLm5yvTbw5HMbl2ipPECEnAr+AvPQinm3BXSGWdEAT3ltFGtkuKj6umfXz1ty5Hipb0k+an+Aib7uIDxXR2s1v8oU0xPx+PFfcz+jzi+j9/DNmZo4VOFFBILW1nCdTEYVxczaaQT8/XhC3eHktSeKThVzUNB3B3imj7o++oB3QxH3JgyDwMrLNk85QJ2dnjBf/udu3yH498rJ0T/OfO/PZ5ymQfcqaUO8JHWgl93MOZkJ2BYcBi1hUhQ0M5B78c701rTcKpaPoP0r+bRiW3F5K9hS8PdGFnU6g261zqqP3iQDg9zIqUdKTQjKZGGyGwloTZ5mvWkj5Y/iyGlgWxa+n4pqc96SHoLSynidhwdGZNBKetH8kVrb7EZdpY4p22ETcd10XxTE/lvjnKv1kjC594Pdlgy93/f6mf+kNuV8og7WKEFdlIJn9+Kwj1EGh+U3nJfNpzj5M0+cbdHaqGqhMOxHyZIaRfG6pL73NeXhzgVdpq7UvCJU/wqhhEvJzLBytPcqGXH//fsIRYL2bbl2/jSUQuZacZGsvypQp/Dvgq2hDtSyeVYstzrQSf9RMm9WZ+6Ny2hIs3JNMSqmoReqFGQkyZdORNMAeLPBfOFppOQjhhte55FCu8YlRzYScdnrSF9Vki9Hb2UdnMNDV+dym+7pci8ah2QKjuRzc9QhprGKORmPuemKMkgXEgLa5o1kakgjssrLFC+RRQa+zZw9jofuUcTxJET0MWNmN3PySxWxLuFYsiKC0T4r8/c9IcSKP21nRNN3s+NeWmHNMV93DyfNC7T/AzXJeYMgw0efJPRAi7FRBVdvoZI7HFGtvRhLsDaD30Xi5hnjD10X9vS2Lv9Ak9uFS2QWE6PD0eRQvFFehdaRXtmraRVpx+TdPIqsnR1oJBtNjTGM5i8W6TpzX5VXtjvHl26u4xf/PgWfTohxc+81EPTVFeQpAnH9vzKZdfGjaY+j1m87nR19rd2E1qXPOCcTUbx2s/j2LPxEdCcGosf6r1sR2cMdN0a2KFLARAmU1x8qYGWbwwvpish50wR4+KH4ZawP8r+TcWKd7VM05z7XxxvZliiRl4dNR/V2U7ZwXUZlg3ZtMn4bZ+MRQXPuQDl9/95/dq3ergTY4qV+3Tg65mArQ2KuO2sShdfDie7Zy8Fzjq6JJAKpbH3xtP1G2to7qJhtEZbnH5L29Kc3FyK3mRAPX4RlJj3QTDnYx5ZHfSmT4ISmptsQQu/lvDBQQ/p/SlZ2vfGiR1FArtsOtiv7h1kJxaHs0NOkWiXvMeuJN1i7zVd8aRwsGa9lPE9voEJy4zAi43K0D1qgzzd9WxOuAL6D4+AWuwxLkA/lLUun4tZ4XE4ozURRUtzEJyrjH9vNdG3WR25B6zwZd83rnb9Zc51ljHGvRyJO9+UELVeHRq1oqjaMxYjd6/nzSJe02Tn9Uw3KBxhHSLAiNNcDjOkqBAdGqLjSyv1hSjYuIXGH66h1aXbKL4lifx21tGHt/soz82Nzs12pNv+cvy25RGkMnUZsZ5hfFhuOn2QUf7vbHeetT3b7T6a3eqsYtv/bWSbqQiWI6LReE8YUVu18HpCEOLOuGLRVgGC+wKRm26FqcGKkIyTx+xtd0jGTgYujVfYyHwTTPRpZbbPo/Bwtz96pPwgYjIVSw6c5uZfNsOic1fZv1u3uII+cUQ+MMDb8O2sI1YeZU7BzDjwOCfZb4ymeQpofyyCjZoSkGwO5UdXD+VvXppK5nOi8LQhBq3iy3jfD3NIYmEWZY3toEky4ymnMpgePVWk9bN1SPG1B0l0TaV20+XUcX8WDVXYSWvFSuhD6HI6qZBOK48pkOLiMrqesp9fuPkAf/fXKnZUO4wZ75+Ecm0rYNx9bkYc0ODezIT6jrEryT85u6QInGs3xuKa+4P+QxJRHr848/ZrnIOcLl4c0sa4jcNx/fMvrqtskOlmD3qVQ784k1WjkRT3l9teIIq88Q+47uJINitHBANJ37jF9Q85d5LDe2FLtuvMT844agcLHa4FlQuqyKsRwET4HNejsAFVxTepY4wv2flNJXe1IO6W/B2IlIViidlUTFuzikZ8mUE/AqXp0sRoemfoQKJv7pLYhLeCD2s96IWfNFktlaPxMuZkIr6ARp2+Qw5/RtCXYnkSeaLEm7gasdB55uyO8Hz2TzqBKc2UxLMnX7h6PRs4mMxgN2tGIcBkLVti58Lmvp/8X71OPqKDy4P9bIT9L+6ybRUOpJ/iljUTevbK4GrpEByvUIHnFF+olQ32Of+XXPFYIaQWW8N3iwKOb5DHUV0rmLwv4rpdNFA0r5zFa2jALfUL1ztfGn1+77mzEvPxb/gfbpzmNCSPfUcO26qptqWRRJ1yKdDJXKCVXwLhiE1Im53OH1Z/LfBKMiGZTWk0vn4pvdjrQl125VQYNJ3uTFpGqSEWdM1Rh3xee5FVaR5dWpBDGs8yyOh4NP2flu4gKYHPdX+2QroMDx414OqpTJz604TXms14neSPBs0ZGC8ShpP3DjATCoC2lRSavQwQWWeB6sde8DsVhx8RvtDWnYYp7QkYmqWIPcPEcL59gGt9bAWrX4vgkD0NUm9ssck9G8PsCH0aIdBcaI0Dm/UgpeiA4nNKGLNvKgL8tWh0/2Q8+FIBh9HD+Ofu8vy7+eeoc3sFXVbSpephy0irJAul6zT5pRsMKS7Aiw6bm9BzMV1SNEohRw8Lyv9oSCc36ZHSWym6UuRBs2aHUn3jInL+MJ+y/xZQad9Eqj+xnPYaNtPObfNZzSt7vL0TjwKTi+D2M2hUz0JCZyMTfcJj4PcSiHxYDaewqbi+OA8WLYvhlDUVJ5Nc8OmQDD75K+PtwUyEH3DDPx93KHgQ1soStEVc4KbuhPX3geBEH1THSiO+Y5Bj71pA1SifJYd64qS0K9aEf+OE32ujK06ZdMRfc38HNLBc+QOlq4Xw942G8Mc+dtGL8F5SKhtHx9SN6EjXfOo8fZS8BGp08dpaGv9gPb3tkKWBaVtpQ/sW2i9hSpVfsmneJifaZ55DCQobaVfqbnrdG0WCX/60oSuGvqhfpBdb3SmcjvL5yfk4YlKFpdetYdEzB5tmBcOoLhfnNr9iXYXXuREL/NnFkqG4xoLwvXIkFqZL4XyTEhx7tdC1Ohs1v+who+qIbx62CGso5i5L+WNKyjr270wr646fBZ+CROim2eB7Kg8VZyXMFSZsP2QGLZl73NpxyliSowhjD0Mca1/I7lQ/435VDjLDCzs02Q7jR1rcoJ+NneS8L4cGypzoiUkg3Zg5nSJlHai0Spv+FQ1QgQJPe2RMKeXeSDIyMKH19aNI5LcZ6c9LpmHjC+l5ZAA5DvL86rE7SGm9EBWmL6SCXdnUsMWcdzmWyX7urUN8RQg6zAwxXbAeex0m4r1fIJ6NXQXh3bNhd0EXxg5WEDLVQVNQCj4YLYO89WgULXHEvdIcJmrgjW1Wudhgo4OQjctRKrKIbWLJmLmYcMpiI+TCgIwbg7NMbg3a6rPYiT3mUKmPRPUjfzw9vRTuz5PwIqqVxdnp4dQED3xxGQ3P6He8TY8Uf+hLEzVv6qXpbjkU2baCVO2ryKhrDcV7p1CNxA/axDnShMRQEpqymdp8ygf57DzlHZlDJ27OJe/poXT9YSrVG7lQuGYlWVU4Ul/gUjo1r41WG6XzK92IHQ1QYfPOGLDyvPHsNd8O4cSlrLnYj9WfTWOqDgUsMWcLnqZ7sMl52SzVcApbGRfEZiXtQ+ikqwjZPxN3z5diT8Z0Fn39ECw+N+NMSh2GLIpEFV/Ejs3pxfmoEhhF7oHeIVVB/Rw7ltO1iwn9UGJbBmfIvnUiNNagDnXXMnDqVRvk67JRvm0yWsyM2QFxcd5HqIXMnE/Qi/PrSJFy6UZ6IY3w308GH7X4vLszqLOtin59CiX1F1m0fFQKcXljqTQvk+S6LwtOZZnQ3IyR9L7YjyYm6NFY/yVEDfmk89GbLr1xpOEBc0lY5xV/RtsHIcNGQyd3GroTJuCTaSHEP/I4pzgTK5g/uMG6/ZPmi9aF2pAIrWIVExww83wCvjmOw1HBJKiIeSCsVBH3/+njxh8dfNB5yo3z1MLTJVZYU+mMWV8JF7Z4YuPJaZhxKQ73mSnaNikipbGarvgGYkaDIYytRiHGWA6By5ZhYlYhODlDfqLFb8oS+0I1A5103PYyzcxeS1dnz6JUvRUwvGOA/pjDgrmeOwn2ptS3cSQ9WD+LXG7G0tekGDKSG0smsdFknJRE9510qEqyi1o7l9Faa2ne2reWwgK1eB+FsWyk7DSW8ymJmYsWs5VylWzs9CnoWF7IHN+uxMsIDkYubmjcJYMLv5ejdb0jW3gtjal3xrOH8uPBRaggyMYQo9JlsWfkR87iwlR8XLgOrX/UYaxxlQvN5SH2UwnT3KzxQ3wa5LxlwOTGI3o+oWazK+L1n3IJp61Rm6kPQ72xSJU3RNMkc7SaHuL39GvzdWXKvESyId/YlEJ1LZWUoPWAph1y5JWMP/E3uAJI50+kwNel9OhiEJ2XF6NKn0qKsM+lKcMn0badJaSzeRrJ9EfRlGOz6OANPcrZm0r99y3oUfsE/tWr+9T2KBAGVpoITzDDozezcf5gMpbuTUREXBhCnP0hNtjfXaqqccTdDstETfDm+3Z24IM9JK6OgYyNNnRa5HDO3RYrngjQYVyP+9oWeJsyGtPjhuJXw2yc2vSaW1rigU+yjWzS/B9cTuugXoUBjnP0RNBBKdz7DExkTnjxThdH0iQwQcIWqQdsITOjhxf1duTjrmryPz9o8OJiNZQYc54Cp37hr91WpqNWx8j8t4A+Xi+mL1FltMqmm8If1NHUuyI8+6xLo26EUERtA6loepNfnAYZ/Z5JSR0LqcNhIzVmafHC4ntgIdmM7rNFKHibgqKGCHjrGOLRby94ifmh22wZSrzkYVu1ABaD3PGyPxhHM6yx/7MIjP1TsdSAYZLgEzey6BnHCWljqdda9umxApS2l+C4vyru5VvCpFsRkZwMejVjYXhGA0rftfBu2zhEjfnBnZ+5m/t8aDjynSRxbrgKIn9+49yOz2ZXXQm9H0cx6xWpfN2KCbzDMA9eueojiWgU0bZbR/kYm70IW5fBZyYIk/TOA4Kohy7ka7Wdiv6kU5poC7mprqUMaU1y0q2k+ug0Wu0/mjp+JNHDGBeyvZlJ4jMzSfLqOGYtFYa58w+if2gRYttvsqQwR7aU5mLo3TRk5a2D0n53NKrroLjGEms3jUNTbwasxlhB+9dkPBnRhCnXI7Hrw3icDA5D9er1dLiWh8IxM0x01cIlgROWa5ni7vYliH6li1USfzjdVB18WeaCYS9vcHtdlZG6TQS7oh5w702S0KrsjWNHjFBiuwAT70bhTsl7LL9Vw6tzdaS3SpgXfZxKj/OP8+9/XkTaQX/BO91cfmi5FG2cM4nss5fQolOz6N7TiST6rYbKvYj2bSmiAonbdDWCaI1IEuFfLv07nErh4e8Fvneb+WmzrsJzagaiP4WgP/wA+o7XslS9OEwIK2U5Sc1s6fUqBFVUs+GfunB8SDw+b1vJ1E9twNzIObgj38LuHFyMe7dDIOQQiM33cuAucEDp5wVQFxWGV3csHm0KQ2zbNmS9a2Sl24vYupzZMB7sjbcvKsO1ewQebfZFbqYHTs7yQm+uIURT5sJZOI0dXfie364oxKqde/jVykn8kph2GhVxiU7JnOTrNzoxt29joFlmyEusnMm2lo5B/lMLDH1rT2LDp9Dtdz3U29hO4cnWtMGxg/STl1Br2WK6qx1LB95nkJyDOd2dGEOShqv4bKlKTHxZhCfcGnwTrMGzjcvQ0zkZFvPTYCa3FrZHV+HNvHD8oWVI2ZCOf++tkPR7GsafnwPRBWNwLHMc1PUCcGIdh+5zMyE0KRJXL6Rhv9BafA2aiWnRNpjavRyOz/yxsy8AjmKOaDaUxPeHkRA3WYraamsMLPVgWlNv8wvf/+Wzrl/nz56VZGnLh7JhPZ/5IrV/fMyhCr69cRTv9u8wPzZHkx3JD8MNVxfUOYfiVsxqBI7Xx8S0y9g9V54c3iqQZXsWaUj40tIf5jRRndGo8b8FB19+FuwamkuS9yPIbGQuLTOtpgGJQto9xhPxpcCD01UsWSYTW8fl44BCIj7ERiD2ZjSM3CvgvEYDwl0puJ6Xj7ZHEyAjlICANU64OTjTTYckQuldCoQHeeTqCyM4nJyJbzPjMaAwChqPI6A63QVT5M+yOB0/OD10REOCALeiqyFx1x7SJt649GUUvP6Z4HLiQqiYNvGxW/bx/WP28Snzd/BJX/XZbKnX/I/PhXy6+wbadnUWu+EwwKs4yDCv5BxMn7EWSckbYf59D57LX0Uuv5My/1aTY5MDTZrhS2+vlpPnr0yKs3SghQfT6IdsKvWuCKPT7Y103bONtOXO8B8D12PehkKUFaTg6oTN7NjedLyUnI8PhmqY/ikVLpNdUGm3HYV/NzPD6jX4s1cWqV85CM8SRbSBM0QbBYOMaoITS26zZYmjoCxkgbJfe9iG2Inoqy1E4wNjhEtaY27VeLy99ImLGf2BKzavYR06evCJqcfbyWHsxkcnvD5ai++yQmyFcB3flCrN1z+dyO/u3IH6JfE4cioWJyJXo/KAP8T92hD99C0/Pv8+f3DqaT6n7BF/NKqL7z7aya+c6E8vlHJIicukKqFISn80jzZvfE17gi/T7dVdFNFziA61bKSoNyfI/54qr70ygR3LNsWwggCsM18A28o8+ESuYxmfDXHbMBhfoqtZ+b9ofLthifL2Y2hTXI+Q0/5wfiaPufW6KGtxR0GIHxZI2eCriy7ULazgbLaT49YoQVEpHbfqOfYqKpe5nV6Fu8IjMfNjMJ7uZNiYFcluaE1Hfpg7DuirIPOtKmYP5suhVUNZW2wQX3WE/ttzWWC6kV/oEcqrBMczpT/hcFxWgYj7r/ntfcf4rxZNvNuFYr5OPoYPSkni51+fzg+tNaeOtL10YMpWkk0YrPunkjSctZHYrkkU8i2XkvQ/0TrlFjrmXEsvn57l/WaICxap+0PKuwKBQ/TwezihyU4LkU8Dcee3DGSGBuC91wS0LAuAWq8Mtt+LxvZTW5j4Wg8E3RzPpJ80sksH3TDshymmKZjgULwB/gmPAzffG2fu28PJNQs7o1Iw++NQdD00Q/7CSbg46OVvbhtkgkIvZJYfx8w3cxBbmIdpU5djuNgwdtxmMp8oNoXf0D2b/3/7f/m/jvHZWaKsq/sYn/96Ox8tVMnr1eTy0x2C+IFJNry8h8p/9zb9vSSIeT+D1t7wpw/Ja8g4JYhfzWnRvew64oX9ybkii5ZZRtJJmRb6NOijDlmdxYLMODwX2CF4hg4Gxmfi+7sR+BC8i8k8TGG/F+9khs8mI/pDKfan6mLv+8nYrJGLI2Z+WObYgOA2B4jIjkFxzwT2qTgbRleqoTl7J569GIVwq7HYzMtheYw9GhOaLSMMy1B6QYAfP7yw4tBqfI41R1eKPqb9tsbuP6pIvmsA8xB3CEbp8ZtKjqOg4Bw/e+w7vlerk795ag5WHj3OF+7azX+Y3MbrhjfysSyf1xKK/t8ajZ5kxGvGZGLbsYUs/rM+PjrJ0ukbHXQtvYgmTrWgBcNrBYpcHnVZzKWWo+vo28OJuJAWAHO/SFYuaGfVT5LxvY7Djdzn3HlNOdAaS4Te2gCREU+4A5t+cqfe1LEzbWLoyHfABrvRoKqJSC2NQYplCCZ0yWBbUCB7687Ds1ETSimTsOtWE/suUYD78imYEBGCOks3jOp3RDmXwia3WuBD+FQsrNDAs0g9pEoZY8o4S1S1awtu59Zi5fqxeDLIEU6PpuL8ZSs2SANMRamdn+vXygffKuXXTo3htWIW/0/7gnJZvmb/cfq2eQJb9fshiq7fZS5hOVihpUAe21NIKjST/nS9EFx6t4y2Gt4RrJixAW6mReAe3GWjdm9h0s/WYE7gFnbl1mzc8XDGh+RQ5nXSHrfPrUa6WDzypJLxaXEl87wcAc8rFZj+pYr1v1jMEtt34s7fTdj7OJxmrH/INszNxAr/dIwJ14fOlaUIN1CH0D9CgnUp5HQT8POkK/JPOKCyeSaW/PFGoEYKxtfaIMpME+7L1BB+Ww0SIuk4/5bD/cYy3JIOR8r9doSli7APkx7zbos6eNGFmXxOtDsvcVrwP/1HlJ9SV1sHNYq/Zuum1cH//Sq01uWzGy/WoazzClM5JTs4B/RobcCgl7cyoKVvHNC7LoSXDQxFg3waNlxaBT/PBuZrMxPvChdih6gRPKZ7gQZnbF/4kMHZpg9Juyh8/+2JCx7F+K4nDcM1xjj55zzTV1mHYYlT2frsFKxc+Z4LaslhsW16MHzuipmns9kCOXG80IvG3IFwBG1yx9KdM7C63w7ft/YwG/lCJqdey4I87PHdaQWr6U/C8heyLFs1F/17BFgQa4n6tExIThnGVk24y99eup2/ULKAz1Wb+p/2C1uG80v9dPkzn36Tc0gDTfsTgXNz58N15zh2gwpZ5pidbMk7fRbws4b9ihOnlF+PBf5Hw8GnEf5cNmS3JS+wvG57WG/tYhq+I1AkMGMnTsejeEEN7LOns+EzwmH3JQBXPeZjo24GEtNu42p8PsY1lbFDk02YzMF3zPh2Gg6fOsKy/UoQbO6Fs1WBqF+XhbbJPNZ0eGBsbCHMEifDsXMbFgjWs9wBB7hVrsX9uLXMu28nXzcrg9W3JWNgRjYrCy+FeVEouygUwWrznvKrCt3g0ZQPl6hn/KcvO/nounL+HT/9P+2tkVK8xR8xvnfldUocOEL2le10L4KQFNTBLq51x1MtW3z4MYGdef2Uvb6+CTYKdpg+7Lgg/O88vLlaAZO4FNYwsxhP1aXx77wGBB5PkJRZhL1Zkjghvp6tee2Iz4d0sXuGN2b9tMP8pk1I2ZyIX0e90Vm3HIuOu+Ph+emI7ahGc3g6kx/tgqKMNOzWLEaquiquXV2MhkeDNXy5EAGjRNmR4OnMMWE5PMTMUfXjKPuw2Z7t6hVlwrPFWWtcEKs2smJzd/uzrBe+bK5CBhP8kmImctJM6O5d/tDfY3zp7kLeVb6ct3uk+7+8r1HfSzMmbSYJ4yYScm8m+4mr2PBHCZjtdITd8F+GVaPjcO6qkOVHe2c8nO7GEvZ5wPJBpmCHRS5WGP7l/xlW43Z7GGxMNrD0Vz5weZXANoW64vbM98xtSAySVu9laUvnQCveD2G3x+FpgTgOOjpi5n4DBI0vZc5bxHFgwIGZRvigTNEUVlod+LhocBZmiOL6hwK2QkGA1bOABM4Fys8sWbDdONj61OPV5Sk4vDqLfYoPZVfl97GSsmZcFZrKtKTm4PvZjZh06QAWajK28bY2k/siz1bpNfOvrAt4k/iW/2mXTRXn01b8oLahnST/JY+2+ObS65G93MPQNlw+UgNmuxFHayaDC18AHa+LzE0nDeddIv87My6pcf/v2pRQhJGJG1CwjFCduRpjTrzi9/yp50PWFMEysBjhC45BRnU2hgxVhMhSazwcuRQt9hYoCFKD2dDJaPV0Rsd5PX7DoWXYqWKFGdecoPleFVVSszAsyhKtNaYYUR8Io54pWLfCDta/vTHl9iLsMvJD0jcvLG0MwbOIfOxVC2dRv5fAY/E6ViARxiLtLZm9gTd7bvqPdx/1k/84rJPXU8vnS2d5/E+/3JqDZKJ8mbouFJKeVj0VLt1EvoM8snbmOdYwbyuTvVMIjfhFmG7pjaaxeTB5twR9S3L/05358cd/V8X9doLZPa2IFM1kq9pmQOdTBZ5v6ERYzFZcXF0D5TfVrMzrMxegYISM8cux4I8ELh7xxsmXblB5twOL94/D449J8F+QhK1Snvj10hS7Zrvg/j1//I4LQ52bEixTBHg63Ayx651wZ1cjOz6gj69/9bHdwhGxp+dBqcMSXouNURlrgDNRJpiw34i9DklCc/s0dsBcnuU6SbCSpkv8K8Vyfplc/H/6w1u0+d+T5XmNnJ10/VYRjV23jn5pV9CT3ED0mOcyX9U5ED5wkt1ZUsumOiWhKXwpXAyC6eOVTJaQtBQlo19CQkaBUU0jv2xbmcD3Cwn+77nr/JshrtzKtn6cD0Ph5VDevhyWG8uw49Wgv3lzGJe8RuNVtiOMe9JRXjOUX1UzARsaR+J6vimqFodh67pcRFYbQldUFP7JBjB57IgfSzWRYD8UIqfecd433aHTGYM5bwzQISeElfek4f6Ch+y6RHy3sIGrOkN/MuH8GldIrfJGyNdSluLaz/eHvOKfoIw/1BnBzzmqx+efukZnextI5GErzS3YQUYqmSQ3oZ0UQ91w/WEH25uy/r/4eh5qZe+W6+G0TyWCX26CZEgTM1MPZwlnXFn0Yhu0NqcySa0nfNbpUWhJmMXmnurhayRc/3fu3LkoBfWu2SiM2MAU/tay0KPGuJFsiY0PYhBC47B1+Sy8E8vArVhxzDg4DMqzzfDO2R6bxafjZs8cbN+jjNtv7TBr8BseHTLG+DZRxJ73QGvJKCjI6OPzby0Y3DODeEYADg5bgMMnjRF7bjH2HZyJvPg5qOo0gmqQHNSUC7A78TN07xX9F38lH0N++KlL1Nn2nr4Et9K5v7fp78aTdPfVQ1ZipzbI6+bIuNrDxhTGY9QEB7g+ysBwoXko/F0A2/B4ltRjwpJDpyJ80Q7msDaXrb4kbln3EghbZIQbO/VgPGwpfB744dmtHMTvVIPvJTPcuKmKPG0L5Fc8YNXCqgjO14b7o0g0/ouC2GhFXHJxgtsHBUwRD4Irv5drHsxxo8+mmP8uDuPdB1kgTQo2K01xVcMRN6XFcPuULgQV3tAUMYVLgi2O57uh5KADxhUrYW2BBR7/noC58uY4e5EgfmUzPl94xt/7N/8//dtDDfgPjy7TioozZOavxo9VbKR57DJllYviuI0rU0k7yqbfnAbT+EJ8/mgLK8tF/8VUq70WFc+dMe+MDTLN9dm5xy6IDYhC7CptPB7kTIc8hpW5qlDXDoKUcQyTunuSTUyaB5sFTYMzLQA7OrWQkTMJyfqSME50Rri+NL562CLppw+yklyQPMUUkv4/uRMJUkien41uEKy9E6GwQR0ekzlEbghF860IZHyaAcUTzri5Zx2WXnJG1+65UFQdM3jvIrzSrITtYQGaIoyhN8ce4mdFMe1fJPaO2sUnvSv9T3+9yx8K2XyN0o0OUO+6+1R5+hptFn9KeoHXqNhsJJ0TWQWt7hR2ftphFqFghfhpZax+01FWOtjPZn7Kwane7XCt2ojjSptY3oudLELHltUcCmQVXSlwPRGJBeo2eIwnVLx9O/YEr0CRSxzW9HtA83wCy/PikNI4F/LDOPbNNhgVXCw6avyxu2I52NhoDF1SBfHa+fg+ZxKMtsjCRNcV3ZtykfXCGeKLInFYaSTEngrw/vknbou/AHX2rjjj64+ZNydh7dZQnOkKRdpjAwz9YI4QVWdYVYxB6zkXJF49wydmNPz/XCysyl9a20fuh7pIXOkRSdU/oBqVbvr/APTNWRg=AQAAAACAAAAAQAAA/hQAAA==eJztmwk0levbxs3zVOYxIjQRJaLY9/VuDVQqzUQjzWWMBpGUKSFjiVIJqUgDCQ2UUoSDimiQMjSgUaWvfOv0/c+/M3TO6QzO+fZav7X2Xmvv/d7Xc933/dzPu9fm4PDeyPE74WFpoqJ3ERVaCYE7/QjmNiliyvXnVJxyDr/me/JuD2XSn89CludZpn3mLQg4C8ISAvRKQIgKGsaT/6LbVLN2Mu176ktXna7QIj5VLHIEtC104LxpPriSjpBsTS5t1hLBg7xDFK53nJrSR6IkM5m2GQeAs2EWeqn608VQtV8V1y8RN70Xrmi1E/8oL7gcGwulCy+J86IsJhrK/eJ1Qr8TslAYEMn+9Fwz2odp3S3B1C/RYvqWteLCgb1o3qtNdQdXkKOsGMTVuZBUzsBH4jLu7OGHgnIoGh2foYE9FhpDQrAt1waS4rdplKo6ylre025TEZwiQVQ3TEav0Eko0OuLxLCD8M44AM25zxi9fhzMt9Dv9XQc80RCBc1hkkg84IbiyFac2cWJ0oTHNPbYVfbXfMeMglpsmK/DvjjEkdnolw+ezVvQOXk6WY+ZTxnHMyhRcz0JhiaQgMUoPDM6DB5NK4yz9AbXzaeQnTUbPHOUYJMri6q7snjAwQ+TNS/IIxrITpmI0OpR4Cwdg6XQQ3pfYAqPzTfR/T0beCqYfZMXYvVqGcT6GyNIxA+uZdpYZssDZyVzrPXP/8H1ojadQnNrXfe6OGpMY7gGZRO/zVlUX7djJqj3hbI8A8mRIeTYLoWw8nkIdNWBa8VB6MowzPKRS1EicBGWk4shpyXLLJ16CrZzHKGZPh9htTJg183FtMGLEb9kDuyGPKX06woI971Ld5qVENAQ903z/nuyP8jhoNBSpNy2xdi8zbBxEccG3gxwa87B4dChuFxohymzp0KzciZMWCNR4N1CK85eoWv1LpS7Noa2OsdQh4Ur3cn1odG6r6jdI4VyJ+lS0e03pHq1kBQ1j9PgxCAIvHqHjlBRRuVwMxax+JgFSSdRrxZLg6eORJOgMfjvy0Nw4n2SsR+MiI96z1vyQ2fXacrn7iTrs3a40TGecboS/RPef3r8Nv2R9h4wCVJHNP8Ner0uApuOJsPZ4ihe9vOBBO8SPDzsAFb1RBSdUsCxV/5k5fyChCwV8FhVGicOP2MVUgKFPiuhznNrSFU1hCIGJVObWifZnK8g8Vxfyq+7TG4uwVjNr8TIvVdmdj7RZEYwXnisNxG3kqai17Rs0p+9j9rOy+OoVhXluQSRU9djcpAOgGnxApyllUgW2I1lOyezFxdKfVU9fi2CqYeponkgxGbPxLxUIVzqMwU5bp5AQACcdDPBd3QDHCqDobvXiPa/lMKa9pe0MlUDuRvi6YXYCVLdcZ7SROOp964VpL1gNdlJVtPMh/x4MK8XDucHEatAH0NfLideP3/wVrOhYuKI/PEDIco9HcssB6EkuJbu2+ni5Z0s2hJxjm7wXqI42SOUKMwNA+WtEAjNpesXNv0hef+JBNk14JWOQ0ajFh7VSOEG1ww4yRrgvbEH7O9vx3wZczS/eEcah1ZRENdMqr4TSO9Foug4TwC5c4aT8tir1PROhcyS6iltchEF1Zyg0uA51CwlBM69B2m/kgxjnrAe7yIuQ/2ILUTUDGBWs59ilM+QmJMW9lveJVO9hxSQe4+27xHBhqFyMEjoj8wiBlmvesNjYPlnv/vu2fMj3v/2vF/HHsRUdJqBY/04aDxTgb/6QnhlboPPuet4NC0MJ8L9MNKawFSn0mHD95S1WQG6lueo393rZG7lQ2uKKilY4ha51InQkMvH6OGINvLgmU5GrrbwniTN5LfNglCLPXGrltNCCTE8S41H/en5yNg0FJFeyfS6pIuG2XrTnYei4Gz3gUG4JPTzYhH3yBkOp0q/qPMWo6Yfqf3vH1+vW9E+hSluHc+UV7VT5Wk/eAr2gv+4HXCrKMVYrlAMmBuK/Y/NYfIgj6TL36Oddzqky7OIVzCCipepUfpYE1L1LqA33D5UEKpMt9zHUZ0yQ5pK9az8wHHIV/elFe8L8YJ7Fvq4GSN9USz5vk2n+BoJFCa2UdklTTy0GYbvzJTQduYIXevrg6mvVyDBeDBjV7b4C4/X+Mh/k5r39JrcvX4660txZr8kUmonYuAMITw/yoH5+abgEWdD7nkDtvCmQoXtjruRfZi+4wTpsZM+4uvZ2GaynrjWHqBwudsUf7+DJCeH0ahzmhSgPwMva1dCJtYA+tEp2JH1jA7HvCZvW1VKflDAcm2bh42uibRvBh9SZf3pIKclrXAQw7RZS9Dv1iTMmd9I38coGzvf/Kc1/PZc/8S+Ns/udTx5pZBahbegS3UljicGkY+LHFwiGijG+hDK5dZjol0MTNYX0qsZvbFdbwG9LU4lw8FFlGUVha1L8ii+pA/OGXTR4DJ+VA0kDNtxAhVxVyGm/giPJDvgubmLnpw2wyzBXhSn/ZzVJ8oQ5hqtlBfeSsLDT9LwXQqIvnYWddu3YZ3Zxt85y3xd/hvvMe/Wbr33CLY2j4BYlh4WJxnASrSSapw1MGBbPVm+mopAzRPgOeaOKXN1wExugUB8BHnGZVDGwq2kx5bDu5MOyE11QMyYx1ggMx3CqgK43k8KYmqTkOi4EAOidBDZh+C262PPOCtJSh0DWJXbbdERY4N1J3MwOkUYERarETjw+Tfq6b8uJ6yEDXHSkweja8fCcWMXuX+wR3tmI10Sz6crt06Tju8ehCmOwACOLUju78OMLOygQ/MycH6sA1zvj0Stthlm77bDUb39GGfsD+W+sbTxECcC+ILISlcV/Ru8qWrxERKakEVRovvJcUELOdV97PNKrtjB4Qibfkex/sId/N5c/lr27h7wuXc8MT/ENM0djo7Xm6Ge7okono97XlMtebX2RomnKdSsduHssi46dc4IeZGWcBB9QfGhcaT+cT/fNsAJzp4OSFsdAJkXE/BulB3cgvtTR18Gb0cIYY6/Kl43qcJ2+T0KjL5GpsvbSPSkEfq0SMAwgwfS5zKIjAvhHhf4Ez38y9gHlqtYfMu8UOTmYe/nMISN2Vbqr6cKNQVr0DRVpMy3QGP5TPBJceHpC0vUCMkzTyOLaIygHK0aaYeicH14zhiOtcvDYKEZRsW6tXSQTxpHZq2jwqZJVH28nl72u00D3WroqNFy6pf6jEz3CiCywgjbcuZgi4I6KvvfIxv319/03PK1KM17zWTX7Wbnc9piptlJ4gi/Q72T3pNMwiIK7NqEwJemyGpeAJlWOXTW1tH6BzPB3ZZP3ldD0TWWhc0Xt2JK5S54ntCB70l7OtGpgaBp4ljkakHP+A5S2aAQ0r+YSqmPG4jvRBfdMs6isJwJuKs7AfnGvIixG8AEmm/8w2a4r0FA7w1EvaVARvIQHlVJDSuOUnmkGQ56uiJl0MfZw/0KYWYQUhxn4KnoZgSgF16111CsvgZ2y/FTo1VfUnFfQQmyO4gVsJzsX9ymyYr7qN+tnbSsQoKcpP2pKkwcTJk5HL9zwn01H+wYJoTDlPMH6P763vG84TCVjFZBef8n9LRTATdiE5HQ/Ih6335PMU6zSfPGMERe8kBpdhFtWykOde1EmDwOI9lLm2lG6zHKHqmB00YKcHN+ylrCCqdb/mnktb2IzMJDyGFfIcXwHSD/1Qao5nhBudbZJMWRSbkDFcHfYIjnGUcpZHzBH5zzP78Wg4KvMl7FLQgfpISNW5PJLWc0pPzOUi/N+7SwjxT8Wj/QmlwdDIh/SGqliSi0a6LoVkkMW7ePIiKSaN/z1STucZd1jcubxMan0FSN/eRzJolC5vah8COupFE6m9LeyNKbJnNKdH1GVxa0UWqbBQwjSlCx0OkbeP/f+n7bvuF2KoeiM87Q2EmJ9D5OAsy2dlJaNgy1qVuJ0dNGf10t3DfIIp0nMXQhioeKbqbSzhG+xFn3nJ50NrPqtsRSYUYAzbCwoZB3vJibzU2p/avI5pINdc58TPXzmmiqWA0FbT9NJb5HcGfH5D9pj/u6a5TZvKcb88soI74XrBVEsGWjCRLX18FF0AwjnVyhkmOAmTdEYJy7i/RausiUq5iKeDtIQOIm+dpaIobFC/4lfjS0QAFxvZJp7FpxOqs6nNIMd5BI793UOVcLHz6eHTi1TZG3cy/Y0bJ/Sa//KQ4OfkvNOUJIny+Gfb1ScFi6C9+NcMTS/pGYGzEHicMvk8yjCpq6guCfsJxYQ5Xp4kKiKBdrUpmoR24JEwhjuNC5JY9EyxWRMXwq9bIXg+GkJhrH/5q6VEZCv1SYeb55KqO9Z/uv1P578uTrPpufv4PSlnogfec8nL6oAxF1YE7VGDzSscBaY27I+rXTHsedlLQiltqHdbGmq56g9I91sKgigFZUpNCpHAuqEuLH8ZB7tIrUMEjcAzlpQkhzXYmH4GDkBKppgOVOZvakL89vfwdqTLjRcdsYAkGZoLe8DKiBsq/vh2jXFgiwuqj97CvirbWjqR17qOhtf9LK2U77BweRqckmMsuIpL6NgfTdoiiWh28M3TyVQXcvC+FmjA+GsATAdg1GVgT9Rfn+df7XNgoiLmwtsoS2wHu2DqSP8UBl5F06FqsCs1l9SNFlDAUsCKDRz4/Tem4/srS1J+mTqZTdlUg66XfJJnc7SbMNyOBAJjkkykJkmhepf5yZYmRTqDnK9i+cbX5Z/5DFKbQpSxQ2Kkq4bZqExTKCKKlRwY2kThr4ZiWF7r1GjQ9OUNmEJJK0sKZDxU70QPYR9eXaRPVd5XRJPpSMekfTsqkc4N45FMl3+2O17WkaHyUI5cwTf6s+998YMe7MJl5+ZOV54Eb+BWSM0cW5uiBwmDyhWfd9KXOWMIxVY6n3sngq9BxGPteVaVn7Zjpu0kFcmzPpVYADJfMLwlXhCmtObQwrTaMdImHTEV42BGJPGlHkmPYz9yv+fHZkZVr+5+txdxaicdkOFK8Ihem8KEQKd9AoHyWITuGDa7g1qpbsJ7YTFxnk2RMrUIec1utC0SKIls3WxMNbc8ESTqY8N0FqNfKjaYPO0xFZAgbkQHi/59/a90+ceTaH8VmdRNlWWqiea0JD7I+Q/4goGnFGEop9wii/7yDKf3yAxC96kqLxXOy8/YI2Vx8h5eB4KtbKQZ5bBQV7S0DN9fjfXut/Esw6yZ42aiWjPWI0Ji5SYcx2SzM1vfuiViMM5kvk0DhNDsqVtVQd6UNPRSupZLI+Xq3RxWX3UxQuu4K26j8hndx1f+l57bcy8viAz16t0VaGhR8fo1szANwar2iC201a7U+IqhdAXGIkOW9LIKd+e2mlhRWd8m+gJ81T8SxYscfoXjPq0/3w/+v/vlfFPs8eD+atYfuyRZF9ThQRu7VQNtMOyz4YQTtlMvQ9d1H8O0UMLThIg1UksMMzGq+mxdGiXQ70Z2v4rRgEJjJNLiI/WpdRasmMGMdO6L3MQXWCOIZuY+NejS8OdfLg4daFFLBXlNYvfkAKH+Kp5BwXfFfkkVDL7h7j+ydaUhLxqvLLewuVWIRxhkFYX3KFPKmGrrjIwjn9POmsWgrRmKE4PqOYvKT9SKojm6yafGmVkwhORD4iJZ2QHqNf0aOebTTJlDlqfO9zzA9d5c3dziWTn/tBjJGbgN2xbvDg4oRz4CbcCjTCA9UsEk44SpeKC+ldVxwJ3y6jSYf3UHHVLbq2Q5BtkRzeo3p8ydmhUElx6NZPblJs94p3FHuviB2XzoWNKSsh4zwe92PbSPpIEmntFcPLl/XInzEI+vdGwHjfVUr48ICGp5tDuCoc6gNFeoz3n+A8IcOYr+KClQUv8gI3MC4Jy7rjjyoVRptHCJrGp1NdPQ8EhV1hUSiItkOrIXVdEcKWhiQTq0FF7fKQkrMnxlKbOfkq7W95Xvs5vPw/0O5baaTbepE0ZHqxvYpXMh2dqVjnUUmv9+ZTk9ku2hibgRszOyhKOYzkDVLo5gVLWDv5kkG6GV47Dyf7RgFseMbfo3J+l3AqM9+6kQRtgPNvxbt9q1OYx2SuvsI2jdvPLLYRZR+IEDdf2H8ls3xcEntzoSQayiXxqEAMdX3KScZkIGTCIkhw3xzItw9CSa00Q3q1PcJ/If4RbHWnXESpnyN2y/zP9Wqn64w3LZKMg8hOepZ/irZH98bDIYbs1RcGskv9IpgSs4s47TUbHvknyaX3VRoVXEA+s1k0zelwj6p5ZErAarYQNrzg+MHMsyPSnRn/cBU7JjsG6o3DkZKzqdvP9TzljGqGCHt27Sa0X5SFksQlag9vJOGU3tgmeKzHzDnf03Z1IG7dNun2TH56THf8bzZs++zh6Jos9ozAUEbQyB1rpw1EJRPDnm8bzT6V7MIs6FdJUfbaMAzYSqs2K/co379nkejBz3G3SCeYka039WnLJE7VM1/0sGHz/neWufrkEjuL7wKaH64E71gjPLa2ZnYGm/aontftrUbDF57tGn4XtnuLYRHvwDauLmBm77Hq1pVuI/9Zn+0NVWZRxmXS6ChAiEQyvGSH9yjvHdXOsmsThv2sXwfvurNtymPZhyxDmFr4s++rbvncz+vk7NnbQtLoZMwDprSkH+JlJveIXv9rKNI5AFsdA6wxeQGHqi1M/BRRRl9EgNkY6o09NnmwT8zHAOdhcB16pkd5/wn7+/2/OmbLfDF2c7pW9/ubk73ZHbu9wVFviECbd5iZpMiuSnvDLv2upMetwa9h8U1XVPJd685xl2u32feGH2T0b2Wg+brpPy7vfwrtWf9sj3+Mt9WGP+iRLxSjetwe9//8etr3/fj/cwqu1P/gN4mw6E3/uPoXuaOJpU68PW6O/1aoVtuBw3HaL+t/kvmP8f71MAdzn9Yq8NnYEoeeFyua14j1V8f0Z7FAcqd5cIg8o729nFX1diTLmzWMlRAg+6/R/4l782TY2dwmxLOpkFUvPonFOVftX6X/SH9+cNitphXLx7HK5sqyujR9/1X6n46fytZNlicpvgmsrggx1oxzM/81+i8YSJpfKUsjo11+rAxHAVbnJB1WFc9Ts786rj8TmT5B5Lt2HWvjmqdmbznUWGesNf41/n/CQiyIIkvTWRtFO8y2eBqwDp2X+dfofx79GivbTrO03AaxShuvm1Vt6c3aHiTerf9ky/B/xXmnRFGexsS3mKXw3DBzfsfNGu+ozPofApKXPQ==AQAAAACAAAAAQAAA/DoAAA==eJw9e3k0F//3vz27iGyRQrbQQlR43TvE8442lRZaUEqJaE+bnWwlS5ZE1qikRUqKCqWilBbaKEmljUibfn3f5/w+f8yZM+fMzHk+7vK4j8dzzjQuAP76gsvM9Z4d/Ck5xoJV9pHphHGwpdcUGiw94SNnCjp3JaDNPosNlg0JQsU2wC4dTWhvFKe+wa8QJ5OMOt9DcJfmSCw4HIaLiyS5tf4OeKZfEu/rdsBTRzvs7/OFRYFmFOSazhRUNGm+UAE7YPQZJzQdxmJ5DXQ/txRXbtXBfRPKsbzPAD/KmmBDsAhX2vMDwgb9IPvqRtBqEEFFqel4tughXBp9FZb9cMHQ3044oj8BG54lYGRXNn5aY4dzWkej90pXlDeUxHs9RmiUx+HdSi0s8ziMsaZeWFs9AoeXa2NqSx2+VOzCY4V3KavLllrie1iTRRNL7d5ET8zmg+s6IWiqlwP4Zgc+RXrQW6UIDcqjgev4Ioj20cbLuobw18QBu2VL4dxjJfTbrIXvfcLwh7gYd2tpKS4tdUT3Jyag+OsHLlmfDecrlCD91nnuWOw9gdu8SgHr/gFCQsF7w1aW4d3C7RDp8py7s/cmPmjtQx/le+gvLMIN3V2BDy9nQmR4F0Sd0UDxWi2Mtp+N23VX4NOYA1juN4zbfd6fy1oUiJOvncMV9WtQdow+tpaG43DTYTh/7BJccxRRZSAcp4zZhTvyfTG4IR6HquywW0mBO2JVwd297DbTVtYQk39KwKYcaZqTWEg3X22k51uV4ehLHsrLZlFU6TzwvmLDHzw3Ey4qFbPBTQFgqBMGuQ0iJDNJ3L7xmhuun66D18QOo9Cmc5jefRhHHx6P4V674cKzNSgx1g9ftUnRjkcRLKDlOGu86kY1qyQ4aAhBk+JifK8jQDiRg9ufj8NK742c0703eCLzKtoPZoGpahx2/DZEyXlNcHPqcPSsXoZD22Zx9quLcLrnacxVF3Cxo6Jwj6IOhq9bih0XAvDGgWVo2xqJV4pD0HaTM/ZNPYle63ZhYrMVThz1Cm+9tOFm7NXnPlw35yT4q2R6bRXZHN9PBahG8lYJFL1LiLjeStbqLU2vTraTmb4jZQ9V0eEbBTRU6E5bJ/TQlt0NGCQxyMC/l2tfMgmjjyfh4KwHOMFvDB6ZeQ9JNBHVj45G3z+a+PBAHHa7VGD99josEcnCq8d90OriHkyb9hbCzIMwVlTq3xoHcczpetRerIru2zfjorb78N7ADfcPb0YLmbV4NuYG2t8awQX7C3FBNzW47xvUOLGbyzidnBJcq1+FJaeuoH7rApxVcQrjTWIxdVokisZl4dNBfzxWHo2BRrPR9a0Tzs/tw1nrRDkHvThuUUEM55R7jthQOC14HQn674E833vx07Nl+L3CfhR4xQ56Xv5iRXX7+PvvvlLoxxZavuYL5YQYkpGKLl8hksr94uS4pkU6mPqzFIX3zcXjVg24cf0oLqagADtbw5GNnI6rBmJx1rhQTPXYgEdULLHfXg+tFYfhqB+N8DVfFKN7L8PYG5dhdkk72LctQpczKvhMuxxE3b9D/wIbHHX+G4QO3QU0X8B1bAJONXkYl6T0AB/hJzxV/wltVxzCbLFc3LDVDZPND2HPbk/cv2IhvnpoibUzzVDngDv25mahptoufLLvA5prT+eiZHO4SNXV9tVGm+FQo5TzpwhTPjkgigyKJPiIZht+dqkZjlyeQoodLjRhjjCOmZRFz77cJMndH+nLuDjSqJjJy547SFf6onC7lx6aW0biFk+Gx+tFuIY5yQiZF//1ZxbKFq/DZ3mZuCFhB+p4euJ9Y2cMDV6C17yiUWHMUrR4XwyadcK4YmYfmCvdA6/AFpgsng+nM1/D8KOLUTR7JFYp/YWwMw+wdp0yF+kuzBUccuFkizPQXuEIiq5IxraVL8HA/ifo7QeMFLLDieHFwAacMOIlj40+3rjNNxg3+ezDJ9W38OKjZzj6eSW3OmuGvdJKc/7/OKisOZZXmKvHr7h0lOwi7Pk7tbK05Lk/L7p1H1nHLoJl993BwXEfPf3bQZOSw+Dc2TNwxmEVyrXt59rbTTG9bTsKnG1xy8hAvLSkGmWG/UCF93ewSDsJNf9xUWlBIe72y8AVi61wzT459L0TgnpiZhifeB72JYphS915UBpRAn8/pUBStzEW9wnhLSs1fJRQDpcTXsDpFylQXq7KZY8ZxJt6/pj6bg12ia7HS0fm4NuX36HhxhY09xPC7cOeQfNUfdS+KIHpaeY4Z/UmPD9lBAa3xWFy6QA+1DPgxvBXuHGz99rPmapob9Yv6Ty31RBad6yAvwVN/PYkG77ynBkOXOqBfJVW+rbemZZ4TJ5V4NoABkc/waxBK2hUOws6/l6kGHrJnsRCUEwQjhtpG7KkM9iTvhIj5rigS+AAzp/nyUkctuDq6s/j2vxI3PzHEfWrCqHZ4Dq47EmDnYIimOxeAI796ZD41xW0ijshkd0H5dOSaDiUDu+PiGC5zXTM1PbieiRa0OPMHcwYfhg15H5DV4wpbpZ7A/oWdrjomxgGtRjiJLwHrQnWaOtsivHfvPHHola0ODALZ70ows4xpfh2UQj3abSY/QflW5yeURMJPdkF5yc68jWXAuF5sjQ/2lmENz+5CyQv2lBgljWvw40H/d+BtPHzObYq2IK3eVJJdrUcnVr203557Giubs1aLn3USdyn5Y4jqs+haakDXp2TiZ3Tt2FESC96ef7GlqxWVHdZg4JDdeCvpov8sUE42/kHTC2E8Lx0GKTZfgO9E3KY7bAWHDwlsGL9abgRuBX6coQw+8sG7smEXJQffxrke0TReLMmKnK+WP9zCCyrABUDeyHksTD6lyfBdfwDyktP4q/oQ3hwWikOni/DGuFLuPayKneu4wh3WqOXe9K/0SHncw1eHR1E8aGj4G6CJ2gMuoCQTxSfb+EOY247E9ftQ9O96yFWzwdfG38T/F9v/P8jaOx7yrMpo6q/HvarB8ZzaXsLMN8tBl/JbcAZyu5YM0+Je5V8H+dZpeHmWOImZhpxC9QPgzLtxSkvjXGHuR16szSY0WgM1TK7QOSBMjoej4LTamEgmh8Bu6rSwWzYRRg21wsjZk2DBSV+3IWtlyHm3VycczEZPHefhsTuuRgzcQzaaGajiPd03DB/Anrq34ZvJ2xx3IgwjJoWyt0Mb+co6gA3/LCavZ22DN/1QNGhU7qdu+321353ngHW1meT4wxj+L14N1hOsOQDxP7CoGSL8/eu2fzNdwnkWxtMXZ9lqeTOE1LLTabBtUdJMGo9aZw4Ty0n59s73Zppn5aUhHe3eaKPdiGOTOsH4+71eDDlBDa8CcT4sieYoHITE7Yqc5MWmnEW2d4w8rUFuonHY4HbS9j++Qo0BomhntFwPLpPDN/NLYOEU/K4dVMkXs84iyI5v3Db9OF4O18Vg54vBNc3HYJbqfvx+Z/hmDLDFDW4rzDWMBh23nPEOSqX0fK2D06PW4NTH1RgHDPgBl5Xc92rmojdecX/FooEE9cTFPPDzN7RZICtvi3Om24R4z+0DpBe9ij+7fDbdGNaNnT5JfDe9xR5TY1Gqg2Tp8uvRlLhmw46+7CNXRLZx/QXfMFrd+Vo7J12rlfiOJeTvx0Vh/bjC31/XL7PFl9/VUcVQ2mUalDn2rffxb5SWW7YFWvcKbobA6WeQNc/HRP/sB28TeMRw+tgbetEHNmlgqXCjrhZYwZahiah1MwKDMjV5BI+SHEL0+RwYthBLNhrB7UxG+BMNocXTNQw4o4cNiNgSfxCnN8iwk2e3Yyfc+3wT6EMmOw25kO1lkBoaxGdk/3Lj1xox6tICfMnUpT5qx6lOL1nNNQvvkIuF4Op+6sdvN2azut+VOAKfz0W3DDIpW1VmrznK2VQq44mF43XVHFXl1M/mUY6audoaVAIJ/Izj/Pt/M4NBjbiz/mEH+AOxm0g7HfTwWwXG0zNs0WfDR54W/w8Xh5I/3edgXs/9+JBmeewyNEMhUkGr+2XxWc9O3HN/tW41TcEXd/vwUmRKbhNxREv7SnAlUoBGPJaBi9aeuPZTV0QrzkdJIWEQeGfXpVJ3IRZ456iuZk5Tnf2wUkFr3D4Dk8u4pgtSIzzh9M746FX5RCdMd0KNUEXoGXKI7II1eEW5Js5t18Wcf7weR5b4bKPT6wy5g942NP2x/sh5mcof8RKjd/nPJ2GbQ3iI8IMaJhFBcoOWdLgkWIad304BvZ52D/xXQm1dVLYHXMe226LclHZ9qh8uA7rTWrQOmMVFlrr4/5jk1DyYz3ceHgYAwvm4Ta9CnxYv5Bru6yJwiEF2HijCoOytmBh/WKcszkfje+cwPSRZ3Fn9nFoWGWG7j2l4DhhArqvqIYRJQ9AsF0H9eafgWInE3zVHoDPbFahm2gaeos9xOXj89Gp8BRtLYviZ/u/45dyTrhFrhRGaQXRRYXL9MjxDLSOeU1vcw6Q3nJFvimK0Td1Ryoe84KXqrThvdcdpJQNUtQFNvyep1th9k8lfuw/n+e/NIJ4zzhaOiyHJp+Kp7p3MvzH6RPt+VPz7J8s8ucOxr5FU4US7P70Ex1Et2D28Pd4ZaskzspnOLvTHlcvuY+rFo9Ct+5qDFnSgMc6a1EuTBm7YtZhzKouvBXahDOmH8Y/8rHocnY2GnNXIV3OEuvlx6O4sAQmz/XAjVo/oe3dO3iwsw0uHbbAk0ZjcNGz2fje/BN4dK7FXfsVubqpSfznnjCc1KzILy+4Th5HR/E39p0i8QXv6dTwKL48Zz9dilkNZqkv+emDZ8mvsJUsN1vyL+kbbR0nxYur+MLlB3eY5/B62r5cHEpr9cG21I6yMmJwqngPVZzsJs2Cbbz+1BCng0JBvK10HefcPp8reZ2EwWneWGFwAXpkNbHe6iKeW5iIDd7H0OrjEjymsg1PSKWh1FstbnzSXdh3Mho2n5DnHA7m4Qe7VIwJPoxNovlwbJsufqm2QoeCGuhYHgZqi80xJqALVk6QRxm9HGiaJoU2cZq453cCHhWKwM78g9jfZIMDcJpbMLqB375kEpwNGkNeAyW8bF8CVKbHwEMTBTzq+ZO03u2iA77P4WaFJUy7Egoht/fRV3N9/rPcHD5jlS1fFabEK82r41V6npLFxhA+S+Qnv3OvEP+tL4eUc2PR/lISKF/Po336O/hN662x6cV6ujZS1X79/Ersbj6IM9qGYFF9FF6ojcbFq5/B1YpDKPhXC4Kxndj9SxzDmlzQry8RM3vNMCKrCQ+tdMba5G/oOWUeyk3Tw1ONZ+BxszW+nWCGa7dmwfyHS5B78RTawz+A3TtzvPdFF3UPTcA38+XxqG0Mrpi0AGNOO3LTtNTQ/EU+P0I3hDzZOahv/iqwM+ulg3wQ/+3MGQi7deH/vCno42sWszuNtN2C4ftgB8Xvfi34Ms4MWiedJP8pY4kuyvND1wTOqSUm/KJfMXzBenf48tYE3u3y5v2vPaZF64R5YztpXnjgMAT9XUQ9G+fxiVPucEcmJmCuiQH+HLkD+/atwU+96hi4Kx7XvL+MQR3F6LhFB6elR2OTSxM6Lhfnar5qodTsd3BKcwJOt1gNA22TcHD6M7g8Nw/OWmVD+BQrdJz4DvpLasAiIRwSV5dBk6o3JmQU4gO1GBwcH4EPRwbjFHl9rj08CY/5lKKOwjT+qPYs8NGY7LzdLx9GO4QBVN+FoWWFtKkyjr82FEx97YN0TWMufyOlkZLf6vJKbeHQKe3HVn08S+5r59KX9RMo5fkjPu2qPN9g/5hcX2Tyqm8JWhJvkPj9Ef/5gUsr35G5lzw8njPaXniLLRp+uQ42R9Lw4mMBmq9tRsWz8/BV5WQ8lZcA45yVsPGPLX5x0MOOjiu4OVuNq2rKgXODV2H9MnE85x+NB+xE8PG56dBiXQFr7z6Ei/43oPVmPbSlfwSpy1fAa/Ea/GKtge+WDMLwx/Vg+ZbH6ucpCJ9lUDzvD65yaYOHcA9+HTGBcwXVEJI1noYlIgj6ptAHty0UvyWfFmlEkWh2FtXdiKRwwzB49aOUrTUKpr1isVQ3ajTlfx/BNc09QB/rT9LRUwn05IEnH38oiq5OWQ1vkv/18FoLvuznBPp1V5JShizZlK4DIPzDBgWzyuDB4j+4bNDwH46laDDNA0dNnI9ZEqE4YR3geIWpOGLVdPzTxbAiOg11N4RgwTFNnOp1ES7o5UJR9THw+7MVVKubQKlZDNf7D4D+uEq4r9MGQ+8PQ9vSFHAabQW2PdtBFxtxmb87Djt1FO2ejuAyy1tx0TRN/L+c2ObW0NTJl2hc8BnysB1BhffzqM5pMpHsOzpuHkkhUlN4pfG90GW8j4ayR1HY5Zn/OO4XPXWdAMEf/Pl4wzm8kfIAO94izs+PfOTc/3g87xLpyK8NEMXcMw/pb4snOhjakZlTI3UMpVD0r58sYFgd+7pyHM4dcQMiU7+A/2JdfKVmgfNOF6Djbm0UP2SCAsVJmPBEAYVnzsWy4yLovt8ZFQ4awOKFEtgbFAuUqoirfXjY+OUo3Ow4C73HSmCrhiW2jU+Ac2MV8GShBN4qNcSwFSIY1SmHOzVG46Mwbe779guoFD0M4wf74GayNj/8+FLyvK8NXyL94Xgrjw/OWNJddxVe2UaSDrr2kfaqZChaKs43K87m2xtOEDxN4wuSnpLXW2/KrhrOjx+/knRSo2nxnzD67P6ZrmV0cJ6tZfzKFWucM2ZK8B1NKeS6Q4VupZ4gqws5BDd1+ITvK2h5sgt9jbyAEn0HsVv/E5Avj5GfU1CgH4ohfAzO8MpAie9r8EpxODbUGqHxiHLopbG49Md+CEoFnCaniFJugVizRBXv/K6G7LIp+ECzH7KfHoPa9/Mh/mcDcE9aIfJlCO4raMadEnvR6dYOriRlPBfuLexg0G3Gf2+R4D1u+/KNUS4kcyiVpDqUKNT3BJ+SOwyVp/+lmPAD8DDpFbhnDcfps9aQodchmG46SFpW43gr0xzqWX6B+psO8HZNFfTMiiOxLT7UFbOULgXHkFGZBpigLr/5MQ9rRvvyLqDDq50MISHlELQdmk0k+ZQLqnAG65HyKN7+z7NnA7qUHcG94kvxi+JUnG9phJc+PMQ1kAKNfyVw/9AI9DF+CrpF8bDm3iw8M7cRDsxPgBSdcmByy3DiT210WK2Lhe13ofpVBvzYpI5pHZH4+vlVvJG1jrtWlcm9gSLUmRKNDYaXgINOgZrHPUAFZRB1rKd6w1eU+eQiqF2Wc85+tw/awj1JanY3rNEYJPxWS2sNBqndN5TctpVTiEELvS+roiWFOaBUh2AVGEHJB26Tpm4UucU0kouROD9rQBZqTl8BmTdDZK0bScfas0ioegJJ/tiF42u8yfThOJoq8pi7fHIW7lbcg49eVeOrvYZotWg5frixDbOzXfD8iY2Y56mBvwMfwMG4ZBjTowTX285Bj5Iv8DtF8NmksbjteBso9Gtig9hcDF4zGj/J+OMeFXXcNHAdVRTjsOqDEVrPqMCh283cL5tpUOsVR6OmzsMnprfZow2q8Om6Fi+kf1Tg2j4Sl8/+xY4HfSKPiCa2RE+Mj47+wszTd/GDHuPo+kt55/f8JTrgVE0Lh43mt3i30E7ZNSTyeA0UT0inmNqjtLp/L9+xx5SvbYqh90az+PPtp/mcXFN+T3wEhOULY8f8X1C1V4S/8UKPih8b0/CCffZxhaPRoGMrXszswQLODf+MHYMnrYswQygexWeqYZOEFmZ8OAZbNA9Aj+94cH1U8Y93qqElLBpCRa/C1tznUHTBEtyk0yH8mgyeXTwR8/1yUOvUDkw5GY/BZeqcrfkhlPgzElatZZCWsgymvlOGGzGjIGSiC7hMdqMJacRf620mrYI+mjnlHkk+0uBXKgeSZ1YwP8WR8dEZkfyf8Bs0Y4KSc8C6/WSaHUwPp0vy5vCW7KeO4ZfUHiSpEd2s2lOXj/V6Swl7gijqRCy/aps0VH0fR22yTSQZMJ4s//CkVLaVu77GkUszsba32L+bSy2ww2MvLuJGhyJ8wqbhGAt1zP44DfuHz8ZWiyb4dfM8fP5QDK/Gd8LXvAqQuBcHzWcfgFefFA7oK2J4Qj+cStSEJNDBoB5/fL3jMxwKMUH7yUm4JiMNNebNAEWxsXA3wBo+DbsFLbWzIHieElxeZgKK+lepLsMNuhdq07oIa5p5X5NNPLAAvO4KeAuIoE0jiZTe69PVbhf6YhVDSVLrIJFNoYoWPyoRlLF+4SS4e9MNbn7/CHLT1kN7rD3lH7CnAeUQmimfx0fQv/dPXEXloxW4VaOP21/oPyVY/2oh9PeGose0dpibm4ED33VR7msoyuxMx10jNDG9FXE4i8BP/nUw5dd5sIpQwunqeeBrvAwKnLzg5elf0CCaCZXPXVBtUhREHFgNdgc+QvpKZbzZ/BXdHmvgrs9TsCBwAFN1etHW+J//2BULRTEWYDwgBhXG+iTyyxCazq2hhwpbYZP5WTLbM5a/UC8B6S7a/Mf1R0DDq9R+e+Md7nPuVvt7KdqUlGBF+XWPKNRwJJWGEC1Mm0uZRqUsXuQp3BmtA27Then/ZqlHjREluB+ieZn68P/3d4wy3pJ/lBkFN/SwBnFtsnR2oZOckv25Mzqcn3Ys+suVYMszVU7nZzLKSsWiiq8X/tnyFAaO/4HeUXUwP3gYbhDZCOcGVgOOOAqpYpZ4MUAIV8yIA63Lr+CYJMC03CkgXR6ATh/l8PO7nbi51JAbX3wYH+Z/5h7OHgH3ZX3p2emXVJ+1n/qmi9B0nOWsVlJK9QWTYaW4y//WmlyvzpdNvEIX31UQJzaVnL4Z8QGBHmT20ZICrr4gkfAXdL/3DdNvb6bPRxmJet+h2okOVFzxk+L135PPHKD++wY0e9p+WOuawwvLHPzfu9WV5sP6Vg8uVITBYm9nrkCxC6cpDeGG1Rno9zEf7/htxi4/SdQTZGO9LIej1C+D3/tX8Hl7DNzYmQwbp0aii8kZeP5NEc3kynF8jBGmi06GGKkwUG+JAzFxASR0N+GmWUL2JaWi3Ij946Ek+jcphc7CL7dk6etIV5L7nEQfV76nz/uTyHmUJtlVHSKVM6ZU2GpNVw7/JoUnkvzM+EAq8tPmxa2LadlInq4Y1JGWghWVK6vT3A1PmJCSCu/3ezS9trZmh5ID6fehbqrzqKTQk2fZyDBZe7/sJF68+QVV2SbSth3+9LK9m85cFyE1ufcQrI4kv24Nt+VjKvfGKwo7dLejk2Iz6P64B5kfzPCS73Mc9XII7h90RfdTB+HlwRRoUN+JR93lkM87CZ5iNbB3121QlFwPFan3YO4PP25MZx23TnUeGC4kWOlxj1unkcmdGT0BE/3u0rhiS17lQBy+btaDbcVilF9wmUn4cNCyaDltPs4Drmtin+X9qG7RDtqYaEk3ypooVNsdns10pZBbKiQbI0MXc0XASVf8f3mU3mBKFZkJ5O0myeEHGZLxCGd+5d1sXZ8U9a/y4ssiU//rhYdVXdT19Tx1NvvQr/lLmO9aV7pDm+wfG51Gkei/2PvbhztlGM65SJni8z+BmKbsij3/+vbPoCQ6B5ZC20VDnNHug4emLUCx4kgIKDgK6vU/oW/YVVwQI4E37u/i7Df22y/PVweJRwvAcGoubb+/BOJFVNC4NIscDK3h5FMH2JR+jUGfFV1sFqZOBTcIkZ1PDVsnkEVnJu1e8A6e6rvTvBeVVDn3n9c5uQemDc2kiRNc2dPZC0lhBmOdVWspya2I7kkfpHumEuQbo8wnX22kZZ5EM0ca0/HGYBJ9EkL+1bOo9/FGWjHGA98bZaOCZTz8OjWGvjyMoJSKSP5J1Q9s9h5m3z/OmdNU2Yjm87Zh3korDKx/DKF7Obz+bCpuF7VAyZNyePtXAXh0xUPQ9IsgvSATLhWYoY2kHtZbH/gvD0dWxUDfjKUoJWwBvzyNIXfkAMsaBqQwqp+Gq6whZ3U10veaSRtnR5Jpw3zafDSKlqYMsWnaO6nsfbB9ZUMylRutgBuLaqhOaTIUzX3OFA+o0hcB0ZeNRjTn61nSuFxJzQFjoS/OjY98ZsUb9yn/i18kVK9wo8r5UZjmkkXzziiQ40MiRZuvtHHyZXIPN+F+dn9A562f8NvjPHprMolKahK42+bXcFTdLW78/QVcmH0dKpWvx/uiKnhGyh35eSH4y+4Oav28gB16D+BcVAre05DH8gNjsK9PGaUaWkG6MAnWbIyBzoRsSBHEwcChl3CTiyJXrVAau0jSWTS2gvassYP6m+vAT2YqDWosoJ9tXWzhklb6ukuNpuXFkd+CAdoWYkNzHiymH2b5FHK1lHxSl1PG7cfsjoY7VZvokJeiM115tI0Sv1+gYXtVcFapKn9X/i0FzzlG682iKUwlGfSCpPjl1zPgpfU6unS0nt64pLNlTJzPylWj31OluJ0JPXjvhSH3qcjG+YbJbpbhoUgrH82nQyMCuHupp3Dg7W3cbVyFKseMMFDGAPVnpOE4oan4p+UZOE6IgG4mjkkrXsJ0zbtg0nIeCnMmc53btsGMeWNhw53x8P1DAMhYnIbbqf98xZlI+vKmlk4aSGBi5Eha4OYGm9X3gquuyH91cqNyE43bYkyHPZbRjo932ObNYvzc61pU5GBI5nVFlFKTSqVVF9nzLkPaEtZMSmuDaKHgOm3NfkPXZLaTRcY4unWnnlcyk6XOkUI47Ggk1W37TmvlYiguy4qcJYXItTeSBuffYjv7L+PgsRdoW1uEZdPDuGUfnjiu+7CBHZMfybyu3MRw9yjc0ByKl37K4oQ509BorwHWLnbCuYorcfrSDXitRQLnvzwAXdHCWPRVHhduMsdPyt9g++Ty/3zqsrtuJKkSBFIvbJm5wJEtv/yAqUlrsp6RXkxE4wFT0RWlv7fS2ZaNXtBVGMvG5CrSunsaVB/+hN1LyGN2N8TI+NoAq1FQpyG1eqY+NYSu3BHld3ja0dzJQlTuUcLc6qrYpVQRatXNYxtLoljHjKvMY+JoKgx6wy6VX2aJ3e+Zh5w5xV2xcri6XoJuWP1lpocW2z+6loG7NtRgcHsxFqgv5n6qzuTeXpSkr9nq9isnmNmn5GTj38PH0XoYj7P2/vPzP8dj8utwFB9C3GIpjxMsRqKD4BfszK+AO3Xd8PRiCzR6KeKO3gS0aOhAF6ckWK/uzZSiPJmwsTZ7bPKcRRo0sMf3VwLfHk2Z7mXsVF4pS7EuZm0ReWyhaimz3DqG3BM/sPpoB5oi8Y71TYxlrxdvZ163JhLLus+kdR+xBTPOMa93unSzSIYW64yj+bOXEnOopQtKI0jyhDmkN15gX874M4F/EJV+L2QrMmc7lO6poM69UrTaq8H+pV8Kt/6sE76vdsBFxvvwZf4ybpTuM4wuzser6mKcV9A+Ls7pNF55kIRDL3pg/t8NeEJiERYbMhRLU0Kn+EnoH6rPDb9ihXhmEm7JXPJPA6zElDEZOGyrE44CTYzxVuTy6ubT0fYxTi8ympgmF8HuKglTXO8L9jfUGOpiiqjniSO62M+hwBNS1PsE6I7JHJq0Zzj9XeDNbqjcYINNDSyweCk5q7rQ5Sgn3uWjMq3aMxyWqL4QVD19zPhbepSQ9JNdVPejbYODzCGjkxlZC1OFwwr6tW8R2bxbRPEB35j+6U+QV21Jv3Pi2IfIn0zocw1Wlslj8dp2nCw6iTte+BA/Cv+b63/Dsc0nHU8/9sR2jTis9miDQ4NmeNVLD6XLC/CT2BIUf7cCn20MxjF2E7GsYxZYWV2FkmuKuCAsEfa0zsKC6nN4JOEQrvDJhacaR1nvtWGUYTOXniYdZQ2qNSyw/yRz2HaBteyvYfsqE9nwNAn6PMqRchv+spWvtClcOJIZt42hz9H1cMnIgBo+vGRZI8PJeM5jNilzJ/y8kcHS7n9nf5JC2DfhiywlQZNKoJrd4USgIbGfaYhdYjXbFlN54QV2u/ss+7sxHorih5FG1mXW2VfE1iYY4NaM5eg1ZzeKzC1DKknH9DA7LFqjjEdFYsFz3XMMqxiFVhFL8Fg14F39Geg5dR06b0/Hcd8tsUZBGC22i+IIrfcw3/841FeNxfoTG8DVYTKaBKihrbIFXHr7ULDCzhWWrjkHMvJLQH44MpkxwWD86SRE2EZA8CNPSLwWzTa2v4N2y0hweXEP4i1fgHD/AnZs4JbT79UKtMvgKHvz2gfslg1nJZULmfaVuWxsmhWlt8aAuvEyttIyhnUlbmYrnYSZ5zcVLPw3W5N7ktCg+DTbHzvCQTvyMGuSjmH+2xYzjeRnLDzxEIv8dBpkWh/B29pq1Jf3wQemOmg4uxauO/nhFPkWMOXGYfBsdW6k/xHkNmXg0u87cUGKE6a3zcEbrvvQQ282OrTPxWP7dDDw8w8YUjfEle8LYZpTKorPmIe3Pq5A2R+RnN4YI/ydmMLe3RWn0iejyGmwkVkrrmdSF16yaa/useM3v7LW/sPs6FRJkjT8yBxNroIgczOrMElhwndLWI5HxD9N+oEdmq9CnYT02Pkyi35+i1TrhUk5bRyt3POFNQtG0OnRe9jHTXFsshiSR/FHpp6hTjmHW+39ih6ySN1M1hMuRh9lkde8qUeOmy+wGu/b4KZyG/13iXExMT/BY3QLBIztARWbGCx+CtSp+ZvlLH+LNe6z0S4pGWqv70Pjz9Lo7RCMbuND0LkoF0/cqsEgNV+UUr8Ixto34Yq0NF64aoLT8uowZ4EFWt//IzgpRXDjjSfUHAqHGB9HMF18l60XA/DEBpZRFEdDWsPJUFaYnpRo8wXiMSgIjoJnZrqYf200Ga8F6lY1ozVNrqSbeZgePdSiYfo17GlsN2tXUORnlptRlECJfr5/yHLvS1KR9Hy63vmWcTGj6EjiMVa/xpX0t0vSIkMV+uutQZfFb7GEueEUxt+FTZPj8XHVU1QVHMIFWV+h7J+w95v3G77pFaDggyi3fQZPYk+/Yb99Pc4WXolOB2yxLD4V/YTvof/Gozhd/hQG/ArB+UXDcXPVOPzKSaGcTwukB0/G4LFm+NLtKGb7F7JaxRH8+BcK5FRdzcb+I80P//K35fEkuvQmjEVOGEWG80zYetEiNsNwHaVkLgPRPCvqLnNijS7DaaGhCGk/eM/e+06jwGNX2LmgP+zanRVkmNtF13EY9WaHUFbzOzY1MR32D8shU68DZD75K2uh1bT9Qh0r2n+eSR9WJvOX7WyUsjntyFChoT+GBAed0PD0EpTR348dd/ywJlwX45eNxkj+NviESKKRqTAXoj+BU32kwK39LMF1rg7Dya6euEZfBLWEynH2XhEuUDscZw0/hKInJFH75Gg8WzEME9vkuFO2FzEofwJTuN3Gns+NYbmV+cxjfzn7G/OIZsmUMvfnEbTjyDCm+GknqS/Vp79PYtjh/C525WIPk313hj5lmtG42o+sX+wErXBtp82PROn27gkoNSqGzu7ez4rS8tkYlx8s7e8sXvGXKgkCpWjjY3X6429LClw6O64yRJVXamiEVB7VDM6lHJ2RNF/WnZ5IL8JgGRGyfCGDS2xuY+7akTjOYBE+8eqB1R6IsZV9sO1BHPvnXMBD8wqoKvTA/p8TuX6Lj5izrQDfXLiPX55ac2Xhlfh7UImbN24apzYzFH+naKEgQhe9v8/Bc6nTMCDCAO461bPJ8jlM/3MhmzJhNTT9nIl/hgJoz5PzrMD4BgtplSV5NQXKXvCVLdUXp3nTOLZhRg7baxXHjizdz+ReNbC8W4NM1OcpSzho4SC35iWztT7NfL2KaOv5Zja1m1GT20M2KUmfJrqr08iKpXRwvjHNkD5NzTY1bMXEakrpX0RTJ5LTmozxrJVLIF3zUFY9z5m+HdjC5ih5YJalDN49p43xu00573mV8PdxKVNYEOfU/EoV5+yR4xbYaXGFSQJufM9j3JD3AheNMeV+FNRjvogG96VHjZvdGICPK5WwfBJiwxtFnKR3FKHWCEbUVjp5z+hkm3UTyT7PjR20XQ3l5zuZvqsOaNnsgGEvjrD323zgm9cqtqflA1unnAcvXNLYJX81qlR+C0tWZbHA5bOZVtsJ5vB0Lbv+5CO7UHOKobgEb1pfxBo35zFlj4UsKtYE/pEZ7HpRwT55LqH7MRZkJRlOm5+2sYd+prTzcwW79yWDhu2cRVi8Dt5E++BNnINlU08jM47DoLGX4c5EcfQyMYW/fhkQL7qf7L7P5gJMJuNivpoZ2RmSYShwf17eQsvYy2jc8BSfmP3E5ARJ7kH/dM4ioxQbl8TiUHII1r+2QSXVNiwt+4zuKalsReB9tmjjKRbR1uNU8m/tUzWz2OAiRWr91MreRf6bBSk1bL/BBPIWOcqs9pxgPS/CmdOtjexvYS3bJ2VIe+WeMdMoOUrz0yA570OsQuQsM7gWyfzWfmC6856y7sU5TP5uF1u5YSfj48yo4c5fmrl4MYvKimRn4mPYtZP6uOaUKfdhYAIa+M3HW3qV8Nb3GDxfeBRfik5Asc42iB7Ig8/ZX2FWgzlOkulj1QZfWHquDN15Y0yux1MpRn7Ayc1yDJdZORu3fCtB5bybKKvbhEkbXHCmpBqnPLkSt7zegxu6g9HAchlu8SrHwG+J3LyFBrR9nz4pcWuhfuRMVhjty773f2bVSvXsc8RjtnGOB/MGNSpb3MVUF99jHgk5DFY1stbWEaSWk8BMs2tY7YJrTFw6jD3k+tjy4FS2O6+avbuUzTS+X2DmqZ7ssvRomNYSxFRrnrDNwy1I82s2m+2bzBoeDLLXJw4yx/HxdD0U6byPGrdCLA7Wr6iAFY/P4m/TI1Csb43SWZZYhNJost8C1P3u4JvvaTi+c4BlJzezER7lLP9pEet9u4uND3LgWpXrsLzuEz6yGsMNpv9F/mY+7vo+Bcct0kJxsUj8pLQDi/lgTDk+Ec++cEQnr9dMt+4m6wADNnJSAGyti2PpPm+ZRm8Hm3J+F/PpFae9lqEs1noTZFevYrb7S5lBohaJ76imNulw1t6qSN7DVenItjkQVmNH0YOvGNP1BUOVv2zw7mrWu6+QBRZ9YfNfJrAxpQq8dUI86cl3QfxIZzL6e45VJgWgj/gZdnLzRLZtZyh6S5VA7z0XkCnLh6MSx9na+41MfLMYPVyiSVpdwjR3+SUm/KIAAxcMw8gsMzxx9gZ8eC+NmV/uwf3jeVzj7jc42P0Co/4mo+C6Obdo5SSucdQ5nKK3Gb+/G4uO2zJw7pHXuP2ZEre75S/sOS9BX412s3m2u9k58RTWrDEHyraI0tMDOqzMNBlqXH+zENFnTCu7mD27kMP4lDzmtFyOTgmrkLyqHPW/S2bZ4kHMVeYBK7C+xQwv99DR8wfoWMsoctVNwMigfHDYM8CupbxgEtsfspXnzWlN4Ajcfv8Tk2yOYWv6ttCmZedY7jxrCrxwF4vedUKj7Nj/vPRQTi/cjZTBPIsNkD40jSocr7EL6xrRovk+1r34DdcjhTA99hgIv6iDwysOwpPcVk7L14jbMl+KO7DGjKtkHtztURKc8QJbjjt7nOuRCuC8r0hzWrWy3EJrO+5GqSiL6/3GZions6yT2uSqoEunK5eRp1UaG9MlSudnZbB3aqXs5oMS1vkhgFJuJjP3b67wxVyYjhuuRefufDj0vYQdqlejiad6mZ1QF8MiHRp+5F/t1J9kFkWNrPiGNM2UC6Jxv3OZre85tr73ApNeK0rr/umFo8aS7G+BOAUXFrDx29vYl+WZmPFzAE4+eQ5Tb5b8b//v3qQN8DylAMa0DcfF88Zgy2HE1aY54FbFw08bObj4XPa/e6UPRNt/X36Am9N7hdvooc91tbdj4fIkrvr1dHsl2bfch/JILkRJnPPuT+S+iyrZ329QYx+L/NjmJWI0oWQlrRb1YNYGsWxBbCSsLVDFKO+p4DpiNGlJHGYtB08xIZM0plVymGnKW9NzaycmVGZG7k3rqVBPE+/+Hc98hY+yNaMPs4xJY8m+Mo194/4w7xf/dHNwqKDeIJtNps9MJu8HazN+w/IOxtCpOcZ0QD2dfZN5wxJL8xmJaZPbwRJUXdLMcIIUbrWqBXuDibBR6iM7PjSSs/S/8G+uTUeDFaNwxUASlHe6/S9GBm+koCDtG9uZFADli+Noim6svXFzOJdg1845SXZx9s+0HTr/YU78tYjrfy5nr+STzoSvDLDQtkNwKpYBf7qIOZ65zay2DxB0r6Oq5zPYJNlqpxV6l0kn4jzrPzsZvt87wgY9llFBhh5VBJ1lj1cWsY2ijJWqTqTRtBrtbHrYvFuSdMVRh9IrU2Cf/wBr3nOKGcwVpbyJPcxfcR5JGd+GvnUFLLTThjwDvrADEvK0WNSX8i+r0cHtI5xkvmqyGNcT7NrHAOq+k0kHmoRQ4kEarjQ7hvWtKnil9yPM2pgBp/d5/w/7tmeSEN7zTBD9PgVru04zsQsScFrGhBZ6mNsvfO/LrVvpYP90dqW9l8tW+6MLWzn/3FzWsmkqk9kxFyxjNEFe/Q5zXBAA8TeXMdXaYfTg8EgUCpKnCZV97OP3A0xYvZWJjcmAsUpN7Oeto2zhmk1wfGcIFOuepvOqOqzYYod9163PgmFKySwn356tMhCnlM4ApmUkSoqhBex05Bd2TH4YtUwTo29XX7Ji6Ra2wPnfzJy6n2m83k4Wuhvpd9BpZr1vOE3wF6UH6iNoaow6vTzxjcntrmbzSvRw3vMecGtKh2PnksHq+HhYqjz6f/hbEq8KWqTKBepXtOGvRxCz8xEij6FAOODwgFXLycG9Yhf7wo5L9rnnctmyY5/tz/7z2cVOU7mxv68yD6EVTLmwkz16kAXiX5qZQoccvfj0kI2/I0vfR0Sxg26ZpBpQz1b4a1OWQxL74rua/bJzZ58yNMjhkDTg7hA2Ctrg9tZhNKbMgPa718ApLpO13nFmtf0q+OF0MMVb72LD/DJZeEAbU38TwVa2VrOl07PBadVJ6Dj0GiboLqMZXY/BeMpzVqpxDldde8FGf0wmPdNN5M+k6MXQeRgndBGua4fA8l+WoCA+4z/s7vbvBK86mgS6Y+oEL6/WCSaf/M6kGifSUpeV2L7+5D9uSIKdxrGYxI8EujLN4deGDHuVI/msMKeJrQtfCqu+2IBjHUd6aoYw+XMq+WbvRt+pcay75BK7/dwHSn2es+XfYuitUT9717mZScv9cNpzdSHjhTIgo1kDowMuCXTaB9hi8YkQcDaZSa4Spm+iAUx16SH2vKiSKYjls5H+S9mGyZdY5cds1rE2GwpUHzHBqywmdMwd9mdv5PpORsCOgSaWE+UEfQHebPWT36D4LRHSVW+izXZ36tNIZGUKs9FMXRonacZCUKLBf9jPzG4ThOXeEAw0VgtssioEGzSqBfKXZMh/6lhYnXqNnQmSJQdbBVy84Zug5cdnplnayR7kaM24EX+CMe1DbFW2PLyMzmAb/IKoYIcodVxIoPTiOOY/6yb70BwC7nPC2Gu5neT2SpU68hrZMY9ZrO+PKXucLUGiLqfYomUfmIzvAFvaKkS/Sn7CWpF+ZpL6hw1Jj2QZAjPqD/zIJOJ7GKkdYVWeDXg8dTxUbdnJhiRr2JGDMyF/sRfaTWrDksWNGKU7HYY6T8LQszLYph8Nr77PgasrS0BR6y6MVnRB/ygPtH9/ANrdQ+DZcpX/1b344mLBrKISwdpbVwRrHz4SFE18Kaiw72G+Y+wgtCyZ3T/4kI0bFALDA3ls/KcK8Djox0riBDPKtBPY2rJpILf2CDOa85Id04+Fx890SbvjBDzS6manjyuCZWcxe7lzJiTVGZKwZwQbv1yS/G7mk4nvAea6wo01Zl4DWLiOQh7J4+o6DQqwu8oOzdjFKpRrmGriA7Y7rgM+/5Kl4adqWdK4F6xgfBw6lFX/mxv9rC31J/swIwRWpa+GDZZWoFm1g72a5YIrL82g8Z8OsEdpsUx153lwlDVCqT862OntiUdSNLGNzf4f9qDCToGJRp2g2b5esLHtoqBy9CvBOaOdfFX39H/e6yIz2zGZ7V0nQXb+Qyzzhgy8bIljh1SF/vtOpqv2kv3feZZPGgvOLmJLZ+fQ/saR9C1/PE4wPwZ57kls2MwMdnXWNvY2OosJN3YzyV27SPaeFCkl2lC1zgiSWdnOZkYZUPq+CfZ8qTul2iSyUatD2P7vCbRvvD+LSlGhDtscJpd6g/XXnWDq8jFMvecgc3gwjOJrO5i1bRgbnprIqlZsYxp3zXCrYjjbsfAWBFj8hNtbbsFZh8lQv3UGpPicAKdzRRBqEQ6/u2b8D39VZoOgdEaj4JrTRcH2AWFItlKAyoznbFbMbYHOq9EgPv0BO/eknyk9+cUWLz3I8irSmfvBF//hLohU+C8Om/kbtHu5JXlmRsHj9kh241M5++iXx4avW82UVuWy6q+NEFG/iK4pKtFtRVmqaW1jIaOH2JKRinRR34O5PrzM6uYcYNFj2tlu8ypmunoUGfUsZe8/vGHNC+6yO+oq5Dr1CSu/fpldy5enT8FHoVdOhpo2CREaOxIz16VSx9dsqpw8VYkfJPckaTr7/Q0qz3nC/FM1UFnBDGeP64HdnyTQPKUMPm4I+g+/yjwJiM54J7iy46bgfeptQW1qn0Bq0BRC89XIc+xuaHX+5y0kTcAyYgMk71WkcXueMO/iD/be6+Vw0qJc9nmmNPuoMxVn3dPhHsqNpqZG0//ioWCbwOzWFcKtQwVs7LqDLLrpC4t13MHUsjejQN2VBZ/1oST3aha67Bjb2n4f4yaXsYbz86nvnwa0ubqPfWmQYf1POdK60MQuxl9iv0NOs/fD1EjCppmNPeNI04sPsz8OQvRo6zn2+KYhPbo0mjaJvmftG6+ymBH6ZD1kRsrbTWiJ2XsaiD3Hso2c4LDvQ5ihWQvzTCIgMx/gdbAcPOLeC7we3hH8NXgo6B/WIRg1rl/wdEgNrlZbU2O8KbhtKf0vz1lRSnAs5gTbYh/MjJ7kMSv9aeA+QhKff01Ah7h8ZqLgA36yW3CRgTzd9BsLi9odYQJ/83//ypxJnc1OcEWsIbMAZBdWwPHb2rRMx4R2pPmwHhMHMskxIpf575jR1nF06RLRh7s2tD09gUVcVqeinWGMj9WjnMpfbPWpTObWlMselz+jfN+D7NTJYHbmihFpvlKhANHXbHGUD8vvMGJDKuPI5uNr9qchianJbGL3y56ydTO0KXpeLSutimdzz0z/L/+rV7cKzL2uCgJFnwrGKj8SJDxA0DG3hZSjy8AHt9DBqwNs76QZ8GhmBJM4O5lefEtnRzTS2Zmnh9iplwNQ/tMGNxaFMTWtDFjhdQy2mmkBBVuzVIdAEomrZQbS6uQ75jRLmbSfNYvEM71XCSx7uwTVjL7JbFXWgIZNKP3emUJv4uVJqk2c+q8yOr0imil+1aciDyG6/zGFlL6LUVreY/azLJGNli9nZ7f+ZAX5ScxmRhKb7edAPaJP2c7INjYWFain6SZrm3SCXeZPsdk5zWQY9pt9rcphPfcr2WmNErZwxSWmulAJD8XH/4d/wZcugdD2RsHntS0C9anSMOubNbCLi6BUwY18Lyij+359SJk2nQ3lJbHjYmVMIHn7v+dyFOewEdExzL+/ipk9EuPW/3jMCvNsWN7an8xz1GRSdFLkh/ZlsTeDpYzVPoBpTzeB5c4XzPBwANNukaaqUffZTpky1lH5gWXW5zPrzZmsL1GWbJ88ZYO5ZcwwJ4cpiR6mp2PkaZb7GabaYUrldwvZJrd+JshQp3tnItgMjVKmOX8vq7l7jqk4rGUh92KYbPMh5jsxjEV3zGU3b8ewU5nxbLBLnfz+pLP6jFiKLixk027X4Jzfe/7D0avQITjb2yZoGdUhUD47Hhxu+MGp5i0gX7HZPuPxLy6tXZw8pm2BieZmcKmxjzX6ZUGv/QJQ2+IC3QN/mLQNz35+OcLGeQdBfPgPgdFPdczKmog5y5+xR3uymV6VCg10rkePoBan3HJt0rJNZbFJvkxrvAReFROQa1o862rVwInL45hW7C72KXMPiyxMZs/tcthr/93shuZmZk3BLG1vPfsjh7Tn+VH2I6OJpdwXJ3uTOZRdN4+KmuzpSlMBu7ayge0zmc9+7LzOftxVZ2mSwuTF8ll+xDVWcD+VbdsrS7siZMin9gwOHDv9H36N4V8FGx68EASn9grSImxhaYg3xC+KgP8HnC+T1A==AQAAAACAAAAAQAAA+jcAAA==eJzlmvk/lf8T9y3JUllCCqVsSSjLmffMdUhImxASIu20qLQhfUqyR7bsa2QrSkgULVSSFmkvVFqVtNii9Xb/8HX/EfcP88M5j3Odx3leM/Oa11zvIyBw0FTg//NIjO2DrZ5IaW2nMTRYlu4WHcdm4S5KKKnA2RddcdzZLdijtwh7t4TQu/Rp9AGWERNdTQPnT2Gr5jKWlWMMQk3qoDpvGdy+Egel4iqQNiYErE6IsMoN9vjHZCL2JX9gv+vOs0zTc8yrVgorMxLZnyNSOPOGLEU+LWbyDs2wf9UDqPJUhm72Em5ZLMCrEbLs9f0XTGaWGlS/4DGFeQ5QX7sLhFZIMuWVGkxSaifTVD8O2ppeEP7sFhQvc2enrvYz3W0pIFexia3a6AZ7RVwZMWV4WH2ZFXifBpcvJ2GryAX49saf/Y+/xc8Ec1wmkNhdMaqX3kAz+e+xqDaIXPOn4JjeQaZ2/h3L9oplbZMb2dPaZGZWnM4OV4ezJ1P3slfgyjoeLYDg9gvwb8d8WL8gDwLvyEH7zTr46ngStOJU2abzOuxArSpzCJnGnMo1mffFCWx5lj6z2a/JetWMWMklJyaf282TKQwDtUknWMjdNti+ex5s9vOC5nNVvFK+KRi/m89i5sWwmBUC6HfvCuTPkmVtFffgVVs1KG4ZYIce3QRl8ZtwIPo1VFdFQ21PEDjtc2Fn3nqCwXIBVPHWZmVTQiHx3TNeh+sYlhu2dIRf8Jgjm+MLTGPFQmbFybG8XdLstPpfyHQQZfUmfRB2qh1UW+7CxcAbEGJyGTafLAe/3lJoXXcGbLUq4ZfMIPxpAPar7StPT0iPrcZAePq3ECo6eSytOxC0S6TYtyRP1nR7Aa1sH0K25AiJBCC6auuxJ4am7L/c8+yteA3MeODMPAo7eVmcD7ya3AYyvmU86bgkGKtQD2WLpqPchAY4mBHP/ASNWXCZB96bvhUE54sy763PeBekVuO3ifsh6qYbEymRJpUtJWSx9iRcnWfJros+5C2YaoDTwn0IYk6woYcP4depx/A//qyDX+Bc0yjWcH4063opy64aTWTzrKXY6g867OdeHlM8t4Gt0QlhN5PSWKrlHZZ0vY/9LR9gJSVjUODdI5QmASiLcgTJP7qQqRnMeyClyjrXZ7Lvi3JY791uoJutcPOBBvUWx8JcjSB46yHPKhoRfr+YwWw/NUNAuy6o7t3PXn+SYc7RdbyNidVwJlYF1pRbQ61mDtwxk2JXo9Xo7tARJhd+FLb43waVR3JMN6kesre5wPoX++ATBcLVbUvhiIUM05qiyO40q4D4u7NQZWcPwiqCuCBJjRmcec5uqUnggjw3WrvtIP2Pf+z4myzZYzxmiUVg1GNXFLldQpsXidLXMjV64HmErp9rxHQrURLLeUvb56ty51QjOZWKLpKK76LJy/1h0gJZOtsxfF/Ug1j4M1X2utMA3P/7CMozga2aLcDu3+xBbBJjqxPNWab/MfAVm4XZRUdBpM+FxfSYIwsUg2KVVyzHogFSJh2Cs9vCSUpdhh0NFgFFSwW4UaYHxbV3YUJsEWuvTyGpx00Q7hAC4ivHgo1tBBvznoMDVpNhzM4Gnl3NWGZ0diP7PTcR3l4KgjC3u5CeOJZWfhjFogocsLbrEpYO7MF9gvdH+JvmTyDx8UjvX50kvcqFNNeGoyfNjzBktSxNfMMj+R8n6XDnbH78gmu4JGA5bbr5FC1HPSJ8EcRWZ26CF7WrIcMzHfoPZjMb1Vx4krkQDNfHwVB0IrNRcmFHl6mhgaEwy7Gxh8tn0mHnAW24nCAC1q8V2GytKex5xQ84qewL+1tPM8PtcTi0tQ0maTqyNt9UkLXKg23HKtn9Bwehs9wN9FSj0EdBHj5sUoFMTg5cDo+Gn7O9mMa2j3DO+ge7ZRbPvE9rs2Ob58OMZ6awamgrszKYz/4T2oA7RrnRhX98bobZPGoeMxH/x384WJviG6bSLaGD9CN+MvUKHKcs7joK/OfK1f2nRZ94d2mudRZXcEOTeDFe5KnCcPUabepvC4ZnIXeZSJIiy348CVq+ZbBIswrY4TDco+UPIHxxKjSbig3X7kHo/5zIYlIckLtUDaa6g7x/ggNwyDOT6yqyheTET7wnl2JYpMMNsPx8BzyOnYcZ4kEY8SOMFzXfDOa9nw3mOcJ4WjiIBax3QfV+I/acibLTPevYqzgrtsY5B2rEPHDSG2F2wiwUPgflQn77G55cUBVk923Ac57pqKtdj77nzmHboq8sqNQD3cwsRvLvtiUJrdQjsKV/DR2Wtabua+EU6XKHLhfN4v7zr6ZToqPotLk0nVh/HrXct+KYK5nsqgefmc3Ph2TDVyx+YgemaL5ggUHTsKN7Hz5o1mANe5MBj6SCROgh2N/zCHyvrmAfNO9DyRYZNBSIgjJjBbB1jWbf3xyHpbq6sD1wH7l1LoEL5t/Z0kWb4crKZHBvFQTpShlw/f6e17z3DHRM+gLP710EMRsNOP/xA6+dtoHmsUHevnWTmdhHUbb99nE2YeA8bPxTQ8J5O6Hsnj2lT+1gNZJncdvY9ejq+ZPVXehh6rOOUuJs5xF+7z3JKF+zlNxSvbgZPRpcV1s0d/DXJxT7noKSYnGcUf0myq9swKaSU8ypsQlHmUbzQ297gUSMAzPJPoLfx89jq0cLwmUNXRYtOpPpuAXCw6uuIF4SxFN/+oX34eVMpt4xHnYmjmJXr+mwBM0o2H7dDoLTwiBqZSVP/+EsUNDVgxKLdAiaGsPMVS7xol74g2uDLnAJKfDK5QivRKWL57H2Pn79ogPvJe/x5uyYBYazVIBZbqFpkhGsyyEVUu2P84yUpeF5oDhb/LyCFUw/xOZXijBMccEHLWfYjVtC6DD6LVUH7KTZbRr8//EXx46m+Fkx5D0nhsSLs7jmYjXOKawc/ywVJ5B7hvom8Zy2FQ8/9R5h601+sLAOYVZwlcc+/lZi89kaWELXANd0gHDhAvakqwNqzuyB6L1zGYVIgtjNdN5Uz3Eg39oF16d9gNu7nVjjawuoeTUF/3scBncKZVhF7z4IenAWDr88iNzvz+AtNQn2jmNs6M1L3uTRUtjfsRPYwm/Q4XIbal7vgGq9EJp18QEErRMGOPWFXclfCyWuBnA/xQ2yhTJYy/zJ3MzD6vjo/EPsDA9mPRKiuE2rgP1cNIXyE3twvP9pLLs0fyT/trYauMU+CzNPR1DE/Qbs2H2Fn+nwjttZdZqWGZeh9p3T9OPld6brPBmrnaXwyKlX4KUQxSaLqbMl2cCKuQLmpMcgPEgRnTWD2aX6vcA9FIZNakd4Ii7i8Kn9EByMOQEHtkiCw+FWGJxSDmF7deHemzZe9G9ZNjVWmPk0ebAvF5dggGsjbD23nE3e/543Q341cy4ezX7HTYS0C+rMV8YDLW6mQP2AJ3s8ewoca38C36XTYOhxJUzTeoJfuChqrrbCAytvYq6xPN9vlSYlL0qgB7obsP+WIn12m0COASfRQugv+pcbj/Bv/5zJbbo5ExUz1mOQshkmnojCf10LcMk4d4wMyGRrSJcmlApwibGCeHL/dCbfrwHmNgks4IAQ+KfZgvyf1yAQ08lbC/sg0uAQdLTZwhbeGZAI/8dTV58FTQdS2b1rIZwcb5BXK1AKFhGrYWypEcvdFABjShXZziIR1M2JZm29HyG5+AKWFcvSG9fneHJGCE9cRZ+17Y2BYvlGJt8aBfyDM1m1yV6YsyETLgbFwDsWhMY9iyi01hlN5yZht20BsjHSXPub9ZzU6Ddom7qb3304HWMCEmnDu0pU1XyBJ/eYc321eiP8NhKVeLruNtZ+kKLuFY50xuIKN1Ge434cysOmQ+1M+mwIlX0W5wSbGpialhN7PSET9A+kwPf9Jcx48yOInG/ALHXHsfult3gauUIwBerYV/3Z7Ps/dfA1zmNB3vXQJNXLXpZFQJ+cOKgfvs3MrKRw9JUqXBt1CsYuPwXfChDWG1cwwT5bGNPmhSbtg6BZdwuCfQ3wR+xdXpL/YuBNewvN+YHs+S8/tvHxdoi5boGjTnWgptd9PDd/B2ZcycMHd65iSdtxdBU4RE+3bEeBF8fxzhdHzJHyw71igF/H++JK3ZM48fTXkfnX2geoUpiGfmsFyH9pF6r8SiPN0ly8WdOBNnNusp9TSo2Pyi/C4xoaLCdHia2wL4ax777y3u37y2tXQYgzXAf398vDNPlWtv/pB5j3OQ9q79zkSW9s54ke2QDjhMRAct1UZlS8CTjHbibtdxZ2bJtIrvpukOJdDAs3XQMmPJXpRETB0jXT2YPz10AngwPTwckAXadQWyECPqn+hcetfvBm4UveEjFgWx/6YpFoK4pJzyDpY4lU9XgRKd/RpicpUyh07VYMUa7DxNI03Pi4Et3WHsXFx2ywy04H5cYGYk2xNJb+DBjhp4mH8fWzyVSUKk175o3n1g424/Ynvai6ToX0lo5B64txNGgngnL5CZD3JYWlGSnBzNOzINbeAL5PAaap84gpvpfGC7VneF4hh+D5Rx32n3AreIRH8eDuLVbdJoji/FXQYOPHsnwKWd2tg1CwwomJFCxmUTsDwdbuJlyWPAO8tIPQuLSZ1/aqGe5WrYb+yhzectFZbMcxMTa1ZzqsKbvAs/JooPS5s6l9dTcavT2HL5aOo94/ZtymM+n07NNfNH4mTLRpHJ0THc2NO5RCb8OyyDtSgLoF7mLCU18Ubs/FlkE+GpV1jfAnN4fhN/1m3BWzEFf+V0ce6fGYtWo2iVYk4NXYldjD88Q7dh54WraEfQsZ9hqSRZCc5Aebb3cCLFNnB8V/g8GpPha4qpH3tXATzJx0DDqxhbfoTSzgzSw4MMuHfR4ogxmjOBiMzICZ1wZ429Z+gKaFL1hRjBRTPmgAY2Iy4ZdBIsw+rwUVJ1OhyrQeVO6E4fN1N8Bg0XFWeuoWb8d1N3yjG4rlL27jh7RIFDheRlrBapyl2BJq2j6A3tHTqLQggBtl78lPnlSMxt3J3A3Jy0hzHuCZ63m0O2QNd+xhGImmnub7nvAd6X+PzRV44t4vLNfm6NbgB1oppMDfmDGRu/GzBoONEkHDPx2kK1Yzr4YspvcvHC4+rwcX9zjkP8tjQn76zOlOLFw4ysBisSBbyTdjM7cHQHCBMXT8/MuWuR2GLQGSkFM2Hm6+MYWAFaHwzuIAt2OrCnOvuceqzXnMdfRxEA8MYn7f1eh29xz4IKnCMm5Zs46Yr7ApX42ldnXzrqoY4fh5UdQ9/RHNCXagVednUHuWNT3SbMQXD1rpFFdMJseHUHvGTewTu4RFoa3os8aQc+cVY9rDAm7yt4kkMzcQd09tx08JdTjn0YaR/KcfHk+RHk9xy9SD+FShEtE4CvXUirGuJBkM+9t4pxQHeF4v58DdDT7w5shVzN55AH4bamGQXCfvraEQ1DRuht0N3tCyZgHcnZXC9E6fYBtSVED50CFWvdwWcm4LwX9ae+HyyTK2PykCCv1d2I6ZAuyhoQwbFxrLQuVesOujGJR7OoGhogXY9Fizas8uyNqqxDwC3/IeSzzD/sdxfCEfa7phJ8Apkj6FyF2hXO1kkhj4jna/LGlcuR0HVa+5ZWWpaOB8na439+IxLW3SnCNFlzSuoc2W+dzAvFiM7JPlR5/vxw/HG0b495iqY82TYtQrmk3LZx+h7MzxVOlYg2tPGtHEhQvhx7oDcKw7FfRFgE23DAPi9rErEwdhMkxndrnWqOIdCZOCS8FtxxeYVN6OtZIHYOfmMFg7JZyX4y4PSmOf84plIsBZKwFB6DpbKWKPh7x1WP3TatibKo/8OWEYXDoTZmcP8honH2PNHbZsaJI3k0mRhNUzzVjdfTOSOpdG14rT6HfASy5ktAltW7qYCxW+xHlMVyKPgytpQ3Maua5bST0Stpy5Ww5pvLbg3Ll6dIscR691bTjHvcuN45UHuAOVEmRyX4uEKv6O8L9dvRFdF3fixfvjafasXpy4MJQmuCdS4Qst8n73HD13boTFIvvhnYomjClvAkj0AyVVI4hTuQ+jFWRBTMmTXRB3Z8qmcSwoZzo47d0I2+eH81YuKefpzlTAgBk1bHtxD7O138y4r62gPr4K9lr+5BlXnoYY0zrewKYIyM0WRa+4Ntau5wVLNXay95Xy0FR4HbJvb2GfvN9Qy2JVejbTmvo2F2LLnROkenoqvdEuIMkiGbIOnM4t61tA+3+cxrWG30lAcxa9NA2mRJ4tl13UjH5eXlQgIsM9lzvK+edNJclL07m2qxtH+j//rTW2b7uE5jal9GJrGvFDi3F9pCNGN37GhphcPFYvwgaS8qBEaoBX1i/JjMaMZrpvhnjmc9+C1T05OLaTx7yEf4BUqi3EWAnDyvtSrNFlKQqO3gJmsxJBT6IAXqW/gdA1DzF9nz+I2sQB+5PNrN3t4Gj1Qxp4/wHiYpvh1vyp+N+ZLczvzAeWtNUaBN/PYfu9H7JwvizpHC7EiJs1OECbcf6nWMy/n43Zkd40IVOUXqk7UPXShZRsL0JiF+wwKXYP/t4WhGWfp5LncxkSf3kDTTMVOFHFJyg1fK22/2FsOm46kv/FEhPpr50zSkl6UJHXTlTlsjAhaB7+V/UGQ5f8h9YiSK0uS+CKqiETmsFnWWXdvC0JtrDplQIrt3kBFkemwcZlF1gYtwKWPF+IqjqmTOZJDCh/vsJbFnkArL90QZGIIFT9NmO11x2gSMYcJr5fBjMKzJljdRdM3bMBvFMTIVc5GU6qvOQpPFJjaRkLMGiCNNZM6ycTiwvUn7wUSz4acC+LE7B1A9B8t/HU1itOnb+7aY7tFTxplUpZvwLoiXyB8ePVivRpQIlihFfRv6pmfDUgRLOTQ0lNP4sebRAkc09BGgq5zP2P/9qocNzim4GS5pa0aO1k+uJrw0UO3cOXQ63cGUVdEladzFbqZ4NI0jxW/tMZJVPmsdFBhyh23vAPMV4Gvm/5sMzhGjz8EQDdL6fD3AW1vKghFdAMA5jY+4837Y0rWK9ZDsZXKjB9WiLc2rSMmdxGFvXOiC03ugSFj8XxdJsvFO4cBesab6L4pGqG4+TIRfMIiSSWkEGmGvnzLPnaH4so/Os0bu49H7Lqm83V/LiJP2RHU82WifT1+zIq9+miXTc+oqq/N982TJAqfQUox3A297bpGpYEmnOLo+7RR6X1JOCYxwV8FB/h1zx2Cdt79tDL7j20qjGeS3lfQWJtG0ml7QHOXdqP9xefAH1bExxYM4Up3n0O+edWse1bC5nj2wEY9eUPr+/pOZ6gzme2xUIWlCZIgIF1DNv89DMbLa4BUKzF/mSmwzXJBfC9uJV377EQ26XZzP5Ny4Ua5z+w+WcBGzp1GzZ+58P8tXuZldAv2r9qAe4Yn4lfY/Pw2XDwI2uZd6oACZz2x+Ydefhoex66jz+ExwvraM6/y5z29i5UW9uFqysk6GR7KlLjWfTofoKFDho0zUWMooRO0QXr95h3dQvtW67Kv1aWhc5Z8iP802Y6Ycg2IdobdQq7ZBvoTMApvHW0hUu75I4WR78hZfvDvf4EsIR4eCoVC3luYsyet4MtbTjDfF7z2Okobdby9R8vw+MtK2+fihtKPsDh+YrsihtgHz8G3I97YGZoKKe3QhgCIzXgaVErTLJ2AvO+f3ChSxyMEoTh7mVBdtKgHa8kjqUoyeU4mGGLsUpTTfbDTlb8XxokNGxkuU+9sHXVdPQu24q7Hrrhh6n9tGT5XUyZ6oCiJ1Ow+1QnQvBMfDI3FP8ctkLNH8l4IV2UDtns50IWRJOSazSFbouma2u86a9N9Ij+DY66i5PO3aCF+B13zx7NyeVcxRX9yKnqf8fPeZrsVbARW52nxrbbyYHmvX5I7CmGXbWfgH/HGCJKJUGyLYIFndgI8aMLINZIC0MChRg//gqsaz0Ce38vYy+SD8GD6HD4VybAlCI7eeYsEX0G5Jnr4DRItssE11VXQVd0AS1fNcjdFrtKETeUKL3iOrf671zuyHZB6nyXyep3ONGzLUJca1o9Pg77iqP3HsE9V5So3qgZD2aFs6oPVehhYMDFNiygCGchbqzIcTw+R5G23W3DP+GutG5btLHILo5b7JlD1ZNHGb/UXj/Cf1S6niJr0sn3e+KcRLWxFJ1Rxk1XC6DFf/rYyb++w3q3AOKDk+EzPYeeOz8haPdu9nF5Lax6dx5KnuiwfVtrwL65FDSVXKHT8DvE1TwBhdIwmCAeB+0lk+HslRp0WBcHcp9e8m4WXeTZt4ZCquawBu4uY2stzoDTf8voYuEyOjy+nXY7C9BTUX3aU/6dBqf84ATTx3DvmxfQ3OSppDHbh35GyNDioOGZFypD22wb8MFkEZpkIYIR40VIt+UBKqm+pIlLD9D6rA5cYyhNHYuusrNvTuPiwDFcjq8Mub5+wP29oET6EwRH6r9ndQh6PY/DH3sjqcM2g4Zu5uHK+Q1srp0ahj7qgIpVIVjzRRCEy1TA5JkEqL+Vhh3PrvAe39eCAJ1Mlrx8P6v/eZWpJ+mxWSfyIL9ejGXKOEHN3xWwSNANDiich1mvEH6fEYAMWy2g3Xq4TzuLLXZfxIqNFmDBlRzsXfQXFX4qkOyaZXT0bAA2XORo9odj2P+5CX/4VuDb4fcaSzn6+64Jbd4fQ+EcTQpcswUXHNuN40oOY6TyMTw+4Rie+qLCneYGMXpHLD4yEManms9gp/crlqmrRhWjH+PTV4r83zqHyeO+7Ai/pPBxFOYp0ph5M+jJrkqK32aHkZl1bOikL4tDGehYbQweQUHgaRbADozphc4kGWjI2MwGb1aDssoPJPsLvA8r70HCTUu42NgDwTJV7Ob7bIhMFGJ/Pv9g+3EKfHVKgPWaKqznfAI6vDpANvu0UP3wb9oS1UeurlNo29ocKs4UJp2mr9ypGUmYWtCHO0xjcOHlPtwyeB156aXoWLuIzDTF+c4to0hgbg02m4wjtZJTuOzrfFrZZ0Jrm7u5W5cm0rUZBlx/3Wfu6L9ubs/fPmYcuI/KL06kwbKJ5DYcRXNn0KGfJiP1nyJZiDM3feGs5afzAyx+4e8iSdR/KIy9Lb8hMasC5F4QyB2qhxhFB1DO1wKj6iFQvrEIiqtU2SmLWHay6wK0OayD8Z51vCt/guBChgxzMrnEU5d1hNMRt+GPhSH6e/IwVC2fZNMNqCosBC9bO1L8/RAa9VmNbyIgR9O4I7RRoQgVC7dQx72z2PTtBGbZ3MJZep14x0+MKr4U0aeXb8mldxrVz5PnzgRP4596VEIBJTEUvPI87twkiQsMdqKr4xxkdYuRdw7RRTkCba7LID/XBWPT5NFZWgClXxni3dHaeG9g04j/aVHwxDffGF7I/MwKH5WwtWb5OHv0a2iczpj77FNsVyuDMe6+kO+UNMxyB6pjd0HS0R+8o3xRWOv9heWPNwTPaQ6wS1UbHMrNYI/bVPC1VsTiOQtwzGchjDO4xiZMFaOFD4rw809L1NE4hoO1h1Ho4gFcEVuBeHYdOlTuwaw1IWhhtAx92q3x5/FizLl5DhWadqNhkQQNab/khy7uwqtcNndm8wpOsWGe8eMXybSvNhc9bV+wr7Hb0bcuEO9+18HwuuUYsGsUmqgw7J8mjV/IGSskp6LLEnU8cEULvxUzHF+rNcJ/X04SrzWVo6WnCXue08oSVs7B+egI33rkYY35WVg7WxkyhPRYuPcUuCPzjbfDV5aNulbD+7FYGp5ON0aV/ENw9EoOj88PB/V7rjDan4cp/5Sw8lMJ/q4JRQm/X/T8uy9Gq93FHLVAvHq/DXNDXMlKOxArur9w+jNDsfnBbMzSykXFwS5sredTTVcrlzNLlyzi91FT3xQSOq9EC32/4tRH17i78fdQOfM34hkJys3+iw1NzzHwWAdeMPUnkxIJSrggQZPKfbExJBArGw/jsyvV1JPtROuEZ3Mi3akoXy9BcdruI+e/7jbxZLLgEYL6DSYfb4A+WcrM6eNCGv8sf3guBrELMckge/U2rzj+LCwxCAbHwTO8sPJzPM2vDKXfroUjjwHlm6ThJLMDv1UJ1LI8gf4bHM9//sSBzjpVoKEXRw8HNLi5mzvp27ZO8jnbhOW1DjRHwIb2V7gQmWrRZ/dYTmrOHmp5oMFp3nIg5vIEDd+J0u4OUXrx4QIOPv1KvtPFyWHaRzT98BR3jOLwpZUDfuG24K5f2fj87xDafXTjZ396hMucNtNMvb+oflCW/3N1GTbdGE1CCoNYtGw/N+tJIZmKTaA132RG8r8qopgW6V1EocoIJt/RytT7nkB6+3FurOYOtlfAA6Yah8KmKU2gZxsFmx8tZD6OCuzthrfQEV/Ha7vO4Pt5RYjuecX2Tuhkl6WtcfHHp2ix9hLKcRX0I02T/vpOIJq0jKKnLKOWHZdQXTuen5Z3GKcVteM9w7+4ftJP1AhXMfF4XkOL/rXitJQx9M02mVoeupCQ7x28b3mTbuv9484/y+DONRmT6qjXKHhIn2ztF9LPVZk4SrEUi1rGct+K3+D5xQcpuMQW89YfQpiZyrwsbVBe5y/59s+lU+tquCltEaSY9gnJ7djI+bdX+nXmnebHr4Qs9uVYDJNQC2DXrgSwndP12OzcIHB8GgnjvIbg+B036OZ5wz6nWnhWqQOz/62HPQ/3gcxygCXjolDgRx/r1d2Bm3XeYM3KGMzRX0y9Zfk05FmA4v4y1KriRU1//0O5MT9QIckFtZ+XYYh1J97eF45BjtM4ej6efKNOUHTMU/rbGoQGdidocc8m9GSqZGQ2gfO7HsH55T2lWTVA5VVAzTdfkPAfG7LttSFh4YX8VZ7ZCDflaWX7YdYx7RNa7eDh4MEgSnO8RNarLpGjUYzxioE0qlOLYJ/1Y0b4j8opsMvTSpnu7K3M23MQ9ihHgdyv/6DGtghmFcezr2OPMp3Xk2DAU59lT/4A3/oKoXHxCmb0ZyULleCBzo4L8He2BzvqostZRjnhZxmgOaPiuPRdmznnPZuoI82QxKP0qfHcblq8Xp3+K+OR5WU79PGNoHPTH6LctNVY4J5AE1YfpyjVcZyb/UFsh1bGNP/i7jWZ2Hq9F8Pv5mPl2btUpCJM5vNLiaI3cZ47NpFDdRyxtmj+/FULSWvsN7piMIqE/ivGlVOf4IHD0uTB28r1VcuRtuoTLFMpxwfaSC5/3YAb9q8j+ncuHp9HV7H1HT/YZfF+5v/THQTeE2qENrMfuopQ4iUFEWpLYPqiS8z5ng/EeknDuAVnef6nhWCxlTtGLItiBlN68eg8Awxa9xXHTAjF57qTKdvuK87dPY6mZStRklgVPps9l4Y6L+HiRCV6XlmB7dhDgvdPYrx5Ik1Kr6bjhztw6rgNpB4Qjp3qKZTfIUlWEac5t4m6FH6ijhTFM8jiSgUXYLmBZmvNoi2vbbiYudWYqVmPYwbCOSGzT9RleZTrObCYKr/V0rkpz8jcbIibONqfxlx/jmYJtXRG4y6sMs2HgMmjR/i/pybgcxlR/HK9ynhWjxEm8daz/fsSeEnJsfDwoAibO/gdtgqXw06HXVzx5TJY8OUuT2RqAizrToXp5buZV5sKXc7bTJoWgyj2vJLb7D2T87M4RPXn59KM0kpOyqKFE1zyEjdWtqD11of8n5rXCHuj8HHaUVQtP4iirBjNXC7QkoX9NL98Ndeo85i+/KvlBj7+pqrkscZreiOx7LSpscmiFZRtHUz31euoxKiOxrSkG0sFamHZo6PsbJwz6nVX0grB0fwvS7tp0vwBDLW/ivN2dHEhVlPoQIk417x5C+ur1oesy7Y8cekm3v/4fbYGs7WWU1jvcL413yYz4T2jWFjaDAgudMXIdwB6y9azRbzDsOnlPqg9rsnaX0TA+f8Wg3u+BBaKuLObzgZo8FaSnn2tpX4ZfRpQ06fJFyIwTduLLrgX4rO8PdyoRV6UwXbSyeWMzimo08zibIyf5Yr2U0Tox1J77Pj7Flf7idKrZcF0prYDT7ke5bIcg/BtsSeXbLaT1ObyKGuWNRmm7+HCTSNpVCQQ/lpD2k81CcRT6ZJuIO16XGgislOIa0wfR82TwjCtJ5lkUtOGffA2NJhazlYpfgWtpV28WmVBEDFbOaL/c2ZMYB+q3MC4QQETNnjinZa5nN2xdGTuY9lku3BWkdkJHUnzoC8tjj33tIJF1dvZ97/74WvsJ7By1cExn1bQvVXdqKj7lOM/LeWOBulR2MF4agu/jS3mYzj5zsso8nMMTTMQ5Maaj6MTYE42bYJckPUvCty1gPxlN88R4Nzx5pc6miDHcblZ5Zy4Msd5yc2kBuS4MzMvkZRqOdeZI0C34kS4rTdyaH9hLsezV+HHJIwn2JmNuZseo9SpZOwZ1sXtkUfIL/IiSrmKkfnbYIzpDmKyTfLo/egipBZcgPuGceAR7zbC/2hSIBMeo8s0zhgyc9tw5vV4Iva+2oWXPipyAoePQrJLF3w/XQs/P61hSzuimfb8W8xJtgKu8ePYTjc7DHNn5L7yJaV+KhzexY9h0+Tz9C9KjJJORHJBpfLkmGtLBW9C6Oveeky4ZMUJZVtxnzdmkXzsPEodCMf3pin0xjcdj18pwYffz6GNwHe8KVCNe+fr4h+BYR2Zn4GxQ9/w25UEnHTtGl7PWo9FCcdRsfgnBub9xs3r4ilyYgI3weosVd0Yy6/26kJN0ycUZKXM+ds/RrlDbexz9xUW96QDRUPDQUK5kOfs/v/6f4JKBvoum0mZ04f9oqU0Tq86we5/acP9dMjkrshE9tJ+D6ywVgdzrw7e2JhPvI3RjjBxrTZZiyZiduEDKtD7QwLultxdbhVx0i9YRm4juQgk4pCJKJcYZEklXUMcL1uLr7TnPs5clcr/Ezqdqz7iyemvFiffd3H4xdCHu1d/AHsjfyLvkyxVXbyDp0oHue0+z5jvaS06fuQvTu8LwW93U1G9ORWfOYfgYEA53jatxaGQWfjt9XsMWj6IJlpr8PBSI3p0MwkFn4XjfKUgXOO0Go9/E2aeOWEQH+3OxPzK8MSNJdAlVzzC/+/fbeb/LhjfvDIlT68FuGezIPdQspFl7A3HGXa32Ifnk1nXv3OsT18avnkdhQgBR/yafhs3SITig01b8dn0HBS/8RHrBA+ilPUtPBT8DPt/BeBy8XiEHiucdk+bYuoqcFNFFE7p16JLq7ZiVWAXxjSfxPQjt9G93xpVI0yosOEsFvZYI+cbibdceXgA+XS6+TfeuVSB2p0TaGu1Dwmb38KSnSk4ODEBs4yU8TXvAfw37zr7pZuJS4xvU/P2LPIxDyDxPw30UvwSNQYYsrtH3eGlbgdQdSj+TjWnao8CSFeOHeFftiOSaX1LxEWrx2D+5iy2XtYQ9f54YJtmCCXNyEf/GWmcZtlG0D8exDOK2wx5C6rorrI2BZicxkdy2jRznh3X8TCY6it43KS9d3DRjlf4z/8Vzt+dSZ+Px9HAjNP4tfMFtiQmoewxT+xZaMcNbWzBD72WtGh3Jf7O5nFBo9pQu226sZJfLkbtKMZjovp4peguGmt/wzcx7ugw+AK3C0lS4ucX6Oa0FxedzMBMRxPsm3iUuYZ+Y8doFPkbZuFgRBKeiivEp667MHg9IfxIYuNSldm6CeU4p9KbpkavwD2dsSifUDLCb/3nNegJj2d84+X0fjwfQ7bqY+DJGnZi0JVN0uqE3Xfl2bW2k+xwjT9Erihjf/PrcIpHFX7+p4Mvn6Rj7nkPTDvgjruF8zDv1guM/KODLScl0HN/KtrMLMG/4ySwV0oCax+PwymdAli0xQwXq0pjeDwfA+NakTssi/LPnGmvz3SMmFdDU2r+o7JP57gOyfFc9MTxNFl2Gd//qhytKtpKZicM+YGnHPkCPv9x4pwsnS2/QGWlf3D7DGPaJvoch478QiXBPHRLn0k7Ft1mIRllzLmkBZ+hColftiSTxAxcpu2Peq/yRvTP/6Ux6GlrQ//B97BiUygefeuEkhm/mYLELLarVJPBKntmaPsQp76sQTsZLyaQGYy+9W+4CY4SZF5jTCfW6XJLN57FXNG/OCvmMv68sZyic2fiyRoH8rCtwGzbS/gw4QT+04/EjWGytK7bBeN+1uDHikI0743Agz8icKpaMXl9eYQH5NXIbEcUfUo05KdfleUibVK5qFdNZJkwg25L/ke71xVwCWa5+N67B+/3+bFi17to6V3Jnf7liFE/HHHF0lQyGTiO17aFscVHWmFU9XLWsjEMe1Vb8LHtIby45BCeHQ65kIwR/pgNksxz6UeIa9rEPmzvZL2+6my87yZo684H/94m0F2uxPThMcknb8MB/Sds4u0w+vpVg0S77GnKoThUHFWBAWPf06HJ70lIyptz3KjGTdY7wukGM/oqHk0ULEpTBo6QzFpVWuLWTUvPK/E3vSij+/OasGmJETVseIoFN8Toz7ddtEMmkG9hEcj3kwrk/1U7wl1cwKMiNwWqPSVGZiufok2LBiUGHcPBK2ls6/EwmJ6bxtx1A/CJYQAaGK9D03v2dHzybtI9YYmefVaonj4Z3+4vxJLeIBw6YIUzbAgTGiMwsdJlhL9w1AkUG0f0+A9Sy1EX/P7aiMJz5Nmap90gVzGGtewqZM8Gcij13hhstF+Gfjc0MWxULOq4BePVje/RBNai2/VknP/fZLTPmcs325ON9nKd+M59AUX9W0Q2Ym/wVdFbDFh4hLq8OnDNxUTOc3U46ViEk4pTOJU6y9BxsQh8Zl2AKQ75dKihi/ob4sm6XpUvpfKLtKqy6Fu7Dln8MOfU/QS5FfpXOTE7czq2KonF9lmbSq86PGdJpQ492CrI/Rn22h4u6WxuzzpsNZ1B4yODKHt/O9mlSnG1YZ9pUkUv1TN9zlzx3wi/yvVrCFvOU44UYI2KArNOPojlV/di8cMierO6jHnGZ9G19v0omfaOxbp1oMHKG5Sr/QKPPBxAXmIiF6bagKH1XfTEzw7V5e6Tx5wkXOKVyJVm36Z2iVDS8blBauwFnU1bQn5xidzQw9+4oP8slUn4Ut1gHv+ccgOadWTimoXhFPvvNXYEJHLbNByp7EQ8mf7zJ6Y6llaFrKGP30xJfFod9ie1oXhVFBq+qMRysUAss5fGZ8Oza3dDLgrYduPC3tF4KfIqLky/h8oD5mjraYfvF21DxT5l8vKORKc1E+lPvfbI8785z0xJJvYG7aIw/HWylg3xiVtTtxQNLqeh78MwnPbqI0KgEpn+PYHRE2fQhC8n0fNnD+m9KcZMMydcv+3//r8mi3RKbVBC9TtWywVQelgZtz9VC8dVXKTYU/ewYoo7qcUKUleMIMU2+uG+lEDS36tEY9IECauO400fJRoMEeTu/a3nPKXMuX3/6riY+V/xsLY59y8snWoDBDnHUkHulr8SCWyrpxZld9p6JJA2xKjgtdwdrN0tA3+2mdL8wLXGY8+eRVnf9RQvvYbEhpkXDnzDtV8EOZvBq5ypzUXi5/SQeajEyPPfCd6lHBeshPwn99i7x1rEDrzFGaBBSvEz0MozBN+n/uB4O4eYs1MK1ghpcUsfhRP/xgQK/D2dc93gwSnIa3G3rtyn6TbzUOdNAC7s1qSt6yJxYUkFviz6iLrbxMkh9TcWtpzAKoVUNGoOQJ05U3Dvg8voI5dIgqnZ3CGbLty0y4lCnKvJ5YQEfQgIJcuts7iUtHxck5HN+a1dwflo6BNm5+Oz5Fza1OPC/audRL9TjrB9Pkr4bfsbOjfVhz45ruDevtxLdvYrSPPfIJ3tFyLFG3n44PVVPDl3Fq2M+I6JkkP0aq/QSP7NZ29D+09POVc3ZaxafoudeGyEizWXIn/OefTwz2dnvgz7E90Gtl6hH5vkPLhHfZ9oj5AH13iqArt+ZaLC7y20WSIZN3YvIaGU3Zx69E8si/+JLYolVKTVTiU/D3FjppSQ9bsoGrz8EP3GRWLnPEd2rL8U3/u/odCwl9QkUkKlhi/pV0cUic96SfuK5Dj/WUk419mRvkskc2fH99HDXyZ0yHIGrWiXorU9yhT5SpEbvHcR969ZQrWcDPUdmE2SvAnc2WtASmOK8M6NbdTbcJAz37GAL372IGd/qxEtZs7hK7MyWriMP9L/TZPCyX/sJzzqPZ3KD4jzNT3PMLtd/bBr7j4ScothES2nmc18Ce6sTBpafEukqVYzqN5hH3nW63PWcZFYqdZIa7+XoEacKzmNyaK5ea70+dF1nCBrZjx4IY2KBMbRsXNptOlyFfp/jKPRmXvJoNgMD/XUcn3zJGmORwF5ff5GXxr0uG0qTjTapAV91qagSutG9H6bhN3bd5LAvwxsvP4aq1UuoOu1fbjQrAClVOyxrU+Exvq44OOvO3FtyzQKO1aGy5e8xzM+ljhZVZQ+paqR9ulk/NYy/Nkd2+nu2CJUyI5F4dbdI/xHl76nDo9OzPA5hjnVS3DhrjiM6l7FHo/LRNuPTrj51zP27lYbjnOpw6qybhw6IUAZWnex4Xg3grsrPf9Ygryba8gzYS0XJT6HNHtSqGedHP0nKcWZvU7mrh/LIxk3A7KQS8Ihi1s0b1IGdtXI0pryzQSp/2GVyQO81HAdH/44jz16D7CgXYUmhkcj750t3nsJePFRP8ufq4zKjyTwV04X0zssgTditbDe/jb7ttwWUysbmajFa2ZZKo32Q73MNtwYZ86RwCfq7iihIofLTV6zqOHXi7IEsdlNAZMdpHFppNwIfwIp4S6thfgzdhtKzlJB+ddt+Lh1PX4TDkW/WQnspi6HXr/y6VP9dG7f1XASNNiJ9+zfoL17Eno9PoFOr53x2YejXFtiLgW/XIq6bZIk/dkRbbY6k07XeXKJdKafRlLcvoktVH1fkpumHITOtdu5gvE30H65Jdr8W4Pb7SxR9eBwXv6ok5NOHBpOPoab827ijLFjcfTi3yxr5UcWsq+HeXqfY2NKHjLRH51s3IUb7MOUSnbuejkrLL/Kxk+oZgFbxPCd4x0m/vgnu7hfBP2yrrBDnk/Z3xcaeG/eNab+5wW7sdiTZYmKjPR/t+ccNOyeiAvSZ+C7DDuc4ToHV4drYL5vMCqe7WTl0Xmss8IBeTuiuMRju2jwsD2dybOndv1fKNMbRoXyMsP6VkmmnAJNEJxDYQ8b8XlHKRbVKVFSgQRtCF9GdhmnUOREK/c32pQCkrTJ8NoSY4frz9Hk4SLMy9yLVdMXYWWKH75InUZd/qW47kQKdz5NmPjBFrj+uRNuWpSP/ZEWqHNyHP7jWWHPajt8WSiDipbKePSXLdq/U0EDJS20mm+LsntV8KmSO2ocDsTN3aMxrDETndKjcdFwGBgZYMaLc5jyN3rE/5ttOIJx3oDLt3Wj+ei7aOK3FZ+UHcLTpqM5/xfzqG7lNpzQdJG+SSzFSxfTUEjJlc7c0KGK8ZOJv45Pijf96fufyzjtmzZpiNxFtw3NaHH7Hg5WxNMvL0DfxhLMxyC8cW24Jlabk+0mD1yaIUjl/DBUsFmEo8ZnIl8Ece+6cJSPRwyanYQXZLfQ/YJAPK+wFPcZe2PRRSE64boInZd74sHERDw71hklAu3wen4EXt9qi+O+X8Pro20w+rEZxqzehhd/iHAtbbkoON+VWvNDTBMs3Ek27Sc57unAOnsNdnXr/RH+7g31eP/gFooY+wbrhv3HtbkX0FrQmXMQbkW/Lj2ScvyOV1tPYX2CNWetYYIby5To0ZT+4ZqZTeEalqTxTo+UE4xx/UxVOmY7D9us5uDo7QVopfcGg1ZOxVsTLKnLsAh3H7TD8UOZuOi5M3aUPcDMZUnIK7PAzM0+fIEf+/F5YxmaCe9GtchaLHo2iHdYAy658ABHC4rQwV0bad2sBvw4PRP33phCTSl52OcejP0fBjCh2RlP2m8k/RYJWh9excYf7cLTv3NwSbceOaxrQzmhQHy9RomuNhqht8Uy7J3qw9IU9/0//m0CFJi+ECMOqOCdc/q49mggdqhr4YzSSLa9RgrrhiQop9sHa3rODu+0C/BjTzm3z7YTfaSTuelLUrFzgyNFCvngvM4uXD+2GKsMonDliW7s2uVK808K0NYAjvsa2IzhBpY0uPE7Tp1rSXf1qpHblIG1w3M2/6MwHXXMpWq3UHJeGkri5i6cWXkCVzG8y2dZvUCB5cOed745vX61gsQqpLguXECa+wf4khVBlLeHuEqTALLKD6Ij4WWcO7mSVXAW6a4bR0v+WNEJhwe4a1YBHv68A73O+6N38SosHHWRfY4eO3L+1XzJH1dNcseX3b2Mk0nAG1qC3OqTOuTmuh15/ilkMIRc3e0DNOeTE7e6QYJzOjmb2t/0YZR3PqXgDG655XRaKKVAL0/n83ULWsi37yAnO16RSiQzMZYcqdrIkUquH6aHty+S39peUhMJpcCjudz2STPI8vBBVG7PofkVJuRcNpuqpGZQWmoiJbssIL3ZG0lYjmjrhfFUJ6tKGn/M+C1aNOzppg1/P1Fcqjw38+hO/mZxVXqzMZyy/knwnVwSue1ZD9DGI5H79Wg2bXbM4XKNevhxgrm0YEiCy5gwlkKsj0Owz6uR/JesFyPt/nnkOjmUrockkmGrBE3+lMOZvvqL8T1OlP9AgrQHArByyrBHbtTBMOUXeEFFC/fsTqeG5fV4UP4FSls2Y2nnSvqcEYot5S3UejSIxvmkY2PAVP6JJnG+wTDbQuEX5LltCfU512C4diFG5IynpjfTSPfza1SzjcEnDz1p5kdPss6R4krypbjk8tO4M+EiPh2+ps5KhqZ+XUb5LmKk1YfUM7yrBeyUp4m8t7QrvREHOoJoffRtPLcqkXMyHsuX099IF/gbqdR1Kv2ynUpRjgWY+syA0ntG0Q5NK+hdLTOSf02dMXy9lLn8zPjHOBRxhBTVA7nBfUdIZckRSrE6QrorbenJ3ycY3/kbrz4e3uX9ItG8pQLVKuMpUy2UVn10oug6f6q6IUGPHZ25qicH6JnbRVKMe8o1pQfSH5967vW+Oi7zjCSpClSj55V7eOLMPUzilnBrb/ahy7s76OF+BO8tEuT4Rte4ecuO4MANP+wz2o4OoxB1XvFwVXMutvcA6hQeR9fjC9FumS2urVLAokMqqHRRAcsvL0UB8zloumElzrkcRAk63pj9KAx3ThrWriUZKC6XiRnN13BpgSQTiHrMiq5qj/D//xz/B9CUGXA=AQAAAACAAAAAQAAA1zkAAA==eJwNl3c81n8UxcmWZO89sse9vkdIdoSshCYVhdLWLtEwIjQ0jChKQ5v2knZpoijVryhpD6X9e/58/nhez/O599xz3mf5/gXU4WHGV+o7sUsymld7/6C3Cu9xUPcrfoe04JbNW0T+k3RunTOGd92Tdx7a2IQTnf8Q2mjOysdKYG8ZBrkXI7HyTBbs+0RC3/azEHsiGRoPpmJPdjpmf0+DSuMVTEo04jy1KN7qEsguCRNYdqcNhJ3+SNLLwluNybhGq7C21AvdstMx1KEaLubekEjZjfDDpyGudxKH/dYhcOxCRGzegz6rV6By1wzIBngjrF8YRowJh9rrWITLjMNSlzgIjsMQezoD3X+nAzmR+O9HBgbfDcOQCcsRk5CJio05mJRti2k25gg+UEnjk7/QDR0djlrqwPktUjwrqg3n2/s4HwvsxfW6hxji9AoBKz5j0pp3OA1J57DOdIQ9eA7xdTNwT2EHZvaNQ8PEFLTpeeK6kincQgVopo3H1hGn8dLWBMeHl+BYQSc2yTYKJ5/0dZ6xTMNZ8Wgpki+eqt1wZzTyDa5hT84xYcUhT+gNsILFJQvUp1ojtDcOeLsWSwaswZx2d/ToT0RajyfEXYJhNk9A9cxOYfOBFmFWkB3WhodBtTsQColZ0P3ph/EHpiAxLxBfnALgcD0Q7paD8WmOJ3Z+8kdsqQ8cH0gjauYloXFFrqPYqAx8sxB3PjxChwc3fqKlfb8SPRd3Vn3wEGl5Urwkvg2FzYWkbdUKow5/LntxFaHe9fj80Yk59bgwK0Y028pwyDYORPMeIzQ9sMJM2XCUmZaguCIFS5+J9pxuyc/Fp/KTkkHcp0GCFxuoojPUC8tbnNA8KAJqa7zA7aOw3VMOaicdsCd9CLY8ysC60z5Y7R0NrfTlaJkwFnWvgjCn4bdwxVQdCQcUIdMui0lTXFHvGQFzSxf0HPLGu/1RkMyZjKu3BmJw3FB8PzAYM4pcEX9/BkJKBVSu6o+a/pJITpXEhH8HSe7MffJYeI40NH7Sxs03KWiwJD9r1edzb6REf6mYmrQf07cdO+ir/UmqvNpBVpE7ycuCkFOuzQPiDwqa3/2wfJIxDt3Th3XeNGSf00HYAg9c7xOM1LFDMXmPI+LkrbGNHTDlF+G0goD05qHoss3GtIV+8JwxEjHOTjguLtrfiOV4MSsCS4yT0BNuBLEdtpALHog+MwxRclIRD/xU8EKzD1pkJFAz+6KQUzARTivdcPOvIY70uKB0mgkidhMObrbGEw6Gtv1YFDWEYWifBGi99MLEDhOc09WGvVmHcHV4p3CzdxcNMmymy8NO4sTgX/SzcxGZjyglrY9PaSM/xFRrBda9FEXPGg7TvOu7yHD6Wqrb+J3aNq2hg1PeCNrbVTDnfQAGaqnDYY4dlCossfyqElyzDRCUxlCY74yjBQ5QqbLH12jGVUsPGPiPgHxWJqQbc1DdOx+LH6+Az6j5WPE7Dbl23jBwj0HD14XYeXc8bqhn4PPqTRhw5zh+VvTDqFZxrBL/IAT6KOGlvw2cZxMkogyRX2YNq0/uGL8mDPdW+Ytm5Yx1wz0Rk16A8nNe6El0Q9J/Ttg2WAn6Q2SwwqBZqAjOE8Jrj2CYviHtPJZPmlLXyWhyAfndWUplaxaA/16lUedbSH5KrmiPdXRoyzYSX7CVpi28SB9mziM7iw9U0t8Zn+5EYcwVS8wvmIZBPfI4edkQnzV0sF3BFlOc3XBogw1epDKcSoEz/02EUOyP3dHOMCsaDsmCUnxZPhIK46ZgbGcZlCKWYGjMSkw2WYUtqVNxtDcMJ15Nh+waTSi1S0JsyWfhsrgYKr7ZQNzGDqdEt7bhXgzCpOJR7TQQDf/FIyxyDZKWD0fZ2gC4X4/Aie8msDYjPHAwgI18Xzj/OSvc6cwVKLOUtJ021p47M5OOj11Pc9adoDd3V9GKT2L83C2b9jg3kFrBFTx/fQI3hjTSgIht9Kfffry6vB4/NsahrPyeIHXHA0l39TBqigsw3gqHXvTDDrE/QsVXKSj6aaProi5G71KDx/xQlMwfhqAX4djRZQ31oklI2ZyJ9AfTMa9PIZZeysDEMytgH56A1PcNuBq5FJLn92Fo2k0MbvmBsrq/QmSshMgX7GExzwPyD4PQtmgYlBJWwmj6ULgXjseanQno/zoCvabpWPfEF5nzXOE6Lgyrq/2QItJk4w5xvHE7LpTeWSmIDakWXD9b0cvzN9GbchRHNrtS8IR0Gjg+GWdKcxFeeYgWKrygU/W2jj2/1uOjfjZiqm9gkEoZmp98ou2644USI1ss+8YIXzIITx3VYU12+OBhh3Nn1SBj91EYr9UuBK1QR9srO8ySngdt/zV4n1GEb/ZF6I3biKjULdAq3oauvZvQGr8aD04vRtHMVNT/zMR50yRYjE/CH0tFqNxTxlNVCyz7xTATzWk2smEbkYCjcSPg0ZSKnqQpKIqfjZJR4Vi/OAQfR0XgdogTnB8FYd/AwWjxGgr5yOfCgBdbhOTFF4RREYfpc9xlDIlfTP8C6zAgsZCedG6jgyqnYbLnNT2blUsu+k0IjrtDX26bsFhuNt28eIrC8nuo8VGQYHFCGl9juoWpI5zwdLsv2qYGoXG9B1S/mqHY2QLXRTr9NkAD0V4KyE0QsOX+VKQ3hsD74zJku0/B/RET4FhdgZyvM3BwSRI8kguhLBuDCd0rRPNYD5eyPNS1yiCtP2P02yKsHz8NPwMXo/WSD9YnJaH45ngUKIWLND0RJ4o3I/H5OAxWcsfshz44WGWHce9ssLZaF526crhTcE9wnnRSeJ+oKfy7rA0teQVeJt2O4meHMObmAXyLmknTD5/Cl5JOOqL8hp7KFyJS1ROzn17GthOna7XCDOo2wqvuQnMpdV09QluOLBN2378n7IvRRn28IR4HO8L/tyn+mr0Wksr74Z60Lo6mvhQkZ30Wqs+vRZd8KE7brsS3uy4wHrgEf+YdQPWIxXCMnoIjZRsxLTYH57vSEPW0GMcpF7qnQ5F97Tg2qd8S/istAO1dgTbfvSIvLUTH9DF493MYFpoYIvp7OB5v90e5ZCJK54ShyscS96v2C6PNdgsuaR+El4NLhQXnN1G7or1w4FKJcPuSs9B/9lxkLzhKUW7PcEvtOFYbryANXolz5vWOHuKriPPu0LfL1+j5kH/U0LmbHujfosnDb9Kxi+9pWJ/j1D2zXKjyXy5cCfbEndUWGKUsj122o2Eq6QPlgjk4O8cQlZ9ksTJOErKL5FGZpQmDLZXYMzIff34EIjIpB7HvF0G3dwq8OR7h7yLxzHAl5H1GovOyEzo/GOKgQT90Z67Cn7fjcEQyC0UvOlGS7Y/GhGAcdZuN6oWRULL9gdINflCOJVw8vAbvBoqY8Ys9Wrv74+6wO0JU1CFSuR1Ay6aexNLY07TmdoGgqaHKWz5U0OdhVXTFaxvlVuZT8dn9VJ1Wij+PI2jM10wabLGXgl0luFJLgk9576fuT7p8ec9gNj+vh2/7pLjw8hEh5vIpoeC5PUa91IWhryFy/ngjSzkcO/snoTZdEjt0CLNypdFtOggrFWOhs2kpOiVuIDR6ItrmeOBKaSyUStxQ8nEGPFYNw9X+fpjdNwzO+3UQGi8Pi76KUBrrC4+qQbBYsBFFswrx4m8y9E6H40hJBKbULcGCnDhkPtPC9mgdGCrH4sSufxhiUE5h/g+hMPQ+qasNJNmUHGqw30P78ooosSgQFU9/o23LcertuUbad9/AUjqYCmVt0Nou5jwq4CINwjoKU38Fj0nXyUSzjO5+Ft2K7k2aH3ec3Pc/E9wnnhBEPyRcSVWC6W1neC1SRL6cI1wb3KGawXh6OQIzU/zg0FcO7Uc00G0nwENHHcc5ATgVj97R47GCRkJ8/0DceOyIwdoOeH9xCHIW6aNpDqPOyRHWgSHIFJuF2+PDkPN4KUZFbcaT0a8Q2Z2Ehn+OuGSojaNKI+Auyj7vFAWM2t0hXJFog+6vevw9exrFvjdpo+sN3HathLB4D8VNVMW/dxqkZ21L83+EcmXWOLKtXk7hua0UWHABFx6kkJpvMd0W8ah080QyjJfmd30dsDvuA1UcaqCA3asgM2eZ8PHwA8TtXI8n53zhvcIKK8zjYKdjgYTZA6F8xxo6452wzCMMt08XYGG7AeK7nRF/2ggp6WIYdQloFLHQetGbPDc74KCI0Rwa9FFxQgn/VvbB6ruroHuH0V96Jlbc8cEvsbXY+nQjOrYOx7TwNNybOxyXbzvCY9tYRK6xxQGPvvBz1sfsoe0UfTSNFMtA2y7MgELJDrxrekV3Qo/SZcNqlCzfT9HKJ8k7v4TOVL6luVqvaMIAooqZeeTXe5GSU6VZd99KmlR+DPYdJ0nzWDOmfmomzcONtC3+DOU4nyXHz2vJduFm4ZlurtA/+7EwxF8cXtWamDizD3p+GAEKpnhxPBpVEx1R9WAkxh4yhcImHzyYooPweYMhcXEeMltEfo1YVFt4YutwPbw014N2oh8uP5oEZamVOLk0EI77xyFhcyquDEpDzcRMeAmFuLc/GxGdc1HTMxvUEY6sEbNxPnwY7r3/JkzwT6G8m6PglVpF0ssOU+/hjTRu+Un6o7qT6r+nUJzEPXI/dQ1lvzwoweM47T+3nTo/rqePf7aRrPhmMlVtRq+fNutv2EeGE17BctA9TPv+hhRK/KEj4v3YgG0k1jCLmmx38rLIFHr087Bgmf1BSMhwR3E/Mxipp6G0IxK6fXTx7VIiKFsXdZ8c8fDtQKx9T5D1lce/0CLkfV0PiTw7BPibovSqKqaKePjWpni8aAjCM6kQdJ/LRG79CYzbEYyPzycjf1wIgmQWYdnwaLTvZhzt0oW3vxYsxSajzTAZBk3HBMvZEfTOqxkqj//QBfkJNGnVCfyQP4Izy1fBL2Yz2b+6RDVDi9Es1ooe+5Mo3niDpM6uJPuXKyn68FoyMVlDselepF3VQN+PxZBCtAOptlSQ5dwT1FkQAFOtPZiZWkc9ibPJSXI20id10+nSEmGxvz0Ss7Rx4z9R1281xw8JN+QFJSIrxhTzNL2wykYF/RvGokzWG5N8x2FMyEKcHieBmH+zsVpOE/lnZ2GUeyjEh63ETn9fTNMbj0bcwJOa6Xj7Yzn8osZBwixY5Esp6KczD+0nZmDnKTNIW49D/Wlz/HWNwkXrFBob20FrRu/C2v2/MKN7D/noJdP5ZZVYXrMNIx7uwn3Pvvx130W6YHQSwvkKstbt42zs1Y5kz9N0Pu8rBU7eSr2NypTml0krMuJoZsBxnCi/hWN6Eyj1cwVd7t5Ek2w2ktK3XVi88QtRdy4tqa4Talbpw2G3iFsmWsJphDfGJ47CjOQA9LYao3eRAO0lIagRjJDkoob4tT7oOTYeCZJxcM5bhIQ80QXMXYCCymKc78zB3pKtOPMsAb/OzIFCzgKM88pH9Lx0JMcPQmDjAFx4ZoFH2nboTjTHvNhPgpUoNxRM3fBAdx39cG7BvGZ1SjCvw/iqRuwoq4TO3es0P2IsqW5rooBTJeRoPoPE3x6hlG8rqMryPiqK/Fk56Cypx/TQnlfv6aTmSJLoKqKRXsfpeNFIeh9xBv9Nr6M5E3NoU1Zv7fCZLeT4/T40GzcI9x4NhtyTjbgzwhRJP1xwvFAWy565Ysi/odi/IQPHZ8WCIiKgu1XAp4t9Eb7yk+DaloEXwgIs2Z6EnB8mEJM6iLszmqE3bzoau2PgsaQAz8+lI+HOGETZpKI1yw1rx/hivN1KvBZx0PgD0fgkD8y5Ow2d9UYYOiUb+xTXQdr0Bm50FuHgfTGePu8yHG71kFRbE7XOPkcvv90jqxe1tOnPI/pP9TQ27DfkDMvHZJh6g5LPSrPYmn6o2ddEmoNraEDcVTKrnEH2fRqpdulhtE4SedDmHCqKfEdC2W/SU03itd778H1rIlbb5WLRdFN8bJkE29shKI22xLy5w5B4dwx6Q+zQGR6Ks9eD4bfUAzIwwsXPhJLmGFQ4LYdWaToe7k5H5OAiKAWsQoPaTOSnLMLlPnOhcmE3TOPTob18Hk4HrscQyWJsGGePt5oTcXKbC6pWGqAkxBb3pi8EniXUfYi8TLYWRyjH7ASteqzASeqXyObSTzL9UkXOardI5nYWnajZgtzgLjJeIM2W3x+jeGsxpWx7CZ2sGeQ1MpO+Xe3LqxpK6Hv0Q8c7K1dTqnkW6WVmALMrKXTWcCTNe0GlX/eTk+8lGjFZkYNlDLgpejp8zIoxfOw4bG+KgXy/QdBqHw7tpoloOLwOMWHjoRe+Fv4lGQiRLIdK1yIYn76L+pgyXGnNxVKpaTDUq8DBiHIEly6EXcgmxH2PRjetx53rKxDycCRy+4firijfTup6YHH8YOjV9MfID8aQvpqGH/8VYNPu9YQDT0j29CfUr76I5Pmz0Fbah38PzafpDhI8U+TrjdKH0G5TTh+3r6JTJ8+Tz6wIMogW5UPrM5pwcTPFWT2j/740kuqSS9RxZhvN2dAg1OhEk1GeElWllJDs43oqc/lOpZcb6X3jMcqU20z6NU+pfcR7CpRzxq7LdljiNwKHK5zxcoWA8wruuFbkgvylIq0Kg9Ez0gISQghGSa/DycRxyFqzFg9ChuPm5lGwFvNAxZDl8Pw1FWM8RiJPKQeZk4tx+eQ22LqshnPLdEy87Is9M/ph2AhrOMa8FQonScFoW7jwEkX0c9s2qtiXQ2tX9JJzQgvFTfpBG64HU6xyGcQCyujI0Hpkl4t2X5aL8U/uUlfrKVTN20rP+2ZQRtRhyok7TLcQSR92nqRx4k+pSvohqQrd9LjgNF1OuIvEqCI6UnUONYeTKV4xl8Tft1GXoT+unOikA2GHBftrt0XdeQYGiTp16AE77NLVw8rSECxfF4Cv+eOw8owK2pJXw6MsAOYzhuOd/3B0PF0Jg/gU7Dqbh4H3VsF/UBZSjUxxeNBAWHeHIsN7Iw7FbEXdowmoaPbA8on68B7+Qah8fUQ42W4J45GD0LK1HCuifmL7+w0YltmFpDH76OCGUtpsUIS41Xo07+kBZPb5QCuUczD8VilpVe+m1VvLaKr6VVolf5M+DNlNFw6dJhelHUjuvIQLSi1UpLOV/J6eI/X8Yrr2YxNtz2iFy+q1eCWzgYye3CFr5Tra9f4l3VoXitE9byhxnxjPHF0n7HEZj6AEfXhOssTgD4GYPHEmnlQSXpEVrsW7YI10OpoeTsKiX/kYsGEfHsXlIPv1VvxWH4vPqz1RoJkE6+IIONzzh8P1SPgZeWLj92DEL7XHyUtOmCmTgW91fjD+d0YQr7kFr1nPaJpMLF6cNeFxI1/AS8Q4DV6Gzko3liMkRoaT/1STXIkhh1+poDhvaZ7mPZZ+FouzrOsAEttdQ4mPjlLit3wKD9lLum9+koL6ZRxMOEZXvh2nvK44qjqVTclZV0mlahrJIIgmvsqh958PwS11NcT88pD9fSONTxZj4wW99Mh3mbBJ2hPDzhkg38ocn98k4EijG2I+qkFeX9RDarzQcXYQ5havxZrJuTCUKMbv/DS41GzFGuWdsD63HmmdBdjr2g7bPhUYODsOfjdj0RtggtrrTlhe4oyRXSqo0fXDZtMuqG1vhvOHmzAo+IS7S9ux/+VFrL7cRaNNV9KFrn00aUQpaW46QVoeeVSZeZ3UqidTv18ZlLNuNK2+XkOvp5nQcNV2erzwMr2y2Ekuaocp1ieHkrKvkrSvNPe9voa8S/fSzzdXqGBrPFlteAbHxZ9ILfk0rTvbSzMtP5K6TKcgnf5eWMP5gtnCa4LYcy/MENRxItUcdv8FQe3VRNSZRkHMJgRzE5cjZmE6PvoshvT+JExcnobF4utgcGQxOr+F4JxCIpKdZyBv8QGo9JmIGYuAkhsxOJfgCxUVb3wuN8R0hUv4vr4Nh8xvIPlJCcKuX8GG3c8wa95tDD9QS2IzLuFrvTinN3ym2OFp7Gt5DtNtltP0smZK1ntKV89JcMaxdlop20Jlk89hxYS/1DzlGqX+dWRdyWOY8PsCNn7MxsCRx3DL+inJKn0hhdnXKHdLNK07to8uFjyn6pkKGFA6VTiiY+JsvfM8Hj8KxSLvVZh+wQnvVw6Cxi8t2Fx2wDPTEOQHesMvxBQzdi6Eb1gG6Nk47E1bhfi4fMgt3Yzmm0VwT8zBrLPl+DljPWr8TqJ6cTyuZy/CqSuMzpnLMeLAQpwL80BykB5OjH0AZdnDmN55B0pH3uPwVhme1/wCc7/dpfT68xh9s4FmSxVQRZ/PeJiTT0Ur92C+dbLQs/6y0GUzRzAbpMBTVv2kceVnSPqQNI/2eEdBCz+Qpa4tnzhcgLAxD7ApTIuXf0itdevqot3D7lFJ9nPcLlequ/53VK3Yry2kXviB6vYosFt7P365RYIHSJYJLiu/CMkF9riiYAfZMnXYPvFG5aYwlLsmQkp/KTboJCHxwzw4zs3Fh7YbKJ0i8iyVUvS2TEZev3VIfpeJzR/L8LngCJKMLuBUZDB+Jedjkn4M7jQqo9PdCjrfjwmdQ0VaP/WIshIOUP6ORqqbKMOhpbrUE3eFDuu8RL/HN7Haqry2bPfFWnG9tZRYfYDSC6+T2OVXdNu1iKyGPySrkue0KK+MlF/Vkt33/qypeozupL+i3LHHaEjRQ9oxspxunthB1+s+0Pyib2QvnEeI2zCKF/ZizdGXtVvH9qtbWP4PL4YrQO10G54f/CXILVXBXDVx2Fyzx6FIgsUQb7xvDsa2NxaoTRmLf0PWwGX/Bkz6kwXV65moEe3zllw8VqumwOegKv4WLkfLHlE/mXoUQWXleN5xEKeUg9As0yzEfzaEx/T3ePjkFFlUz8Wm35I8YnQv/fhWT6G/99Le7puU6CvFr3afpUkzxPikRgdV0nrqdi6jgQ4P6EJHHqlK19PVB12i3nqQ8lskecHMXhrh3Y/L9DfSu64OmjQvlh29bpL0ro2UP2gPhR4YwJA/LZSFDqWOwiNkk3mWdk1+RmKZG8mkvj/P+y7yMLl35PngjnD6cJ1g2zUUoedC8NkmB9Vcgcjxi7GwjQC9EmQXjMW7yExc7F2NprNuojn4o2rNYdhoFmPz/t3YWFUOxS25WPX+i/DY55Bwv/4MwiLOQvp3tZDJTULq1tkodnpBfa4WUF+HKKxJfoN4LWUuXD2AXTVv4+OUHrp9phHuc7Q4ZfkjSvC5SV99xDi2dDfJm1xD6JkWMidpPjhEiWU/voKqdTv2xnTVbhj7ujZY6jO1nL9MJ/oYwD9YhZeedWU9HVWOjFPmlcVT6fCvY6TqkFkbF1ZJ55afp6q7TVS0IZDb17STWOAqwdpUGSm7xBD47Lnw+MR7QWvOaPSuj8SkNmf47XPHp74TcS5zE8pLQrG2NQBoZxj0VsDKNg8L+mVi7WQ95Ktk4+a7b8Iz/yGCYb+XGK1/HX+HPiTlOTcQ+jkHBq/uksbTR/g2rgW7So1Z4504j53Sh4eNuYrD5ztp4twv1OR2jXYplMDtZzuVHr5GiU9r6cac24h3lOWmAzGcXfaHPB6MZIu/98nkQz1dbmmg9oMKbKy8iX7Mr6Dcoq90JrOHXr65T03Bz6n+7FPScHtB5+Li0L/vQCiZV0NmVx++0H6RMtzH0YwoCXzfs17YsOiFMNtjAE4HhUO2bgpKHQrR7DcGJ4pm4MG3Zdj2NAmTyleg7WsDoj5kIbe8EOyfi4ttcVB9sQ0xR9YfjHl1CLsDJ8DqczP6BDVDoUyPr4yU5LYhFZROop4yXIYVYrrpqP19erugh4xDb5P8XAm2i7lFJ0ZnCGVZx0n/yyUsUT9Nhwoe4sI9Pc7x6sfO+V9oSJM4W/07SDeuiDSs/AfdPktoZMQmmv5Zmm8/uQB2eUnmXnHwqd9HY90l+NrRD3R0QQVdzDtKP1Yo45qzAQq+akDsxEWa81qKx2c8Fvzea6E5slaQKn4jNGzQgGa/cLyticIeP0/cc/KEZ6EtDpyyhE/yRFg81IPaAV+Yh7ri3exoZBSOgVJ4GVybDiHJrhL3bI7hWOEmJCo9p5FVL6g+wZUUF1+jo2kPMOrWRcjceUI7xvbQkPUqPGFwFfl+EePRDndput9Wmr/6I4UfekmHjOtp7/U68pR9TnZnNNnEupMGmsqwmtITWvy2kazu7KRpuqtx4/16mva1ksptjtCHjDv0VawenePLyKTsvKhzd9O/ncdI+pcdL9yzlu74GLOUhrooC3RQdEcF0z71oayFo3jKXnme6faB3Fc0C9U/DZG5VBHZj0Rd/H04Nn3NgmKoJu69Ckffngm49ysLOfqjMXNuOtYkbURS3jR8X/ReEE7sxHH75/DQeYKX1adx++R23FdsINs9V6i67TwFDtsIu2tS3LLvBuQ7jkNxxxN8qqqord7bTme2v6Zvx+7QtyfE8U359ED5J1m/eUMSjSdo6vKb5CNhzAOzftCplu30c+gNsnl8ijar7aWZJ5votaYE2z93o2zjfxR2vgi7g15SHFfTPPW7dMn9P7rkps+xnxpJb5kZv9plh0uyBjBbNgKwVETAWAWnE6cD2Ep7HkcdtMYHUcav2GWBL6OnIXDIGHyIDMWJIYkIDfeFWNMw5HjE4d/FHMR4T8O+qAyMnTwZaxXTsSLOCjVecnUlXnbsuaoOnaaTOHvXKA54PIBTkzK4Z3oc3yvQ4mtD+nOBpSPPSbuOpevB0weL8aBvP2mHqhKnzLHkdUdUeOFqFf60RYHvOZnwjfJrdOH6Nno9t5OKbypz53LiBem2LK0mz8ZrnTjmjz1Pd7PgXask+dkvNXapNuQlQX35SZoE19ibCvLPNNhWmfl773ph7SoXuGTa4OdpB2D9a2GkhALq1FVY3Xeb4Da4UNgYIkDd3gBSvS6i3UUg5XoALMfYQb15MAw9h0H2ciI6ylIhLeRio+YyLFQtwDrnRJQssIPmNCucn7kXQqM7394ayOvUV3H+XxV+dNyEWwZeQ9m3JpK4YcNqXczZRrb87rQz3yh1YkdPaT7nrsLSKzrJ8L4sa8CHhRxndh/fh0dcUuLXC1RYNsWQ9/4UZydlGe68Lcm+Do9J6W4dabpK8ronrVB/qssR1535WH6jSDd6/LJCV0gdXktyj+TY52yKsEJ4K6ysHw2p62NhVOuD9ZVPBWl/fWSLGE7qhTwkj14RbnS5weoboXhdJBJfjkTKhImid/rgfVo6LhoMx6u96qiXnIXRLulYGByBb8FDkXnfBZbTl6BLJxYa0drw3STHVdvu84iVeuw305cPHlLnwUY2bKz4AN0Ve2jQq7lY/KWVFq/rx3JvxVh5ZDttlBVnmdbBHOxkx+f2mfLST9/JP+s7pdUvodG7NVg5TtJ5bLqW8wIPW27QU2alAAX+eO47pSr2ZS8jTf52S5258y7loI1S8JxM72rw6jNb4BHzgqRWOLO+rw7n3LfHfp+lGF5giNUjxVCRYIhi72AsDQ5H1nM9dFx1wJKEoVhxMhkjd/qi6FwUdndbYt5Hd5wv88AsyUCYfZyK77sqIe03Hz83r8Cd4EW42B6AWLMBmHtuMF5uOIhptsPY+Gt/fjP8A41e7MNvVpjw4/OmfGGjI4epGnK+lB0XrVDgzckdVCVvwh9fy/PAB/asJtaHW45XYVS+HPfmWPBA+VYas92Cbz07iRtLbPhbaV8etWMES//Q4wM5Mtyab8eu9d+w0UqeL1Sa8fChb8mwfAD3lbLgTxan4O4iyc5RemxTZc5bny3BqDuxkF07CNbp5qIsscTHPxMwPG8lJtSUoP2uJorC0mHk6YSI1/4ICEoGbYmDmF0MzlyKQdDvOZDdloK51+cjbG8a5qslY25mIbRSRiG4axre2J/CkX1/MGbDGXQVFSN6+Rk0JE7kyuHHsS2nEocbjkH3zHkozfXn6z35MJp9EGNPF+FdVR5yVUazStBmzvqjwoPbPfln5Ql0tc7nhXOS+K3ZKE7tleEjsrU4EZHIVrv9WL8rjCMXbebS28tgcrQOU+WHYKuPKSdMdBT+Uxbp7YAbF2nEsTys+aqHA0sabYd9ZDaKhhhCIt8byy6MgqfEaozxDcfA98vxcOo0nJGSg0wAIWvyAJS5eWL8PF+8UHVDhZuADBNLvHL3wq2eMIyaPh0r5wViyYciTB4wFDfqghAlOxB/zJ8Ina+yMaLDjn/+VGfncwrsEKzNV74P5yui202+YMJtf5T54DobXvK2H/8bqcTlS6qRdXUQlzQI7HPGjCfcHMiGDapc/kKMj7z8QDXbNXnzwBoqfCzDqSrinLjUkEMFKVa+NpCxyJVNnopx92NF/rPqL2mcHC7kH7XgbpFelnnJ8sbh66noeH8+utSLq8U2QOGXOQ4d1UKOqMf5XypGdlYufiwIgMPh/jxXXY0fF38SHtdPQHpPBqQHEW7tTYLUEkeEzyEkzDFExn0L7GkZBhmJ+cj+WIKgcYtQ+2kzLIcMhuujSSh+LuG89HwTUn5fgt+JsxjR0gKTc8Z8esFDLGi25PqoNnrYvy8vLe7LEtYXaIJmAvQ0zuLigOWwdZBlGtZFF7S+U/DfF/R81QV6ubE/S8x34XgrWfYUdbLY6N+U7fuHZN21eMNLVZaO6Karx3R4b68cB46x51lv79NHKxmOHvuPzNz68usKDc4W8d2Wr1tR/nQYUj0s8XJWEN7aZiNBJRNmKpvQ3LYK/5USxt7R4N97lVCjZgKnl4Ox85YTwt8AXct0cN3CDKWOthjj7I6HIYlovTMeo39E4WvZSqz/EoqCwtkYlOaOVcFW/HdwGaXVyvCC8dYs5xDHnasteNAZaV6r6spbLynyvHvTedF7M+5e94iUl99AxNteiowO4iUtUizrLMlpezR4wcRe6ljlxn16FHhyySua+e4oherocFPQPRLz0+KoxcfxL/Uaad09S5czZDhg8m/qPqfMd4aa87l1ctw1TJlPdH2mS/KyfKZXgq9gEbbaxKE7PxCCzAi8aU3HGJ81GGSwC782puDoMz1ctuwL16kyWCMo4lW5L3ZtjEBz+FqEzNaFBGQxo68vNsSaYZlUDHa4jkd8SwZeDLBE6HArNMYt5/oWO05bO4S9XgmcWG3O7wYdpFOJNqwbcZeSt81mwxG3KCCtLytPJ24Zpck1xzXY2PM4BYl0GrNClWev30et0Tuo5KA0r6pYgqTXd2iLWwjv3KvPuY19eYn2Jup77zs97lDmAdJ/KFijk0z2OPLwd1WkVbGXSs/epPUbu2hQtRSnHW0lvdiZGLhTmRMWrMeXM4zU3yvRcTwevt3ZiHs7Ce1RG5DXGMfGCtLOul0zYT46BP0KPgt9QrVgGGeMDhMd5Oz9JpyBJnpuq0Ki+a/wypxx5UkCjNKGIyshBJJxEfg17zEMLM15quNwXnN0EHtk3kPHpKVYLy7Gh+7acdBAW976XYZfinrFsVeKrDRbjuvmRXPeVmMOMRvIH/2C+cyKASw5RIXvVWrzNW1LYZWDJr9KNufDkuforKDFKr+6acALaw54+p3cE39Sx/nXVB8mw3sDD1DNBB0elXWElDRuk9fVU6zkOp5fvXxA4blDOWNmXyb1xTzebiqOak1DW3QGXNfq43T/anyaEcXN+Q/Z4FQmNB9JwLFMBXH//RD27dHGf9pq0P39V3AMVIXxOXEseq6Mla5W2C5MhZtHNEJCJsI4WhWJj+9imkUFOyQb8ZptLeTUNpl/6FxCv1PaPHL4A4zcX4dVvl58N/kkytNG8oeNqtw5qQQPcx3515he2mKUi2IxO77xxZPXVxpxzMYwfvBTgb/utOHa6i10eDPYRtGcpytM4E6p+zDJLYK7jhG/jGumn4VvaMf7O7S4ryZ7pIrzud8DWCJaxMbjxDg+4zwyM8dApzcFGg1uMNAOwqXoLIgdzkKN1GOE1B1B9OTXFGYhgTP906B4cACvKZDgIyGdglW9On4u8kHbf+YwCuqDa3lKmNL8XojpY4z7a4eImMgNY7WGoH+QGlJOG6K5eij3KyI+XmPD9v/SeaS4IweqMH98qMFOW014kt4gTnpnyksk+3CO7CAe7GLGZx3cudxhKC8U0+X9vZKcukiPXb5KsvhLOY7ebs9/JjKHh/jxzjnqPCZGlcONwKt/iXKjrxe76/2k99bbyeJFKCuqeHOD6AYSPi1H+QdFbDBfgDHaCZDuKcdAtyocHeqP6M55CNTegDe/y9DxrAQbR6zApX/qPLJIna9VKrD02L48x76R+iet559iPwTpLoJemROe3dCC+SKRH75wRuqNb8LAXAWU8FDctPZFnVsUzM2M8ajuhRDqL8XyIo/5md4ANZ2RvHRZDCseUOcv1Wa8940OtzwZyYtsftJ6a0Oe18+Wp0ubc6KiLitO6sNXqpx42HQTdhQGcN38gZyzU5aHnmfe+daYDdLN+I2DCX9/MpjbjV8jMdGFd43Q46bZPbS+zYe7da3ZzVWNRcbGyRaN9HGaFF+8ogZLy93Qbi2Bfv5gtNXtQr7bbPzunghxv4WYdqgdYs4C3owIwOeZ+jxxqRUHJjqxy8cQLgmfwJkzvwke94xw+qYs8gYr45VkP7QF2uDKpqH4apSM18reeHTVETTMB98TFsDdcRpUp5mx5VMnDvFPZherBjy18+RHYdr84IkCP+wNYt7fj1OixvOOjFN40BDBo/YYspyyFGddraHlBi4s00eWR7WIen5ZEx7O/00vB6tw+7Wb2L1Gnf8LHM6VC014h05/vtfsznu/bqVnaadpAHag+FEPbWMfbtBOgcJHM04pTeaenlH4T3I73GwO4Z5SOc4uCeP+9q7sk6vD4x31uLdRmx3uDeXy2BBoqeVioftcvLxTgbXLC5FXX4LifscFjdZ+GN2jiilPGEuu/xWUs+XBB1ywt3gkdqqko8rKGYV/9dByUBvn/PJRLSXLrUMGsfMMb366w5czvG/gTZo8SxyP5cjG/YgMVOVRB1T5PzcPDn7qzlfO27CFixRbyEtwdoQka60DF6U68qhMDX7no8Unh22mwsi7dEXkIVW/x8B3zEGk/WfM2o5KbPhUh5UG/qBni/LR9NGQ9Zcy24i1UGS7Dm/0kuA/G13Q5FmI7ClXEZk7sk75bz5SHdcAV2/iwta+LFXmx/eLPXBawxWxv9fhQGEhDD9tQ3bfUuRr7oNdxDbhw0Up8GFZXHrwT4hZ1CZ491PCFeUvgteVS8Kc9C9C2SkFzHqtiDulirCuLmGZgzps+XUQG1z7Q7XzxfjJlCbqm+vA5/uI89SJA/iWlwMH+9hwukczvWEXVll7HdKrlbm/82h0p9VggqElj9wrwckkz+0lshw/qg8rX9LlL78NeMYPa05I0mAS+d2nHNFNbB3APWctWTJKig+OVmapxAIuDtfkYzSY2cuEr3cOg8fqTNQfX4PO7ZuhqehXp6BiXzfhaQ1W3NqKnbsWod13BkbMmAT5FZWQ8DoB8ec3sbHoMpZtrK89XhAmKEk/EOx3HBQ26Itj6HcfyHo2Cg98NwuxV6uFJ/1bhAJbaayJvCfMPrZX8Jm0kstjhnCDuxKXzXhDFTdGcXyAPb/+dhF12XnwcHiI+ENyHJrpziPum/CZHfac1evKz6T+0r/ImZz0TJI1JnSQj+cqbJeczL0fvTlmYRhP3P6XNm21ZOOdEty1X52Png1zLhS8OWyOBr9xVuZPqcb8q/gmVUlJcKqoUx46pMgXE8w4zleaT1h6QXKhL0/fno9Znyuw7r+7CH6tz0YlZtip4INP4QvRypkYlrwPr2RPY+L1h7UBAd21Xc0vsTtAm1/LncCBBzfpz+bpwqEf3YL7vn3Cl61VgvcnQ+Hdpq3Cn2/twrzl2wWXfY7sJKXNbuEHcaL0PowDBd73XYO9dYopoN8TcqgJ4MX91vKc9n10U1OLz7Z1YNwwQ2661U1Fe/vwhsOWvKTNgS+OHc5BVz7Sm1dJGN9PhV8/leUZiUp8Y80RPFEz4Vx7cPdNBVGf78/Le9/Si9ztUBplzhON5fjaGhl2WyPN36a8pChI898NEk47p2VwtIM9Jz6U4KnRv6gptBTRp0Yjzm8oUstyYGyxCXdu7kBa7imYFMrV2X9yrNOOFTEMt2Nslz8UrAI5S/4nts6SY5PJqwXn+MdCi32eMCs9RPC8sFKI0t8iqL135yPPJrF/zA04Sz1H7UUz9tl3HjX7h7DBOln+sikb2/5Ksd55Q1YfOJilfxvzwdX7YfRbnzf9c+UQ5ePIczuIDNkuepczhWcOSBOO3f+C7uMOXBccxRfS5Vj/yRA2L5Xgy9GW3MdInw3EVTjETpaHXVHgnYNM+c4FHXY3cuOMj0/JUbGZWvYbstVgSc67ZMKRLYo8/bYO233WY7XvHjzubgY0mtcCU/ZAfXcljldfxGv9Gwie1F3bvcmpLm3+exRN+IDNi18gJSSG7RL12TLzMj5/MOPVq36ismyFoDA6SLgkL3BMP19hZpQVH/2siCkbzfnt2XAOCDRmJY+DIu814UZHHX7mq8hqqnIcMUzgAU6nqCRTlyeNluO2bGcuXTeOUxaAN3VKs/hVOefcfSEcdqkMprtFPCzziz6s3QfnejueVDicJ5wthM6/x5TXEsAOX8AyA7T4doIvx60340jZ4/D+7wgUllZitHgPvdTbgSN3zfjbHy9Mm2bDgcEPqFf2GZVYGnGv0m7M9yjHnt4DmDX6IsarX0Zq06A6049daLT4g9gDP6Bj0olLdWq8a00fXpSfjAXS1chrPYB1j6PwqP8XCBWGQk31OGH6BmMeMEOTB62+DovoTvC473TDuhVjbl6mM0Ik2u8x79Fkrp92BEkixtANaSHXIk0Wk/fgqVl5bC8bwXuPVWHUmKlYn63krHhMlbmuFUs1RPmmI8dyM91Yr9CZK9P0+GSvJS/tH8jxV7Q55p8HU59d0BqsytaBHrxfsR4q2l+FXomjmC1lxTdeX4Oq8jCu/LAaL/MPIiKK8XbtFzr3yJ9/HZ2BmUMzUZ21C0pVN7CzMbDOaXknRi/4iSezP0Pmv2/Ib/qKjMDfNFnxOaxHGvBtXUm+LifqiTISzjY3rXhkhBJ39D3qNGmqLc8+NoRvHPuGk/ruoty/QAetpXiooTKrLA/k7kJ1Pl9xBs0TXbhAvY1Ge0nx7Jv63OKQyP/kJvN5luO53635pUhjQeu1WW+7Jfd7swGzAvrzNejzrD3z+NvSHvoj8v/RZ1S53XYwz/3qADvcxfo2d56ppMHu0U2wq5iB2qfOePfNCS2mzcjS2wafqh0w9DmCFoNr+HauAvKSa7Hu0XgcqY5FfVI1kobuh3/GRbRGOdf5TDSui254ibX73+LnlTeoMu3AtHhxZ9dpahx79Q62/xzIvwtN+WWhuLPxKGt2Ua1E5hIXPm9X7jRwnC+P3HYdHcZu/Dtfj2udDsHHXJZtPlVi+iE9tj4p6ezYKvq+9G2EdMhyqilx04T+PG3peZpW5chVvzz506Jd6L/zPo2+vRrGPn25MFKHd5ok8sMXOuw/QIW/9m5BgrwMD5Qx4PzPWvz9YTx+b7pBcntsed1Mbc67ehZfui7in/AI921HsljnXDyx7cs7L4Xwz7/hbDagBoW5q5C7ORvyo5PQumIZ6mWv436+Xt2nyT51jz59wNyD/7C86D2urXwD9aCncJRNpCum07lU1MvO1kxix4sKfPaEGmdqfIXkM4GnSynzZtfLtWkPtJn7P6ltvTyEr4l0ecP3Gk1bqSS610WYpFMCM3lfVioMYM0F43n0Lxd2qVBm/5YumvxKg9/rfKXzMuIc1WzMx4J+09nEKqEg9x/NmWnHxx468bzSezTqzDA2vSjNYzYP4OOexmytP4An6rvy81eObJgr+vzYjNNKPDn+jBvf2B/FtopZWKweyptn70BjdgmCRlTg1sVnGP71Eiw/VuKhyw4oBB2GyoFzqJkQVPfjuGfd8lHPMLT1Hfb1eYPPa/6D0oYWdPio84pqRecbZ5/g65wBfGWnNssV9uPk/EF8x8iD+1014Zwd9Uf+xjhyktTBWimhP+9S0+eyVQ041xXEQ4O9OOHDcC7aMoa/rAvgA7e2A3+byX2RAoeK3u4pqcg7ynVZw1CJLfWS+GOpKUut9eDSoQPYNNiUC/77TbPy/HjBG3U21bLgK9vE+ecuPe57T4c5Xo4jJevh+FSB+zxT5fFPpLhnghqXVOrzsop+vOxHG2kfU+ANO5zh4mzJm7esw4SItdgzpQR6WzZgu9o+JHrX41GaUNev5CW8ZvSgc1k3Ti18jz15Xbi0oAkOvVJ81OoUfKSZ5559LOpB53BTxPFijZZcUBcm2JRkIr/GmX39C3jh67mIXqCI9MWx7L9vIGfNf1n72jyUvV/sxEGR9vXuuLBzrB7HnozgAwHRWNUWx23DOsj7hRZL1jtxcaYRem+Z8d9TnfS6yoiPioNN6lbyj2HvaLqYIq/7qcmqQ8y4LVOc5yxU4XKTDlpyhjjLz4B/6epyk9BDUwN+06loDU4bYsPHuyR40x8Jrg0RF7HleTIqs+dLsc9QUleCBT934HLkMdSOuolr859iu/gTTAwW+ZzcF2Sc+IER1h1IjPqCioZf9NHgEcoznTi8dUftpOs9GNffkOecCuLnOR7s1b8Nrvey0PZmCAbNN+M5o67ActxIaMRKcZ5zC0aYnkJURjNcCy3qoiLm1kVdCmIpUUTYKu3C68BdSLL5R1OcP5KZhg9LW/6lnlxZ7nllxAcSX9NtvzZ6JtFDv5ocOLdMkcc6+vLlj7+JHRT5poQpCzPMOc6jmp5Lg+fLerG9/1ey0pXg8Gx17uPgz3NdY/lF+hd6v0+fD61z5lhRblSkqnNPxT+a7Q2OupvCT5fcx5ChbnV+Bp8x+c47KPiIOTvgByxSnkCxXyv28wXYjrtNZtcVeJhcM2IPD+HR98Q5ydyTZSY5sVzdQL4WsAHiurPxJ8KT5TcfBTIOI/VaF17VBrKMXRvNW6rDe1RU+L8Ec14WNIjFNllxmohRt1/qw3dFjGJ68gGOLrlHlcm3yeGcGn/07cdN87/Q8CsObGAlxuPLNDh57BHKz+7P6Zf1uOaAK8+bZ8GlBfJsu8uBc8YwhzW8I401BjzzgA5Pl1VglxITjt9nxVHbLFim+Ci57lRlxxor1l5iyO9lrPjcV09m8zyMXbkfquMG16mF/YKV60fEhv/B+ZS+zv7/7mLyysdY+/Q+RS3Nwp+XnbD7GMpXtnpx3HRLdsiuwJvMbbWH8ybwlzR7Xr/XlPOWWKBJ2YAvZkfz63vynLexHz+S20cKF414wVTm2PKdSKy9ht03jdnkvagLWvfnLlsN/iJuxqlzpdm/w5I1vMz4xNW+/H2wLnueMuH0j9a8WfUUld6S4qYXXnyqQIY/XHfjhk/9uXiZBHfu9uLTFg6cleLN4mvMmNZHslUcc+o4d86pdWK1hEg+1D+MB+yx5/dp4qK32/L9nsuUYuTIazu8URpxCpHeEXW7f36Ak9wveMz6BaHqAxqLWjHjwiNorlwpTN+0T/g3Uot7+x9B5riHyMzty/46hzByRyNGT70LiSwtznVM4BlWA9n3/UlcXf0Tf20XQ2JuMnbcMuSaVgfesl2Cg1d54KfyGs5eKssuBQP5dZUIleauREhtB90vBkteX4xrHXY8SJu4UsmZpzmDxdrs2WlLCO/rGMQ6fZ3ZoVmdQ916Se/6YE5pMeKG8epsuaiDrB69o79Zz2j/MnMOaDbgR62BPPO+IW9eM4VlfTR432CRRyjpcZO1M288qsjzXyhyuWswhtfvwk5tqzrJDV8x8cYf5ET/htfF95ja+x88Xt/F/38t83M=AQAAAACAAAAAQAAA2ToAAA==eJwVl2c8V+8bx+0tMpMRiYzvfVBSGkbRUqKtraFUP0kaKmWFIiFbZSbxvT83WYVoi0IkiUJbURFJi7//o/M6D86Tc13X5/N+r/3SmRNmtQ2GMyPRbuWB7eQYHAOjcPR2LLqu7UFvtjk22RuixsQM83/74ZxEBuIGLiIn7RSuzIxD4J9w7PI5g/3iCznB1BkoF7RD1C0bnH+2DTfTv9KN6mWIPHAGp6TV8DJpEkY2OMDO5zTG+vqjekIsuI9peON4CGY6fAxV3sL9AYYFnhLsbXs5/sMQXsaUIvaGMAvJVkW/2EbY8ZfzNGJCqaRbEAKnBcFwrB2Sy9Ig7t2AGVOScMV0CiKv7MRJpSAEe8chdVc0xt1KhbiXL0QrY1Hz9Sz0dl1FTL83wt6fBQnxJd2tdTR4iTl2rPaG+PBJPA6RQMQZEXqU8yP7cgWJyqIb/N2u08mmlkJSenCIPB16QOq9isk142Zi7+7EhQhf4bgzGZzMxWiu0PIDme7QRZqCZnMxa8K4azK3OJGXRdzBMXzu6s8s7pCnGzcm1pYz2TXOZLFTnkmLh3Be/Cljk9gJ1lyp6Hdi4i3MeYd0kNiDAXzt2CF+08SA3HThKdTe/SZZtPI++TDNhNvU4JDrdDWOKvdkUUPJOXCN9sXZRV/QYZKH8k/VODNURcV1Z0D83zY8WWSPUBji7pdCGhPynHasukDPJi/l6+WZ5CL0Hn0v4sqPrTaFwTVZXBIso4ZMCYkHV+Lx1Ai4rQzAP+NI/KtOwoBuKpR23QI6GExOAuFXsnEpB6gbndOJwod4taQGzglxsC4AHjxLwli/azhcKcEUb0uw+R+fwHPiK7w8XQ9P4wdQ2XMVz6XS0bXvHrKePoJvQh8mSfdj6tdi9LbkQCcnCrq2MaP7l4AQk2vgR43u0Ip7WDu+FksftmB9XS/27/6Nyy2vsGHLYrYsVIm9m7WAvV9qw/T7VdnhhkH83jebLW54iaITgsy3WpZ9KxBl8W5jmHOvAnPPn8QGj2mxTJ49W4NgckNpHnl7pZ9XWqZBFzcNUW5JPf2RMJQj0DeF7A73pl0C1+h5aS04VMfigMk2eAWsRUCcPT6tlsNDLTmcuKOLg9u/0XR1HdzMcUab/04cVnXBo1W78Dc/ADurU9HdfwOSiSU48fIaKmYkwaDyOqwLP2GmWQmUJvgjrqkMnM5FJKqWQVklD6UhZTB1qsEXx4t4pa8BJ+MxWPAjDGdySrGXdxd9E7pBLf5i5/g5zKFZkPEjFFnHXm2WKKnHhh+aMJeXU5mZkCt7N+TI2vqc2fZrxkxdeiobKjVnzgkzWbP0TFY0ZhHbOOUg7/aXu/TZYxGUhLbSkyV/qM58JTz/IIfSpWMw4ZsiHNYrYM5KG9z+bYwZL4Lx9Hw6xi4E1BUL4PIhBgHfAhDNPw4jpUC0zj6C+pireGF4B8tDC3E2vASR4qW4I38XqilV8PrRAb/BGnw1aUHnRXE2bkI9jNPeQEVMmF0K/ouJsuJsxyU55hwtxRaflWbBLRzzOa3LDowzZMnPZJjV7jHMRlGGKcooMfMBRfYuXZrZK4oz/k0xFmEjz8Y5CDGpnHFsgaEh08gxY2lf4tiqueNZxBxZVjdJlYV4yjOheFmWGiDNBlepMJ+zfmRVOY/opxvxKqsJOV27lXS8W0EtEvrpIr9UWiwGqmSfS/f2lFBPmxx6450dhHKVURfCw8P1qyCUvAkyhTOxK+Qi+ItHs+xAAwISP2Mg/TV85J8j8MddTL55F66DN/EikCLoQxvC9rWhQfczZJXlWX6lCPto9hIF7TfRoSXAOkOeIGvPM4x5WYts6TFM0vId+gdfQ96xBw2fPuGo/HdcuDME+89taI0uhM2ebETWnkfD4yjMTQiDyxYvqDi+xeLn1xA7/TwivjojMJ+HCIvz0B+qRG75NrR8d4fQ9FUw+eICgXGvaaykBSxcJeGkX0qNa2Wws2iIrmzrpP0JwfTCsXja6fXU2GtWN5HQFyCdTxbyxRx+8s9HK1J2tCk3X0qIzrAIohNshBFl3Un19dLokptOdI66LE7/mAGywQa6y82gKDoJQnGqiF3/hA7knKUegUUIFPpOE2ebY9tZeQSoCyDtXijcTE7gVnYIRqxrIO3kwOa+vcj0BsXyOsdn4ZZkH9YM/sNQ7nvYr3oADZ0C/Mm9hpe+DNzW69haVorDH27DxzQHm8x94bDoEM6WxUK4sgbP5j2DrNNrlNu+QsGFPqQlfMbcD88QOdaC09uzkBORn86ZrFXgGrUbyPKl0zmdPdbckV4eN3ncJ7JW8zPReFBNYl4IcZXr5TnPcC3uQeY7sulPMal5NURGbGOJq85dEn75AhFK2EsGjF7zpCrz+VvjlKiuFUcfTFuNkdRCZD04ga3yInD7LgD+VFU4uVnjo8toVoR4QmH9O6qysZrKDW2ETfAmXNLnIWqkjZbXOWL22mfIuNWPhvX/MEFoNN9yl7JtJcLMavVf9NQ+xPDFNsi4PMWPxPeYdLYeDw1kmGaBJpuwWp7dqPmK333SzPrVVcR3ZUN+WzYEugvRL9eFgEVdqNrUSDycWoh2dhDNszCnPr9d+dRggB/53NK4dEo4vakjjgj2m4pUDlErrXoqeq6IOgZ9oNkVYxHsPkQHv8vCe99t47vjDyO5fB80Pcqp0/A2LH1/EJuCHfFE4wjkrN7Su9r65KNPJrmlbcv9yonjVs3mcfN9lWnCVXG4zj1Mc97n0elax+jNkekw19SE53RZ1Fe649Ubccw72kod1rtA68MG6MfbY4OrGlR9MqHHz8AB0QI8Mb2CdR2JuL3pOqrts/DxSiRO7yrGuLQeVI7enknJVdT78yGVmQ2brihENQvTaGFn7qCBmAnPPZjseGxC1g94Eu9J3iT7SQCnai5pssRyp0n5szwTY6s8k4ljdpk8ntbNzdCYxJWvNMt1bnandn8X0aAZi2l6bwtVdCunDYk69MyWQ/RqpCudHVNF7/7+Q8NTjvLG3j1u/EzUF0H/SZJzdffJaJuQtWMsyJdzVmRHpDhkfuhgrOIq8tLHlNs0uZVz0LEwmSluaSLtMMNkQzG4ixn7ue2ZlAtbfoc7HnmPKxTI4Zr3X+csnO5w1v15XIJVOlcu4sWpJKuSwPUEJ7xTEbv/MdyEfbHUbgoUDY/Qt+cukLsOGjwnSSvikx9EopDCL3y/jC9LU42GMlS4U8PynHFsIckavEOyExLJrp4JZPqeYN7C4Wu5ws/Mybx2WfJ7/lryzMXPeLBtPy2df4/eu9lON6++QNcOhNONhpmwllfDnXXD9FG5OBpi7enI0dE9EDqNyFQh9DzhYFQfDB/3YWqdeJWX9XcM2S3cRBtH1JGxpZpqV/7hO95/kfs02YGvfTmFag6C+lXKYs8yK4y0HOC12i6CweBUnLGXgd3ATPAfhbO+vEScHVOMLxtVmeh6YTbsVwKFrXzUvslEWUkRFmdcx+mGQgzxbyMjuh0h+QLsc78pO/nSlBV36bEkDy1mqD+ObX50g4TPDiYzm2+RbQv7+fZ5QaT8UA7x2zueFIpvIbEN5aQh6TPRM2wlY9NzSMd3ac7juxk3N2ECF5zzliRPnMvLfbeRfrfQ41928qEdApqoMzxIt26roHXVT3NnySfTkxNTMG3DPFz1t0CkxXycq3VC6KwkTOy5BL1Lo9z7MQ/S7yjuX72CiL13EJ55Bx7ZpdCrrEb17zrkBz3Gw/geBHV/Qn2xBcsI64Ll8Qa0/X2KpY+k2Y0zJsxviQjTbFVmxe3qTG+HKXsXYMDuHbNgb6kV2yY9mzW2urHBaEuWxdky1cplbPzejSyi/yib5KPAqW+V52w+aPLCljYbC74XotEev+mTDcoQcbPB8/prdHBZIf/G5JWk5dFmYhD7k3coyJz4+x8nq7PWkWtjA3MnTtxGHuxZy3mc4nNajqGc0jERXql6Nk+q254cFn5E4ngPyBm5UtLeejfndM3P3Elx0fzGYkW63SmAFutWU3V7c2yda4qZ0+yhOtUPszeuwG93U7zxaMutXlVB8g5oEU+x/4jrPMbXPjaSU3DQgnfw6yy6gMuhD7wWYO2IKhYop8Hd5wUcWAvMnjEMrHdH65tTcPMqQd2818jW+4rWez3waf+FX/0i7PEkJcY3UmEXm4rIt+lZpOX6fbLARZ5EfjhFbL5MJ6I62rywtdW82Ou7SKkww6C8OpY168J/+wZklJrh7VsNuDzSxrtpL4iGSR65O6+OLji+ArYXc2Capw8rRWeiJneR5BM7ErO1mD/d1xl3jrnT5jxhGplkSLbqlJLWFHVyRYdn9ONgCk9LUD/n0StNau2WhKIzBvhyoITKiW6ntkq+dHGJNEKc9ZAupIN1R+cjzXod/KRD8Po9xd/sW3CTKsFgYDKSlh2DR6MXpCxjcNHNA05p/0FlxSH0bjyDrRsvwHH5QxzdW4HigXy8OJePRx/uI/WoGlUYRcnzf6xJ8eX95PNHQs66SRPLYzl0u+QCKmV+kbqsnUrVNrbynTNUyLt3+8nlmUXE64s8mZ4iR6TcXOnL7v1UqqKYJulL40ZJO00TP4UZ4Tp5/Z9c8yJvjsvr/NnLMp5NZHmPVyE4fye0K3YgxjUUiz2q+REx6Zz2hgXks9d4XL64EN1tu+Ai64XFLRE4efYKdIo+ofzxE/DHtaPk6ltk9taDdPSholWE/fzWi7Lwn2jREmMGGgKMdf/CJrFOBHrVQkyvCqv9arGt9z2OZw3h9kERNs5bki2OG8teNSmztkJxJiujz4Yf25EsxziyKv0G8e+8Sr4P/ybXbAvJJ9ervHyniwZfXgrQBf+6+ZKjnjRnlzu/ztOZVp5aRHd/2Eg3fgyg+Z3n6QdoUfkYPxq4IIdeT5VGhugH2iMeQL9kLERa3DdqWfyKfyx6L10yLoo2NX6kecV76LmuC1RobS/VvOMJ6+MX+E7TjNCg7Yb+AzF8odnpxPiQMZfRsZeMLEnIFdV4RBcYZ9M6iQDig01UYEACc7dr4eRuO3h2qOFwlCG6VlfTBRvF8P6PISasDsJnu/EwL5hFndPK6J5iKWyathZHJgTD/+M6yB0/ghNjI/FuUhSMd14h0g8ESMlRY1L9yp78u/eNfMvlcQvk913NurUW8zXtkds4Fu++vKTfXtZTrWu1/GM2TST8nDp9E6KL2oyZ2HZ+JSwWLWQRZY4sYrs2y1Q+hUWPU+kdkzmAYRDyCy6ib2UfQirsUPxHEbyJqWTjBzXcr5yJ4bVBSItZhf6Ze/FA9DU+ruuDzqACY79zYO9eiuhJF6ChUY7JD89ipNsXL9s2Yt4iA6xWS6eqW7/S6kkCMIoVQVpgM7VwSKKfrCqoot5KkIw9MBtSxc9cK4j3jMH34llojtmEY0VBUM/chi3m3lhgH43QkiuEJIFsN71FlhxcTuI+SxFnlck8hy4Jmvk6gp6XuMU35GfwEs21yaCiFT/pmDlZHNRHVnyazJ0o6+fp15fQwLQ6CBkIsMXvC/HHax76b+zCNL0VqPkQjP2F9XiRHITJj/zRlNYN7UOpSNoajHavUJCGQAw7HscYhSCEvOykzpWSiO06g4Q7KYhoiIJPYzxUz19F+LmbmPLpAXKONSL2ZCsclvfBZ4s069sqzVY5jWWV3yTYuCExZnNZmp2bpMB+7JrESgRmsgsOduyf5XKmY0xY1/3JbPynCayXP55t6FBn7pd1WQN/Mlt7eyKX+24WZ6R1kjuquoszWzyWO3zhLCd19xyXtLuFe2z2g6tbrWZCpqqZTOwZYxIfLWpy3cyWqJ825gxyk7lDsiHc1ZpITnBLMue24Bz37sMxzm1eHjc7/QK3bcE6TmT7f9yasZac/R9Jbo5dOvF0G8/9nGHPHU4Q5Mb/E+Hy8gS5N7fVuQnLpnC6mxLJ5JhL5LD4BO7fEnsuTSGIq9bx4uyuh3Ev/S24C1fkuEVL/xKNEQnugU0tSdwnxukqy3MbVrUSvcEA3qO30TQq+h69eymTXjq3mkZNNaeLA9fR7YkpdHdfJN1eIg8ZWTHMr5kAneVLET93E2yM1Ml0dTW+G9UlFY4TiW9uGs/t/cecfbl7ibTvOLIy1JcYrjChYvPS6KXMMXyR34/5wiamOLPNGR0f4nhiq5P55j1h9PC6f3TP9HYqqXCV8hpNcWLWLeqaF0dzbKKQ1ZgEoyXLIRMTCv2J1yGUuRaa0RyyvzO6v+Q1PfYwiW6ulkT0coLKHdk0p3g+/T68g3+p2o8fqaxEiyZEIMA0h34sG+Ui3RH6yWcGOnfNwqeIuWgcnI6U5zkoML6IZXUj2OH8BIPJDZjiUwmx2XlQzK+Fx0gJrrJCWLnnQW5WCY5MfoJzzu+xb+swJJwY4Xn4E5dwf164/mYiIl3Fk1XXI3nUhhz3ieXdmhDFK3V3JEJZgeTHelnyX0M7Kdt3gnd86Dwv/NZGhDaZwsJsCa5H22G91wW6WO8ydY64jjWiosw/qoUWRWjj4fZ7aB2ag9/nCVKz+Hjwbxlil9RDIkQSWQ0TMFTylV5dpE5D6mby3nkz4/MSD+lmcdD5Yaq42MODsIgG/mszx/awzTBziMAHFy8sWmmN+T5W0LeKQVzLdXSvy4dQRxS2bY9AV1M2VLdnY69IJVYIVaNE4xGKX1Xg+wM+/OoqsF6lCZ3PX6Mh6S3CTP8Ql2nniIFPGOnaOmQ0TbKezrj+lP69NhnVyKN2jfdpungVXd+rTB9rzuWl6daQqjxZ3vY1i0iXbzkt251Kt4hp4PAzUxg6a+DhnDyUQw/vtCdi3cfV+P3aErnWgvgv3B0RLaEwf1qEd81v4H3kG76LV2GZeT643hyMX/IQDmNKYFIHDI8vwXWb5ejg5WHfgTvQ39qBXy8+wD+lHU2Hn+P5igoEDkxhVquOse4MbdbSqc6OLCzDvOUUoSctwZouoG1bHlwVBvFdYxgpbUN4tuEDHnr2Qd+4G69Dv8C+pRuJB9oR6CHLuUeEclICcdz1DwHcctMA7vCvAC74hS93JO4Md1s2lBtjE8ud8c/g/DU8OdefWZy2Rjs3f5mUyZtF/VyiSyyXYuHJqfCWcOpr3bhruVZco+1q7jVvA2d1O53oZctyE7et53ZU/uY9shgmhmdFuBv2H8nqF0nU/JYCRPKHadlYWVgdyybXxFK4RS43uL6hEO5zqjMXvWwMp6ZfQNK1fpMTWpeJ1AkNTs5HllMuTycvH8WRvx3B/DvvzfjpnxV4R4zG8wSlOFq24hJu7oiG7z9/eGZOh1m3Ckz7XeiffbG512/Pp//5q1Kr68G5V55JXlWx3phbxD0j96IIJyBkwSmkaXAGy+dy37+qcJV3RLlJI/bclXPruV1SoVyvVBxXe6qSW3pFzuTGjJ+cOnvOqU29xZm4rObsLqzh2gLuk09bj3B1B+Zwx/qzuEr9QnLWO4Z8FhzHScnkkN9h4WRzWhFvtkIhsXxtR7qtjhCfuCOkSGAwN+ORGma8HsSpi6qQdf3AqzU7QvZPrSTiq2xIdmcq6chfTtzlI8jEFUW5maUT6dHmTL5yQxo9GLaDbrrfyzdukaTFnVK4ac/D2NYxKJZwQOPpvaiq8EPYtnCseeoKd2MpiI6y3JC3OHqVDRFl74a34aex31+VeIl94fsIJ1AzxWz6YjVH26zteV1+wqSMvODPjVlEF9/cT1sylOitDYn8yWeSqPXLZLpX56Tx4dKt9FhiNE3gntL+N6potFwFK+npuHFjLAo2DFH9IwnQrgnHwOVQ+P4VwLhdU7Hb8QTfV0EUB3PPYG1JDIRuJSL0sxW0NzbTz0fGQDIjjtZtekyLtMcg+KcJCgSj6XOtaL6EoBo2qM1DzfJEaHv44afTZgRprUaQ53V8sG3C3Ng63K+9h3W6BZh9ugThB/4gZEhoVBgkmHzbdQiKnsX2a0ehcv40lm1KhkrKAcy33AeZ9jzSX59LECPFdQvKcEdPT+Bcs4w4SXNhrlhYgVPwVeXsDutws7vcOW2HdZxr3icSL+GdK25qSz4o3SZr9Tj8vTANKpfPoTNrIU67WSJETRb5bzpok40UtcnYy1uxwIOKhMuRkd+BuUMprfxoEyW6VCqDanVf4Y/tfMTX1eSRJwcv8gXXp9HzodX8u8uDKG9POd9L7BFPsiSGWAwxwr/5niRlanFSK2S5NeQm2XhuI9l99BzxXXKdRMRkE/2yRp7cy/Tc1KgDVEaHM7ZUciG66w/y/9zOpEFV6bRM/BuvSgLkwgUZTjT3FOn6N8T7Sefz5iSJcmGXW0j2GmfyNHA6qbFvz3m8ezZ/2YVe/oGgqcYSndd51g/Keb0Vn3hur2aTTflW1F3SiU4atKVpGyr5Ed0cz+WqOSfZmsK9mtpCUgvKaWKmGVafDsdDuSXY1P2FP/VaIk0UjeN9kVeBdkYH9ea0IJW6C09nbIf7tx80JOoyXZEZRVUOb6eqU27QgoZLdJK/EFbpm+BPhiEe2i2C7dlZ2LHUBSerJyK07wcV4FromZR0WhrhS9+qhFJ1P3386PtKpVJq6RT+Izpf5QF1pPIYNlfDUctwun65HmfY9JrL08zgMqdepR/y/9EB+Q80zkjBZOPiPmITwdHm3VoIuGcHOQ1n5KcfhsbXaNS6nUHuDCcIHC/Aj/shyFMfhExfGypyB3Ht+i14LYrG9rdH8Sf8Oji2l+3z/oHrPcMo7MhDdrYoO3E5DQ7R4dCvvwjVM3yIfrsIRy4Ic5dyeFSXCRX7UGTu8EXRQlcYRLojMTkYA5IR+HkzFb6HirB/UyHqKyIwaGqF5PMb6aM7v3DFU43VeU1j6hYSLH/Rb9yRFmH1AyLsuYEMex4nwx4GKrADdbLMM1aOWdd/hXXbG/Q8lWLNZkrs1notVvHAgFUm6bCBe1rMMNKfZzy9n/9L2ZYuF93K9hVXsVW/VzDzUxTSgVIoPmaAUmsFuOyRQ8Hxdtp/7Q3NWTUJcYaqWCgRgM2htdD3Po3DXq6wlN+ITuIHD2UrtAmGIem8NE5f2MjyLRawYw4PkGWWjrofjdDXF2SXRoaRFVsJ/ioxdup9BboMa0FFniA4+DV2Rffh1Mm/8Pz6BYMCbZD/+gTbtTogevcPVrRrsUkpWiytUIsteDGWxceOY+OyJ7B3ZyexbkNd5vVDkRWaaLPPv0xZTcYMFhtvzWwez2XL1i5mtkvsmKD56Pvn2Wx93WKmZ7OJ+bfeIL1OfEJFXEnltRPG6u8icm2l5cnSvBSe16KVREp5O5UnbnAVAtoKo2ASuQ2Xsibj8M4EmDtMIfveOJJ/8vK0aGWksW+HNxm41EWOW3lxTlbyJvs8bE0mVaw2idada3Kvvokb+JHELf2qw0WsbSEVG3eTSTt20unfG3PEYlxYoc5kNvDpMgxO3KN/eyWx1fMl3X65iR4uv0qX5wvTYxMX0rT2VGoxXRrns7tpxsIHNJX3gt81bisNKhLPvbFXi7MK+cFVhe4x2Xpe1USeruY0V53h77oriYNHRXC2RRA8zf1ouR+G0Gtb4LE1HqYhRYgzGuIvWPYvt8h+Pf2S+owKLOmjM8vnI3WvFoRrNaDQ3EkXJffRwa4U/N7SBF/lNOjecoJf/lzEfToC1YKteLn1OMYV2yKNTsKDqclUPF0akq0vaM4FNTwwFkFcpDKCFVyxsE4d5hVWmHbAE6Ha3pBbtwLdbDceXF+GmXv3Ij72FDTiXVCw5AQ2v1mHs3WhCE5OgG9CAtokc3E3byU76xrC2o84MeEtikxn/wBaN2RCqO882t4k4UjQRSwSuoKZP4GZi4thUZwLgQlF8E4txFGnh8iKrEZkz23MzytHp0QHdHgS7FWzMieyfDanvZES0ZJlhqd596hKagAVE/Ojcwvn8M/8siOipRtpZFs73bNIEI8nOqNtYDvGV65AxLcEush3CxYNlNKBxiAy7E1JfKQg92OXGu9USQ1t+WtLBqsPkL05/kZTpR7zq32W8GxK/fkVOgG5rm4+/GmXB3N37s7mXejdRr1rpWnWnxN8l64BvtK1c7TLo5D/aZovf99PWdScMYZS4DKU7JyCD7GjvSe1A/ezV6N17QqQJZFouX4fR51fQ9FXgE2p+ItvcySZs9Qgbnl0ItPiNj4MtKLGqnf0hv/gj6sAmznqiq/lRViSqgA7pq1K9p1+l1vzb03OuzkG9HZHKG0oj6LtueYQOViNgnoJ1qTyDja82xi8dgl3LQK54/PmmczzTDeRHRNv4tPjZ/L8Zj9nMJZwNklJJMHfiV44aYWt79NwsD4DG/zisXQ4ByFSQPSHcrx86oc/SuvRVX4aVR0Z6GxMRNHuq2gfX43uTW+x4HU7lmxpR/nHLsz5+wVzy5uQveIZLl//hjPjRFiGuDz7v/sWCAuzubbdCAhvQFDhBQRYlaCorBEZj62Y6I217Btfl/1eZ87s5miyGSIyzEFtLEtWlmXcNjW2a/UEFr1ZmZ1/rMZGivaS1Z2XeHWf95OEy+6k54AZsfBs5/kcn8gfp7SNDpbXU4NMR0SclMFzFVVcO95G4ZtPb2lZ8o2cjvPya/Q5Zwk3ojslNzfy4F86JUAT8tU7MNmuh0579paeV3OHeXEM+rVa0TnlIS5MT0Fr9FHUex7IDftbwp1N8OXkTjdSWSFP5FWn4/OFbHzd7oWmN+eh1VSM93NrYBV7F4UEWLCmAFcnVmPi+leYunIQUc3N2PBgAOXHG/B19yt8vKPJnrWrsPJ8eeZRJcSenhRijxZKsdOXxzJB0cms/4EuewZd9txehwVILGFa/vNZsmU4SfDYS+bKjCOnv/jz997+yyuTOkPuaXeS3mJRXv/tYHLU0pp4OTrw/L+q4rLl9tH7tYScYjXdvP8Wzbe6xFPf3s3vfp3M95txmOopFtKe7cL059Ld1F09hn+4YiFfc74TP+6IA+GWq3Lnnx4xTjHt5Q83jvBPN7pQQy6Cru58RHOdXlDFdVLoG6cK5y1/6bxuAbxU1sWprOW4HhYC5byzkPINw5edm6CwxwAdSyZAKHU8usOX4te384g+EgeeWyBMlm6HaPZBiH5Kw9KoFIy5lYIVm7LgXx8DzeKrsJ5Yhuq8MrwwyUbbjEJ49P/mxViu4stPMCdfViTz3wqvpK250/jdv4zIZZnBXL+Ns+l6ZUEc0wmiO6eHobxQAD6zX1G/ggQaN4OHXj853HG/xq86rkPNm38Yp9leyZ33rYde/dpOq5bwacvvYiqZUkez47zo5XF29IbmWf6znO98qbtu9MBSHrW9o031LafnHl6RRGnRFep2azyq1tXSzFdv6XeXVLpiZgXNS1CAmrs7/k3zQUeCD5b/OoDHTwLxvH0ZOqkJfRgeT9KNhcnsbXOhstMFlWolcD3RjsY3H3Dbuxei0b1oX/ABjmdfIWyoFh6OzTg0V5i5/zeROWqeyH2dpst/NSmNf/vHLfpRVZlmvxUlrpeLctuNvOmgTDTuTp+H+evGIn7DRUjqFuH8myUo7ZmHrDWuMNsbjsMR2/Br2jbYCuxBfsU+/Og+iN8uftjd5I1XPtNReTeMTr9WR23inXGvdjqkBHxQX+2H4zQNry1qEHnhF4JKhNjS43/h90CEiR4UYwfXDGNhlwSzXabDHgpPZh0dI6j8IcIm3/2Fs49G4FA7iBVzBNi6xn/Q6u7DuZE+OMuLs0ZbZRZY2An+x3Is+tiPsPh+TH3yCa9rR3NPU4H53BzL7M7psPNhZixs2lRmZZfPu6k7nr5TN6UjF2toxxlprJPXgZu3DU6essdN9UWw2TwXJrEDdErlqNvIRuVUWIkjpvAGjZozTJ0nbEV0UhBKjx7A5L9PabBvN40Lq6Bniu9SwZal9G/JcVr+I57qpJynvqt+0JvrpmCRlgT+vFmMa2VTUdFM4HDjMJIM1sE8cw5kfppD9Ps86PoLQr6qmL/t4ACRqomnStcVkVsgg4ITzjg92rM28cfosxM1vKvvTtGqykD6b3sAjXxZSAuuCyHotDgWrRoL/ei5cAudD8MSf+D4dlieHp3F95n46boW5lcO4G+iHrzHF5Gp8x1I7G0zbtsaO+7i8ApiYnCM7L+hSTb9CyJ5u7xJ80tDUrNUhDtt68jJ2K3hmgU1uJndYtyVqau5821nuYrPzpzSLBtuj5ktZ3rhOJdef5LLFZDk1rtIcrJJ07iW3DXcKePFnIShGrfRlsdl9U/l/PbP5tRmm3NxMRbcpVHP/+f2hDQ+qyZx2xuJlbQH2R2tTibM3MuTfmFN7QcUSXDEKTKvwY+oNpwniUvqyd9Fm8jQbAM6R8mEZ6SRZ+xpakSHl4TRnpH7VOZACI0eDqY1zZXUmr2iHud00S45EWLftbDhWw61VJbhNVjUUeV/t6nVOjm+yQVV+v33ZCybGQAm94vyOgShOc8c7Z12cNyzDbFRxqifM0DTfxmhad9TTH59Dn2jmRO/3xOdm92xyDAFTfbROJKfjaRLiTgiGYk3R4OR8nM3Lg4fxOR93sgT24xbCEPenQSYvUpGXdxCzP1liryIqTAeNsUM6ozCt37gz4vC3rnFOCT7Eik5LzB3RjsSPr9ArHQ8BKqiMTIzAdtXX8ahvjgE3UnFydfpuP5fLgwUsiD+/D5Gyp5hypqH2PryGVSn9MC2TZDdE/wGJS8FZn1Qiimo/sPCfhH2JGscqx0kbPKRRl60jS4VunWOdzP3Kj9M2496htlTxZPJ9NWnXDo9VhCvjX7S0g8EW4TWjDr7ZgyEHIHDvHjMF5yKt2oxeLrJER5TnSA2xxYix47BMuwwahLO40mhPzxnJSDBOh/Cjl+QNLEPetOKETI9CUrp85A43RiFfFNYzFyPrRIXEKZ+ES5lWSDqy7A/wAhX7zD0ZDWidG0r1pk2Q/dSLWSU72Ci1ivkVLzH5+LnaLZ+BJb/Er8HPqIrawjZT79hYLYAcxX5inHxQkxurAKTcNdi0ac1mVmEJpvbNpXZzSKs84MFe5oxiy3u/serXXSVSOfvydW+fZCeWd5K5fx+8Y+46NFZ8Yp0edVq6v/Xmg5IxNOM+EjqeDCNznmgjJTVQtCsGg8byR66PskaEr278aQpALa6/nCJD0bemDNYlRyAVUMBeGu1Br5HAtHRk4jIv9m4cTsZfoHh+KQQij85cbhlcA3GPiWYmZyP3YY+2DnnNITG9ODAEiNW9P03yvZJMJb4AKFKpZBqqEbgeBW2cvMkdlNBjnmJCzND2z8oW9mHjz8/43HFIObP+ovE42NYibMMs5s/hi0blGC3nv3D2TYNpqZjwHJEJ7G8R+PZSYxhnv+Cjb/ZX+QVPpXmLV21kIxUKXB9CtOMH99W5m9TSKRx95LpA0dZrAkxgO/lb7TgkwSidXPp2SOWGD5qD/EmXfxseU7vqIfRzK0h9NPQZIp8B9qgnUItmlWQf8EZUVU2SLnmhe+3QvH1TRaEbsbg8QpXJBkdwPwXyYhLDEMKknE+4xLmHk6BeVYEpqgV4dGCh+ioKser+lq4mufjypvn0B36hp1UhMX59yFKUJBJVH9HAO3CTps6yJu9wNWKdji4fEKGSxdK9gix+/YijP39DqZ5B7YlAsz3jTR7WBOKvtIeODZoMrHYfWRkjQYJXGbGt8mKpv+k/9EjqxXhvrSVqt5KplceqiBbZhqG7o1mQtIdOmm3J89B1gplt1OQdqYEV19fgdJBPvRnnUXqpJWI2T9MA3Y107r0Fjrr63dqWzlI+zpe0CsRGpDotMSF1f9hwacgeGfvwY/PpthxQRFhPc5IkUhC2otsHEgswoO7CWgVv44x3vH4ti0CLebXoVz+HMf+e42PVg+xwqgX9fskWVXP6Az/TWbKOZPZ478TmOgMUxZ/1IAtnTuJXRVVZGv15ZiSgSrzdxFgFUtFmUpgDQ6Nfl999yY8lqfivsJdzG2dSKZtNuBTYQGiqCVGznG7SLrKeXKwNJTULOkiHy4dIkmZ/bkn738xPlkRzatrkeJi5N+RR77/ke89t0mzWDZxfDzKi6YTOf2uWVyS5kpOdt0+zuOYL+d9JICbdCmJM2uL5cYl3OJaK+o53fQYrsTLh1NOVOTGX6sj1V1SJP/FWHJfd6cRf0MT75dNivH5N5RUy/EJmWnCfZS7wam57OZEV1Hi0fKZP/7TPco2v6H151SxVbWN6lR/o3k9VpgsthhOtgbonKiKNJ/RZ/QSxB+dBd3AJZhpcw4/WSo2jy/BUMtl2D6PxfS96ZApK8T2hQ+Nq/4Z0Q3Zzggb9qeP3k6i5QNOtOSPBm+h0Q5aZdNMHRK+0VV9XTREroau7EyhAs0XKVfVTR/sdaMNRx9QX7/PtMC0lFpfrKU/XjRTvZPnqO9KM9ql/YD+9mukG7y+0at9sjAts0RZjzpapy+HsewSFGTqY0+mNHKejIX7nkGaNa+UBplupFmWlnQwK4xmJ52mK3vD6IxASgtX91BD3kSMKNsgt9EORQ/XoWWBEnaNLaMzYrLonvwn1FDKAnfvasKgRhLdHmtQGeiOJWfP4vzGdPCeJqP0cR7c+3PQo3kPUcnP8LC3CZsEppF3D4d5nld+8nsnH6Ozmb/Rs9rffKaRyfvy7S2tknhF3b7/pPGv7LHmvCOm7tFG5u8hWvRDHLLdPIhl9NMO36803DeB9vrH0UkC6+m4hKn00Mmh3Gm5jVRc7ASdcGb4SkfmHNowoZTKfami9kin9qKCtH3CX76OtTW1fDmP+gbsodotipgb1keftG7GAZlQ7DTbhFn2LlhqsRhrPhmjI2wC3hxyguSXiWiYsRKclATWPEmhT7xe8HyEZflBD2roFnVRnFTk6OeEx8Ro6DIvr38yjt2ZgqhKPZQNSKHyI4ezmzzwLtoHcRc2IGPBGTK5fh2xOW5CJ260oA8iNKnogCL1unCDnuoOpqne/2i+RiNt3D9EK/r8sGClMA40y2DlhxHad1YUcxUqqL5sGB3QuUR3iwqiqdYVr0sM4LTJDJMWcagSdMXIE39Y8y9DeEcyuK48+J6/Aw1b4MrgTZSfq8RwbBnkKyvwqnS02yX8MaWNIOlKIqa/zcMeLgMjf4vRNcrAMim/ULyzBpVeSTCyNsPZLXr4fiQGj0wisdbMD1ZCe5FY9hbVoW9gZjqG6eoJs+chzXBQK0bntGuwz0qFoWUojm+5gZp97UhveoFbZR48xafapEXjLX+GsB81tO2j2sr99L/5k/D4pg8Wu+gh3MKZf2dzMz/nQBYVqUykPtf8adTFw/SXZBpdaVZLiwS3UdlBPq3zr6Pbx0yC8S8VcIVfadGQMGpsZ1El61CeeEcUVSq7TvvezqDasxzx6egc/NiwG/zOGCj+/oOHvOlMZP54pi70AVY3b+B9Tjj+VezFFcl4bBIsQG0rHzO3ZKA5/RQm10fAfzdwV+cp4vc147x0NfT2PKB6ShqovGaJMQZZeHCpAnqtDTgj/wf6amLsjsVHTJ/Qj6quQeyZ+AeCN3rhuKYPwefaeBLGj0kakePEnp4nUWvnkOSGJ+S4xhgafy6bWv8nhDctQtg7ezamuC6D+v6deF1sg8sjdsi3mA2XnwSDhlpYYvuZft33gRofk0FTqjLG6rTR+phBevOCFpbFG8Jn/Q26MraZmlzsoEs29dH/RjNq8r/ftFtYFe2yo3u4ch02SGtgjO9afLxnj3XOcrgmIo2Xflp4m6KIkJ0EX0L2wa4+DD6SSuhXDqXSwado3ap82rJqkJ6qN6ZJDX/5yuplPI1Ds7j1q/W5rnmTOY/oGdzrdwZcYdIgaTd0JZGCzeS3F4/zM9vMjQRN59SOLuAXyG2mwTvu0vobw3ROUDbuz16CqGdm6Hg9RIcjNaEt/IWqXRFE+n/VtNcskQY519KgoE/U5dCoW3wPh2z8aaTcz0BpXTDO5m9FrJDYqOONReJIBA1Q8qGuq5pox30rbH3giEZRM+w1XYpNK5ygLXGJapv30VKjt/Tr2r/8ntsJ9M2UadhkEwDVmIXYLDUf5/9uhEr6EWhJn4fl7RjI+6bhzdIY1I73g4nuVuQviMYF/TY4lZbC779CNE0Mw2BWKHRc3REuU4WDr59hc2Urwo7X4vS9jzBv7YGwQSeGL0owMcuxTNBjJcmUNSBr32823qQliJTq5UhsqKT+Onfo2nVCWJp1gybrFdEXT8Uhf0UFpzZrYItOFzVqcaLmVctpc+QrunG2OTSbVqDzsi22bYlA/fg72HpHhMnp/sa9mH/IfNoMydRX6Gt+gAyvEmSEP0bGxQp8jrmEyD2XcWsnHzday5BWdR2Xm8NwZPlLeulXMl1eIQMb7/2I3ZKI51Oi8eZ7JSZY5sF4Zwv03oiwKGvC9C1ms/IawmaWjnLNXzNmty2FvTVZzOaMl2FF44WYjqUga6hvxbbiBsiUA83eaXD7kAZ6oRKTnYuxZOlWUt2vS25MVeDfaXrLezlnG7EVPMYrOj2HP+25MQZH97o/05CeiltDcw9OzF3jUcizDnxh/O5gvrG3vSv/NfeBN27qbf7nWGGcFfenLgcE6dOqVbn1OguMm06V8NZkj+ar52OyfGAc97xnC7eg+xS3+II990tuIxdw2I07U6bEKXvFkh1SykTXsoPffySNf9NYh+5vY7wCps9f+kaf+n98QpUeyeD5+G/0gP91GhX/hPofmou6abnIzngHNUFRpm38B53ld/BV7gx2eIYh4/UytL6chQOqChhzu41+yZKH/NuNmO3nixMX5SBzYiUeuxBYR3/iL73nQSd+qaZEs5b2/51CuieFUknhGVSnYyxmLIlD+tp2ZN3/gr7N7yETUgzf/iuYEXwM32sVkZKiCjM/XbhLjcdqs6VoETgJz/5UVDYUQibtFhyKbkNZ9hWKefdg5CjPJPXE2NczP7Bk5g/0TuuEIP8rVEf5/fjOD5iYLs/cxMawYVUppiYvxDQ93+N51Des7+rBioA2yGh0YnVxH6bXfoVf4WfsXNmM/nkNKA6Lx4HhCLzZdRHRPxIQMCkbQT1ncWrRLpjZL4XGy+U457sAUz7PG2XIItRffgfHoI/oGKjE4q4lpFFtAz1sb4iz5oaQs/5HrSMl4d0ngOvuJ/hmTuFk2Wd97qWFMAK/WuH5y7OUk9hC30q+5LldvUw6hHvJyyQbbsyQGvddZiEXV5DBZa78j5M+YcIZmjtwQUc0uHIFa+7tpZ1cp2og57Y5mDt59TTXFTFAGuzfkTdxlHhvmMY75PuDZ+yRQFa9qiNcaTwxvHuUdHuIEhOtOhI23Zsn+SiMNHx/ROwCbxLdi4JcXY4ot/hXLjHT/8vrUpxGg6xb6Qv7ILrW+zXdPaGFSsvMxem3avCX/o8WrFhJ/avk6Q2rzzS+wR3V06ZAZqobDSyOJVG7AonbvIU0UcGTfsl7RU0yhLFutT/tjLzArxqnTCxWKlLBOfdp9sx99N+Cfn64oBudnXmWFmnMQdgbLRyzX4AfN9VwbPEMrK8Vg2zfCLVarY85dhuxZsNoNg6tx/UDC7F25wpkigRjwNsBn4xm4FCmHZ7/mI0DP21x2c8Fhe/3je7XvtH9VcLPJUb4N/yEfsmJJEerlbgj5wxpjPky8MU88PzrCgQnaeCKeA1lB9v403dt56vpCZJPh9eSh64feaKz9I3Va37zx/lU0d09q3DjeBrfe+su465+Me5K1FZuxvEYrsB5HWdRu4m7V3Sam7JSiPt5VI87vb6HXFY6SSQyxtGc71LUf4oWHVIyoAlXe8iP9wdInM9s0t75hFSs2kBUYtVpx99cOsMniVZqTUBM3wRcafNEiY89qhY7oHHHfKiH7kXZrUTQsvOQFEqEpg7wIisf2JyAuyIJSD3lgpNHPbD3Txh2bkhEvU4mpDQZ7qcVYVj7DmKz+7BJ4Sf2smw8VzkChYAjWDMlHPpx+2EqNMpXAqMA4J0ENZe7aKipgqvvU6SeqIb/pRqEJj8Cv+Ua/p3OwU7Le5icKsLQVIPCjc+QNOCLnstaeCf4gu5rz6EVwybkufs7vvrJV7nfRTp5rpkGZJ3iJL7fA3squfMO37J9AZ3vokh2ekehW2u0F2Ud8W31QkQc4qEmRgMbt4w6XeVDKlRuhB2/D0DoaRak3SIhGxGK2Rr+GAkPxNOKI3ApPIgkuyNYuGgF5v6xw+HXBLcO2GLC4fWYMnQY5pt24Ik+D7HVq9BwIwyhCZfwbLAQX97dQX16I3SeX4Zl3XmEqVXi6uIeHIsTYvK9/7D33x+E/alGMz8OUfkLMdAaTp//EUavmjxMHJVwcM1S8EZ7krfQDtc0rBHqp4dBr9v0xMMf9K3vXbpp/nteQ0k9fRVxmT5NVaLmkf4877ev+LffX6X+IpfpqqACerU/iuScWM7bNc2YmOb/JTYnPBHj+gKPx1MkjSlB44MMnDt9AQONl0AsM/HDNR+9+XV48KkeGvcKcLPlAUaqqpAw+w7+XslD08oCRC4twqugSITYJmHKOMBzcS2UTn2DnqUAs187BPkmGWa8R5dt0tFkV0wUmMQ+bXbsKY+JqhoyEYVR1zWezOxOmTJTT32W9XgSm2ekz+RfGrHMkcnsUM00NmmGBQv4YM2e9lqwcdoWzMmRsG/r1diC/NHeLW3Dj/SX8FunwpjiTB7h0nmxmXokozuD37UymP4cCuHnL42h+uOMqVt6G7U7TdCn942e6s+kT9b5kft5RVyycBn3wr6PO1twiKT/ImTKniL+hmsTKDv2i79e248XZL6Pf+7xAK/+wAve4NO9PLHJQ/z7VtL0COdFFeetpSMPr9Bv3z/S5gmqeFGvghoBM3w+uht7e1IhtZDhikI19um8wVYVITbmaAt0x1Wg5nkFLLJfIqvoOc78bYTXiSf4rvAKek1/MOuHIrtXI8cqj43g67JO3C4XYfr7ZJmnvih7LiLGJFw/Q/lEFyZ3voO/3U/M9VViAn0rWXevFq/mqGdu3BVfXkHHMf5xnjemfRFA4iMVOA28pph3lwZYW9K3L2eRhV4S5JF7AP0jpcJfsyucbPPNJ9cCnnL/hjNNkvdRE8ENk0ycDxeQT1+F+FfLyvm59n/4M/2W04SeH3S2w3rITT6BrZn78HQBQXnGR9paeIcarZ6BU3WT8cfHGIUjE6FZJ4XFrbNhcnkncu76IbHHFytnhuHVr1ikyp1DD387kvcvh82MdYhU9YPDxiiYX0xA+jGGyvt3sXreIzwfzIPE9atQoXEYGjOEp9rnMOX7GYz+RIgX74Cd/H4sK0pE8O9g7NC9T6Sl0viWbcKwCjLEm6ME+75NxcYmK3ieM0D264mw9tuHSC8/NI166M7vc6B+Xw2N/vl0Q7cxZk0Z9a4To/c6IQACnaq49no25mgcw26HJBRpvIVz2whmhEqyA/2fkHzmPb61vcI5WotzcR9QoV6PU0Kvodvbgdik9+jc/AeZFZ0wOvAKEz/146NED+aRP/BJHBnNta8Y3taPtvwhqCuKMctgSbY15Ts0Hr3F4lOS7L29KDtuIcKOFwiw+m9j2RIxJYaJ4sxu+BHc3O9gyW4h1u5ShXeqQqxm6AMcq65hQ7Iskza9zF80Vwa3j1+lPUEz6Dc/VXyvH/Xr8Ll4n/iIbrKIw/OgYBiJ34XZ5wJYpgsyM497kBkryKzbx7B5dyRY7UFRdmq8EqvKk2BPv5fCViQVBdFn0PJsK2Z67sfzOcH4mpmID8bluIZKvHvcDinTFgjPeYqjq9/isuoL3HZSZJoLxrC6t79w69pX9Hq/QenCIdzxeonY+GJM35eOQtkAbLmxAr6nx6Ei0hU9vh6Y2VyEv18zEHI2GPXeIQj0K8MLm7tIdfuAb7mCzG/iZ9w7moe0mb0Y81KIrXX8iZinvXhxXJsJqo1jVfN+8aIPP+UlPV5K3gj/Ji1kLhe+5AV5WPOaEldpvJJRxJ7m6dRn9QTjnIXLiEN6KJksOJlbpbqKyzt8kCs+6MatOnyY25Nnxv12J9xbcUduJFCYK381iXuuZ8WFGEhz13WrSSfzIAZl7uRG1kzuuowmV/6fBzHqvZ2bNOM3b8aFk7z6C9rkYpoztfZ1xIpF6Rio3Adx79Nw+rYM8TUW2HU+DAcX28FWdSciTp7D290ZmPUoDY0hPhC3csabQRPoLI2AwJh8LOxtw6O9oyxZL8WEbwoxlTQldsRMgN18JcbW63/E97vjWYfLJHY3fzX7HwyX7AA=AQAAAACAAAAAQAAACDoAAA==eJwdmnc8lv/3x+299957j+vIXpmfrEoJUbgvKQlpae9FW0tDS3uK+5ykQZJVaJL2QqKijBK/6/v74374476d+zrv9zmv1/PlIWbcLBLecw1zr5Wj4tdDOKtRiGoypYk9dQSnLL2Ox2yasOfSJXziVIUrXWOIr38F+x8N4l9rUTJZdxBdtHZg36Ax/GsIh9xTttBqLAn/OaVD2kFXuCJkBm9Wl5cxKT74iL8La5224u2fV3DP3IM4STwQDdTuotia2Vj+1Qz3lUfydR4/ZSrrLEBibQ3jcUMKtJY5QcTJAljWtB+Mf+TAklJfUPBdBWU620Hy1niYWmkAk6q04ZiCAYiViMEC/TA4lekP1REW4O4WDEL3faBUTBOkHDbCchph2jbIws78I7At0AFKAibzezvKynqHWJLsEKPNZ3chT+0OCjw2pXtyP9F18CNe94nBId9aVBQKo74lQDKqLqiQLE4+b1TJd/gU/riwDgszpyKJ+oCx6Tj4fE4R9jUqgeIud1gBhjBPbzK4tVrgrHtr8NlQBgaucsbR+yM4Q5GwMzS47LpLNhltknUqH93EXK3ahZtrzzNVx8uZgNJmJm7BU2ZwvzB8n7wBHu5OhZR9VrCuCGBerSrsf9TJ3JxvDUIPRpgTpW+YDQ8VoPdUP+NWrwDXXnjAt1dqMPe0P6wStIArOy1B+5Y8dP+WggcHjOFeXC+zy1cQXgzuYRQHnzPpf1gCSTsKVEymFb9bUMHKktyu21PnzmSa0+dOK0St6HioBn09lUwRRqo0UvsBBQLlSOWQKUnWitNls2iSeN3B7Cx0hUk++nDtmxWEwCumdl84TPy5ESx8djOHvBL5eToydNplN06Y5khHM2ypepjF/n4FtJzxBhd9vs5/OeEXo3ywnGk1+8RELB1gZG8LgKb8SlhcsRKqqkNAcZgHSr/nwyMNNdikKQJFTfrwwlcI4nZbQmSwDDT+tYQfttYwfbYheDdYgkqsNbh0aYL1IQvgG6qAvLARpJRoQsGKpXBbuo55ZGdQplUfXXZ/P9AkWRcK0Myinmt/8IDnNOoUUiOthTuxd9wddBJLobCHPCo8N5MOz55DV+dq0PPLttQoNJ0yTrThhdNfsMW4idHx0IY2jTiIsooDa2UXEPqVCaJ1NqBYbAmX/3vCJHsew4fB97BU5CBO71WC9J7lTNERWdyyQhn2zB4Pjzu6GJ+hE0xtsSF8AAWo/RoL/UsNwUpRDLL3q8CFud+ZJWPXmAVHpOGgrAxMUHrPLK9/xsx8+5ZZGy0M8XOkwP26FaSnyYBUjQJc2iQDTzMcYOcuE6h+7gQ/tcxhWa0+PG0K5Jfc7ytLsmri17w4XLZ/tiHJWcSQq0MK2S5wpQt+PLKYwqNtSjyy8mVJLGUaDe5jqevtVr7bMpbUUlm6qMVSh/1ceuDF0qTtLGlHmUG+vCnkkD50NWjDJzF7+DpvmMl4IQVR3EyciZAB0SdyED+iBCuumoHiBjeIPBQCIuey4UxnLPjkr4LjR1Lgs8p0iJ9lC76eIcCXXg/miu7gs9IXfpwNhzgTSXBQqmNO3GhhToa8ZG56PGXuPf3B2GWsh8tp8mAyXRZIxBAiU2zhoLYWfPjPAHRbbSB9KACmR6TDYLscHOT/YSaMr2Y+vdvBv6Hfyjc/to0vKJ5Kix2SSY/KIedXJC2s41H9FpaifvKoypKlKpm3WOzC0rBEKuUEsnTqsSwZDhpQ8eEYamPiyaQnDL/oKIHOpXCIOHcabtjqAH9EAGzn9TEy02RgWr4j/FssCcvGKUEg3wJWtK+DWXvswPGqAdz0sIS40XvwSfE/SIqZBvn3V0PpbxYkH0+CP50+YLTXHRIisqHMwBUWThKBDvPbTOjzJmbWEWT2JwrA2gWaEHpAHGJm/Ad63wOg+os5VJ2KBYF16+Fn6gIIzFeEY9YyELtfCMraFGB9yQlmyPQEU5P3nC/mWMlXF0wlSdlUens2mU7p8ejxe11KfMejP+Ex9HpGJBknKdC9xf/Rd3OWMsZZEW8jS9Ouc58Ty6Rzd4Zx1pYplP5yAtxR1gG712rg5W8E477JwVINaVDyUoBHuqOM/oAYxP0VhOJ/hZAw2xoEa53gpLcmDJ0Khex/QfBDxQ8WvZ0I6nFJoDKQAj+jXMD4nhl4zh0H0ZsWwvqHRjBLbScI5amBzmI9OLxbEbo2aMBCDwXQKlCDK87uMOGOGgQvC4FncROg44AP7Fg9EfwbraA4Vw4+TPCDu0aaoHHuUWlv/eYyv/Mu/FItBr0v9pad5LS/WSSVZL8kU9UMHtmc4FGdIEtX/nmT3AMnCm4ux94KHnXHsfTTmKWtIWp0ewNLoo+G0Cl2AUZUdfMPu4rDUJg4OO02gQYPA1CYrAJ3BoKg/JwHhLoMMAbTlcEpIAAy8rIg2WQttMxNgm7PqTB7NA62asfCcoP/YEfLelBvY8BHPgTsK4PgyfkF8FfCHsJfBcND2bvMZEsxWGPyiuHJS4GVuR1YaofClHfjYYO2Phws8ICnT1ygr2oGtO41AttITm+u20LhSDg0x9rDS6F5jGLW4pL4tW/45qseM3brUlFXeyHt4vp5Kc2SnlMFZIsn057MRTT1CY/66xjKU2JJSjqMWEeWMtPCSLuVR1Ma5tEWKZae627Gpx81y7x9Zenb3krmwT9j6GlVhOR6T0jPFQdGVRnWfWhlNqAppEmJwullFpAoPQUM7c0h94cFTJ3hCdskE8F5WiI0z3GHSWNuUOh2EDZU+4DbyDRokFoNUV1iEDVcxkwXlIWx9bOhIWsOXM41hf+umcDzPDfwua4NctvDYeixLZg6Z0GFyHjo01aCS9cMIG35T2aZghy8jy5lajbrlp3ZdJdvtmkNlphswD8cikxhJ9DqG65U8GAm7Wroxlz3CvhIBPF+pnQ4sBI7U6Uo7b4gdYnuw7cqbfwjF7Lx6OUPuC90IXVnsKS5Uw7LeTeZ0X9tjEgOgJ2zGJg5WcPKEGGIe9vO9MRqg8cHZRidqQ3F9+Mhd2ITMyyoCClvgsHw0xQomLIVVK1WQCzHC0syl8IfofWQdXQ17DNfDc+0qsD1hTTomc0Gu5rHzCUhdcgVVoGty6dAoX4AfP1kCObW9qCwRB1qjiqA+hstiOd6X903yrTvkYCgVTVMwJY1zO5XMTStUKX04ihLtg80ywZVDzGvxgni0xGWtruz9E/GiT7MYklhGkvblFPJYGcS3d+aQ3MmJVC86BsUP3QHtZt86K6mF1ksCKddPTxS4+b+7KvxoG27gx+6uZvZkGIKn37LgK2wD2SGBUOAhw74j8jBo9gWJv9jN5Ok7A43G4jp3rgLgkkT9lXLwTebc7A0YQq8l7WF8j/2oPEtDhZXr4Oegy7wIkIINj+0BG+nbubTEj9YEG0DCZqbIS24E652S8DH8EngMWoFx1RmwqJnKi7f5K1h3SFJ2NJpA4tSwmHGp1JcKmdL9SIskyOXSo0c13TMYUkx04DuMYf4Rw44k13gTagPYimF0/NRFZasbkZQqmIqGWon0W99Hk0d9x/JiK7EA4w0Tea0P6BhEYnMvoSPGyPoQbgatcYXMlGmz8okLP+DtpejTG2uBMDqZBicZQoPOhJAsryTye3WgaZOabhV5gUHZN2g4u4CGH90LVQKpcDroEFmyuZAsD+vATtKGFhi6AwuT+XAZc9zpiO/i0n+9oiZv7+FubPFHjqmKYJe7RbomXwUhM6agH6GM9Tf9gJ/zxj4OccM5IYGmNvPhMAAnKF7EY8GOnhkyu30WnuWumVYuvWPR6fvOlO5BUt+SVzPtQ60SnQyTdjJkvDzdIqcPpPs1nLzzFSAriFBpCeP3ruZUZcZQ2E1PNp3QpXqTXPpT4w2+Vp48cG/lJGL2cPfFqoD17X14GmXOaS3uEDqL1/IdLeEO+o+MNQrBkd9XjJR84XhvZ499PY3Mvvsp4JRWDpsvp0AolnB8P6eOBxt1of4xqfMlFFJ2DnoCBuGGBAplgGTp7JwKMsYlmYpwIf+IBC12A+nsqRdeuql4OAzSah/+50xsjIBWwF5eHOriamZOoMebk4hUREepXKs8l65CQ97+ZCEegS95o+nT1zf+r1cL8dYKncuxMpOlu4ks+Rw4A7m37cj8f9YehBUAQ9kjFEnP4VOnTSmO9E8YqKkKKmdRyPNGXRQcSO/bbkAX0Urk9/6s7D0hIIOpGwLBpe1shCiaQXsFVFIlwZYtycGEjIDYfWoEExfqgZv+aKw2HEH84pxgrUBP5ikcyKQ4aUFszYpg9t9WZCr6WQEjv5h5BKy4NZ6IzizcQpsSTaAktOpMN8tGlIt/MDWMhpijAD2y+jAVhchqDURA+WIHkb841MmhNPtDeNSaMoBHumcAVr8kUfjI1k6FsXNwMEcms/1/t81c3IxY+lAeg2aVwuSngfHL3tZSurLpjucp/VyZ3OsyZXg0Uc8YyRFA1c5b98tTlvPMRQupEt7/H/i0bjXzMMDv/i1/l1lzziObWtUgfkW5nDrkAQIVtuDXWEgNAqYwJl0RTD9MMZovQLIbtSEu1/UIeD7JLhSnwTL5DwgfIMYnPxtB63tv5k9qAtRqpIgYLELws9JQ5mXIXyRMQH5VBUYq/CA1esB1ApDQO6qKuQb2UJ3GgPjwyPgmvgws8SglXFXSqHcdB5FN3CvcYH0OPMmxEezJBLCkkAWS0LczFZz3sXWtDC7DodTZl4CTeVmfZhj16vcfjhcZcnC3xDXi7Ok8l6cup7OpGCPKJrQP5scr/Eo844QVU25CVdVpUlSn6WjkZVlYcOe/LHNp5hQU2NYrL0GCpO14b9dChyj60LCTHnA4/LgNYPTr6/J8PC4ECyaMQGClfPhbr4odA5zvZTrwei5H4zf0RmwesQbZoloQG/bIjh+PxuqF7hARpErXFd1gH7FZHDos4FNfRZwa7sqMN3K8OSwMWgKOEPM4nVMd3AKeSn40ks7Mzouxz1/7Rd8qTiFxNZaken1EBrwZsl+pTDNXc/1Oj6duu+G0zCnBZc4TSjq49FvP47lOX7/nBBFfotYUpZOpYavmmTmkkLHvAvwnGIT1tn5UWw4S2e2WdDHDWMo+1odOrexzEo/ZVjbHgoey/2h1sARPueuhDx5GbgyrAFuj3XAx9INegxjwXeVL6ge8ANZazFIPmEMO+16mBNNg8yHaUYw+fgsSLunB+5xFlB5eTkYvQ6DRK+pcHeGP7z/6QQyn6xhWV4kSLUmwVoVEzBKdYDFyZUMb4InBCp40DIXHm2kUr70RA3q283NstR0cuIyiNkMlgqv+9Kp7zxq5DiFNwqEBSzJVsSSmXg0mQgnkN1mwuwJLGWLsqTK/Ty8hKUfHNdLqySRfEgKmccJUOHHAJrHeUNBiQ494maqpZirZ+fC7z/YyygYZ4HlaY6vkIHfqWvh4GI1mOgoAuXbJKCLguBfgigMTzUA22R5SKw1gof8YEBxD7DLuwA2o3lgMWcWDIROhXXZmbBJwBYcTP4DNaPpYDsxD27bpYLZPAOYsV0aHPoV4HOnHqgcd4b+EzpwztMS5QqSaUI+j0qQR/O5u0nnZndBSSA9bZpF/vkseXBzH+b3Hl/7s/TqWCr1RnrRvN/cs5+/iacwB+VHPGjDrSQ6HuaCcPomuB9h6RG3L2a6qTRpyRyK7kqhqSd5NFHbiWCzC20Y1qSRI8K0qi8cVuRogURpIqyJMIBXFUPMWIYX7CywhPe7s+DdFgbqYwWgy8QDNpSaQ8fDISZKNA4ufpoM1iFBUFdjAR6L1MEm+gpEiMVASZ0PzJVwh+njI0DrlSssbwwFia0qoDtgBk1BiTAlIgQmHtKH1/FK8O/0RqhRP810Z2jRRzEeGQqZkv97K8LKEDI7PI/yDMZQfJc/mTmxNFeXpcXOLA023MY7UTtwn4sjXb3JUgw3+wX9FhSXtpSuch5ZWMx547xQej6X88nVqbQ6oAI+ncjH9KoUKv1mTQ05vZixcw8KLg+gVMabDF5IQveBz8yhqhCIa9gKN2T0YfH8AJjx3R+OnLCAmd1xIP5XHTyq/EFo4xgTQY4w8NoCZJsmQYxINBQnroDpVSfhikgKbG8PhEs/J8DnskhIvdkIVyJnwsZ3WWAdsQNG3y8De10HWPklGB6EysO+vhdMn7UWHBNNpfDrO9Bm1RdMr+VRQgHH6EE/MESbJTdPKUq/lkDdU1h66sDpGqd539cDDU7zJsfR8WRuwPmfRgV4cwzA5+biY205Tom7CSrx3HnNziBhbj96lLgzODWT5LelUGTDE+w5xvner0+4MHsMDefb0FXzdjyZ9Ri1U8eD48pVYHIuErbEecKmLmdI0TOA6Ww2rCi2hnnXdkNjlh9MTYuAXvPL4C4VBLnjdoHuPVv4HXIU5qZHgPCnaSC3OA9OnLKDJbztkF4GsNc5G+ZOsAfNTD/oVHCE+nZfeN0jAVcL9UDDrwIGzGbQhkmZdFhblv4astTezKNH4jxqvTqVku24XPpRm5psZtEhAa4/DZbmv2Hp+PkZVMPds8E8Lr9wepi3hiUjzg8FOB68w9XouczSF44BWzlNjHWsABP1JLJuSCH79Ty63ulOKvE8ylZ1JofeUTwkz3IZvwFtcudCq1wAJNWbg8tqCzCz1IWk2GdMx1xDWOkiAoJ39KFhvD7Y1MeCW5gpFNQvgRZLOzAMc4R7/dKwRdkcVmdNA/VwXRCQmQACSvmw9MNaSNeJgJQrU+FIghE0rBeBJk110H4qAqpbvjIPfn0odU5IpNVV3HNxu1zCeXkTxyy7AyXp+ACP+rRn0zJOoxI4pg/jzuIExzZb5SfSzEUX0F+S2+sYzu89TKklgdP+YR61z2cp91k9/uIYUKXoCzr+iaWnmfPJj9O/o/rVmD+WQvU6JnTsqgyt059DWuXdKMF8weq6s6XKdh4w2dkK4j5bwNrUUcZu6T2mQVkYjvKkYfkBHRC7Fwu9kUHQ/8IZrOckg7fITnC6vBT08+dAc8ImiO3PhgAze/AXcodjbhow+CQLmMu5UMLlfZc5tpArpQEmi6uZnNSLTOvJIkZd0Jyu3v+Iv87K0s9YR3ro/Bi/1LO0tDCOLh1maSY384vFM0nTJJuejNwEZ+7u9bj+l3BndOlEGLV9W0Ap+rnU/D2derkZqJJg6auqIUUbcTWE7CluhTNJzeYygkcFuHomkfbWFBIeiyFfTWWSH/iLmc0MqXXV48ZdIpSXMgsnxl+EwkWcr6fLQcUGU3j6WwOeXpcHjQNyYPjZFe5n2IKjXjhs37MRrvAuwa66UGjZVQL+cSmQFxwG4wwWgkbNXEjT84YrN3TB0kcINlZawGZnBXC++YYZrTsJwc7nmSL1u0ztaz/qlr+J3aUzqaNqBg2kaNIKW86vdkyja+6/8eOXMYTGTFreLkruxxIohGXpJ8dzxfvk6aMJ5wsBDDVwPLyCu2+nwjRKsFxAZz8JUxLnGW/mTqGWHSxFcLufMyObBnco0Ut+El3NcyD/eTxSNLcjk4lSlMvVVFcxp1M+BrRHajVe73KB4kta8Cujhykqe8Dsf+8FRyf+YVKvCEC/hw2Y91vBr2dzIb9yGbw32AFvKrfC1/6p4DS0HRRmxIDwovmwUPw38LdNhrYD4bAz2AzObBaBrGZr+H6c8wejs8y/2J8oLM+juyYSJLepFQ9wvPLD9386x82rvzUVfuXRa87nN3E91nIen3CSy3Enl1AV5+f/Mlky5N4jLgM5czldO5vbe3d5+uLG0jyRIIr5xunmX3cybLOkAz94NPwxkHo5FmxzrYCvK1XokiKPKpN4lM/pg8+7CCo+U4Fil2NQufkVPmkoKTvyl4Hlh6Vg0+JBxlPRAebL28JgpzPUxJqAzp+NsLhwMUzaHAOrPvuAfEI2TDyzGkSSWKg8HgRu77PhS9k0GNqxDcpH0+B5lC4cLc8Ag3kmsKRzK3gkysDI//4Wl8ajrU5pVLVqNlGGCQmUCtDrW1y/ufH0rSaT7n2Qpd3MRNr1T5OsPqiRRguPbN+n0U1u7i8uMiWVJ6347ihQVL4BmbVI0NtuLrfbrMDW3a/x6l0/kmqwJY0PA5iVxvmkryv9Hs+xkH0FlBsk03JzHtVU8GhnCY+aWuIo8CKPrIpn00CzH54oYmG6uRUIa1uA8p1upl0BoHqTPnx/bQe2GRvhpkYAvF7nBcsDokB+2WZwj18HBRvs4fjCDeB2yB+Sm5dB3sZ0mD7iBVbf3aBmjj4cXRwBkx8DMH27mCs+u3H2RRuK3uJNEtz3HuG8PJPH0ocwlr4d5Z61k0drbk+lks884nE55zjna7dko+luqjzleftT8HoL3C1TgU8P1WLUUzt6KG5IuS8MafCdJ71L/YUr7ijSjoJHKOt0A5PuH8BxR7wpkas/X+s/uiKVynFVMnVqWpJoE4/GbqzHwyaDGHSnAweGXTFMq5Wx59jOz0EE4OIYkyqnBt/6xOBImxOETZwKEV2O8F9gASzYHwUrl+yFB+G7YEdhDgT2eIAyLwZq+bkg0GkHN3ffBafIX5AerASfDhpAdr0BaP56zliVuzGVldKUzeVNjVEeVfP8qfsgx62ZDzCWu9ePr1XpQ5AlHfsvk15y/FK7mSVzzgOkuSznam9GtxV9qKqCpTLO/1x0jajxJ49ezefR0z2h5LGapRFOAxbvZ6mmM5TqhMeRhoMXlV6XIvVfPNJMkyd/ji+KPZPpzPlUCkzh6lhkOx7g/GKS1FOcs9+0rGySGyRL/GRGTprCGsF/jJW7D4xYuMAi6RAQP6oGDe47YYfSMVjtuBryh9aBd7sW3OPHwJUWbTCZLQHnjCPhl88haKrMgnK/2WA7YS74RMiA8Nt6po77bpt73NxN5faX82e3NiF6fk6B7HI96eoJjs/MuR0v8SVrjlPPtc+jlmF7eu3No3Vc/5++J9L2pzwyvw8kx3mBH5d9mzgNyFAOoWcpY8hfFUxjLaKU3FWKB5udSWBqJI38z/s53Us1zSAdTlPWWXM5IVaZzu82pKv/vGhvtjypHBjDP3wePUkLKCtpuc/M6Z0GUTVGEPR7CzS9nATlE1eCyLYNYKAwE4yqj8Oi4RyoOrEUzn2TheCZdvDcLwEEf1TDxaQBpma3KySMmMNr8eVM7eqC0kmVu/GwFUuMxu6yTpVUWlfXi6f9LUiV0zH8O5/WntWnbVzPd4+ZUPhNa4p8MYuczvmRrYU6RXJ6VqHK0sJPUmR0gfOCI2bUHqpPyyUTqaW0B5PHeHTmyS80UrOgJa/HsO2pDN2R9idTbtf3v5cjx+JoUohgSS05h3rqHpXpWDlQgasyCYbkcvXiqUc8kU5u0SBRU1taML2O2bXtCeMbpwydIjcYpdhGJqPFGuybhUE41giUnluAe68DmE2cAadcvOFzhQF0BLmCdDgP1umfhrjZPvB+pRzMGm5EbcVavmXEybJJiqr0tKEOF1o6UPHfiWT/M4zGc/wl5mFPWb7qNHFHDR6fr0aRv19g6g8PjmWAJF0UqT2dy2LfrenFUwOKCWSpnPP+3wWL6FviVOLvGMVbhjrkaiBG/7gcq8j5247FnM9/8KNVXNa3WaFG2/da0Y+dSeR3hvO7GwL010WDMjkGWC5jQ8/PnMX8reNoxzJH2mLyEuVzeNQ1KRLswwrL9u/bUGqwxxim765jHJcbQ2+fK1wZ5wZnndTg7mFz2GgyGVZvmAqZ92ZAvMA8uPN7MqyNC4C8Rf6w0HxfafCZa3jc/B7uzNQhp1Ab0l0eTc12s+ndNIaMjeZQRI42adm8QzFuBkkjh+YUfELR/+VR/h20lcyhtW2RtIvh7vvqOHJ9xSMbEXfK3TeNhm/L0CPucwu4/JLWZkyuwJK7RTgt38vpAZf5o1u9aRKX25vCdckcnUmBO7MkLh/e7GrDmGv+hJzuRXM5SXBYmLbcus+M96wAtZnmdLJKm2annWZO19XzbdSf8RcJrGbm92+E+RkuYMUYwo4cVXjjpwE//R1hZ1o2vNO3gAbTQNj9UR0kfCVAcN5k+D5zBdTNGMD8RB7Zz51JvIssHTBlyb6aY65IFWycDmRXMIm+nougn4NS9KKHR/cYFXqznUf3LxtTRHE/jkYFEXK5/ukZH3oiwlJdEOfHa+JprE6IIu3EaccHLt9qeJI2l4EnczogP3smGe/mEZzgtHOApaE56rTvAEvTufs2fvQPP/fl0uxqbjf292IUp4VWRfYk1H8bN2XUMos23WMyOA1aUxrCMWYLrnzLo7CnsvzemXeZIA0heHz8EyNhaQGzghXgyyNleLbbAoZUc+HiwB64sB5gvHgUHBiwhjnqERATLwhSmWdRfnwDko8UxZ+zpSncvrpxrDHdMotGZrHUDJdQKrsO7drm0uQTn/CiQw/u/ShIl+RnUNAEI9rH6e7Sj/JkzPmyIZdPkry4fji2f/gllgZOc7UcRSiO02hbzgNs/uf93BzMdF9Mb7hcc5v73c3c2XxOC6KfXr/xFcdNvplLaO8vTu+5HFB1KpG0Cjnt+3wILTu28p87DjO2WV8ZlXGNfKvtdRh/7zTeObUfo3Yrw6TP4jAs4AUbemJgpMsIOq5nQ/gzWXg6rAHvjvpB0JJdUFI7AarnrYUJf83BzsELjO/qwu/LI/hqvCCFCtqR4usGDG34j95usydhVV303rMJO9a04j7n8dQ1HnGOwygy0luxvkiCXojYULVwF47Nr0JRy1wKUviHD18kU+9CF0or1qWpfG4vQJXqciRIbd4oVha14eaZpnSzYA5F3zKjS3K92FdkSr5upzCttx0ljM0o+X4ObSxcjJvGBdOQ0Bf0SFOjVLGDuMP0AF88NoPh7XvJvDj1hOk1MKPiC950yNyDyf42D9TKBhkbZXWYnCEC/WK2YKmqAu6sCvSH+8KnLxNg80x/yImNhXsW/lCqlAlj1t7QllHIXL58nSnY8wdN22+joe5NHDQ6hY80B/D0kyTaddaDnGxYOvKwEd95b8HHx/swW6AU57sdwd/iBrT2cDk6jVenbQXP8Oa1dlyNMvRxWJasKkXI9GcS5/l/ceInHoU8liD1amXaHuBHmtz+b7vpSr0SdrSnsxUzpK6ggZE23ZO5gy2zvbDlnAx1lrvRt7O29GKWOZ0XXI9JOcVlPeHH+HULjpYFRyuB3TlZ0FHbjskPE5j4hM3AHM9gzl4MgwVPJMGrQhGURl0BWlLAatgYgkQeMtfS9aA7zxw2e/tAUZwjFK+Xg5xdmmDHC4KaUZZEuYyy8MAD/p/mZjSqP47Lqjqw0pPLF7FptDyApdMn7uHShRY0YjWVnA934YwXHJc8cKXUDxsxol2bck+ak4JsBlnuTqM9j+NJKHEAda8NYCK35z/Zd9ia6EyDk1kyFRrAvN0etI+Noyc+TViUY0WruX1RjOW8U/M7Pl/EUvCgDcn9HkHeODFKLtyBh7+WlQWe8MAZayfjrfDvDObZwHVxS2jQ7WYM74bBCenCsqF1k2D7eVng5a0C53OxEHJdHPQ8PKFpnQTkrjeBrE/bYfu9vfDuvAFI1a2HofjfjFkrj/m+9D6mrrCigcp1ePnbT5yKGhSttBsVLghR0rqNOPPMMJ7/aE4B/gdRS1CWDnD5q/9QG3p6z6S/WY9RsCmGZLj9vdXShQJ2jqTXqE2+iR9QsPQunqlBnLE6hpyu3ceDAg3YrtSDJ75/Q7Oezzh1VJ4+lAlS7ONgOt5jSpGxUfQ4SIDWLBGi4MkydCb5A57y/I6fBT/x33+t4fdcbOF/3NNWdmfPOMgMDQfVpFhodN7GTL32hdn+TATs/q6H8ZQObdJbwdxbHzblOUFdySJw9JkGf9INYa3IHAgI14Mz59fCmyPWELjvL5O4chquibyEhQ+uoGU099IpxMfyQxjRcBO3xM5HPfuDuFbkIg4m/0SP82mYez0HZdaPQ60FcvTkhTSJ6LzlB65tRrcjt7EjyYLOFb3GHzdyMVO5Bise/sIHX3/gyTpEuzetmBggTqb55bhW8RHG3pKmolQdKjiqTdKy5WXTp+nRnm1aJPVvEIUOCdC67TK0xKQfdb4U8gsffOCnmMuhW0AH01M3AVyU5WGy3TtGn6xQ6+JxpiPGj5Hd94CZ/K+YETsfyvimDzBuOTnMD3UGqNsAoi56gsqHCdDWagQff06BICkp8PI2AbUNdlDq58dM1B1Eh2Uca5u+xow/RlTh50VbA6/h9UKGesa/w4HlKqSgOYyTWFcSHC9J8MGUambexsdBt3H8fFGa3CdFi3kmdEPbkGw4Rruy3IEsOJZZVvgDBR7wqMXnBIoWBZPOnQGsGB7Ccm73/Vv8SNbUgBLuX0ZNgzJUDxEkVU7fp3PvzbyUQ+3SezHP8ii+fX8Vda6vwbhdLxhuRsF84QSwnb8TSmtDKatIlswuiAG/vYVxmr4G7DWy4LagNUyUOMbc2H+AuW9ezmgo/mSUjKQg6nQiZM/wB4XL/nCV1sMbrRHmzZA1nmxvwRvHT+Elu+/omtyPx8uNCM+LkfJsLpMuZynKNI4k3PwoKbkC5Qqz6eLIHJz9zZvqlLhn7f6Dh6Z70+tv7lRwrh+/PtAio0uWFDuyB8t9g2l15FQSCWZJr1qb7u8wpq8WLMWN86FJO/VIvViCFt6+izl142n/JZZiPPXIdiNLWn/iqeDCeFoq34QaD+eiRMp+fOoair9e+MPGaV7wcVgO/JkK2HyFJZkzNtQytI/JxunMlhYJ6FhoAn9vLWfMdm4szVlVwnhqb2Pc0BGupBrCsSeRIHDBEcoELeBr1kJY6h2OfWvMS8fshlCQy1KjjuWY/1WEeLve4fthHkX7udDETnmqnWZIU6duwvJxctT9nkdBK9VpPqdPcmONeCZRnvyKbEnp70uMexf5//4cniVHF+NYevB6EqVy+e1spB1dWcHSenlHOvhPjtI4fqv1q8cW9WR6nmFFj1rb8QXHcwO5XrT0UwrlrPanfwv8aFbIQ5zWKUx2PXfwevpyrCtxgEAzO3DaL0gD5euh1tAFp5kJw9fKLWXSn23KFstPYZT2VzIt+Ypw40scdOhHMre1ZzOvrN4xV09EQlWZI2wPOAYeL3UArObhY8/jOP+7E72teopzQ1Up5uVNdJdkqSWVjyIiqWQy9So+EgqnlrOOtLYxgFRmiJDAuGHctmMBBXLPu2XzVzTs5VGBA0szmh2oi2OVh9FTqTx+AK21/+Ly0HASkuaRo8YcuruT00tlltI59pnlxjESx4TTZztQkboS7fO2poMLJehduz/VWrL0ptqGfl5RJjUfVSo+dRKFO6Xp0qRlfBdtGRjREaLtcxVILKPa5cLRDDhZEQbb/K8z+w8dLJUrDihxaljFD9c24f9yNoTiLuOSwVWxjNH0fkZVSx+01/lCV/Rz5vCcTiY6KIFe+g3istueVHVCjMoFvChB7xVeTh5PlaKTKeLUC3xfoE6h62QpUZK7oycM0RMlci/sxxBGlWYKC9Kz18L0Zp4svc6YSbkDL/HtNS73aF7CDxIsrR2pxqveHONFv8XL9dH0NlaBjOSAPsgb0k2JKVSxUoAM/Vmy3DCRjk/xxQz5UhTWWkpt4S4kP82MarL+ouCrj7gwawO/SfcEv8ZcDiY+G8XAI7a0uk+DBN1rcc61F0zSng7mRm0ao3gjn5mW1cQorXxeJlPUzSzpP1G2xMSnrGPtD+b5+PPwy1AOzn1Qg4m75UEz2As9bYb41ioy9M1OkhzersWvoR9Rd+IzfNTB9XRYlIwyDuHN3lI8VHUMY9y/45RPY2iTZ0F69iw9Szaget3b2Kq8HSGPu9eWg8izlaYUv9/Y3ZtNZ/Qq8PDOK+gZ+QAbTfrwesMZLPnVhstCLOixojAd1JlKb9dokse/HHIKf4MSnd403y+E3nD+z+tNoFWwHI1TBEluxQXU31PAHLIZYCSd7+LZny8xcZ4WKckfwj01arR/pTj5z1Gm5+PmMvu2JDA7PEuZqHlhjNu9FUxXV3OZhcOJsvTW7czAm83Aqypjfov5wM2KTUwoly/mjC7AfQe78KK6HY1vOYNRDWfx2dz7HJPoUmPlXJpdNhsb733Evxyz/cu6gqP699HY+gZeaF6FzBct8hD7gv1aAdRvr0ABnsm0X82EwppVqLK5HY/6cvo5TZ0EAv9i8ckI6hs4iYW+vhSu7k7TuHOpntOH6RXPUcX/Pl6EYqQb1uT25z2eFavG50NBNF9oCGN1m/HXnxbcdise74d38+PTKvC3dS69jBYmM8toelnqRODJ0gbtG6jIZdqEBHPocHvB3Ki6wUiU9DEtLxThwRN1qF4/yGQbCcBOk9lwoVQGAn82l63Jv1T6sduTLDZJUNAuwkz2Ng50TsdR4/kkVXcVTyvo0Q9rwhUJT1HzZgAdTPuDVjoS5JI1jkI5XZs/V5IuYBhddVAm5xVi9FdeizSW3cUYlqH/3F9j1PYoOpWpQibZy6i+w4jSTn9Cs0nT6PD7eky/8AdbtTl+DG5DvdEM2mWpT38lL6NMVj+u6KnGhJHtuKRUnb5nPsfAu2tw9Lg5xF+SJ6hXpiARe9rKefR9wd94PYwlM8lKnN2vQurWAnzFiaalpZuKmb9uS2DKXGn+d61pzLMl4mD+Whm6n7QwkVeuMbVXA5gfLnawCTdj0r0FxKt6iZJCx3Hn6Q14XuYfzt3E8W2pBtXd3IADYvIUf/Uo3oTptPjrVSyo3Y0Fi7lsNoWlsRU3sC40k25FulF3y1zy7bGkL9+lyGIPS9sfxlFftxd93ylIfYwLrfx6GgvEOE8z4pjXYCltaPUhEcsQqnL5gQZJV5CXqEJpIupkqdCHO1XsEAZ88NLSr/ip+TKKebCU7CBLX6MV6J/1PZw29AtnNF7E55NY+h43gu0XDuJOibto+1GV/+z7jbIpWbqltw6vArEtXDYaieC/3u/NnHlQzZx1EYSzZjuYxgmi/Hvz/+NHH/mDlZffIP27iFJnHuPpix+Qnd2Dn+YX4pNrhLIBKfTnkByZm2jRyy32FDjUg4dcXuHv+BYsqZGna5e5nLrmB85adA9lw75ipKMNxXDn0sl5uMHNpbTVzJKW0EKKT3Ci6rq/qCsvQflcft2k24KfTPSp8HgFunFZOmNlEwbWidDK7Ya0/uFt3HlLABkHwotvD2JR1GG+opgBvawypc51x1Fly1fMelqBd32K8ELAKdxeNIzVd8Pwy6GD+OrwkbJAySD+3Q43/pybz/lLfvYyBqIuZRGV60rnla3nN+9q5m/6zPBL/8XyszMEaCzkHf4KkqHIXJba3URp/HEVut66jPIM+LijSJW87Gzog7ofhg68x2uekVQgJktbWElysvUn51wb+lchQLYz61GszJ48FHnkdEWUfvyLorV1H9Aowo4eHLWkUz99qOGrJC2tHkBtbWlauKQRxzZKUVStCJU2bUbXTQJkurYJ+7kcrDlai5KHC1GuajXKLTiACkfk8RPPCu3dvmKusiU2XJOkPX82Y3NUPoY36mLJf4Bfzzznhym+4O+RyOJ/WvWwzMppD7yfqsAPfLW9rGUkr4zXawY+c4VxKM2KfzE3jC86kFi2dtwgf3tjHro0XMKVPxXJrfMJ/lstTNs+HcZbI6cwOm4Y5ySp08F8ezoHQZT0QphCRHzQSvY3OgT3YcDa8aSjuwJdNWXIrYmh38cnUUTLamzkPcO+2mo8IqNDOucsCS4K0pdacTqZlk6vXMPw3daLuOvSWzR8q0efprP0emgQy3MfImUZkKVuPdbM5DTFpJ/f62dDzcZ/0bXpJ0pP1aVFLTpUNngRs7VFaExSjFiHHrQ78gCrZ3fjGq8Z2Gq1Gq2Awc8C2uR4XZxUv/vS5oSX109KlvErNt7it6xZUFYRx5ZlL93Bz7Pk8ZXUOvm7FwqQm+8tbJ1xELcMFuHoit9oqihB0y+w9DtAlcov3sDsCT44xZel84v/4HNplnbkDeL7hJn0SiCZityNKFJej+7sbMGYjkjqjQ6i9sXBVHlNn/KXvsTXkVydZabU8bIU7a7b0IWv4ynnL4+qKnRovngXruc00lF3CF8Wa1H2gdmkYc5SzkVE/h01+rFNg7aX6tOxM5MpQcSR+AoR1BjTieEjrzHFMA/PHD+Gil/O4sXPW3DHh1a+gdYVvnf4aiiecRvPChrQ/XNPMXyNGW2+YnT9jpU+k3rrDR83ninb9GE/f+P4pUyOrDn9yeYyfRePZJ2+YX6fHDVNEqL5qZ/x8t8gujBDk3Z3xNPbuCY0erQfWx9K0xWJStzicBuXHn2Jh+t/4IxzYnTwkhdlx1di8KEXZU13PuOLr850uegqJt0oxUE9KVJZIkkXN57GrX1zKK9/ISXf9KWiN+Pp1sPv2HVbjrINfqPKsCfdEbGl6wefY09VOIVu/IKdWZV4iPEiMlUmd3AjSlQlRbXzGJgfjPG1tXjiz384t8MfFxk+498+eo/fs7YIlku8glvrYojOH0Uryy8okV6C8a+MyFZRjeIXmpTFFXBz5c6d62pFNCo+hgrT96LJXqDsNTLUH6BIrnaBFFP6DyvPfcPMOBMK38LS8BNB2smwdCZUhAKlOB4WqMcX025gbU8e3j09n8xGoqjyryup/NSjldNYcg7uxo2fZElJ9zpudDyFW5e409gST3p3shI/Z3Lz8R9Lh81vY5BfC14+rENjAZHUPGZO6Q2JpLdrFLWvKpHyDDMSPOpGewuVKaAtiJbvAWqeeRoz+jpwWbAdLTK9jfHfk3BtZy525a7hO0wuKhsOOgJVdU9B84Y02QjzaOY5aSrve4KuWVz+zD2PV5zbUX2xM39j5gbG21ONxLQlKXydAIlLxOLJSnvqmyRMa8870bIj42juO0Ma3HsbN774ixvNy9A31Z82j3XjyaV5KBx7FBNXn0PB8NW45FAE1cN+/Lb3FbrXZGJoxxOszBehSwf34sbQdjS42IJUdRl1Hl/COwvMaE7xE7zVokB/CypRS4mPPlniJB2iQ+f8ziM/ag6+k7iH7koO1DekTfzv3B5eGkajzTL0fus93HlNnHbzbqCR6El8d1oQh9X+8B+0RTAVTTlwOP49HFv8B5YXCbn82qBG8/8ZkMbgE5y8xIHMzj9E+y2d+N/IJ/Toe422YrNQ6bkUTTtajmv3TqXlz2Qp6ec77HLQpJ8pvRjCeVDE3wNY9mMCxd3bg7urjChjJJiYqW9Q+0snvr62Dz2ncmxqlU6uVncx/YwSHViiS/VbRGm0kiUXnRz6Mf8E9ufaE3+OEZX5atH9tn8o95aPJl7CFP1ejH7Uv8E+VyNyH1iDG1SeIUQr0Y7TAkT9z/GV70f0WPEHE+7a0dvBHrQ9oU4uqWP4eUIn9h25jzkF9fjl1yO+d6kJs2FhNAS1PgGFvj64FvQDgpYMwRULPTrycATt5iGWGC/HilVyJCUkRkd8LuDH5rN47lUJFo6r43vJFuHb3vm4rusvqt55gGdCDKgvZwz5ion0qLIQt16djb9OLcJPXaaUODuW0ri6ell2ZCYbTZc/tqKdbSJqNMhSwX/hNDj1O6o1juI6hS/4YKQYt+qrUYRRJ4bukybrY/7k/+MV2uwyoa7pJoRc7gtgDanPx46Km8UpL1aCOvbKUdLJU5geW44ORUL02uILDuiwdGqbNz0ZGkN5JXE6GlmByZukKTjyDBafX4LBg8aY2f2DURNrA9HVLyDqYC+4VH6DfMFUkunciMLODegtH499Z0Toe8d73Pe4AdXnMdRuxdJdqQ/YzBelvC08Mjt2A9e978GOfh49b2fJ/pgmKaT8wsvpcnSt4Qk21DsS71wnah+pRYN4F9JLn0KVbeFkX6xARYwQ1Y3xaPaFPagvzqPy6A8YH/QLF+Ub04rdFbjGQJrMr7/H2e0y9NkolYajj+D//ofRZJ8wtbbvwpxbiMrrd2OQcB/eE1chJvA6Xj4XSfu1HuHkIRFKz7yGHe1PcYnOZVRNWIlbAvdj2CYebijRwQWhb/iK10rg7LFmcFz6E2ou/oZBp3b4/qsRrR1i6aqBPQ291KIHd90pV1qXNt9VI8EpB/DCEW2SlFKiF8cYis8vQIFViiTwQZssg1Tor+pGTleu4/11Q7j2vQr9FhKkzAc8uvbMm7KWCNPpCSzneX9x5I8SsS9cKaezGpsODGJ/2zPUP25Giw6rklMESz/Hl2DbFR61ud3A036Tyd1BktoeZtLC9SwNqA7iBFcdOqs0gEHVfbhomjO5G/7BMwqeNKDCceMuBbr1YB55DbIkai1HjcdXY/1OFVJBTTKqL8H1BmswvGwh7ujQxDWBbYxM4yeoUv8HFvNHYNT0PQRrClCM2j28kaFCh2ewJFArSgNWxjSp7Spa9G7gJ1lYkjZ8w37lS9iVXIaFLhtxno8kNcy8i/VZbpQj8BTHMizpiucprMpuRqdOZSovqsMt6W50sug3JhsGkkClF/169AY33tuOeya/w9AVU2lM8BNuW9CPnq91MDAuhqKd7qDGTgeaZCJJaTsDqalUjrZ0mlKF6Qe8YGdMazqcaOtMK9ojZkcrX9mRQ/wMurZZkeaIf8SghmmE/iztbBGg9ieO9ETRgjJrjuIqxx+Yu3gT7ghSx1UqeUzf+gcQt1HQxbFf1KUj5CdELxBziWPEaVptIiX3C9H4K1LkVTyIJXFfMLfqDn4bUqEwVxOaKiZJQ8Hb8I7vM2RaL6DX4Efc0/wRDd8MYU3hJNy4PoaffFYdwzSq0fmwFOmOe4uNg1expkaIQG0YhTrj6Ub7AUzfG0Cfby+mHVJC9I88SHr3fOpevIhUE8uxSrMdvzu9R53kdxhjqE4WL/Ix7M8L1DVlyXVDDZ7/uwG741zI9ok7PTWTpUidfRgw8QkOcH6Vp8lSzHhZcvv3CJ0LZEhGrwOtz3qTwDsjWkezcFblapy7upTvmtAEuE/OZfKIqIuT1l9QKukGSVdtuuibQv4G6hS46xkuKnqJJhnK9Kn2D4o3ulCC6AIKKDag2eosxbUSruFqrrHcgLLr/+KppN1Y9YNHG9zPIZw1IKFNQbTzxhz69rUEX27qRYO1nhRWIEIWai60icvbTQu4LDcwnaRVubkN0qXW1PGk/UKaHD+H0buPjvRntz6pKvei+y0jyr0tT+VnB1D/cys2qXzB37MsSX/rT5w0K44mpfnSxCtRlDfrH0alC1OZCEtLnUNJ5RePlEqmUMFTdTLuE6P5eXfx3tuFyFNbiDl24vyQCw3gFzAAVSZKLo+ku8DKZBSW2HmS7rXPWJJkSwry+bhDvhqn7yvD8ikX8PytaPLj6VH0REmSzH+JvwZ68duXQJK8PI6svVLp0fPpdIXTwaeRf9EvsRbbtspSyBpnogoPit4mTPcO2hAJXcfO3+KUv0+eAr4O4Mu5b7DI2YdaphmRlNErDL7xGC+tY0nDbQIpFj3H8/UadNppFAum/MDyhSEk5iFK7ziPvdcjSydrFGn5XmFSGncfOy/cRdMLvtTd+gi3TLqITxp+4ECoMWWVSpJfI49eiXzHtgVdKG7ShqcvpGOU2xpYMibiUhUm5iJoIediN1PQ5aq/kMtByU9YvdkL9n65g0WRb1Fpzg6UTn6NIQ2IVQeU6GTfGIr/C6XInL1YbmBCel7vccKLY3jxTQUmFA7hmGs1yq5ZjrVzTej0FCNc67wAmQkpdClgDzKDjzFwGx8T1mgRndqBK15wWaSjFEO47Dg7rRj3Kb9Dq7+30Jopxb/FXLb9okaP24uwhbvPO839qP1blwqarejkgTTijI8+zG3E2Ie3cHb5B3xwrBcXXLKjG475OJIoTXONpaj0uiglvmjEvTYT6Zl8JBkL3sKUN3cxuHU/zriZyu/3/QPuMvIuUitlXZb+EXeZ4z0E/wcJfAG/AQAAAACAAAAAQAAAoDsAAA==eJwNl3dUSG8Yx1PauzQlJSEtSqIh997npt7nJkQaKCHjR1ZURmlqayhtpUWbSotKUgiFyqpI2aSUUcSvf+8595z3PO/7fD+fb1+nK9fkLIb3mm5QTfEJhJvlhc7Ti6joQ2XUqcd9VLtPMZVXt4cKVYshv69top64v6fm/4ikvOzeEdGwavpb+VMmqjUazAelYK1yAvhsDGbJEw/w1fGAziQFeG/NC47nvtJlS0URc1NI0edL5OPGEBJVOBty5J4zUT7RTE3zXcY0q4MRyS+DCdFtcMyvkAnpqgG30T5mx8W7zKzcHubJfzNhR40DjIndZeyXLQKb/D2QtKAOyJU4IKsy4If1abj7JRlqPoTA4bm5oD5qDYdeecLCijgIUXGCH48jocRpKXRY28HnB9rw2W47xOeHwYDeADYW7kDT8yK47+kboqWA+GWimfLV8Kce3oijPkado0oimyi+a2FU7VgVNffiPEpL4RQdrVlBhWhrMnnZw3TlNIAPTUbglZ0AE7MHQdymAVYkO4KatjvjVDIfBrRnMuFvp9FFLpsgYkSBivwrRiVOxDNfosSb43kXAWQ9pCXNhVmZxT7wmL0MBfGlwL+0CZ7PdICTxxVAJGEmlJsVgUGlO5x0SIGNx0/D11P3wXVXMAvz0tmf+99DlXoqfMjPA6/by+Da8SwYP7QbVF0ugWpXIcw1zoD1dkXwtaISSrWSIEcxCZbtFWbXu1SwYhstVgfuDaPPr/ClLAJEsM7JAZfe2o6SvzZRO76kUUyCCcbnN1FXh+dxIWnXKHeby2TB+Gdqe8Vraij5BrHueQeuH/2g+f4lCFn4BIRmybJrPPqhPagYvA8Lgsn8haAkMTX/nbwYZnuK5N+8RlKv2uH3C7tAc5KDh8mL4PffpXA6uxwSha1AUsuQ3aD0AhS/5sAnaWd4dOU1dBVeBN3SHdC3MBv6I0pg/agXu3FoKSv2kmLXzA5ka6MGwTeiAWZq8bHyh9qhUuMitLgmgMDIE6AW1MC7OV0wTakHQmpPgdGxfyC4VJ89zqPEnj6nwy5/2YycVQQOPSzDUGcHVBQrxJEKC/Rp5EP1S0vxysAwqnoHo4DyD2z5+wSbLcPwWasot/ZbGJM4IoPz1LXZboWDYFA1nY0slmLPznOFNyfk2XGvNmj7lQu1Exkw0HUJHGZTsOCREqS92wteKjfA46gTVEY+ZebrR8G4QBq8s+uEnZORoIIrwbo5DZYcjQJlRxX2kfNHEEtogbYbPyAxUYn9LLyIZafvYH1cXNjZmX3sn8AI2Hb8IbQLzmIdQ0dBc78Ka1nxEw6el2T3hDwBs4eXQKztDjypT4YrRa3QwWQDj8kzsK3WZg/6erArEvtwz5sEPObbQZm1GGPuHDfu+1YB7keAJ3YtPEVt/CWPjwxDuIdyNRjwtguXdKly60YYnGerwwnyL4Q+/lOwcMFl6K1cyvZ9HYKP+36BfxewJjFS7L/c1/Ar4gUsFvgEDtGjsHdpL2iwHeD/OxOex1mCkxQH43VHICLMCVLsAuG38kH4u/ER6IqUQmV2MMzanASrdQ9ChYQmOFwtZzppQ3buue3soqFI1s9iGSv/fQKkfkqy/VFqrMgqAZYMPge16krI3HMHnLwnIP3DB9i5bjPMV3gPoeE9oP67HWKN1dj+rPfQxmvGagf3s5oj6VRi6C/Of85nNFgdjY7uClyOKHD9v7PpyW2ZWB15FpP8FtHynnUYWPwJffsnUGpnAcaInOLy9OxQoX0L7NgXDnkHBdmT+4NgxottrKqc7NQVqbHxx36CaO4rMO6fABTsgQ6nQegbygQfkxuQJP8WdoiUQMqdRfBA+CLUbAyBpq/ycM3RHaDWBpS+0LDJPxxy7jeBv2wgSCfPZT+ttGItQvzZDXyu7FqbH2BcMAZJreMg4ZsCB2ZFwOqcXojRD4IyOzOwvnYJJgbzoXtTHPzh/wuuxZ1Qve8JOMiLs5e2GbJf/DpZlfxpHJ/qV4j/uo/7sHEaJ/mwF/U8VnBz/xjiHbeVXOqVOpQ+0UVJWQ5T010DMNDyE6p3GtMjLc9ov0336aTX52ClYx3ojQqzLYON8IkZBbN3C9g6nk1s5mqazcoQY5PtJdhkf1VWY7wKbldnwsFDcbDk7kvI74uEf74LQXfVLni5RxmWrLCEmgSEnY1B8OFcCHNhjRMU1fHBT/46Ru1zKfNI5DCru8CTPXJvElqu3oPj7RfBWSwfuo5ZQvaDErh1IR6OVESD19UioHi3wFvfGngY3gj3DxeC3tkrsKPrK6SwYqxtWRg7Z/Ax2/bmNpvRL27jeyaTOr2knpqRW8X9XmbIGUkl02LvDegghxv48lMAzpg+uFpNQYEOV7enS76fp7IM+OltOTb4sKqAbT62AVLqy4FKTYe4XVKs7OY2uHP5Plj3y7P/rE+xsq+j2OviCuzwpV+w+PsxcPFZBLKSEtBgLAYZFeLgqiEMD5q+MHl1CpAqMwtKjzNw2GYrPLi+EnwFPKfehCeEvlJkUwWXsq6lv2D6+o9Q8tMRXBI3geOGRAiwzQHfPg8YvhkMbgnH4bZfCYgMFkFPWBE8YPjYH0N1UC4RDj1vD8C/OlF2ofZf1qdlPpu88Cmmb86njhzYw70we0BV8k3n1kMnNn6qpGpmOeNuDSXO3TyYklMNx4rf7SR8H8Vd8KvB4lp7HF7+kl228xXk7ayB06QMPGbmQ1NyOOzKvgE2ItPYVwPvwLcB2PrSWWzLm6WssekLED+7E96UR4OPkBZAki08i90Et8I7GXrnetDwOQgxg3PgEx0Pxed1QKRdHpZslYTHwwvZHZrdYMQjA3F/d4HvYYS9Fwph/55doOvqCdvPl8C9zBBw+S4HWv3xoCnVBLofG0DP8zWIxHyFva1fQKeZnx17OpNdeVqb3T4313KT/XuoMdVAVqea2lCgRR+Q0qDd/hpwM/MmqP5xV6xT8MX5JQG0jqQho6zCR+fULWfN1r5hlKMa4fqLLqQ7SlHzyTPW4WAAuwBewzl5STbo3j1YMecvVMSeYkMcVNljB0XY5Kgo9sBXLzbirBAs8D8CH1X1YJ1RC3xasBwe9tYxR1/bgWapAwhpiYC6ijlQ2xiw4X3L5HuIgd7eRaAevYbx7lrLyjo8Ydwfi4JpTA5zuH2QmXOTwIxtJ+CK5yOI9LGHlvcnwU+GhbEru6HD7zFsif/Nagu8YiOdPeF8WSOrZyTMfSKtlsOOfayVp7Plgh/KjM/a87h6PIG6pf6KOqO6hEtI96GPmWXZbDdR4b5MP4pH5YowJMEGtZeOYJFbIorop+OsijUosSoVk7WVLP8Lfc5GDKWAh9ofuLbDmF0UFQJ3V98E/bYVUBotyGr16bAnj5iz2taWbECfKPslcxrskJGEtt5MiAgxgp0MAwf4N8LV0SPgFp8Gkdk03D9wAtwPV8L4x18wNn8Oq/diPrQohIDDxEpQdd/FtAplwt28Qni5aj1EfMyGR0timdCn1SC/7SVYR2sDczkIordZQSyfNOgUbmTvzG1Dfe8qrmWQlz6/uA+dq7pYxbpF2Pybh0ts4ePmLFXnFtUwnE60FPfk5RjVb3eCW/xPnmtweI7bXBbgGy95fFr4AA/MHCSKqWnEr9GJUb6sg+HzI9jlyTbsqcZ2cPs9Au6an8B6bgWcSI6F0gsHIKzHhI1WfQUPzgP76/sdiGBOwY7vtlDBJDH/ViWAnFEBbP8QAeszbsHtml0QPvMSyFyuhIbJGFB8LcN6PDZkL6fqsz29t0DOsBUeBM4HhXFzsJQOBInDZaBWfwV4X54ErysxkCCszJZyqqzrzh2QctGMFpshw21S7aSUy2Nx9PIQNx62jCsfVuY2PDPiNuXuZ3jWatI/FH/joHY53lhbTAVO9nMGE8eZP/qS1IJ/YfjaS4nbnrmHWhOfjCEGX3DsgTlEiSVho9cNbMvhZZMuBLPyedvYjlnS7Pngalh3ai4rO/Ec2kYug6Z8C/zuPgab2k7B7Y9SbEqLKFvqdRtqt/OwrmIHoDNlByQ89gGFZwFwergKlpndgrtT7m7UlgyNEeLsp/JeiHvzCETuT2W45hbYqxMPGVMuuGlSEt5e8WXcLwKUq9XD27887OXY09Bd0g7WP1XYCb0yaLt+hcp1nKSkV3+jlJIfocPVCermvS20bs8EClv2MC5XNW0K+99ywhEPyIt56dzRa4QD40xMeNVPzf+dzlV03MYYfzPMnOnFHdTTQgdPfqYDrPFUdSqWBSfS242fsbHjP+np0/czJ/fREGf5DWYJhIJ+6ijccL0PmWVtsF23FRQuZ0L4ESV4R8TZ3jt3QLT1DSw5MZuV+tYMlW6jUGUVAyEHb8Pb7jqww78gbSHBev4xY2236ENg/D2YO8sVIuqyoch7Hqz3lIBvEYnwRwyhZ/gM9Cx5Br6FxyBkwTM4e9qAXZvBxyYN7kY/hnDyO19w/YvO08HzDOjhsZ04/1IjzpfWoW0KBnGD7SucPU+OG0mJxA6BcDxw7BMnuGwx5zaZj/biZliptY5jhnOp3w8fI+t0nFKY3IHOA+mYFdSMPsmp2NwlzBm4C1mKLr7CHh1WZ6WnWHbtoDh7kl3JBnoMwa3KD3AwPhQKebsgUCcA/v75BtdSLsN/e5TYI3NWsF8vCrGX1/2DNde/gdd4B3jskGLvrhFld/25CJMWXvDS1wIGTh2F0FP74PBJG1i8wRTMXPUhZ1IB1pYtBtX/7MBx137QvV8I5Yan4GlQJiS4rme3KPpwhaemMTuLR/Dnxve4zUKBS7z9AcNN+DiLvV6cS0oJThhfp3oW1HP6Rd9QZvYM7lzePO5bhDg3fGcu1yNwjUp3W4j7O3i4JoEIClsPUS6mtnhB4w89r2kM778U4S7ymXP/3b5jfT/lAFdcdJq1uf0J+CdOwIu+cbC9yIFBRzhMCxZnn/atBfYFL5v58DZ8WXwLzt1/Du1qy1lPX374/WIO5FU+AVdZIXblOhX2VHIDzIk5BbF954HbnwAh5gACm68ykdVpMATeIKaUDTs3rAajyUCYcaoORPmmsfNXSLELVHfAer+DkDEjlT2+KJUzeBlGVRYZ45vWUC7lfjd13IePHt3pSWvqqHGXDOOx3XU93V5zmVrI3KBWmp/Bo0cXcmvtN3K2larcmg5NbnxGO2dk1YZr/kVN7UMRx3mLccWOBSj74RUdfE6DHqnPxjW1G7hQ1VUMOXwIDUp5LLvfnoGDqyVY5yfB8GP7F1DSuQ7pPYFQ3vEXNldfAecOZzb1RCn87XwDQhkRUD+2Fmq+OrDzPuyAmJ8z2a87NsHf6ynwNgdgV+l5eDx5DJ4sj2WeNXiBtg8DStZx8OZhBSjJn4LP707C6ppw2Hx3BlskeRbyYl5CZOopiLDeyvFc3Yxhepa0cp8xNSLWjmUWoVyp718qbcM8Ou3iZ0rJUHmqu6Wh3/b5dGLaezRfuYlq1mCoopE6/FZzCNV3inLXd62wcclax81ujeEerG2nvgwGU/7lG7m3v6ZzyfWTeO7XL9RvkKXbH1ngKjFp7sXCXeyzpS8g8ZcnxCm8giC5THhQ6Q9pT8/C/cEfsHpTD/BuvA666RLs0RhNdsGVYpj7yB90rcLBp8ARNj1Xgct2flDwXgk+HjeGXlF+WKQVCDomHjDPYhs86jEBMScOpu+4PtXjJ2FG7h8o2fgeAmeKsZZPYtnid9YQXXye8T6pzemPplMpH+bYSFzmp6M2lFIWrBYtzMXj/pTT3IcH1xBnqHJpBRHcjJCZnHV3PMfPJ0FrB7YR7aVPsW/sGKZ+OIjdk5Hchhva3Jpjw3jPfRfXW/6B6nyagE96FbkVEgX08PcD+J/zT+r25DhsUT4DF/bmMq05jRDdHQp/TP9B94nrsHlPDKxqngObtrvCW5GdsG2sFCyilNlzDVZsSpoi/OzWBnXt1RA22QcTnnHMcamDjG3mWvivNQC+qvDCgIY+hModBO/+FWB9Oxey/RJhbp8a3FN8wyzS9IAIvnxoG7aA+BeZ8GLVOO3eZU6PDT6icg+b0PqRc7Hm0QVqrx/BOS9PoIdIEt7XO4Vfm2qxXSIDd2/9SA3P6iHMBxcM8z2D/l7GeN5kiOn5dgZ/1rzENvlcfNx4miPXivB3fRGlqPaZHt4kx1nct0K2iOAfld1kMKSZ8lF/Qht7NDH00S6ofLgT2Es50JP0GabnFMD50jNQKNYNG06kwbqMFOiY3QjTv0xjHzl1Q+6NSBDLNQff92agV+ME/ko6MLeNgb59XlAb5A6Gge6w1ugDUzGA8ElhJ0hqKkFgkwiM6L2FkLajwBd4BQ7IfwK2+z4Iedyhj1V9Z+0zqzA0qRKZ3BtoskkT394vwPk9zvgoho+rGU3GF2bLODJ/D91wKAh5V1ni8+x86vRiIU5UOJpSOO/F3Wpy4ry+LUPMFOAqWxNtdk6nuLQwV+6NiwHdW9+EqyRe0F7xAXg/uAFtzhXg2D4e9FnRS9QCZjOSAvLMo1pvKB0OhW3bquHI91DY77UHFn7lh80jkXA3WRQkl1qDa9FH5m/NanCSzmROesnBXgsjiPmxDf7OUIDho78Z+skW2FaoCr0jMfBazhDu/DUArdIUiFBNhs6l/lB8tAxutVTB3LeabHrvb1ivoMPw1myipb5qcaL+MRht7Ea1+t+lHN8W0E6zTdHBZyGX+H4DTv4Q54rU31HH3af297IZZx95A63Sz3J5C4YwaIkPqi6V5kp7TqFr2XlU7ErDTN8RfLzWF5q+Z3JD+tNsROq7sBQi8b7HClxbmYZBS8vx3gFV7nuBL5644Ihr0+KYb3VTd1MUBbVRVTB7oBmKK3Lgw898+E8lCtZtvDx1/mmse2Eq+AZrwMlzwaBySBk+PT8Hs1pj4ajeZdgsuBx2mgaD8pJEmN5PwTfxOWDsKg4PHxiCgPQpeGjYCH+aTVg/oWmsgVUU2+K9mF3w54Jlzh5NzmSHGDdeu5xb4OGMJWNxKLPVDQOmtXKpHbU0qyfM7ZrKgMQUK3qSL4LOfhSLu4q7qD8veTlvBxsOiofx38ePeM0ijzun1o+LGy7gkfLzaBQZgTsk36HcnK9U6/pnuGtRGtWVY871OM/m5t0/jmm3ftI95gxqvUmBhvZXtISTAZjtjYFfN8shaOw+jNqYQODKrWB9lgJNYX5WwkYc+C3OQfYSb5hUjIS9Z/Xgtr8bmJ2Rh2xLTcCCBRBmMQR+XjXgcD4YxjeKwIbeIUYi5jhsW3ID6IGfcNN7GQsR2eyj9gwgj12Z0xoraS2TWMrt9Sx6y85E6nJGI54Vf41fNTRpPcM/XFPsYyrN3g6zVrvSQw4/UYNuxMBkYe64Tg06rknBveVjeDi+Ds3PvaA+jSZQ1I+zGLeyF1UCruL34xKcnukAHstNphIjtekA01cYIuGBRQfr0cDPBVtXfqMfEnsUjjRE9r9YsPfeBbTEA5CRuQB/pTxg1nUZqKvJh5FnN0Gk7xIs6pkPYZw9tJeLQKT7FUaLUoF5D8YYqWtBQEIug8hFD/hTFQUnFl4AblcIfFydBOnJZ0D3ZhNE/lcJjpPOsPt4ANSt8WPfJMjSr99ux7bLzbR5RicRsAmgghdJcooKF1deCjpNJyzQxF2Sozje/ZV8bB9DKkgTlzVGcauuI+ZYdnCtWv2Y61CBorULuMGTP/BUkRN+ELlLHbJuweacy/j83wnOi3ch9/p+NnbmunAic89y+bP0OZHqR5TNHUu6XMCGft0ryNls0cINBmuwsziStTCvAtNwHnbo1gsYeUNgVUQt6DSIsr/dJVn6w2UwCW8G5eOzQSFVB26kS4DakV3Ae5YfeEt54GK/MugMKcLC/BDmWeYbZvhcOLysioBaq+msx79BWLDxFgRvEGRHNTIYpc5cysw6h6rf+ooayQqiLjiVUPaPAqmkmr0oVb6Jc5/8jnenPG5FVB2+5QFO1rEY556K43J8t3G3vhdx8fFv8eAeSRtaJRTVu5twpEGMW949hkPDBtyVjZdw7Ks5aqku5z4Gfkc9vQvIs5ji9vnEUSJFK3CvYBreNVPCj7QJ5jgfhkOrbsC5VkO2ZJYpyyYlgMfANDbsaDvckYgD2WoXCDAKBL3sdPi8Yj3cc9wKZZs3w5oZx0HScT1Md5SBo6rWsHRlKojsPgQHTrvCH4dbTPSfQBB80wgel5On+JgJYqM1oKY1BrPzfOkDIfz0jBkx1L8HqfS7yUEqqC2eKhrPoH6YV2BYfB2VmqeMWcIr0fS1DNH/lUV5sYacoeIxHKTX4K71hthXF4Z5vdGYs7mDui9pjmoRcfiTp5ZoW/HSMgfSqTjwojd7t1GrdljjV3FrpDZEYoOZD9fSX4S/fJww4b0wFPSasBarJKhz3Q3U9KWazMumZMZZvxsW2VYB73cx1qizEQxkk2FjxyVweP0PnPXWQZqzKhjWOcJ4jCrQrAZs0ZCAg1JikLPFFD5LtDOayyTBcDKd+XLxJMimmEK69VNwn+r2/JQT/EkKgI5DG+BY5Fz6mowgPbjsAvXmwSlqNF8ONUoCqJNJydi8po1as/c6ftssy9WMxFKiCjM4n5WSdJjkN/YAmwadvs9ZtdcL0HK3PbqbTb3vJVoYJb0aR3e54WRkJ7lUdZp2u3qNOuz5jkSFpkPOvt04fCMGQ/vPUK998yFcMwN2hQpyTv40Fh5ehPoOuiimTmF9UC5rMcuFfXDkC5h/HAL1z2rsfaNm+DLzPNSfDAfLaXtAo9cXBhN2Q+BTI0jubmNumMnDgVAFGNMKhseLdSHCzxo+1Y4wJlHvGD3DVkbyUhJ47hED5lIklJ9XY7X7UyDr8R1A41NUR8oxbJnbjs6OmehXao5VMtI2ChEPcNzBn/I48pVStaiF9e5f4TjvIi7y5jSuuuk2LtM7hs+j5nGT38+hVmoC8hvJcQsKBLl1G5Zi5/kWdBI5hIpew7g9PxtvKOlyTwLncAd1U7H+RRCelCZ099Mz3M7XrVRF4UvI0p1mOf5cj9bhl4F958Rojce8bLW+LqsTbMve29EHvDGN8OpkFfjOzIa1kv+gSCwEBsfN4b3LPLDjtYAzH1aB9pEa6N0WCoFx/8HAwEw2ruEEXDorAmp3HjJJBdMhUbuKKb2dBamGWWy79l/GEB1pBZ2nKLSrlp7/Zw1ekfFHA3iI7YK/UH3oIvrSm9HxUx3y+zjiv2OhKJlkw90TmclVBudjcOMqToH5iHnKERh26A1azbbCTI0gVC0zx57H9twbyMf6oxWkUe4Vuh9y5IanWKmYLYiGMR1w4Xs3N9j2Ecv2xGPJ+B40rlbmLGsVMH35Urpjkx2G1CLbGV3Jhk7kwpm9GbD4Iwu5ehOM2xwnmPlpBLS6BMHa9wyMm2lAxnF9CMosgMneFLjvncF02ncwHtvsGeWqEEbpTBZz/ecA5LQ6shfbF9O3izupaPcYduvoFujofUqvivbBA16EYyoEQfzEX8pVRw6DlF6T8+5plPxpGxwIa6FS1f6RJxCIuQZn0HWLPYakdWDZ2EfKuCcS7aI1sVZRHpuS46kjx/lohyJR1qbiMfiuYPDGeCZOE3ZmJIrm4JMlKeSDrDAOPhJCrz123K+TLShs4mFpLt6GaYZl6BQXjIGBSWT9ixBc4T3fUqJXhI2Rd2YvLznF/vdpGyueGAOxNYnw8+sLgIUtcMA/AO68lQFxJheYpdngUjIG22OHmMGjOpD/XR+kZQTZJaYWjJrZczg6GWS51EqKZtNFaKr3HIq4VFERD2Npgbf+WD/3DPUx+xy1d6UwWokTFHhmgUnF7dSehYGonHAAXRLPoZijBe3tGI1tNffQy1qAG5C2oJ2OEqz5lkmEMh3x96dAMrH5DNqMVuL89dl4qV0fhUxncd7ugtxfIx88cs0Oq6elo4ZfBvI8i0ftMS9cpRbEqIlToK46Th19PAdlIvMwOMmX63OfyS7Ta2ZfRumzG7NGYdZfd8javQ7mr5EAk9khsLR2AwStpuC1YCC86jeEoUMJjPKGRXC3ShSMfwqB1Yg93LM9zLRO3GUzQm1oH+oebTOzgUotqaaUel+TQTFz3CAxjZvcchpvvpiLkxH2KKEdgZ8YW+y6GYwZdWboFpKMtWUH2CDLAtz38gLV61CNhrLFVIzddAwQ10WeRA5tVHVxWxoP57jqCmprJ1HNTlu57hW63LjTGowKGKJuPonFgvc9dH3tN5wcoHFmVBhKHeblXGR78DxlBCOJDuDjMgFHLPzQSHYxtqtZwsETt8Bmjh0roPsM3OsH4Wv3FRiQzoesb22gwtMITzzHICf9BnzpmQ0J51fDf4XScCZgOVzON4X6vBPw+sEXZgX7gA7+8ZSWLVSh2beHaNdxb4yxCcfzG25z7w5VYJR7DfWfRQ0VLheBy7VsUX5kISbPEeFqS/fiwONGfHxThdvw31H8IBmKsxbdwEWZz9H1Uzg6ehji1q5s/HOSwVVPktHAPh8VXX/g7aMxdJm8InfSi4/z3fMOg0OKsV7Vi471VuacWEH6eWwCHtnfhW2jf8hz0fmcq4oY2q89C/1OIqxGhA5reIe1UUvbQA7+noU/xAE/ac9iD1XUQ3mlGrvO/QmwP+Kmeowa8FbKs4shEXL6w0BpEw2/k4Lg42ITUH7dwxQbbwAvz+3sUpeNzB0RXVpzrT4dvW8G3SxhQnu1V+CP59XIJF7FppgwetMSBnO/TFK5l1bQ997cp/7axUFBchReGD2OK8bOo6/obXJcZj53+R+FzMojmME+QomwUvzv9ThxazmAcZXTuNQdhWiQX4GhOe/R/GUqdvZyeCinl6t+x2F3Ek1fkclBn0xJjt+3BLtdEtDtPxnkL65Dmys8KCLvAPmiJWCknA/5emvYl9WS1qzbaeJ81ZyUfbjDSJQLsSEb2+BMrSXc/+wL9nMioG3TbgjYfQ4uxCdBXE0I1K6nIUZ+L7weRsgLcINf8kbQoPwIkp+qNEmee0U8m7Vo3yce5IS4K7E2fU46SxlSN36QNNfxYPM0cSzqbidHGuupbK9WYhrshNJZ1jh0RR5DIt+Rz9tEUeuOHMbpa2BGwgAZDE9CUQUR7lVJHFYeWYip8g/IjcgRcrpNE79LXCX80a/IwRkTZHUE4LRhXbxUJ4iJaUvRdMAQO1WTLFecVEEDvq9kIyxj/c2UoCH+OGxYlggqJkfYs+YGbIjOX0I7TkDsiiH2ZnEvXJf/AxuXVIJRvi88v5YCqjVPYW5HGQxOywItPA0KZDNUKsyBH+0r4aOkJnzRPApmDcnwr7oInE7OpTf8vk78vDPI+bkLiEKqAha6DZFa3ieUsEUkMiL3iPXBNjL47Slp/3CFRPi3k8ahubhAVg6luoKwO2gxugteJP6XG8lDVUsU2ieNQnbyeGfRb6JYS6NuwxJ8fM14ylHi0MOkA1vHTHHr9MdU8+Vh0rjkOlmhVoS3/hPGvpACS/1tX1FXywYLlqezarb+UFjPB0flFsHVeFvI7aBZuRtz2PxfD0Ap/CxMOkayLa/q4NW2cDhrHgqTH/aDkOFWCNpfDq0P7aCgNAl+m4qym8a3wkKjVdCjnQ6XPl6C8/kNYHfZDIKFQ2GfXyXz75ceyjSXWM85NwNjDWuJuJgCxjq8ISHintQ203fYF1xF75SNwoPpKrhT8D90yo3Cs5b2ePTaG9Jz/Anp4pXB2oSjqL7fE4+aRnLc+yVoINdBZa5IocI0+dHLQgtPWs7DwuVhmKltiYvPa2B8ghkuZSvQeFE4tqefwUspyzDR+z9aUu4c/k1/Rz4466B0uQWUmvBB7kgS0DU87KJ+EXYi8y7MlrwOuf9awXt1E3is14NDO7cAr3oGXIvKAMc309j0jdUg1N4EzIIMiNnjBvp3JxivqE1w6rYuJOQ6w56mQJhecAnQhQ96j2nSa87mkqJ2JSye8rjrX8qIe+EPcjz3NWG8u0n/85dE7NlvsttLD4USDmHeNQEU01BEu94HpMjcAj+cMabpOaZ4IP8tudqWhFF830juNTn6J18ZGfusgf3mieSLsDD62U91vLIu8n1lDdUE8zFS7C3ZI7QOD2R3ECLUQSKFPlO0sAl+kPlNlDb/IHknRJgNM0RgX/pmUCl2g37PWJhbEQRjyEDx479MQlkb+D34zfQ/zYSFsuEwIuwIf/cHAe9+H+jmAuDJH1vI43eFXVa6ML54Efx31RyCtknA+5OHQfCwGpjKtdC8qV8p3rE19F7XINrg5izaMAuJe7UsXTrDnh76T5reUPGFmp8YSlqtAugVNfx0c98m+lDrdtpTzI7wSQ9bT3xSwIj6SyTogiwttWY2mTe4m8S67SF934zR5AE/3Rq/gcjMSCLWqXvJrq6n1kM/M+n6by+obh9F5kNxD3ltlmpprXSeWMlnk8gru4jnvddE0a6N/JM6TT+8cJFxiw6DSAlDGNU3hVvTFeBuQjAs73jPeJXdZLKKJVjfHRFwQqQGtj4Ig7SLe+HXnCRolDwD0ot42PsTNSAncg6K77hAyq0L8PK3CkR05MBVgwsQknoRTuxbxeqVKDOuyc/J1yc62Exr4fVj0/AdxpHsXTPxpPI4Ed4jjbUfeomVgjoqyxvh8mE1el1AG+E/WEceeXwhssr15MfNGXh7kzPanjmADsbKaNvDy0V8WInSdqtxn8xctBFZgSzfTSLysJF4FxijXaQWxux2wWTdt+xKJ1F0n8GHsmuX4lEjLc4iQR1/nHxAljREM+/OrYGt+/3h8mNxiMgeZawWmUKLVA38WWaKFqtXoLDoDnbFAhvQFTMA78oeMLjoANVMAuzISwG3+Htg/aoXvDLPQWnpFti7c5Kpv2oPLEhDB3cVfNY9YGx289OWL2Tp8GYx2iFPgJZ/1EXdns6Dfbv6KWfPN0R8fQIirwHuO70Ot0a1o5kqL5Mgo0Qbbg2j9x0zxHchx1Fq92bs3RqNZww6cA29EE1H2ohJjR4aKCziejo34LHs9djJo4SS/5QRP57BgSVyKBpMUD1znGim5eHWCH3s/ExwV+cyZGNnoa57Ak5wQsy0fnFo+b4SouZKw11PS9inbQMfrPjh4oQRqB49xwhFG+EjOV52YU0eLDZNB7eGFrDQCIPLKeVwpLweNiSlA/+ai9Df4Q5+Q8egpzUS9H0WgEdlLng3pDE9uAGWtPeTL5W83C5pGn+u+0DOOXkTu7V95N3Qcmz500x4v87HUh8HYtY0ToZFgvHPz3tU+cc1eNu1mKQHr57ye8QZm9Xwwp8t2Cx8jQywOuiv8x+ezprG7XFURgOr6+gZq4TCvvz05ol2FL93Hyd5nLFp/VF8e1kPt1aIY5SqGRY/0sWRugCcfGSGLzXXYvBMllkveIe5u0UKvgdOMtSP1XBQfSGsKX5G7xXLB7ySDSf/2LMXyx4AvecW2BYhpKa6TfW2PiYnT5BVqOVhQwc9QUioHqTT40Gw8CAQua1Qrz4KtygVGKleS3y8r5Pul2kkXKOJmGa9Jt9P3kGJLyOEL/cwTvN2IobGqVjz31yUHq0n4gdEUN93Ds698hg3nVHD+JcaeMv8GXYcFuJ+SK5At2u+tEFnHn7GXDKZIoGh2zTxmIku99fbHXWbZHGXjT063TmCGoLviY+4FFcsIs8VSTTh6P6zKHDRBcW1czBOopjuOLQE11+tofWlXjC3C84yn981MM1rOpjVr/ZB13dpRtMlltQsV2NG5obCsn13gE9Ej21fnguRBmkgSceBUBkvO8yKs8/6noFtrjh7f289pF1xg6LH4fBK+Cj4Nm0FsRApujb4D8mbnkTO5l8lpldKKLnb3bT54k3o/LeNfHG4TbbkzMeyo4BdNmrYsHUWTn4IJLtsh4m2zC1iZnSWPJz63+ORPHbITsfXZRqWaX0qqNsjjsl+lbhzVBzvHT+C6f++kTX3HfA364tb/U6jp4ANplG/0OSoJqbbDeIK2xJUePbd+k5TOgmZckf5j1Uk02Q9jic5ElXwZ7TWzYblVWPMy/Ua7Mfvv+hkwyTy89Nh64rf25mFSbbsyiOabNYRebb6WB9c7h6BSb+n4LKYh/32tAtcZmdCk+cVWHvBEbSDdsCNaBYOflZiH87NpH33v7PWT3xH4M0R/GnjSvY29FCS//0iWVnlFP5uozyenicJhV1UqqQ9sZw5QozezaTfHk8kB1aI4fHdUrS1RA3xKU0iakUvidHSMyTgpDwekHtMxvWFufuFD8k8o3bi8GEv2eR3iRIomk1/E3tMducEYXXmfhRTSMAfBwUxoX8lqhycIA9nZOP8YAscFxGkP8rNY8RRjhn6GcBI7ixniup6GfkaAdhSkUD3/OdGm+2Nwiui/pBwIIXmNgrhk58bcPpdY/ZTSzdoFcSA54t0UOYVZZeXFYC+nTg7XeIKNGZWwjm7SGgun+L88edwdtUnZkdQFvF06SQDx5rIT5GVxOh4O6mS7CTOV8SxfEcvGTx7ldSmfCWmnBrmx9QSbisPvvKuJovmFxCR83z4MNcMY1tE8b6hMaZOzsIkoTYic/ceKTuWTWqNefHaElnceqKJ7FMVwZk1tURyJeAzVR7OYSiHGByf8oHYV6SKXKLT6q8wW+cIMH0V+kzTwzz6wth5+nU6x/hnTmf+iWgwGRa7mVlzlBkdnXe0lqck3no6C1fPmIU6m9RR8W0e8n2QIgEm9qyQaRP415bCkq3vocVOkJ2pnAe6le6saPY8dteJaEj+UQp5sYHg1BsDpsJG7MV4U8QaWzzwp5+aExtKPu+PI4Wn/xDbv9/JdBwnL3YEEONlHC6acpjr7l3EZtNT8l5wkJxT00UF9Wby63AfGa3uIhUe5aR21Xy89fYGeRr+nHz/8YeUn35HhgWmuOgcTeXtv05sr8ngtwJ7tJ2WR4bFBsjPcCXM0R4lfNPP4cWQpeiyuotJ295K9zEjdLtQKiOe7UtLN8kypt1bmJDRxbD7PwH6Nq87s8xmAVP9d5TM4HpJ2uZqEmSdTgYCtpP7Zt2wSjYNuG2C7NyHi9iVQVch68wFeDsvCQqrHOFdQSrUu6fDs4+74ZgXA2tvGDGPm5+TdK6DWJV4E6WLvdQj1YukO+MfKbTSR5/UXGIuMA/1+yPInPfd1Ni3c6RDYDaatiP+i3qOjFwnKaIs8BhNMDU/nXLcug+bP6vjrnv3qag4RQzcH00mawVwZPYcbHB+Tq4/V+H83G+ikagpvXcyELvvTZ09o41mphwjMNmR9CrqMpaS/MyPIBvmrvFKhieniNyP/0eK4+XRr3QWur1Uw58nK8jPLS7MXqvpjEi+JrPmXB9dvUmDEYwXYa6/cmPzo6uggDRA875amBoGeyw/G+xNvUAsyh72pGqDsskZmKEUDbIPd4Jl2B56VfYSrPKoIwkahcTubSHpPPOa+nvUGEeWhBOP9/+o9pOimHpCHlV+nyHLQ4tIr0sfEVBchyG9BH3PaGAJ33Nybd9dsmz+XHyeJoWJS/W5yndXcL33LOSyRZmHPeq0dh8f9lyfhVUP+PBX1lps/xtH6x0Tx5bOLtKrlogT4oqovW03ml7fwjweP8iUfxZn+C6vYxe5LGYO2EYzqwJVab1xwPbOuyQv0Z8ZM05nLKT1mBUSU1yMXcYMddHM7c86TEZzJtt5uBFSbxWD2M9G2D8Wyq67WQgC6zTZY2nm7K7gazD0rBR2jDSDrlUHc6v4t3WFvwI2+KaSJbFrcajQErdsDESBisfkdSii9JuHZDDsExnQ+0R8TiThz8BWEnf7NtUor4q3Nt+kE1fx09HhIyRxsyXaT1+IKy/NxTo5I4ypk8C2G7/IQFUPOTkkjJ/25eB2Pl4cP/Ce1Mz6R/J4TPD2Sh38oadJhC5KYUZSDVn98zO5OtuI8Rrdy/SZb2EWK+ox73aNsqaLF1hGpeTSdctS6NZWaeZ0mT6jK+bC+DVLM5s9hZlBle+0R6AUM9fGwLLeZ73lDSc71jnxJBsnPQl0iRo8LkhkR0bC2WHvOHaxzDx2BzUBPIUirLnXV5hZq0lOX8whT05qobhxGHaIJZKXs36TGVvfU1+rTtGxeWXUwY3aeG00l1yXkMTdd+6ShJelRP0ajW3hB8jKNA6HMjxwp3cyzZu1jwj+yiXHViYT8tYS+8+/IDtuU2jboYBGk/4rK2MukecbNPFIiCK+CvlBSkkCGse44gGBKabQS3DxGiEsf78c0w+pwqNvV8jXiRlMpskDeldDBn18ihH7E1sZ/1VpzEcTW0bpMsuMEHEmLkqccQzWsVT4rmBp91uOOT/0hVw9KkFPTHnq24NLLVc1CLD9R9ey8yIK2Gvl45bVbv7sQOVstjrRhyVBXaT7gAJeWGVK3xWppnZLt5K5J2SwIEucC1mViBfflJOHqYrkqOw4eugtw89/blGh01Smevp+XPMAkBIeIduuPyVt8jlkn9tJjCppoY91zUXbcStcqmyI+YET1LWCIcIf8ICoL5qBn0Vl8Xi8G5rutqKzongxbzWD/A2GqHh5FYqejsTFXyzxuau1dcPT9SQnYpLsfe6J6nVnkSegiM54rcLEXotjoq2XMbw3TJiiJzqMpKMQU3HczHKOWBS70GsukzqDYQ7n9tJr80LJiZz91LKT0tibO83SJmoWe/NKJvt+vb/l18X32fbBL2wGFJHF8YeI4YMEat/6bMo6o5uMyT6hrGPTycL3Gvgs7Sz98Ykulkr8I1+mmNXc/4mkegvQWiljRKPkAult7aVmakvR9i2AQxY0Sd/Wzz5fwFEiIdmkVC2QqHgb4bmfmeTXRjO0vs2Dea7PSX2jKFrJzsavv6XQ/e9v4jZPDId4ywhb64e3XkSjN78S9lnZ41i8EO5fYI25RkJoeUQaJSuLCasxSSvnDNE2bf10cIUY07hWgJH5I848DFC3nB4axs72UmX2vDFh/sB+6lBmOGG0+dDxMR89f+IuyV4eSN3okbcsq1hm+UT3Pjkn6GZ5JEAUeRQpOKsySZxFE8mZvWMk13M6vT/xB8lcK4/39FRQMkQTe5wek6H3N9A2eRbuX7cQL27pJfE6ccTY/gtRX7MBT8yOo2Yap5PCR/vpSwPCqLUuGrNYU3pHohBe2VJF0hyP0AJZxWgxWEvqtrwgu6Ok8b1DI7HXEUfFwLfU9Qgtehf/UlpIywtfvN5ET26aIJm3zZnGlR9I6f4U9Hvuj6+FRVDduJSuH++geZa00/Ttd3TmJ0FGojaNDVwry4Sm/aOTZBQZse6NTMFmMXzWoYV88zvodRazaKstg9Q8ewlmiX85Vbim2PKQyV5LlGsj+xbIomrJOvrTs2zqyW1H7JU7Sw1Gnkfdsh802VJCgneUke5LEnQEO0FyLQ+hLc2L7+7GkvYT08lqt0DCOzqNTtt9ia6JMqTC2j+SBPV06ndGOhnPnYENcWWk9EgBMYgQxHuHBsgn2wDyeNEronTsHBnwFKffXRfD7J5ysubMCFU+kw9+N0x9G+4nXSMD1CkIJvb+J+l+NKJdP3oyLzbvQJ59F4lO8AImeoYGE6T1hZba+IE2dE1mubeiTPGTqTwc1GJkjZcz7/SQ6VVeiLVuGdTVlbyoa6aDzu4x9LU9myirrC6y47IcSkntXTVd+zHxW3OevLLppjYk5JPnSxNRZvsKvP1LEa/lXSC0hx52a/LSF50fkRdlZ/BL40IsyZTEka1exNAjhOQ/nnL7sXvE68dMDMwVw1qrj2T3IWe6a2gmxuRNw4ZHa0l1wz7UsubFCmth5BkrJnwOa5n6sR/U5KZM0npaAgcFS6mwda/pWY17GF+LDYy/gAztdOwAHW3nTM9bsoyWZ8aoAs0k+vO9PNrdbx7j0mDFiJrxMb++D9LfCsWZ4Se72GcrlrP9fzWZ53YWU85gxzj3bWachK9Q2kZjpEn9AtU65Qmz23+QM+5IHRoYIltrPOgrGpXkYlH5qllxOaTPZicd5ZZBEur5scHwHzXNZQlyJkvpmh4FzEo7Sd3b1Uf2rC+nzgbNx9ygJmKnq4m3z7bg+ppXxPttByloXUhn2afied0cervAInSslsUtDsGkc74cBkzN01TUnD6wcxn+uy+DVQry2HJZmEmddxEn2nrIdVNZ/OQrTs/p0qCrmi9RI+KBZGljOb2/zBK/xWSTf5Yh5OahUPqlay/tmfORPqm0j9lf4shMtNbSjT+XWloeucAOv53FdFSpMmcOEia+5iBTMjuKcdzvxfGetiOx+68QY15XIjwqjbhPAD+cPUX5LckjjVslUbXyFXu3XBoD47WaN84vIfP6y8mi32nYSMviiJ4UI9z7i7b0zyOPeC6TGW8OEUboIck8ZIIDCafx3z9J7P7ghtXT1qKfmDD+GF6BgXLirNAwhXl6b0mvyj3inZuHA2XFZHLMBK0MpmNxFi/+aHlJ0vf3E0Xz50TUSA7TfkpjS8B94r7/ISm8k0psB/LpmrwK0me6hDaPjKCTVCKn/EiZFpnpQRftKKNjL3ymP72exqy4Lcss/p3Bpm0PYX2jTRm5X0ZMfel/zFW5KEZmYwLTqSuOAQ9cqZfxOZRn6gNC+Hmx8IcsSmblEOusG6REtI+o1dbA6vwSMmf+eTZzFS+KLxRGt04l+uK6JvKi6xrZuDyDvBz3JaePFpPH5pp0blMmTs5ejcEu0mjoaI6NW9VxjYYR8kieIJF8fLinqZZILPhHVi/hRcM7BKNn1hHddinc/Hg6ZlZtQrsGVbSwkUPp+iUYYyVDxwevwiu9K1Hv8H9oFa+LM0zm4cACG/y+5RJu7mExbKUls/bAX+K8JY0OvCTIPL/3kD5ZLsdssJvJMNUqzM2luWzEVN6V/VNiFjjbMgb5/szi1CTmjGYd03lLAzXNptPJ/dfJus54yiXxJaWbJ4H+aqMk9vQSy91VznTH81vEXl+clFz5RqsveMroNzPEwCaBHBE3tFz9L5IE8/2ieOraSfW6SkL6/pHWjigSGNZE58P6qZzbhz9+TsMzpxvJSSmADPu35NzoAbwnL4DP3jaQ1lsbyKd9B3CWjxG6nZDFAJNpaJRgj1yvKb78koYqP7+Qnj4ZfKwujXl9QXjH8BD6rZ+Hz2w/kmsK1jiu6ojWvPYoqn4Xd1byYMbC91Recw+tLvaMplR+05PTRJhONUUGlFcwZNYmZqbwToZu8WOEvS4wxOkCI65oiacSs6m6vRWk60QLnFDJoqSixNBtXxQJ588maYPXqWQ6kH56dICWnvuNiOeK0GtLljJbeYyw8u4HymduHB3+sZCal6wGh+7Fs7I2YSTpRhVZ9VKS7vwuR9/OQWwxZvHc4Ryi3m+PPBe1cEvPV/JmsSdqcGEotHUn9m1/SRpVNDCuv4LIJG3DjII5OE2EF+N2CKDZjVHUUeolug1vyLcGJ3y2Zh3ynNKY2qNKomAVSIy+r0OH/AnSuKaF5B4uJfVz5+G//TuRL/ExWfV7J8lIeUz/HTWCbMEJui9HmxHdZswUffRg9BekMpcFLzA2DgmUoWw09obrYL1mLnXGtpyk3LFB7dIqMlbTTK7V5RMb+X30ix2d9LK2WnKY+Ud92T+fdvy+lnJXKSFez8NwS7sSBvsp4YDnF/Locw7JKudFAZ9hkm29CuckK2OnTQl1yO08Pmy9hJL352Dw0Rno5RmG32c+IUNbp+awQwVnbvqOH4soVHo4B0O7G8nmamG0VrPB9Sl/yaGs98TgTAxeLdDBPxfFcX6LFZpWzcBlKybIjE+8qLf9Fb5MMMRPl/pJ/qQs6jsKY4RjLXFPE2WMr6oxHxbPYL9+FWFstxoz8UW2zIzVq5j5t6uYVKMrTOqCOCy3vUC/UEqhphlFE9XZeUS2eho+i7Sln8etYHtuepPQ/Z3koaYoHsixZ9RXyGOidhK5/8EEXd4YomX9KCo5iaPBmimGxHrQ65c3Uiee8KC0QTC5KqOOk8WaGEgNEPYCjQvXjZLA1fJor2yMuW8kcN3hvyRXTABrSRvKeO5AKaadpK3cjAV+T0motjnuV7JCq1e3SHniO6KtUkFUKD4s0T1DSg51k7zXrUSw+QHxvZhIpK6lkUaN98Q9kWCRzjDZolGJAUf6yc7iHOZ96U/6dU0km2w7jznFT5jemH3MIos4Zv3BeuZmSS0z2XyAdW1qYb/vm45aR6bTEZdTqDlTzp6rJ0nLSZdRg++eUPo3h8jdfBdyXDOLvJ89QPFT4dThbdm0/+xkWuZTPxlpvUOWaBigjuVMMLkrQSx1ZXHwST3xfnCZSJZup2eOrMdPtyvJDdsSenhrPXHSv0CKE+vIzpEKck3gAfnKH0FO3MgklzwriIepNm77vBELL14lL3glMequIu4r9sByncN4sDgey2R4UKpeGKnAAiLj+YNs4Q8lA+oK+LlqOqpskUNFlS/EvVkXKwQXY/zNCGbteQlmpS8PW7RXkflcv5J54+fDCK7IYDxjrzLJO18y/wPJDAMNAQAAAACAAAAAQAAAJDkAAA==eJwVmYc/1f8fxe0VygqFaCraqaic86GhramtrfVtUdqRsoqEjFJpWSkis+ysCFkphZJSQkMDld/9/Qf3vu95nfN8Pq7Vuiv4cnEpbpq64qJMtfneg1HmLhes4SPviPKPc+HpZgFh1EwEL8k2t1+3F57WUXiudxCZx0rN5UycEDJpCn7f1ITyJB3z5u2V5sqR0jw09A3/O2bFjfc3MGuZNsxtS80zEp3NC1O8zWeqTjU/dlQa4dtGwjLfEAPGTkeZtRz++j0w3+tCbFt/kU/Fbpo7Vn5B05JZ+DnI13zj3hDz0wd2mW9O6OKPwh3m2/Zacm3eVCSHmlL33Bg4emsLr++eg1bfk+YJSnacJObLv+39YbpUFwEehxnVOBvlnaqCbqun4KE1ExPeZ5mPrjjNngZ3jruWibS4DahL2Gs+bucN87ttdeZJVTYY2w28W2gEvdu20Jk0EW43DPB3vDV+rpqETfITsfAgcOG5Dfoc1ceugUHml4t8zCVnK6LnvLaw17uUkxfE8ufQrczfdd7cu7jQfGZuh3nJHSl42w5Hb5lpmHUxx/xFUzzHNXqxX9IU81k+/thaJ4kLB2zgMTWCb7TdYVIyAK6uJ81dNi8yj2y6hUTJevNls4bw5BATTK8TR3NxFGTLu8zDlmrT58UlXFxvztpWXSx8aQihfhyfPZWD1ndj2g+xxNvFF5kqvp/veg7RzXoE3fc4cL/fBESOe4z7gV9wLscOioX3zctemSKz/YN50uhHkLdNRXBvJWxRLMO1uZ3mrz1lmNxrE6yl/sDDUZ8Bt7JxYK8xb3/Jxcn9Ksi168Z2lVM07OVM25jR/LlFlypT+rHEajw1lYyY9HQ0VX5WQmObBtdfM2SltxlHeq2k5x5t3nmoylOzNzHgYDjPbPKgx5LL3LPQBM53ZrMldxEFIwNOTRjJw+uc+FEzlWMMX2BKzVdYP7/O822nWFQzkrZ7r+OHsg6/rvNk6OYWbpd0583cCaw7+4c0cuPfw/d4d8on5n/pLfzXNJUPf/hT/78y5E1aCu/kuYg13YNlb9OwJXMftt8IRLWvJ4qM/JBsexsbhntg4KBYaH1Jgk9NJrbpxPB5iDLXDNnGg6pylNOsRYPJCfZf5M7t671ZdLqGH/7145b5nZhsaEyfOSco8/wq5y5ZxTdNmny/dj9L9o3iY2NLqii2402zkjDL31So13rMtY4XKRvVDElre2h79xEqtkrR548f41Yf59PMUHZmTueB6vGUzfuFunG6wvNrsoIgvYNX7GqxoWc/5UZPomWdKp1txIWWudX8HriCk6gsHI/V5He1azwZcJF9rXypPyGFSzquo7woFq2WHRzc2YbCzxEYwueoN38C++E13NB0Azv8fSCEGnGW6iUsVnfF553xSLlTiU9WYkJpjw+bJz6E5qscxCo+RF+Teay+lU2lAFC2ZhqXuv/FPqmFHDDGjCs+jaZw5CFSnA041qyKc521qDJch5XdnbDsXYi/2hO5IseUK0snUaI4HaWOBvw5rZC3RmgIqvvEhV5604Uqm1BKlvsgVUyN6iNb2bFYQXglLkb7ra407TWZlpd2cL2zJ5sbojBygA6DMJUlysY8a55KB5fJrJUZScONETx12ZUamoHslfuB2w2u4/6jQhRGx6Lhszde9fJB/oq7fHKhFCFSyaj4G84FpwOgEeeCPJt4+Cy8DpdnIRgpO4hjH5tx6FQ9Fqz8iYRdiRy8ZwDtNQ3orzeCqfmnqVBuzPigOay8NJrVztIsmxrAnbOM6G/myPsBh1hYspkf5r7HrDm6jOr7FH/zjnK6+WckZexjP00FIeDkLww2WURzWSeGOW5ktcEfGM5KopmGQM4bSesTDrS+UYWxm6WppFiMTROTaT1wI/c+28+Kj9v5aeBFru3Wot6z+SxtnMocD2nu3LKKW18tY3DpKGrf6ye8rfqCScO+ILngEkIcsrFBPhRj5vWlX7/diGqLYoHVOS5oLkXoHnek1DrTyW0ur/ULp+3TVZRrS0ceTkEzNBRroyvw0b4UG85V4fRWWa6+lw+PmJtYf7QB9k9VBBM5He462IaZN+T4Tkef/52ayCKpE9Q0XsQnYU3YvE6af1y3cNRBbQuP5+b83N4JbVEuzgwTx7ZzDjxzUokJH4054Zcic/s+5L/6TbQ74U81t8sMLZbn4yU9eBlLtkffoneDOiskl3PY62KM171EqzVHOOPvJsbeGMvDNy+x9N0F/kh+ASTFUkHTn7WPorFAMxibsjw5UjaN9wrqcFn3MJwHPcan2T6scPBlkMlpqtmeZP3Gv5jzaxmvtr1F8eLelCtR4U67JrQvbEDL1irU9VrEEceuUu+JHJWkDNmVpkrvIgXW2qVAdspkHl5mR58ea241PMjsG3d4WfcmfukU8v3Ehayv9eSN9FuYedwH9YqSrA6eL/xar8pZwzJZpnOVQeIBNJnRR/hi8AXOWuf4pcKMlon+XH6hN7PiZrM7aga3XJ7CMc/30MFnL6uLd+L4xXMM5CVmrzag3b5Qqtg8g2a7iqB+/A3eFlVQTOss3jb+wrGOTPoNDkLoRBm+zDpBidfnkTQ2DWYbbiBoSxtuX3+Dnq9uNBuwkX+K99Ov9iwF9xmknK55974zCCzU5cqVxUhe0I/jL55nQbcM3zy35OK1rTA/+hO/Dv7G4CPD2VOqzQ8/5/LgwJ00X7yd63fnwMy/B6lBNlzeJeqtDcqCiWoES+Zdpb7BYsbYudKt7RXXbXWh0n4z7hxyk1eeXECz9zbqxgxB9S9Nbm+pZPqgUL6HE08nBlPp9iyWXnLmMg1Purqn0cL/Mpt+j2fT2Zv07uvMqbljma9Vi9uzp9Govz2dn7sjakoDbmos5pEvIxkQGoXQE5M450kq5t2RoOUnMzi7r4HWQ01+nemOy8sjAeUH2L/wM+78PotU9WKoyhnQT5R/r11W9M4AEyOfoWfbZ26O82Gbo7e5x/MquBT3oa2jD2KeXuTLeZrso5Vj/iYyGbOlV3FawGlujk9jr602HKEykQFOrhw3rQYrA5JxcdpJ7h1fQXFpRRZkrGFftQ3kig/YYtWK29Z7OenzMLosCcGhsRuYsauA7r/Jso2l2Gn2G1mt/ek1ejrPBmVRY/ZtKJnKCYavsjleLhZn16Uy93gyep8swfffKfjXE4aKIld8UIrBlTdPcfFJBYwajDnn1EOM2PKFzV19OHmFB+N3XUeinQuW/QxBUagcH/heFbZZROFEx2/kid/DP/lR7K6LoX6UDV6P9hL6KrVwl85p5st9h9nXUjxc58yzs8V55JMZvQ6N54sdk2g89ARrnPdzZX0mc2xOU3vpfJhcCcWKh3n0qdbl6/01XGfXgceJN6mUPZ/60+/zSLKKYPDNkHl9n7F79GOWPYrgx5l9mH5FnwOb3nHgmmaM2jyLtmLVECRFnGGkQCOlaqj/aUB84nOcXZbAcvUkmM4MxxW3TLAkAfLzy2Du+RUnTnfgZGwR1tae5sPW6/h0eDaPVYZDS+krTkcPx7ghQWi1yUTq8T8482Eif6gb0TfRmhluHvBNrkC432Rm2cxlPxHbWFGHbeLb2EvvKi4piFPh0APu0DHiCndLKk7TF+bP3sN1D95Q4ngEJ5+qgNXWYlZ9vIf5neL8kvmScyom8l7gYK452c42jwzGrnrKsXF7+KJ5Nwf4bmVXpCGF+r6C9IZDHF3fi+GZ2jxtYcgvU2U4NHeIMHVQLcdclqD2jzqYTjAWuu9noPzkWKFs+QNGOSizNvon7h+5w7pnYahU9UDk0RZG20syc+1LlCt7cZaLGq+uHsvC+H8wDQ1C8d0vWLZTdCNrbyN6VD7+nS5GwqNjHP/AHw69S3Doo6inNCIZ0fYdr+Yc5vo5y6nu8sM8KX8NNQPMmbnQkrOfZfDkGCPW99XgZNm3dOgq4P7qzRy+JYOJE87Rb9ZwXF/nS2rJCRGjR3LbgWvM3XOQU6p0GX9qDKfZ7KRko5gwZsklTgpUFx5ZVmJj4leulI2g98JwHHTJ5qwVj9BxXIqfepXis2Q47k6/i2ux0ajdOlRIr/oAqxuSvHNInfHpVzFATok9OwOp3f8G3meIccjONOYnqzIqahmrfqkLv7N+UTfrJaf0C+J/cUco9jySJfcqoHltK7KnvIfhuwXsbaBP+T2K3PN4Ofs1PqTt1hDsU1ClQccAofxzH8YVSnB96xx+n/gXtY6BmJ1Mrkx6AVWPL5j4egpnrYqin6qsEP1zPyVv6jO96wA9vi2i9/EmFhxz4X8B2vw3bzyde53jjk2SdHxRgDkvP7LyRSLnmEnyp/Y77HQv4t4VSky5egWjZqrz795nqDjZhs0GmUC7FM+KekFHox1mBaW4uzCP9Vcd+fRSDh+U1SBNrRpxFZfRYOuMIJ+LMDe5yOgeW34pmk6vjCz0v/IAVzoT4fnLAd+/X6O8dTfyR/nj4YfzdJh6ke9mduDVj4PQPrsFk100BedIO+C+iOkLKxDlsYb5Hb1om/ebk8o+U09hOw4nH+aImSEc5n6eBjPPCNUTsvny0Q8WGaYw4PJvpk/MpmLNFc4Z0QJ7xRjqeQ5nWaoSo0bX8qmMDPMU32DlhiHcmZCL8KYcTPn9B4v3SXPTH3EhdnkrdinHItowDf7d4+gq/w+2Gk+xoFlDmLL9HV7vl+anrByu77zGI2/u4c/Vm1yc4Y/iS1cQ+7kZViGxOJ4aBvvGsVScYkurDBuWbL4FB4vHUKlW5T+x/ny9xlsoGz+Yk9Qa4ft+Op+UnGdLYBJXd/mzctRFuDzMoU33Ag4+34LbwdH0NvDDvvKf0M/bw/JNq1i3ow5b9/dir6Vj2Li8N4f0LcYsiVnsdS0UViaq3JNXgbWWG4UtE2M40uUw7c5pcrVvBKePqUeFsRzXH3vLx6vu8opmAguue8J4wE0smlbNot3PGGCdw0iVjzh7ugyr91fh6jEdDj+djF1GediVOp9DhAxYe1dgitkLrLEtwNDRmYzKKWLhycN45TQC72en0d1XmlGrN7Fim8htNlzBm9KbWHNkPPCmB+Eu6Qj63ou35i1gV8AvzL1hzJEtEYjYGMSLmyO5/sZdHPpPSpiw8z5nv86ihej9ZrfqivZ4NXy9H/B86TVBd0E/YbGjP7sbJ/Jx5Xg21xVyqkc31ef4UD57ELd6JzEp+a7g20eFI7RUeTRTkqln7jFbP5DPkr5Cyvsefu4I56bSBB5fmU6pHVext/4dXH3CGGZThVVXY7ikrJamjoX4Up2IPpuk+GeVJJNnJKPlcCl+TQilZ1swjZRzkXH/FPpIe2J+TAYeSUfScEI78kzU6O/sx5h0X/DVYDqUPsef4b35OlKeMweXYsHebjSvOsfJnzpEPqREBZP+vJzkKyiZr2NxjiLfnJzPok4RdwR2cOmsCTzdsowY/5AXQ8s4d8BxTv5pzMr3I9jnoT6XXz7BW1UxnP/WgCrdZqxNkmRZ8RLeX3mLxoM9qRejSWXTJkpe+AGP+RrC+Zx+gkleM2/slGW/g9HYl6zA7D3PRKyWhLlf+zBy8D1cMJ0tBGa8xVCjLnwap87M8zXYL7accd+kefPlaNr0N2DBDC9KDS5Gkc5qHJbtZ+Hj/g+rk53Z7defdQUvEfriOtUbFSgpGYM5571gWd6GYd0KqP12Bf4x6lwkS3ZnBqNmUwEKKmVpPv8f1J7shWrndDZ3/MPZie8E1w4DoeirO2zWPMODmy2sHuVC/OzPd2NHcdWeFfyVosSa8BtUj5EQ/G/FssXtANv+bucHyafc/XoNA2xvUHPheZ6OD2bvfuX4kHGdev2y8CcyEt9GvsDPgDyolGdA/NoYKs6WFP7t8EDThhY8kn+FbxMVOF46izWn+lJ6bSJKDryClE0R7PbW4u/Sm1xwvINTXYoxXf42fBafwf2A1wg1y6D7zhCejtTj4/G3OKDrGp9fM+ey+W7Y7HmMRREBPPK6EB2zfKDWrk6xHyOYpuWLkKZRnKNmRO1CJR6290F12x/MzgzF1JIgHu/YQdv3Y1gUrSm69e2C40E11njF4u/6KMRUDWOrr7ygMqCRTyVLqGGrJwyfX8/fHSkUd3QSRg2WYHhMOa6sz8HMK1psLxRj0sYUtG+qwr7Wjxjr8AV5yWKC+jcjvp0rR50b/YTpDkW49lJFqO7dhRsO4pwr8rN8Q3GOdlDjRp0y+A7Q5tmhdzjP+zqMwgL46LIrHttKsb05DWvfRCBIoQ2j5HZwd+Zd3tI6ju5+FjQa4YLS4oHmI/fI8T/Fc6y5MJU7EcHNM0Q5LPnFdarzGLWp3bzCwxp1L8WpecqV5Q4xGKKfxjHTdbjjlwSnLPTi5GkPML3oI8MfDmCG/lTqmQxk2t6reKT/Cts/fWT/5ycZc8SL1aWuTDTOwqBT0fis084tK6WE35cesN1FiavMr+Pkmmh8+/YW9g3PaVYgy9BIaaor/8SDB41ws/iIQ1KyjL8kS+d8Bc73+IvDcfmoWtWFJ2d7CU6ynXBYM4xrZ1Zgp3w0rqVFiPpwEC8qR8GgvxS38h6cGz9h9novbo8ZQIPTYXiVMB01p4cz/dZNESepcLtEMxMu6vHhMhm+8jHjpNxhPDDSgQlxnZj30ZmKM0ZQzmI3V/aVFn5NaEFUv2v8PSCOvW1cmPrfOF59FMbG+0bs3RTKORFGHDpOlcvmpNPx13mu2bqXmjeHUGvNexxMJ5Weq/FtVg8UR6fBZpgnhkwdK8ytaIb9QxeOl3/KUOM2LrxyBdF1psL4bXW4ve0u7vy4hutdVWjdkYryA5osP3MLYvfTsXuPBNUZhMG5KTw3UpUj+l5jcz8/PLr3EgEfE/BText3WmZA3m0XlVoqqOOqx4KK3gj5bodHzUpcHhvMhzHN6Oh1DcErf0D3mBplQh/CfKskl2hEIWHJX8y7/cZ8/jBb6vz3A807lemmLcH4swXwlrPiAPm7rGgtp2SpF2+rRNLU0p4LOm5x6R5lqrWOptPKY6xeE8OHzfacp3eOI6+fZ/3+W5iRFIyQ7LO8uNMX9RlpbBsjxXqR3wcefYUJBYlIsK1H4TpRL7UuY/vhbgyPl+KbRzc4cWEcNS0/Qn3ALTTkXIJL/n1k3k/E+qIrzBt7iyFyd2DtUAApCz/UjzmAlyO9+WFwC/bl3EJ9lyObw1dQyfwiOibOwMc/7yFWqCD8nSbHZQPDcVYlHIpT7vGk+E7kP+zEveW/zHXuHOWxe734/YQk1ZrEmKGpxA77tTQev54Lj0znNx8fig/pR5PCNr7f78EjRZ28Wj5E0DSbTM+bLtTME6dDayCdF2dC9vZN2j5PQv8Jz2he95rt8acxTe4TLmz+AOUrLTiZGYQBpcHIahCx3vkSJI4RMUBuG9JNxRk7R5ZfD45jXeBfjlwWieifQViw8gms6/LQM68Z6eqt6DvxGWKGFsDEPZWZ0+rYXZND53lXoV8XhstnYmHlfJyZsb5wV7gJz+Nh1CrIRP6j2+g/9wviE4JwZaU0dzT4wfbkBJaJL+EU901w32nIuzJXuVnSnqdKw2j1OoBKYYmUdo3isKI1DMlypebOXdx3bAcfwoXNr4pY+/smK6cf4OrJEsLR9y85WTyD/br0uG+WN7PC3mGV4n04bq3EW9cM1I8W5+3r11FUGo2DojeyuPUR6SG5cNFPRrFWGmzdFLn3SjzWn5vB38k16Nj/FHH7c7DF9RyeNj9GtsjhBNNIzHWRoeMib+7ZEYfcGX15KagRYpKNSJQ4yP1DzFk3dyKL7r+H//xcPNj6HhbXNNg2UgOtU23p0TmZ/TmcG/sp0cfhF7qlNehRPoK24xQZbTCLwv4xtO+QYNl7F242nsdjO+/AYPwZhl6ezVbJFgxRk2bst9vc+E7kajdTOXOXOzfEB1JX5DOH5PwYYLST4W1+3FH7DoetPnE/n+CmRC30KhUo3R1M8dkpCCx7jf37M2AwsA5DqyOhJCXPtwueMdyqBXu3xEOdwxjz6CeNP9fyrmIOQ/ekMHyTKNOzatE6ORV/vylxi3gkqnfL8GupM8PER2L82DTqBgVw4fEojvvv/w5iyfkPtmBMhQdio6exu0uZs6z78MO8Vvg96cvlol6XuvwN82cbECefIW6UFhcajhCe/BtIvRoTwc6hB0p5NrQ5L8c8o4ucsmWacNOrln6WcsIsIwuhY3A6jcP28VOiL+XsrnDSsFP81j6KKkN/8GNELN4bJHNR8z8MPvsNVWEXWeiehmP37tDu4nkuqiri4pCp7JIcz/qslwikPk+H56OhUYxPnb5B17Ebl+MuM3LEZbY3anDkO2tuGemMqTLqvLFUXNi3roL3rjix6FcYfnpkw1/KFwuvy9FsUH9WWO3gsRk/MWebBg9nzWTbvGO8mpVFvSHnuKz7BAMHLsTa2Q5ofdOEKdqTaT32Gro9tXhR8yoPtz3liiFyvKxRiq8XNAX7FzP5ef9pjl90iXN6Krnfq4j5Fgf5qX4e5fWf0nBuKCcejERFfSs8jF7g5b8byHAYQf+5veif8Jq7N6SyYe4L/vP/y/vqq7HR/zXGhU3j8eU34PBtGIePegb57kDUH32ACQva0TPkNSanDeeWziyUHP2INXk+eLMsCyplFcjKasbQtFe4oqwunNwkw/ScCA5v+0PPG7EMPnaeTrn9hM4p5pxwfheHtY/l4eJU2I8czQRbTw5XEHjDqghCwiLWTsmkmo4pBzsth97kfPha9ue1xFsU97sDv++HONRbkaHP+wt/g0zZKp7IWMUV9B84hNrZ2TCTnSj4b6zjQAkzjO2x4dCv4sKKt8Hwe2TCX6Pvwj9KldwkxoLwO2gY/gCrPpVizNB4rGyLxOwTClx++CeWKNRB31WOFgtF+dogTkcbA5G/PcRckVe7JNRiaNwZqNp/g5HIWzcePYf+Z6qAICne2GYoKKfeQcQFeY73fIMa82qofDiFkxkxkL5bxlOyKVgiZcz64PdQGeLLXkb67NM8HKdWxSJk6Qiuj5YXqu4nUgfVrHtbiTdfdDlQL4Q+ZxtQO2uVILWthqP+qAs7387nybVHeNbrDiUWzaScbiibFcKZaKbHOtWLbDkYwaxBobRar8hzhy8jTvYQG1a9RY22Mt8MusGxMv9Q59PC1c8TYRxZjImmEVhzWoZhKEXd52d007sEWyEPdyulWT9lL3tRmctSRvHtPwX+1nXAu+VnoK7+nKou/fjOPg5WTQVo1lelx9QnGFvtgw9CiLBFOx+/OpW4zv8FeolFImN6GHIcTvGTcSa0fH+hRteJM/RDeTI2A9/0vGkj3wXz62/xvWwZ730WIXyuGse8d2dWlRjLs0OYM8ma0bzFmVzFLScj+U83jmlmS/nwvA+t3GL4e7wxDVhIB5N2nkwV49VJnfw4W1wQ167A+U2K/HlF1E2983mm8SuOR1yHwdq+XO+jInS3PYZJ60jaza7AajYxafY0pmz+hqPG49nrdS8OqU5HsrkiVRc/Qfzqp2jxb4SxeDTeqCpQw7oAO5iASa7NUDl7DbsDJThuUxLDLoLPCtJpfqwUx3K9UNfbDfaxGjzwWIV9vxoxctBHJKy4yFzRTnU/d+ecEWcZPCeNf/+zoGz1a1wL78tr/UYhWVDjhoIZ9FM1F6ble5LibpzPEULyxwccLR/P0c5beO2hPxRzKyH9tQXX//sIK5f72N73A5q/hMP6aD2EtXlweJiKipQzMCiOwPggJw7ZHIitEV+58ZYkv/Su5ujDffhVT4kFP6oxSqoS2/6loudfPhY4jRQkuh7A0USbM3YVYtyd/sL3mhJsHtZLyN+4FycNsyHV9BTWQ99j0YG3+Ln0Dc14kicXOHLvZHX2jtLkJqNQ7lMbznZVO4bmHeXWpdLsmrKZqaFKRGB/2vXbzKtz+iMi/R0GHhRlNdUdX1Z/hfauGjQfUWejVTiW2TmxaUY1a/pkUalbQWh/HMeWZaOo/UiDL6cqM/i4JkPffqXxgzL+SwjGjrUW3NaWDqlRD+HYvxzf5JswakINyv3e4V9AE86EtkKzNQmz3HLg/CITM8t/I36YJP9OLcb2o9HoKKnBrLndIm5qheKJPFxyDsRxiSKUC+rCoyuv8FPdQHB69gctMYMYP80LvztCkLN6McW6nHhj4jEeHnaLeWOeQG8YeGtRC+RFLOnWsJjBXab8slmc3jnbKLNegjW5YFPdZzgt2cKzNgXQ14uB31NV+qlPx9+BtQxf1Y38+gV0L3SnRnI4Rx8L5T/jrTTJjeBWkZ9VT3BFwCYdVsW/422bJ9iyNJr/XkRTfrw5XS9c4ZUfD7H/YQQeDE/GCdkRnLw7FGonnqPpXgqsVz2D2Dst2oq45NeqL+joKINR+SOYuAymu/gPON/9DsHiCz505WO9Yh7En2sIJft1Wd1Rh+LpX/F2+mWo2Io28bgXOnPkOC7el68muHFft5ZQF2kmTOizimlh75H4+CsUC/NYFOyLUzKyzPBezq3eLpT+2YdvvC+xrnozO9UOs6hjIAtWteDUlnn06quOafZXOHiRI7MUfbnmnJ+F/qkxQs7QIiZUqVJqcwe8JMT58qc+/63uw4mjr6E+pxOOM/Ow54GW8GphPDZ5nBXlPhELvgQiW+4NRsiKU3peG4auU2Zd3w5kj7iDGXrFuKt8BzYHM2HU9BMzN/RhV3AwTMPa4dRlj3VCDQK/laJkbDVO7K5AzWwPdMiIc/HntSxQ0adHx1yqn65m5rEDDDvkz3OB57hv93zefPeElqZ6FMu7QJ+0eQyZto+NNYP4/VkfbpVdzqJBf9B8S5f1n4ay4fRr1HzQ5vgzW1guerPf29wZ9irNXH7ODm7IXkuXvQtZa/+SbiEhuHS7EE++jCGdr+JmcSmMPZ7SzysXCpeycM9LlisW9qJlyS9UZTSI8lqK3emVmPs+EnZBbjAqEbGHQShuT23Ej73ncOlAPFI6InHZpgrybxLQ+r0XAw6XQabgJV7GlkOi6z5PNZ6FkZ419tmsg2+GHRrLDDknTYxnl55CpXM6/fa8Zo+CE000vajXvJODO/VoZ2bEfJtAaqw5wAdZBgyfWEl9/cM8dy4Tz9LiabXhCVPGa7OrIZLaKzQ4LKqXEBAbwxvt/vRuvMbx/Y9RbVcE+zbOEN59mcz/JlczZZQNR+tnYuX+73hQ+ht3M7qweaUFnQffZvo6P0hI9nDTq0touvANWaPrsSUnBrfNr+J9xBOklcpw+64sbBskUEdQpN2vKLQETGZ22BfRJtQy+Y0Zl6RM5xD7d1jROJrVB+7g0XrRnqf8xe6pdzDOuARz1wYg/tsvfH0mKWRWumPY0ECs3tyK2nYvBlgsY37eUlZvmcbF9dPpsWAvR9/L4WXRnWebFiLH8jNH56my7U8L/Ct1mbdtLnlkEE1ywL6dscy5489nXr0Zop+NF+olPKvgBxnj3ZznuJ5XbJ1oWqQj2JQbseGbOJ9FvId490iWN9TincwjOL3+Ca+DvzFL4hpW9EqHWKc38oWRNPkszbZ8J2wZmIsDSYZCqJ4CLQeNYr+xclTxVeHpVEXhj10ILuw8CM0agYbTz2Hy6Jc48lGHnzJv0+DAXuR/CIX7sSg4b0/B+TmukJGRE8zurMHQP1uxY7An1m8PYFpPNFdIGvNokyXtMxPh/P0gD8Q9oWSYKo12OFFvow43/5HmUBOBlxRO0mLPeh41tOOdYGv+MR7JtHB5+vY34mgTRX79u54OiYdwfFckHdN8mDdsHuUkHWm47yrlGq5yrlsiu2+pse/vQhqsfkqrgiZ23P3KBTNeIim4krIm0VyQ9YKH7W/yc7oyfT//wr3j0mw8YUhjzSQ2zHqBklJ1lv+rR191CRr4lhLiOlyzvAc3FtbjyaJjdCqOo86MSm58fIezLiXgaB/SqnIw3+hE4nqfdtw93ozD1s5ojsvkOJOV/HhlMPOHanPRCUW275jJRtFn+DZ1G4ttTtLv+wW+yXZi3b5ZTFq3ieapBrQs7Ev9NBtWafuj4fxY+i/9hDa/xVTbN5DrJo3n37PtrHFdyjnKupxve4m5CaHYL9mAC+oyLN8g2jsRo1RnS1M6Igs7IsQ4PLYWtQtrMNLpN9Rd3mFOiYTw8t55VJnWYkfWHdwyysT7zdV44OuBJ1U3UONzFeesX+D4wmIc2pgLo8fG1KmrwYUn6Ug6/BdqfuIcJBeD4g0ihlB153MzgRcW+SJnRihMdjfg8qpibBVxjInabTZ8teCVrV7UmL+a0fahPEo9Ij6CESXlUC4R5125EARVZfDPv9sot7Rg0tLtXCv6noHHjFloN55O7W6UVDlF276NWLoiidsbrvPXpr7C3nAjXnh7jXUNFVRwa6KSyHfkP8kJxvFSwtbLkqy418RpWVo02CvDfb/FeTk8FR715YxxMRQUu6WFui91vGiiwa5db1CSfQ0uHVHoJZmB3t796bhnOg/BG9eXlcH8dx7KC+7C2LYFZTfJM9+TYBQg8t1jz2H46TsGejvh0mtPbGoNhuP5F/gRF4i47lr0dr/PhMMX6WW8nMdSoxg7fy2HPSnnMek23p3RIWitVBUexzty6p19lBt1ltfF5bi5uBJjdK9wLYwoYTeFYzU9aJI+hw13TTj4vScXPJJlluwq5owYw8kb6rm9ooR3o5vgfL4Fai8qkDdakheUZTlSrhtuykr8eiAOYROGsaWoDzv1HiOpqhInf4sLMxtrsHLeY4wKzUNGyS28n6bKh3e1+XXjQR7adh9ieY8RPyUdJzXU6L45CpWp8nQJ0hS+x9Vg6uLzUP+9GA3LZoj61wv/xuVg9aO3UOn0xfSlh7ElJANpK5Kwdm4qTRf7MknfjT8v7mLVgzhena4sbN2mKxxdZ8TyVw/YZ7U/5aXt+OTgFFH+17Hw80qeymjguhPG9Aufywm3IxiVOpuhAV9wuc9Rqr+IZW7aNEFCN5g7Ou0oFmXDHd/FuP21AvsNfY3GvNe46NyKSV7itKzIxhedCFwI6Udr9Xcot6pAg1cxdvnXY86JIfyx7xkWPbuOPqufIHZtCgZ9/cKFBW1IUl3HxOBjULmfjJgno9mcfRljpshxqvx5aHZHoUg9FMOGFEHzciAUsz6j3wgRO82+A2uJ01hh84JhM2+jK/89i/8L5g+jjTy4/wy9KmdyR+oKmrrUsSZwHtGVRY3dTpCp3oQicXMap13gYE0dLmz6j0H1O3h7qipHPPLjassztM1bxqIRc7jmlg5vft/P+e9HU0vqJ17YtmLRsTW0+a5AA5VfvDhcXRCpM7VDX0HzzGCaTqvGFNvbWPj+Nlym3kPR43+ILvOH07I+NNZYQKuVksyZUAzf0ixkfDvD91sL0GdfAey6pnGjSyUu2hdhTJ2o05aLvE35Kk4OfoLA4RKMQwiuTDsB3/XJcBmxH0sOu+N0jDhvLVBjd/UzOIfN5s9FppxefZdfkqXY9jmAlf75LF2rKEj23k4ojqaf5g1aHVsG3wRrLvt2my+3TmVHvCqtUnazq6wfp5rO4mPNTCY9r4Rurwm8t3IFl4bNoN6NVCjsT2LXtYH8c6cLl4wrsEpPYP6MFAYsfwaL8Y/pHC7yiAFK3Oadwwl7ZDlV+QFkZrnwv9DHOKd6DXtkLnPp7zasnngGZotj8LN3K5y3RUIpuwGmGYmocvwHz5cRMP6kzLW212h3+jIPHJgB38LF2L3hOIz++qC/jQe+3X+IhSnXMTjBE0eSkmEVdY5rV/ky95sHB4Vu4uzAzbzfrwtWU69TfrUvXZzK2WX+ElPFpnPF8FO8dNUesv2X4O+48dy5ZRmnlO7nwAURHKH0Hmoue1nTCX4KXEPrbSns0F3L9Ply/Go/gobHHjMpdAQdZ8/iwiEvEbYlHVOcNDg6RYLROrJ82CZD7WmSnH63A4ZJusRMdT44eAVFu2tQNTAZF9qCUbZQiuk3GpGo+gY/elfilFUyIj5/w3xTRRq+aMLQpV449zMTOw1cYNUgYsGrt6F19AFUVeLw73gwtk10w6j7abxkH0c1mdtcV76PGonBHKjrw8Xrovld1HXNDVsodUGVj+aepve9t3SevxfKdQ7QnzwLpU8OYfe//Zi4/hpiHOZxn341CiZsodrKOYywVmJljxovLO9No7+vkNlylauu/MfaL5f4I2kNl5xJpOWlZpz3boFdWhE3p9VgdacGf5rL0cRFhWGKxTjuOoihBuE45KrFtxsGc1FoLkotPmKRdCzsTMqw9kELPvn9wbrqMFjHBOGzdjEGT0pHnZETDItSEdbbE61nn9Lf8x4qK+OQO1504yV9mdT3FDpfPka0wQloiwXAUlWCE8q82WY5jWL9dBmW78pLNl6UvDCXX6BAGIXD7IW0kL1hNTM8+zPLZTHMPi1G4xZ/tEpcwdILh3AuyIWbLXfwVUAv9v4vjG3Fu7nm5Dq26E7j/LFbuEQujZ6DzGmQcJQzVXSp6VLBiWb9qbdPlseVXmDQj3ROz/4I94u9OeGHN75P0uHqmGeIN1pOjR1FxA09Nm55hKTSX3i3pgC+bwoReVeWB5Z+xagIdWH1O1WOWZ+AsN2ygrxFB+SP9uf3MVfhsccfpaWvUdiZhrHqZzDIOo1ao8Q5JWAZdwRWcdC0y6gdL7qFhW2c/Psof7yT4rEuY64f+wNNg+RpstsVN5pfQjzDCQsWlWDW/ek0b5Wgp1QWdkeq01ldl2f8ejA/fBmVzXQYoW7Fy1e30aF6PmcdLuCjlmTmxBYz/b439TV9uezjGerEVfBff0nhsPJdVE0JRc6yrwg6oUrxu1Vsnf4N9gGx6K3WxdYJ0kx+noo1u8ZTK9CIaYal6NntDZemSoyveIuRgfXI3O0D5fQQ/GxPQcXaA3Dx/I6Vv7YxJtpIcDFo4/3e81hx+jjmOiUAExJxrlVS+FErwf+mu2D69N14dHgQbgbl4L95S9lmd5bOe6bRI7xRKDxhy53almyvlhUO7rTD5BfXMI8D6ZbzD09+vICJ9QOsH3gLFx88RfV5SepNHc2+uhOZCGt2fVvL18dHUnvDDk4dtYOLUt3YMjWLB+KduOfeRf5K6i0c+ruB8j19Kf22Dc87b6OXiPEzgm/gTE4Bbp5xRS/fUij2k2b7w8+Q7v8GiQd+oOe1nOD37heg/JHN7W+5UTYBd8XrEGR5E3JKjlg4ogRvNjRjRe9bqD6tT/9EDa7IvIsd//+vQqIRoc0i5mn3RYRLGvQO63CqextyQyph9CUYsXqO/DN7IH88NePEtQJfLXWwqD2ULBgfqkSv92I8dzIWYw664dNZZ/z3wxljo33gKZeMzOpgPH88wGK48gfUXLLkm+1jefHABOqVaQpBdxbyxL9T7Ou1jpEa27hnwXa2Tj7FKe3JfLZ6ImV/fsTM5ipomL3DNXNN2vQ7i6wHA4RJ6kOEjlNfifrf2DOyDRdPZ6BuQC1k98nx0rQmBMRa0iBQgcE7xVgq9ZSOQhXm5/dhzn+b6WjyAofHO2KVMBPret/B28mf+Oo/BX4xvYMclaew+6TA+HlBMH5+G2UbDbE+dAHGXF+NwwMWovnVOpo6OzHjqgPDHOaQ06ayl6kLhOC5HJ3Ql0HF4qxblg2lzNt4aCBy843+FkF5Vy0WRI1g5PoxTC7NoExjPm7k2nP2xKsMyrOgg+RKGj5XEmXXkWJ6g4hh/gxxq0Vd0nv4jGrnCtdfDDjQjbzLkbAdkAPjee+R8igIk35IUd6tDF5H3PFJtD3hhqfRai5Jn245zppUghnLZHk7rgSDQ+7BpVnEyhqpcHR5AOMf/Rj2toH5nwW+vj2AaRp3kC07G+uabuD4kCK2dnvCO1mM+4oOYsklR1waaI/7IduwZNZgOh2S5oadu5G5uQvWhu8x9eUT9gycxiUGOlzgHMTsU8+g2eGBtpBSFGk2C+tWu1qEXmnF+bF3cWm3knBZ9TAXCG+4z0mbj24N493xy7j0sxOji0Xu8CyYY1YoMjt6OKefacSHjzmMfvyE7aKNGC77jQvEy1C9PBeGqeKCxvW3uPt8LDVeSrFcS5PpY/KYPVqcSpodCJxWwYV9o9gpf4YDYzMxNO8Sredmco6Qidc9HWjvcx3z9hdj9TM/tCTfxcGjivzrWQ9byxRo/3WGVmIGchtLkHA0GYu23sHxoknQWK2JchMnVG1Tp4/5Y3wepkWr1n2oKi2E091JXFGpQSIfR7zO4ftLPzz3jYFWnYtFv+hQixRVP6B9HRaG9hH+DlDj/GR9Tk9o5s67P+FSHs9V6zbQ2M2WRe8lucHZixsmytFVWU44dSoVWvc6caJEjxuUPnBtTw9Kf83l8B5P3LpcgietxbDanYtN44vQR8SvVzvrYbN0MbVH+OKwYhMuFEwU5KwMePqqhrBx0FSOFzHhfzP0hVrfR1jJGhxcuEJ4aSnFDjFtfl/Rhc9x6dhyVY45Ox7inaeigPQKKv3QFSzV2hAZLi5kVL5El24Kl36oBnEPMTIXkNASjZNZVkwUJJn0JgbfNQbTdZwsTey3W+yOa4fO/SgU6jjD5cgDvM+Voq5SA/JtbnPMqja2jS/jgitSwrEzxTzweg+d/JeJmCQU5TOS8WhNHYdMfMuxF5W5IyCeffbE4feTKj4zS4Dx+4m8E+vGdZufALu68Ee0Mb2XifbObgCN00tgoJtIsZ7TXNg7is8PNaJe5jufyv/A29kpeJ4XiC9Jn5DZLwI92n74PiMFwe7RGHC5Pwtdk7hsx2wMDhSjrWk8HzjfYkqfBPpXfobyyNMsVTyFY8ab+ejwKb7ct5xJp7ah4oA32iXH0D93POc4VCGxSnT7TWYW5i6PcG6cK252euBARZu57Nb9mDIhHSv3ZfBxxSc8XhaNmMYSLrEQ/RJbrdg+KgfLIjJhP+orDCaN4IkZFRx5/jd0Or1gEH4PxYNb+Dtdnw3bI5G8RkP4kPQE0Tt68FniDyJy76Pjlj5zXGS5wMUbkV8VWTl4JOsX/IWXx2Z2yUsKVXs+YbOJEaPLX2GvYj7OVCjysdNXzMtU5yXHHA7IvcOfos3ac3QrxMYkcVpRBS8t/swK40f8GZvGcxkXOHaBB8/l2/HImzWcO3gm56pJ0vivFk2OtyLszy+Yp/7D3vpG5N+Jt/hs09dy6ad9sDFxh32sE+QKzqLlfAMvTXmCTaZiwsb0LBT0keIfxS8ckPUQweU/ePvDKTweOIqTo3vR4s89unppMS2rA2GvyineW4H1hz7yiOQPjGicLlR5aVBlaRsrrIex9Gg+4u7155Dj1RgSFYaOD7cw8L8RwkuXCLwZIyls2iXDfZOaoB43g8vVPkDV3gVdvxs5dGYK1OdF4W1AMzZfHSAsXjKRO2X2smRXOb4/f83ZEhXUPVBHRdtyrFnygEmpipTrJ84Q4R0Cvl+n8xJ7Gq12Z5TJClpri9z7zg9kTJhpMbclwcKquwHhnyWx9lyq+fDhb83PXDiIwU4Z2D1Bm+s/DuM5a2lKldbh6B1d/lWQFFrmZ0OhuwdvKncKNeG/kK8fICh/MeWwz30p7qnORldtDsoupGvWVV7YqsmQ/ft46N5Gnk1W5hyFWKQOGkCPFaMofK6Dk3IOBCUpeqUmYujOD8z8tZ7D9wZiYl4QZOLb0fo7F2+PPEWvadfxTkWM1/eVQefOPeQbBWFEngmVRA68emUhFu1Nxt3VlRC/d4068vnYZplKaxFfdBldYY+NM/1mDeHeGhPW1Vlyi9Qg2m8PxTn94xa7a49a9BvkiVmH/sOhnmHo+rMEAxO1YPWwGdk7FXhjYApNHaW4cdVoKvRJgsQWeWamSnJM8UJOqGvmnttHWWN7nZG1j3nteor53RfGwr+dMtR65Ue/wkBKz51Oh2uH6G0hIWwSbZuMdh9GDZ7F5jRPZHIo17rpUOv8brqWf4XGZWnukFjCqgYVqpaX4F7SRTzr+1fkIEq8+fAGxOY0wrozHxmn46FmbSKU65dDJrQSjuq9WMuZHDSsBC/6PIKKTD3S/a8hzCmMBuceQmx7LdWG/mCybDLlTq3kvOKxXDDdlKdeu1nE+BhQu+ws5v2VRtOWg/Dt6Y3lb2xhc6UvPd5W8/T+VAy/JSUUKb7n739/oHV5OBcfDeb7Wx8Z4jCMp+eO5Od+rxht6cgfxZ3IDnjI326OsBYbyBSpMvbsM2dQz2ds3jSAe16ocuHD13zapsD1S+TJcRWIyejPyC1R9HR7gutOFYDBNfzd+ghTlFToqf0C+n9d0bAwFSH2FXixOx7ZMx2R5hWMexZf8C9zGF0NQmDf7IJdaXfB5jvY9acT67ckIPLtNUgdd4BWtgTzXY/g5o4QWk5eT5fGmTyrIMXmwMPcFPwNkQ490Du/EZ8GppjvdJSEmcZAGIyeBLtuDaYMySR09Tktr4eFRxspq+SHMtG+KY/R5K5REsK54gIe033NxH+n8bTzOVMdGllYfBama29Q918WrrbL4Po2Q+YvVuDkr9swzbsfF4h2wc1ysGBl/Bjzf8egJPIRbozSYWnyQO4qXMRgu3Bk5ociLugxNlTkY+7awdSpFOXbvxwtwfFAjC9+zMxEUkA1tjskQGvtfRR9uw4fszDkL5HEIIfrWPvUFrpPF+Hox1ysHrMdko3b4bORyNthAOmwZnzpq0XX3uN4bqujRXdDJ5Y9c8LuxGSYHpkMu5uK0AsaiXb5Nj6RfIByuzKojWyla6IUTUOqIBcqRT/XIgQPlOFa/yb6qMgLv0yLIPFRRdi2TEqIP/CKG58E4NPBUhgsL4T4mbWUNWzBtK8SFEuJQ53QjNywTBg+LMPOIdOE2LF9qT25Hw80LObznwoMzZLl+7IwLD0sxrblWmx9chzaPW0wO67OKYWtSH0hxhvaN9FZGAipP5k4ui0Zpz48h/zvKBxcvgMaKiVgigvkvMdB/IO/ecVgkQ+72KLGyxJ9z0xFpt0T/BixjysMJWlYvd0i+ddfhMxZBF2JBZDuLDR///aTudXYdcizj4anxlMe3qUsvJ/8AIOqB/Lyr0RIaXbTcu5AoeeTEj/9n+WlC6H4aqzwIV6CUmsSceFuBebH7qRhylout47A7ZHGTBlqIAzTHyi4rBpBJSuBN+cr0k+vCl/HFcFzayCMj8VgVFM47DZ/Re5RTVbuy0DF0oeY1F6KS+9iMfqULWf1nUY3bTWekngGg8eV6HOmHMP6yNPgbyV62gqROVyJbuNuovRjOO5rLUa56SZ0+ylwbNt8DHs1F/OGrsDCc4SL4gKkB83nrt7D2Z2wyGLbkwbsXfkI/gUH8XaiDB9/joa12nkUBMZw4kA3xhZ3IKA5kMb6D6nzIQFpZrW8craVRz5QiJ6tQ/HlPYgx7ERTSAKV4mK4Ny6W6VMSuUpVjAkXX8L9TB7EZk3j5HWNCDsuyQN6XdC5dxGLx0Tze/Q9Eb/eQ5xiPM8EJmPQqEciXojGCrPX8AgqgcshRX6XD8cInUu4+vk4hj/6im23lTjCOwt6TcrcYxAHbpPixwJ3vFjnC7WgWBz/6Y6/2q/x1TEIf9fmQHsxMLpgHfYMccODw8MxLGA9vBXN+HhPf46dHGQx87c2fY+IfKv0AiQXp0By2gjonTmF/wGz8ADGAQAAAACAAAAAQAAA6DYAAA==eJwlWnc8Vf//DxklJKtJKUoi3NeTlkQ0pT2Ulkh775LSVmkvDe29uOfintveSrukob2nBtLQ7/n5/v64D8k955736/WcSnPMgMkRh3HiqqJ8bpEJ48ws7B93U4md9UqJSOitdC9/XhluVV237pQedU1E5xbfRqlqa6G7/UGPNn/jpYy9O9JalsfHGxe0e10eS/2YBCw6aQ2LfRXgfuuzTOj0RBq/PqFdNV9Fq+oq5tmpCG2mokPNdtjx1wu321yWK0WWiBl3W857OcN5eHmcya4tdVr6odXkx+k3nGsrXye310YPLtTMDi+Vp8uhvHrwXLLH6sS1aQAO13spk9zqofwcU5TrYYdfravgWKcG6LgnTzKTLWD8ow4MlzLk/tF60Ex+I//i7snZ+dly6XN7fOzZFdsWGRDa7hBqGKnoFpOFJX56rJoxQ3mR7qT7kVKkrHs1Wkmokq4EHX2i5OTkKPtMq+laz3wrxQNTFZva5oi54ivrk83QaKaaNt7MAr1Gd0eGJhSexpXxokODoyvndURf98kScOOA4r9nAQ4tbKTTvhmoM80dI5FVP2Cud3WsuFNGyTq7BGsXOqPENBCrMjsheEMg5i3/KtN+X9MMnTVBhmxriuuwQL8ljRBxwhMFm/3h9zIR4wun455Pe+SWr4gJ671xoUmOtHCsjRHXrDDKvyb0HXzxYkw1/OrcFH6mjXFgmS/uPQJe7x2Lr1umwsryGAzKVRm3vZJuY2QW7C31qL1Ej5P77XWzLGYpPSZmoemSRGXz+yw8nTFe6ZeShZ8LXmntd0VqTwbqsbjvEphEu6FVtzDxyiiRmHs9sWVbBFZNrIdm4+fKxnsWuGbfEGn79XCP0uOKmYqvQSo6DoiFsW8AHo1uiW713bBosxVCNjpjWKc43A9ribsP6uLWx/mSdvGELAt0RZtyN6WFc3W0We+FES7TUO1Dezy6MhTnOvXAN4cgTAiui24v6uFAaz/82lENhh+2eJ3eAvn968H5VhMsftcco7dZYOjhqkgqGYJEl/E46joWF+INcGuZga2HMhF/KAtvG2bhyrksxARnISlAj9R6esz4mYXbffWYlcPv5+jxbJcer8JCceS1HvtdluHcIR9Mu/xeev4ww/fC8tBk9cUGsyYoO9MLt9x8EL8oDEWWEYhLb42U76F4XxyM8nsbYrTHdZl02BdZS5wwdGwj/NR74+HhN3L3/gkpfZ0n3UrqIP9Re4zTBOObbSTqXxqKdc0G4++nodD2H4ED9jNR+tse84Oc0Ca+F/5Ub4xBNj3QMq8V7NI7wKyjFy5EVMeoMAekzbSHYUMAItp2Q93gvli2KBHrQxKRu9KAuGaZuFbSIm32Ij0WRJCb3E/xaT2262OUwnAVfmMNSPMwoK0ztYJfq8xVYXlXRbPTs3DVJRYtzzbAoH9PZU+SO2rZXJd3ahxe/orESeNWeGAagp4f26DBo7ZY7dkK2T2aYIq+GvKe5oq+6hyZMbcMJre4Lz3dj8i+oMdiNdYIS1vVwoSv+0Q96oSNJ/dJlfsrZeqSh37rng1D8O5JiLkfhxtNhuB2YBByc9xQrX4kJr3qgIoryZECZ0z+7YtPnl640rAxnt0+IPMNASixb46qW0JhNSoW/2qPxbCp8/F11nrEVl6oceC+B3uo2LhKhe0OFcu6GrAw+I80OaEi6pCKLWtOicc8Aw78UnHnlorILBXmDQy4dFzFBQQjrs01uW9UEcvDdsjVXSF4m9ELY0b2RunEcGSGN8ecsa3Rs0IrtDIJRGsTI+S/9cUKzxC8LLZD/jZ3OfzukRTXtsbD8+Ok1qCf4n3+upj0OiNuVlbE6WWxTSmHA98GYNHW8ZDgBITGT8FXt6aYNaYRMnZG4Nbhmogveic76/lj7SZ7NEo3SOcy7jAv8MH5o+7IWNQdiGyNHKfe+LF8OJIaL0Fc/HpM2WSgNj7DtrJ69KYua8arCDmrYspuFV9SDRiapqIk4Kz20O+2fjvzVYzwNuCl+U1Nz2lbxLp1ZQSaLMDScu7IqWuEWmuqIaCuE77fbAHr9LG4M38c4ir0x/n8Hjg/tw/mhVTG8eWVsWtLXTw5WQe/Lv2VjTtzxWhvOfj+HC7LU8/I2XLPpdjXHlf1E7XTIz+I/t4bja9PWcUm2VhnUW8qeibGoNXPtvh1EFi3xwu/zBvA13WU9Lf1wcBPTpj/yA6ma9xxZXyBLE4RPl8QBj1zx/t7GrhmxKFG74m4NWIpXu5JwZtVK2D2zID6I8oqxR7X/MwSVFxbrqJptBWyO56Uu7UMyCL2YWfAuL1b5Oioq9Kkj5Ey6OZEeaioWBWdivjf7VGSb4Nglw/i3NQS2fHBcFjXBObBLdGq4TS8aTUb+/5FY9y/upjiWwZzMnbIviHjxbz1Jrm2pZbY1ZguDb27i1v9EWmp4y9K+6QS6W9dFiYbM2X9CEs0fnpS7vcahs13BiBsZGeMWxCGHy/fSZcGN+SVjz0q1KyD0oMmmOJkjT4uZjhUsx5SzDwhdevismM9DNrthWtBTfGhlzd6tpyDol+rsc95MVYtMODmwEPaFkUqCkz6ajL7ZqHSbT1O972bdrS/CptXKjZ4hypuqopT1IP0Yypq3lRRZaqK1SHb6SkjUCV1NuY09YPe8F6297okvfNeyIIqzdDVOhBXvnaHSVQ05tEL7tmGoumM+/LtnimMnL+KNM2VKYYCufavqjSkP7cnbzZPCJaTk2phQO9n4rFhuzRbdEI2JQ5ByMhWiCx2kyGulrgW80v4GJCqFTEywwnVIx0wKMoREy60E6uNVTFybDPM3w9UyG+HZ0vD0ex6FBr+GQmLL/Nx4swSBG7bi6sWUTjrasCE7HnKpOubNMVtj2kizhhwI/pEutsnPbyf6HHV+6AYHwnA8Z2qNnf1e/xKMfWf8tPKf2KEAafLGjDnygbEfJmHoux+GNy7Hm46VMBs6/Ko2t8do58Og4t/KwSERmH34HhYTkvU7phYH10rrJF7Prb4t/Kn5DSM1BpenZVW9a3hf2yBmNarIEN9vku5cVaSK+ekzAUP5N1/qS2jX4jIZenS9+hyCQuqrmlX/ojsqFgDSbM90a1/JE4trosyj3zxZZotHpfzQGHzTph/fCyiC1bgdbtZOJ2+ArvJ70bjt6Jb+zXYE7kTzQqMcYC6vfDJSiU0762fh5sBR72eijP37+ZIrjup8PZRUaOnigrE/9AlKuxOqZgRQ72zMcBIuxxGhzYiqo3gYeWGWDNMMDWpUGKb6+Rcw51ypaQ5loW1h9OZEVA+hcH2KVBwVqe1S82U6PH26ORqkIxGG2T7sHuSHO4A3co6KHv2iOxqURNRXXwQt6IXbPsOR1P9QWm3uioCjm+WwqTdit8vX1Rw9sKw1mY4Z+yGJYe/K5s/avDBtTXk/AH5dsIUc2e0xdlmMSgdOg9fkw1od5vcnuHh9/sbdV1dAx9zA4J2qthqbMCqfyoqFnAOngYEfouXjLOZ/8umtyerWF+GZ92rIpxzmmqjYl+mHnd79EZ6sYrg4sVIKV2C8MnNcWB/DfyYUgt1zxnh6rBr0v/SYCn+OBb9qvqi/M7OeBLUCJ2KPmg23SmUXzkLlG5ZFTDYsgleX70mJfDGwRUWCEy9Ib9GC7wne2B0Tl+0qTEK7SYOQ5IbsO9+M2SftpYZ/kek8VxrcpAa8twdfuuK5XpJZfhu7Y/BdfphTmRVbO9RTreEXJ15MVYZzX3dqW5ANvU6y8uAPn9V7HrvhU3+xroW1vTuygZcHHdaGeNjwHVtOPxsLHW5UZlw81PhkH1UsW2toupqFfVd+uLoShWfH5Hzg2ejSZ2lCF+xgl4fC0c3fwyzIG9/X5MBJ5rifu8/cjV/utjZCuov6oL51wbC73B5rG3XCqdHLhFHJ1MEt7bAgCs/peXdFnDZ3BpfPT3xJacSNpn3QUb5VujXtg2GNPLExlnmsKnugfzwQknOvaEpnnRQwXobHElsDfPo/pg9pg66JoVDsRmBi5ZzkDhqprI0fIS2z2qb9LrJKh56lWq/VAwSl2wVPcxj0LaiASfXGmC+Qw8vvQG+TQwoWKTiQEQPbUt/A+YeNKCmZMKR/SaqI/e+shUWTVAxeJaKRvpcSeq7AbGN+yqLnm+R8Hw/3HsQhFbhn6VwRJG07fVV8tc0wYLqJWJZ55u0L5ymKUiNxDBHO6z2qYsPKf4otKsDx/rNcTLJCTP/NEb0HXt81vbGv8YDkNYnFu1O3peow2F4Mc0CDdOAkH8HxX7WGpnw1A1Hev4QG0t3TE9rjUVPqqFbYXu8Dh6JgvA+KNPdgImT9Ajn3gdPNcPjbV7SkQJ5kXg/M7+2vLIw4HmcCpePKnRJKioxq/iEGiA9DbjT0ICuxPjZXBURRytpLo7LRD+jPop/K3ogXxN4zxGxKuLJmct+q/CpxQb0ejIHrvaTUGVOC3R0EtiPDsXd6etlc3YtvM4okqqNqqDOAUvM8vRG5zlemG3cFL2CF0pJ4Sh5G14VXbVmKAnzxa0eUdhcRdB+ujlcR6dL/bINcehmVbR7ZwLzpB+yZ8o9CcRRqe93Tdw3GaPfYlPUX1MXLt5mcPRpgNO/ZiAlWg+bitVxeg375AGe8T675R8VY8nrOOr0Jo0BIWufa8+Q3/Meq2hhYsCsYAMU5tf83yrG7WyjBPqqWHFJxftFB5XTjl0Uj1V6/Cn1xopEFbc+qHhK3M9Us7DOlP7faCmCPiRg3+zGmBHlCvNrZcViUEUc1F2RMR6/xOWdwOJHVSwafE/GrmoFm/UBqBBsL3YRr7Q/P7eD+bouuEEslBq1wu7JZeGpq4KAaZ7obZwrs0fm+K663wD7NttiiZsn3nz/I1H1XbEmNwyx66OIzQHwTKiE0T1tkN02GWvWsnO07KaYalSMopZFlfT12+YwV5M17p7cPK3ixjUVLb/OE/fFQxVdsYfffHr85QcqZn+mr1/m1//4UNWAmBByIZK8YAYKT8yE1lePrt28EN+vgiTPoN/XNeDMzrLobGnAnuCVMFxuhcTlnfFwgBEaXzXH/TM6UWK2yiGeKfmqAyZ/8EPLCEt8dTkgYatfia62vYyzGA+r6zektPYAmG7Ui65RffQq0UvoZgvkDaqMeS2/aAvulEPNKq8kokE1uPb3gt2MCogYYoxZFy3w8GxXzOxeDRXOdMH75rVh3UuPbnl69Et0EqvjZXTZzKMJtQ2wyg6RTm6d5NtwB3nE7vKY2H6sN/d7Q6730djqTG3mKnHESMwy6r8Z+z6v6eZiQHtyYUfLP35FGRplFHvdCnrfvSvkCuf16ZO97NCquL5QRcOGS5Ae05P4KZHeLfyQP/6aRHVJkNHNHktMZDtkmVTDj5paKUoNRummukh2eyaPco3Qa95b8br1UnwmRcv2AdHi2WiSDBiULR3rjJTd6+xQfLYsdn38J64mWbK54hfROAfCUdcZvVI7YfbQ9rCq1hW6nATk/m2MIKURZk5Tkdi9l/KljwGRZ9tqDiyppBz63VQqVyJPexjQuJ4BncoZ0Ivd5Ow2FS/J/X0rmyiR3/Vox1m4kiNZzPYe/LM7z25JbDy9Y0Di7fraPyfYcxeoGBpYAv/5KhYsDFMCbdZiyMJCGft5gUz26o7u/h5of8sDVQ7pJM3zvPgdsxQxr4rj/bRybEYtGFm6oOuMnoh4PUviCuMkJqJY1uUF4EJKYnrBhLZKaZt/0rZ8Jdy00UoNo88y51B1LO1eFt2+B8K6NmDZ4an0nTVP5tyoBavJLbGQHpKc2RPpgeelvN12eZ1dqvV+uFrObVDRq3ma1rQdteqLinLk8Rp6e/s8FQbm11odjh8Z6KbiSDUDftHLOgxWkRkxDCHxKqKD2GWP8H1tDOjf34BTIzZpWrq6o/cNPRKoCc/Jq34D9ViT8FRzZIEN2pqdkgNGzNE7K8Hrdzlkx7ow222RaPvuErHSHikPK+JQG2vYy2cZdjoARWkVMaKaETZsqS7GseaijfwshjXxmr3vHkqd/qZIm18iRTNNcOGHneye8kXKlBjhXP4OGft9oXRxawfrWEccfRKEyj/pIwjHmeK/Ur++o39iBRWbZ1LnNrKnEeM5BmY1dhY7drRUev1i6v21lAXi80NFY+aYYMd5Sj/meF+3/cpqcv47Z+E0XcVKdtorUw2Ywu9fDzSgVt57WVMvE6VvakH5q8eLQSo816kYQO9fO5t56LsFhvScLwFzX8gF9szm39Nlt/MlwZhzml1Fk6S/204ZtzFO/jRfITU6F2oCJw2R70342Y36KGYpp2V/0mVZUvOTpsuMOLE4/VfmtFkp15NqwT+wh7S5/kxMd7qgzPj6eEB/C49rgpUuTVHtxhCUrOyBHhO+y5ft2+XGBgOKhvK8a+8rPZat1j79aYq4cSpOU++fjlQxmTpwNH+Xxpm8XbDGgHVLVYxkX0cNZr0M6l8jA77R614RKz3pbWHs93MPJ/1P2+zeGTBgRSbqb9ajoKyKohAV2e7UUM554EsVh+gHN3YFo7yhLpZIHXwbtVqCFr2QwPE898cgtP9sjrIb8sR8QVW0GMlsmtddvhcmyYxHThIr7tj3q1CuP/bBsVdvJHNuBUQF10SZkzkyfMQCsW3QTRLdLkmdg+XwO12QYjMc170jkOExGx8qj4d3j81YmWJAc/pcbz6/DXfy97oKPz5bS/rSl/Bx8oK71blBuy9zgbwZfko6st8EtnNJv7XFgDXUgVAHzo4+PqGE19jSBwvJfysDWtobYEqtaxLjoRgtz4RLmLN2kz2zPs9s1lnFycs+cGAm1G9JRtvghsrW3mWQd/yz+M17IDta35DRuVWw83gZvDR/IPqJZTCj9zq54WKOcWVtcDTyqayP2CHe2rvS3eyE1JqVI1urbJCb/bujRstgNFvpgX5l1sv8FqPl3g5H1NrfGHrnPrg9dBY2tlyGMrntMc89ELPy+sv8v3+UDovWS7BXptKJmjXisIrDxSnSnvnnxqszmun0/8BDV2TqPRXb2M/evlXxjWft6UFv5Dk13P20yiKTq+/VrhpF3hMjmY7sMuRAY+aBPK9hStaXFIlfrUcXnrcVM+R85sPP3+vizSHmoxbkQ4tkdNpbJKccyyHrvDFaRF8X45g10me2ETaFB+B57fuS/G2PlF43xeynPzTJ0Uu0Q+ZekRET68vgrdfkTmEjmA+tiPmv3XHisC/6HKyDjgMa4/3CBrhr2g4Njofi1L2PMj9Hgx1vFsPBzF5JcaGefagMy6rM4q23Knu+qphUkKi7cfWF5GeqSLig4p2dinN1DOy9Kroy2/1jxhvJcyeHMbM8UxHLHGQZYMCzKdTAhju1z8kFhyd8DTEgo5sBH3nPeszEz8Kz0Jn9P6DfMk0j/VnxHnuMXsTuyFmPpcYMXLkRDT2MEPe7Iv51MMLK0jS5NrZYCqbWxyzYY9idAHxZcVv+XgyWy8POyrZV1zUnHn+X1RVM5XC8rwww2i7DB6fJU5fTSvjPgdKhYhWYH64Cu8Y9kKKE4sWrYPgtj8Wt9gJNjQzleofuyo2Hlkrs3Txlz/YFyo3QNdrz7GPXb6soJWdPccepnEGNaGYY8uA4fa1uS54n3IC19PkpYw1YyvccLsPs8lPFMvahGuTNs/9wwesOMCN1pAb0Oqei/EVmgHFblK/79ahaS0USNbZHmAqTuEScPDgTM5zXo7LTItx1/ykNqnyRr2/qwfqdIrUsLsq0yplidfm1JKw4LbtWT5bNg3+J610bdHv+Rub92StJUwskINgZtpNskdm2HCIb5GgazXDENJOW2HW0JpbVACaMCYDni14oWb9UuzsuXlltbKQ0fBsvW/+c00YUrlV+/KymXHqZjk/Bq7WG7dwdM97GCD2+2hWk31dUPKLGPc5hx2OujX+u4iDnUOz7N/34Ueoes0u9l3rUcymvCR4Yp+0beUUcTK00p2+o+EH89ODXOucMGN09C345ehzMH4rD+zbj3+6Furz1vtoj9erhWMU8+THTC+XYd5Tq92XviDqoln9Spm2whf3Jn9L90U5pd+aDePp8Fu9yD+Xx3EzJ/pksCTkbZMaQKzJpTVV5KTukWs+ZfqVmDvD5/lvytGHY0OyNJOz5KzcaNEFJ7Sisi4xWelsla4418VZeF+QofsxwSVe2Ku7kapetXtp+3Hsu8V3n8QPlG3PNuzNm4qNsweeQJITO2IjHzHR1mG9PECdjqdkuU+kXV1UUNqOmZRyVwTWjlINzqQ1xD7D2jIrO1Lm1HTYpwUHG/i6pd5DO/Zdpo8LShB1wFXMifWBNs9VQSibB/Zkf5h41RkGxA/TaDFFzfkha93syyjpZHg40RpZzIWc0TdSDJdoWWYNlv8r8s8MW207vlduL78j8KePk8J8kzZYyzbQH63pB7ZcpCwfVQnVlMA77d0SFL0sQZ5Gn3GDuKt1EvrOjP+fu9CMNqMDO/m7oPiXtYTllnMML/DL+hN5O7DLsea3pZ6ueqnAk3t/SI3bR21PO8tzkbW/2npv0+PfMBs1gQATvvdONfsheE8EuYDSeflDVUutxjTk447EmzfsHBjU28l/S3kJX3WM4gv5OUxqcmYAQk17YvkKDe6V5cvZgc3hIohQO9sDuIcXi4VgdraaMl4e5c2RY+Zsy48Fd0TVsglaTHJA/ogLG3YpBA8Nrud1vkebY7iaaepVjpdlNRbN/cnX0/zcfq5N7YUh2jpJGXna+aoRcZjjT5SoUcnQ39Uzhecowg1swx/Ti+YbyfbPJ56rU9X70sanEQ0We5z33bEMNqMDv/TmTm9HcPz1vho8B1q8VLGLO+U6OFL3gXDYTE7uXYGwLegk10mQGfTArC6u82RM9qXXbd8mjJsyBV+film0ydDvrQPrNF0MlFxk37LLmjbmF+OxyxMlZc6WlcyWEOZ2RJlntpeKZQDy77YsBbhs1rbcslOJEeznwJEaCUs5IwKKZuPZlGfY+Ck0vF6VL3xy7DCc1CxD+rixs2NnrUo9rO7oidv8JZSTz1wKewyS5mvKCeXbueltl3gpqHfHagZxowQ5TmbNZsf+ONmQLu72OukaPqtklXelwdp4yd3chdqII0a/pW+yHG0ZHog5zr0NtZjn2urq8l5EXs2KxirYD81F7O3X+VhaiPVQUJOiR21TFA8v1aJAZg12PhuJLpd64fmgw6v3OkZm2eXJzp060dRogZJIjst+vlK8OtZHm0gDzT7XEQf/eUrHTKXl6NU8GV45CBe016RIxGRXdt6NM1z3Kp8mvtPncw93gEm0314uSwRxvfHWWYmzdU3nRU8XbSSrS6Ek3InK0h3ap+EOdtuaeg/ckihl9bTP3tZM9fvlgZ2V8CjHxVI9NxHevV3pUHm7AD2aBV0YGtNqjYog7818FA3x43QfmpSf0s3rkzFR2qBY7VFSLcULGhBaosb2etP6ShcXl+DmcU8rw8ci8uBrucxJxd6E3/OqZ4HTrXXJi7xypVbpMfk29LQk/c8W2pyr+857Ll7yF2t5lrsvpeYfl77uzsnp3ZXQ1dBErcnLfkHWaLgMdoGnVRbF82EVpyH61nLxcSBxGcj8d6a1P+WxHOJNU7rLkO7sm/ew8f5b/LwVX6XffH2zX6phndy0corShzx9bQhzfYT5njt1a3oDSh9ztHjOd6zBym51+Hs9wz2SANpJ7/rSlMg6wD0RRE9fTOyYwG65hTzh1NBb5R3thktEAJE02IGx/Fk6tnQMrn15o+DMZew7NQoT3APQvMUjjXFfYPaqCmW3yJf9qgfyu6gm/Ko6YcMYHl68LBmuCEGTtivWrHFBp8WRJ67tbU2FboHhlmWhmL1ghEeT0P+6iE593IuePfv2VE+WXaYO5p/UxKm4zj90bpiKD+7/V3oCJ0w0oy5135Bkt2dPWU6uC1jLj81yfyAefKtxrZ3KX5979V8WOx+elFbX+FzvPjERmXWrnhz+1tM+iDBhoUU2rp57WnMdMH0FsiQEPmX/CSgci4HcUpg/vjivfqRErs7DRi72ph4qPmrl486w7dp+PgGFmXawpb42ehyqK1YKaaLe+Liaw3y1s0UVmxjijoM4B6RyzTqYVlYfX9ln4tc5Tsp03K1tbLVb+rimX7nonTE6xS02uy8+lPh0YtUaOc3/bzxoppfUz/KzuLlZs377Ad+bMH29UXCPHXScyy1HzrdZzbjy/LT29MbN/NDU9l9pYidqfRv1zYEadSO//zL7fkHoxuzfPTg/8MG6dFPD6r5xNY2YFMBcfZO87TWz14C7O3GkLXXgkPkxwwY6swZiWl4kRn/UwrqLHrcPtsXlJN6yb0gkRu29J7b3fZOZtJ1zITJFTdj4wsbBFfGgVvP+aLcuDLVG34lzZ7lQJPlcKZErtjjg7uoz/5h16fI9qo+nwUA8fKxWhDZlbVT2SjFWM4I4uM4PrJ1DXH37X2vch1/mMU5lFbLhbs3DuqRd9mVrfgh5gR3zUJhe69iVumXWe8dr+fE+Dm7wn3xPADqgjl6MHkhfdVMzZRz/soGLvefpoKrvbyF2YRD6ZtGOez1wL44nNUXt3e6z3aYNMZRYm/wzGIfaglWEroMlfjYv+gfhr1AWJd/wxa0t5HBhhh5RzVXHEuw7uBDVAwqC3orwwwTk5JwePfpPpL8LFIcwWz0zaI+5+e+hamcn9n3pULNSjUjrzFDP8ePqKJbX6djpzGzF+hHy/CZ6LvfULf/aCvvyIGA3iTFZlM8+z58/iWZ4wm8UmqRD62546vI7nOsOd/yOPVl+kbpL7LuRyt1tjlcX08j+ccy/qyWNeMyVxN/YnGHChJjWhdDMOXZyFevOqI6JGVSyKE7w+OQcRL9rg8Yhvsj9+JP58TcS3FYGoGN8Kg++4YP+Yv1K5dyUsnmCCh29PyaRod2TnRmOzQ76UG/dG7kpdXA1yQ5/DQciu9VNyhtjBp1J/lCPOyp/PhIaa857PY8dzbKrOTlLaWymgrrdINcKu/3jNfHWOnDULNMBpMTW+QI+pzOtmPGMGZ/DkvYrpJ/SowN19T6uqa7J3mG5vgIppzHcHV/N+Zgb84TmNqQuHDCqSme09OZej5IkzZ7usyUIZeErFYs71PbXVp1cbOJ/+Lq+Se+Lyjsm4tKsH5oe/kn6/jeGR2gcLhrdEeUsfJISXw7WeGhzZVBUOjrUw83YDHN1mjzoTG2L8q2NSMSVUppr/EU3qc2lyNVVyd/hg2JXOiNnfBIW1j2iGJOrRX0+9oW8t5i629ufZZjGTcA76seT/bBWj+zKDUN9smVNG0MN+8xXD3Tu9CJBxPGM7Yn4f5/OWZ3v0/o3vVfrgbfJ+dj0Vbr2JBer6QOK5RvuPyiZmhwGc2TX6nCe9z5F8uDk10FfDDuvIWXTm9xqlUKoZV8FUy2b4PaUzjpt2RFbka5npkiDiPlK27R+ABT8/SNmFLfCsTkNUvWIBs62/pL7TMel0vCaep3+TI1G5UubsTZl06LtcG2mDv34R4u7ggk7ryqPaHTO/+/9MdB8azE7PnjtH2hxamH7jsR7Bix/4VcxvIW8sTTUHratr84hRhxfpsvz+IU3N4rWSVtYgXcmVrS31qHZSxUXy4MvVeX7hX/T49UMP1996eLLDPN8wTRPTkZ55j9nEhjP4l4WfN7/IHKNAzcjZfv/7/f+N0Tvgw/eedVYx768edTqTL/TK3g87yOsGORI9phf2XQAOl9aA/czD4rAjQS6FvJJmB8qhZ/xonGnYGjXudcSHqAB0bypwnd0Mhekt8aVZMDZE+aOgwxPp9PyZjDFriJQta+VEbx9k5nih/PBgjJA5SDS7Km+432T2R1PmMQvq+WVqkl0n7oo6foh760OPW9ySHKU2Nf1ZS5pS554z76whP7KJgZfE7TZqXhBxvJbfB5LjHWwMuMP+Mo77bsTc0CCIWHbj98zFMeyo54ghr7rbEMX850TcbafWD25ogIZ4iVqqh/PSVNHd6YT6k/oh8c996dRrrHSdHS2NvvlgKvVxI7H5Ji0Bk4854nqV07IiuDVW3rDBt5LWqNYxDIlLeiI1vhEG7jRG/K0nUj9ktqxs80f6LYmWoN1N8DGlEqoPrax7XLaN8ufGNm3fY7npQ7pGKiXU5okXY5Vidula7FwNmN8fkufrNv2nXXa4M3JTemzAK/HmM1TaTV8jr/Poz0OZRXZTz8dQ41Xi/4gJuz0zrxs7QFlqXwVy41YtAzpT5w8O5r2Gq7hDzztHj3hFD1nMV6aGnsOcW2F7nISuq48l3Ot28cLUjRlybMlZmbJ/tSix96X24FZQHVS0yY3DtMgeuDrOHx1vNYXjyhDo8qIwJrsLM0ZbRJ5tgtzm1yX1qBPCJlXBzqTH8m2pB0pem2LYQ384Mk/c5D6M2CkXUYsS9+nhUYm85zki4+hX9LhmRtQEZtLxxMi65sXa49SHra4qcnh2Y+q7O88bS+//S46sOajCwN3vYs6xpV9rV/KcvFeH3LN+K9mF5/xTMZyZIJizdYjkZ8fSC5lv3jMfgT0omTmyAudQOqNE/v50Qs/x3vi80hVml25J0GeDWC+oKd/+pcrhRX3g/bsVplmNxYqJg5F41Q9V/etgQZdd0mlIb4xpMwah4wQWzbvgUDtjNAqqjFH7Wsv7Pp0w260jhlbWYxHnv5TaFszOMIt4d2IOKSjOwtxoA0aTs3vYteYRi814vi3r/sup1PX//n8RdfA6Na4H91j6QUX8b54h8Ie8Zl8Notf9Ga3iKmfg7M5rA3hmcuIxd3qNeTg+kFpAXFRjDnJiBnzFz/hcpKI7883S02b/6ws2wVvlRKNQTOr0QD5NtcPFoVckpvJfGZmSKm+4G3eNq254UbpMf+PqZ9s0Abn1BiDqQ1dkefdF5tnpyNjYD78PDsRt66koDArGrB12+LnZFZ2cPeFWuS6262Yr3akvWVf1WEHcWqZB6Vjrhwwiz3s2oo9zH2bUaWPq82/ufPQvdvV8Pe7854dD+Xqjx1XuKZkd3467LVmxG37stbHUh3RmPge+kpkXVJ47iznuZRb7IPlfRDzEEGtbmSO2k/ubC4j3Slos5O5TYw0YQ7xtpu57Em8zzlvCyq88YkLeSWufMOzx9xDtHOpFWBb0/e4IGjZHrQeN0WjldMwt3wsno2Mw5PwUnF3UHzlHJ+GZXSwu5YRj/zkLzAlx5cwdsWVIZUTV81IWldOjLL3efwBxzz0HVtmgDaOe1R0TpYT9C9X8OaBHuyInv3r0Og07j/uPBLFqTX3j57s4npE5xMA55u063P9+akAAMVJKPDi9Y2/j7KZTP4qoe8megUrYmfWyjtkvgfqxj19ffCRHiI0anF9/dppUziOTnMk7W0PbuV91bDpTHu4nmqHSMC/Ejrgu5+wvyA79TOXGrTmavcRLg4oTYRX0TTKp1T8yVHz7lIjGaf1RNtAPvYd3gd2EieiZEYeevgnouKgHss/UwamngVhQ2ACTfGLQNKMX1vDZV5Gr+4g903F62HMO2fTnc63IW+rSZnrSQmbdDJ65fxO+j3vSMgu41OS+edbdUeQt9W0zM+Bo4qEW+1nkIz2Wkeu5X/W4TH7c8meeZd69P4WZijNZfYseMERFe3pcCnG0f81zue0/BP03lMr47EqwNeov8TObylQLX8wcXwZLA1LlrfNwWbZ+rIyc+0Kq8fMmMDvl8/ma8TMbMF8GttbD5M90bAmqjccJLfBH1x+lNQfjS0gLrOo+DnEfhqNRtjdyv/iiQVhtXI7sCccqifjqaYBQYzwfJGgHs4MPceR5ec5FY+hdnMuO+tRg8vjAJWZzX+oe996b+/tH/tuTx01L9HjFM51lPv7NGZ5gJ69J/avNszrTE5PYw3aU1SkJ9MTkZdT1DezNnFUQnzuSuJvKex0lVyLZgxoURcNxp60s7TFbMr40xj/FXj7tNEWRuwNyB72UZu/nKaZtWuLU7YaI572W0JPrUkO2/NIj5L0ejdrFQ5vfFRWGjcT5a+y8M4ej3Kd2cHlfEQX9bDBuSAAyj7TG12eCekmlUqu1JR4Fcz/04gG5zDm66dpc7nkdcdyDHS6EuOrBjtdDr0ev7UcPdzLh2bn7OPr+OnI5gp5bRHx/Jy9GFrZR8thXu9K/K3uaKwrfc1ZUlGMH7MP7bfZU4c283I9zXGEvMolacZmdoUNpebQlFuwWpGHOdGfkjmkrcbX2aqomx8oc+kGZMswW/HkqMfiZ+rOCnWPFGw/2tzMyuJIxumb0EvvlByXBYZb8bZoM9x1xaLYnGj+LQ/Cj7FQ0XTwSt/c1h2kZZ9gtuS1zu4agc4feaG/SD4czMqUfs9hzcvghcZrJ7jj5RbG29WU9EpljD7W5oOnAPP6Lnz+TOmfN543nmbVp3CNxkMEZjWYXrM7n3MBzvlyqwo89do0X9ZxZYYVSFT/stJqn7AdezPD3yC0LZqpul3VShR7TjjibwHuc5J9N+PdbPYLwSTkone7d0O6xtvc/aaSVSU+0UrS7rPKbGr2cWXKoU2MkxTVHE/sdcirzoBQNipAqIxJk3PL3mqJXq7Cp7Wj0bTIKFr6TcM17NlxiyKst8di2OgnbfGeiw91haL5sCLbeGophp7JQm7ycytw9nt7/kzuLZH6N5Y5HdqE28TOrNFYxllq9nhjPYBbVL/6o3U/+fa9XA4vn/dQ05M/8qF3e1IJF1OzwaPKb12/k3ELpJ+tKVFjVNyCWOf44NfQV/TCW9w5mznHV6lHAzzjZnf5ALtvq62NS1m35sDxDerZfKmNfWfufX1LOf67lJ42jIU5qX/8lF8MtUO2+LRZVDxJNzk6/3U0slbWmR7R9LD/CreN2HO06D40Kk2F5cCJ+eQoc0hdgUKW1eDR3BRqOmg/rG2NQyWgBrDuuwJNLzJXt6bXU+yvUre5V9PhGXa3+fYO2c+gJSboWp3ynVg2vpuLwfD38OaP1ZtwV39Pvoh4buLOFzHPN7B7Kn+d6pNQm56l734j7bM6rEe/pST2fv+uF7ijPv4x+mkofnMBuFMsc+Yz6UIk/P0AteMVslc0/Xz3ghxh6Sb8Riiw06SnvmmuUWOaN0Ue6gJEA74t/S+d996Re/ivNot6N0zoUfkWJFKHZ6kNKLjvmp4sd/BKI509xG/Gn3WzMCF2OV91X4rRhNzakrAYc56KR6yqE8tkSidE4X0VjOjBQWW5B7x+k4ml3Axbx8y4p9HV2/yRmEWN6S5+Vu5QK5Pmkc8Qys0AedeER8XzEiZmWf19+uDWGcZbZ3OdpetuxlbM135mpXMmdMcz3cTxTEDlSMTVcLvI6V+bfJpz7Ynbld9SFdPIv/7gOKzijacSXLfPRbt5nq266TEmujhCtN3xDL8hT/xUyu7+vpE2Y4GsdVsb/SYfy/v8SEpXlt+crPxf5wjYrCxcXligneJ+fG9di+KG5aK+uR+bfbejfdwP+FKzBCWaQd5+4L49SbYFvihJLfhZP99C2Yz9VmVem5OfIRGprPf793Fd69GBez9h5R9Ocmb8WcXqh6VO/WJ9MzWj6/BzqU1jIBvSJeKw0mP3fv1nSi+gDi6irCzmXpryHyjk8Zm7cX8+AePrGWWJhBvFRvTI1gF4wlWfNoY72paf9IxbOMQ//l28O8znvkvMW81/LjIN7xNinvOy/00IG7V6ivRbyVXvEswjhl8r7r619TTlw4Kryy3yzcrm9HqvIq9JL6drAstTiZ7+UeM0a/Cvcjo3ZKhoO3oZ0Zm6vlUMwYxt17T9N4bP87pihcWJOeXGFmt2PL2Joy1buiRnsbxkDXpC7Fcjde1WIX3aN0cRBdICPbhp77LGGoyWBZ+/Jztax42ONAz2wPt8zs/SA1OTM4vb8fz98TU+ce0eP0dSYAebv/JIOTtM4bAyR+8yHE+9BmrDv1Drsj97U2QN8pqN///933J+0jlKzzwCJrJ2lUTwWanvE7tSenlvB/3hBujI3xljXfWOxMnLxLqUe8X9iuR6T3KygCXCTKt1PaE5MqIWlIfnKyF678PZQKg7wnjPpna2/fdTu1exRevKZzjUfrvx5Rq36VxtJzKMae+K9ymxNI2afUOIzml5Vhzk0ebUe8+izYcX+knrNEs0rtNOljuDuvo5SPMidYv5ZT1y/Y5c5TE9I5N5HkRNDmRPWMVeM+VpdTlNP3xJP5nov7aaAeOxICNSMSeSc977V7mZXvnbilFTckqaJ6x6GZ8wKF5m9/buYY3PLXGnRyFHKZBsrk7tX9LfqsEd5UO+Xsu3KA+VZ6AflxebXSs1Q5ubpW5QR1KHbzBWvxlwVoxw7nQmzyZr/uOh6GJ2oYaldqb9OH5XJr/UoR61OYofrx/42k1reaZsetyHpff/TPOr9TiMDrjMfjKdmTSFWpqxXcYYevJA8/8OevotaWFoxRT5Rz2fkcP95evxmpi3L9+fQW6YQ1ydyWiN1uadyjnv+TIzok0OUuq/NUdkrGMvDW+KTfbgywbaHPCjyk9Bm8zW7cx9oA5r1lPHn9sowGyfoQyrjma+rRDzO02zGcm2nQEv/xMFm/gesDimT488ri6LuKzdn3FMae1npGkzXo32ZBkpjatdfvtqZ2uieMdc/2B8sKQY9ju49Anv6d9Hb79o4cvkpZ5GUskfThLg/vKKprPD873exVXXHydu/t6sqHenPJ9rR95mLnhLjRvTKGcyEQ42d5RzP8mPTOfHnec8zw91Ypsd47rJSAucwb4GksNd95B4u/SB2vOwQfpjnZ+abRj3t9/tWuuWjtdoYq2mKF3WgrbUROpPvH5gXB7NfPbMo0SQNzBO3vCuSW80GDuULJEv7Qdu4kal/2VHW/lsb3FR+n7XQeRdeUa6sO6UMtTmtnD9lQJUKejRZxeuL9Vjd/r//N8Z7N3umnKG2reV5Ewd+whqeZ+G8byikb98vR42h7gxlZ/tZt0QKPs8WO/p4EbPfZ+a9aL63DLvdGvKi0NiA5pxdbh5zO7GZyvvlmK3Cfd6nNj3j2Thim75vxVwzid7iSh3vw1nlUf+XHqUuktN+xNtBP3rEMBVpxGU085ND1duygF226Imv/HCdLWZvIuXU35VK0Jg92sfJzSXtTUP5PWqD5maKmTZ4ZEX/6jes/G3qrFJu3L+kuMafVqa4PlQqfr+keNgyd3VrpUv2TVaGUZdT2GO68vm/0oPCrKhDzFm/j15kF+PnHnuDpQ3JN3q48+/p2hfMrcYhxEm2HuNW6tm3VAyKaikFPI8bX+uoQ7WaE+vsv+bk856Derzg3N4QF4tvUvuYTXPpcQk859PfegTQ4yzJXRtyqj919A+z1fJcV+0TYiCTOIrk/YvJyc+c0XrO4giv7UA8bZ/fAoeJuaX6XTI9dYf4tpkjVc9sFqXrC82Jk7W1Sx0t/WvOP6i8dHmldD1kUDIscxT7/VcU/77Uf40BK+KOpb2mJj92m6fcqltWO8qHXC/gswamonRxrujr8nvyoFWMEe45DoV5Nz26kuctKxQin1wYe662POT5FGpxOL9eZkeL218Tj2/o0Y16+J45vDM14P66HhhMbufxmSezP61hX+p/Ro8EYr8MP9OW3elCW+KZHhPO98+iToz+7//5cYZv+PKhhpgyR3wiZlbTGzyX//e7BGZmekMPZqPWxFOgrFKOhMySHYO8ZcAiS43nOlPl7oFlinVKkrJgTopS3OaxEryvRFm04YKSO8BYF9/SQJ1NVGqs0CM55iX+Ln2tlOXcrxIL3nyWP0ETlKMTr4vpGF8M2Musss2gHVXJBUXs35n53ZVyp5/7fL3XSbly1tw/tHc1/wR2q069VVyPryZzI5xlXgPqIZ8vmZx2pYZPzWR34nN+Zr8ZyywwiRjx5DzKMddsog4MpRd04Bkn0XezmXGnPKa3EB/LyS0/Xr/4MmdALMwnRp05u4Kr/HmL/8/IAaHsH8SXO7PASF7Thp1E16iZcmZQBf+olAfKzx+XlIdHy+mS4kuUf+PL6koulyi+H5trI+rq0dhVheFRhJJ4gjuj3nTkvB2L/rue3dR5swy7Wxa1eIaT7aw1IcPWa+Z80SnVk3hOdpudPMN8evZK6oWTKXWc523LvP6B2W039z/3fH8ljVr5opQ6zr09Z1bQ07eSyS13aoM5c2EdemnhR2KfPjuAOSb0v9+BMk9dYDe4wXvYHlf/l6nyqbGfOJ857E3f2bcO8NpNxIgtrx9eQUVzcsWG19jRm459PCEXRt3VlAuw8u+LUqVw123FI81EN+i9v67gZK6yZW2pEh9jwNa+V6SM0QFl2RM9Wr/QozK9fKl7pMw3vEDjx/QE4lNDzr207AQb6tdnapUf97S6DefNvLmWZ7jGz9xt5yE1bF5qJxPjO8vTT5nPO/Lvm3JGx//7t8wTfBE3v3iOuvS5Z+z3nYmDkGqG/+X47S+pIbz2Fd9jxDxjYI94wjP+Yo7az77elDMbSf+tyOsn/Pd/1PnejsTFCWpuMjX7PjNTL+rkds5oO/XFagmQv+Stzzy/Sv6v/G8qX4tLlVOhZXTRkWa6P72LlRpjTHSw3ogDYcmIJCbf6yZqXrYcqBiIyxOfdml6T7FWCmO8lHjml1B+bj6x/SZqru+g3yXKAuWnrLpjhQA+Uzy1vx+febJfI0xlN17HLvPfvz9lUqv9JjyS4XxPOjUkO6ZIthJb83geJ2aogd3I3VbUcjfqX3UVWdTD/dxnJDGSfTITnwuZacn1i5zNzj/kD3W3cj7xUpFfibkAznDZTT2KqAP25Mpm7r4/M1UJv69FvJyya4DGuypL/ldz/yV/niv9rE11T41NdCMXltMNHWCia6h9rfwfTFvhzA==AgAAAACAAAAAQAAAUXQAAAs6AAA=eJwc2nVUVVvXBnBUUkEaCUEByUMfzrMWHSINtlgoYiuK3SICiqACtqBeAwuwlbOmeQ1sseMa2CAmoChg8e33+2+PNeZZe4y9n/Xbc45x3mzeLMzeR1Ifx6eKm+3XCve/kfS47p2C5iwX4YZRpHr6o6K4JkMMdYyi8U51CouSGWJaQBQ9vtOgqM8aKZb1iSJa0Ki4mNRHbB0bRdoWPxRF/iGifEEUKaY3KVJNPcT1VVGU86ZZEdZoJV7tjqJ/o1oUZrd1RPPJKPrs+FPxLKFF2fFOFJ1+9FOxVPeRsltNFA2b/EvhcfmY0vdXFJ399EvxJG21srdeNGUa/VFoTUpSjrWLprCGP4rEZxbKhb7RJCttVSRvOFC+tmc0PfJVg+N/646Vjoom87N22DwgQnF2bjRdmiDH7hufFA/zomnacTu0/vDF5+Jo8uEGKMtehHbHo2mPXlvItHfA7GY0/T3fpFjcrwLub6JJee234tHmGoQ3R9Or8D+KDdNU2VCdGFpY9Udxfr0xm2YTQyYz/io+n7Bny1gMvbZpVZi+YGxrbAztnNyqCG0XxcpHxFB6qgomOQxm12fFUMiUNtgYM5G9Wh5Dhy+2xYXUBax5WwxdTVVF09WlrKMyhh6sVYPO0HzW7XoMFepqw+bLBub7MoZuJmmBp29jvb/HkJy0EGdQwsa2j6WtOh0wcudhtrBLLOmGmmAOTrC13rEUE9UVeVfOs9KoWLqzsRuKB19nZ4fFUnmLJ45/usceTo+lTDcZbqY9Y5+XxdL2CUF4q1fN2v0TKz1nB7Ts+MzMjsbSgWw5dBU/mPuVWHph0w3dLv9l4VWxpNXeC1v2teNDv8ZS42An7P2uwadpxJF6ihuOBGrzZZ3jqDXDA6ez9fhWzzjq3NsFV24b8fLwOPLWdcZdMzN+fUgchUS5oCrZkr+aEkcFa11QW2bNm5fEUWJ3Gb412vGOm+Ko4yZP/Alw5t0OxdGhGdbQzHbjfhfjKGdNFxje9uK9n0g1aV1gZcb42Lo4kh3uAsdkP75QNZ4me5tAXhbE15rF07WVxhDTNouO28Lo88E/iu0v1wi78jAyrVbDivjlwu9aGDXNUcesUxmi94swijuvgfP9ZoixjWHke0sTGzxGijStHrRojRZStPuItVY9SNxuj5DaYFEq70Hu+zvApMJdnI3sQfkLtfFxq5V4lNiDPsTp4Ox8HfF5Wg8a6dwRzgeble2W9SBbmS7uj3moNNvSg2Lf6CLN6pjS40gPcsrTg+PDVcrwyz3I31cfuyyGK4c+60Gfy/XRkmuunN7Qg5QBBihsLCvPUQ8nL/VO0IhbfmyrRTjNnusLl82xinKPcMquCsfk1DrFjR7h1Gl6MEZG+uP14HAascoL2SnpaE4NJ0N7c1Qd24GOS8JpcFcDyP9UwK4onHa9NkROj3fwOxhOC+qMUH9JlfWuCKeG68aw+GjMxj4OJ8ssE4TrOrC0L1LNVxNMlXO2tl0ELTLrhM0JUazUNIIuVnXC5fmD2VnXCDrY3Alft05kj0IjqMc4U3SuWMA+J0TQcANzdGtcytpNiqAHX8zhszSfmWVEkEm+NXqabmQeGyIoUm6PUaXbWPi+CDJqsMQ8/xI29FwExXW2Qf7Nw2z6Q2kfC2fsSjrBcj5GUNgzjhNfz7OtKpGk5hGC21nXWblxJG0+HIhqk/vshnMkHY4Jxa+9z9jroEh65RAAPb9q1twvkuZuCIB95WfWcUIkObQJgd/wH8xuUSQ9ywtE74a/zG9tJM37EIqj59rx3iWRNETpgzPtNfnYM5HUoWMwrvbV5mn3IilzehDubdbja2sjSTYuGM+rjXjpn0gavyYM793M+FmDKEqKCEHjbEv+yEFyT60H/p615p/9o+h2fDC02tvzdpK3me49YNTXmZtL3lbGMVhtduMekrfttyjgVO3FwyVvK+0V8HZjfKjkbeNWZwTN9uPTJW/zNjoh6mwQz7kdRVcPeyA3crNQTQimvdP1MFO5RpinBFO1vxGGd1suPBYH0+VqY0SvzhDh64MpNqITxqvMEIllwTRljikCnyWL6WeDqTXJDIbUW+Q8CKbNN81RuyZYbP0QTO8LOuN0qrtQtgbTkr+WWB1jJW4YhdCziC4Y66AjXjuF0Jzyrpij3qxsDgyhR0usYXPmgVK3Xwhd+scGN2YeVdqND6H+2baY5bpK6ZcWQr/md0PwtURlnzUhNGWgHdb6mCnH7Q2hv8H2uNO7pDztdAidDnFA9bn0Y2vvhpC8IQynX/VWlL0LoZzv/QGDr4pzv0No+8VeuFwYgEf6ofRPih98jRfjs30ofXqqQH5iMVT9Q+nEaWmfXRdh3juUTPMc4fflHTzGhJKzr/QMLdRY+PxQ8q9xwowgE5ZYEEqd5zlj60gHNn1XKB1574xr2ZzlnAileVNl+F4WxbbeCqXYdBm63h7MlG9DafN1GWIaJ7IbLaGkbuuCWaYL2euO3emD0gW9rLJZs213mjiEYcyhfKbr05309F0xP3Qjs4vvTo0W7lh1fxvzG9md1uR4YPeYEtZnTnfqnCzHqebDbNzK7tRUEYQ7uSdY2o7u1CalP951vsDWiu401ywKvw9cZ2U3pHtVx8Ag5D4796o7nV0YDYd7z9ijH93JozoSAaOr2ecOYdTfMQJ9mj4zVeswsjOMw7icH8wcYfS4UywWWrQyj5gw2jW/D64+bMfDk8IoIqsn7nfR5Ikzw6hdYSxejNPm03PD6GFmH3w4rMdztoZR87G+aPxpxLceC6OZ+f3R2t2MK6+G0ZqYfmi/0pLfeC6tt+sJ44fW/PW3MApp2xtdutjzFs0edL9jLJzHOXNdydve/3aH4rAbt5O8fV3lh6CfXtxP8rbSJxzR3RnvI3lbbOaD/iv8+DjJW9uFPkh6EMTTsnvQ+BBfDLPaLFp0/Gl/TldErlgjdG39SWlnC/nPXGHH/cm9kx0sx2UI/zh/GjfRHnr7pos+yf6UaeyI6uxkMW62P53r44QTI3uLtBX+lHTWGflBwWLddn/yq5RhlIW7KFP6U4GJK3yaLMW56/5U2dcNHe9pi0cv/enJHHdcSmxSfvnuTxNGeGCK8QOlaocAaujnCfPKI0rzrgGU1s8LFVkFSg9FAD3vJsezOUOVEdEBVFUhh0dtJ2Xi8ADaHesNrYO7y6fPCKA6PQWyJ6Ucy80JoIsr4xDvkKDY9k8ATV+ejNZjjQrl0QC6/3YEZB8DceNKAIVmJODT6cV4UyXtUxSLUPWdaPkaQENb/LEx/hJ0NQPp6BwFPq+vhZ1lIB0yBXakqjF/r0AqDwIq15iwPhGBFH8QaBYObNzQQKq1YrB9xlna1ED6c40hXiWarVsaSMvKGeZ2G8LKNgXS3lqGnZEp7NyhQNq9jONWykL26GIgPRC+WBiZzb48CST13wFY/SSfqdYHUqBfIPambGTmakFUHeKP03+3MU/zIBrtE497BSUswj2I1ocmoNbmCEsMC6IdXUbh77ETbPqgIJpYNQSGERdY7uQgGrZoCJweX2fbMoMoOSQBgRPvM+XGILrXJQH9/jxjN/YHUdO4PhifX83enA8ip/X9scj6C2t5FERb3ydg7dEfTPdzEN1RHYbSHq3Mrm0wWfcahpcf23H/TpKZHcfhg7cm7+MSTBPihuL7Qm0+LiSYDjUlQuWyHk8bEEy1kUPQQc+Yr5soXW8cCONBZrwsPZjuHR2Irjss+bl1wTTYIUF6R9b8v9JgsrzQF/C251/+Daa3BwcieKEzV5W8vb8/EjGX3Li55G3gkRAM0JVzT8nbM8ahSBrIeITkbXFJKCZu9+OJkre2Ot0x60MQny55u31Kd3g2bhJfKhg1PnRG5+Q1QvUJI/WfLlC/nSss6hi5yNzQEJAhPFU5nTR0h0iYLiLMOLX9zx0r5Mki0Y2TZ4EHRuj2FjO6cypN8QQ+BoncgZz0KzzR4bKb2DaJU0WQF17usBTKDE6/0rxQnqYtKjdwcjvjBaPyH8o3+zilaclxJuW+suUcp2v95BjX7YhS9xGn0VLODZ7lK+0/cXoV6I05DkOU/m18KHa9N26sN1H2MfGh8Ve9Eay9s3y8zIdcrykQlpBwbFGwD91c0wcvUoYq1vWX6s8NweWEJkXZBB/Krp6JAv9gnF/kQ/qPhuOfMRn4b60PzXs6EI0HduJLiQ89e9UL0U2XoPqvD8XcjcO2oPewuO9DPTNi8euCGvN870Pd/42Afa0Ji/jrQ5oZoeit7cgSDX2pbE4oFnj4sBmOvlS8Owx7+kWz3ABfetwUgrtzhrBtfXzp4rNo/NmcwpRjfWnWqyg4nlvIKhf4UsrPaJRMy2ZvVvlS3qT++Fe1gLXs9qUjxgNxf/1GpnfKl0w3j8YHx+3M/o4vlXoOR+uJEuZfI+25azyM446wPr986USHZDi/OMHG6/lR6ewJCJ56gS2y8yPd9qPRv90Nts7Xjz77JmHiuvusrKcfTfEZinSHKnZ+lB/lagzE+uPV7L+5fhQwfBjKYr6wL3l+NHFbIs5V/WCqO/1ogtsIPExtZRbH/Uhn5Xj8UFHlnjf9yCBgHNpEa/KIN37UYpqIDmu0eWKzH4XWDYbJMz0+Q/JWsSgR1nbGPNdGcm/QILhMNuPbmD9dyRsGCEsuYv0p0rcvQlRseOUIf2pw64fYKHv+ZpY/bRkUi4TVzrxluT/NseuOEU/duJ7k7cFZwUjpJuf2kreNviGYPYlxf8nbQwEhyFD68T6St21yQrCiNYiPl7zN/BQCtWubxJv5cjJydEEdWyN+FsjJ9JIrnuzKFXq75RS2zg0VhhnC/qScWvTcMazddOF/W057i90hfzFC9K2W04vX7tA82UuM/ymngmEeqFofJBbpepPBeQ8cmeYm1nXzptV2nsiOtxT7fKT1HE8MddYW5+O96eZyTyRr/1D+N9Kb5G88oV1xT/lljjfd6uMF5fzDSrU8bxp73gtJ8nylRbE33TCTw+jhIKUneZPXVOmM9DBWRlZ60+YrcswZv7182Gtvqj0eCpWQ0GMzmrypT3kfTDkyQpGrraAZxiNQ8LNFsd1aQUHPJ6JxZQgEFGQhH4FeupmojFFQY1AydifswpskBQ04PQS/t17Gz5kKskkYhD6176G3XEHnKwajn6k6s9+moFFhg7DIvxPzL1cQuzYYpUmOrO81Ba1tHY4HWT5s/AsFHT8+HCol0WxRo4LM7IZCVjmErdMCmR9OwoCGFLbPCtTefQwWG6ex83KQYus0PNyczf6LBGUYTsFHtwJWlwh6kZKKNuc2MrXpoD3uE2DSdzuzWAbK9k2BS3UJ89wCUl+RipDZR1jkEdBgnbFI0DrJhl0GHfk5GymbLrAZz0Db/5mFDNcbLLcBFF43Fhv+vc+2qzOaeXw09veuYsKCkUPESJx/U80qPRjlbkvGfzO/sDc9GHXXHIvPGk3s52BGFbcnol1RK9Obwuhk1jhom6hy+yWMMsKGo9NwTe5fxOjH9LGw2avN+x5ktDh2Alwa9Ph4yduy+GFgvsZ80WNGPccPRGimGV/3hdEAswTE3bDk0ihNXxW9kGBsw8+bSvauCUfyMHv+nyunqVLPM2mPM68L5dRteCDm1LtxNcnbJ3MCkeEj5xaSt8UqQViZwbin5O0FeRA2XvfjkZK3w4uDUGwUzIdJ3v6nGYT/tm4Sj73caY+6DBd01oi6CHeKnOGC/fNzhVqiO/3byxUb3y8WFtPcaedbV6gdnCa8st1psjTXP8kdISI3u9M/591wcEwvMeywOy2rckNWaJCYccmdrOLcMcjKTSx/6k53r7jD7Wdnsb1e+i33QLuHHYRQ86CH+R44NPK7stLcgx5VemCwxT3lW3cPuj/JE6r3Dil/hnlQ1ntPHMjNU+oN9qBtnb1wKGug0iHVg9RneEG10VAZkOVB71IYDl76p7xvoQfpW8XjtLPrsfEHPGhlTAJUmsco0i94UNuE0Ri45bdi/X8epHiUioEvQrHvsweF/5yKtpSJ8209aUvb8RioshuPO3nSCsvxOBB5BXUunjSieAJUV32AWqgnzbmUgv0p6swiQVoPn4r/CjoxrxRP+uo5C+3KHVnkYk/aGTkNbo992LD1njRoxQIM+hPNZpR5kriZjizroWz5WU8a+Gw+DvaYxLY/8KRhxnPxZHwaEx88aVdIOtpezmY3Wz3J+EwGTAcVsLdGXhQ+PQ2uHzeyn05e1FZ/Hrov3M70grzoVulsDNQtZQ79vGiq6VxM3n6EBYz3og1DZiNTfpL1TfOi8rzZKLx4gY1f40W9Zs7FgYQbLH2vFw15PRkV7++z9ae9KM10Oh7Pr2L77nrR6qkpqNOpYeffedHm9ZOguu0Le/zbi47YDYO5VxOr05dT068hcK9oZWoOckozHg8bmSq38JdT0oRhcJ2hyb16y2lLv4Hgp7V55BjJzOUD0F1dnw+TvK2d2QtxPY35DMlb1ZNxGLjRjC/fJaehF8Iw8pUl335CTsdCAzDZ2YaLW3I68DoAc6bb85tv5XTWLQCZp5z52xY5mbQJQJ6aO//Z0ZsOTAlAYbyc60neRrwMQPEGxh0kbxd2CcSBl348QPLWZVMgjjsF876St1NqA7Bv5iZx870zubx2wvo3q8Xbv840GjIs7p0rfhrKaPUXGSb+u1joO8koYaUL9g2eJhwCZaSt5YrFGCEC+spo1xxXDDDoJfqOk9FT4QrZl0AxYaGMzsS4QeWaq0hfLaOdL9zwYFdnsX6PjLSYO0oXdxD7Tslo+253/D3RqLxwR0bcxAN7p91VPq6R0aT+HujjfEhZ90tGW8s88PvVSqW6vgv1dfBEjDxB2dnehQbGe2LrDgOll58Lbb8SiHe2m8sje7lQ22O9MM/I9Njw0S704fIYrApIUcyc50KXYsaja3CrYnm+C71fPAmnPMKwfacLJR6eiWNJWaDjLjSy52y0L9mNmzdd6K9iLpIaruDtGxdyzZkJpc9H/Gx2IRGQBvVz6ky/oysdrkqDZ3Un5mDrSkNa0jFUy4kFcFdSN85Etqsv6xvnSgNt0nGkdwybkOxKN9ZmoWrmUJY+25W+zlwCzaJJbP0KV9pSnAX5mTS2b7srJX9eCfeGbHZB6Uo1E3IQllnAHl+XahyyMdi4kNW9dKWosZlI3bOdqf9wpRc9lmCJTynr3MGNVnxYgqLrR5hXVzeKbl6OQ4knWaTCjYLaZOBi3QU2PNqN7Csy8HTxDTZzuBvt2jEX9YYP2PIZbuS4fSbUd1ex7Tlu9PXBZFjwGkb/uJHX2XHwvPaF3TzqRuuCxyB8aBN7e8WNRm1OxNAvrexnlRv9MzcRPsGqXP+bG12v74vuOZrcQdOdtPr0RPxdbR5g6U5T3kZhkIU+7yt5WzmiO0aNMuYTJG/1Q0Ixeb8ZTx/qTlfXR2HuD0u+fqo7/d7rh6wgG75/qWRmth/yl9nzC5vcien6o/COM398SFqP98dOc3ded9GdNM744+BIOVeXvO2vFYAT+xjvLHl7c7I/Kr77cS/J2153/XErMJhHSt7WhgRgUcwmcWGbPf1NdcSE46vF43J7kts7o59Drqi/Zk+PzWUIWrdYqL+0p607ZOirPk10/i7VOLnA8XWS8GrvQDc2uuDP6Z4iqosDxf52wd3CQDHc24GuD3fFnpmuYmaUA0VdcMWC3p3F8mEOpC+di96uHcSO6Q60+oAbYgwalbTMgWRW7vh+9Y7y5hYHWjPTHdsWH1RWH3Eg7zceiPZZqfx12YEiTD3w7lV/pX6VA11+6Q2/3vpKh68OZHY7DF0WF5YHajjS+YEJYH/bHuvX2ZEmj5NcypyqmODpSKF9UzGjQQXp4Y40dcoMdM3ogQ1DHGnWh/kYo7UE+6c4kkf1XJzqvQcXljjSzI6LYFB0FY+LHGnG2QUY9/oj6g860p3RGRhurMHULzpSqWY2cn1MWecnjlT/ZynKE52YV50jDZywHC8X+7IoVSfaGZOPDrtj2HAzJwodsQq4NpTNdHOikAt5GPFlElve3YnmHsnDCoNFbMdAJ/pWvAZDLJYxmuREyrp8TN1fwG5mONGTmblYGlTIqjc4kVdzDjbf2c5+7XOizmE5ODyylOmfd6Kinrm4/P0Ic3jkRHrNS/As+yQL/OREc0bl4qtZBevXxpmW1i+Gxr4bbIKJM/W5mgbLwAcsXeZMHyfPgtftKrYh2JnOOKciMrmG7e/vTNOejUFi4xd2YYIz3T84EdOXNrHHi5zJ5vsQhGmr8Pq1zpTuPAI9+6ty9VJn+pPUF4P/0eSd/3Wm0EmRGPVOm3vdd6ZvUyOQ6qHPoyRvLS6HYt5cYz5c8lZDPQBLzpvxmZK3Oao+yO9gxVc4yujuGB8U9bPhOwJkNOCaD3ZtsefUR0bq4b44VOPMb46VUVaJL064u/PqBTI6PMIPF+fI+a9VMnq+wxe3zzGuL3mbrO6Hp+39uYPk7ZVEP1T3DeaBkrdOZ/3Q13qToAQbqu3ogID81eJWig3FVTnC8U+OqF5sQwXbnWAwcbH4td5Geu/O+Hl4qtDfZ0PrVGW4tTJJOJ6zodB0GXaO7ykCH9pQnYEL5vYIFP0+2tC2PBfEW7uKCSq2tKPcBbZ/LMRiY1t63OiC5v/aiw3OttTo4IrC8d+U+4Nsqft0V3S3vqOs6GdLm0654fN/B5RPxtuSfqE7NhSsUNan2ZLJWXdkFvRTqq+1peetfnjUqqu0LLGlqcYxGPB8fbn8jC0lnU9E7a2nR6Pu2ZKxYiaOXpmlGF5rS029Z+BxaFvM+mNLBzzmYcm9cClz3Wh3kNRjHFmCHQ7daHlmBib/3APy70avvfNREXoNt3p3o2z9pTBf/gnVY7pRwY1c0HgN9mt+N3pZXIA3K02Z/qpuNC0+Dx2PODHH3dK6zxr4PPRlgSe70c496zHqZwzrd7sbtQtbjXyrRDahuhv1ZGtwInQyW/yzG1Wu2yTtvYht0LWjYbK1WNZjGdvfzY5uW23ElkcFrMLHjtKr1uLo+EL2JN6OLHRX48qv7ax+pB21yV6P5ytLmfpcO4r2W4FvXY4yyzw7Si7JgdaRk0xebEcB1/NgFVbBosiOHv23Ct4Pb7DhlXZ09VYuosY9YLNe25Fnp3QM/1nFVjTZkXn3hZixoobt0LanwmczkGtVx8jani4eHIKth5rYLdjTVOUgDLZW4dUx9vTyWi+MnqDKfyXZk8vISEw5qsn1Z9nT9MRgzP+tzR2X21N+ZCyW9NDngZK3o6QxtyDPmPeTvL3vD2x6ZMYnSt76duDY3dWKL35hT1cWMBwab8M3NNpT5SpfnDxiz/drOVBn6Vxc+uXMK6wcSOWnD+6EufMncuna1gdPV8p5faQDpS/1Qc1DxtUlb1U/+KChiz+3lLztq/DF73HBXC55e2KFL+ybisSBjlY05V876I9eLSpsrejvLgf8upsjnnArmp7hiJrgxaI+zoq2+jphW+JUoTHSisprnDDTJ0lYzrEijxHOiDHuKeQrrSh5mzO6NgSIqB1WpNtZhu83XESSsKKVi2S4ttdCzLphRYG/ZNia1V6seGVFeeEueHf2q3LHDytydHXDqjm3lcc7dKGPSlf4eRxQ3urahcJU3FH9brmyWtGFxmcxdAnqq/wd3YXqjMIx/UBHpUFSFzqt2hN5fmvLHWd2odXtxyC5+PDRwNwuNOnWNHTvuEDRf2sXGpU8FwFr22HisS5UHbIY77tFYvHVLuSpyMC1wUux4XkXqgrMRtfivTjwrQvFl6zArI/XUKHZlewOr8MN+Wc8sexKZxfmQf+MBqv36koPL6+C/2tTphHZlfreW42x6s7MMrErhbZsxGpnPyaf1pX6+23B6fhYFpXdldaGFaJ2WiJL2tyVBvYohOGGyWzW4a7UOnAzAk8uYisudaVs3Q04lrqMFT/tSi47C3GtzSp2vL4r7b+6Hi/WFLJbatZk9HQtvtvtYNXm1nTlwga0p1L2292aQuMK0DX6KDPoYU0nLq+B4tlJ5jjYmmxmrETM5AoWmGpNNX2WIkmlkvXPsiaHPlmYtfoBm1hoTf0PzMHybs/Z4gPWlPJ9BrYra9iGC9Y0qt1IKCPr2IH/rCkgrTduPGliFZ+t6XJiIKZChT9pa0NRXMr5IlVe38mGpowPwdIrmlzD1YaOqXhjlb4Otwy1obN2CmwerM/lkrfD1gC7i415tOTtJwvg8CczniR5u8IJOKWw4rMkb5/OAC6n2fAVZTakfR24c9meF5+1ofldOZ7pyfjxBza0dwTDu0Hu/NYHG5r+nuHrDjmvbrWhZ8Ecvz8y/tvIloI3cmgo/LmB5O0zDR8YpAVzR8lbgwgf/LxRJIovmlHtg25467taHH9iRi8/2ePW3hxxq86M+l11wHGTxaJG1Zy8Ex0RoTVV/DYzpzAtJ3SuHi4M3M2pNMkJDWfjhWOYOTlVOOHS5gARNMiczkQ7Y/McF9F/sjlte+6Mqf0sxMRMc7IMlSHco71YvNGcrMbLoDD9qty435wGdnHFi1u3lAfOm9PsPq7Iyd6vrHhkTq3OHpAHLVc+/WRO7X8E4eTn3sqGNhY09nscdBN1lBqdLIjJh+DSxlXlli4WNCF/Ip7Oyj7qHWJBvfek40NJuiJ6gAWFNaRje7UqkiZa0LVzmYibFYVZ6RY05142FrTLxsp1FuSetgx3Y0pQXGpBq2w3wnHtdRz/14LWDV2LtGefceu+Bd1yL8QEA01W896Cdo0uwjqYsd9/Lahp2gacHezMDIw6U/TVLfiY5sccnTrT8UtbYVIcy4ICO5OT2xaEXE5k/ft2pjelu5DycTKbOK4zzRy+Hdc10lnGws70qWATXhUuYxtXd6ZI3SL8kK1iB/Z0JufEjdA+U8gqTnWmpMoNsO61gz2905l8dq8Be13KGmo608rKFYidcZRp/O5Mq26vQrL6KWapb0lHHi3H7I0VzNvekpqN0rHSuZJF+1mSXupC7Dj1gCX1siT9l1NA8c/ZrNGWlLVwDCpf1rCV8/5X0wtvptWx4nxLmixh3azazI7vtKTRtgpkx6jwW8ctaV+LF1avVeU1Ny3p311ybK7S5L/fWNJUa2/ssdfhBi2WVJ/ljSOp+txJ8ja11hunyZgHSd5qDFTgchtz3l/ylu4pcDfaik+UvK0zAKrW2PCMZCuaOguofWbPN862otPngK92Mn5ghRXp6DD8mezOK7ZbkVMCgybJ+VOlFQ1fz2DYhvOG61bUpMZhGe3PNSRv543ncFwTzC0lbw/s5ajcUSQ2LjCmO/m2IL3V4sAqY7qx2w470nLExd3GZDDRHis/pYunJ40p2NYBX45NEQ23jYldcMCFguFCo8aYzBMcsTElXlj9Mqb1JxwxKTJAeOuZUA84IbSbi4i2M6HzhU7opGIhknxNKOqXMz491RKze5rQ8wkyZKY2KFeOMiE3pQyuDreUxXNNyHWACx4936c8kWdCB3u4Y/H6XOXtYhPKu9sDAzb3UtaQCal0GYbSDtrK35UmVHUsEX++55UbvjGhGZSK0rW+R52aTcjrWRaOxmYqgnQ6UevmTKgxdfS36UQ3Q7Jx+HI0Ulgn8onKhvu+bGTEdqJRS/KQ1ViCjSM6UZDHajzxv4EDszrRzpZN8FjyBReXdyKDpi24MEaTPd3Wib62bMWXXDPWUN6J8tJ2wuygM9O43onKpm9H2D0/ZvWyE20J34bUpljm/b0TVRjvRJHFMBbd3pSmWuzFxaBUNqKLKek8LEazZzqb7W1KJQnboFOxjK2MMqXdvltgO2AVKx5mShOWFoLXFrIT000pY+JGxM/bwW4vM6WL39ZipHYZq9liSlUjVmPuP0fZ7yOm9LvrRuR5nGKGV0ypm+1y7DxfwZyqTOnw7kU43q+SBX01Jb1/Z+BWzQPWX8OMnPzH4e2c5yyls3T9pg9+tn/HMjzNqI9WCHS31LGN4WZ07I8f7Nyb2YEhZnR+gie2JKnwi1PMaNtsL+wtUeVPl5hR535yHP2qyRuKzCijTI7Tfjpc45AZeTt440qWPreSvK3Z4Y17lcbcW/L2bagCz03MebTk7cIjCtQOt+IjJG+v/VHg214bPlvydt5c4G+DPV/pZk6jygAtPxkv7m5OrnIp51nu/MRAc3ody2BVKee3J5mTx0YGJxPOazKkdUMO7+H+/PcGczLryxG4N5gbSt5mlHJsn1MkVsr1qaewxfKaVWJnpD55nbfDrH454kSiPmndskfS+XRxe5o+HY92wLqkKaImW59+dpTmZf/h4s9mfZqe44gg03hheESf/PWdYNToL5wu69MH6WP2/pZMBD3Tp9MGMpwpMxcDGvTpnI8Ma7K1RIq6AaWWy3DnUr0yw8KAfAJcMD/tprLQw4DWGHjADvuUB3sY0JH9HLc+5ygvDjagbZHx+BrdU/k01YBiUpMQfqK98muWAb3qPhqKvivKNYsMaMes2fCbfeOI1UED0ru6GPPrlii8Kwwo4Fcuxi/TQMxjA6oOWwJjs1hp/jQgRefleNVvGWa3MyQdrALbUoqVpobkOaEQK6tvYKerIU3psQWvXeukft2Qflzchs4nNdntBEMKb92BiBdmrCbFkGrf7MS0djL2Z7EhhYSWYouDPzPcYEhXU3fjSkwcc9pnSDbj9+Bb6jAWfM6QbmWVwGptKhvw0JAaxpbAbmg6S/loSNrPd8H3yzKWoWJE5y2K0St9FSs0NqIGxy0YbVDEDjobUfr1TZi3cwe7GGRE7pbrUIAy9rSfEXX8m49dV46yr+ONSETk4uTgU0xzkREZjF6C258qmNVaI1qYloGatErmXWJE6jum4JfeQxZzxogMJw6AfvFzNuKeEb1K7g57xTs2u9aISso4/C/XsZV/jGjddE/0HtTMdhoY08mdXjg6U4WfcDAmCpPjzBlVftvfmI69leOqhhav6W1MaSneuN9Lh/8ZY0yvL3jjeaE+N5S8jbNQ4P1rY+70P2/TFGiUmfNgyVvzawq0zrDiAyRvfydKOT9jw1Mkb+dJ5htpOPCMamPS95R64F4yXvjTmGYtY3AudOcHdU3o2QsG79dyfrGbCf004AiScf7Ux4Q6hXNEz/DnX+NNyKOAo//pYK4pefuigw9mxBeJzA/aVNhoi+GnVonCVm0q7mCPKOcccdBIh0ZoO8B7Y7q46KRDQ/Y5wF97ingWqEMJsY7Qrx0mvvbVoeOS+TUX4oTmeB0qH+yEk1v9hVWaDinOOKFgvkwo1uhIZ1yG0QnmImavDtVIPY+vXEuMOK1DrcYu6GJVr5xzV4fGTnLB1QeVyrx3OnSxwBvTV5Ypd/6W7mvZA5Y9cpQn9DvS94Yo5LXEKe/Yd6S2PVPwepyW8p1fR7LsMBEph3LK//TqSCqRaVhmlH/YcExHMv+6CN1XL1M4z+9IbnY5uPlYE8EFHWlNt1zMnRCHAbs60sTAAqz5swwpJzqSw7w8vO9RhsxbHWmAYj2C8ipR+LYj+Z7YhnUP63CwpSOtu/gPZupqsYsddWmw9S5sk5uzZ7a6dHZJKa4nyNhXrktdskvxY74/04zXpcuKElhvi2NWI3VJZ0cpYiuGMcUcXUpZtR+za1NZzEpdWpdVht5L09mIHbr0+3gxxprmsDlCl5rstmJB6SqWd0OXWjcUYbV/Edv5Spc0mzdiz80d7MQPXWo7ai1OJ5WxOx306GCvHNz9epS966pHo5wy8C7rFPuj0KOOs+bij8lFZhijRz+XjIFBSSVzTtKja2MHwtHvIQueqUfGulEIqHzOBuTqUa+xHug7/B1L2apHBTs9Ma6hjmUe06OlQ7yQltnMCq/q0dg6L1zLVeEHn+tRp4ly3L+nyi9+06P9T+R40VmLP9OUnLTzxofROvyrpT7JFnjj+wF9ril5O/eyN1qbjHkXydvIz95oH2LOFZK3l3spYJxrxWMkb3scU6DrPRs+QvL2UifAubMDnyN565YKKEbLeN5hfUo+AAQfcOc7L+nT0RYgpknOTzzVJ3kiQ/9gzu/U6xOXZsakHH/+Ts2Ayv8yTLwbzP+YG1D8ZI7IbkViznZN2r/NFl6rV4k8pSY9vGUHS5UcsfO6JnkIe2hMThcnX2rStPkOeCNSxZ3vmjTBwhG0Zph4116Lji50xMrUOPGnixaNanFEcoy/MFJokcFMJzAHmXCO1qKSt07QbmcugodrUaWxDK+ea4qEGVrUtr8Mk2bWKSflaFGnNi7o5FqpzPxHi1as4zj3tlRZeFSL2n+Nx8TNy5SHrmgR1+0H572xyktVWtRDYxrSOmkqn33VIieV2dipk13+VaM9nc1JR9OnLC8ty/a0tttSaCuWK7p4tafyywXwkrWHIqI9FVvk4/nJeMQMbU8aTevQY3cOkqe2p9emm7DpSxnmLG1PoVf2ogE3kbepPZk/3YWIRfXYeag9ydlu3BypxU5ebE8T2u5DS7Y5u/OkPUVGlqHbPhl7V9ee3iXuR8/b/uyPagd6VH0Q8xrjmJF5B5pgtg+7TIczZ/cOtOtRGW77T2HBYR3oS8w+pB1KZwmDOlDKyp1YE5rDJk3uQB5v/kHJ/VUsM7MDVS7fgjNjiljhxg4UuX0z7jfvYIf2dyCxfw3e55axS+c70HSdFWjtfIw9e9SBHO9nw+jgKfb1UwfaF5wKp5CLTKutNpW2DEDQvUrWpZM2DTocg36jHzKFizaVH3DHhKbnLCZEmy7c88CinHcseYA2dZPyv86ins2ZqE2v4YXS/c0sL12bFuz2wsutKnznOm2KdJPjY60qP1mqTYZKOb57avE7/2rTRU9vqMzX4e/ua9O8/d7oUKHP/77XpvO6CpjomHAjyVvDIVLOB5hzZ8nb6CIFZFuteLDk7VWp/0GtDU+QvDWOAkI8HfgkydurFVLO58l45jgdGunNMOCCOy9cKNUcYhih7c0Prdah+RocKf05v7RHhwxmc8z6x58/O6VDZv9wLH4XzL/e0aHx7zksfhaKSQNVyfGYLdTHrRKZk1TJ9rod6h8sE0UZqhT22x5Pu6eLQxtU6XO9A3JHpopL+1SpT6QjhgcNE8/OqZLnM0d4W8SJbw9VKcnLCVpNfkLrkyrpHnDC87vOoksbNXJ45YSjB8wETNRIb7oMy3I1RaxMjYqHuODkjS/K5GA16nfRHaOzbijn9FejHSMZdP1LlfkT1OisYzSOf8tW7lqkRvlWI3FpQIzy5Fo1Kp08HeaX1JV3StSI9ZiNZxOyymvPqNHplkVYdstE/veeGk2ZuhT3H61UGL1Xo47Zy7B+QQc4/1WjJdfXIlSnF0IM1SnyVSGa4nOR4KhOzq67ELdhHyYFqJPV7F0ofnETmX3UKcm6BC0ODSgaq042fUvgQFrs0AJ1iig8gD7PzNmlVeqUUVSGhSou7NludTr3dz/2dgtg306q05rCo7gXGc+07qhT46V9+JsynHWpUafBPffBadUUhl/qVF9XhtIn6SxWT4NaE0pwNiWHJdtp0GSj7XjwdxWb46tBq5Xr8bGgiOX31CDt+nyo2BazXaM06PH55TApL2Mn52pQlkc6ZBHH2J08DdrvOwUhj0+x2mINKmrqjwETL7K/pEGzW7oj5U8lM7qpQYeU0myV/5A5v9GgL988sN76BQtp1qC4Ck/sO/qOJehokmmsF871qGeTbDTp7T0vPHrUzDKZJpkZyvHjmAovitWkTbPkaPNXlR8aoUl3yuXQjtDil2ZpknUbb5gU6PCq5Zq0dZQ3rB/r82/bNKnfS2+42JhwLcnbup4KsInmvIvk7ebXCoQcs+KQvL1nDcT+seGxkrd9lwAJ4Q48WfK221ogOV/G50je7mkCUv5z5/ne0voQhtnW3nxXlBblHmHImMD5yWFaZGfDsfKoP78zXYvy5nJs+B3Ma5dpUVUFR92tQpGsq0Im6bZ4HLBKzO2mQjob7FBRtkzk+6iQ5xV7HDBLF7viVWjmCgd46qaKkyNVyEbTEeofE8XdOSp0YrYjnl6KFbUrVQhPHXFoh5/4u0OFiqSzsCTNWRiRCq2+64TBg82ErFKFzL1lcIemCHmtQhccXaDV7YsyoUmFNK5K/eTT68rJ2m2oW09fJK4pUWZZt6HXg+OhEZOtLEIbmuk7BiPUopWHYtrQx4uzoJyhpryc1IY6vJsLwyuLy6tmtqH75hlY5zhR/i23DZn0XoHN8woUWtvaUE+3fPys1EbX8jYUeH09dg/rDVxrQ+PStqKkKRexL9rQ5O470Bq0H8mNbWj4193ov+wW5mq1pZMT9qLsdgPyrdpS9bUSpGu3Z7vkbWnd2SMo87BgJyPb0tSFR/Gwnwu7m9iW6vSPos3cAFY7rS2N8TwEly3x7G92W7rXZx8Szg1nxlvakmJoGTKqpzDZkbZkc6gEj1QXs5DLbSk1cDc+rc9hCc/a0vfsLWjrtJpNbmhL7vvXotPJIpal3o7i9uXDNa6YFVm0o4XVGQh9UcYOebSjPT1TMXDqMXa5Rzsy3jwUk9qdZlWD25Gvbigy111k31Lb0TDmjo0ON5nWknZkdtgDB44/ZF2LpPrenrgQIzXRB9vR77eeeFz1jsVWtKNR/l74klrPkh+3o59lXmjXtoXN/dKOZtpLOb+mwvPbqdKMS3J0MlTju0xVqVTNGzZDtfgpV1X63csbrrt0+N1QVWqd7Q32RZ/XJqjS6FveCGUm/G+K6v//Vz8u3ZwbS96m71Bg4FUrLpO8tTCQcm5gy0Mkb3tLr2rSEAeeIHn78SwwZ6eMT5a81WgEMj+786yPqmTnwLAS3rxIRY125jJsXMT5IWM16vCaofiKP7/srEbOxhwH9EN4VZAarUnhOL+rUBxc0SRORthiv+Eq8UzZJN7NssOGxcuE5qsmsWKiPdq9WCQUHZpFZgcH/HdishihaBYLyhywf32iyBveLJwcHJExLVacyGkW3w44IiHeT7w72ixOwAkuzlL+nzcLtQAftFE3E8GaLaJfqy8evtIQk7xaxOQ8GQbM/6wsHNoi9nt4QkV+XXlpaYsYfTkUZR/2Kr8eahHxV4eg/46lyi5PW0SaYSr+HI1Uxqj9FFHPF6O3rapyjvtPsbXTAqyPTivfOein0L2QjTtnt8rvZP4U4Z1WYLTlGsWf/T9F8711GNalI5z/+ykOvilC+0N9MKDtL/Fm5nYM2bYcmS6/xOHwUhyu3Y+DA36JiAf7oOF5G8/Sf4nI1YeQOPcrNMt+CX3ZMTxOas8UD36JptUHoLrEgo1o/SU03x2Ee4kLy3P6LZzOHsbgygB2su9v0fP0fixpiGfvFv4W7/bvwyHjJGa097dwLS/BU5+pLPjub1H5ZRfauS9mk37/FrdfbYPZuRxWaP9HaKVshlvf1exSrz/CtWs+wqqL2Nd5f8TZZzkYNLuYddn1R3QMn4tUrX0s5tYfUXYzCVmbjrE5LX/EgsU9UOR6mu20/SvWnnbDwX8vsjtxf8V7dQ9c7H2T/Zn9VyS98cCTN5L/O/6KkNmeqJ/5gg248VdomnhBTbOWZf74K6ZO8oJFUT072LVVtKn1godLC3sW3Squp8ph+0KFa85sFZ1PyuHqqMYVW1vFZitv8KlaPPlqq2B53uh+QofnfWsVxxq8Ed/OgFd1VKG0uVLOY014o60KDd+qwMh15ry95O1zM2DycyveVfL2byww18GWQ/J2/xUp51MceJzkbQRnyDsu4yMlb8dMZChs68HnSt6+qmbYGePN84UK/TaVcr6W8903VGj9Mo7jVf781CsVqrnHUWEfwu/+kNx+zbFufqEo+vlF9Ltqi/T3BeJStzpxRM8eExKWiW/xdWK6vgNKcxeJLnPrhM8hBywaM1nEFteJ2lBH9AtNFHMq68SVh45wsooVu5rqRP4wJ/xt8RV3rOuF7nkn3HvgJP7G1Isv/Z2x97CpkM2qFyHjvbFwpYZI2FYvAlzdsfPuJ2XWtXpxcxxDfO415aHGerFub3c0h+xVVlk1iJoPg7GjZYlSK6pB7Lw7A4XJEUpMbxBHwhbj8522yuQtDWL9rCyoqc0tz7/cIK7ELEPC56vykw0NYuyhArieXaeotfgqul1ZiwtTdGEU/lVcyt2EyW36IWTKVxGWtRU6USswqeirGOZUgpGrDqCo4qvY9fwojj++jUtfvooI5/3QtfmGb6bfRFHTMcjL27Mu3b+JSx33I/GxBYud9E18n7Ufy/64sLkbvgnaux9HrQPZrnPfxHm9Mjzv0ZPd/fhNbBtQCq0JSeyvcaNYdmYnvPOmMllwo/g5bDs8Bi1mCRMaReSyQvT4mMOy1jYKN7f1GLJwNTt0plEcmr0SU3Q3saraRuHsuhBLtxczLcPvInPVKGyS72MI+C5wOAqHLx5jyWO/i7uHvHAp4TTLX/VdHBjojmfvL7KTJ7+Lz+s80DD/Jqut/i4Ugz2h0fERM9L7IUy/eKLzNqn/8f0hboz3gpdXLZs06odYWO2FiIp6VpT3Q1yJkCNxQAu7RD9EspDDp1GFf3v9QxjJvREWoMa76jSJebne6LlUi8eyJvFbmm0H3dLhc0c0iQW9FRhlasB3LW8ShwsUSB1hwu+WN4k/XxWYW2rO/75oEtGBQNY3yf/2zeLVfiDf35YneDeL61L+i5Y48KxhzSLWRcr5TRk/tKxZHM2UPledPHjVkWbh+Y7hRJI316pqFm+SOS6WcA6NFhFzguPWV3+e7Nkijuj74IlfCM8f0iJuhvlgfO9CkTWuRkS8sEXffwvE4dU1Yoe9PQJdl4mqUzViaKADemORaP+uRiz74QB7g8kC+u/E4vWO+PV5qBjp9054Gjjh9tUYkT/6ndg43gm7dvmKU/nvxJtjTpi32Em8P/5OhGs7o2eiqTB++06sTnBGNx8NEdqxVqz91xtfnT4pJ/Na0cZBjs2vrio3JUvXiliEF+5RXl5RK8aUDEV9ryXKRmWt0GmdD4V+uLLrq1px83A6ctLbKOM6vBdOC3Mw49/p5XMV78WJditRZdYo3z38vdj8z2r8SN6ouJvzXth0WQ+H83poPfpe3F73D+716Q/Z8/ciYtV2/NuwAgM1P4gcl0Mw9j2ILK8PwuzGbkzMuIPDQz+I6MIynLv2DVVLP4gl3w9ghVYH1v7wB1HXcR+Ea2eGpx/ExtOleN3blY1U+yi8q0qhPSuQFbh/FLJru8CKerJTgz6KV8klSD6TxN5nfhS9dHZi5eupzPjAR/Gv2zYMzVzMQv/7KPQ75WGacS6b3PaTcCpZguw9q9kml09ir8VsbPHZxC4P+CSu1g/FkevFrDH9kxCzY3AlcR/rWvZJ9JF6jKq6YyzuwSfxO98d3xafZnNbP4l1szyhaXSJ7Xb6LO75e8Jq9012t+9n8Y/U58v5I9a68LPoGeyFqGsvmGzvZ2F2xQvDhtaygXc/i7FSnz/jSz3L+v1ZqGTKpWfewg7bfxHpNXL01GrDn/f6IjoN8MbgPmq8/fwvIn6dN0Zv0uJs1xfRqqfAlLc6fOStL2JDugLzXA14QcsXkblJgSWzTPgp2zrRyxYo+Necv4+rE5MGSDnX7MKN59SJ49uBXb1teeiOOuGrxnCoyIFPvlEn/LoznHwj45t+1IkVeQwXXTz45a714sljhtszvXljdL2YGcXx9AznXWfWizULOGo0Anjc1nph8JJLWQrhc6/Wi709feDvUChSH1YJK/1ucFhXIDapPBfGjvbQb7dMXHF+Lh44OqD5VZpo7Pdc1N53QOXpScJ60XOxb7ojdhQOFXElz8VDmRNmz4wR8+49F8p/nRDb21fs+fNcqHZwhrWrk7jn8EJsnOeMH5qmQqXPC1F53BnX36oLlwUvRMZSOYIXf1QO2v1CxG3wwgd+Vbnk9guRmN8La+t3K4/8fCFCXUYjcG+W8nm3l2LK1UW482+YskPPl+LHtUWwc1dRsrkvxSr3TLyZO7l8VPFL4dlpJbxsdb0LKl+KdV/X4IzaJsXpppdiUflaLDc0wHvrV+K/zRvBdg6ASewrIRtYjKlFKxE665WguBJcfn0QqdteCd8Pe2Apu4tN116J+5P3Yfr0RlxpfCWUpftRndiBNVq9Fr8Ol0IvozOzjnotdE1L4LfblcVPfy2e/7cHY64FsnlbXosbg//Bqi892Z7Lr8XsZVtwymAEu9fwWvT9rwg1mMZUOr8RmekFyNm/mLmEvxGGEzPxT1AuGzTljdhycgqO3VnNlhS9ESrWibg6chM7UvFGnM2PwYvvxez5lzdi8KAANGbvYx3M3opXJu5ob17OWPe3ojjPE132nWajJr0V24QHFIGXWMGGtyI7xhPRt2+y0+feCn7ZE0nJj9j7j2/FSWcvzGx8wUxMqoVdhheWL61locHVYqfk/zbTBpY6oVoE9pdDWdrCNq2tFp9vyzHGqg2/cqZa9HH0xpSxavx7bbU4ucgb8w9pcWvDGqHx2htLW3R4fECN6O+qwKpQAz5vbI2YkaTApuUmfM+qGvHBH9h935zfO1kjuv9fBecdVvP7h3GhImREIZT27sz7eU67REJkRfbOnim7lKJUlJaWUURKxPm8Uwopu2S1ZO/s+aWM3/n9+1znXOdcn/N6Xvd9/3O6AycHGvB2L1/SsQVA6QJjbtPjleo5A5cKzbm/wysa8Qe49dOaR8x7Ra3rGJrdRbwo7hVJihleRsv4w+JXFPAfw+c7nHd59ooirDh+D3DmrNtrihqrioQF7nwee02aSo4ef1LJ3/MedSs1Ruvi3RS5/B51um2KFw3bqSj1Hs09aIZ9sVvoUcU9+hRtjsBFy6jL+3sU2WoO76HTiOvV0aI4CwwaPJLmudeR2l8LfP2toPgldfQr0xJXGiyoPKmOGsRWyDytRy3n6qjPCmus3q1Bei115J5li7iGFmFI73pa+tsJfPcVYaVLPRmvmICnXoeFjIX1FBi7CjH/woWrCfX0u3ktli4fInw/W0/Ov0OxtfSP0uhVPS28EIlxskXK0T0bqHz1HqxVmMg2OjbQqA3JiDySKc+d30ABJen4OE8Hd3c10JnsLKR/n4R2JQ30Y+khGA+Jg+3zBrqtdxTrd56Av3YjlXsV4Oad24jkjbQh6QhMB3xH0ZxGSlp5FC5FXdijmEb6bFaARXUDWFdqpIyVuUhstWX8SSMtHJKNc4Nc2fwuTXTgWjJaPHxZvLyJHlxIQp+A2ax8ZhPpCzFw27matUQ1kTQ1HMr6rUzvdBO9er8O1xdFsyEPm6gmbRYetyWwlZ3uk6ftEPyITWcZkvt09IsIXQxz2NVp92nRVzEGF+Wz75H3qWGKCPBUMqOT98m5SIRRdWVs9P375DhOjNkLL7GN6s3EvogR3FrDcu2bKaVCgpiYenbXv5my3khwcNBj1m5bMy1YJQWdeM1sjzfT4kIpqj0+M/+GZrqtIcPTu79YZPsHVG8rwyapGj9l84A8ImTYvkmdP/J7QNOLZYiv6sy7bn1AP8zlyNDW5vzYA5oWIkfupF58/r0H9OipHEX7dXn8vwdkawecfdOfl1s+pFGzgcsSA94y/iGl5QO3NxpzvS0qrz4CHlSa8yFHHpJc5f9X3Wz4ytsP6Xk5wxc/Ec/4/ZDWD+X4s0/Gr5o9Ih0V25pvOP/u+4i8v3H0kjhzo42PSNJdgYEb3fnoQ49o6xQFnt1OJc+iG1TraIIat920svmGagOaofj4dsrUqKYDM80xTLGFroqqSdnFAvp9ltGPKdW0cY8FPn2aSkYR1aTTwRJVN0bQmMJqao62RNoRBW1qrCa3p5ZYsc2CjnSooU6LreA5S4/u2daQ7w0r9HPSILXJNfS2jwTN9i2CXVgNlRwehshXl4Up+TU0qPMUiPYdErbX1ZCidgma/MKFU+1u0gaHjeg00EN4bHWT5vtG4kzfNmXXiTfp26QoVHyYq1SE3KTy2j0oHqOQzT96k7YEpGLMyP3yhDs3SaqVhvFCb5T/uUlf4w7g3zB/vDWvpWmrc1H3Ng5642qp7+19sJGdhOemWsq8fwBbN93BysO1lBV5BPWV35FZW0t583ORotGVXW2tpa9zDqPCaiD7YXKLEk0P4P1oO2Y85hYNfp6Gvmtc2Zj1t6jLq90YkuLLNmXfogmdorG8dDY7Un2LTrAw7H20mt377xbdOBqIp2phTM3oNtU2Tsd/e6KZ3ajbNPaJB7qZ7WFTgm7Tx6EiGBWns+37bxNdEIGPyGGnrt2m5o0i+DTns8ffbtMnczHmLleyrgZ3aGeKGOvalTOF9x1y0JEgLuESm7/mDnVMlyDb5CZLyLxDkX8lOCPUs/LLd6jTHClqhj9mbz/foYkFUjxves30BtylnJ9S/Fr6mXkOu0tuC2Xo/u8XW7XyLp1VuT1huBrPTLtLWnZyZMar82uVd8lsnRxHmjrzHx/uUtBFFefG2ty43z2q0gbKlvbiY4bco1lbgCtKXb5p2T3aqHL7nb/9+ZGUe3RZh+GBlwG/d+Ee6c5keL3bmKu9u0fSBIavjebcTreOkttx/DWy4VPc6qjalaPTUhHfvriOPI9z6Chl/FRiHV1Q9fxBfzl/XF5HP3wVsPBy5l3f1JHNbgWku925QqeeNt9XgI6kkp1hJfW5ZoIDurtp6ohK2pxqhpht22l7YCU57TXH++eb6XRWJQWMtUDF+aX0+Eol6VZbICVjKnX7WklVwy2xdN0IchhYRT0SLeE+QUELvKpozVtL6IosaM+qKuoy1Qpvu+jRufQq2n/NCudfqdO7qiry/MBhtf2N0PdTFRnYjsRdl8vC0P6X6H3ZTGz5kSOs8rxEZ1Yvh8XxMCFr+SXy+bcFOdfdhGupl6jgaCQ+rf2p/K/iEiViN8RHZyiN31+iTvUxaJs/Wuard5mOO6dA78NB+Sb3yxTxOB3Fmro4uuQy/Z2UgrmpU3Av6TJ5n8jAjsRdaH/+MpW5ZOBh80nYtVymS2H7IDO9i6m9r1DSjQxEL/uB7S5X6MOsvfg0pSs7vfAK7U9OgX7IQPYk4Qo9XpWOYdl2rFvZFVo8IxarLrsyh1dXiN/Yhoy3vmxBz6tk0TkYl7vPYXscr5LwNgBfpGvYuflXCYZToW0Txt7tukoLF3rCpDya9S25SsvbJFD47mFDn1+lDaX2GPM0na3SvkZfUkSYF5jDsvg10vIUY4NGAbs25xotKxJjV6qS/RdzjQbZSXDIqpwZ0zXKjJeg5Owl5vvkGg34LkHt6JtsU5frtMRNiheP69lR+XX6VSJF2+rH7N7M6zRS5fke6m9Y++jrdH2RDGYpn5nd6es0t1EGR8tWNvXhddraVcX5dDW+o9MNUo6U49RhdX5acoNGl8pR/rEzfzLtBu3TAK5ybd5t+w36MFbF+dZe3OHkDVqhBB5e0+UL7qve247hjY4+36NeTe1HMXybZsDP2VfTuBSGv4eM+Tv/ajrzgaHzR3Ped1s1fbLl6M1t+NDj1XTwKIfBVhFf1aA6V3ne8pqMZ7WvIVc3BWQ6Cn7NpoY+lirgOs2Z/+dXQ1+fKuB9yJ0bb62h1cMcEL0llfrFlZKLkynWvttFQ4tLafUXM8ycsp1WPy2llhpzJO7eTFldz1Kf7RZYtHQpXcdZOv7DAi7Dp9LPWWdpt8r5OiYjyGTnWfrxxBKv/3EaqzxLWnFWKLtvTpsfnaVVL6yQQLqU17mMOk+0RsAedaqTltFk1XdY9/C10GFGGY31nAij5EuC/Y4youaZuOGTI0wrKqMBQiCC1MOEHc1lNPxQKNw2uApKjXLSyY2CxZ3vyieicrqZvxv75/ortaeWU4+ee+Cyaa7MIaKcuE8aHu8+JA8oLCfdQ8kY4K+HPY3ltK1jEq68mYrzHc7R+uokODjvxjvbcySJ3oPdEUXoN/kcWRsl4mX1XQwNO0fFRUlw0v0Pq/PP0S+HBHgXdmX76s7RULfdCLwzkF1vd55G6u3Gvv/s2E+r87RHFoJr+m7MZOJ5kmxfge+uY9nYkPNUYxMAw3lz2Oaj56n55niM3LGG5d05T9cjxsDRL4zV/TlPmRck8H0dzTpYXKBrve2xYMMeZj/uArXdsMfGrhls2qYL1HO9CPFZOWzH4Qu0vlaEw6ICpqxVnbuJcbZCyZ60XiC3n2LcmlDOtE0raIa1BK9eXmIOYyqoLRL4ve4mC1hfQZfOS9CrSwPbk11B/+lKYZ75mJ2vriBPVRY4279h7/6roC4tUoy78Jn1M7pIZfNlWDi+lQ0bdZH2/ZLh3Go1vjroIpXayHG1VJ3v23+RPobJcbejFr9+7SJ9PSrHIx9t/vPbRRr6XY6W5F7cxKCSRD2Ab490+VjvSroSAvyz0Oeb11TS73uA1moDnpdZSfljGfqUGvO6y5W0TrVtDTpa8A5fKsl2osqZPjbcfkAVbdnPIU8W8WnDqujmWw63RzK+Y6XKpUyBERYKrkyropA4BSaucuZPKqtU2arArBJ3rv2xirjYATMmpFKH30UkGWSK4RW7SGR2ikZeMYNUtJ2m+Z5SxYM5HJ02U9SGU7TDxgI9+i4lZc4pCrlhgRdfp9DTmlPUZm+Jkpve1P3XKfrvpiV2HePkaHya1kmtMG+7OS30OU2upVZQzNWlxODT9G2vCNqu6nThwGla2d8dl+SvhffXT1Of59Ox8n2V0P/HaQpSD0D/Q9nCMEMlPfmwHpXTtgprRihpU9FWNFu4CPsClaR5NwYzRV+VN7KUdHNhAroPmqD8eUVJ/NdubE1YJzP9qqSSVUk4Ij0iHztQIN+C3QjN64stXgI9GbMLNo7TkbdKoEuHYvDuxW7Upwt04vNOeNidQodLAjln7UBq0D2IPgk0+VM0PpT/h+n9iWSIxsEO3ViUJ1FXze2oNh/EhOVE43JD8HOkPXuaSrTx6BoYr3Rj3S8SHeswBaMTxzLH90Snj3ljffEctlCvmJR2DshpXsMS3YvpQycgIDSMXVhSTCXO9tjcayd7n1RMxQ/skZCzh/U/X0wnE0U4ggw2rKWYTsjEKLuSw9b0PkNeOWLcmVLA9rmcoaSPYrx+p2Q3Fp6hP8Mk+LulnP1MOEP9N0ig0/MyMy07Q1dU/rfMvsnGvjpDV6VSuMgb2JaeJZRYKsWEy49ZnmMJzRoiwyL/N6x+fgm1FskQ8vYz67i7hApUPSdxcysTlZTQ02Vy3Nuuxqc/L6F2B+R4XKvOo7RLyfUh0NJPiwu8lJYYAN/naPOnc0qJFgPt8nvx7rGl1KEa6PJdlztSKYWJVJy76POFT0pJks9guN2AJ3Y5S+GqDWtda8wvyM+S5lQO9LPg72eeJec0FedzbHj/6LO0tpFj5DERH3b6LFWaKOD3TcbXPDxLP+cqMNtZwfd1KqMZKv8viXTmNyRldFzDAUE33fnPaWXkHeQAsVUqfViUR4u9TDEgdRf1T8wjkwtm0NDYTl7lefS72hxPX22iNa/z6MFsC9DFJbS/1zFqULNEzL4pVO10jBz9LTF7ozf9WnCM1FX+xyROZvHHKNPXCl2k5jSu9BgtGGODx9q6FPLiGHU0kkDZ0pGOdc+nPnM80Tv2ldCgyCedY5NQ7lkldJyXTxkxy7Hw90FBHJdPDo4b0Ot0qDC9OJ8ON2xFcL2TEP00n9Yu2YGU2E9KoWsBBUqiEdIwWvkMBZTXbyfm3I2UdZ9dQJqhu7CyLk/utLOAAqLi8LytHxYqC2iHZjR2x8xA0qMCknlFIisuHhc6H6dlU0Lxre4UPkiPU5l3KEYY1KH/jOPkPj0U+wN+wmvHcdILDETbpG4ssOg4vRu4EmabBrH9zar3UgDG7rdn1RqFtGCIOzZVurFfokIa2eaI3NdjmdnUQqpPkOF217lsXEQhJSTJ8EcUyEIKC8nluD0S88LYscZCWr5AhKNOO1lDhxOEDyKcq9nDOtqdoDeLxLg7K4OJJ5+gTZ/EaPmSw6aHnaAUYwn+bStg0fknqN92CfroCUyoO0ELbktgdbScPWt3kjJ6SuHmeJl1tz5J76ZJMbH6JnOaeJImnJZiycwGtjDkJBk6yRD6+TFLOqo63yhDcvgbVnHnJJXeluFYny/sw5+TZGIlx4XcVqZvUUSBa+V4m6HGvcYVUeV5OX68UOeBm4ro0is51Oy1+P7DRTRtkorzddq8uraIqo4Duhd68V+tRbTOimGwlh43Mz1F33IYbMbr83FjTtHP6wzIMOAh60+RfRcO9xfG/Fj2KdrixzHKzoI3VJ+ijCiOScE2vOPPUzRKXcX5eREXG52mvaqev7SznE8fdZpeFykQPE7Bo4NOk/4XBcLSnbmw/zSdmu2AmOfu/Nm10/RmvwPU26VSQ/0BGnXGFB+X7SL19gdpzCRzNN2PJLHNQXrgaoGoPZtoht9BstxpgRkrltDO0IMU/csC0pFTiPIOUp2nJTqZe9Pzuwcp6rwlHrTn1OPfQTIdao2ih2bkbJlNRnfssL2kDy0an00nGlwxLbkjJW/OJrF0EmY/fylU5GbTtDn+6JpRKXy8lU3Zv4IgjD8o6P/OpgF1wZjVJVQYbpZD9nGR0Il0FAJ9c+jq8DDcbHmvPLAhh46tjsSHBG9ldU4OrRu8A9tmxstaa3IoR2sHFOsL5Ga/ckhE2zDcRx/jjQ+R+6jN+PZgJkJ8DpEsah18WQLygw+R95KVOBxyGg0HDtFmq6n4fbkO6jcOUVf3sRjX4xckPw6Rs703JuR3YzMMD5NVZ1eE1A5iO0ccJrdAOfK+2TMKPEzzF9njXl939jzrMC34LkU753Gsx9XD1C9cDOvZc5nz18P0dI8IfhGBbNHAXCrUF+P83TCW7JVLfxaIUbdgJ6tYlUujVH3+7c897GN6Lp3qLIHazgymfymXbJZJoDvwEBv+KZcuN0tgU1jAAvsfoRfdpXB3F9gBzyO0cI0Uk+6Us+rlR4jKpVg6/zJrTT1Cg3VlCPvvJjO7eIT2r5chJaqBjX9/hBqLZSjQf8JC9I7SlAFyVBS8YfnuR6lijRwNrl9Y45KjqiyQ4/2tVqaerDp3ANSK1Ljk/FGySgC6tqnzGS1Had0DQM9Ti+/srXKmjMEoVpuTSx7Zhqo4r+vFny/Mo5GnGJiBHu+xJ49eGHF4LNTnzmV5NHoDh89JA77oVR7xJBXnrcY8uecxKl/miDlDLHiF4zGK0lRgWYwN/zj/GDmHK7Dunojr7z5G516qOB8k58NLjlFTPwfEBih44PNj5L7KAaknnPkB7XzKu+KA7F/uvJrnk5WNIxrupdDFoXtJYW6Gi0N20ccVe+ncDnMUnIykAWl7qaOPBUSum2h45V66edcC6vpLaO2HvbTZ1xJNP/zpYN80mvXcEoW3h1ONRxptjrPGtuOM2pamUb+/1vCPNiPzlDSKumYHuwV9aMIF1evLh6ODR0cKfZtGb+dORqHjS6GgTzqFmc2C/9eLQqNrOn1vC0KHYwcEjcXpVBCxFVOrtgiSxHRyzQ1FocxBmFmeTjZvtkJj+FvlztfpNNk7HNN9PJXFvTJokmcUDrWky547ZdD7yWFQG3BC3jMgg3p6bkVB1gA4x2fQh9jlmGw/G4tLM+g/+Qy0f5yA5BcZNKVqAiZbKHGxeyYt9vPE8ZX1+KTIJHMNZ3Q88wsD5mXSsZNiFLTTZt5xmRRRa48GEwO2tjiThk+xRwdvETv4NJOeXbWH3TJ3VtM1izKGiOEfP461IYt6HRVhm3IuM5+dRXO+iVDYGMgm7Myi6yPFeP83jIUqs+j1FjHax+9kBY+yaFydGH2NE1lj532UPVgCW2UG05DtI9MICYZ4HWKSGfvIMl+CyY0FbOaOfRTfQYrlSwS2s2gfXfGQIvxPOStu3kejDkuxd9dl9lxjP6V9luL44FrWU7yf3qicX3mqgTlP3U8R+TI0Dn3CFkfsJ40ecnysf8NSCveT8RA5Oi7+wi427id/Vbfv/7uVfepwgM5+kqPvZTU+wO4AdXECjHpocO/JqnMCbP21+NqwA7RSysAPavOD+QeobAvDkLe9eE3dAXJ6yuAj0+Nt7Q7SmsEckzfrc3Prg3RkFsfcSwZ8wsSD9Ggfx/LuJjw05CBZq7r9uskWvODoQUr0UCD8gA1vvHOQ+hxWIK5FxDX+HqTQPwrslcq5xCKbXk9Qcb5JwWeOy6Zx+Q44XuXMd27KpjMdHHFG24MXH86mTx6OyD+WQgWndpNVDzMk99tFTQ92056V5ti6PZI0OsVT7gAL1LVsJKkknpaVWuDYpcU0a1o8LZhqia0H/SkmMp4G3rOC35bhdOZEPHnHWsN6CqMXTfE0VN8e7WBGvdQTaPAiB9zr2Ydc7BNoSx935L3vQEv8E+h8pzH4k/BCSAlPoELf6cgdcVGoLEgg497BGNv+gPCpPoHadd+I/9ZsFga230NdJwdh5DMueNvsoayra+Fy6LUyyG8PvdsZjBuarsqDoXuod9k6XF57WHYzbw81e67HtfIiedvdPbRwYSB6fhoIi397aGSdL8pC52CCZSIF9XTD6R17sHV8IkVftYXWLSUKNidSfW87zOrXgKbcRJoaaw9hdis0bydS1lgRNCZqM+nvRErbYA/xegM2yyyJWqrsMS1TxGJ8k2jsQBG2X3BnZzYk0fZpIhS9GMde5CRRY64IDzrPY71uJlGMsRid7NYyl19JVLpejH6W4WyJcTJNeCOGfelOluKTTCVuEnj6JLLK4GQae0KCKY8y2KcDybTkmQQrVh1iA28kEw2VIqLDceb9I5nYUSnSkgQWZJhC275JccL8HDs4IoVuu8pQdeYyuxmYQgY7Zbg/spa1ZaWQqarbf3rQwCyuplBsZzk0Vj5hE7+mUJ6THPrtW9jWganUI1EOceIXdtwrlda/lWOYWRtrWpVKraMBu2Y1rpmRSnZxgMJUg0svpVLcJ2DIci0+61Mqzf0HjCZtHtN/L/1ZzuDfToef8dxLo0oY5nnr8RfL91KWuorzBH3ea+9e+uDLsf6+AXe5uJfGH+HYZmLCl7zfS64XOXYts+ApemlUZqbiXLDhle5p1OCvQM4/Ef+0JI167lWgcLicD0xOowu9HVASr+De59PIbZ0DKpuceVBLGn356oCbxh78YO90GuLqiJCtKZQ6eAeNazXF4o9xVDlyB621NseE6ZH0ee0OKv5ojs3JG2nQ/h30PNcC41YvphHXdtAMI0uYj/an4G87qCbYCr8th1P2oCga8cUKt9UZ1Q6Povkfpch9Ykq/V0fRL1dnbCrrTZaZUdSr3yiM3duBJl6OIv2SsRjZ8lwI+xxFsX0D8P1AhXBcP5rGf12Off77hftDo+mO52rsMdokaK6Mpo2ft+BVPBNkadHk9mopgtq/VM6qjKZvc5bBsUKhjP0QTTNLluFNu5OyM3130rse05AwWyl/6bGT4iO8sNbdAL2W7aQiR2Dw7blwTdlJOTq2WCBOxJILO2lpui3OrheQ+nYnDdSzQ6+KBlT1iaH0eDss1GrDZ9cYavfGDjOParNBi2PI/oA9oqsN2IjEGAp5Zw/lZxELLo+hDAMRHvfxYNmvY2hQuAhdHMaz2l6xtLJGBMyYx347xdJHsRizw9Yyy4BYWpEkxrDx4WxifCzVvRNj6oudLKw0lvx8JVgVnMiOv4ilQ+kSRHbOZPe7x1F+hQQZ6YeYpkMctXaT4qTtcSabF0fHoqS4fE5gs+LiyO69FM1jz7HY4jgayWT48uwyO/M0jnqfk0EzqJa97LqL8lV7dmCnRtaL7aIrs+WQpD1hrrN3ke0ZOYbbtLClO3fRxo7A9PIvLFW5iy6PAdb4trGqR7uoXzrg+VmNf+68mzL/AmMcNPgg2W765sUxJVyLj5ixm3ps5Jh3Q5sH79hNw0s4VvTR4dlFu+nqQAU2zNDjtc276d80BSJy9flvjXhKu6HArk8G3FIcT/RPgTSFCZ84NZ4GTHLAoTALHhYRT4ZJDjhx3YYfL4ynfT9VnPcW8/uN8fR+iCOqpsu5ZscEctjliNrDCi6zS6BDLx1x/6MznzU5gVz8nPCCe/DYsARqqHLC+EkppG4QQsljzOFcFUcz1oTQm1QLWEgjiS6HUM+FljDx2EidtEPp6Ghr/Bq4mOQ8lPLWWqPm12SaPSeUrBqtkX3Pi+JiQunRBBusOwkqEULptporfGJN6dXjUKqxcoHRot6k02UrHe85DD89O5CbfCuVXJuMve7PhaUzt5Lv2WUY8uuCsDdqK738HoT3J/YJVae2kknNGtjd2iB8ebCVWpK3IMwNwqBOYfRs+VoUzHymHCkJo0sv5uPYJpkyeFoYRZyZDK2YUllOZBgZ7J+CKR2L5bUnwsgu1gGNCYb40xRG64zsEGE8H5bq4ZTbZIe+TYnwsw8nx9n2WG5ECPcPp2mJ9qhc3IjC8HBq/s8e/U+1obkgnJ4OEqH4jzbr1BBOD8pFeDbYkMnbbyNrLTG0h4nZbJttlLdMDMViDxbnt40e5osxL248KwndRjoqtncVzWOv8rZRZYAEJXVrmc69bXQtToLVm8OZ279tVGUnxY7uMWypZQQF5UmReSCR7R0fQbOqpDglzWRVmyNo1GMprlQdYl9yI2ixjgwPJx1ng25HUNh0Gb6+EdjI3xHUv1qGzpvOsWCzSNpmIscg7SssxzeS3iTIIdtfy2o3RNL4Fjm8JY3sT04kZcuBmZVPmNXNSIr1BQL9Wpjfr0iaMROIfv2FhRtvp11KYN+GNlbos53+68owRaM9bw7eTsErGeaP0eCdDm6nNT04VqZqcfmN7bTyBMfGJ9p89o/t5HmOI8JKh8cZ7qC5Xzh2r9HjJSN2ULipAuln9fmrwB0UMUqBw+qGXGffDrqbosCJ0Sbc7eoOMmxVoDTFgi/9uoM+bnXApcc2fO/AKJrQ6IBblmJe5RVFOSYqzlfL+ZdVUZSgcvvLUgUflBFFOtmO+NzRhY+8FEVbWh3x28eDB3+KogP93GBmm0JNrcuoZbY5eqbHkXTMcqpYboG2TpEUk72con9Y4Pr7DfTiv+U0dosl9l9dRC6jVtDVh1ZYe2gypexfQd+TrTFiqxd9+raChDUSGEwHeXuvJP2uzvjGTelg5kr6u3EIrvbuTW2fV9K9QxOQ9ak9TRi2isofzMOr1GdCQdoqUnydhXjfC4Lmx1XUdf0cOHbaJ8waspqCI1fgWsh64UzKanLY7Y9BH2VCr3erKdBwDl6cfaxc4raGwjdOQX9mr6xMXEOlhV6w0bskG/hmDfl2ZDDOLZEHOQfS+m+2cH4+GDfjAykv3w5vAhfA4mUgBcnscT0sCVsd1tL3FHsMvk5oiltL8ZoiBOk0QfpsLXmqHH5j6m/EsCCaI4jQc1x39mJnEJ1UE8MpyJC5PA6i/v5iBKSJWYosmNLOipFQ7sE+7QgmiY0EZU/HM+8HwRQeLMFrjfnsoHgdva+RQMc6iLVFrKOO/aTYl6vyf9M62rZJCqUihh23W09lpVJcu57INMPXUydNGR5Nz2Sz6teT+zAZvn88xM5Yb6AjmTJohR1nvUI3kIWaHIa9iS25u4F2T5ZDfvgcq7TYSD8L5RjJr7CBmzfSdE1g1rVaFnRrIw1VAEHTGtlN0010MQPY+eEJs9iwiXReAwdCVf2nZhN5mzMIvb6yJqPNpFvIcCOnjUmDN9P8VoZV+u15zPXNlKlQcT5Pg78w2EJvtnFEFmhxl8AtxGo54n9o85QrW8hI1eEzXHX4pwEhdHC0ivMdenzEqhAq36rAyVv6PLsqhD7XK3C2vyH/2zWU1jg64PJcE27FQulcpIrzfAs+aXYodb/tgObvNjx8ZyhNG+iIVy5ifkIZSkG+jviyXc6bH4XSxXQV57UK3llrK1l/dYRmfxcul22lsSbO6DXXg8+ZsZXa+rqgtX0KFdZNo0v9LPB8ZRx1sp5O06MscPNhBM0OmU7L5ZZYvXcDldyZTmOuWsJr7SLSsZhBZUk2GDB2Mi3dNIMunrXBZxsvqqqdQS/c5LjUCTTIdCb1H+GC9OcmFLx+Jo364IGV53WotnomNX4dj6EZ7cnSaBbpDJ8I+aenQljQLIpqNw2Pcs8LzddmUYTPRETNzBLkBrNJw2ECFtitE+LWzKYTV31RkikVXl2eTe2vT8eA/g+VbgPmkOPFIYj6bKncu3IOdSIJfA7Wyr5UzqFciPHWu0w+st9cqtxohwNyY+Qsm0sN5vbwuRSAPxfmktUae2y2Toaf7jzafc0ed9YUo3DxPHrSRwTLs03odG4eBUeIENLxD2brzKdLtSIsPtydlQTMJ50BYiRdM2Q6Z+fTxjVinP8gZkt7LKA21W5922sIq5q3gCS6EuiyCWzQmQX0L1MC96nzWXC3AOr3WoKlIUHs1uwAWiyV4satcGYlBFDpFimezI1h4VoL6fAJKf77nsiaZyyk7p1k6Lojk8lPLaSjwTIY9T/M4jQXUWuFDCz/OHs1dRHZt5djlAsxtxOLKNlfjjm159jejovpzwk5gudcYV8mL6Z2DXLEfqtlIwsW0yJ74GBkI8tRW6LKBaC471P2Z+ISGtMCVOep/J+3hIx/Ac+cvrLCv0soxpfhZ00b6zR+KZ3fxbBd1J7Pzl1KlwSGhPUavKRtKdlrqziv0OI6vsvoaRRHbpfufGnOMup3laNogg6v+rmM5lsrUJapxw18llPmYgUuv9Tn6w4sJ40KBW7bG/Jb35eTxz8HPFin4n/ECnJwdcDrCxY8PGsFHUh2wBctW978ZQV9eOKAP+PFXO61kraNdUSnTDmPS19Jt045Quelgr/6uJI+qvrPQHsX7ua5il5HOsFinQffm7qKRsIL1Q3JtK1oJN1xMkfxsDh6oDGK/LIscPB0BGHqKFo83gr9hm6gXYWj6NZgG3wwXESvO/jQa087XPw9idwn+5AoVITUhmGUlu9Dy/YyLDstp6/tRpNTmws8dpvQqImjqc5oJPSW6tCho6PJ5pYv3nm1p79/RlOR3yiEez0VJo8bQ0Y7xsP23znh5OExxDYNR72QKWi1jaHiDZ5o/yBImDvGl1Z08oDfKIlwNtuXvB6NxITg+8o+P30pZbUbfh4zUS4fNZamLLTDCtv7ssv7x9JtT3ucfndObvh9LClM7aCx3QTrvcfRnUQ7FOktwu3McTTxpx3s7ybD+ss4OjjEHhEDzmDbsPG04ro97s+7jwdp46mTowjigj/Ax/FkvlyEi63d2a4hE+jILRE+DBrMXqdMoF6Wqg07RMLc300gXV8xPAOGsDS3iZR0SowVOyewr4kT6foXMdIK57NRbyaSj58EVXeC2GFnP7p5RoKfbeHsX7yf6vlKoR0Xwya/9KOMECmMDZPYSYdJdLdcCkVRJtPaNYn8jGQY7XmYzX02iXKWyTCv7jg7yybT/XwZ1i8k1idmMrl1lCOu9Rxb/ngyeVnLkRNzhV2W+VPrYTnODLrFDKP8Kd8IuHmika1/4E/WkcBzj6fstngKrb8FtN5tYdaRU+iJBUP3gK9sW9MUEgUymP5qYw/sppIsnSFzaHuO8Km07wvDkTgNvqt+KnUawXGqXou/tp5Gqw5wlBl25+6h08jRUoEri3R4+t1pFBOowJ0iPf7NYjqdOOSAh2363GfzdHr0UoHXnob88K3plPJGga+xJvyf6QzS83HA3zoLPnnDDBod44DOhrb8ZM0MEp45QGeRmGsZzyTf8Y4YVCTnc4Nn0m3BEZZtCn72+kxy0HaCzNOF9zGcRcuK3OAS68GXB86iS66+OHA8mfzjHKgs3Rw7B8RR0VMH6jvFGkHREdSFOdKtadY4/2k9zdvpSBnLrJB0YyGVPXKkrhetsfjIJNKVOdFJLRlctw2jFTucKLCLHL1nyelKsxP51LrjjaMJDRY709uDXijX06ENEc70r34Y9nxVozuNzsQc3XEr64lga+dCtZFe2Oh3TogMc6FHx4bDVDtTeFTnQr97uyFr51qBW7vSoice+NIqEuJDXCnmtQIxdxuULXdcqamzCAELDJRDLNxIq16M3cUvZBmb3Gixhx027aqQf691o5ZDdljcYIrRpu70eqg9dBctRu56d5rgaI8nm1LQrsadsiPtwarOwN/Ig5x/2CO2WzOKgjyoYb6q50/8iy7XPcilTIQBY3qweQZDKKe3GF5rBrOyNUOodIYYq1MkTPfKEDITxMgsHcJWDPCkuG4SXHk0gV1Z6UmmmyX42mEBM6rypB6pEgyyCGYb+w2lhDYJTM22sbvLhpLFEikcimOYbcVQerFMCt8RSSxSdxgF3JJifnMme7R4GJ0aIMPG5YcZPzeM7oyRYXe7Qhav40UnpslxOIFYS4AX1evKUWpyng0560XRqs5/S7jCMnoMp49v5Hg5/Bb7Pm84LfcB2poa2egzwykmFOi57CnL7eZNX+sBs38trN0cb6pUXXun+K/MX/Amm4kMY41/syKtEbR+P8OpKe15l5kjKPUOQ3m2Bp93agT9seK4+k6Ll2mOpC1xHHfl3bnutJFU3cjxcIsOX3liJG2dqMCby3r8asdRpExU4FuPAdzIfxS9aFHgn78h31gwil73VHGebcLvqvkQMQf0fmfBbf18SJ7uAAO5LY/M8yHhrwOstoj5o78+pJjjCNllOefjR5NDlCNcezjw+NzRNEbuhBH+LrylbTQZtIzAxIMefIjvGPrnNQGB25LJbrElBeVYYOaXWNpebkmt6lbwnhVBj3tZUepvSwRkrCdFgBXJF1vDad1CSii1ohrV5u05YRK97W5N1z7Z4qX9MPKcZ02L96l2Shc5ZRZbU/w0Z+x+ZUw/utqQ85lhmH+xF42ZbUPzjzrDYZ8aHVXa0B1Xbxj8eCy017Klh0FeuFpQLkydYUt+44djzfwM4XSRLZ1d5AKFQ6DQTdOO3LqOQNxRe2HBVDtKCFNlkLhOea7Qjo4r7VBv2F/Zt6M9fWuvcvuQT7JVk+3Jdb4dPCVV8mv59uSsbo8aS3MYq4lolSoXNpQswaaJIrq4yx57TFNx76iI4pX2eLOsBHZ/RdTaVQRXoRnbx4lp+GQRkv7+xePDYkrOFmFtdg+maBPTn1YR9l8ezBLGSEjkIMb1txL2NltC14+K8aO7J/P8KaHqV2IMlk1kmaOktPC7GKMmL2D/7ZdS9SgJgjcFM9/vUnobIsFY323sqLeMwj5KEPA0hrXPklGtgxSbApPY1C8yyqyQIkEji50eJqeWbjLkph5m3dLltHWzDGVWhWzBRzntPyHD7bPEzg0BvW+T4fXo86xvKqiLvRx/Hl9hq96BVkXKobPmFrvmxuhwlRwW6k3MOImRiSXgkvKUbXrDKFp1F8ZbvmX3nDmV1gELS78yuwROhnYMW3x+s+0vOU1cxnBtRXv+2EFB9bUMd4s1uGKXgr524Hik1oUnPFPQfTlHy4ju/B1zIMutHN/36PChMQ6U95zjX7Mez3rsQNbDFdAyG8D/kzmSeIUCfVYYct8oRxp+RgHDYhN+9IEjbf6pgJWaJW8vcaK91g6Qj7DlUyOd6NZiB7jtEfPTTU60sMkBI5vlvJu9MymdHDHR1IEvCHemfYM9MWu5Cz9X70x3+vpiCXnwvjYudDhrLIZPSaYOw/rS2kQLSK7E0rS0vuQ2wBIDEUHKD31po78VtIevJ+0h/ShO3RrPjBdSQEo/Olpog+J/fnT+bT/KyJEi9v5Q6ufWnx5HeGIOyWh1Yn8SWQNsjzFdf92fhA4KdF3Ri0yc9Wm4qzuejFCjLfH6NNLDC0t9Hgv1L/Qp8pA79NTLBZHDADq9whUXzqYLUXED6NW64bj3erXw9OkAqvFwg+VkO8GRDaQrvnZoi7ujTNw5kJTfbDDsfm/l+0cDaeAoW9ytaZUNkw2irEJbdLt3Wb5vxyBiBnaQbLTAz+ZBVLTXDg+7LMNYsQH1/2yHoTWpyIswIJkqC9J1S9GhyYAyEuzxecYDTLMzpJIqe3jl/oMyzJA+dxSh5r8eTLvekL5bi/BL34gFWA+mqaqNbOImZedDBtOXzmKMmefJ+t0dTDvWi7Fhx0S2xsKInFX8H8pfwG5sMqIjKv5ra4OZ6S0j6pYjwZYN29gWU2OyrJdgT9dYVr/emMR/JTialcRENcYU4i1FuSiLRRmZkHKHFHcrDrOnQSbU/q4UbyYUMsfrJgQrGf69JJZoYErb18rQe/159n6NKZWflsGqy1U27Iopra1R5XXmLbZvgBmZjpBjon0T+7nSjOIOyLH4wlM2tsqMXAcCoePfsrx+5rR6GpD04ivrsNycmk4BecG/2bQKc7L+Bzze1p4rdS3IS8LwtlqDay+xoFf7VJzrduEB5yzo912GdrO68ws6lrSRc3Q5qsP7L7Sk6+Ecul/0+JqzliS7z2HoOIDf6GFFaK+A9TZDbjrfihRuqnFebcK3nLGillIF3HUteX03axrcpsDImbZcNMeaosc5wO+ImEcJ1lQR74DZn+X8qZYN+X90xlIHB+4404bidSYjKNyFJ56yocwPDth6w4O/17SlAeMcoS9KpobBmjT+miXUs2JJHKRJEzZY4FOXCIq+pkk+/S2h/LqOng3qRH0PWiL6ZgA5relEI59YYuYxP0q63In6LLKCbPtQ+qDfmUQZVug8V0ZeKzvTudUqxlyMaX9lZ4pqtcOp/r3oV18t2ujhjB0/2tH4ZVpkmzYEJTmPhPwLWnR9LMe8aWWCum4XGq3k0O6dLsxY3IUcl8iwKmWVQOVdKG2mPao0bIUeOl1p7RZbSN7VKhcFdKX60XZQJnVXVpR2pea/NmjLby/X79GNervY4l7wNXngvG70qMoWyTcsUV3cjXTV7eAxfTnMumnTGNWW+S9oL0Jma9PYJXbwOVeKBqU2tTTZIVvzIcRa3cmovz3+mLdj0TO6U1mUPcxH9WTPirqT9j17jFtpxJw0e1CFrwibE6UsaWoPeqS6C0eKPdmHwh4kvinCneaJbHjHnhSgLcbfdgHswOSelOEjhqXpOtaa35P6XREjL2cbG6/Wiww/qnY0Yln+xF4qv0lw70oSU8/rRYMFCd5OyWIz/vYiv65StHt/mNE4HYoaKYVuSCHrkatDhqVSWPcsZovadKhLnRTu2edZxZje1DhdBj/5Vaaf05v8L8iw9PItFvizNwV9k2GrfxOrHtWHHoyUI+XtU2Z2oA9NKZQjf/NbFvK9D+W2ylHR/Rtr8NalaUFA/YHfTJylS55HgB972/PoL7r0UI9B7ZkGfzZMj8w3MHS16cKd0/XI9gCD7truPPmjHnmr7sLgch3+cUhf2mvAYaPZlw9P7UtqwRzMdwA/8K4vtdNTcb7XkLe69SP9EQqMemrCxyf1o5oqBSZZW/L8N/3Ix9IBcwJtubpLf8oMdMDSMjGfkdCf7lk5IVgDnF72p9jlwxA2xoH3cNQnfxdHxKa68EW79ClX1YtSnnjwimf61P2JIz6oJ9OUtrfC3L5iNK6Jpa4574SRKudffLKNyke9V/Fnj2n71tHK7++FStUWEG8MIOOsD4JWnhU0JvnRvWEfhembrHBfMpS2f/woaP+0wgltGSlSPwnZAdaIaDGit26fhYYwMaZc6kmZbz4LR247wv5gOxqT8EVYN8wNnX4/FNQcvwpXfYGiU2eFU8++CkkRqs9dkibMj/kmJOpI0W3YSqGv/LtwcpgUs5XWwrUH34U9/Wyw2LtGuSnyh9Bnsw1MfLWUdvb/CQFXbLDzi6b8cf1/wj5NW2T2r5YnhP4UxoXbom2gNTwtfwnFTbbIPb4CP279Ej72s8NRgzQc2dAqdJlnh38BZzHFuE3wyLbDxBMP0e1Gm/BtkD38NrVj5wJ/C63//z/S/T3ZqoF/hNmZ9sivNGLGl/4IvfuJUPdayu4t/ytIRomg1m0o2673T8hU9SUbsR9TnP8ncB0xJk0MYEGydnRgsRhh69exmzva0ccbYtTXbGMWD9qRU18J3s2KZVvFajQoX4L2X5NYU4QalR+UQC8ii0mb1KjrBwls9XJZjF178ldI4XG0kL0Ia0/nd0sx2bGYudS3J8vXUiyrPs9SrDvQLlcZwmdeZZ9COtDPZBlSP99i3nc7kNdTGY6HN7GDFh3p0lA5LvZ5xto2daSrS+VozH3LJtzqSO3z5fig+MYKTNUpUx/oeOM309igTm8WAN0K2/OZNeqkmQbo/dTgxUYaZFYNGLl34b2CNSioL4NtdHe+5LoG5U9iYHd0eKWBJk1V7QWPAX35wEBN6jGGw2f+AB50RZPswjgmHzfkNwd0otBqjjn/mXCLVZ1o2zeOZW6WfGtVJyqRKrAuypY39etMRuudEH5bzKXLO9NMW1fE6oPHVHSmnaGOSJ3nwF/oatHKTAdkF7hwlyVatK7SAcd/ePCUc1o0ZJQjKu4nUcdTV4WweEvke8eSMPWakOVjgRTaRgs7XhcSFliiw8h11L/guvCuwBoNZgFUPfGGsOWIJQra+1HI3xtC/l9LhD30JHFuteCx3AqTSqT0bEyNMKG/NWySjSjpZ43QEmUNtdU9yevATUHzrxx1Pu3ol3etEKT6Hf3GPxSOfakV3rrL0a7LWWF6+i2hcIIUeRV7he6et4UPNiIc/bZcqHh3W7j/1Bp/5loJgUl3hFHcFgcPX1eaudwVvNfZIFFLXdnw8q7w66sNBvBu8uhd9wR7qS0WlN2UO/E6QTLFFjNX2ODD4zrh5T1bdGm3Cvuj6oVgVY+aeiUN4yQNQnOuHU72KEPH+w1C71d20PR/BApvFPL97FFY244tsmkSnibZo+lbT6Z/r0m4cdke6v2MWfXm+8Kc0SKInGUsxKxZmL9WhKmzhzLxzWZBeV6EyAg/9iz4gaDRVYwTRwNYkuFDYfwkMe5Xr2NeVx8Ka6LF6PBrG/u16pHQ+FOMfjtV/u//WOjBJbAbmMxmXHws2C2RwLMwi/VY+kTYosoCf/dcVtH7qfCsmxQr7hSywLKngr6PFNvmFzOzBc+EsTFSpP13njVoPxc6dJKhMOoqi6bngoOXDFX6t5nTrBeCkCdDU0ET+9DppdDyRoZPrs/YgZMvBYVcDvXbb9n4Ka8EwwA59Od9Y+odXgtUJ4fox29Gx14Lg4YCxpXt+aIJb4SIDMCumybX//NGeP8V4H5dePWhFmHCSIYh+7rzkNFvhZxkhtGvdbj4v7dCtw8M/uK+/Nm+d4KnLcfcDQN40vD3Qm46x/KLhnz45/eC+T+O9V1NeeveD4KtmQLhE1X+9/go/ChQIC7Lls94+1E4queMva/EvEfiJ8Hd3Ak5IvAKp89CYZyK8/UOPPDFZ+FbsjfOVLhws7gvwsmvDqjsMoQ34KtgleaJpJNJdHxxrpC82hyhBrE0S+eI4LfGAotjt1Gvs0cEpmmJvB/BVDXvqDDrnCVCbi+g4G55QkO6FSYcn0iWQp6gNsEaltGedH/GMSGm2Qp/50spVjNfaDK3xh13I3I9kS9kF1rjyMCe9HlygbAiWorWL/+EbLXjQuZHG+TkPRAm5h0XThQ7Y/ScUkFzfKGgFuuEn/32CiVthcKNUJWzs5cJS3NOCEW9bbC3l6UwyOek0GGWDRo7XFXWfj8pKPbZQCP63+mwrCJh2XcbFGzuJZd5nRLqVVvAbtZt+cuPp4RVZ21x8bwtUlNPC7IyO6wYuxoj3JXClGA7dFuVjt9vlEKfDXaYe6YMxxME4cQbO5xRe4zZjiT0dbdHJ1M1pvOchC2p9pB692JVMcVC9TN7zFhmzILlZ4Qbg0WIipcxy4dnhDnxIpxWDmX3I0uEF99EeNTox2LtSwW4iaH1N4C5NpQKr0vFkButZ59DzwoLDSQQGUewbMsyYdkwCYYqY5nf7TJhQIUEU72SWaeN5QK+S7CyMYuVGJ8TItykiFySy5beOCeUJEuR/qeQDVp7Xvh8T4qTu4pZ7cALwtjDMlwafIGFXbogVGyTofnUVSZbUSH8vCjD56G32Uu9i8L/AGhJlpl4nBWYZ1zN7x/GKRSFUigUrXM6e36vz11RUqSSjOzInhklIqIhRUWysrMzf1Tn/tp7ZysrW7bsvfqf/7P7yfd1nlyf63q/zyKDAKvbd6ng2En+eJaAVmOfUviYUzzspgD9nzf01/40N6mAkAVf6L8Dp3md6cDANn9pyLAzfNxVwOeOBXOwPcvfGQjB7lbsdOlZ/q0/IXKcDUsceI4rVhL6lTZmsnrn+e6/hOF/HVjl7vN8hRPDxE5OLLfPBd5yJkPSwlasfa0ybnrDMOd2G/apqIwbIn2w0M2Lbep+ka/b4oOVY2Ws96+LvPqjDzaVqJj1xkv8n0UA/vujYwfCL/Pek3xxoCNY7JfLvO9uX5xe4Mtc11zh4/r74cotf3a141V+50Mn3G0TxNLeXeXfveIwJnOp2Nc9g4/1lqHn1xyxQVkGf+3oDf9hc8RDk+fyoR+90X1DojixVSbPD5FBMmuk6HY6k9/ZJsPvfr3EG+OzeN2hclwVgsWMZvP4YL0Cm+0NIh2dx9f8kCOp2k18NWo+r99VicjzduIqu2w+TalE57AaHrE/m1c4qPCp9n1eMySHF6xRYvX+A3xvg1y+5IwCneIK+PCSXL6qWoFH3WN5s+gF3NRGCeNxKT9XZyHvmqeE/ZAzpqRdC/nqSiWq/n0pVfbO49daqOB/srnw4F8e9xipwneLCiFv6yJ+47EK0iYadOiWz6M6qnFjw2R8+ZHP589R45jzamxZv5h/rlSj6dAj6Be2hHeQajBu+yPYfF7Cz87XYMj02nR41VJesEeDnDVNaGLwMu7kqIV43IPcqpfxEVO1ePLMSDeWLucrTVo0bNCJMvwLOLx0YOo+RC8KeFRfHYb1GE2vFq7gR/7TYcHU6bSKreSf3ukQHZFBXR+v5PE99Ih/mEu15q/ig8brkRm3jIr1q/mDq3qssVxHwytX82ntDSheupWazVnDd8024Jx0D51TruVNbxlwf/8+SqpYy1v8M+Bz+HFSzlrHBZ0R1g/O0wNJIZ8z0wjXSdcp70ohv3HWCINFJXWYtp63cRAQuuQpfW2zge9PEzBI8pa2nt/A2z4XkLDvC/WL38gntAXmhf0lm5ab+LFMIPKdBTt8chP/WuqD/mTFJsZu5mVdGEak2DC3plu4QUWYdL4xu3F4C28RQ0hq4sgyRm7llE/IGODEqHERjzpNyNvUir0Wi/g7I8Oq6jZs9eBtvFcOw2Z4sa71t/OjTxn2zJaxWsXb+d4h/jh4TsWK++/ge7x8cNpez4Zb7uSpRh9c7Q/WbOdO/iLbB5Ubfdm5qF3ctcwHz9/6s6S/u/ilKSH4IAQx5Zbd/HtGD7QduFSsW9qRT3kigbQsRxxTN4Qf3eQNe5854qXenXlJJ2/8iEgUdUWhfO0Qb1ySjRSX/gzjvSpl2FC3l/grrAufZZAh8XGQOGh1BH+8XoYuh/Xiiequ/HOEHG4r3ERJQDfefLYC3xLsxPl53XnvjgosW/+Pv3/cg9ePUaB9v3u8pyGKe6zxx2u7A1yc04sfmy/HknPLecubvXm9ajlm1hrHZ0v78h5MgasTJbxqWj+uu6hA5yMnTZ0v9OeuLxQ4Mfl16c6W0XxdmBKXrV0Eu/EDeevdShzdfEtIODKIx/1UInuYFncaD+bbmAr0JQHthgzh2RdViD+xGuuLh/JPHmqca3AUdesM5z/D1HDt+Rhjeo3gyvVqHLhUmy5vGckftdLg2ccmpP8xindM0MCumSctCx3DdzzRwM9XoF8rx/KmvlqMHNSJBr0dx2uitFiU1odOthvPh+/U4tCW0SRdOIGnPdTixYXplP1oIm/7RIt5iRn0XhfHt/josLb+AuqZHs/PxOpQumoZ7SufzDtd1eG8ah21kkzhQy31eHh0K6UkTuUFHfT40n0PVZ1L5KvH6NGgah91bjGdd3mmR+upx2nnuCS+UmuAYH2B7A/P4PuGGRC28jpNaZTMxz40YLCyku7EzOLXYMSUI0+p3d7Z3DXNiOxub6l7agpvazKi8MkXspSn8vW2AnjCXzJdT+WHAgSMtLRko2ak8YCNAiZ1sWLOnul8yy8BM5basLKL6dxzEDD3QWOWPGUOD1wELJI6Mo1rBp9q3o5Vk5zYkzMZ/FRLwpb9rdiSiXN5k1GEvRZurJNTJv/6i3Ao3Iv9OJbJH+f44MwSGds+JovXCmW4dl/FopvM463M23FPomeNDs7j488yvJgIdmzYfN77CcPHfb4s3jab3+zogz+1A5inKZtPNPnAKjyI3RyYww/V8oWdYanYz6M2f9pFgl+FOeLhBAse6CLFs0ZzRLczlvyfizfW/ZwqZjSvy58xbyRUjBBfj67Hm0/zRujeKLHrAStea7E3XHODxGKb+nyJswyfR+vFZgMb8IfDZTgX7CYm7bbh7/4psaaNnfigxpYn/pah6sdfHtS9EV+8WYEFeyr51g2N+aLLcrDR+7nNFzse/0aGJ62X84kdm/BjkMPpvzH8xjIH/m2KHLGuXpy9dOR22+RIaXnctNqnGS9yUmD9y4eltbKb8y/DFIjp6i4Mv+fEp5xVILPzXeGcqgW3JSU+lOqgmt2ST1lg3pqOU7Hoaises00Jz3Fr8NXNle/8okRSyVH0m9yad5ihwtXfj3H4VBu+7boKDu4W5N7MnQ+rMO9LJweaO8qDr3BUY8xYT3q9z5PXjlVjyQKBujaQ8BZcjaPFnah4gJRf1mnw+mYfar7Lm9eN06Dp79E045+Mr3mkQfvWSfQwUsGpmxam9RkUtF7JG8RoUWZYQFs/qXjFcy0enV5GtsEaXl5bh2991tGkpVp+bb0ONq+3UvlzHaefOrjN3EOMGfjqbnqg0X5aPc/IfxTr0aXwONWuFPjDKj2G6C/QCCXx6VEGJJ66TueTGW98yoCc3pWkuuLDm70xYMPLp7SojR+f3cEIMektfYtryy/mGnHJ9iv1P9mOd/toxJO1f+mIYwC/ESVgppMlcx/Znr9bKyBziBWbKwbyjEbmnG+3YW+sg/iRCGD158Yssn8wl2wGtrZ1ZCU7OvKcP0BxhhNr/rcTP9LDnPPLrdiMrp353QzC2eZu7NG6UJ5bm+H6YC8W/DGMr5H44P42GSvq0IXPDjLn/JOK2S6J4CtyGT756dmkZ135i9sMf+eAlaMbn93ZB9aXfZlPVnfuvM8HTZoHsDV3evCUxr5wGRzEaiuiuOVkXzy1XiqWhMWbXn+R4PLUHDE4L9F09Y4G+6rSxYqKmaZ7/7TotHmqWNIw1bQ3yBstU0eIM/akmxLLvPEhOkoM7jnX9F0tw2kWJNp+yzKFv1dgpaNeLC/INrXJlGPihzbiGr8FJvGbHMEXG4sjHuSZOj5UQN/tL1enLjYp/shxz6qSf/NYZhp5Qo65R/fxI2cKTNMmKKBNXMYzx6wyPegqR+nA0TzSdq3pYY4c1pc8uNN/habJ5m/3TTtietR9o+mDeUdmD6woLfqy2eS/Q4EPi6VC3PIi03uJEt3e3BN8fHeYAuKViKpnQO37u0wbzitRa3kiLszeY7pjrcJNh7XIdy8x3SlSQRl9DANOm0wPrqiQtukJPEbvM8UY1IidakFvGhw0LYlXY/lKByrdddj0+LAaJ4540sxux0zhTTWofiJQx88nTCM7a+BkFUINl502Ga9qEKToSxXsnCm2sRYTIsfQ2soLpup4LVZMTqKRsy6Zoi6Y2aksgzRuV01Z9XX4PnABfT953RTvqUPDD8vo6MgK04mJOrinraOs+rdNdgfNTOVYRN123jWF/NIhYsseco68b0r10WMY20+PPz40Pc/TY9qF47RtyROTcE+PBdEXKJ6emUwBBmx8d518774wXYk3YH9KJVkkvza1PmLA5SZVVNa62jSvqRFVm97S4hPvTZs7G/ETXyl6xCdT4UsjGp//S57WX03zLQXkqyzZ2+3fTcc7CFgz1YqZIn6ZJh8RUHTUhiV/+GNSHRdQbG3HOi2uMSXZAoe7OzKrlrV5pyXAuZVObFysBR9+FrjxtBW7ctiSj30H3Fe6MWPjuvxFgC9eTvFiBYPr8bfTCJ+PyNifvVa83SnCPys1G2xZnx+WMlh317NTUQ3415EMDivBZFts+IAjDK5PfVnud1t+sqkPZMoA9rFzIx403QeGKUGs18rGfOdVH4gPlohPj9YY7GwlWN8lRxy4uMJwxVaKnAPp4q2ROwzndkpR3W2q2M031fC4twwnlCPEJS3VBrXCG8uto8TGGSV6ufkWYqs6iMM1u7S3V2gReEwnejxcU5yYp0Wz1W3EtZ09Su5lavAmsbG4Y31iifK7DClb//Dov5tLtveXQx5zlz+RXS3ZXiBHebN9fHTvXyUbj8sw6/JSnhjYpNTDS45I21H8QB9padZMOTbNcOd/x7ctfXdDjvcVB02Bc7qX7h+gwKDrF0rnrBxZWm+rAql3lMLZPTNK/Z8r4LTgoZAxLKs0qKES+/oYsfVdfmleXyWGv5yGc9PXlH77T4msQ2vxuk5R6YLWKjyocxw2ecWlkoUqGCOeQtXycOmC5yqcvmBBXbecLf3eTo0P7xxoku56qSpZjZYOXpR/6F7p0nI1OhGoJORF6cx6GsQNCKGK6x9Lnw7UYPXsvvRt4J/SIcc1OLtxDOUkWJr+arX4dDaJXA5Ym16Ga9HoWwbtqmloKjirhWfWAvLv6GAq+aWFT4vldGW+k6lcpUPkznU0+KqLyXa8DsP9i+hjUw9T9D4dkq7uodQB3qZdZi5aOHQ/NVmvMjUboMfmL8dp43O9ac8FPQ7MvUBGJTP9UBpw1ekGnY5rZwqdZsCz7ZXUS+xg2nvFgN9tq+j5nxCTRUsj7K68pcQOEabUWUZIhnwl66wepivnjfD7/JcKLvUxiaE+KOpgyWQOA03jBgsoybZiB/oONXX7IuBIuQ0LXzvKZAoHzrvYsXtPY02Wy805H+nIYmXxJqsjwIP/nNjfCYmmNWZHePWjFVtQOtNkZe7/L4FurPHfFNOEe+acz/dit9elmyoMDPXLZayww1xTUQcGRxc1G/Msy2S3kqH1SD3TZWWb8v4yyP4D+ylfYPoR5QPjD1924lKeqXmWDwICA9j8SYtNsx/6IGx+EOvhsMxUJvfF/NIlYm+XFcJmqQRT3HPEBUnLhDo/JIjJSxdP31osXJotxZI/U8S/xkXCT/LGmNvDRWP+AuGs2Qv8S3uKse+zhXPjveGQ10Hc1GWeoDztjZfjdGLltrnC9y4yHA5pIzpYzRFYjRL5Ho3F8OGpgrJEhkv/fvM66clCXgM5pvE7fHK7aUJuZzncJ4j86fd44epSGS56LeU9iscLp7vI8ebACH48drRw/ZcMAXI3rpUOE264ySE17DcVPh4ojFkkR9uQY6WNV/cVSu/J0aS1XpjVu6dwf4kCj7VPhGq7roKL+UZabRMQXdZZ+PtOgXM+SbiYESQ4uyvhO2Id/Nr7C6szlMjbdRzbfzGhRS0Vnn99CmeTQZjTRwXX1paUNVEt7F+mQmiQI/2QyYS6T1RIGOVFo6o8hLlmp16XDbq51lWIT1Tjwn8h1LGfs2D9Qo2vN/qSycFR6KXXoM2PMeR5uZFwcJ4G4a1m0OKs+oJthdkd2swli6A6wsA2WnQrXkBPf/01Dgsxe0Twcjo+8bNxT74WM26uo8Kql8YhjXRYNLqIZvV7YHwap8OWX3to4OUbRuNhHQ7l7Ce/oPPGCX90uOZ6gpz3HTGaBunxYs8F+qEsNb4s1eNPhxt0c/02Y/2XejSpqCRTs3XGyeZdkI6qosXZS4x3lhnQ7udbiq813+j9xIAe2V+p8PUs49aORox2+UcDy8cYv+YZcbSPJWtxJMoou2rE+UIrdmtrgPGU2QvKX9mwxYvkxqkHBTzU27FuM5oad5i94PUMR9ZwRC3j747Al1NObMmam4ZPgwg1DV1Yo7idhrdrgQZ93FhWcJqh3WugaaEXs9RqDbf7EVq/krG3u0T97eUEuV7N9Iffaz2fEoQZetaJryieomZofwpMa3QrOTGdIayhH2ubO6Wk0WmGXr3N/P95U4nyB8PgdUFsR+srJbOCfDBo/hKxT2t7rB3uhc4/ssXPlxpDEyGBYWS6uHBmI5w6JIFf0RRRrmiII9FS2M0ZLp65YwOnTTI8i+kpDs1qgDqdvXHAr4P4D/UxZ4c3FjbXiSufWSHymjeGf24tCkvqYXQdGXyuNBKvdaiLkkgZWvb+zcd/tMSFFWZ2aniH1y+0QOVlb0w8zfnmrrWxf6gMzslLeOqvGqHVARkyxwzn+/r8FUbXlaPydmv+ofSXMDJIjkF53OTd5Iewd4EcLQ+ZSmMmfhXUn+TYMJyE5Rc/CTPbKbDtRpVwWfZBUOxXIOUXUC+zWgh9q4Ayewb8q14L5yOVeNuwEFMCXwqXpirRofcJ7Fr7TJj9SYmCtVWo+v1EuNpOhcTJltSq3yPBZZ4KG5Y7UhS/L+CGCpcOelG2Q6WwTq7Gj4egk5NuC5u7q+FRpzP9ulQhHJ+jRlfvfqRX3BAU99SY3mUsjc26Kiw1aLBp0gxa/+ySoN6owaiwuXSnQ5lw31WL5HsLyL7wnDAoTYv8Ccup89/TwshtWhTVKqSU/ieFslo6HM4vIlE8JvCWOtzw3EvvHY8Ihzvo8JLvJ2n8QeFDqg7/Op+gQVf2Cf3v6OBQeYGWKbmw1VMP2fgbdGleiRBVqId/TSXVfbFH6HtWj6hFVdQueLeQ8EuPMR7VlLB+h7DTx4DZpq+081+R8NC8F0tC/tHTAVuEkKsGVMRaspb7NwpJjY14ZLJiPZutF+xnG/H6nw2bP3mtcPqXEV9D7NiJq6uERyoBtRY5sp+qFYJ2ugCbu05Ml71MMBYKaOrhwsa8XCys+y6gTawbK+y4SHjbAVCYzP2/YYHwcQyAfzJmVytHCDQB7UPULGTgPCHBhhCep2ezD8wVvDIJve+A8eZzBMlpwhB3P/YuIVU4amQYNy6AhW9KFiQ5DFNLg9iBQdOEvKcMusFLRMs9vdD6kCdaXc4W1w2KQvNoL9Rrmy76NuwJhz9eeNxzinjzYHecTJRA1AwX48d2Q4dKCXJseoqNnCPRO1OKIS8Cxe1nI9B+gxQ4qRU7Tu2C9XbesFnXWnzsGY7DZnd4lNRITL4RCtdi847s+sWd0zpjVVMZHEbc5iZtCL5leONwK867PewImXlHRpUv5m9zgzHAfDseTsN4VtsgfJgsQ2KmK/d8E4iAozIsqy4xHVvRHqnpcvzU7iiN7hyAj0PkMGxvK3z/1g7r78sRN/WFsHhzW8z/IcezcAZNlB/G5Siw6N5MlFmYN/CoAmt5IUbtZbDxUOLLvxOwGEyIfKFEWMgzrDX73Kf7Slw9a0m+h41YEKHC7zeOdHOcASdyVJDYSSi+hR6KKhW6G4kantciSaPGzL6daVuiBr/z1dg6sx91lKjxd78a1wvH0uNyJUbaa/D31AxKTlegbLQGSxLmkpNejrXmb7bVW0ilj7wxx0aLowXLqdtCKfaHaVEuL6S37ST4ME+L14eKKOutJyTm36vpupc8VnlggLUOTR/vp6Oh7hik0UE++QQN+NEG9jt0aF+3jL5vaY3g1zr0Wn6DFvdyxb1+eoyT3SN1HRfIN+uRcrCKLhS3xAlHA5ZFVNPIIS1wxs+AHQ+/koWdM0LWGXA87h+tPdIc/30z4E2qJfMZ3wy1zb787YIVq2jZFIfMnV/b0ZbFXXDA/iojbAbasYbTm8BKK6DZFke2TWqPgIkC3N47seCbjXH3gQAlc2GP5jTC7VbmnKe6sZmGhmifAARe8GJOT2xw7BbQxUHOSvMaQKoh9IlWs8iA+nAIM+d8s569qbbCkKWE2Hdgmavr4dxbQiL5MY/wumjKGNJSAtjRn5YIXcCQcz6IDSiywEMzL9WFuf/b5GL5Bw+835gtbk7MQaNLnrhrny5+vpyNeVovZNUkiIGSbPgdl2Bg5TBxYfJ8+L+UQC/2EO+Xz8N4fymsFweKCuU8WO6W4v4ErTg9PQuDZ3mjOKy1ePZuJi5FeyNT0kh01Gci/Jg3xDq/+NB5c7HMRoYhh27xPY8ykBNuvpcEE/9HGbi7zBsmxWLeZeEc9P7ljaNnhvCVz9ORoDLfC1z4y3bpaLhGhsthe01YmobcWnLc2lxYOudtKooMcpx6HyhcD0pF4EY5fJ1fC21WpaC+QoHQNT6orJqNTh/l+KqahcTFs7CtswLdYtajSYdknJ2hwJatJ7H7wwwMfaPAn/fPELYuCcVQQtaqDj2PmI5mC8we3b4ppf1JxKg7SsweLiGXHVOxykmF7VlE+/tNwathKlTs7Ey9rBNA/6lQ61o/+sjjzTyihuLrWModEYe2U9Xo7TyTvB0n4cYzNY6tnUunTkxAG50GN7ULaXDcePSaZPamE8vpT+tYHDqrQe1ehVRweSy8Wpvd6kURGZPHIHqQFsrpe+mKYjQa3jX7l80BGnd3JKK9dOiz5gRZzRsB2/U6xGrKaCMNxw+zO6cdv0EBz4dioIMey3veo7tLhuBLmh67nlXR1KDB2PJPjxOJ1dTk0yCc1hlwu/432l04EE2TDahe9Y/CIqOx9JEBtZdbsmd/+6PcRYDtIyuWurMfnMcZ0Vxmy1wG9EXtNUa4x9ux/fX7gO4ZoTzoyHrt64W1BgFUx5l9GBmFV7MEdIhwYTlNeyLypoCIZW7M+1R3vDIzUp+HXuxUfDdcuAMM9ZazwW6RGB5KGB+nZr+vRCBtJmHaAT1bPqsL0jcS0iyJGVThqHhHyO3ix65UhuJEfYaCpQFs3PzOcOzFsPFBEKvnE4Jdpxhu2ywRd43+D8knPXByerb4++hujDjliV0v0sTQ5rtxrqUXNDsSxOUTdmHhRi/UyRwmPju9E9MEKe4M7SEaXHbiXIoUu/0DxdSEHXh8QYr0FlrxStl2hLh7o+83V9HFYzsqGsigvt5QHJu0Dar73qgb/ZPvu1aE6Xul+M/hFq8nK8KZP1L0KyvlUSlbMTDWG5bp+XzDrS34XOmN/lMG8w/qLWgvleG/qpbcf+5mfNogQ92i3aac+5uw2MxRvMWy0rvGTbhfJUMvIUTwztmIRp5yWBx6K0x5ugHH1smx650vTvpuQMM3cvSbPRv2+etxdKQCFtYbEPOqEF83K9C32ynsal8I9TMFdhc8x+/l6zDMU4m0SXUo9P1aFAxTYteSprS801q0PKvE7X0SerZmDea4qmB5n8jwdTVcF6igrh1KKV1Wo/clFfp59afLG1ch3tztc0LHUavfK9EgU43/xs+ksT1Wot0ZNarPzaV921ZgSl0NLAYspHq1V+BetAZO1cspqm8BGq/WQDW7kDb8txx5NRoE2W+jD/WW47S/Fn037iX/QcugW6bFBOEA5ZiW4lxdHdLPnqA7tkuxylGHFf3KSDp8Cd7G6LD7zQ2acnAxPNbpcCr5Hp1sshhx5l240/gZ2Y/Nx4cIPd6vr6aY44uwv0KPOsZvtMtpEdqoDGhx5h/9npgHN/P+Oe20ZKFnFyLrhAHuX63YcteFeO9shMrfllVNWYDecUZzIdsx/aVcbDlkRNBVR5bimYvcd0ZEODuzyzNy4DVIQN+hLqzVjWwcvSRg2A43NlaeDfPcYMIXL7YvdT6mTgKmtZOzenfm4cxBIH2umkVp5+GXmWcXXNGzDZlZ+OdGWOFE7P2DTKSYPXrjED/WDpm4epWwe3sAy86di7OZDPs/B7E7VRl4cYBh5+PFouXea/BJ9sCyyGyxu/U1dJF5IvVwmrgu5iqSHnviZu8EsZpfgWygF3boh4l+ja7gc5UXUhr1EOeNuAyppwS9XrcXbx26BNtgGeRnNKKX4yVIa3mjZr2rOHncRfQIlKI8uaF47EQZiuZ7o2fJD96oRRne3pLi79ibPDruApiHN7a6l/Lt586je29vdL+7iP9ofR5X9nvjm0cM75R4Dq3qyhC2uAVfcvksUqNlaFd3p+mJ11k0uyjDkoXZpdrkM3j8UYbnSV2EWeWnkWhmobJB74UyxWlsK5TDvn1bOKefwvazcsSMTsGouyfhbd4F054NMOlO4oePAg1+noLlvBPoW6TA4MAX6P7oOHJfKFB5qg6to+M4JlGi3qumVL3gGILmK6FrKCW/50eRdF6JaB2jee2O4h6pkNkrlG4uOYKghSoUT+9Pnm8PY+dzFe6vGUfxQYfR1F8N6xMz6djKQwhNVqPF57nU6NNB7HmjhiZjIUWHHsRLuQbBzQtoe+EBsKka9N9WSD++78ec4xpM9NtGnSL3w0WnRcalvbRkyz5ktNBiZcwBevxXxMQuWuz5eII0vUTc2ajF6fQySt7JkdNah8qm5VRmyTGwow4ftt4j5wEmnFitQz3fZzSquBQOL3VoebGaTPVLES7VQzfoG1kOKUHxLD06ffhH3fcV4/VhPdTHLdm6xsVINd+FTwNr9nbkXuyLNSCopy3zPbIHzOwIXVfbsayme/Ay3Ih+zxzZzdj/4JJtxHC1M/M8tRsTbxoxIdGFxbfcjYX1BUw/5saOxe9Cv0UC5tSXsEYXduJLLWBhDzmLdtsJeXtgxSo12z5tB2JmA5uq9OzHle2Ibk34T0Wso3Q7VGrCgal+bPGsbQgfQjh1NIA9rijCip2EK9bBTKMqwvPvhNniYrHfz89Y+9odY72yxa3dPkM464GoxWni162f8KKDJ5ItEsSgmo8IX+mJHg+Giot6f8SyZ56QHuguPtz1Af/aeuHP0vaiqu4HhGd54VqcRpwR/R7OjaTYEuEqnit5h/PzpJghayg2s3mHhrckWN/gBx8+tBoD3KUIP1HBi/e/xdbxUnydXsJr2b+F5JoU63SLeNfRb3CwvTfyrw/kq4++hlWON54HOvPXzV5j3FNvTBm6zcQmvMIVXxkm10ktnXv6JVrNlWHqse7CjVYvUfJVhsW1PwluCS/QfLgcUxa1w8Sy5+hi5iJ7+1Qcdn+Ole/kGNVvI2ySnmGlUoHD60+j37Uq6Fcr4PD6BbZ6VyHVnH+jc136OvspLMOViGnXjIJuPUHabiXmD5HSIvUT1GuigimD0cOMx7D1UeHRtlBS3n+E3NUq2FzuT0nGR1hwV2WWiXF0LvshTjurMaRZMjV7+gAx89To5JJJw30fYMk5NaL/W0jFi+7jmYMGcYEFVOvVPUSM0yDzRiF1bX/P7CsarB6xjVYvr8TNrxrs/b6XXr+7i/YRWpydd4Co012c2KPFvZYnKWPNHcjMXvBpVxnd+HIbm9N0sGpfTm5dbmPHNh1crt+jiRtvwa62Hvrhz+jwr5uY2lePzt+qyabHTSzK1mNg1jfqt60Cpy/oMblFDW2tVYEpnQwIvmnJvvYpR2gvAyJbW7MO/91Ax68G9B9ty/Lq3cDuLuac77VjDwZeR5U58xN/OTKl6RqGvDciKciZJdleQ3gDARk5LuzcsKu4Ml7Awgo31uzgFVjtErDSVcKGN7mCG0Zg8yg5Kx5zGWsPAXv2qFmt45fw1sqc8596FuF0CT1jCKc7EFs18SLi8glXs/3YqzNlOHqfUFkewMi1DMfrMDxzCWYZUy5gSwFDz9zF4u02NqT75Y52v+eLsy82oNvvPOA9Jk2UTGtAWWM94bl7snjRowFZXvbEz3lDxclX6pMp1AuXR3QXW8yoT+uHe2FjYHvxuKQ++ZR7YZqLRhx93ZrSIUHETxex8Sxr8tgkhXuFrchl1mRxW4L3Q77zgRVWZGguxQrnCl4n1YpmDZUi6Fox36G0Is0DKaqz8niP2/VIavYIdWo0/5lej/of9kbah+a8UFOPiqxl2Hl0iymksi4NMXvEhk+xpe/m1qVNV2SwqtdHWKqvS1MfyDBg0xeh7YM69ClQjrtP/PF0Xh26USHHyf2pmC/UoVt/5HC22ATdY0uKjVVgYtgZ3MqxpMmLFTid/xKzmCUdfaBA7vi65FVlQRKzC+xb1IwuLrSgjmOUeGqS0mQ/C4pZrUSju4xavKhN068o4fMvlI7n16bwB0oMdx9Ao/1rm/1BhYWdYqnx61r0KkGFA2OTiS+tRdWrVJgckkkDA2uR3wsVsu4sJOu7NcjWq7F2XAH11tVAskGNkr+FtCnrH4rMjHR+4Tb69PAvdik1eOBWTAH0F1XmG/lccoByF/yBQdSgfqeTVPnsN8p3aeB6u4xk7X7jVrkGxrHllLjkF+791iD0zz06/eYnFCFaxCx4Rg5BP6GfoEVCm3c0ZOUPjDylxfzib/Tfx++42FKHdcE19LfzdzOj6dD/jSULL/yGayk6jDBas4LvX0G3dZiUbMued/2KJyF6zDhjx4xbvqDzOj0yGjdlaX8/Q24wIK+vM7sa9RnhIw1Ytd6Fue78hCcVBmx57cZiLT8hXGXEHoOEHej/ESmxRhycKWfWxR/Q0uwRZ06rWe/6H1A1TMC1Rga2cfB7XDd7RGUfYh9FswRXC3he6McCGr9DnSnAx1cBLHdkNa689sEffTCrPPwWX763h2SYmX86tiKby26wvzZf3P6hJS3d7o7f/mlit9UtaaDeA2X9JovfQ1pS490eKBSGims/t6Dbgiem2HcXO65rQe1yPRFWHSC+DWtBG6o80fq8Wlz8zdmcJS982eQi+m5wpohaEpxPsRUfRzhTxRAp2u3/xrN+OlHnsxK8mFTONZud6HsHKRZ5F/Ob3ZxIniaF36OFPPlPc9ryTIoLmgHcs6g5NWznDdd1zXhZz+YUNNMbVa02meJrmtHX796Iuden1HlHM9o0WYaC8GjhWO9mlJAmg2fId2GURTPKNcngb2yPRrub0gdb8xYMTYOpX1Mq9zcz0vZNiK7blOotlcPt8xlY7HWk1MYKJPq9wrZoR+qyXIHnx+tSN2tHKn6ngP3zZvS9xIGeBCvRtoE3rY1xoNKeSoxS+1BHGwezDyuR3yOM3vIm5GvO/+GpA2jx0CY02UWFlytjybdRE7LNVcHhaDI93m9POVZqrIvLpKwR9nSvhxomyzzS2NtTyHY1LiwtoJuH7Cj5lRqPpOspebQdGSw1+Lp/G3k62lF6Vw1suhRT2dHGNGmMBm0eHKD4cY3p/UUNMOkkOTdvTPPaahFucZGOnWhEx2ZoMXhJOY2a0Iju7dZiquQ+NWzRiOJddcje94xKTzekRgt0WB/2jgbENaQvR3Xg976RhUtDCrTR4+KEGtp2zpbuJOkRV6sO65ZgS40PmHMeas2+t7YlVbUec/Nt2doyGzobbcCiSjvWMdGGmhcZsNqzKXvrbkNpNeacj3dmiy83IIthRuzlLsw3qQFF7DbiUI0be+zVgNb+NOJsZwnLulafRqeac75IzjTJ9cltlYB7d9Xspnd9yvwk4IWHgSWXW9P7UPO0xhLzTLGmA9eAPyY/VqawJj+BYFUTwOJvWdG7PYQmnYOZU7oVhQ30xy+2WFSPUZFqgTuqtswXKxxV1L+TB644pokzjilpwicPxNedLLrHKulgO0+EPB4inm+upNH7PdHqcDdx0kkFaQK98LEgQGw+UUEh2V44k6AWj7RQUOdiL6zq5iKOOCOn800lmKS0FW3j5VQTJUG23Tde4iKn5ackEM7d4P3Py6hokhQPZ+/ltafIqGmkFPNoIS9qI6PFxVKMfNCPR170pg5qbxyIaMq/JXqTItQbLZPWm9Z4eFP0Om+0OtOhNPiKlO5ayCBbNER4kySlr4IMb1/9FPIlUgpONW9ERiB8rktokdkXpDbpeJQsoQfN5UjuuRlzZRIKmijHjVVnoarwogbf5ZBVvUJ5ihfl/JAjoFk9mqH0og+RCoz1bU7utz3Jc6ECSwd50/l0T5JcUuBYmg9N0njSnc5KvNkSRs0rPeis2ZeblQ2gI3M9SHtQicD3sTRC70Hh75SIdZhFtg/cabZKhYurMqlknju9nKPCY1Ue9RfcyeWUCt+PFlDtx260RqqGbY/1VJTjRgf7q+FetY0imRt1v6AGTS2mb0/b0HWVBhHWB2nNwja0OkSDoStPUrBfGzqYpME05UV687w1eV3XIPdIOeXnt6bDgVps7HafmH9rupegxb4nz+jhK1cafFuLSwnvaO5SVzqr0eFpve+kCnSlPxN0+FFQQ+VvXWjYGR0ym9ZhMwpc6LyLHvmDrJl7sAtdGqDH6q227Pz7VhRxVI+tH+zYpFWtqOUzPYp9mrLmIa2oNMqAw2nO7MinlmRRaMDZMhc2Ym1LqjIYcd3RndmGtaTao4y4P1DCSr62oDVmR3i5Rc76r29BtdUCPr1Xs9oRLajbdAF/mYEV/XCma/cEWKcRi9zkTL5mXnIo82PfIp0puTHBxbE9W/PbifT3AuA9MJgFbXWi1IfhuNTIzP+5/qQsc8O+mfPFGuZPLlXu2PA6VdxS1Y7OT/WA8954MSKvHS3854F3OUPEL37tqH2SJ06O7iauetGWqr96oiA4QOywuC21Ebwwvo1afOXfllYXeKHDn1Zi3ms/qv3BC81v24i0zI9m9ZTg9qiv/EGgH/3lEqS3vsEzqn0p3EIK1a09XLnCl+znS3FrwQJ+I9iXFIelqJ3blyd98KEBDt7o9ceBu632oYU9zB59a63pXIgPVa7xxp3/VKUTPzNKaCjD/psjhWbrGPktlcGU80c4HMaowUEZ6t3qgOHfiK53kONOSTpsNhD5rJRD82cz9kYQ9bgkR0bwOfT9CTrgaXbenNeo2QQaW6hAwdh6tKUbyH2jAicXNKeIPwJF/VTgXbE3fdkq0LvRSjjf8qFVPQVyL1Ii+HcYdagx0sTPSkxsHU2vthspppEKK4PGU15vI+3sp8LpUbOILIzksFeFH6cz6cEuA5UeUaFR3zzK6GegFeYt8HhdQMq6BrIwb4HPzPV0Y4+e0hpq0LXRdkqK1tOBLhoMLywmN2s9fcrWYLr+IJ0r0ZF3mQYLT52kiTE66vRPg029L1IzGx0tC9XiwMtyOsS19LdQiytJ92nYUC2tsNPhme1zatBISy0SdPi19h3t3a+hniU6NNZ9p74jNFTRTA+vkzVUY6cht+l6rJHXYVsOqcl/px5Fk61ZxGg1HWpsQMkhW/bFQU15ruac17Vnq46qaFlHA851bco6jFNRfA8jbix3Zq+aqcjF7MgPHrmwvBNK8vhuwEuZO6MJSnozy4jP8RL2wFlJFSuM+HdQzjJOK+jzRSPq19UwZZyCctoKcOhqYDdaKSiwtwDX5cSSzsnp5H4Bskd+zC1BTtEywChrz861ltOXuT7wjw9mE8pklO0VgsKqfHHO3kiq7u6G7B7zRfnASMrv5G72x1TxmnUkSbk7jkXHi9NKu9IxLw8sZUPE1oO7Ut+lHhjr2E08Y9OV3Fw8EfDBXxwvRtCrTZ5wvKgSHYdFULmZ/19tbSUebBRBS3t44Ui6jTj0QBey516QHP3C64/sQopXXrg69TrfY9+FFrWXIEm9h/c5HE73syXwep7L/40OpzsKKdb49eGbHcPp/RQpPm5vwrscC6NMMxdlG1ebPo8Lo0Inbyxb4VS6snkYdV/ijbBWsULgyVCKPeuNZE2N8HJCKN1wlWGsdzAWtgil1mNlyI6eA+FMZxpn5qLHm7bgXlxnsvCSg6rPId2lM6VmyZErvIH8fAjVeivHxyP16FpCCI0OUqDV0+Y0rU0IjRmrQIiVjFpf7ERvzf0fr/ClM4mdyKOhEmsiw2m8RyeK76vEucnR5HilI02ZrcTn5ePNfdyRdh5RwvXQLBoq6UiP/yrh9SGT6l8PpmnjVfBNy6M9ycEU/FWFbo4rqI8smHZ3UWPElvX0rzyIVHvUmMG20+aUIFpipUHehWLqogyiJz002BJ9kD7f6kB/Vmtw8N1JWpnegV6ZXeBaykUK1HSgVKkWz5tU0Iu7geS8XIs/m+7TgrmBtOKXFvb0nAR9IJUE6yA9/47u3W9PLVfr0HbAd0qf1566VurQo7qG5EJ7uuqvR2lAHXbtUQC9i9PjSJY1m5YTQAGH9Th/zZa1ZgG01dGA8hb27MxTfzoVYs75sKZs/EJ/6rjDgFc7nZmjnz8t+WbAl68u7ODzdlQVaESNvzsbmt+OZAXmnGdJWH3/drTI7MuO1+Rsz6u2ZNdTQOsWGtZnaVs6elmAfJiB/Wvflrwk5pzvJLb5rR8dXQoEfPVjXQr8aJ4LIcy/PfsU5EfdGrRFr8xgtuK9L82QBiLhQL74X8Vg6vrMDYO854u9UgfTomPuCF2WKv5RDqaNsR4YZR0vbrwdQ5c8PdG2arAYNieGSgM8YX8sUvyoiaF9Iz3xfJW/WFA5iIwXPHEwUSUGZA6itKZeyOvZSnyuH0Q107wwQmMj5j4YSCOveiGh2RdunD+QLkolcL18jVcKA6mqvwTnMv7jaY+jKaRYgvh2uVyWG035fyXwed2LX2XR9CNKitx+9jyxagAtPCXFiUUrTK55A6hte/MWpFuWnvYbQG8OeqNySJwQ+6I/CVYyeLyqBYfF/QlqGa5M74gD/v1p1Pj//3eagcGv+5FpnwyLI7bCalk/cpLK8WrpeewO7Ed1zBsR8OANelX3pSqzL4c7WNGfgr4UplJgKjnRxuC+FBmlQOEAGYV96EMruQJls33p46o+9Kq2Et82hlNBSB9yC1TC7Vw0BXzuTYWblOjydjw9X9ubfB1VSLSbTblhvelGugrdW2SR8Vsv2pyvwqideVS5vhe1t1Bjpv8KSovoRSEyNfKvrifZzyj6uUmNrUO309VNUaSuUuPwl2JK7BZFgo0G1+ceJNc/PalwqAYvnU7R6a09yeOMBn+3X6RxPXtSo8caOLSroCY1PSiRaeF95T7t396DGhZp4T/kOQ3u3YOCXmjR8/M7srLoQdv8dRiT8Z127+pO95J1OGpTi/Xq150Sq3W4EFWH/anTnc4yPSrWWLONe7rR4CI9Hj63ZWHR3ajghR6vNfbso1U3uiQx4Ou0pqygJJJaxhtQc9yZBcREkumxAQ1sXNnzBpG04Y8BTaPcWS7vSrZRRrRZI2HGoV1JkWmE/LmcVTbsSsseGCFoNCxtfwRpugpoP83AZCMiaPdeAeHHiV21i6Dm9YFeDdqyxEPmjr0IDO7ZnrmM7mL+thPGrQ5mpxy6UOXRPgjJyxfv/Iyj0oZu0P+bJ6ZsjqMN7dzRKjZVlHaPI8MpdzQqjRMv/5lE9n098HThYHFK0SS69dAD+8ZFiq2iJtH4SE/khviLJ2sm0oGVnhjqoRLH7phI45p5gWpaivZ9JtKV8V6wrWwg7rOYSF2veeHE+M88ZvcEem7u/Fiva7xe/wlUMlKCZvd38111J9COelIcW5LDo/aOp50qKSoKovjv6PE02SSFzNqOb7AeT9FXpfj1bpkptDSWGnbxRuu790o+xMTS5I3eiN06VVhuE0vH3nkj09cC/uI4qnSTwVDWCc+GjqNJi2R4vysD2Y3GkWSHDB2/bYX+wFjKtZBjlf8F3BkxljzizZ0/9y1S7MeS1SY5No2yIunhMdTzvRxXsp3o8ugxJHZS4Nd/MpriaH7PUcCr3JdaHRtNbe4p0O1HOJ0cN5rEcCWSWg2ksc1Hk89/SmxuP4HsT46irF9KXB0+m/ZNGEW3OqowKziLYlqMIskiFRbfzKN6Z0bSli8qbBu9gnbFjaSdLdU48ms9RbmMpF8j1SjP2U6/z40gp5VqvHItoQ0JIyjloxo1ew5SaJsRpB+vgWPQKfpQNpy6mvtfXnGRliUOp6gHGgSMqqB2HsNpv6BFr5/3qeryMLo+W4ux2c8pO2kY+d3SIsXlPeklwyihmQ5L//tOd64NpW29dKhoU4ulJA+lH4U6PBpTh0llQ0n7SIc3xdbscvkQOhepx7fftmxKyhBaNkWPWh3tWSvlEAr9qIfNgqbs5K3BNNzTgGa3nNnY9MHEJxrQpo0rs9cMpsL5BijGuLN9d2Po1nkDUCxhMXNjqGF9IwJ/y1k9fQz1N99FeLCG7bo/iLavM6J3roFFzRtEiVIBQ24S+20cRHbLBcS2bsvWPxpIJ5sAU0e3Z51zBlJoi05I3RvM3tNA8r3TCy1H5osWC1Np4d02qFs+T7w5PJWc77rhQ2CquM03lX6Pd4cpJk5Mtkul/PvumO83WOz2PIU69PNATPNI0fNQCn0s94Dxczvx+6IUilJ6ov4VpVg2KoXqFHniwfaW4tp2KTS6xhMlcxuI8Q4ptMLfC3anP/H512fTxWQvHJh5letmzaYW570w3Lib35bNplltJGj0NpvPrphFy82+EBfSk0tSZ5H2pASneSN+STmLHvhLoeuyxJRwO5lyD0ixYldxScs5ybS1Woq/b2cIJzTJ9IV54022JcZUziT/Od5Y3qozGmfOpFufvbG+91xw/UyyMcjwfW0RBj6YQb1myRDx4gLqzJ9B76pl2Kipxg5hBk3oLsffg1bU43ESHVwth/cjJ/qZk0Q2L+XoWUdOhcz8bqzALG8/CqmaTp4dFNjWpQu9WzidclYoUD5pIC31m04fPyhQs2QCtX0xjeYPVkK2fzY9zZ9GWxYrsX1CFs33N7+vKXGs1iLSvU6k761UqMhfQbeXJtKWAhXeeG6g2YGJZPNBhVridpJUT6UfDdRoFlpClwqm0ql8NRSVBykheCr9vqZG4PhT1OLDFHKuq0Hvmot0fNUUMkZqELuogkaHTKHLRzRI9XhAjT8nUPVHDZabnhNfm0Dje2mxM8SckrAEys7S4sSd71Tn22TadlCLt0IttmP9ZNr9RItvs+qwHhGTqZZah9rnrNnPH/E0NkMHW/uGrHBTPFl81aF5f3sW0i2exnfRw21jU/budxzt262H8q0zW7o1jtJgAAmurG3POOptdoQOs9zZ03+TaGueAV3OStj87ZNI+sWAPnYKpus9iaYEGDG0n4bdrj2JKpcZEbvBwGbvmkibXQUkviEm6TeRJm4RkGZsyy7WmUhjV7RDbnJ7NnnPBMp4FYHlZ4JZi+gJZpeMwTu/fNHJbT75Lm2DO9vmiW++zaOtr91wsnmqePTiPPoiuCPaJk7M3zCPutfzgO5FjDhy2jzyaOqBeie7ij5d59F8MyNVrm0nNvScR63veWBPklJ89DOLerX0REbvlmLplSxab2ak/voGYubmLFpdzwuDWn3i/WdkUVm0F6zLr3B19yzSlnqhOHsXry3NojMeEkQHZfOKP5lUFiaB7bfuvOh6Jjktk2DwiIZ8ZlEmpVRLMGbbIlPkLPPb7AgOqVklHlGZdHGqFCErUoRvskwyXJYi8n4dXKiZS09DvfF7fCjWVMylqkneiKqZi7gdc2nHD29sC9mG4NS5NMPMSzULy+DUZy79MDtCr9vVeKOcSwmXZehtZ01HLeZSA385Uo3OlH87gzLXy7Gzr5xG7s4gV3sFbs30I585GRTVTQGL9V2oYf8MWr9KAdXpgfRIk0HHLivQ95V56+pmUJMWShyvl0KZlXOo4yQlbhVkUf+9c2jpQSXeyheROnMOObRWweLwCqo9cA6FDVKheeQGqtDPoRXbVFA93k5F1nPI4KxGh8klNPNBOrXeoUHfuocosjSdEpI1GL/8FHnMT6e75Rqkyy7Rt5h06m9mnoKDFXRBSKekcVrsjnhAa2zS6c9lLU4+fE5xj9PozSst7sS9p2AxjXicDu8sf5BTbhodLNDBIrwWezM0jTw/6NBwSR12lKXRvBA9mt+3ZvmN0uhmvh7ukoZsRFUqtf6qh2qiPfM5kEp+3gawfU2ZbV4qJYwy57x2C/ZoRCoVHTYgIsyVlfil0kMz//Rd7M4y7VMp1Nzzw+5JWP8XKZS62IjxXgqmPpxC+sYCpk3QsNqLze8IAemigVWMTqGacgG5tRgr8k+hjiuAgtC2bKZjCp08E4CN+e3Z2vLZhOsR2F0ZzDqmzKaqxzH4H2SaYU8=AAAAAACAAAAAAAAAAAAAAACAAAAAAAAAAAAAAACAAAAAAAAAAAAAAACAAAAAAAAAAAAAAACAAAAAAAAAAAAAAACAAAAAAAAAAwAAAACAAAAYdAAAbh4AAJYeAAC7GwAAeJwt3XOznncXR/HeStKgsZ2Gje2ksW3bNtokDdqYjW3Wdp/atm3b7ZM1e52Z31yf9X0B+49M5pxWF1xwwaUXxE/i/GulW2u2pI3baLaUjdtqtrSN22m2jI3ba7YsNu6g2bLauKNmy2bjTprtQht31mzZbdxFs+WwcVfNltPG3TRbLht312wX2biHZstt456aLY+Ne2m2vDburdny2biPZstv476arYCN+2m2gjbur9kK2XiAZits44GarYiNB2m2ojYerNmK2XiIZitu46GarYSNh2m2kjYertlK2XiEZitt45GarYyNR2m2sjYerdnK2XiMZrvYxmM1W3kbj9NsFWw8XrNVtPEEzVbJxhM1W2UbT9JsVWw8WbNdYuMpmq2qjadqtmo2nqbZqtt4umarYeMZmq2mjWdqtlo2nqXZatt4tmarY+M5mq2ujedqtno2nqfZ6tt4vmZrYOMFmq2hjRdqtkY2XqTZGtt4sWZrYuPLNFtTG1+u2ZrZeIlma27jpZqthY2XabaWNl5+/l1xQdz6VjZeodla23ilZmtj41Wara2Nr9Rs7Wx8lWZrb+PVmq2Djddoto42XqvZOtl4nWbrbOP1mq2LjTdotq423qjZutl4k2brbuPNmq2Hjbdotp423qrZetl4m2brbeOrNVsfG2/XbH1tvEOz9bPxTs3W38a7NNsAG+/WbANtvEezDbLxXs022Mb7NNsQG+/XbENtfECzDbPxQc023MaHNNsIGx/WbCNtfESzjbLxUc022sbHNNsYGx/XbGNtfEKzjbPxSc023sanNNsEG5/WbBNtfEazTbLxWc022cbnNNsUG1+j2aba+FrNNs3G12m26Ta+XrPNsPENmm2mjW/UbLNsfJNmm23jmzXbHBvfotnm2vhWzTbPxrdptvk2vl2zLbDxHZptoY3v1GyLbHyXZlts47s122U2vkezXW7jezXbEhvfp9mW2vh+zbbMxg+cf/+7IG79chs/qNlW2PghzbbSxg9rtlU2fkSzXWnjRzXbVTZ+TLOttvHjmm2NjZ/QbGtt/KRmW2fjpzTbehs/rdk22PgZzbbRxs9qtk02fk6zbbbx85pti41f0GxbbfyiZttm45c029U2flmzbbfxK5pth41f1Ww7bfyaZttl49c1224bv6HZ9tj4Tc2218ZvabZ9Nn5bs+238Tua7YCN39VsB238nmY7ZOP3NdthG3+g2Y7Y+EPNdtTGH2m2Yzb+WLMdt/Enmu2EjT/VbCdt/JlmO2XjzzXbaRt/odnO2PhLzXbWxl9ptnM2/lqzXWPjbzTbtTb+VrNdZ+PvNNv1Nv5es91g4x802402/lGz3WTjnzTbzTb+WbPdYuNfNNutNv5Vs91m49802+02/l2z3WHjPzTbnTb+U7PdZeO/NNvdNv5bs91j43802702/lez3Wfj/zTb/TZO8I8xibj1D9g4mQizPWjjVCLM9pCN04kw28M2ziTCbI/YOEsizPaojbMmwmyP2ThbIsz2uI0vTITZnrBx9kSY7Ukb50iE2Z6ycc5EmO1pG+dKhNmesfFFiTDbszbOnQizPWfjPIkw2/M2zpsIs71g43yJMNuLNs6fCLO9ZOMCiTDbyzYumAizvWLjQokw26s2LpwIs71m4yKJMNvrNi6aCLO9YeNiiTDbmzYungizvWXjEokw29s2LpkIs71j41KJMNu7Ni6dCLO9Z+MyiTDb+zYumwizfWDjcokw24c2vjgRZvvIxuUTYbaPbVwhEWb7xMYVE2G2T21cKRFm+8zGlRNhts9tXCURZvvCxpckwmxf2rhqIsz2lY2rJcJsX9u4eiLM9o2NayTCbN/auGYizPadjWslwmzf27h2Isz2g43rJMJsP9q4biLM9pON6yXCbD/buH4izPaLjRskwmy/2rhhIsz2m40bJcJsv9u4cSLM9oeNmyTCbH/auGkizPaXjZslwmx/27h5Isz2j41bJMJs/9q4ZSLM9p+NW53/Xnr+ceu56610a82WtHEbzZaycVvNlrZxO82WsXF7zZbFxh00W1Ybd9Rs2WzcSbNdaOPOmi27jbtothw27qrZctq4m2bLZePumu0iG/fQbLlt3FOz5bFxL82W18a9NVs+G/fRbPlt3FezFbBxP81W0Mb9NVshGw/QbIVtPFCzFbHxIM1W1MaDNVsxGw/RbMVtPFSzlbDxMM1W0sbDNVspG4/QbKVtPFKzlbHxKM1W1sajNVs5G4/RbBfbeKxmK2/jcZqtgo3Ha7aKNp6g2SrZeKJmq2zjSZqtio0na7ZLbDxFs1W18VTNVs3G0zRbdRtP12w1bDxDs9W08UzNVsvGszRbbRvP1mx1bDxHs9W18VzNVs/G8zRbfRvP12wNbLxAszW08ULN1sjGizRbYxsv1mxNbHyZZmtq48s1WzMbL9FszW28VLO1sPEyzdbSxsvPvysScetb2XiFZmtt45WarY2NV2m2tja+UrO1s/FVmq29jVdrtg42XqPZOtp4rWbrZON1mq2zjddrti423qDZutp4o2brZuNNmq27jTdrth423qLZetp4q2brZeNtmq23ja/WbH1svF2z9bXxDs3Wz8Y7NVt/G+/SbANsvFuzDbTxHs02yMZ7NdtgG+/TbENsvF+zDbXxAc02zMYHNdtwGx/SbCNsfFizjbTxEc02ysZHNdtoGx/TbGNsfFyzjbXxCc02zsYnNdt4G5/SbBNsfFqzTbTxGc02ycZnNdtkG5/TbFNsfI1mm2rjazXbNBtfp9mm2/h6zTbDxjdotpk2vlGzzbLxTZptto1v1mxzbHyLZptr41s12zwb36bZ5tv4ds22wMZ3aLaFNr5Tsy2y8V2abbGN79Zsl9n4Hs12uY3v1WxLbHyfZltq4/s12zIbP3D+/S8Rt365jR/UbCts/JBmW2njhzXbKhs/otmutPGjmu0qGz+m2Vbb+HHNtsbGT2i2tTZ+UrOts/FTmm29jZ/WbBts/Ixm22jjZzXbJhs/p9k22/h5zbbFxi9otq02flGzbbPxS5rtahu/rNm22/gVzbbDxq9qtp02fk2z7bLx65ptt43f0Gx7bPymZttr47c02z4bv63Z9tv4Hc12wMbvaraDNn5Psx2y8fua7bCNP9BsR2z8oWY7auOPNNsxG3+s2Y7b+BPNdsLGn2q2kzb+TLOdsvHnmu20jb/QbGds/KVmO2vjrzTbORt/rdmusfE3mu1aG3+r2a6z8Xea7Xobf6/ZbrDxD5rtRhv/qNlusvFPmu1mG/+s2W6x8S+a7VYb/6rZbrPxb5rtdhv/rtnusPEfmu1OG/+p2e6y8V+a7W4b/63Z7rHxP5rtXhv/q9nus/F/mu1+Gyf4T5HJuPUP2DiZDLM9aONUMsz2kI3TyTDbwzbOJMNsj9g4SzLM9qiNsybDbI/ZOFsyzPa4jS9MhtmesHH2ZJjtSRvnSIbZnrJxzmSY7Wkb50qG2Z6x8UXJMNuzNs6dDLM9Z+M8yTDb8zbOmwyzvWDjfMkw24s2zp8Ms71k4wLJMNvLNi6YDLO9YuNCyTDbqzYunAyzvWbjIskw2+s2LpoMs71h42LJMNubNi6eDLO9ZeMSyTDb2zYumQyzvWPjUskw27s2Lp0Ms71n4zLJMNv7Ni6bDLN9YONyyTDbhza+OBlm+8jG5ZNhto9tXCEZZvvExhWTYbZPbVwpGWb7zMaVk2G2z21cJRlm+8LGlyTDbF/auGoyzPaVjaslw2xf27h6Msz2jY1rJMNs39q4ZjLM9p2NayXDbN/buHYyzPaDjeskw2w/2rhuMsz2k43rJcNsP9u4fjLM9ouNGyTDbL/auGEyzPabjRslw2y/27hxMsz2h42bJMNsf9q4aTLM9peNmyXDbH/buHkyzPaPjVskw2z/2rhlMsz2n41bnf9emoxbz11vpVtrtqSN22i2lI3bara0jdtptoyN22u2LDbuoNmy2rijZstm406a7UIbd9Zs2W3cRbPlsHFXzZbTxt00Wy4bd9dsF9m4h2bLbeOemi2PjXtptrw27q3Z8tm4j2bLb+O+mq2AjftptoI27q/ZCtl4gGYrbOOBmq2IjQdptqI2HqzZitl4iGYrbuOhmq2EjYdptpI2Hq7ZStl4hGYrbeORmq2MjUdptrI2Hq3Zytl4jGa72MZjNVt5G4/TbBVsPF6zVbTxBM1WycYTNVtlG0/SbFVsPFmzXWLjKZqtqo2narZqNp6m2arbeLpmq2HjGZqtpo1narZaNp6l2WrbeLZmq2PjOZqtro3narZ6Np6n2erbeL5ma2DjBZqtoY0XarZGNl6k2RrbeLFma2LjyzRbUxtfrtma2XiJZmtu46WarYWNl2m2ljZefv5dkYxb38rGKzRbaxuv1GxtbLxKs7W18ZWarZ2Nr9Js7W28WrN1sPEazdbRxms1Wycbr9NsnW28XrN1sfEGzdbVxhs1Wzcbb9Js3W28WbP1sPEWzdbTxls1Wy8bb9NsvW18tWbrY+Ptmq2vjXdotn423qnZ+tt4l2YbYOPdmm2gjfdotkE23qvZBtt4n2YbYuP9mm2ojQ9otmE2PqjZhtv4kGYbYePDmm2kjY9otlE2PqrZRtv4mGYbY+Pjmm2sjU9otnE2PqnZxtv4lGabYOPTmm2ijc9otkk2PqvZJtv4nGabYuNrNNtUG1+r2abZ+DrNNt3G12u2GTa+QbPNtPGNmm2WjW/SbLNtfLNmm2PjWzTbXBvfqtnm2fg2zTbfxrdrtgU2vkOzLbTxnZptkY3v0myLbXy3ZrvMxvdotsttfK9mW2Lj+zTbUhvfr9mW2fiB8+9/ybj1y238oGZbYeOHNNtKGz+s2VbZ+BHNdqWNH9VsV9n4Mc222saPa7Y1Nn5Cs6218ZOabZ2Nn9Js6238tGbbYONnNNtGGz+r2TbZ+DnNttnGz2u2LTZ+QbNttfGLmm2bjV/SbFfb+GXNtt3Gr2i2HTZ+VbPttPFrmm2XjV/XbLtt/IZm22PjNzXbXhu/pdn22fhtzbbfxu9otgM2flezHbTxe5rtkI3f12yHbfyBZjti4w8121Ebf6TZjtn4Y8123MafaLYTNv5Us5208Wea7ZSNP9dsp238hWY7Y+MvNdtZG3+l2c7Z+GvNdo2Nv9Fs19r4W812nY2/02zX2/h7zXaDjX/QbDfa+EfNdpONf9JsN9v4Z812i41/0Wy32vhXzXabjX/TbLfb+HfNdoeN/9Bsd9r4T812l43/0mx32/hvzXaPjf/RbPfa+F/Ndp+N/9Ns99s4wS8nSMWtf8DGyVSY7UEbp1JhtodsnE6F2R62cSYVZnvExllSYbZHbZw1FWZ7zMbZUmG2x218YSrM9oSNs6fCbE/aOEcqzPaUjXOmwmxP2zhXKsz2jI0vSoXZnrVx7lSY7Tkb50mF2Z63cd5UmO0FG+dLhdletHH+VJjtJRsXSIXZXrZxwVSY7RUbF0qF2V61ceFUmO01GxdJhdlet3HRVJjtDRsXS4XZ3rRx8VSY7S0bl0iF2d62cclUmO0dG5dKhdnetXHpVJjtPRuXSYXZ3rdx2VSY7QMbl0uF2T608cWpMNtHNi6fCrN9bOMKqTDbJzaumAqzfWrjSqkw22c2rpwKs31u4yqpMNsXNr4kFWb70sZVU2G2r2xcLRVm+9rG1VNhtm9sXCMVZvvWxjVTYbbvbFwrFWb73sa1U2G2H2xcJxVm+9HGdVNhtp9sXC8VZvvZxvVTYbZfbNwgFWb71cYNU2G232zcKBVm+93GjVNhtj9s3CQVZvvTxk1TYba/bNwsFWb728bNU2G2f2zcIhVm+9fGLVNhtv9s3Or899JU3HrueivdWrMlbdxGs6Vs3FazpW3cTrNlbNxes2WxcQfNltXGHTVbNht30mwX2rizZstu4y6aLYeNu2q2nDbuptly2bi7ZrvIxj00W24b99RseWzcS7PltXFvzZbPxn00W34b99VsBWzcT7MVtHF/zVbIxgM0W2EbD9RsRWw8SLMVtfFgzVbMxkM0W3EbD9VsJWw8TLOVtPFwzVbKxiM0W2kbj9RsZWw8SrOVtfFozVbOxmM028U2HqvZytt4nGarYOPxmq2ijSdotko2nqjZKtt4kmarYuPJmu0SG0/RbFVtPFWzVbPxNM1W3cbTNVsNG8/QbDVtPFOz1bLxLM1W28azNVsdG8/RbHVtPFez1bPxPM1W38bzNVsDGy/QbA1tvFCzNbLxIs3W2MaLNVsTG1+m2Zra+HLN1szGSzRbcxsv1WwtbLxMs7W08fLz74pU3PpWNl6h2VrbeKVma2PjVZqtrY2v1GztbHyVZmtv49WarYON12i2jjZeq9k62XidZuts4/WarYuNN2i2rjbeqNm62XiTZutu482arYeNt2i2njbeqtl62XibZutt46s1Wx8bb9dsfW28Q7P1s/FOzdbfxrs02wAb79ZsA228R7MNsvFezTbYxvs02xAb79dsQ218QLMNs/FBzTbcxoc02wgbH9ZsI218RLONsvFRzTbaxsc02xgbH9dsY218QrONs/FJzTbexqc02wQbn9ZsE218RrNNsvFZzTbZxuc02xQbX6PZptr4Ws02zcbXabbpNr5es82w8Q2abaaNb9Rss2x8k2abbeObNdscG9+i2eba+FbNNs/Gt2m2+Ta+XbMts
[truncated: 38,509 more chars]
