# Supplementary material for: Immersed Boundary Models for Quantifying Flow-Induced Mechanical Stimuli on Stem Cells Seeded on 3D Scaffolds in Perfusion Bioreactors
Source: PLoS Comput Biol. 2016 Sep 22;12(9):e1005108. doi: 10.1371/journal.pcbi.1005108 (PMC5033382; doi:10.1371/journal.pcbi.1005108)
Supplement: S1 Data — (ZIP) [file pcbi.1005108.s010.zip › Cell 4.vtp]

<?xml version="1.0"?>
<VTKFile type="PolyData" version="0.1" byte_order="LittleEndian" compressor="vtkZLibDataCompressor">
  <PolyData>
    <Piece NumberOfPoints="1024"                 NumberOfVerts="0"                    NumberOfLines="0"                    NumberOfStrips="0"                    NumberOfPolys="1922"                >
      <PointData>
        <DataArray type="Float32" Name="s_cp_pyramid" format="appended" RangeMin="0"                    RangeMax="1.#INF"               offset="0"                   />
        <DataArray type="Float32" Name="s_baseline" format="appended" RangeMin="0"                    RangeMax="2.3122632975e-010"    offset="2880"                />
        <DataArray type="Float32" Name="calc_baseline" format="appended" RangeMin="-2.3625255086e-009"   RangeMax="3.5351163663e-010"    offset="7628"                />
        <DataArray type="Float32" Name="cp_pyramid_tot" format="appended" RangeMin="-8.5333840616e-007"   RangeMax="2.0601778488e-006"    offset="12756"               />
        <DataArray type="Float32" Name="cp_pyramid" format="appended" RangeMin="-5.1834285841e-006"   RangeMax="6.1212100263e-005"    offset="17564"               />
        <DataArray type="Float32" Name="K" NumberOfComponents="3" format="appended" RangeMin="1"                    RangeMax="748521.49489"         offset="22584"               />
        <DataArray type="Float32" Name="s_E" format="appended" RangeMin="0"                    RangeMax="1.#INF"               offset="36696"               />
        <DataArray type="Float32" Name="s_cp_pyramid_tot" format="appended" RangeMin="0"                    RangeMax="1.#INF"               offset="39632"               />
        <DataArray type="Float32" Name="s_E_tot" format="appended" RangeMin="0"                    RangeMax="1.#INF"               offset="44636"               />
        <DataArray type="Float32" Name="r" format="appended" RangeMin="1.3359669992e-006"    RangeMax="1"                    offset="49724"               />
        <DataArray type="Float32" Name="chisq_pyramid" format="appended" RangeMin="-2303.5688477"        RangeMax="1.#INF"               offset="54352"               />
        <DataArray type="Float32" Name="I_pyramid_tot" format="appended" RangeMin="-6.5759320478e-007"   RangeMax="2.2559004265e-006"    offset="59460"               />
        <DataArray type="Float32" Name="I_pyramid" format="appended" RangeMin="-5.9819809394e-005"   RangeMax="6.5859903771e-006"    offset="64448"               />
        <DataArray type="Float32" Name="E_tot" format="appended" RangeMin="-332.88208008"        RangeMax="739300928"            offset="69524"               />
        <DataArray type="Float32" Name="chisq_pyramid_tot" format="appended" RangeMin="0.11177327484"        RangeMax="1.#INF"               offset="74640"               />
        <DataArray type="Float32" Name="E" format="appended" RangeMin="0"                    RangeMax="585034112"            offset="79612"               />
      </PointData>
      <CellData>
      </CellData>
      <Points>
        <DataArray type="Float32" Name="Points" NumberOfComponents="3" format="appended" RangeMin="1.6582145891e-006"    RangeMax="6.3342515112e-005"    offset="84632"               />
      </Points>
      <Verts>
        <DataArray type="Int32" Name="connectivity" format="appended" RangeMin=""                     RangeMax=""                     offset="99900"               />
        <DataArray type="Int32" Name="offsets" format="appended" RangeMin=""                     RangeMax=""                     offset="99916"               />
      </Verts>
      <Lines>
        <DataArray type="Int32" Name="connectivity" format="appended" RangeMin=""                     RangeMax=""                     offset="99932"               />
        <DataArray type="Int32" Name="offsets" format="appended" RangeMin=""                     RangeMax=""                     offset="99948"               />
      </Lines>
      <Strips>
        <DataArray type="Int32" Name="connectivity" format="appended" RangeMin=""                     RangeMax=""                     offset="99964"               />
        <DataArray type="Int32" Name="offsets" format="appended" RangeMin=""                     RangeMax=""                     offset="99980"               />
      </Strips>
      <Polys>
        <DataArray type="Int32" Name="connectivity" format="appended" RangeMin=""                     RangeMax=""                     offset="99996"               />
        <DataArray type="Int32" Name="offsets" format="appended" RangeMin=""                     RangeMax=""                     offset="107320"              />
      </Polys>
    </Piece>
  </PolyData>
  <AppendedData encoding="base64">
   _AQAAAACAAAAAEAAAXQgAAA==eJy9Vns41ekWppQoXbdUVKRSybTftZVKF2N0cW0OpiQ6hZRSh1KoCVHEdpf7LbZt2zZCbrmUu6QLKZWiIU1I0indG9Ppj3NGtzFOz3zPs/76fd9633et9VtrCQm5OAsN0o5VPsc4WTWmy5iL4K8UplpGNDzbMmGqFgK+Bge2odUQvheJjNQuMB4m0gbN3dTVUgpTvjHdceQhfVc7DQa3nKFAk5s4zJyaVmyRCkXFLn8kGx+FhYIWburbYb2oOxgLklER5IBCRMFjlACGa7UorC8AVluSwFA4RGsjPND0vBB/FVtapxtPveaTGHWBXyBKsRElmKCZhExPd4hqB8NKrg3pT05C0SEFV6sfYV03DxMzYhAgYU3z5dvh6fgQUmuWsWpynNEsMXXA+ksyr77nKiSk4iZLJo87EVBxE8anfsZJdQ/I3D+GNudJtFnFHxsNUpHexsGc4Q0w0siCjl8RCpIL0dBTgLTvzUlch0jbIREVPVfguyl2QPpbj1Xiet8dHPBPx1QhX1yYaYHGpRxwF3pj615r2Fsmwva1PyxzCmFtWQ2DinC8GRmE5SqWeFkSi+mcUnwv54b6tAgMb1lM+wvOY/xY/p9iD8u4gdtL3scuXoBEyUIoy1TDaaUQvd6VgDzxeghetMO+KQNy62XIujAFqm9Hkp3KfVjPvgKbpFT8WvMD0T98Yap6AzvvHkD0CDca7aNN7ITxX437XkYNLBwDIcvehhn5xzG/wg63DOIhdaIYd7P2wW3sBXxnkIwmm+eQdzqGIY4xMCkQJpM32Wi8uB8/mrkjTDIeb0ckIzy6GdrsSoqwu0eLnqbhoED5E+w3HRdI7MhFDO/hY1pAFBavOYTs2x7YbBcCdZmV5LwgEbmdYRitloNEs1TMHecGU5VgOC2oR7qPD0xs/ZF5fgztafai3nFRkLWNAi8lEDiYBS7WQ24Snw4ks9Een/1JzPNb0nHa3AvxVukQtAlgFO0KdYk7UI5KxNLXSYg1rMbUk0Npj2QiCpTicH1tMSY7cfA6uwVbtaUopK8EDR0RgKEOOTAdMO2kN67L8fGDcSAud3oi64YVehUcoXcgBxv2qXyifcu2E9BUi0femDQEXYhFrfgj5Cw2oSuX8vtxvaguQu/OPQCzqgc3Xb3AEg3Bb14PMXcKF73z4vBdfSAs9YuxWLwKzbIGxHjORmqEHwxUQrHjAoMm8iI+W29ZYfXIUQjBaumjeHvW4It1MWvBCao7G4DMJbUYoRcF+R5hil/IwVi9y2gZFQ5+SjoevQQVvXAFr9OLnntqo7HMAluHlEFb9OxnsWdtkmZp1Hf+91uBeTIJfXS6OWkLGClxC1RldJkab4eQqflK6jMOxy8tYgiRLWKuy1gCj6IOppudNd0prkOHlQPl1lYyA/c0YKGNDJWx3InVvvMTv/87A+99VziZSHUOhvtSLmsv4wqKFlXhdWswjkufgnNEAEuqKxKrZ69haQ/nwaM5GT1MRwyZP5XeLG/8y332c6aWWk8KIeuQf8wHQYItpLIwhkI3+yDTnYOdV1eT2PY6upwgwrp/7/qHPAYvK8aj3FuDmjGfs4fe1Qjk5mGuzU1MsSqDdwkXm4d3Uo+iAF4v+PBaHAHu40AqcpFj+TGdaFpIL43eP+eb4T/dLk63ej37+Rv9fr7uiwpArWURYpRvUHBKEIYp1dCTyBQY3a2AcH7MoGM/pGD5gLjLdvAw9K4NBQ5LR8+umZTgqU9nH4wgRTMFOueQNSB8OQUR8i2MgfektkHxPbyrFh1mfsReU8vaKB6LhyJzKLcyFEbv5//X3gkucb5Zfu61e2FsrTlO7S7Gk+g+0pB/heI3575J7Q/EWovykNSogL22P1LVxm5ymq6D0deUvpm+P7PeJxuQta0bmu/KoHORjasxCTiuwf7b9NcJiZC5vTg16UTBaFgujbJ2JfenimStx/k/OAy8R87gn4P/GGHW5GsBCBW+hF/e76ImSrokNT3/b4nBSAqg0o555ComIJNfl9LZZVmwdSnFeRsB+qKlqWHSl/a9/hrrtFaQmbL0oOrmRC4bKzq3wYZrCVX+DjyvdsLMrd7Y7s5D6Iss/LZbhLrGKX7Rd8iUoaz/sFE/FI3N9mMJeq39OPet/Xo/ExM+ACPHaux4Foam9e7guptCM+kSDgc7Q688H5X2YZi47Dye+RZ9loNcnf6HWTnNsvQDjkWLKos1oQYSSXUDzqH/pg3Y+W4/Yl3PINviFaafPAyetjmuERdpunbQCPfABrE48J659uOgq1VJ+ic6P+z5SdsvoMF8CdlkMyjB0JE5mFy8czZGt70b2m75Q2KVL3Yc9sCNGXlQaajF5OijKPXs3xuNTh+hoEUzKUrmCE2SYpDJ7XU0R0vnw51WpVTSkGliGcsuIeaEI5A0i0RyRmq/95GL1GiVKwf+qT9h43AXNDUHwXeOI5b9bABTGkPr7sahZD8PqkOzIJ+dgwc9/XujxeMi+ng32VTJo0vqrtgW8hZN3GTMEF2BcNNMyDiVQrJJiMRXFIH+/QjjNOJRZS+AlkcgfIxiIC+5CmJjDkFUxh6rylzhx5WkUddkKNeFjYOv/KCnlQfDrkX94v/P8mjmH9EZk7VprLAORYodhqL5GRpv4AqJ7kD619Uz8K1IhPCO05hW0gjmYQFm62chaWYpeq0LMK+Fh8u1/kA5H/eWrYWaajCWq7/BtIP3US7LRqVLApptynH6SDH++O9J2u5mfqz/ZUoIibnVKRumM2mGpCYxfpOjDIEE2ahG4rouF9FKNWjZ4YFb7dlQGpqLWXsyENuZiJ/YNbCc2Irms2EEzniW9z5fsGrjwNItQNVLNlLO38TKgCX0Oxw7aMk=AQAAAACAAAAAEAAA1Q0AAA==eJxll3lUz+nfxg0iRjLtUmlfvT6lklKotO+Fb2mPpPpWpJKSVLSKSDsKhewjhmFEhvk1hizZJ4wlY0m2kS2N3/dxznPOc85zn3P/e1/3+15e1/VW2aZCmvk0xEou2GYHUj3BG5tET7Z5BhMduZQF7QnIW6STG1rKzK5ivN2qKVPexQ2XdVy+XMEgydA6O1IoSBkhzFdS4x8DP7SPm2M6chxLWkfx1yZHit6ZcT1RmYVdCnyIUqZWV5tiLzMKbiShtn80dlencWGvHbbaXrQcEzFmlh/+WkspHp/KiHErUNUspXtwMaOca7k9fhdev9R/0zWVtRUsVkQgd9IH+p2xCLemqWkSlUGj+M/3KqR6qxLSoYjLLYFXlRrY54ylaZgqicMNUXLRZ89Fe8ExdQL7xLbod7uwZ5QIm60LmZ+VhNLYOCq9cum1yERzUwnSajvZv+ooiW9GCHf/EfOodB4ftAqoELlSo2ZPvJo/feOMuLpLl9ejVUlDCb1kJQbv0KLutSYnno+n/qIKWUXyfJIzZIqZF116Cfx6XhOv52Lupvuys2YuVQ9jkH8VyjHdReR35bL/UgMfLm5ifW6rpOa2r3XeX4TNNWOZNSeGnke1OMXrCTKy6rRkWzPhtIjWodJYxcogbavKw0cKXFdU5PGdsaj766A0RoOHLyx4EmlOYvBKrj2J52CpIU+ezGCrQjCrItw4fSMVx2O5TM9bx5nJ9ejbZ5EysFswEM0V3t2Yb/q6PZj+7WHMeRjP3Lf2lE2xwnWIDt9HKLIwxJH4k3KEG6twKlARu1496nfr8thOi5LnBkhtE3iaFkFjZRwpTTYYDDZjZ6gyE20dsPoiQkgI4k1qOocDSqnzKOPgpbmUqXsJ/qfW4WlaScSLdfRdMxIKa9T4VOOPgakGjXuayDmWxtswBU6cHs3277QxCdckKU4RmUxVMrR9+HxTDZ9fTVEzTqR0UyC3kmw43KCHjGIoSnlyVOmG4fkhnDLCyF8fT4hhDubNq8jdGsuz/DJ0ZMopU1vOrSO5mB4vps0ngZSXAbhKqZJ5dytnVqoyOesZwT8OYe9RdfpsFXnyQJN1Msp4xkzm/l09CvoF/rgpcCY2GaXftejs8eLk6QhqrY2p2udBd7QT6Td86ZXypL00CW3NYJY1LMHvh3jJf8zlc0I8qmn1HBrjx9uBBdSrDRb0R6px5dRUWqvVWa6rhUyHPLcvTMS1TJErSjrMtjJgb40OBxOM+fTemsjDU6gdqUls/0ymXnPjcVco2pPkKOl1ZfgzPY5EOvKn9AJcPy/B+4AYZf1I5P4x4cj6Ytb0F7JxfB7uwwr5UBTCsL5koqf2sHmGAWdKjbFr16e0QRsPaV2CLYypldfgTLfA1OEWvAmw45PBGrrnOGDuWEe7WjTOxxcw4eoS/p6iRtRna7a3OtGh7MjAXQ3G/6qLpZUW9tqWbNBZRbrvDoausCap7jDFr5q52pZH+aYitomS+DfYlZvWivjPN0YhzYSBV24sXNhNX7gjyV+nMC/YGGeje0SfBNkUQw7NdGKzXjI+8Wlsjl7J1FhZHOcaMfqhOqFflHkV6MWtkkw23J/PLzfXkn1tDW8DmnF0aELNaTplw/YwPz6flZZrKe5cxZpCiM/Qp71lHjbxVlh/dOP60TmcqQnjq6ct7bvN2LZsHiFLjVmPiMe6YlItZvFcrZamrJ+ESctUCMzTIjvSlwuRmwQvsQZTd3sxIywW7+SlfD2QxMCddAbeV/LH5Y0Ynd6MtvxLjpQfIrjCS7COtyM02QVdE2+8z/6CbqKu0C6WEiIOzuZkirrguCYYRpTg4rkAr0uFuFukUJxcgHx/Fd8vPsSEchXCV9tQcNeTY63uuNZEcGN/KME30ihLWMLugyvJiSrm3zE5JP3ZwPHzNSzR38jqY4VMHbKYCVUJHDxvRcl8C952TWdYRwiiw+bIXzDnRkccuzcJBN0x483FEN4lLKVcfiN/N2+h6tZ+ti47T/26ceTvt+Pocmf8NOxxerCc9HtiGg0T0PmYTvRQMYYPckhxK+SxewlGeocZKMhnvnseZg9SGWs0lfdSJYwevoiXWpYc2uDJyy2urHvkyqcj2oxU9sA/WI8f5Jah0rycHV+qeZezi/DzJ4i5/TvR9WpM+jiD1HQntujMZVerG4vrgnjQFoBP0SIKV8fyaflKyKjG91wRQakbeZWylPCNhqQdleXIniz+XrsA5/Y8No1VxzdhBg36HnwaMCEibiaCkhH+uursP5BDYWsSJkPreZp8lryQC/S1vKH657Ek75sg2Y8nCaNn4p4VSPuDNNrOhklYlozh6Shev57L+HtxrLVNYZtSOfr6GahLZxB3uYDk7ckEz5zImMZZHNoaRE+lF2s+hHFzkAm6/nGoV4F7kxojH+Zwz7WBsZ/2Mibrd04P7uVZtLRgbqdN3zsXzpn5seWgHx/WeqGgGkS+izt9KhHYBEyhbtoyfN9k0+afxZfofPQdi1h2tISm98uYfruEC1fTGKMyl8FnPdn8rIKTk/WE/0jrCqUfRwruWmYYuGgySLLuuOJafrt3gFmVLwjr/xvpfhlh6xeJJ0veX0yyHT/2z2BGuzX5T0FupQfaHXO4cknMGs2Z7A6chdq5ApQnlDC8aDafbsbhXy1GansErdJFxIev4oWSPyef5GNXFIenczDWj71YP9eC63/pYztQyIb6OgyiGjmcep6akH70elWFzt/Ho73fg30G4Tj4uWOxxY89j2zwexhFSoUPltUi/tgWjaFqAB6ZMTSeCkX5ZDiOByKYXJ6I2ZE4XNzEBL5OYsOyXNz3JqI4ypKr0alobl6Msoo50cZmnN+ykMg9qwnybUVkfAej74cI9w21hU5XfTp7bdmr6I2exAMeFVnROjKArhARM2U94V4UzyaGEOsUSWB+OqFE8to5CpejiRgpz+G3LYvQW7GUepkievbloSJh9WKtAGJMQ7m2U0yrrhpfeg25/z4B27YNkozTQu7RHkR1PwiGPghJpgq0eHszZ6sTQT4zmTLRmeTYudy5H8mCTB+0G2fjM28Oiy8FYKPvzHNpEcpEMawwgQPZeVyQDmPfDzUMdpUwRsLlqKoUbMZGsy7Hn5hjqdjkrOJfsQ3Fj/dw/cUmMl7/SGfIU65YjRH6/eyE5us6DJLz5dahaVRvcqNBSkSXuRvv29z5yUPCg73hGE8U07e8Fi47INUkwvy4LQMyYmqvz2NEaiYvGxKwGghiY0QGG6ZH8u/FZHTnhJB3Nobp4SuIltPjrL4Zt5UKmbL5J/qeXMJeQU4Y9+9kYfTn8cg+dEZU649HgBPzomYxosOeNfO8uCmpe0JVBWYZgZS0z5bc/zrOlYWSujaXr5Xx/JqQQ0WDmBClhTRKeJRftJRZVzL42S6fHxatRF0+nsRzK0i7aEBh52QMo1OYpfwjv3V2k9f2vSD/1kFozHjMPR7xu3M5g0648sAjmsth/siZPGNU02Jaiw9j/jqEZyo+3HwbhaAaj9/lFTiFxGLcEsOO0UmckHCqZ8dy+i9kknrLThiibYpR7TZUNXxR3lmOYcZuOvI+Col22aafM104a3GHThN14Vwbwp9V2lRWOpPdLeZwhzeirnl46Y0VHqQvFEz8NSXm5k/vAn9Wu9lj7+VGVVcsG1u8sC8XMW7WHJZc80NmUxgf8x34rJ2IkjgTe+cPNEve0uSb2ejLatOy3Qr5Fkm66q4T1O1W87C5lA9iPS4cURNyErUI+JLOVcvF9LhY01W4/VvOPeKpZCrXvISgGAsu/WbOcXkRFe7OHKrywX2jPQHdAfyU6c+QThtervCj4XICe8PCEcdIcsvaKCLvhaHnMJOn5lNw+2hAX5AW5+zM+bLPgcxZNlxp1RW6eiyEG2sUqHDzIWtcAyPbM+jM2/hN38TUQZhvboixzHBBNiVRsCzVYH2XJdFLYllqG4WWrIgIOR/O5fvRPTQY2VuWJHcEkWfhzFOraCbbGlDdswSb2QsZ2jyfhX1a2N4v4FG2IcfsplCi6MWXecaYDmhwoyKJgpgCVDt3MGbIlW/63RnKQkq+QPwH4VuvM8Zdn30fS7goVUyhajI9rxeQaOPB4nci9HLExGV4ktjmj9owNw7O9udtpjNfw+aywswSj0eGnJR42983ozh9qpHG79p59ctkTl224UjIBM49CsDZs5Yb1+/SKbkv810lwpJ0M0ZZadDtYIbPWV1yFbIZVJOFx4lscjNXc3XONO5EiqnL8iVfS4xe2DyCVcIYCNuNxxkdqhcHIf3MhaRcb+4P0+EntUCG1cehecYGNCv4sqCJ8LugPl/iDe8riHJqY/DwGcL/1P6/M8hJCTvJ3mL7nrAsM4yE83twuD+Jo7bltKk8Y9djUzY3WFFz3JgXESa07jdmm+MVRvVN4i9fE1zC1vM8IBhtSb/TIBXC2gsx1K21Y6gkgzjYr+PeJWs+7tIkYNJeFrje+nbO/1ffdJE1HZ9s2OY/DZu0DgotW/BtWcsx6VXcbM/nem8EQy84U/bdTn77qM2e4PH0aBrzxyldItMnUpw4iZwmE5TPirhqa0+FjjdPe4O4vcqKjJX2YD1USJHWYohCFUFD/vx/+jlOk3jVOo38yzN4mb1eGJl9h5PNJsKMXgOh0k/Sk3/O49PT7fyspYyU4y4mHFAlWEaDzCxFLhuPxV1BHalyIx5v8OPBnxYcrTbAwMqDskGBEh4Hs3aLJf8FyywRaQ==AQAAAACAAAAAEAAA8w4AAA==eJxV1lk41mvbx/FMCQmZSmRqwn1d/6alNGE1rqJBg6GkKKKRhpVIlFklJcpCKZX4X7/LLUOkSCoRTdKgNBHRQDSjZ73Pcbwbz8a5/TnPje9xnIE5spJknzqS/VmP1iwyomNvetGpw0JpqxhFPftvpHm/HantBCe6/nQgnf56Dz0lK6EmTm1EsLGhb3PW0aVOtbSwCpR7aApPtEPo9Z2+1Ljvcaq0Jp7eOiFSF1ZC88su0NLHpbS96SIdn1BDWypu0bdV92nhpTI6fOAAGqylT20n1hCZwkji336DLHy1nXxu9CXWf/9FtjorkA0fnolVjy1Y5EgFNsViBfumUUTUjyTRbXLLaXa2NaK4N2SOHUN49Bkc7CyAdmo+iHo+/BaWYqp9KTasKsWYtmYoq71Fb/IjaIx+j3FlZUiP+IjMjg0kZXQEedNnFE3wM6KN/SxoQa01XThiPX1tfYh+aEyksba59NDkEjrjXQuVrfESHlQOFl70T6BDHBKp0yNn6m82hu4crk5P560mhYNrSamXoSSrxpIpng0RSd0DsUGYI/k0J9oiKdQtE+Ujqfstd8H4vYFQKJNDm95uovFj7en23x50YcEvUmTbTZJvXCLhXdWk449nxFFLh+q97Ue7MpfTPn1KfwftLxXG1o3O2mIskKr798WD3S/ErQbHsk5+PUJ+7J1AROlO0mQVTE6lRpEh9kXiIPvPEgfPAlKzNYN0BvWSVr9UYlgymSjf+kCS/nShHu+ayboVlFTn6jJZJXXJi8Oq7NdmXTbvlT62rl+HDK9+2KwYJ/zxNJcaeSXgifEY1nftMCztiIKRYxp85I/jWmA6AnaUoS4uA/t+l6Ip4DYqlR7iyXlFvvnIV/Svq8bBQfvhl5sFRZN3OLmmH38drs93Syx4d68+zan2oCNGr6L1L/2o7Rgn2t9fjR4IcyBGG7RoP+3+gsul02K6703JHyHPLdYdHCAcOD4Pcy2t0X+aFZ6F2mD81OkY/vg0TM2LgO/nMCdBDxWzLWE8JBIpS7MhX1CO6wEvQQrbsevrD5w+0YqCbX1512Bl/rtVjdbeXmVeGPyQ5SpL8KRTHQ5dduLypamsJ1kd63JGY3ZgONwebIZn9GHI3yuFwlQprpZ9hnbLJ1Qm9eE53+R4V6Qqd/2ixF/IKPCNJ7X5iWUD+K6U4XxxuhH/parLZ5QM5Rfc9PjlkKHcMtGefz+0ls8r2cTDrG1pWGKIGHrlMDulnC/eH/VelJneByPGlDAu6WBDzdWQ4rETmrYxWORbh0lrLuP9A1m+3b0VoX8/RHDDA0hHNaB1lSa/6ubPxffhXOVDGI/7rs+PXRvE3xnqcbrAkH816ULTUnl+1nkgd/Ez4a5zrXlQ3mw+5lsPGVToS+QCdJnFrk2sLnecWKF4mO1doIROR0McuDMX+GmH2DU6GJQ7Fw4bl2G5RgQSk1Mwj1djESmGrdoNVAU8h02uAq8drsoVt+lx1dWDuLeZNt+ib84Xuk/m72bo8xmLzPmLt6p8ecUoPrbFgFfeM+aReqlEPUiGmO75aWHeeFvcdGCW+FmrRWwT/2ZHN7SzlhgdJAhv2G3lYfh2UgPriqwxa8JG+LQdwBfVVBz+UoWhmh9hO1qRr4hQ4qNHqnANLTP+ckEvhE0K3NBNjn/DXiy7pcW/a+jweR91uc5IMz7XVZ/nRpnztaFTyGvvFPbMYwdUPg8WLyUsZl6nprPF3mDj/GLYs55uNvzcSkwUoxGhcRDTbKfhmKMi3rQuxMRfFzByZg6KVp/AXLkorG4KxXf7APw1IgrrrRchRyEc2xfk4tuSNKT+PIYx06PwszsSUb+3Yd29GOLoVCZMO3OUaBivJmdklGja5XxhvIW29Ok7PemHe0Ok1s360qOl+lKXTn3p39f0pWfc9KX/dikdnaEjvfvVQOo8f5BUY6uhtDbISKpraiTtcTaRNl8xkp4pM5SqfzGUvt82VLrvu6HULsJIeiTMUHrv+VBp9zxDqaeSgXSPpYH08mAD6fen+8QE09Fsdtj1LP7ZjEzwyiM/Lt0k01ROkdCOfsSsM0D09gxjer5L2JTW12zWjgNssooN6/GwxvNwO8xenoe/lu1HyIgI+C31gMFRF2RHrkFgrgvcqiWYdXgFdt3YgY+m8eibuga6N2PwvDEUCX094LJ6KdYuXUKGuT0SnUzfisGd78Qf4d+YSrMF3myaihMP3dGxLxJzNx1B8i4pGjxuQH1jJQwNGcZ8fwarjfehk6uG0mnl5L7xbmox6TDdeesi7Zj/k7ob6wv5d6jg+mOyAC0H4eIJJ0HzpacQ2r5T+HI+XIjeHSP0FMYLsXMOEMs5ASSH3SBTV+rSwnR72uoxhR6kznSA0kaqquND359eRb/e0KG267VpXmgLSQs3oreslOmhT8WkcYUuVcvzopmuilTt3U2S4iShuxsyaYBlBZ1S0kWLa/sILEtRGCtXT/dnPqKXt3XTjlRZYeycwcK2p8bC5/YAMuP0YQLvDFKT3Es6bwr0Twdn2lhkQ9fGadKmxnaSo1xMVPs9Jv1U+9Pvd0yo1F+V1o4vJ3W7C8jUWCO6pC2PDHJZRYKm5JHhBSakz0BDYtLvIPkyOJCc3hFH/jqnQZMnm9GC6ClUxcuRrusr0CWNT8m2eum/+5sQV7fDZM9WKxKiO5T9+rZUPP7Bl2SKQ+gogyFUSfkTsdf6Qn59iyWfZicQ7whZUu3120JDoVR86j2HbVt3i+ma/mSWOfeYZFoMs04zxeAuHR76RZd7uZZCwyCWbTWRFaekPJZcP0Ut3uqPkCjsTBOvdh8Vi8+PIPPDPhDD5V0k4etnoh1YSez6t5CwYwVk1NxKoht7gvwdbk0ctGYSj74dpCFaShwSTGHjVMjW7I8kyuVqtCo/nDqdlaVrjzZLGqdPZclbEpjqkwvM4s+j7LdUBvXHNZj5HxXsYLcKLmx9y5awYpbZ0iTuqTIht2tiSfMS5ywt/xjJN5kyphB5hpXtjGNWz+5K3mftZCkPs5lGxzXm7DQAvza3sevO1qz85gDWYPoPcw/cw2rWhbH87b9Yy52PzK5aEQq6Jrj01A3WI1dD/2swfCZGo+VJDFKG5GI8L8PK6Gw4JRVhxaR4aNS7416GGS6ljCKe1RI2zz6YBSjdZHKvclhq/gK24+VdZlWzkxm+msgKZ+/Pel51RNzY1CV2xpexNbsWIP2xAH0TRyy/OhEDN6/EsvLViHPwRB/f3RDfR0DP+V/3bhqUi9MwVyEVnUXn0Zx+CmUxJ7F/SDRcrULQbnscLgERpNw9RRRUwRJ9BRTdm4lpdfMwWqccVz3aUGT0G1Uh79BbWoa4pAwIrtF46rAKTcQA6S097L7CEAR7zIeYnYGewJJ/W3+I/mUPMc6nHgkKjXizWI3rLezHHS624dWx/tyiTZ5bTZXn+q6yXNBqQk93vCRJ8QDpGidHzIOaxEP5ccxp9BXWWRnMSvdeYw3jzrLGO8/YLpvbUAy/gtMNl9GQPRh9x39gCqoGGH1sLRortkF/5mYkTpuKsVQbAz/uwP0wV+yx8YNMhBQD956CtuxN5E6tQPWEa0iKqITL5kKQ+HTMXzmTfLQrlqzyVGJxvkfZ2qBTrH9TDIsZVMQuJb1mzabysD+5EruGBWPg31NRLDcSNXb+8JyVAkdLYODrR5hf8wL1pt+gUfoBd148Qnyf90jt+InadjkunCzDCUNZnn2kEec1fyG2UobrPlTiLsmdqHKrxuw2U/o+yoButBtHbVom0UOnxtF7vfVEu/wJcReLSHmiF/mj/oekoqdEsrayWOz8Ec6qSzlzfPqEXTjaxcRYC/xzwAjak+WRl/GGKbv1kaz/0wL9Qt6wttvFrK+iAl7utYdxu0Z2VXNGtkQ9HXqO+3G+6RAWRVhi2P4bhKpPoaM+dBOtjHZyUk6RHjGeJrTm7xUCB+wl9WamZM93C0L8Xou/io6yDSahbIDDOLYs2phlTwbbWm6G2tvrsCt5I65ru6LTKwb2Ew5AaeUjJGd+xSKvp9iX+BrF8Zq8V+4q99xjjh2lFTTzogXa3e6yq5dLSZrl+awlgQSR2t3s3Rnn//65j/0b+H2rS6SgZgXL3/2SLbFRR+/peZjU7Yy6+UfgU/sPjqmEQ1VnL+S7Y8E0/FB/2RttJVFQmbQRDxcxZD9KgJz7bmz4tws5Lx/8GeyMV2qbkOLrh8p97xForMPdWg+QOJ90MnbLFuaovwzx1yz/69f4mAka3zUx3P8BueWQRS2X+qLqeiA+zrTBHdXt8Jkcild6KciuOYeD9Bw6NOJg+SAStkl+CKwIwkXLRPh+yIf7zDqkKeZhn8UNeI8tQYlNGhKmNaN7szbvSOzDB8TLinVVwZJ9oQrsRrwWVl7L/69/tvgubbsTTkv3XaQ3evOpo9VYbBm1GoNCAvHQLRrrXYNwRUjDP9GJOPUkCHK/tuPLhihsMU7G1RnRWF4TBVJwCEfXnIGVUhqsirPw4+MmDPeeDt0fE1DVfQHxOgz+SSb0W9l+qvJjiDBhdaLwJSZOKK+/KjxoqKf+Y2QE6lPGMoJCMfDpJ9Z88uN5N+Ue0VPvDHM+oAm7JxUszUIRunknmaGbOepbfbBs0xPc9E/FY7tz6DFOg93rUuxPeoRXXx+h9PMVGDNgcEUYlEJCcN5xBjLXnqOT982nH8xUhaJhEP7v9v+f45MvCOZ9dwi7Lkip6p0a2tc0jZo/KCGyW3ToHq2xzHV6EcrLriJrbR1iawowhT6E/DY1ftZ/KM/pGcLV9hDe+8KSd5bZ8SP2Djwy2o6HyC7m7W1OvFZlHg82U+W3K7XpX4Ki0Hn8hOCt/s//+B72EYL+Oj1BXU5eUDnYTTcOukM17bRpSKUSLR9aybJdr2CfeR4stPzAL0ehe/15VOtcgEfvU4Q09CLsXhESNl9DV8NbLHL5jBrrZrTe4xAnnIVVRgR+9DjRiW/l6QrL11SvMU4oakv8H/+RXbhQ8StI8Ny+WfBRt6Y5AbVUfc1Wmtcwiv7MbpfUOcQyTZ10lvvGC36/rzCNpMMwfJyOLwMi0Wtmhk1XL7LFneNZ9Mq7Ylb3cHY/pJOtyZGFz6tRyPSexcatrab/Abr78Vw=AQAAAACAAAAAEAAAAw4AAA==eJxVV3lcjesWToUGQ4NKnTQoUzRorydUUqlEGqRClOZQSpIhMuWUyFRJuFGKBofU3rW/d29SOQnhkOFwkKHMp4MjhJzue+9f936/3/fPN61nrfWs51mfyQcmuTrhhtjwHwF3dBkm+TKM2cAwYQ3DxzQG9XKG7+cZxm3n91QZbj9iKJczBPR1UdhuKa3QqbXp/WJPubKlYuczszB/gTbm19oiYUAcUgpjkdOQjhybzTApjsWAjkAccrdEV3YgIi+nYmhuDJ4+cRXPbpNguVzAwakCREsYXAoY/uaxXgcwLLrEcLyToSSRISaTweQrw+n8+3TTWnrGs+WV7ZElV2iDkTYiY75SsIs3KqIjcLZrMoSQUbjRzwkuj8bhTeMcZHiNxyJTZfRqhsDXbD3qvy1BRvFeim++UmPoVYeNRgIODGS4desd+SxjKNJi+NOAYWcww8xJDEPrBexvILhdbhFpJK+qfpdohbOmS+l893O6ZOQL+zZT3Fq/FA2OP6jCzgL5ZnWUsFgXE9o9MS8tCasttWCssxaHH0dgoOEaXBv5Mwxi1JDvomZ3yawOyvFSNPow5KgwpEczXDJiuGPKUGrGILJWg/qoU6TAj7djHOj93m3UsydetH9PLw3PCUNP53Ls2S0WuVvqoGGaA9yybBGheIEOa2hg2S9GkPxhhWylRShuTUTw+yh8+zsO4vcuiApXQ0iDHMviapHEaz/4roDUWwLsanneexjWzGLIvjOevmobU+ehF2Il11s1NmmxtGZlDOomKsDE/CY9uNYPY9RUMSPMBTozGillWy2Noz7KuDoSh9NsUFFigrOjbFDTswJ7/VZh0JcZSDnkhFNLnGB7fDf0Lz0UD19Vi43tUgw7K0BFn6HwZwF5QQwnihSopTzdtmVzN31KbieNl7mkOlhRUnSqP1otVoiGKrXR5bGbaP+glurmxWpo0ZNS7+Y6Cuw1g+umMCxwdEWcrj0eJS+GustKfO61x6Sbzmj9qoq30XJ0PZLCrOqNLY7XAtMF/Mm599eudKwxWl1TMGMnFfazRNkMa5xUvE+ariNF9W89yPdeN53DTnpEJ+nOjwHQmF5Mfh8NoNW5keQpF+jFhgkorvdAZ8lYeE/Whs+XvaKC2LlweOUIxbrJOG3wF/lNlKN6goAjoxlUVsqRqaiEkAXqIsf1f9C68K34mrQMds4B+BXqaDdPlaycVknnjI3wSmc7PRncSruLNSFerwCjVSrIsS2lC8XGuCd6TUMSBqN7qyHGe6iis8cCRhJDVK/0wb4oL3i2WiGtVRtvbM+Ik2WRovrxDIdNLor0at0wVNMd1mWxKAv2wqIJfiiau4W0Xr+htxa9VHZeHctLR8O+ZBQKKszR972Dpsn18efCrZS39hnp5xmgX0gfaY+9QnjsDZ9D0dByNIb473F4vNQOZ/ISIV/kjdFrtMgnSRWRipuovUhA81OuN2MYPpgtw0PzCdjmsZmGDVHFn6NE2HV3IHZK52LWgCMYflaKf37LRlJRJPTqj5P0ayWdl2sj+esYhOtaovdcGCQSc5Q3WeDyX2YwexqAY/u0sMrdEzmNxljl44nnASHU5lJFeWZyLH8tIL2EIa5HQPQBhv7LQ/Dtkgn6TwvA6+G7kLJJiln2RdSnb0rqixjy0ovxYyXDxjFTEP6DML/+Eb0vqiIao4/4Ih00Vg6BPHA2LlYMwpklc7H2cQL6VoVh9+VwbN+RjktSa8Q/WiA6HlBA9dIZ6F7uh8CZDKvBcTgsxmt/SxyzOYBOQylC9w/DAq57sbpiWJRLUTVTQMk6KdcNhp/UC6Al2Y0dl5chgY0k+fenpPKwmwbYt5Gb4UDoR5SR8esumnb0AV3QHoQL/Qdh7YP+iH7cTXPOPSa7eDk0zzFIBa6lyjIkSBiUTWTQGCdHSoQUJzIEPB/BkPD5PbVfZajZzFDL9cgumSHLiWFZ1M+IygrDqn1zYPe0ja49N0fk0Ch6FNtNA61DYRE0Hj+V+aNrsAE2TPFGR80MnPllBmZlaOGlvhW1tJ4W23EN/+sFn+1/uLYv3EFypQAUOMohKZNiG8/17woBqm8FHB4jQ8s3HpPjnJ9Sh9nXGWy4HqXuN0F2ngdCRB/pceM8nGvsoe0DrDEw2w9qv61Ak10QyvdPxYFeI6QvKUD+P1EwLjFHb3sFWdQIMAxeQq+GM2i8FNDBYzm7RWLRCDlejxdgq6BBZta8z3EMU6cyTFvMsL5QwFbuhe8quRb+wiDbmUt3lTyhMkYDgqk3hkhsMa7OEEPOW+C+nQNG1c2F4ykHNO0Lxu0rwSgkc5zoHAbH14MoEQyd+xji8xnm8jp/V9mP5TUM27JlcK3Uo0n8mn+3gLUmDFNyGR5yv51SxOv1PhkhtoeQLn5Ax6KUYa0wjJ60aeGWVEB8kBK2ZEykQ/tTYLfNHVXzQ2BeGImk7VNwYJ0rolpHQFq4BqMGvaUMYrh/j2HTCYYkru+DxQyZA2U4OtkQ4htS6LgzvPJmyOC5H+C8b/Hns7FJDfqD5TjJd4D71xh0PzbRKY7pUh+D2+8Myc/5/K5gkHv608tcaxwp8cfR+71UkKwi8lPKpLlvLMjq9k1qjPhV4pUeJ7oYPV10yq8/Qvf4ksZbhg3c5zNNuiS3lfdihEMGtp8NRlqGBXwLwuDB46loy3DuDo+jHDExT5HB2E6GTGOG2acYLF4xOHMsJ4sZdM4y7JqXRY9VPHDaH6iaGIp93pNw4GEHDXxriHdL5BimxJDL6x/K4+bvYrjKczDieS3VPUSfNwXjadVxeJWEQ7LdXZTBPX8Y998sXi/PFM7DJwzFPM7YH6qor2dIdJShbw7Di7v8ff5MsqYMpnye3vv8TUNf+GDQm9VQCHfE+Ir7hGQf7IhuFdvw+jbznibyGaQyhpBxDM9+rMM0TzlWd0mR/0SAD/efYs4/B37aLMqmWL6Tfc3mWBMYVDl/6w4xGEYwRE9mmM5n9Gojg4c5wxdeBx3F45g0RxuhvU6wmZCI90ct8cTEFYPSAhHiJYfdB+7rMQxNMoaJnxgiQhgUzsUgokyOjA4pesbyXWMGQzD3pG+DZRBzjHf47FdJuE/x/L5x3p6ZPx3HOf60TQx+WxmceP96p5/Ek8WlGNkmg01QCK5XOOK4xkxMiZsD41JzvOI44sNzyUkmQD2WQWkjg/s7ziUP/j2JOsw73kjG6gqYynXJxpPhKdfGAM6rHDUZAspdxHo8dy2e62mea4eeDAv4+418RxnGe3f9BtdRzuupXBvaFWW4XvqGRmiEoL1UB8GfrlBihBWYkT3G37eAWggT654RkMK/M4n3wcOZYbyfEgoeyHDYX0DFVgGKGQxqvL7VsxmsONbpVzi/swRc4X7xw47nzXscmMUwgnPfnfPwxjPe+4M8lySOvYdhjs5YKPeJYL0ZWD/uVzp2eyLopR/dTliKngFWGJ4uoJfzal4Lx8xn/+R6dWRH8PmaKUXh7wLKeWwXzithbB6CLrbU7PxPfTlvooZxLeB++YrXbKuZDNc43+VVDIuncI5yXKVcq6/M53v7FltM/jKP0qr94FGpCt+iTooxCIL5OxsS7Z1dW+rhVdugP5IafhFwke96o7sU8allOJVpnsRw7snX3xtDeyhDUONoUcny07S0Wgb9DQImfhZwchSDV5uA4jOcQ3xHux7F/xF+CMj1FdDOfVyB8zOUYxnd9BNaC2+T947FiJlUSmZb3BE/OwZDpO/oZSRqB8qY5F9xOyQZtnKUxj6gQ//IIBknQKlDgGaVgCZnL8l/9tzOAo1a24VnJOvCTSgycCt8TgnI7zxLIyc5Yo37aXpyxVR06jDDBe4VmS9NaCavmyz1BHY+iMbnJGVYDrHB6aVJ6DbXhSRqG2lar8Dut/Mxtd9SHNEYjYD1BrDavRKaP2SY1VqHofv2QiFnLXQ1Rv93z26+HlYd+qqSDHpqJdclV+i4bBRiBxSR1jYB34IEWPF/BS8+S7/xOQ51qETWQRl0eT+WR21HQmo4enf5YUPMHQrf7YaGG4H41BSFsx0X6KJ3FtxK7LGqcjBOOSmiumMa3GrqEBolwK8pC31Na/8bX21hlDgAX8XDex9Q64eSqqbEYozgvvXsMveI3fUkPBLQ7yj3Ej7T+7geOnB/wZ/7cN5Vhnnf4rBSj7C2/hmlz83EedM4dI81x02FbMRIFOE69zLVxI9BoCGg9zWN7GdqifJt7ols2zJJ7ouaoobJooYLTuKc5u2Szqe50G1YiA+jtuGT0TpMcEtHYrIbapqjMfFIKMT2avjukQnp71m4Vd1GxlvyyNF0MzpTg/FFyQrTu7wRt2A/8hP04KVsBvPgMJq1/CeaEt6f7513qHzvLZjn1+HYgkhSW5oPhf85FJ2+I/H5W8nGPaHQ3bQD13Ny8WJcIa47vyTPdXG06GQTFcnl1PlGpwY3m6k2/gtNPzwBQ6z10DslEBs+G2NtmgWuiV3wry0u+MC1oH6xJSYPyCDVFQepWcWbcjc7k9rUY7S6WRl7+05U/2/8829egkkEidcfh5BjEIoYI3+Urk9FwOyXdKPpLrmXa1C9iR76hyvQre336IL/c7qraImc/Q4onLYKv4vTEWQdiXXarlA66YPNlbV071MyhhX5Q7dZDUmScuqq3CEyfHia8grqSc95y//Fnyk8kGh6Nkh6NKJrTW+KkP50NDJH+lKF3kXRM3k7qTyWUqrlNnHu6+EwOzC1WivsIw25m0IfHxqgNnUBEg/7oOxbOo46hMP6QxBSfWdj9cEFUP7LCZ6mfnBWXiz+N6CSzdY=AQAAAACAAAAAEAAAow4AAA==eJxll4lXD+rXxaPoJl0aVKTStygpqZ79PUealCQhhWgwlOjbpMyULkqjlJJ5zJDLxa2UqZDpmqVkyBQVGswRGnj73bXetd5h/wHPXvtZZ53PPrXpYRwpP4zvy0x418DufC1Ti1vMr5Bi6RPqTQM5RVue/9CroQMW3fmgaRypFx+iw/1V2eatAr9xqRbWvQ4M440WQud0yfEx7ZG4mWyBUae9ob41HsplMliaJWP2XRlUFSaiz5KeePzDE/p5o/HX5FR8XfxTbHoexvYN+XTylIyXuFVSvfdIHjKlkWSLd5Dno7t0ckwob14wlW/X5ZOr6giOO6vJFXlThEqhdX68+Yn8LJ9yYTNYGx179HBhUgyKW/1hM1GG72kuKH4Sjl3bfWGgG4IdqU+FidNEnN28En3bpiBmQBoak8tESeYXCtaZwxllffncqma6N/J3dlY7RsFKBaQd+ZQC7mry5ZyDROe0qGHvfIrVb7bO16stSB1ugLmyOBF6wBCHQueio8oRiv3mY2bGbrE/Jggz9hBMLmuiVTcGMi8ZHPcUiPAuIWi7lQQrzfdi2dZ0dFVUw6OMF/RE25Cd6i/QtNPbaEuMCpfaqfGvIAV+qa7DPx/vIsmvQfxm/ych1ymToSNEueI78V4637rgqQkCTvmidmM8/lHshv1V1ki6NheSgLlY4DkYJfdHYp/lBORZMqK2z4ZVmy8OyOZg6IpUmG8Jh9lhbXxod+L8NFU26V9Bz6MfkcvnOqpX+EEJPlps4uHOI0K681MTN/Fxqn5h0500ER10WwQ3xkDftRtuDeyB0wmq+Ny/J97VzkJjTIb4vbZeVGn2xaLnw9Gq4Y9/LKdgQ9l4RIetgU1WEg5bueLe0jDEDV0FnYowHvI9jPNcHtG8H9tJ0/Q+7YpWZx+DtbT7eSu15EpEnJOswNP4d6xa0B0tcSXiz51LC9VT9eFGKeLtg1+im/ZdMV47z0qxfiiCjJ6LnObnIuuQGgZ5RyFkDMOmyhfvzoXC9NlqGO6wQqyRHgbU68HGahiv1h3C5h/COEhzE316YMhvDEL4WbY7rW8XQtJ4SNwIdAIShiBlmwKSVEzFVIseYlqSBD7LDMTQqI+i8YsaenctEwc32aOJfK1VXPtjqsM49PQLxs+zMvhEDMODsWmiMN4CmXp3RI+sCGR39IBF5QQ++zOYzx1S4x93Irjr49lo9eouFF8/FWUrIpCcEIzvsS54dfqzUArse3xX7hsRskSKSVerhebXI8JKzQGVv/rh2+2h0N6ihCU5UnwM/h3FF7+KyfmWSPlnBn75z8aDLiMQ6ZiC1xJVzDu/EMs7RkOE2fMEIxnfS/JhlaneLO1YhJWlo3Gn2Qetm8dCI8UWa6coi5L0bkiIsIDhqN5wT34hKk64gFeZwuvPD8LLdyy0W8LF8p+eIkcMwbTPk3DzzG/wzJkNueELIKvxxDgVR0RaBcEvYC3qihejPGmDmPhuFOJr2ilbfzlHn1Bnr/Mh/NffK3H4sBEul58RxZ4j0Lfml/jH45VQ+eSLREt5tv9iyPaF13F5QgDe1F0UWVv9RLzHCDzV9sVfum5wqvRA9ovhULebAqu9Hhi5dCwyGkfi0oskVCeEwdNmGfoU7SwIVvsdX2sGcujpzuw5Iax4S4t97Zvo+BcfWBxwQyPNhO719XCN/UDT5+myToUy/xagyZY6BeSzq45mnWkTnlmh2JCmgBflGthtYAbXZIGsiaOxcEEUVnqoQqHLRDT+lgDd7SOw4HUKtnWko/8XZxydpy2+37mMsrEdZLlhAJfN0OZrnxZT/IiZqLQxQOuNy2Sc9oFmbNSA3P9RH+1T4KOn4X7xJOxu7MdeuxzEvCkR/spGeHxLHRJLbXyvd8BQBwe8VfTAoxPHxaXZdphkLVAz6wikctmoOJfx/979bzW9COPptoH8cpM8N32upAjlMrrpqsJdVTNIKW4hXTmgx1pbuvLmb9Ol/exSsGVyJBZbvSn8YOWEPis+ioGS/vBSi8OR3vusunhFwmNklPC4GgPr0SvhvDYI2fEmWFZlBquH3XgHBnHHqEza6xDKtrJFtHp+KCtWh/HGrDb63MTs/Pk1xdsWU9luXX6V6c8zr1+l12/XU7tbCCttqya1jfOgphWD+CRTnOnmiQ1+GSJ68yJsrFmJ/SOcoXesSMTq5IlD5fVi9NATyGlegSfjdoha9fFkvHwBleZIaEvwJnqibEb5vaxIqc6EVr0K4zXrbVhS+J7upl0l+32xnXNZTX2j5lDC1LOk576X9jmepakapynoxQGhdK9zXp9/FqrjPRDmNwUHksaLwORQXO41AftDlyJqiSIcUveLqHwt/JK7JeCohTnpz6hyqyabW7+kPQH5pNJ/Lx2yX0clLctJMTGEHtoacGyv63QwcC1NTNbn8NwWMt8oz3M8uvDtxBaK2DKSDD/60Mpl5riX7Seme+6jSqtPpJSYKH0QcETEOCQiKno+ilYdEe9/xUNW/lmcrPXFdjNPjPVdhSvFX6iHVg3NPTmYW5r1+e/JoXwlWMLhJcYcPbmUIorqye95OzVGVNCmklp6EVVOt0q6s/vbYZD0uER5WuP4ecoEfnP1EeU56LNceibFaunxfT8d3rDJlJ9HPxG3R8aJc1/n4YajGhyr5FCq0QVxA/PEgER3zF3qyt/HP6F+f1ZQUpYxK0vayO77V/Ly78OpTgq889hOkm3aBr6RANOd49CQfY/0lIN5gmEo35nXixvcbtDThgs0PXQaN1jvJOtBauxhNJzf37tCknnfqerOVSoZkCcSZxwU0gt1hfb6S7DKcgSEC0FOFoL8gIW8w+A8NfRR49LMvqzR8I6Cuyjzy6P9efq7XOGlFCD1MLKXhs4Kkr5v9+Mzfr15nXEaDXlUT+0tQ9lmizHL1qjxmY453LDRj3/NWMWOGgcpadE2mlkzjP9osOSV1a1kEdgXphvd4JOZiK3eB8UK31tCWPsjoSyM1U0U+LCbEY9/ocJmKsoc8S6H1FVeU66uDd9wnswHgpOo+K4JB94MYe+Zg9n6QS75XL5Fd+MmctDPWxSc4U/9Nh+n9Nh2yg0/T5Va3dhMoxdPnC7H6atd+KTOe6nNpR/CqZP3PgOkaDlXLNYr2CJxmQRKrzr/cpod66+XcIRVT34wXMIrTgVyr0JNrq4J447YPjyjUYmHxbjzYe7NDU6TOGO6Gq+9fZ/C7+hwRZsNN8025/pRDdT6cznf62PE4wYnUYxzM6kffyatX69Os24UUM7R+TApckHWn1b41TcIUlsBi6FTkXqxHxlJwB8MnDm1UpuLr/7GZfF7Sc5Og8+1f6OhUd86aV5AtuVX6PWVZXxmSwi7JXTui9chXKTTTNNWlNGkhCNUsFuPnSa+oGtdbPio2lda5xbMtZ9CuEd4N/Z8Np0N7+kid8tkaDm74oOjoqg2V4Stbi9UVwTh8wVzTncfzCk/Qrh0iSsvUhnGGUN20fWqAZzj584tkhgKX7idZu34SftarlEX1yyyKfPm/+xIi3m1tLtam/tKFFhd6TVxXSk5Dwhl59+tecTeIvL57sCn7jrz/l+mUOu+Q6Ruj8DClFaxusc0vPxgbN0QvQaGtZ0+eqXS7I/mvCw/hGcVaLDbRl/6URfGum1/0/nHMpb7MYorTjvyKfc1tHZfhXSB6zA2zL5CSTJ/HthmRUfiuvKEkaW0JFSfn97aTD97V9KLH/rceC6Evw2U5/NpfbDQcaoYkq2Lfa4vhcUlLezK9se3iwYos9xVNPpRYdGp5O6cptVA/fqfJoXethS38hv9J+P0BY8odvUTar4eR7fPx1rvizgmmnK/0cK6VsoMy6N0yUAO6abAeVvluCboMgV0MnFL/i6q8u7F040UObL0EFVcDOXxI8Ygrl4ehfnJUK1sF2ceRqD+aDx0Fe2wN3hdkfGUpsIh37oX7fb4QgYRx+ia7yX687YLH5R04TzvZvp45Ma/PTewTK9oZMy5Qv/gVGG/bzN9bDbi+VXHyCrdD/ujyyl/iDKnRHrzzWNVtDmngfRPnaEe5ZHS/aej0b2Tje5WDOXMeJippHd2ClcUuC6Dc3IE0s/EQC7bAduv+CN+8QAim368ofgXkUM4adu2SeM67P5l5XL9x5aH/kqn2K1uOF97XSwtCINXc+dtNP4ZBcovpsFrHpNkzQ+qUYin9QcspTOq95G5Ujc+2mBBgwNWwebiWnh9Skas+UgsqQ2GXPka3Ll3QoypT4Nc7CIsejUVMad2om+B4LbbyqyytQ+H667HukWx//rbOIcel53vWfhSPgYvvb4fC2lUof4RGRTskk8VGX+Rrdwb8pTbRcdH27FZfG++3tGd46YMInmzmzRs0kmaXFAjlV4oE2OCV0Pp53pceOyMiKZEDI+ZjMp110R7ejBq/IIQ7K7JVvfX0h8K4TQuUgWPK0yOzy4xO644M976N/X7hV9e7Mb191XINR6FnVEycbAhBlVVc/HDaQvm/Z2Ogp761PpPMwq9W6U95auE+6ZWUe6zDSe+roKy/QRcV/sDck+3IdFXC6YqgFgYBiX/PaJ+uC4cpvdGXbMF68yyIXojox4hm/5XT9nZ+BWWTc5FN+WyIH0YC+V7mdhatwc7h3fDw/EuIulagzDq/V4U+G8V74zHY9FAPVy+OAPRH2ch9UwaVhZNxpI6HzzyCMD8wAlwTxkGTd1pGDfurfA83Chs2r+J+7nL+EftBuqwL5UutjuW/z/9v3m/t+re2qto6oxczE3sigt3PVE/zQpnn9SKXr7GOCb32Ppukyn2BrIYdqRSJM5uFk8lpjCY7wLVPvH4UB+Hy4YbkD52Go4WDkS6TaMIc5qF0qWLYDbVHeMNVP/Nm+B+lGYsS5SW/8z+X/5f3eSka49Iiya+O3pi6EEzPI2sEZhlcFz6MLtAJ1AXmRJ1tK0edHypiSMkPf2tJi2Xg3lWm7iYYAilGDtsOBCOaGEL+ahMMdZiJS4pLcFJozjkaoRjoE4AUGqL/wJeInF2AQAAAACAAAAAMAAARikAAA==eJzt2lk8VV/4P3BjZI7MZagoMgtFnH3Ono6IIopSSJqkgZQGmeeQIZUxZchQkgyFs/c5e5IoGYqUUBTNAw3k/735X3b7+9389tVz/X591nrWs9YWEvr/XyRL6P/q/9Wa0NVju+yV4l/8vATeui4PK7qTy04zliW/zBq0Kc0uZh2ayOM394sCV08OYyVF6dCjZU6s8sCN2NGFqpDfMhcWZr4TK/TTgHxrQNa6v2K4XcAdKI3dYx/7XA1fEz4OpdqHt51T/41ZFcxA77PjWVc/SLHdk94QfarHWW/tXPHOnfpwYbkw6vvjOrzppiGz86o+9/vf36jlFI85PNhGB/iV0OeXw9zonhv029lhKvT8cu6PneuoYJ9UsiXMCG0e5ZCpbnzCsyccSV8TBZdZb4KVrunR6mmqFIPMESEnYtCdm6rIjYgaNCa2BO08nwHa+mkJ/EROkvfXB5I2hzbB1IgFerLhFWfFhDn5fJcsPdqRBUuc6YVNHkei2dAZ8jaoSkV4X6Vdj9JwzK0IZMcmPjo5sZ6qNSmiUn0oeo11I6woPgRnjimgLrXRVJhGI0UJNJkPSiLId0wIKXulxvzL3+jyMvabjd78+Q/74Te19UAVJMdXIqPgZYUoUCE7iA3YZUAGF/ew/nwTwhSX3AKVFDQBxj8XMyZ3QY8tqniv37sDyD0lotUkj5U4ycaCiF+gwKuP1bI0CSuIgCCXn16tb16bOHQLhPg6MaoQq3+A8z2wmtpn1IOePXceVT12i4k3iUFLYiLRHqXftL6/ARNiPUMv1H/EldpxhpicLhWIHj0NN+4qoIoNdKjUw/Voe+IaSjJpMVn6NRw9YjoG9TnHQxMJR6h0CxfKXkCQdvNaXIXcK7Dnvb98vqwznWKTRG6IWA8X+4twNTdJEz5qI1DRuS4k//oKqGWhLbIWG0INwq9C/MV18K5MGdTb3Ju8xjtNtjKKdN5NVeS4lz/SePQDmk3kwI4G7+H3mCoq2nUSmd/ehuQpP0B9ADfq2/qLlCT7La3oqU3wGyUFKk8MaE//HiLmdBK5PL4H/Zd/sU4VkBPxDL9d+gla2mnEDi1uwdtjLGEphWJsgNZmI5faiZm7KwDv0DrsVH0gNNjNwWLPCADeaCKx0vAKSzneBtN1+AY2e5Gt3xPsHFrlf+F9De8d0sdTea64LahiKYz+de+CX74wZoqnvqE9EZPoC7M6xvRQMm3UVExz/NW5WX9/0dE2p+kU17tcHgwiM+hP+G+tLpPkX0keXt5HNm1ZjcY1LqQ818hSZkYEGt1GkxsNA0F/p/Mo/VkYXpkwy9955w2VDIQKzrgqQQUrLCkzjwbSYpsVLHNJlDvZkce39urir9ROIjy7lsIuex3hlP2qqHHoOIx+WIi8ehGBBgYtgtV3boZ1b+Uh/QFjhNphL/JWRRMlGzAAC7ZVwknN0qjcqqfIwv2vkR0V79CNB6aoKlFR+s8dY2buWTNRHnuD0Nv7k6ot/AHclX8rWNwtS68MI8nKBntEVGKS/pe/yU0p9pKwKL7nxfNwWnQ0b+8pNiCz5r4gfESaNw2sAGaV7wuqUR/e3Y1sIO7QT4Fyw1HeBd9eINEpiwgqz+OhB14AgzklhIqQGtJ/wR7qTW2gg6bb0D+7k9DaoEpGfUqSio1bTLms5SHhZlV0Z080fTHTn6trbUM9U9pA3a8MRT2rVpPBV5VI2R8lSBdsRjiYDAiqDg/Drp9niclVe8mPh7TQjpWysI9MDLn3Rgi640s0TNu3EqVhT9E4QQYhWzAFqbVboSvYXYRbch94XtqGVsxOQKq26iIiNSZcHSqZjA6eI0+JBtFJpQnwqZdJ8KcHqqjKKhKi0p5BJgdWIhotX0jf1FHS5mwAbYHtglVxP+TW5jx0w9Y20i5XmIqffkt95XymbpgNUUeP6jDaqCa56oov6buxgH4jX8LZvVkc8tDUpKd/SxPm4zHgajtT1Nt5JWTouQ/qvlyE/Mufmnxp31vyG//6Wg4+3RjL2qpizLbTLCA07pxl1XmOAYe1w4jeAL02oS0iwOeTuYLEOnFEM9ACihMqp7MCDNCx8R7ky5a9zGvr8wiRQCGXdhTQ94LLaLuMEjp7Ope7Pz6f0izfTn05TaG1S/qh9L2aMPQokFrGrIXB1FnYOluIfpdURVopP6Y+ZpZx/SpZEFY9Txy/F0BvbLKF/+S3EbJ3qtCw65LkKrl4fuyacspPLJMsEoXgdTb76OGvxci3xs2Q2SId7mF1CyhymR2kcU0XsX+rS548kk6s6omn7t3nIoXaK5Hana2orrYdou++BFmQF4qq39sNXxFC4DrlAkQ4rp2MKllPxiWY0/xoY3TDvf1ozt9Ebty+Mmp2ah1t8kqHQdZqkL8RjDxs2koXd8dwcmI+8kv6ohHx/ZcEardF+YIbZohDeAD81ygYrjS+iMbdIIkVktZk8OvUf+af7FDCbr0O5W8Ij4N9dubAohkroEqnULpI/RTyXOIAlHpimC6yf4zYGlYgSdog0zrRT3ZkSFNfZ4zR6i9SNFNLUsEaltwB/QTS46sFqb/+PlKsqocUWeYj/XYv6BWHfUCHAgNIJtOdPGEHcYiaQir62GvUMEsZ0e8Op9b5aXKX/7gLLzuxiTCz/4UI7v2CLYzqBC+PnEcfcLSQV62/IW2lC+iI3y3y7yYUqsEW04h5JVKnIAfXNxtx27bdofbOXSRH+oWYp9tOIXHL30KTS3pRQzwBuTVvhJSC1ShnrgKOKUuFO5z4SP5KfepE0QhJDRrSzfsukSseriDf32umgmteQGomyRBn8QqkseU23HL3BCyHVSNDQAq5+0sYRSWM0dnXa/ntEQ9Af1UDpPxmM3+fx1IorfccfaJ0EI7kpsHbUqS4m8/HkNGZ9eRFeYZ2NsnFt4rReHa+Ffwv/7HQbOSlwT6k8I4Wk+ueRzahU+TNzwD6TL6W0ke3Uh9cAO4mORvqAvCRCOZfQGexq/DZZFO4R1WZTp3MgUVSdRDV/Rdofv91QuiiKaXzbTN6KLEZAYTN6CQwi+slL4nOZkyTWRfduIlFScjFG0vJ9r5s9NSzMoRMDCOPPUxDJZbkIu63xoiWyAxUTmEQflIsKgjYN4L8rqZg2ZvmkND4X6SPD1GPt1lCWe+L6Ss6xsjrsDgiSgtAbXbkIRDbBE5pr0V/xH5ApHeYIoVTz9CI9Ezi4w0Z4sOfEyT2IRdZ/c0UOXMqGZVr9aMcw0ypj0kX6dgfjeSikwD5frsSrZ7xi7P53WeOyoIzEBGXSGm5+FOH1NSZV3gux606HvyOrkI+Oi+AY5gUoqeCRWtch2FpNAnu+1mOPtrRQKZqHiRbmCZ6j1gYzo6J4p8fm4FnHzs4iB0fwWVXJf3Tf6rmLJUcLU3+7OKjReFBSEFbLLTgAUMn9a1ANiTNw6Jb/9JBI97wm/Fe2PSvOz04eQVxW8BQv7qOcm8p2aDiv+rIysIwbre3L9ob8BVuyYa4S58dIJ39LghurJSj+n1UqNY7+6Gjss3U26FaBKyRJ/F37qjIqxiqKs8OXlpmRn8ZWAxfX72YiJqchlfGulBvl+2G93zZSE882Ijo23qSY1k+qLzZCeT0ZhAScr6ObrN3gwOgSmhV+2kEZFdQMooTZN/SIpoLWyDGTSCceXcOcfurS4UY5ZDi9Yvo7WqPqOIjctTDL9/oFsE8oSDHIY6op1Gd9w+THkWipEqFLW30IQ00+lQEVq8th2/OpAq4xu5EWvA+akhTCqk5sBL+nD9CbwoWkBsV9ZDXm5dwJdm3yb9ObtSpCkkmtPY3ewmxmaOQ0UImoy3s25s5HOeAQZJrwbC3PLDmmJlNkP/y15uvBnSK5NmKrpf4HUPJ8Kh+OiXyJ5L7hf8LcRJNhoPfJXIPRBii5OZl6ONXKdw38Rhl3XWdWqnfQeu17qE7O4qpNKUDjO0WJ7o6mCTcv7oyhxKNaThNBnE/6cTUWuVT3ZPG8LXNVbTq1+101vNIREEshFEQbqNyT0Yggf9lppmugbdGbCDx7dXI4xWXBfU/v3PiN3US6rbnyZl8e4jenEdlHFehzh2tgXBne9ru5TDyyLULfvDgNXrHywaZmZBCCG0uei5gEZ1Uco+SrndlZFS3U2e1zQRGS57R7oovCcen2WCMJ496/l5F4GJ2D28f1SM95zoFfuxngtKBcipWoxrM77sKvT9Sh5TppxNt+xvgR7dlGFe3HZSS5BBZqObM3WvyE4byXJCFD26jEer7IZ+TOGm8I4s+NaPPN7ouw18jnQlX5DzDs3UrcZ3XLrBkoAJf9EID/iLh3/mPvCKNrvwohM7V7+SqHVGjBhQlKNRiNd3UvI02t2umvmyOZN42z1L9omshR0SaufLpGslvKQdHOj1o6K8BeO3MAf7wRg2kti6Zc9jsDj/OIwoR36bOWbX8AF/EYi1yrl2U1PbrgCadQXp3oRB8vqabyLIPRX9cXk2FRGHwV5EO2jvnHXlVoRz+7iNLx0k/RHql9Cn7T6Poi+XisJRoj2DvZxlk9uRC1FzpAmx7UoOrb6VJHfwbR06+kqZnzxdTayflyc0XbtExRimI7vN2ItZDjBuiq4TQ7y9C92qvoDa3fsBC6ieAd6cj0aiv2XCj6k9BDmGLirq4IUDPCNhz9DX6Rd4GmbCqgNcaD6Bzx+OJO7uFoDMe2VTRiBRqHh+GBJw+wf19cw/VZXiDyt2winml4orVH8Ow/X2TEAD182pUMPy02XF4YVRbWyTnDn5Lag+cviWDpT10G0/8bP5P/00KC+gKQQJ5+8kapvjpILmX9IGMdAppJ5MSgbSBI7SsRxU9FC8EvTyeRwR2X6WR8HpO/N534PgsSS0PDOL48xLA7lU05Wkix6kIjQYtlt6lZJZSbK/rIqDmaxfK/OobtqcojzMcvJU6VreXuATmgdEqK+grL/oFFUsswNNfflOKX5+Rqg+T4D9vFjCZxihlcfYlvCZLk4n85EZtO/YGXm9mzvys16VGlgwQG3uEmERDOULqD0rZT21nSoafQndORJLPfCyZmLpp8vjqPMEZvTUM5dFH1uHzUPkqTeai3jJwaxoJF95ewyRhZwgRpzpBZ2Qx7e73iox0KycDfW0ZV9wH7qh2hA76OjCnfsYStR1K0PrEHvrgMxcq5+kw/3J1L71wgRLQIXKaHd5iSz2HytlpGoqckDQ+uYXyZ7/qEOJY7qsm5RSU2PvExtjqb4tJvZ/xwCubNnbu79x/7j/M25142J4C/uB4O3xgeAd2t82FL7X9AXzpriuLVSeG1Y9Ugp3TXILetVogwrxA9ipXCWwH7vHj6rKRoem9gmLHFP7ZlJNIICAtEDlxkl/etBZ5+q6Bj48f41u2rUTc9ijzZ+e4/OnYUjiy8xl/S7OPIHp1OpLhD7J17uRxZPmK5O2lwkR2nCYZ/HISmS1KI39njZLvn9Poj3NipImKM3lYKwwNzDtENszVkCy9UbQ83ZGyPXAS3n5uLdelTZq6dLUJlhtpQyMXfCDM64WhvsydiJtwNmTrPgQ2uEFUa9suiuUbS1o7jqP62kmk6skWiCe/FT07UAHrENegMp8ldOh4HdVtgcATDp7cE02T0Hn4ObHZJJTKc9XlbGjuJqxU5qmjblmAA1LM2sDZSdT/foYfEQjz9yy5DYcmZeMhGVl4ZEg4fJG/Bc/uPICPG22EX2Ua4HImVrjwweX/zP+2iWqgVDIZ13McgC79muRlrdkFLJweEvwWlWJjQtvx80f/QFegQaD9kQi+YDsDPc8lWIIrT3ka3ffBy3f3AmK7zmEt7EBo56YV2O7MFKCR2kJozTwBECM5/KrPAPQy9bFDRe+btvdrH3HOJxvzNfgf2VPcHJJeVwWrezBQp2EhveD1fbihRQoZHH1Hz//eCh0LyINUjK5QkSvXQrjmYljB9wrdsKQYetXYJVD4konIjOiT1yLu405/ltKo6FaiODQdCt05Rs0QvuT8fx1WPfYDOnPvJke88RpnQ8llaj61msj5WEBYTkej1YVTkBn1DURubKQDGreSVqWrgfyHP1C3Tw6CDfsPE6eS4mnLoFRS2fEicnQ1i2v8TI7g06YUWUjT4MgsMCcow69t2AGT4RVAkMRifE7yv5WwZxn7HjcBnyjZAieL3gPcRlbhg92S8AN7KfbXl0n4cHTgP/3zgXzgUzyCv0yvhpws5oCFzg7438phaG1iE89Ij8cqcD8neGB7j0WPdfK4YxngMYl61jrf27y+mQzQuqCQN21WxqrWOSeoNegDpPbNYFqZrVCfazJP+3Ym61HTOcGPPUaAk7QSlvBCHqpKGBB8126Eh8hEWupyPvRFMo2q7LLn+tz4Dr0zY0jpil70duA5ZC6/mfTw3c7ddMAIyVFZjLy/rMh1Cygnuh8/FOiFuFHHjjRCyr52EGvAkA6RYkAtqfcQx9qb/iHfCKkBeeCnEhBtkbkD7Wlzhh8EizBie35BXR1ZZPLedFS0I0UQeL8RmqmMQqdXipEHrssRdQ1B9KsdxcT5oRro2fgR9BemDWs/DYe3xgqjHzuf8NfGVZJd+un0PeeD2BYPcbbfcBVxO/EudnhCkZ3r+ZFwcZbH7V12sEN7LEhEMITFW69l19AKpNytZuyh4zTgGfyC+Je/1dQKIHm7LN797SxkL5SGDU5+BFxrS4g169Tx5X+S2RqqpqTiUV8HHVZzm53gOGdgvASD4ieBdJog7E0asCegHLv07TgRsiUezL/8ihPNyqA8H1cAHnODWKZeHbRk41tMTk6G7fddhuybfonhfTFskRo9UuXoDfJIQQq4eVEUbbT2KcnMt3E4t7Jon59HKKtfUZwzXS/pkN/G1LONx8HC1W00ZM6iXCsrEOEhXaYyqRZxvzBCvcmL5zalxPEVnFpB8awIZGmIoiA4u4mTfzycuhEbRYzkVwp2r1mJbpKSJEzffwdHz5vRC8fWY8fE5NuKHqkIzJgiKFXqFFSrEUyLfVxPZkr6w2FUOLpz/WLSqEqbqll+lc56tZ3/TusSoeO3kPaWEmJfcbyK7yrwgB1NtQCxzyVYNTsWshZiA7+WyeBHzJ5DcAUOnA7SxWNMJeBrhUvYcqks/OZNi3/m/6TFA0Cfw8MbvazgppzHrZoPZhziIsr5XKn1nLuj+hyN/uekiqseRB/UAnEzgpqT/sgyS8vCbpR5QVJFonwvn5vgvv2HqN/Gbzm/lS8IblefQp+FWPNvSfgKHDNjqO1BDOt77FHswGkbyJnrxgq8p4llOX8Ha6DuNt0KCdbGoBd8idAyVjp/gjc0PQwOFU+1/T6wn+V6er/AfViKdcDiFi+gtQTszFiFtexuBaILLhOLVzVSE7knkbuwKaNW6Yh4GoJUVMs71F0QBT15oUI0xumiQ+g7gbrqQ/DncA6lYpwpuFwaTNwKM0XxH5rgQHggWNFfQrl2ZYLrk2bBuU5JymrjAqr4kR0ynqbL/ds9gBOraHLXfzNm3IFq/tMfkmTyLVv6yq4C3oJLasCCU6TAZCYNCzFew5Y4K0xie1+yVLbYYh/EV0LhyiNYzjI5dsM+QxL/o4XDH06ye9R8/9l/vyz74kAI22BXnqeDxLkZ9qcrMmB5hTKVwUtev6Nz2KE+xgVvnlcATWQSwAsaDajB9EJ+f5g6sc3sIQWBOTzVt4kAE+ZKuNkWCg7JJ3Hsos5R9YptPMUmabaT6GciY14EKzwnxXayf0hk7dZk7bnTy7P8chtMe2aIPVm0mb2zzpI0mY3heWWEA5frXIm871E8m9kJwGF5F7Hi9AreBO8oIHvNlSi8Ntd2SEgdaNOVJIIqn/AqnC4CRunxhMkahFKELZFQSWlGMccMSTFRoJzbu9F3kmqE4wJz6CqaTmn0XQT1q7Qhqc69VFG9KEgNeoABn7+SvWLO0HvPT5DZ8B+qo/8b4VS2FznxXYPb/+kjPBnHUAMz8oxigKAtMTiXeFokQycZpbYc+9Vo7+WxHV+CPGDBavOYyP770P25ibZ9hwpZ7RcTBSsbDztcBZZhPsXSUFfrS/tJBZzVxL4o+Jf/2W8FPOycLMfxviWJ6rmxZeV/8r363JBudipW4JXqUDslRqx450pMm5pzJOrGqH3ZHxwsC/8AfU9riGqHF/bd2guw8uk2EEs56cD2PghUGZgTkd6tbbDhJ96Zv22gf9Ggw3Lbjyz20wFBj9Fb1sztfWxdP0OSFCnknd6ihZODE5DoyDEH+4E51uIjrwQ1n2rbtJXlscUDs6C47O31d3qWOYSN6vDBOT2H6iB7YHj7GuJ41l3WROptIP1CPjH08CCrpegqEDmSRNxfq0ydXCONzJb8oXtOfBUs2WQCT3zOprY1rSKnN70kJy4J0LUvRCB37lNQx7yDkoguBXf96AAPB/4mZb6PEyY1idD01XIkr6dPgKWKQZD5eriroZGt6jlPvnGooEeXTLFCotoxjYOJ0J2dBxxeHTPlFZovBD0E1ryrxt6AmYUhsSt1C8uxYh3GFEhC46nWDq8lvTBvAxPoX/4ueX2sybEs/OGVecgmOwsfPljLLvqwhSyaeYqlG9mwq9vfEynKLIdYGWHcs78GuuqUwLLUZuPiypqwnHJs22H1EpaU23GBOEcFYDjOuOH8Qni+V9ohxKUZU72fAjEe7xzqCsVx08FHUNzsAG/2miK+4YwwHGGQ0uo90O/gN9vGP3s10+FyaSV25Mh5KMNjsYPISj2sI0YRms++ZY8fi8ammJOQTUDIeotXqsCNO+8F18Ee1oT/PEtlRCAAfe6x2VMcTuCaBrJ3bRZerKYCz2ssohf5ruXLN6wDQ4pLifCJcri6XI5KuNKDbvW6DD2cewJFglr0H/3voGmoPjznXU7Nrz5FAie+sONdE7lOjeuopUdfIx1Zz9Ft1efBsiKcepArz8h0H+ZtWpUIaHYtI4I/+rWZeN5kXfLaI3hXecth6IA3VmFpBX3SWozRc05s4rEyuQ/KYjX9asfuVZz5p/9taZLF3RuPs/nvIfmd+iwrwAg7Id4DRlkl/3fOPYZdXa4DXXT3YaFphtictzAU9+EGL9Q/C0g8cJwY4SE80Vpz4MoaeSLwejBW3OHJhoSkyD/5dgBALcGdtAehu+WymPf3RsC7JoW4qpoPbFAwxwv15eHsDYdYuemdvMm3bWC5lR0AGzRjhqM50K190Q5SJ9N4U0LHQVhsLeuVlgL2+6E4FLV9J3Yp6Bs7KsSffKmxj928tYpvY66NqBH3gBhXadz47ULEMdhDkBd7EWJHS9LhKp7g3aNjsPqSC3SuQIKMUDkHBy34TFUFlUPPlcWoJ9XNqOeKKZ7jxk38WSUc4p/bSh4yvwNVz0fR2sWLqbpfo8ivXDVuGC6PKJQuoofkAaYzoRHwLXbBHUeFYc1kd0DCUAsXb3sMzZalA3TSStyuVBReVLwIEFAPMRG0CmrrX8V6/KKdt9/3Mvgv/9DMN4Cvcif+leUG217eyZNV2wJIH1MiIiVK26qNz7JsZFYK9DsOtz44ud7hku9X/HSfLdC5SB/3vfsHas+Zb7tRIQnYqQ4Jpp1SWKrz17BtNgegUae3LRqmN+3NElNxwP60w1G5hbzxlvecgNLtvPWhXayZgi6BjnEKhvdos5WK1MnhRRexX3Zn2ITWMvLnmzxgzSNH/EmuAvx6hx3vttAwa8PpLsGpfVr2u45JtI269rLVFvjiUS+4bD1NTTJ801fsyisceLK+lRDSMBeoukbCsef20IUuIgRlMU3ucCHRSoNa4v6VSLi6MIi2rX8D2WgpkAvOX0f0T1Bg8QNVUvb0K+T81248IFaE3K++GP2+8RD1V/IG4m4txjVZmoaIawrRtSxZxnRglSCuRkAUPNSiv0QKsevX2eOn1r+Ggi0TWQdsq3mBYCK4JcQam+29DHzeE0CIYnZAknMhNiFx8J/5l+8/D5RuscV/pOdDoy92Aomm6/GJzlfQ8U3VDhHj/rxfKctAJ/eXbVvf1LJ+m4QJTgSVsxorVLEh4UHwgqIN8JPTjNX4n4eAeM1WTO+qfUKeH340X5jdddEDXzhuAa/p98CWckTZ78jnhInzcmCXqij+KYCGWPc1W+yt/9rf/zaAR14tZd3fwMdSRMuh1JWS2FujUEAKdSeMA/cAuUNNmOB7DhQnsQcQlanBWOIXoZP39VpXLT5n77HQFQ++M8bqtnDBxGVXQtycKr7xmccQ7i5Lg5Wlgqfie6CWzHVUVHEaZD12BrK71EBVGHuQAzc8kNVLJJkJlUHQ8GYKaZu2CL35RAJefTMK+aQ+SrfXDCCPt75DDFiPuMZdMgiSf44azHGlhYMDUPLUN+rO3TgmZNwJNbinCg/Gw4zj1g72frsyXENtC6ykk8Ge9o/Hv6qC8Echa/ZYjyaubPL5n/7DPSSw50Y2LlM3DOkaVAFbq9fibg1dUOuNUJ78O1VAqUYgyPk9BziTHnjDz2XwItl+SDnKHRRDtOjTRzwQ+yJXKH1BP+1ct5Kd3aCFO2l8h7CXH9uYpyL/DY9N/ID634CYqTPeu1ga7ne/D4SaTmMqZbehL2NstmX+CRzX2ARPlLwAXEK7MbipB5qVGQcmvz3FqDMz0IjbRSz/5mXg2rGrxKCMHqa/3w/oX29DfI0yxI6r5QKJ9l7ElxA9lmZrIU+ywwe04L3hN+d0Qt1jUrShsAIn7iDBl3ZhQd4/JRCb5D3UXPMG7s6j5XCHSzSsSV6moz6qQoZZruTRa+3IRatOMrBFE6pYJcE9evA5tZboI4uMAplnBaOEfJscpfFNg1s2iFNjSAQ1IrmRq5MYTxO1PWjblKijv/1+eEzHj25c6M00pT+GuzNXQUHmeTR66SBuszGRvcgG+Pf9s3SyQ094L8/KagXo3jDMM+xuARKvwsRZGTn7JBedtoj6l2zZ9gr+9kWS8NllBjRx0B19WvAQWVpnxQS7vqLM89ThZ1UXUKd2FXT+1jhlP3uICXq/BKSs+Rz/+F2USN819nNiN372nS78QL8OkFoSientdYbChfcBI/0aWMMuSSimRQL/I5zGDrIKI187Ujzb7wQr4ES+wObAaUDhRDbmY3QQGutPBKozyrCAR+cgvx4HduU6EFcMlYUnfPzZxhHeOPu0Fuxjf5ftsDQcLzU/CFf12pMmxHL4VGIC/WDelzrjWYLsOC7GNN/ZB49LVVKKb9ZwfywtI05tskKuP5qgdXWskNTnv8jPXiC31+yZgNMrAReezEO66cPk6yFhytFVmjmfI0mNe66BRstaaLV1Ocj3j4qIbFcRKjcAwM9XvSeHItSZKnVvQtMAgN1Dz3O1hGzBhi+d5IxMwT/fH7eI2wOO31vwI4A+vCsgzh7SF+OJU6mcxDhZYDJFmf3y8lXCf9syTuDzYBSNcGXmgRz6j/U7+qxQLleWeUufXaeHmj4o465jbRE4aKSgU1p23KJ1b/nzEVzqwvd8+lbdcmRcKplId+ulOSqG4JvHA5zNFsepirh63FtxIedF5l5yZ0cMp/JnMh8RgMi+x2z8oNZZ4Dj93yyvk4/507cAU7nLBF/TDrs27ACkJXGJb+HZ+OdrKey4ngQyt70K87r1gS21hkda+WryOT/Pcj4lvCFfI3v5cwcbweAQa6omPYX4eVsP7p/op15U6RAlPxwh4OdNUv3rM+SIVAwVYWTP/VV/HcnJe0yIlVajTG4QstGRxRkVeY26bTaGo71fwIufCHFN9GQRusQXoRY+QUs5SmTdh1pqbh3MeCQ8hC1uOJAH3hTQS/zESZmnj4g71XLMi08voLcZi8DiDWr/9P9T+AUQV/qKi8QZwD3RDO8aOAwI6xsSa2t1MP0TRbjXuYfQV8N02I59Bu2r2saYnk8kIsS+UY7ZEejjT5a0uksLapHbwx06t5gaGXFgvKbeMQpirwjzx6ZIzu52eoffTaoo8hNhVZOGMq+e4bxOgGwsnaaeje7nZ79bL8jgn6VenlXip17/ze7WLyYXL/jCGra3x9COj2Cc4vq2wVMCh7mwRL7hfBNgfkcW15Qah+ToQszMpYzNy1tKpuGrOcIySfyv4YeQR133sJuLmlh7k2XI97o5eF/BFNvLqZlszRghZgLN4fG4vTTyWADbV+kSB76FovXx7dTIxhIy9Y4Gc+exPzVRcgiJKYxnursg6lP+cSQgSJ6xulCCuF4Xg+1r/6JnQX/qBLIbXtXkzxSYXyY33mRTZqPbubrHMshdZy3g3K+70P6F5jC23oLYdjSaClS0gkw+PhE8jqb/uf+UB51lDw2t5h8sPQT7G63Eq96t4HAifUht/T7oQ/MLKNqPRftveI6asd6gf9NrmSAlIaQeyUC2xqnT0mJJRLGkN+pA3OImZn7hG/4ohgpS9eHhDgA5ow6jNRdLmb09Ueie7GPQPXFrx86+AWJ/RQTdwPJnZCx3gnzXco5/fRhVwHvEvqf4iy0Wc4P8vS8a2uHtAW44O0dB4ToO+7PvAj8exxKxAMyKAmvY5WuzSZMTweyyBnt8ibERrNsry48o62Djm2hS/tE3rIEFcYS5DeSG1Ucg788iYFY2Rv2qHofl76KgNHaNrkupJFpPS0O/j0XTtXu2w7Z6qcjXfDEG+GBBub56Q71YkcJtxEcFdVEAkkC8R/skjlBvbNrJYxs2MITCIk7aviRyx40KNCpJh7TcvBHu+dlDL7RcI9jnGwrHyCnQdokhlDCQSz754Ml99iJeYKnoAcrVyP77/nP8B6/oyUdgdYwaoenezt9R2Asd7hSnQ3vvEEb+aujOkHF6rjKa/hIhydT9jePKNuXRx/xW0d1qF7givGikTf0W9bcKottur+C+zV7D7O8ZYr59sAPHdwcIPMz1yNDlp+jeVBMqPDafUQ6PhWUP3oT+tO6myZ61sJZSHJgVJULvIjrhT8Oy8NTTKnrCyI+YMp/CE2wmYR0lbZSNJpAblOyZXvNPSP3az6BekzIz82QeEVOLg4a79ZnQQy2IXsETKGCnJHNxqgrxeDMOSwSqMMzhDXDRXw68I+APVSyaQBl8boRoh+XcQQ9fuO0TSr46EUfXqW0iFukWElct5dCHEmHk5+vXoBRfa3rmginHu2sZu3piOzQXlA96AXaCDCcXanBDFeGvVgkfHLtMq1tHEB9kBOQvtSn0j2g2cXf3I6jXUpkuOfYUGlmwmCw9M4fYq2WQbw4/QR4KO3P/5f9VfDPbqsKcT9cchE38WwD7jyn4/OU/UBkqQI2Pz6CFyY+ZC8qWqIbXZ5SjxGYeFpiiZ10KUSJqjrb+lcRYLf4Em+9u5Vq+uEGLdCRzb8yUcdf6KiMSMi20VdVBZkToMLlAewXRl/MLFfEQI/8qxBCVbdmoptED8sQmFUI8NgqNVk+A3729CVHHpegm+c1I1CVdREwqlt6du42eRDKpjzHruRdAQ4pjeQzMH5lCzlrvpyqXrIN2e+ugLbsvIJzqAUKnaSXdXF2PBFzwIT1E99G2Lc6oqWkF+XhoGfM+yBcJdD1C3tlfTN8yBRAHL5q88aServlxD3YZ/cx/6fyQrnmwCqp4Ewad3zdN7VndARivUcOHtj6H5lMhKOybELisYISKDToPfj6qCBWcCaU4odH84sWvOaGNz0gVUQX4wu4qeJXre/rnWDX0a8k8sYjzGlHcsAD5UrcPmcz8+8//D8GjSpyo+mL+gZv58PcyRXJP2n407KAjs3GzNX1XrocOOmXAvelkTVs49dALjhtwN09Z00LVPbQS34DLa9JmMvrluT8CJB035S7mCmkTzNG39xmrFfLc6E8ztP/pNmZkVy75Zs06Uo5VQj+Mu0waX/4ELzp7gy6RUYUjtCyozQrD6LmMVtixTwxpTY2i33p5UiGjXpRt4RU0oFUH/qgiAeOaYVT/vUdU8egPcvRKN3q7h4dcbr8PTyum06aayfRJT2lqT44zl1TLJZMBFYj7Ww/x1tCnY42WI2Hi91ATnwHYzcmPHPiRTnXudEVL8+9STsMyzCmeHJrxVIXCIXHGWy8MXpAQT3D95GnZbmW4oGCP4LujI01QYYI6qdX8kMV58JgQDhkkY1Dke3M6pF6HU/ZAgyRnrNDBzP2EV60N8Wm2DU3UfS64//a+YMHOh1S49BjhJPQd2vEr65/99//q//n6/wHdbEWDAQAAAACAAAAAEAAAhwgAAA==eJy9lnk0Fdoexw9SiUJJSkpJk4o0iDzO77sPciIVIk10NSEaVFdkyJRQcsxDGjTIHI1X6DoRDdxKk5DKS0UvGt2UV7213kt1e67bunut7197+PyG/fvtzeF4e3G6qKG/+1D1YKNZa214dHThITobaYaTYyTQnKqNotO/wKLnfDQPvAnFI4F47VAIB6sKmposij52C1F1TZxplA5BV7j2iVp0sfuWmYU7Z9L736KoR/9aKl0+AuaDWtAtXRV1r40wQkQUsdzZuLpqAi4890aQUzFdPiWFfcWVaFBsgZKHCuO0qP1pfmNMMyb4LZ6xp0ZAIhsO00rJRopWN8U/epchTcYeDqdHkuO7aeA3nSR71RiqmpwI99l88JN2Ubj5LjQl6rK35Yqwnt7O5uUfo85ydUtCPqzlcES1fNiy7oZk36JJ5tGB0DSZjVjdLDy/XkC3d/aDltosTBytB4f4YxT9qJbiGqVg7CYkM825mC96C1fpVxTGD2L3R/pj9wNZ1hm2462+TM/2LNmpPKZ3H2LmnhiPgfn19EIll0JZMDk62VDhK23sD9Sn1Z48WnffnfQqhPS7S18s262GMKEabhaU4vFaKaZrsh15+9vRKt/4f2M/asYJKplojBLdoTCT0IOdhBLSbMeTT70/Pbw8mQ66bqFzCZrkKSpHR5NO0KArPhTLNaew7kGkIhuMrGO2sJLVheWV/bibkI2hHuHIWjoJSU3vvxv39KV59CT5IvFV5mBi4BkIeQLMexNE9erWlF95mp4nF3D3mJuRidNxGvtzMBnfeUjYKE0yVQeoaUEjjW6wwMYMTxTtK6c0FwVK4zdhlIwWXM7G48k506/87n5vEUuwWkiB6tW0cpgt7CcmY31SDM618rBOrIpkowJJKqSMJBNDiEx0KMyilAKkwml7Qy1N5pwgefOTJO9VSSfDJ2FZ8B3qP2YNaowsUfDze1ojJ8JkVjsiVTkI1pEDvmK7nAjChWYdBLuNg20OF9ZBhhDAlbQatpFNaA6VKfjSuschVBQXiNIXZRQgeEMyb+fDKmkFTc+bQuIXhLSqTRFtN9qpwWkqkowCIeYxDmoa9ZTZbo5JF5RZ7PhQNC4HPWvz/4pv+3scerJpSGmOp6zKYsrd5ELeW48SX0O3w9rhoyKxeJsC7pdyIJEYgaH99sFwsS/Ekn9CzYbr5JCmjMRMHSwxWYKoK6lwui/BsupdoDr9IEz5a2jfI8dv5txiuRHU/arpjslgHGGtf1gPm2+uRGrPRXDP08HIPinY2n8A/Fc6wm2IEqpG+0Ggk09xVlHYdOsiHqqnQPLKAJbXpso4sv0x6Oa0b7KNhqcj8siR/84Viuz7VOOfj7GzpEx7b5Uz0enpYnwudLNhtzvjDc2em0OnfAYET7uh7u5EjOIZI6dlN9Ots2PcJxw2pzIEjk09WXr2RKOXLgKDV04w+PLc/43O9z5arMv8u4uzBu1rhG76KO6eRr3k46gi/yGq7FQw2dMDQVejkVGSi03tRVhxcQrrrSGFl3NudLrPfU/KGTuYe/8zOG/shcB3VfBj70jhqA9crU5gYS6HWVVV0uD1Dlgl2/qJt3K7H66UHv0h7I+S3SmkuHIxZl1dTJFSUjBdKoltEkVkmb0A60/7w7JfAPql1WNvyCBMHvWSNmUrIiBhzw/jL7vxgAau5XU4L8BsIw4Ovw6z1VH4TfiKfE4J0Ys7BXv3qMBsXRh2jkvp0hv7Ue0utp3aO6NyLIRtYTRrhC/atitgioUoDGLLScHsGk1N7dGpMyIumfAWjRnGrIq2dcnefS015JNeQNbStRSqUIjwAj8kZluC/+zrfvu5gt5m/rD8uPaZjfPZ69mQ/cPZ5mt8yB+JIJ0oiy7H/88qMlocHrL+zJKzGoEvt8C4jstcdsj9bfwKRRVW6eLMUnprsMpn8RArkoD1tWl/G39vUwX6ZEWiSFSGZUx6Qfrz1mN/iDpsli36CzZ0vkcuy9qAHCU31GnuRVJFJkT7RqPqtiyGC4d26p/1V2U2Nw+eCg9pzlo79Jhggwi1VYgpmQOlTSrI2d6qr7PmsX5nfBROEKOYRQ+6VBc7y3xxm3HYgOIXuGfrhbmnbDBUuxaOeu/Iw2GnfpFAmlthuIL7R/ttI0Tw0ZpeXjbcR/eGcKubn3dYKzuH991c1ocpMolrt9H29sO/I2U0KzlmzjRLBmKShzec7wmgZLwXTlM5aB0w6ps5CX06/z/8Uy2f/P8pToeFm5tD9UBEp+/QoVlVrO6SNJM7bsLOvx3BPLwPsbQxBdBXE4GrzyB2VDsArwTTUbOlh8Hn+xz04nmLtDeyj/zXxzMowyuI22BQjVXKVaZdyYW7cxjcfQ9DcNiRsevHEFDxGq5TU/Gv5l64omyIwcGWHXzacFYEym5+Rqp8XZSrCrgeNapcjdcSvI9z0qk9mExmPh7VqzPpxRdwZlo5GxaxvkMMaxzlkeZ/nyal5jH5k5KMX2iMhJEVyHlUzp5YcZDgdxPWc71xW30LHfS4RFnHvTvcsbtGh9iXf5P86mr92ed8me+6q5jaT5y3+Zk4j69aQnqncqluiRtpq4OUyxQpfldPlAmjKDSYEKJpC7tGGeb1qz0qx5pD+SpD37JfsHVjBhpNJ+OCehWl5wTR+YPnO/AHOy7mf07Pnb+Wm739nf50j228A6/6QDImhYk556AtPgbSFpEYLKpB44bfoMuZS+h4LyXSwgzavfI0OXuKQevpPXjGvMByNz47dGI2rBxe04G0SgpL/pATg0S4nh2C88nZ9Hntuagu53/pv7bcHf33tXP125zFIVksgxHMiXLtM0mw4AESqp3B0nvQP11P07wgKdKMnkXRfQ3ozQoBxQxrpRcGCVA6uxuHauQgjI2FwY0dmDn9IdpWNMPDLxy1mcr4N8p5Z1A=AQAAAACAAAAAEAAAlg4AAA==eJxdV3k41vm7JhERlbLktaUs4X0+9/crklHWEBWylIl4bU1IQoWSLUuWFMaWQgtaUJNq1LRIq9KqRavUWCptpqH1OL/zxznXef5+ruu+72d/NN5n8MfbjvKWHn7k/iGZzoUWkc6SSvIfu4JMZ5XQu9QIshgS0ZT4OkrmsymwfTntpRw6degh98LPHLVXtMnewBqSye7Ql0uGx2kHLMoToLlrKnQ/DLBKrW/s4h4FrOmOwwl3G8iFxiG20hEvMwWwKlqN0ZlNPCvbTsnRNtT9bBsVnLKg827WpNqaSsveziIjhal0st2HFMRz6IO+BR0YE0qCF4tw/N5xsskPxLHCfrbroQQaXQxx5KwhvDdeY56WDrDgR+PfG5GoOBEIZtDHrkUaYf/YtQj1GId7hiqYv8wZrk/8sW1fCH9hvwIdXy1Pw1/qqFdyMZ+81JGmOe0i0dtIypuZR5MHdtCZyoM04fAWzt5mIx5/v8Qe71OEqpkQA6s4aOyaiufTc3GmeDacig1QttUfZ5IyoVwjAbFuZ1hatzBjFyEe239h89XSIWWUigm1Wtg4PAtiYkmb6rwDKONICbkOracL6n70oHkVWQ9kUPDaCuIVs+hUPXhpG9GIr5hYjuQqbvSTIBwpVoaiIBFukRFIHq2N0rYKfHCVx0/XFfgy3ha5E+Ox59ZcnJxkgPAaSRi1hODskinI/msq7lVNQ2zYbPjVNWH/YJ+w/KMa/dYVQ+o3F1CmcgCF92vTazlTurLxNwoLLud+P/43/FKK0KQdwGWMd4KH9r9M2Z2DgqUKsqwesaL30khJ00GpuQLWHZbFujVTgGF1WG6diE856ejpkcDDO8bYgi/sXqUBGsVcIPJeixh/Ey5iSxQfeSODZvydQdHPttKPnEWU2ryJ1qo7U5OHJv4e74NYHTncXTMHQYelsSugEH7PR2Ha2xDc0FHGlQ1O0Cg0Ro+0NV6qBuCU3TTkVstDvus5kxmUx2HJQWZVIQG++BXL/JCI7kmzseGmKYzVZWnHdyPacr6U/1ajRqNmypKx2XuhxuHniMyKxWcVeeCVOhzu17FR5wJxJl4HX7v+ZYpPbFDYZoSgUAMs9DDD60IZmK03xxwPG9jqpUJtpTTiLaZhZcNaGHaPxfNTgINFEJZEZMO+2xHzozzhfX4SBb3RoT/aNOidkh4Fx2bjV/1fodg7xJp+XmLv951mPfca2Ge+kx3SFuOmS+qjbZwQE4d+w+avUqg9YozQKiGSnzLovZ+HH9Lv2JjkTDzy9MfqjXqQX1qMGZfWYtRLZbQNZmGPpB1MakNwra0Gpu2q/M1tIp6rzKc5WzL4a3PM4O/Yy1STm1lKbTszzHjIur4roFHFBJ7PpqLwXiiKSybhZt0YdCz+l5keHmBMYAGV/YbI2uqMxBJTnAgoQfzLTEQ7aeHSysl4tF8fCf5qUM0h1O4Gcs8bYr3qXKxMLkXsUwk+4GIlPVxeSgd78mggdjLcRZJwV5uJ5LexWOw1BTtU9OG0XhnHPpdjXkQOZaUmsU7xIaZ/aCt235iOde0qyL6zEMlVhtBbKo/ZwmH2xMsF3VpW0PrWw9xND2LfgRXYetwP/5gvwwq/5ZCom4619+xoZ4gYTZDTo2NKQhKomZBrnz4elXA4VzUWmss62d2ci6T/+zK+W7WGd5yxmZ76JkHpTBIdMEtAVI4X8jbYYFgqC8KlmlBL1oCZiysSoIPBS+KYeHsxBkzF0aS2HA/uhYGz+84u+AbD9r0Q7be6cfFzA5cgcZ1beCKTjkX8pB0ZU/lzc+WhEvgIZ579SQ5a57jUsjHwue7B7CV+0l7lq6TSLEXNxfoko5oEqRW2YL5BmFqnC80nC7DglAxiTcQhjLCG16tV0MiKwEITIVLvz0TMRXPskjkCOfFSdOY9htqVQHJ9XUzqjQX07pwkPdd/SavObKLhp7/QP6qXhYEdSqS0M4l6ZVbxFlNMaNa+QNr9MZyGTGbQ2vHpJC3hhhqhJYxrFaDEX8IYTzvIni5Aysjc6ZDmIdh/Fzf1pXDA5wpaRwsgap6DRFkDuGSvw0rfO/A5U81vWqdGnTZ5dM/InkIXLeOlpGX4ySddKWGBkD7JLiWvWW4UpedFzTFvhBf2LqAneydQd90olrVoMeV+saC0L0EYDnSG9/IQRPaKsHJrFmRRDXptghcicfy+Mg/ReclQUdmJbL9ydmyCLYyWrcHc+EZucOcAOVuH8U/7fpDWuensgQpjZvndnE5RDNUlx9C2wBS+qrmGZKrdSeDZQGoOGZS+q5OKfjZQXG8q/WjeS3e2S8N0fBoEphKYn9XPClVtYL61Bqsjc3Dn6zTo1E1BVJcqZL+lYUvlSE6+bYWw2Q3qXgl8sqErTd5RSmsnl5Ptx+tUsWw0F917hZJcqumgeCG/kkTUkFVFZxJEdFhjG9V6ZVG57lz6o0Seuxq9Ed8bZ3BXXPywoT4G/JYjnG7mRPZHmC4XnbQJCmmv2d2WBXDoi4fcNG3YOqQhs94EciULIDz/iDE9Wz5/+Uz6MiGYJN/70njvnfRvUh4FtOeQV/UtLrFtBQkjXcmqNISOOsVQ/8jOGdxYS5J1dvBd6Ec7ND0oQ92Lli3K4R+IhVBspiPNqPelLd5+FHdtHS31zENilS9KY+1QePMu4jzMuexuRc5UsxVu47tQr/SVc784iQ86PZXvMFThFXqC+eGqeJr/ZzG1Lm3h52s1IzJFHq1mlrgUaI3Lgjrua6EFeedNpMm58ZTeuJNPy8yhOzZ2tPfzBsrbl0ne1j70i2gz7YhKoeGwaJKYL0BnTCoqzE6O9PsgE9yPxMEHIfgWnAJ7Nz0qnxJOC8vNSWX1bFIvTqF8g3V0XmM3+TSVYXr9Xxh1/Q6rbv+Kywbx/DOl9bS7yZnKdNVog2UQSUkKKeDaGlpgM5c/vyqPbMrHUf6dbXRax4IGRvhcLZxMNpeTqGfTJOTfzmds7kQU1aWDi1WGhuYrptJ4mL8mbk5DPXbkJOlJ6994kVBhM4WUVHCZA6b0bP9sqpwRR2N95pGRZhgFnA2iUUXreeMT0XS2J4z27YilzcuqKM3Ql46OCydft3z68TmEtsukUpp+ALmcy6DdYf1ssm4Pa5ZRwKeKcRiSyobDtjjmbamLgTZ/SvNeQ+0DNpRaq0wt9VHUcMSVajbt5D7+/C6sMCFaXW5GbuoL6Gvmr2Qi+49w+qcptEL0C3lKrCGnYhNa2PW3sMFIgrfvYeRtv5kaXa3ILmMB3Zbaz/r0RqErfQ7dD37I0k98Yr/d2sPGJn5n9alKMJKdB+eJLtx5lZP07k9D2tGqSXdHG9G+o/nkU/+Je9T7iH9xJ5aq9OTp0IpfyFI9nFou3RXumj6b+t1P8EVDv1LLnKmUPsabnN5EU+PfoCaZMAqen01WKd4kPjaCxP+YSzorN9MuA3NorZyKF+O8cNZ9NfreOEDrqgDLGjzx/mMy35yzhO7/YkheYSKSsc+lQyUHuPctaXRMQYJqOhzocVISBQ36k+pJDzqFZMrvjqSO1U5McC2SLk7YQswgk4Z9LenmMx/ynldFDVGyZPYwkvbkJ1L6EjUSHexk6/qt0Jcai4qBhSgINYaesinCjorQub2Du3xjLxnOS6JfvMfTt4dZtCa3mXvZlknVXafJfnkq3WsupKaKBIo6MZrzsdzPXddyIyXpcWzOjnpquXqUyg6H0OKGdKqpDafyCUkkuh9M4dl76UaEiPjAkXqcaYFUjVg4Z5Th/isrGLd4QJA1Fr3qYlxotT3Hhn/j8r6X8aOGLEjX+BLFBDdz1c4BfG/Be/ZPzsgu6JjFe2eeog6FWqhsVud+ljdSh8CEhb2KI6mKo/Tty1U65VNIsi+O0PCPdHI6lkcXyj6R5qlIcrnymiped9PObRwWJ9jjxe/BqI9g2BNrC4k2QnpWO2xvqXFfJDZD7tgeXPmDJ6XUQ9zM29YkXGJOV/rn0MmCPLpsLMb99517iJvG9T1Jw4TH0+F/2Ypbvv4A+V535KMDNGH88BDX6p7EG+wpoJNn19PVO4v5V3sukuLGTsY5zoSjjC7SNhhhl4MXfM9oc2Fej6F0cAF69kSBj9SG1bmROT01B6LcRzh9dR41JS6mZv4Qzt5+ikcq4v/Bz1FMxLrKRdw6RwF3fF0BlmsXoK33V77b8C0ZqB6jlN5MOr5oGt3wqqaJtYXsamAYfT2cQcavWkdiPsBmIhdbdV9BVPKABT69yzpDlFHS187ywyXwe2cZ+sN2YEDMgKufo8TrS+VQ+pdi+jNhNUpy/0d//4V5yI8Lx+UL4znxmgQyzXRE79YOah2J0a7+efyEkkKqjSwifb0ttGZSLj05e5KObNiIeWVtNCg1n7OwGMf9+HaG3bxdxRZd00XlkA3MUovY7XGtWP1zIoKbYjDwOB6t2z9yf90V53nXHM7bS4oT9E+C1cMRXk6e6GvORkFpMl5GlsDyohyUksPg/UIT5ZErkFJQize26Xg6cp8+jVqLopgS7LcTQT0/GGongD03Ofzss8bb8Ejov33OYm5E473bdERo85zJAUsoek5CQ6jXf/6fnhdltHdsJ3dtTOt/tP+vJW3Sn/kBAV9Gcadt1fHc4DNrniINw+36GCUQ4HK6KnyyJXG2Kw5fqyux/EkYni7OwueSFPhu2gjr744YU+WNWeYTEF/njNdRGqh2U8HX9bMwnl+EdsXNOJ+ixYe3dHCB79K59Irp7P/jf847gHqLLDiN3oCbqzSwYYoxEo9Io2VeBtwMPrK4A3Z4bWGA0ts/mLO9BG6nvmS+cgLkZeniacRZ5pqcCmudj0xeQYgXpYoYfbiRuUzj8dAgDUerj+LcrYl8imIVV7M3g4u3Okv/F93SsQ0Rqy7hTtNlbqjrE2ZPi0Xc23zkBfnhk6EZPD5vxrEPythkbAqVv+SRqDrICmQC4I/xkFv6ganM1oZLvwDt7lkIHTTBMWVLmH8TQbTIBlqPTZFw0p/7L0uDSvI=AQAAAACAAAAAEAAA1g4AAA==eJxdl2k4FeoexWXILENpokJFKs3JdPb7fzf6v7ujDEmTDiJRyNSJELYhSkI4IooioiSitiiKZEqpq0h1ylDKkGRocM9zvt27Pq/n+X1Y68Naxo/EyfgFRgyc5JiXSSweVr6Mt1xz8RsnE+edzsPQ4Q5s9vyGdwX38cY6Day62YnJghIcCpsCXEE2wTXBZteWtpEfiavBckYeDGUxsE7cCH9vroN0/km4MjmdDvYsojePiVKjiEtgcZ2A5IFkcNYSppULJai29VaisFUbe2xXsJT9zjj9njtb5v8FTWZtw4Ojj7Gp0Z1NqVRjpyqmYiFnEyvvakG9d0JQOrB704I9k0TUfJTsKNgC8WPeYE+F6HyxqyBREwz9QaLQcusy+AV6gLmLB/jp2sOV9jlg5XcVvFeY0NI1CtSuIxTKzSzJha+OvM1VIUz6QQzarpaDVMVmbDi5DsW00/DpY2kWWeqI9LQ+5r3xg5cHPKl2zx6GklPgQ0AbKV7bQTjd4SBVZUJd+aI0T0sYns4iEB9ZTCQbysmLwRPQoF4ADw5/J83Nk2CeLE/TqxXp7Uci3IfvnhEhoeBjjZ93s4ToCCwzTUX2/hMe+R6Py7AMkx2TUDD6CL/bL4PaP1r+8QoJtRZXcj+7uJKQ7pPEu/sNWE93o2K6Q3BwsxtxCVsLt0qC4coafZg3Ukzq1nwlBivHSaajGLQYfIG7KiLUNK8aqr62wUUZB7hr3kuZUAZPT0+DvVQtwPehl3HPe2cUTuGyJ/azWdHZUBRVSSKV9yZpR2YRXNBsBTE/e+DHP4MPciHQaCUEb092ktGWavKXxFHoifubDOruJaVKtWSfsxq4cfRhy+dAcFo+Bw77zaXfR7+Awel4sDJ9DN6RRXDcQpl7c8pCcndVDu7dsA3XcB+j0bR7qO+6GKUm63G/5FRI0f6NWjjzIDc5AtKGFsJnA23QuX6JxBl7kjG1aLLC4AQRVC8lVnxRuCwoJU1x4UQGJKFxNAbWdOyGnUmGYPDwKuTI9EHdkzK49joHPD1EYaP/aabKTFmBigPRCarHB6VW7LL6BBNXiqaiP8ZI1m4tMKuvAlOR6TSlZhFNNrlPrkfdJW2ftOHiMn+yLD6J3LkqBLra3aSgTguExx+TGPthorJYC4Zsz4BmWzAYJH8hPt/VSKuZAp3P74AP805AlAmDIhPKxiJ0WenBSQzjZbJC85+k2bOSBPqugqsG06ltxEyqKb2UDo6Ow+1xTZj56SFxPLwUnNJ6CCeyhjQWTIOyf3pW9rKPaDePERepz+Sp03xwu2wOc805kJ3uAbykKJCKVILkvaJ07pE6UHAOhaXK4aDS5E1u9xWRqC4tZmJYR/LbHKDJLgdG26PhWXkYLOmcS/cdkQZXYWE4nS4g967NAz0pHshk/Anlfapgo60C5yx3gE3AM+L9VhbCExZATMoyeNQ4RPaMZ8OJ3wegzUcd/JT14C9Zf9iWvpImFpTANJkEYrvdBNzC+8hW0xZUXHEXg6sqEb0fQatjHRhW9xLLmbPA1tsQLo3VkxKneBC+c5abHCzC9l99xOWXZUFB0XlwGs+HkIlEmIjLhE2b/WH2Kg0KiiJgH7gfgjnGEOxVAkbesUDDysA31gz84gQw6usC7VNiSX/MElYYG8x+KaYxOfWTaMXbiW0Nd+CopBJMbIiDO9ZO9PugJ8oO95O9vTeITfN11Nn5N9f7QgR2wkL6bIk/TDwLheKqQngcMhNUNh2HuxIK8DIwFmRvysPE46dwMfUVrNedT7XaV9JcSUovlkeCWu0pcqrlNqHqzRBcNAYUZZmCQBO7F5RQY2sZ8DZbwj3qbIFDGaWAii74ZCCRZa+Q4lnbLeJtr1XkRaQPswedCcaNTarG217O53LHw6F3zxza5i1Py2XPANWbTZs/5sCKUlk6VUOYJqvvp4HN8vQoT4du3CdPLZrWUbPIt7y44QO857wSnrC31KZjB3x4hfN8eHZrRVjqFgne3sZkNuthIobHqIDxTBE2sMQNTeqnoUBmLTNdZYGdObF0wYYu6P02Br6FtdC1zg3q4vvJsIYNNGU0wfnEfvhZGgJDtw1o6EA4xK44BRd0dtCykyuhWbyU7FvgQfYHGLBZFpJ4O8qBaYZOkN8OydBCbUM2oCrMrA6ZYeW7CzjXZge2HjnE5PZYsoQNI2j3YMT0Muah48vraJaoAZL7X8MLj4vw47UstVx2FGLSM0BB/QysnyiiMe0i1G8poYfaDKB1vpRxc00OyB02Av7RaBJGg1C9IZg89OVj7bTJjY2/K+GvjEcg6SzLYk202T3IJiVXCzDBbhbzWB6CgeLeOK9FASWk81H0iADbd0bitmdCYOfVBKEvNkFe1jo44geQPJQKk6+cYfzKbdCYGgH+Uq50X48CtUjNg8NvQuHLvDbi2XWIXGvaxQYXduOMs+Wou9gdw4gS1zyqBLdPBmIrnCNS066hbpAeLrGfz+blF6D2jFQ84fscu56q0fbpyNV60kV2vntF4sIXk4wvejDOl8GJKG2IPnsDEguaYHZNHDxU1KFVy+9DtOYt+CbrBTmT+yCJ0wyNTYpQXeTOmo98w4KXyuytVC/euSbPnoatY/4y1pCp04CRDjewwaMc21YPYb+DCIseyMPzWZIg+0aIXXmlwLzcDFhamxDwRXJRQeYmOrSNYLr+B0yQGMAIXw8ISCmFTynX4UlWOiQmiwDHwhZm7ZoL3t2LIM9ViOyq5RNL3UhSG70e/JRKScjMIWzhL2Q/dk0hXKVhWq+AVOd6O/zKCIM13WL0mtEB9otzju3RFGBGfTjZ1KGH0bXmTEHSA10zT+O0Jj2mP3oL1ZwzUWf2LfScLQmtd8XpWPIfVMSnGDrXVEHUBgoTM/TA+GEGm+C/xbDwZPbr+Ay2MqER3w2EsOzqWCb6WwHp/dENKjL7jdXmK9IDnYHE+v5faOScjM9VFjL1nkLcRX5ijEkEHjkN0Fecj05EjGflqIGirgn4dU0PTtrrs2w/cbZxfRDU819Qw4YZdH3ofBov9oacy7eBrFw/ct3sBwo6PmDzyAKmK1jPfvnHobX2CRplrMb2Bq1ji1dfwZM/lZmp5S+cntSOxdLd5GdGAmoWqjJfqWz8JtG7cXC9LfbJn8HCeIYDM76gO/cqLp3VjHmcYLx3X994eUYc7BgW5i7KUKQ+39Wpu+oVKuxfDX+uCmamPq8wz2cJ239jNwtPkmK10iVssZoJjTefy3P+voCBRiuKPOrAoXN8VFrpy/oiynH8r3wUeXEGTd5sYX8sOcwi+l6ByEpNFulSh6uGT+Hr/qNoKtZlPLVrhCvyLAvvTjGk2/2taDG/kEoENsK7O9ZwLjYS9sr3kwXXUzG/eDFbq6XEJJauZF2q5bg7NQqyOJOcXVaNOM9sAdtxNA93+dRjwH9seGsH5dhTBydyKaMSBV5NaN+pzGb/0Yw5llcxrSUHJYvD8XruD1z/51F088rB5+9rUGF3FMiZfILPQt9hYo8DfAz9D0ibV0GZow28VD5G0nzvo12/EXNxKkObU7LMdPk28LKswC95zcxwZhhWlGszytrxwetcTFCsQZml4UzP3wlHHTeg7pO5bCz6BSaV5+Oo+yN0P2qGN0GCeU4I0O5xOxr9mMP8WhKgtVCSum4vhsq+Dhi4Wwsbn58Clq9PhwMvg8W5qyhdPJednKxjqd/02ZzEw7DS6iabGjibLQVP9qRCnJVeWMv0Pi7lbg7YSxpaBzH+yltcbTyIz8+boktJNhZE2jHFg/l4OkQXQ0ssUd7tAt7KNWTt28owbMsv4CYZwCkJKTprcSPUxMXCC6czsH9oJYw0Z5ADbs7QWVVHRrJF2Xa54xhmuA2aDsWSgQsSJh6yHbiz2A16rZaj5C5fcuNBD/SIp6DY9BasuHECo6IP4v39hqgR+Rybb4RiXfEVnLFrDpZW9m0UNYhCw7zNODdMBfU/xUKewV6q+kmRetRkgUtqBmRHiVH3VV6w3tqTODhWcoyadpO/LZazVVWzYXBKGcoUrGe34Q7ap1WgIEf+3527b0gW6o/lc7a+mk4uTcTRb5lvsH6vInwqPQDitb9Ic2cSsbR9h91/dODNigfko24ypvYcMc424tPqyQrY3pZGRUySKe/UY7hU+IbcCzSgXqNiNKhsAEaFFMAT9aFEM4jGTy/Fn+K3MSVQm2sucZTmfc76lz9oexn6DO6QdPlhjvRqHeo6xQfka4Qhrvs3PF6yFQ2sw7EpLJLtKNLCkA0vjLuOeeATua0YViCgOcGJtO7WR+AIacPLkVUUZ56lGxa3w17hLRA0dJo2bWsAw2gnsD4YCod0ckHdV4Rd4wvQwF6IG7a2+1++2x2ALRX1nO1es8HjR+rv7a413DppWdxUF4A7/5oHGjndeH9DJdpOH8InW4OxQD0VF67X5vbq66K3JFAJiywI22xIdcYW003B/TBkOAkkyIZqNqTCrcO2MPncHQSCZDircZHkyHiT87cIeRBwn9R8TsHHr33okupbnOMhFzmVlw5yOf98hyj3PPry3U36zMaB2s1YQAOW6VPxamlqrKoIpgtzqeNAGfUoMwQBVx3GenfQaKpAle+kQEWuCE1bo8S1HHEHF8/Z9MJjFfiqlU+SJYWgZtO9f/+P6/hxDP0QT7Sz87lC/6PgY8PecRwpfW9aWhdPdxvxucZ10dxrUvPAsI8Dfml8MjfdgfgUapO1X76Sj96ykGxxDn6d2wVYIE6rlE9DStv5f3IIhcnf2+Fkbj/kRTDIUJWHgvcNJD0phrjy40hfwE3ye9J38tuIDO//+eRTDueVVRrXNl2Suhce4Lp8ukwNXgnTzdbnIP98IuFGzgfZgHqivCGYFG88QbxkxSEuwxEMM9fQfbKLqGCnGo0T9oB35+4DdWwhYamrqH54EQgOL4Yg1Rmg325GRPoqiJFwFfGxmfY//KZdRzjCarGcDT5vOQYlXWB8WZaGm8TB2ft/wo435dChFQNnereSAjklEM90JZ1LYsiqID4Rah0n76tjIP1iGNwo8qebCaWnA/KhRCURBjM7IXD5BzhkdweaLRLIfwFX5N9jAQAAAACAAAAAEAAAfA0AAA==eJzF1+k/1tvXB3BTFCGUqyQZQkqGZK299/e6VCShyNScRhSnolSUpAydDBlShkIqVMQhoUSSxqN0DKE6CtFgSEWnDLl70nX/Cb8H6/H79Vlr7/1aW0QkaL7I/7iS7z2jvpPf01R9R36p9la29GsTG7ugnl2+BKxaX44FuEgw3ztyrLC/iuYcuwVTJZQhYEkk6FTnwR9ni7BHN4goL63CqIR9qCj7DLOyg6notCLUVXiHN90DcHSfNdpO0sFvLeroF/0Sr4ypgf3lDfDbPy0fSR8cDqAnDbawvukc17czjs2v+ZcNGYlzMZWZLN//J9/qp4D0JxuCFquDlVqyUDV6kH53N0LLniDs+y+MyC16AnEtafhl2hAYLFEjialKeJDXiU2S/2Jt8lic51WLS3iqmOYpjcs/VaBvlQr+9teVjGXex4ooF67J+qVOsIyNu9jr65KcRoy44J5vHrdQ/wZ8mq4DQ8V58D5lJii/eAS8k6V4qlQbRcQ90GepHJE4X0Qqi79Dl9MONoqNeIM7hB0mdiRD1pAMZ7ejyxcJtHxVBKWZ4oRKv8N+VRmhX7XNg4aNNeT0tQ051U5xTmufK1sdbs0Gj81FnTumYBPGI9Vnj8I48SOooraYLM9VoH+XPMGVvDDUGeBhvGwhPukowKJtN6FDcBzzDBtQG26TetUobHe1x3PfJIhU/z3IEV2ONYI6VB+6iX+OLCW/fT/bDuobs5ypaYayOU6rOOAscMPecGgxNsc/NltDcJA6ykyOIFHR39Br8iII1IvG54VmeHrAnOw4GIljp/0ND0sekXP1u8j20Fl4bfgIZjfYkPA1RbhgjgdsN6oE8kQf5XYfIEaeN8j63NXo6bxNmL/Dfy+FW6GIqIA9IRnQlViEbUP58Hz8bJI6XwG3RibQPEdZNN/7D4zaiJJcS3ccLN6A29ua8aflLQjxGITbTyfjLo5iv5UmURYrQat/ZhPdlrvEe3QeMTkjh3EZd4jxxCDMmtoNoVu1UNurkP723/KrwUAxC71bL0G6hCuaQTO6PXDFtTcTsd5jLbw+mgSKbisw7PtalHD+VUtlydZlw7jHyhq912Ti2P55SMUVUFPjIO2N3YTfHjph9OgLnKAVxPrr6uBHViUZf/cKduSbo+xLIxQ1lKAp73YK/QlD2hixWwOH9UTwuWwSGrqGwffko3Df4By0DtQT9c9a5GfCCXTfcxUb/UaI6M8krH4Sje2jFljafYi8dVmMRYVfcJ9sIxZMEMeCL1uJVm0umjtbULWbkUTtwQTsF/0HFgf0wrOqOfTqOGX6slRW6JtquvArtx0Cm6od4GDmBsbDU9A84BhsVkiCQ+tT4A83hicEwSCxXQ8nHQUS5K/KquOXkZGiy+j1QRpvuqZg0t5kWPOHMpb9PYvIm96je7UtyL8OSJQK30Pr5HNQVWyKfcnrUXntRlqzIZVGz////KUd0RC7rxjftPlBl08H2EYnIs+pnhxac4ioduST4IgsrJIOwx6+OnZdfoN8x/E4MK6N9Aw9hZPz3+D5dlMMDhiAH46O+PjXvSuKy8Www3J45c0kVPRfRw6+Pgo5QRVgflyGqV8MpWoToulJ7RKhb6JZAJU+dqh3vxG/+Nlgk782iQ6dQUo/zCODG1KJ05RE8vTiA6yOESOlB77AYPk/8MOyBMZHj0BYZTwYnC+CFzevw5rBWlgluA6iM5aid1oeRPFy4GOHCmp/nYzGB/JIotdM2ixnRkMu2tJ5Z1YK/cdLNKlvjwadfmc+9zlPiRg6ryPfa4PJ/o35hLfiLhnst6SZL7YSW93X1GSMDFm8WQtz20JQM2sC3tDNB4uMWbi4MZaAYiZhs2SxuS4BF8TWYIxKIrz0DCHfrEXIwI6TbJEYpcfXBlOHwjTqGPxQ6FtUK7Ncm4lc8XIxlhuhxQb2GXAf7U6wV6NJbO1tZRakrsaPDFhLZS7boUWEDJp1OZHlM51x205XsuS/pxj+WZ74dY7DhUtcyH+qBzCVpKGcxRjcfnwPFoRfgS49Lawpj6dLkyax+inJdG/gJ1qnc0Lot7YKWORhRbbCJYi7qLuZeyW1meN2BXF/Nuszca0gLuNuO0sq24nb2rLBuXoKru+Oh3r/FrjckkyaLt3GKKXTuM0rC9M0h6Dk8xZMvxiA2SvC0XHgGM7fM4j5lltxQqYZyz44jsXwi6mnUxuVH1Jiv/1mySPMYLs1G51RSvWcQ/mPQ3SY0ntZ9lRzC3H8hGyi33sa/OAeTZc6hBnf1qFjuQKaGc/GefgQPO18YFVuENFfHUx2fLiLBXE38AK/mVsZdxwrGo6i3U1rHLOpF8Xckmj7nf0sMnASO7vlC123uViY/3JuIZ1y3oL/bvwkWjOgQ7ojTzOT4eOkrPgoGkn5E8HpAvZDXZKzGVbiZ9opcj9XRnJnV1tzOvYuTDS7BPIvSOOjh48xPHQN2V14E+3Amkz92UsEYx5D1MMmnLkyD8V6tbkk2RF60rCKtVtXUB8SJ/Qbq7ZwtOcFyYhPFdzqM0HBLnWy/3MKU6JBxCZsLHu2S52VaxMubHURnViVwp4MqLG+mhSWVNjHCkL2sLMiHyH+vgqu89hKOkyiSG6NJG2tEyXDf9bCk77X0NT2HpXcTgmkmgyYWecuzjH3I3uitIb77fssK6K6nmdIWfA35vRCnmgc4jOdhNncpIESxmJmc0leytxMxwr61UmW3RhV4PQSRTnVnL/55rnXmY21A2vN3PHrgRLFptTVpE1GF3VBg4w/JUaHgsyJVP1lGvB2IWbP9Waujb2c5bEKVtb8iU3VviWcv7OxCBNvT6K1m6RZUSCfVdjUUYm4UM59Tw9dcMSTjWZMY4HyI5SLm81flOPB7me8ZjJFwUxtlzTnv0SXC2owocOrWzGnxoL9q6aCTfeeYsMCcyLr6g1WV+UxX7IV7Bc9Yl0tJ7j7DYVsWskLmvbXEaF/zk2aRVtN5eanVrOVy0dYRUgoy332lq326aHpVJlBoicb6HxLL16YzZWkrmGrykM5485+trcghn6of0J+nukhezo+oVLZRiwflSTfqwxRIlWPTcw+iAXltTC0Owt6rYbppR+qzPb9d6q9fD6Tuugi7L9M8xk6wrWwFt0qTtRYSmBiIMYaWydyKu8i2NjZ2wUl26X5WxPUuLnLGqiK2mNql9pGR/PVOLJCRXBkYR0N153DXu88gT5x2vhQPRyDwZJkeSsQue5XOHXBV/ga/QayjJ9ib4w8i/Lz5uz3R7Nmzwhh/pW/ZmhTqcD8Tz/iJFVCuYZlylxIpQdLFMQKkvWKadfkSazZZQb7uFJZEDB3EfuLd4YdC17DkrzWsDeLUgWaulXs2dl36D+cR/KUTMjWsE8Qf+Q16uySR9vN02BTdzz+abwTTFPPQeChZBren0WtdowV+m/8FVlnsBrr99XleuUf0RtNT3FJNw+1+JLM+IMxXyqpi/L2EPbWN4VmVKmwHHcJ9mnAhqnXFbBLDaeZZNlJriinCz2vX2ZXeelgZu+MdzU1iO+sLxC9LArSVOsg2CwVRi99NiWHY2GGmyMm+10R3r/08AfcseoMZqmpJDgWeAedz2TDpzoHvCF1DFJOxZGFGx5TDbtzrNWyjxUqh9IILwdupksES+EFMduMd/Tknae01iGCWrr6YJfxV2houQa2V8ejplMWXPBzIJ9LP8KrIX008VmM/UYNMHDeAyq/2Av3r4W8e7Tq7jZ+310b5ns3AYotLCFHQEBe+yIY69nh6bNTsO9cKNEKjKLpm7LILOtimq28gvHcL7BHZj7UaONs+rJCjk47eo2QTB45rk+o8/MrwBIIFobIYdiXEaiZooJTp2TA9UI7tE/vAL3Pz4W+i/UdOhRXwY5SdTYyJxae2W7DqHXKMD1XFCpvaGBW3Fp0pBLkidoRUp+4lKqQcVzONG/+ah85tr+zhvoPHScfdT/QMY1GdJJdFCaohGL612dAru+Gz6vbQEnxJ/zFxUDU3XiouRKLubv3E5UmTWH/9d8cp13dJ2mDSDZq2OpBcV0ZSjECHiL51OmMBRywv2basj0Cqp+GkMBlC2npXFGSXLSPxSqup5325VTVfQbdX2lCV42ZRcJXWGGvxkFsa+uH2Ame0Jo3DjP2pcOQlDkO+Kmg3Nw2rJFOhFM5b4W+5/PnLCKxH9N+SqLbZ2doElsFkzNiMbRBFCo07lHOYBms2xeNOlMG0YBnhjvfSdPpJy5DadpzWPGhAjZVdUObdyN480SJ3qUH8P2dL37lOnH3fwUY9yyeXXiQSsDNGRcYyaCK/UusLxchzy3ShP+v65IR1IcTY6NDiuCyIQqmb66FyjoZmDVtIhyQOwKFTBxfGa3DtdUH0aLsI5pUeKPDqkz4dlmMbBpTgW80r+FXj2AMfHEb3ESt0ZGYoL6GOsq2SxD3LZOYpqECOfghlDzS59Gzh6XRbbw8kaWjQn9YxYEamp0FNfFzkDOYBqdz0+BN6GvTjbfem76WUYHIQGt0s1qAvBmKKP7KH1PLlqEpHiV71/FwQtAq3HE+AW7svkb8x6ujpL8DIY2N4D7wa8/XakeZlPPoJeVEuYFiXF97DbtPzMZbS9VJht164fn7X9b/Afy+RaY=AQAAAACAAAAAEAAA4w4AAA==eJxll2k013nYhwlFCyLKWklEodJi+//u79/vvrWRZiKkKKUiRpJqpk2lEJOisi8pIlR2RZSlGsJEln+20l4qSopSz8yc85zznPO8uF9f51zn8+K6DYW5tDtpGc0YlKQrF7/h5MyfuN2pEoVxBei9PRu9bDOxXT4XFV4E4Li4ZZi+zh5l99ii/BRH9Ioa4MTEAg4tX35TsMHgtkAvMgKazC1AMz8AOrVGwNdZg60ZsgMUjEDj7GBhoCQxC4M8WGWYxTT2pUP3Bk0W63uPHtN7rFZ3oNBHYrSh8CmWXJGnK5EpOKrgOobvLsUXs6Jxz/OjqO9QjO7hG3DNRjH4lxuenihQ6lCAiAYdkJ6zBGwVbcBj7n5QGPsYJN6+h2PSZeBf/BC+LP0I1m8vsxUlxZCaZMVWeMgLJ3mIIHnKc8GHKQKagrupPkqWuhw7UXN9Ki682IhXv8fgj4IIVBI/j0kfhTjU0Mmf6czhP11awL3Mu8O+CmYB3XWHucFOAGkroHDvYsiuDAfTxhg46doKibcKwPWP5wBB+aA0+Spoi21lFVWqzET5OLOW28L+GmUCvoUxMM5oDimkN6DkzFLEtEo8v+wO9oqNonKlCmx6cQV3tM9Bgd9RTHh0+B/Xt35+yg4W2KQ0QM0DXXgfG8n9OPyHIEIsGx7W98K8E4pQUzKKRbveg5whEaz92gh22kosyvAG9MgXwKPXdWzb1nx22k+M6bs5w1GRDRz2jKL4+VqUUduNv7SMJ639JdgeehctL0Rh9JFsXLG6DWtun7B4N3mFQGOFwLx/YBacWToObHwUYO3dZTAuFmF1/klw6+sHvuco8EO1MOVhElBQFWz5IxL2w2NY/ECHyQelwN+nm6HF/jCzc3RnJU/12Pe7cZQnNkwnP77FRv17GK9ThhIPSnH+zl8wkp3BRcYEQtdpgs3lVZytbD8nJZgKwdv9Bd0nL8FIkAfYhY3A7yrJ3KG38ZDbVw6Jw5Xsiq8Ijs9uAgOn6UyhWkx455IdtA14MAefOrjVOEZ4M96FnXQ5wlzCEqkkaxalCi7R9ZcSdEN+Ap1LnE59mYW4xNkQtA83csYhI9xzi2auX6GI+97QzYmaJ0PV6xuclrE8jMr1BEf9KSzEK4zLvPUWVJT9uQlvjViJ4Ar8miUC+2RxtkFbjeGzHzDeP1p44Nse4dLnC1lZ6Z/MNb2cfksPIgN5U2qOD6bu6Zls9p318E6Vh51nFsPKI+KgkD8bvDLEIHXBRSYL0vDmzQRw1y/gLP40hKRTaqDt/kbwZdtkduDPAGhUyIVX8TYs52mTMHVGHlzX38Aa1laCbbQuM7CSZJN3zRMWj00AyY298MHoIoUsCiDzLS6UoLeUtP4cBAcLgnvpmeCm6wXng0eB2gltcFIUg5YRLdiqcxbuXJkB95w50HH+yGncMQavxs0QdmkhGLSHcI3FfdD2tRg6J3SwPtsr4GJRA6/vibPIrsewW+shvJpRBbvsY2HHHgmY2rqa/XY6Gi+X6NOhAHX6ODyTPK2jIHnNQRArMoELM6zho/R9ELM9xQzS/oY9vnbUoVKMMkPt/IXUDaysJw0qThiB+0p1GHthDQivfYZbznHgXt0PjrEF4D5VlklXvQSX8nrYvOcCrMi8CnHuPXCrOoGLkUkDvdIkCtnlT79sXUDOqop0ye8pZqTLMHPHQxAwkAg/LXuY8g8N6j3ZjaKbcuS/JQ1dq4KQa7PBi3eM2eax50BuxjsueYc6qJgWws+EXSC6p8JEPgOQ/RRAr3CSMFQuEva0fGePdhjAq9Eh4LHgJVT/1IPPYUUoq65IZbOeYZS4Co3RsUPLu13cugfD4H3OmO5bfkTVD95c2tmgJVtm6C5JCv9qxV3rtCq33sOn+HdZ+tW9ER5YFGupuL7Rcn7OFPakNgneinUKfu96xypVODY9/JSl8gVJYVC8pnD92U5Oyy1aeDvTyLLyiSvvsL7c8vH9H1YaGYVWzyb2WZk3lVqNuRll1exob7VPupLGea6gjTFqtHL2J0x7fRnbosaQZuMprH4ThpXnL+AIJCF+n4nDLdpg1/6C28insm210+GJjBOUXVeH1+MlmKeWnGX021QYOlQrrD/SBjPymkHV3Rich8tZnKgU7LNk6FJtP64zdkG9Q0XoI6GJVxU43H49j+4fU6WyF2aUni1Lp/kk3OL4FTXah1C39gaax3Vh/oM+tNZ6hiXtviy2dz93zEQNTHGUUOdMLDN5ngRpawe4v/lhENQFsKevP7DfK2vYL43KOGdRBqRGKrO+2iDcVyOFE9uf8YX9TXy8sSk/PW8BH98px5sFXKKgLQo0LDOWjkdnoam/AQUZt2GZwmXcMeY4mm0IwwuZKei2fS7erBrgHjkPcw9WaYLnl3Q4klYDc18F/7MZHmJL10PRu2pga24wu5s5rM1AlgV25zPHy03wfqI8qb8uxwD/0/hhpgYGaGbxEg8S+TLpQL5Dy4b2+piSVe0gqoy/hrJHHmHCoUSUqfwLU2ofot/OAtTTCcfvyUFoP2AD+qM3Q1l0KK5vzka2SQYd9o+FqJoy2Bz7F9gbGDAHcWvY9b2cta6oBg/BQch1TYEPATto7e8JuI93xFU+u3FR02SMmtbBd60o5atqBJT0lwy5H3iJ8cES5LRlEpn1vcarNZOo5Ox7MEqdRCL+G6bq3kbO7wZ+XpWGgydiseJYFmpOeIRt7zLQ38IELKwKIHjMPaiz+A1aX0yA4vtunEfqe+62aia0GofQ30JxaujwwL5Qa4wry+fDezt4n6NX+KeFvnTo6iNMk17HYgbTobX+IfiU29OzETXyu6RLu6Mb0Pf0CGJMLt6Lz8dex1P4uWwc7b7XjkfeFqDGvAZsHtiGGgrK4D2PmMeyHDa32gya9K8zqNwNMhZnwO+P46QyGI/jl1zEdfNO4Wj9ibhszGPeJWY7P7XFUJgeuBFjFO1QFBOAw34TaVewPokH3kBVFX36ojaelkWrUl/RTBrd+w5nnP2Gi/SVaNLWa/haNh9nmLdjXccY8rKSpOohWZi+CMD5yi7maS9i9UciYMLnN+A/L4EqBqXoeH0RJt7yQJWVk/B7ylVeWXUTvz/Wij5tWkp1Oj1ouUOfPK0CaHSuIumZy9Ca2nG0tEeVmgyfounDSNznmo1mHZPJ+csbDB5sxVFr5ai6sgcrzkjQ6qd2qG2nDJV7M7kE/enMKVRVOOKnCMOZbuzUuQhy2ihJOdVVGPT7WpyXKImb+pr5hal2/PzJZTQQP5fWO3EUOUedTD7qU4SWIU3+IktGqZPpVeMs6phuTlEKplSZpkYHC20oplyOEsy+oEjlDkabRGHFEQ5vN93EASUtsKvSYe4fP4Fl53awDl4IEUrTwGavHO1bE4amCzJxiuAoTtg6EfVZBh9Zv4oPNPcgFBOnRwtmUuY6KYJQBVonsqDLt6SI0/WhOs8+nHGwHnuFJ3Gs2EJy9Vem9jdWpJXzEL0+jWCJ3mgqFD3EHO+FpHRnDBO9roXahFbYohPDzMwT2LTB+/Ch/zHkuwZS4c1qPG8ejCsXmiEfn8u/1Nbnz80Npr2Ws2mi7kcsO+ZGWdk/UPhOk0JDelDTaTGpDslVd0eoUVCLCpW+yMITq8UosSwJj6nJk2LdGDIqFiP5vi94++5H1NLxB6H2BbZmEw+/HE8HbrUAlDhl9qbyIPPZcZCkZ35BRz4Uu0xt0MeznC/ZLM3TLjlcGZfJHz6Yiqc1bGnv8jFU7HUX/bZs5z3MbuPzfGnUG5GmN52SFGrWhLHLl9A89Sf4eGw5Zvx8gUarBtGfxOlg9UO8ftuPmS1X48oMlIWNB4JB7n4K6LbrwuesLM5Nu93igdQlc5MfjM52SuO3Wbv5t47Exw4vpfJwhuVRFzDOrwVTPqWidVmrIL05hdv43pSepvbg5lMDOOw0i06en0ruP3txQ34/Zm8exGbXaswSqlJ+pzhN+6RBK22n0Np+A9A21ua8LwfDqDx5YDeL4XtiC+TGyoBd0UWLUb995T6kdHBZLn7k1m3FrxRx5FN1H3c7dKOvrh4lR4TCv507+mmj+R4XBTi5IRr8fjOnnRqa9FJGgcb174TFszWps3MSyUjNoQrFOWQ7fRE5GN7FJdeCsf+iN4iWtMHh6HSQTwqBPcdioWiHNJMZiYb7bb1wJiwUjJLzYepbWVgco8Zv/hpO3sqDaHJ+GnaVBOCksMP/8W84mAq+79ekBlsv6OyxELS0KjMNj01UoTmKuu6L0HWWJFWZzKcbXwfQWfsiiuvbkG/NRBoa6sVKp1DItcqCQOnrEJY7gU00rYOC5VehlEmBi1QcjHYOhTqbYhi/9Q9hQb43aWc0Yc+7y5h8YCVL867+r/O/tWQKDDRfAX9+Ivv31/lhMpZm/XEKixrOo9HMZ7iEPcGR0mk0U12dPtz6jq/GGVPpJhGqK00gSykpmpV3F41KJGD+FW+o2GfI9k63h6uzrYGtkwan65Vc/bQkiC88A5dfmRELzsT+sBLewi2JiwnayybsqbcYSPOCsRkNUBGYAmJeNXjjuS0TRkgIqzyjWbLfCBcs/gZEHanwurQAVz1QxD7NKPS1lGHdranczgoJFnh/Obi77gLukS947JVkx5deZjqJu0BpfBqkC/o5w8Yu7sBwOWyc+yvlHjBFlYJY/vY3lf/c/++Z7TXhzzAH8HaYwzlvi4Yu7x4uPCIcZCqLudMccFvMJFh/3Cnws/wB4dsuwvbCXGheG825BSqyaqlqmJM3EY7VWMO21SmQO/8xcy6qZvGzS6Azr427wzHwMbrIOlVO0q/q3fyvSxIs//X8f/lf1/7TxV5nQMnzPJS16UL4nf2c4aFWOC4+CeYyFThwbSYkNeWA+ccE7kV8FKQ0XoOhozfhuDAD7lqWQ+rGz5B7MxIKk0NAKkOH2ddrMpMob1j2ox6mzSuEVCl5LtpFRBdq9VG88//zC/6K4XvrfgWjogj2bOZWgdHoBs4tu0YwukUkWF/FQ9ETTVhx+BSnJpkEWZdCOLH9OdCekwmnV+XBIYVPENS1kD0KCGFPlpeyk9vPwaGlRXB5bjIY73eFwMfKrKNdj/0PYt75RA==AQAAAACAAAAAEAAAig4AAA==eJwNl4c/1/sXx4VE9opssvfneL++IhUiu4GGK4rQECLJLiGKlKISSkpJ0aA0pHWNjLpXSv1upXKplAYlkevnDzjncR7n8Tyv1+v4hPaj1aoRi2yEKc3Xkgz2cFR4nkfL8wyILhDtfilHf12TosHPxtTxXxDlGqqQ8l1jslNORvq0RIw2p5m7yITiZJY9pP4yQZCbLb79YYo/IsUR+EYKMXxv2a85X1l3txQyj2nh5Rw3RH/TwoPVYyxjQBrKDveQ27+Gosy/caOHPejVwmfc0E8J8vjoRXc3yZOhWidne0GQ9EfjqHlpP8cfrkk6J8Mw2BzIJR6IguB+DyjVA392WcFBWArVEVJYu28+xmZ44egOa0SXLcKP27qwsfTAFv9oXIpQRvy5USafKQndClds2nQbP612cuB/yN07YU+15kkI9VcmdRF/+sdOnzTj5ShKxYPyhSOIj88e4y1dTLI6mKylXWHjugabwgNw+H/aUOYXQZ6gJNTFV2OX6yL8vpqDPWqBmFpkhheC08DvHYL6DXw4VyKP04FTsD79ILv8dwBi0s2v7JAc4vQT7ImnwYhzk6HwM2a0VNiQ9ETnkmyZLmWqhkL1fCJ2/9ahuuR81qlSiL35OyEerI3vFvzQLp4OzZLTmPC3Qs3cuTj/3RF18VkIi1gPiyc+UCl3wUCsChQvCcM/WxY1+8RglM3D767XzNXBh7suNchtMzSkAw8MaPiGLRV6fOLuRU2lzy3z6E3lKXzxrWcDH4FYmVRszLGFGBNGSqU1Zn5ejZJF3vi1NQKumpa4Lh0Ko9c5+PFPLFKuLsM8AWfkdq2A/QpnsLRpIE4QhrvNEeSpjwlZa3g7XGWNIi1wvmtKvGF3ujyoTnuTZlJDoj9hiSJJJXhhTeYwu2dkgdKT5ng/bAP1ujW48TgKK74fx507GTjqdBDhlmV4rxGO2vgc1JXkQDLdGz0Civhux4PrDcBGciY22wlhNGwOxEI5FKSH47/hVi7IeZSzyLmGmhwFKkvu4lL7jnETHa+YiG4SkqPtUGs1Ex1FLxhPUQYeDVth+DwUPM4PmdOOoPthDg7uiERl0Trk7vND77w9eLU2C8f43KFfx+HKq8UIdg3GBa4aB5R1sLZgDiJaJ7nM8MMO2Slk1jSF1KTl6cvO29wJyVB0nd0F/SM8qEW+Y7Fv3zA756fsjOcEWz/7IBLVEtBa4omssAyIr92MyPpg2AWG44b4ZrjExSLp9UpMH0qBuvzkfMO+KGYRUEn1gOtDXzhLGGK1vAmGz7kg+WoQpGybMM3oMjqnqZP+SCWami2QsVYCuU+lILt1Bu7EfWBGIt540hMCS75tCLm/CWZxC1D6VQ/RVXYosp0P7+sLMH43Fu382zCv3w8inbFwvLIbd08a4u17GWg4+sB3/yKUKtojoF8YT7SNEHElH+NiEehOLcD0Wh4lx9lTYrI5GflKQMhEApLt62FsuBHvfRwRV7YZVo3aOK4dycYlNGi7ojmb/1YOMfbOkKnTx1QhXRxdZ44u1dlw+igAxxYvXL7lgTMHvbH3rQIW5AegcLY5zK+uxDiZw3emN+Zs3o+Zf4vRzeCn3H7jDi7BB7S71ZUWyynDu3YFMFcby/bWscJ5q2igKBcc/2kU6ppQW4cza3d3JI3smRhPWYBLVtZQ3WCJuuNeWBdoDoOnGzCqZ4wRGXd0Kurg2FERnBSVQ6mGGPqfvmXcPWfoe+agWecQZP80x/6t2qj3UaFLijkU3CQLfTM3GM3LY/0vVlFPmy+e9E2xuPA8ljTEiYKqNMm67xc3u0yarvdmMoXn51ixrBgWd+RB7PpW/M/ED5VVGTjiHwn3kANQNk7C65ZkpKovRo7PJsTmRULjYTwWXNyJK99aOV2eAHV5/ctF3z/KdV+WolOt37mbPEGSfraf27uujVN6aUklEYkodBSmwiPzKKQmggxeDHMLg7xIu6GFRajKQLZPEPr97qi9ZIv93B6YfI3A1iVK0NLzQOw/Ogj308dHJyOsfWSORsFPTO13MI4nnsZWvSYc8xvgYmqT6duib9z1kCN4pKaFX0mDnFGlCLmNONKxYn1aaOxGCkvbOVflIc542XSK2TVOZgo6VHFQlzZoesElUwOH7C0h1qiCC+arEB7jgvrCWRizrWXO7lpoHxdD/g4fCHopsPlpsihzs0dZcy5OrHChd43FeDLPgQoSMoh92Unzv8hgS6goHS4TotWDZ3CLfw7F1k1wW9Rc6czvhfToWgodem1JY+v0Ce4O5LjaFStStNCTZoqa1UaoaHcEX4Ybiv5wxQ9xRWQ1aaMzrpclCcyEYLUqeJ/nQbZ4LTSKKlB9rY+r9lennic61DB7BcUrHGaWf86mz2eW0drRMigl6NEGqyCKqxOgigwTmuAj+jdMln428SG6MY1FjaRiaU4EbGvKsSUzCMnd+aQlEYUnIcaY2suPjjFCgaAsohzk8C6KMEOEhyP81hB/wYeMbSno1nnJvX0oSbvihch0hQoV1smR/29RqnBZhetfNOmRoRo1/tKjwe+aVP9Ag6KvWpPS/GWTGitLYxqC5LR9lPsxcw9ml+tQX6AuiahM1g/NoAhVRYoqXYFzZIENL3XQbLkKy8dqsedhLmT/y0ZIWwYM3Qbg3nYZVtU1yG6MwMk9JxASokanWuTo+o6fiBwqZUInHzJhCWkItHPw61KA5eArblvCTY73cxY987uBd95LyX7oMzfNaREVDTBa/HiUe7nNlGbZmlBpmjb13VyKBAsDfBhXwcpuMeh+NoHYBk+IHPLFhbg2LsNJgwIC/uH8LYXoRqcevdn3i5P8OM5VVubD4rEiHpyTYEN75HFA7ip6Ezm6bWFG17LGOY0CbXL/IUoyT60p8/JGdBqZ0aBvKadUGkR8a03JsX0GPR/9wAX4K1HbmBEaqvOYa8EU/NekjoGVofAVNwSvtxnDaoo0LKpAf45J0/Kk6STywpn6JEbYHdsRLq13lHsdRRS7XojqS8XpptpMuiZwBGUNIM2/xWnkFEdGQ5PMxjtRgiijO6kB5LFQleIrQenROiSd50jHo5WZproaPi6sYAM5U9H1XQVnDx5lPKFZCN0xxC1Wm0VO3QIkffID5+WsQvd3d3A6uyTQdz+TKzvIT7MWylNpqixVZdlQiXgbd85VmSYmc149nw3xbMa4oewOzgsW8DOeQu2TOxg7bEOi7jbE/e6wMD4PJn7AhKpvdbNisddMrPECc/9XGjXBttjitQDBfofBclaQQflU6pnUloLtQsSbZkdfyjbgx8dhqAWrkazWKLd9ksNoUiVZbOcs5ERouOIOcvq1qfjRDNp7SJbqfulQgaEOHYgxoogQJ5oTJ07bGm2ovHoWNWcak0GpGQYVpNDJp4ydV71wPkILpt6zwHfaA5ZNTUgQ0KYcyWGuPMWIyl5r0unMKMRHGVP8QCXXXDSbPryXo9CfKqQzxYiq5fRJMPsHJxCaSjUf/GjfVUUSm2lOe05pkGegFvn3r6Q8CNDPVCI/Pl2KmtTRs1+UsLtSGZcLZ8PUVB/SnBbssqygLSOJsmWuULjuTLvyFWn/6E2uf7EENYhuhFFlOzdWrEUr7b5wUm4zSCKFn9pYEdvw6RaWVknQpZ8LyanTgIIXbCSdqSa0UYmPtNsMKaYggJ7pLqGRNif69wkfbevm6Nu/Umgx+QMdD/Qg46iOrsuzMRyohbe7suFZIcYbXDKO+IEz+FWrSIeL1pGnVxQK9M/C7Mozi+IATdpX4A3f1DiKvFWAfXaWqH/sSEpb1tAFExv6XrKc0oZjSOKlCfmG+lDMS6IF+ZvIwvIwtXRbk6hEKq0/nUEN9WYYkRtlWXcV8cvPFP0ThBQLGVh67MAnh2m8vKp+aGZdxNLYqaTTuRN5oWpkWP6Zk2hToY+OHKlVPEatT9jFpfx/wXrle6ixcrSue8c8phAd885C+g2GpLP7YfnzClpN9MgMRvS86DSUz/uQv74kO/bXeyY0oozNWS/YmYb3rKV3JWR0CtHgKYziQ+oITJGEQZQncmL8ELpFYDJjKJPRVQ1KfXOKxWz6xoz7TiI4KOzigKk2CnbmonxTH3JXyeJwkyeOmeXhRUw6Tc2NplRXDzqY0cN9cI+nWulei/u/3en4zxUU5PGAWafVsylDerh/Ig1nU9+z5cl1bMEtWcy6ZIw1La3swvO5GHy2EVVKMdh1bDb6yxWpyotHEi21zH1uNoR3O5nJu9ti4nErptinw7ilw7zKZTnrupNLaQXepG2YBc8wc1JxdSC+PF2K0fQgzb3LqLRv8t6PJ1Gz2HQsOmEz+Xs9ZxtqHrPiAHG4T1WE6PAt5m3rCY0ZPDyUWAq/wAUITCzC0SPVeJZxDttuJkP/Qjmlvf7MDljew5rIVyiPPME6q1UgMNrMPum8Zi2DPUz8pAT6L05m4vMzELkwHIhvYMLx99nvlb7YnRGO7IivLOuSKHojLPCkXxWjRYVswMUHFneEEYYS1JtmwCVqFazGdyG9wrrGKsGR5PuKMFaRwyqFUy7aiaVcdMoSuLhxaKxmuvVPrNwridbxRsa2RzLDE7Hsf1Zu2ORoh5T8LEz33Ivcjbfg1L4H1JiI9nduOLEkAL0OsyDlYoflQrZY8pAHrx5DaFWq4ryqG2hKFHaXZMOjpBQlOqcm++9Fdskm+N5+yFHlkYul+UqX+o97XBwtq6pRDO/HnMJ0VuUljZb1aWzi0SPm+muCfZ03H8pK21EXEACHrfHIV92F3592YiTZDb7vbXDaWhAn6C3r95LHiz5DLOkywONvUfh0+CVLfqqDoBth6FLZgeWHqrG2dDeK3mbieU8VZ7Uv9GJ+7PJLyl87LrwxGULpkk+QDVLgra50gIKeNPyZE17l2iLJTwkJIvZY2nsAfAWrsbMmG5f+Ssan9GLMO+2H79PUYd5jACmFNyzMSQFXszQRZm4MoR41fG2fMenHqjhkdR//B9CbRi8=AQAAAACAAAAAEAAAzA4AAA==eJwNl/c/F/oXx42SjOwUUqFypYj3SySrSIpKpSGlQpOKloaMSKhINzSQSNPV4HMOoSFSV0VTdbsaupQK9Y2G8fUPnPPDeT6er9dZkx/AZGPCS9MMOMRTiq1K1HhJeBEt16ihdt+h3L77F63c8JQOL5Dipl+BdKl/Bkk7K/Jxs266OXoVxj/40/z3xyAMiZ0O+Wh5tOoaQW6+AiYnvBXV+Sr44VkjSv5SwZedxtimGIj02JGYfH8cGjJvi+Mu2zCmK4A7w3NpdvNy/nC+ihqibbnq7L80/W4SeZlX0KON/jzymCf/OTaXiuzAJ9+pslFkMhJC0sepu+xAvPY0+Fwxx48P2ihuLhdZL7Tw3lQVxY0WyM9VhHbjEJT6q6BYPwan7Yzx+lGb+BZmgKu7r4tNVqORe6+JOv19ebS8Jrc+a6TVQfJsueok7fTJpWVVNeTSqcoX/neMrqyRotdW3rT+e7VoLtC1zHCdj9AlC7Gs3BySA8rI/98j4buiH5ra9iChryYC6h1RW7QM6/mXqDZTxYW0RASHqSCrulbcLYrATq9F4o65N2r/fkxGS4ewxUIJNSknktm5fnxkpRLXGHSRjIMWt1geopY/hrNZoDfiOkdYpO84LPR6IuC1IQrTT3wT55Xlcf7CWzHj3BJkXtbBpwI13NdTh9WImXA/Z4VfM00wzNMR/d9oIjZyCDQ0NZCjeVtcbFBE4JRbIlbXjiufK7LS7kpyrqumdvfnVOP9mS5Hq3FjqAt3pErxLs+zYv8XR6w1tMG2qxqwCX0vBqUBi73tUZ7ijLF+gchO18bp35GIkY/COF9fHMqxx+u1etjsZog1eSZ4P71eHC1+KPZ5jIPyx3Yxw6FVrG4NYKeBKzild2/jsiSaF3+H7M8os++vXWRq1UJhP6chQkYWT5yHYsjawfh+xhiuw3ZhSscCvBwVg4OpofD32AWpi1nITXNDIkVDIzoatc8C0GMqjwY4YkeHJkxvKcM96YOovj8Zldpz4Zy6EOdnmfD1eSM4QHkFDz0bT7oD9Pmspx/HmgpaO8AdNoYWiK+TReHwBiHX/U0orfCCs/wO9B0IfDqVCy2pHdgVF4AxpbNg88kGZ9yysd/WB2PsTVE6VA3HbqlgodZUrBt7BFt6pmJ00V6sbFFAWaobDn2dyrZYztbPlDjo80oeaa2APZs24eZy4HK3AhZdbRRl1d/EiCg1cFgw/lvjg6HTJsBXxg8h68Nxz8Maw/6dg7dX3LD9lyPuvnaC6qA1qMkKw7PbU+BQMBjSQ7WQHGEHK6lqoTB/JWqoD6Kix8EjzprlvZdzdMEcto2exWciZKFdoISvcfq4Pl4bxkvlkfYqGCfvzMOoMy74aL8KW55vg8Krfnj8zBYb19jAUUcDQZd3oaT+CCRuHrBIMkJV+Xqc6mXMbJoc7mSMxI3N1lCfpYnC0HJxoUIGvga78TvJEo7ubTR85kZ2fqfMis1+3JDRJqxPa2F9rz9i/huPqgOhUP8YBdo3BL4nfpGPqT7fjD5W0GypjQH5Noib7Yqohk7hl9Qp9g/Ug/QTTazIsIfrZEPYvzbGBncDzJtoAY1tteJdmxKGuUpBf+xe/Fi3BorSw3htr2dG3vfjLz/UOD6hnrL26UP/5VjMch6M6Oo8UfXhHUlnaXOrlBx7Jajy7OBcCv9SR+uezoXyZ2W47TPC2gf/E56nHLFvuxoWmFtgkqI87INcERFhjOiaf0TMe2scmVAgTioUilcxAvYaUVjpGHeldU8bZV/T4Wvx6qycs4QCbmtgYq9HOuSKqLT7Hb2rXoTEQaXQkS+Es1IRlPYXwaHJapzSuIRxNxNPWDySGiWSYj2FXf1GHDg/CX0eTIat21I0HLTGFnsblA0agXjfOOx+MATdo52xKPi75YPtR8XA3efFKOsShJUXQzG9GCszi/H4STFqNK/CtyeAb+704eS036Q27Q4N9C+n1xv6sdGy3eSi50ObHw7i55E/qeyTtMRp4XVR73Jf9Px8jBR/Q3wx9kK79AxcKmwS/peLcNC8P3aP2Q2zTT+FUehXcdL1snjcPRMOudNR9LGHaPkwppQYMlzlzzHyi6kjzZ8P9Pq/Qa6VXIdYctLslxT0Zz4ZV2nzluJ5fF+7hMymxJB1sB87f3pEtcP7IlaxTtyYK4dxUYZ4G7wXO9/Lwje+STRY9kf3kwOgmBCYKkTBTJJ3ZZV+hxjtvw9PE3pxMl9EO1wVKao0niae16Qu1qHaCDWql13BxZWCOzXfUdjbq9TwYCtPUH9MIeozyCHvEnkfT6HGpEsktyyPWoUTpvo/EakTXeAj/oDHSEOcCDqKqQcVoIC+UNSQhuTbSKieScKq6qWYYxCGaKdlqL1bS9+qVNlwzxMKv3KKPNenUMnBSLJLXk7KPZ60cLMuX11VSoVB4aRGg3lvx0dK2PGbFn5tJ7k3H+nLaBMKPTSJNm2fgvM3MhGVkkr1ke+p5bKZJD5VBp4dz0Ra337YOmA/tpTXi+zkELRnDMHyLDksjW8Rej+aqGXzUzpZb8iL9HXYPsyfXyfp8YZ3w3lVUgEZGb0iZ6s2UrpVSeGaddRVWUHx/0nxk9qxqJtCZDxpCh+/MpV36NyjWasGs/XzGIp0GMQTdmtx3A0jttiqj6cPk+CW0B/3/KYiN2crOvuvwK/sQJR3muLhYScOOf+ALH9XkknZcJ60poWuuXwkpz0qHH+jk6IMkqlw7XZhF3hdzJOoILD2NpVgGb9w9+c3h/vz7+NltNdBQjg4m0ftPUjbPZR4vIcl6xoVk2/ZJ4rVL6GZ8+2RULkfRxa8RfK7D8JawQRG6spQHawCuYggXh52haImKbFMsQY72r6l43/05Ut1A7l1azL2ij4S5/JbhS/+lJM06vRyF6PAFeERdMfkFckP/4O3Xh/Of51X4t8mS1mq1IvlG7dzwvJj5H7jAJkpjOZsNVNuM2+hgTcUccArU7jdeCqe20fDRSoEPh56GPAlgGvOdNK3jfo8qb88Tx/fl0ucUqjJ5wWdtBUcu3MGH92zldS7DNikw4/XxhtyrNExKh5ygxLypvFkzxtkChcKbzhNzTWt1FJyhSaG9/avCf05T+M7jTnjwPt7rkmKDwgYvkoQt47aw70wEG7VueKqwjyoyy7n5D3jOb9Ej90Wy/GqpXrc9Z8Py9Sr8hLpFcwSFb6p3Yevnnbhv/wUeHCgB6fvUeLCYXdJrkuLAw3BmUmjODTpFf0y3sQN9vps/G0LrUtuJMOUfMlWnx+Sff1OU+0AEh++3xPjUv4Rimu7Rfo9c5hWDMZDW1l6PsOMfWbY8UApDX7eIsMez1Lo8MoBnGDziXpeNJNfXC7tNC6m8rYQPlThx7cX9NBfav48fkMjlVaXU+XTE3To1iCm7Me00Vywg+8HMgtZxhv1/PmcSQ+FyCzgoOH9sDpxEKwqHortFxNgl+OGC14z4H5BAytfj+J7Owz5nqE/V2Y68dzezlu1M5lG/NDh9EMuvL3Bj9ZXJVLW16+01b2U9h3bQ7Y/Z3F6ajHAz8hHSYObkjtpde/NtlsUUrGbP/+0GsNzvp6lYIMJfOWHHc/rOwg3H0dgfoQULLqV4NfeIVSn+GHawHpxSVqXw48clKjrG/PiV3784eUAfjhxMm3t9Y9ZSA7tVfLjPUYOPKyxd5Z5MI1vzZbcDDbhhv+KaMrheRyUo0tTF/0kjcQCendwMOdp7SM/vyrKN9ThZx/9eERvVi58PgY7FnljRKM3Yqdbo8ZBA2VNukjdY4gxmcZW3yaNtLI8LcVnt72i4uA86rxqRKuvNtOv4wzzx9Vk8uoB5Viuo119U5HoNB4675op27GFztzKoY7pQ/nBkk46GvWdBjETt9WRZZ9DtDmyP2+YKc37NDNodJM/Z7jIouxNpXhTc0/kqMhgzlkFTJj6VjxfZ4vyzGFWPlodqFlbi6qEJnJ8eJLUUone93Hk6Ox2SilspLspsaCFQReThjyD3etmbMk9gqmvE2iF4VA+bJ5Nm/200C6poOg5fdkmbRY3td+j399f0eN++TQqS0MSqHlNfC79ISwnV4snc0tF9etTYsVRcxhNkELjTwUYJP0UlV+s4Wqqi9Va/en4Ak2umvA/6i/nRWoa9yT/zLZEgH/Qxfojw/FvYxRVTDbG4AoNVDxQwh01dZ6fU0tLri4m5Rf3yfnFZ/pxah2dLjtXOFIvje74dVNB8iB63xQu1H7eEPbGt0SIS4toXpAm1pe8Ejo2lvBaWiq+9cjiW/owJGdtFKo1Y/nfAXIcc1eFMxZniLSgy0I+ztUs7ZwjUuvuYWHnL9E4u8j8UOUnyYTi3YSMU9T+NpPm+LykOo9k0g4ez1/OKHDlSGm+7ajSm63XqOPkeZp4rEDCXc1ibkCzSBmQJ7pzW8WR6Q9F5DYp1IVaIfqTKmoMNJGwWpWjZ0eQwbu55Awg/OlMS/UqZUQrFqAsug1/f1wu0nODChyyjPE2PhVjzX8K1211wutNonB5li9ORPejqphPBSPO/i3xNV+AbzttYb0/VshHVYlaaCA9/qU4nRwjuhYvxNl1n8XYAcq4oxCAo0ecUTxiFRTUTfjHIkNSLvWk3+cOiDz5yItOSpEXXRNkLz499V+Bka6KVZjVn4KnfxduYeEi6W9vkXPCBlNrpmH8/Uh8KIlAYuNhTFw0GoPne8P9+mAgURvpGmVCOV4JCzJV4WKhjV0y+qiaNApzlw6D8b/2+Jy9AfnROzGqIoTNo/aSnXqyxLHryTiLvLSLJw/rXPqY6XHxfSyjXV/GSnOgmXjeGAjNPjG9PjVHa4E03KbIQlEmGudTPPDPpkCUacbicO0utC2ZgWolSzidaBAOS96LdVtzxO18zd4/czaqzy6AX7gMHnbLYobxGBwNmYy+TiX48j2LfC6YSw6dvDnOJnHtxcOh8y7ptj7MH39GvjD4rqLVhK5/rGY/m44LNVMQFReFfb8XI/dynQh6qoC4p4nQ87ZGRno8VvULhTNvx/quuTjRzxbKzxWx2H0iYt6nwurYV2G0RQa6K5rEsRmPxPqHSrhy0xb/B+5tdu0=AQAAAACAAAAAEAAA6Q4AAA==eJxVl/lXj3vbhtM82Kk0EEUoRCKKkui+r+tbXZ+vDM0ZNls2TSSyFaWiSZKUQimlKBVlJ0mGRlMZChWlJBo0IEmIZ797rXet5zn/gWOt45fzPK8mFJpLVmWbpw6MZUlrMynbNpOqNc/QtIYK0lXIpMP+3XRiWJy9S7pAswedyFH3FxnEltDfhu+5srv64MTPtQ77zKB2VCD0lOcDOx4PL3xz4EGhFG42FMfhNSuwSMsB7wT1QU3jc+ASdsIfLTfhAkzB15NEcEVsnvnIDQfK0ljMlvqEk76VB7P5qsKuHYmixjW/sej4ELZaRYeVpyPZvHFkAc1D5BngAlslNgkfytjAZZVM+Cb/Cno21sABhemYXGSGNvq34dfsdDic/wBKzmbCwnZxXFTxCKoub4MAURVM5/ehndUkVJO/Cr+fleJynQyF81edZAd/hVFC/kHO01mUXXywmhxNikhqz2ea2uND24JWUK1EOL/l7CRUXk/08nM4ZGg7gvIDB6BztdAko4IqyRqYXngQqj6Gw9gtSnAoeC+cmHsd7lwxwVlPAmH2NYaeu76BalYrTDUrwbpQgk6vc+V5Ulas9kwU9XpcI/+doqxNu4gqRUpJ9MAJqvOpoesh+ZzlCkMQ+SfPb5qglusX/pORKVS8fg0aFVZ43FALm53K+KtbCuFpYRq0nDkGnZETIS5yMxir+MKAUhKUdPyEXvUFOP6qDCo0j8H+6my4vPJ3vKEWJDyXb8sCTKvJQPUNnS7KILG5nuxNwBL2cksBmWwd4rwrp+Ls15nwOn0p1EWeh+AaI7RKfQL6rsdgudZ5kK48CM/mvIBWnaNQabIAlj7cA+vXZkHiwkrQHZMMt65fAUdLU1zibYFlz3rAyUMCo/yfgPuafiib/8xcz6+AJnaG0AP9cgq0+0jVqR7001aEFX6OgPP3dLD58V2Qvl4Ko9vzQGqGJQy4bYPh+FHgtXkZuNRrgFTwCP8j0R9g0wIYaZ4PcxKSYfewMn73ewG2I41w6p4GFm+3w7TBWtD2+wqH5UIh4mMhC1P2Zl2/as3V9k1iH1wj2fzA0cI7ls9BVN4C9B7lw4tLSvjD7Dgaj9VGkRYXCJM8AlIh8dCWqgvj6wDM9x8AHz4elmxLgrG+f0L9aUvoUywHsh4G1yOZUOicCKFmI7z06Kk4wL2DfuOHcHxiGrjdiGRtlb6sx4xYk1EK83+qDd0eRjC9/x5Yq4fg+TWR2H8zFd90/YHjN6jCvuatoDB4Bj71rYAohQjI94gF10cRULluD9yW2wE6j8/BXFd3EE/JgsZvZfBROhbcO/JhbkYGxB8cgQo1WQyUzofjpYehO96Huz/ozI2ZrMkOfrbk1t/IAbVFk/CY9XSkYRWcdycI1cxSIIULgrGX14Kk0164MuYhrO7qhZuNt0BVuwxMt+XBq47t8Mo3BEQ3J0DMRWfwLjAF434ZnJxrhF/c0qCr/SbEhjyHUyE2+DpqNM7JMwBM3waXNz/jNFNr6O+SGso3eES1OSo4EqKDt6S3gvS5DVBSXQyWf/0BKVpDYN5SgpnKP+no4QZBWdw4bLmWC3P8pHFb9w/wxHqwd38MD7Pd8NDLHEjPuAKTAzLBeP0iPNsUA7E6jeAvSISVil1w8W02fHMxh6Z/fBddKWAt5lmsNnuQqjc+oOn6UhhdFQE/Dkigl94pNNH4gxILfLhvX2U5r0UV1P1VTpA0L4eaGyagQ08e5O4sgz3ZVyFONQlOer+H9tx9kCXxHiYczIN7OiI4hi3Eb4rTUNZ8KtpLhGGVYxFkay+Acstb/Er/NH7th0ReqV+abfimRk/cfvF13olgWTwfL35eSXKDqfwnu3KrFkkNNqckl81718VkI3YJkwtMhN8LRSw2QbPgsu4EwQQtE4zzicbnXgU4r2MHPu6JQ4u6ydgl6oHHmmJx+GsNFj2Lxvl9xph01xjFxGei2PZC4aH1xsLW737CP58qLp98Rk4IU22FK10nszDSEY57f479lpNHDbOCOKVF01ljZzqpa7lTqKIzc4iOoCB7J5x+SAb1Xhvga9sUGJ9dACXKepB13R9CbWTRKegyKPd/hat5A+CO7RCZUw3j0t1xR3AAbDrXwlfse2OutN2LVdwSUqLTdtbWEMrFDQfxcjpL2bD+LCa24jRtSGug5duzSN36EpOpsmGmDUtZ71rOSlXQTheKxdnKSDdI6JPG5eMewDSTcZg2kAhcy0mwE30Ma7IqsFeiCzJVpuDqnZawKuaJQPF1BTiHukNsWj73vVGf3ipJcuL9OqThlWnVtPay1YVzjL+bIcccFDRZxU4dTlv5DOktm8Qu6PrR3eIY8oobQ/cPxpN/9B0qDA8lP/k4KLKohJ1mtSDoqwGDLyfArPsYtCYFQcdeCVROaYZfy8IwQ1cUW07Ww8mUUHDrNIS+vhHzz6lCJjKqipYWZNEk2+W06YIYblM7RC+sI8hdQYYz6qinRecdqEtWgzmb5FLtjfP0/qks61rmAt980zFE5xDvF2YMzeMv876Gxrz2iX6riJe3+S0TSuDwOgO8easCfI00cfyM0aj4shSWzrkB/ovS4FOeKUZFJ3AP9nizLB1xdtZdne23raA5bBSj/epsB83hM9b0kllUB300aqdZdmLMpuIHxZxKoQsZWyA1SZ5NzZ7I1sUtZpYLkeuXqaHbXZ9JNkKWZe2XZIOjv1Pp1cOwzegdRN7qhEulAbAg8z6fLJgJ11APZlpPgOM2S7gErd1cwWZXbt7bFq5ZxpKb/vMXbUmVYfE3A81lS3WQK9+Iy+pFscPoBrg2XeefaXixI5DNuvmH5Dj5s7ns2a1kudSRLcxPITurDFIetZAdS7tLM1YVUOP6xzTuyhEo9JBC1b8UUSJaC59FvAB1lwgYbNgBnzalMy/vn5Q6MY59djFiVZYtJGnqxGyUTNhyOVEwHDkKeSODAiXLMFhxbAy3PLiQVI410hxHZ+YbXE+n389i10wuksNAEac+tYAkLUSFU3QdyJ21kmxrH1XN3M1+F5NmL/a1g5OnnkBJxxpn1Cuh3nAobN3+FZp9X5qj4kzGnquxe/ILGTibs5lyf1N4+Cww2G7Mcg2Xs1Fn7tFRrdms4zdJdrL1G22odubuF1wjJRctxkdUkdmHyXRSIYOOVd+kCrkDtElfmv0deJ92GP6gu2eS6bfQcoF9kDpaun1C5zh7hHp59M6YJliXq4xlX13Zx8CftCSRZ40VkexOtTIzlEtmgXmy0B6oItSVELCKAQVW9Fya3fx8neJ6clkbaLJ2dTG2wqScyit8WLrhNbZwwIN/q7aaiau3UKZyK8k8vUVvF2y0CFwSJgjqHKaxK+JxtWIC5kooCSSSF6LXlzp4F/AIrGwj+A1hCZR1wom1TbBnYXYuLCHhCXlkL+cfKG0w9zR7RXvZZhag/Yn84jupn18rbPOZw/xsis0Di/toSEWTTVs3mzWqfqDESinmEPWQ9gqTycliDBsWzaFzdh+oeu4LWmp3H5YWTUHN6b/h4yun4HGLFFoMTcQnrWdg/a5xXP3mHyR5cSuzluoj0yBpNuuuO79l70OK12tngdl3aJP4FCbZKsJq6lqp07mRQnv/ZLn2Q1aaMYdJSkuJ8TEdtDL3K+WJ/KDrc7eRVrcd09DvIt2qAVpet5bFxE7B7rWzcX94LdRvlMMEBUU0rHsN+qMWoquuL5945RL99U/vuoy0sOZBHban1Yv/YLWT3X3UQGV6i9nRqF5KXD2JdVVpouO0Ss5hjxwbPS+UtlVX0YI0O2pqe0QGUYtYyY9aYhNCqKX2Hwf1Z2n+OmN2aOQGpdSNQ6nQIPhW3Al53mLov6EUhgck8VWMKrjNL+DHPbGABlVdTjNIj7HMINJocOTXb5rOrUjmLAbb22lr81OuPngxlY7k8l9kVsE7PpoknjlTkuhFWqnoSe0GHI3lnpJyxwGyunCLjo+xpRd7h6zSTa5QVYMpqSVoUm3XS4j/63f0fKWG8dx3ONnTBv2B/zjZ5QqW0zN4sD/AH1Is4lfOXMVGfBbwFz4O0cb1jDX4i7NQ+yry3WnM/9/OPaYoD2GH3PgmhW4+AiNgcXE5mSskc847HoFU3zTeVqjDnYEmitH9SpM+7uDmn4ogFTcRi3edwejD5FClNBE71uzHWFMn8Ake5CO7l6GFjQzK7tbGYJGTEHbbBe7l9cKC05/ow7Ie0pkWgAn+T2HfntR/+avKMyFXaM2bh8vxiaOk0O1iGOyfEcFNf2xAu9+6kmlvOmm3nGTO3+1pk+sBC+/3OVTy9jBZGqriX1evYWN3A2x+Ng6MWRz2jnmKwfI6WColiYppF/HE/jLwLAoBKh4LOTCFn+E4QLdrb9C67yewva3sX37cHzHgrh3O6xu85JUUtixX+aQjeK6nSYaJp6jwag5nVt9GSqE1tK9kkIYmJ5FcRSwViZ7F61lLadjYGszfzATXRRlYcjYLR03SQIMIdXQ7/BRlrgVBW91TuO6cDFc9r8LgqXRuwYlg7n5bIRe2/SjfGX3Iij8SAhs1D/DKKxg/HPoWbzSUgklpCXpPDMOR436YcHQc9g98h8jKAbhpX8fvj7PB6O3GuPpTFLRXB8Mm4824hOaiQ00T3O+SxMUbNAUzjTLAbQLiqkuNvLytGZxNiIU/S03hQJEeejTG0F7jdE68pvzfj/P/SXBQLZcI7uTmaj2CrilHUVrdUlAnREFsRSwIuCJgycYwOGwMvVl3+SyzabBL3x2yrK7ALrlYaHgghZUT62GX8ytYrPAT9LrlscJ6EY4/+hgS8o9BTLEDNBpLwtS9Wzi3putcp8Us3lxJif03f/XFRQKJnQa8ytceDDf6Ah9VxgsEwtOoOsUMB5NyYJfbLsDaKBALcQVrtgqu7XIAuehiuHDrORjErMPO8/G4YKs8HukVxZS7yuh3LgS6b+eg+GoR3L16K6xXmAarUnjOPm2Eu9yjxtMe2//hX/Lp4Or7xfiH70O5oYJoUNURRa26U7Bs8zkQzhgCqYvJ0Bw/Cd7/jIQE4XzQPeQCIzfl4f37OHjWrYBuoxrBMzwSPZq0MUG5H3xra2FI8RNIho/GvXkjoBEg4P8DThDytQ==AQAAAACAAAAAEAAAfQ4AAA==eJxdl2lUzwv3xRtQmSpS5iJNEhGV5Lv390fCda9CkcpMlCnFReqmeboqEmlOk6kkmVVSZIgGMiYuqQzRQKbq33PX+q/1rOfFeXFefdbZa51z9m749IoXUg/y4cYY/PnRG3Zux2Dx7gr2+DsiLHUrLPoRN97NxZaQ5Xg3Ux7aNkp4ni2NOz6XITO3N6SkCrs0k8yFkaq/CRbnj7LRrBrr72fha4o2D1XUIPFzNOIUh3BQ7nHueOjOY8VujDgwnu4VTUgao8ry9z3FD11HMOduBGTLkjBpyQ44XNuNMLNFULTSQ1SmBnx/6WCLzVDk2X4XOkf8EhLLl3Rzvf+6GqEnRM+egXnKWTjtM4C7aqwps+IWdupd5de03iy7/Y5m9yqo9qkSem6J/H67kEHpv/GVSjS3VKbwjHmwkPYznRdcmiAd7I2BGZmoUx7FPSXGsIlbhsPNyrjg64mxazVg8vsQrNm4AvHr44Q0o2vivCnmCLLTQJfeEZQ+KoOtVzQDZL3ZGT6Id3P2cNq6KO4YcRuOq5fyH+RBpcSAeZr6dC74wXG15Nvnd7G6pzXslk2QNBYlIaI9FidHukMS8Ac6fq3HiuMbcVjaBZ6mw3FjbgHajOT/1dr4D1VhgN4UrlS1QNaeWnhO7YW/ji7gpuGm7OEVAJ2mK9Qct5brujw4y2AWzWpVeDLoCQr35NJuzxpe+0uJz770o3a5D96HfKHf2i/4w3Qb9j6KREvIXmjvnIA2WT1oxKljQ58eWGyrytAPrdNX9Z4vrG58M70xrg0d0w9DfWETemx+jMDCUGiVfEVfJ0/KRFch5GI78tZOpIXBKvpmTuBaSQsXJUpxw8BgDhylQK+h0jyiYk5Vs7P0aZUXS2+f4P2ROXgQ4w7r6lBEF4/C9XltglGHLGREbxwMHCcs3zkCjvFuSCuVw44UV2GlVhkKHT5j9KVWzLipjx4OVjh7yI/XXmSyfUwf1rxX4NEhUjSlEW/HReDSMmPWVsmzM3k7N28349EF+oxyUqSfXQaGjq7lK11zWMaY42s/N7ybNI56+x7gQel0xG29h7LsVqFg9yCO1HCGsGk8mqbm4PD5eHyurMBC5V10dh0AN/cQHjLpi5SHw8Szl8czQyaGG9sf85+SiTTK+o7pNZpi0ZpR4uqIcJ65Oop1Dwx4QaiBq/MxyHUW49TxNsyqUmZJnDe0e8XCsnA+YovcUFjhBtfhr+jh74MF5wrR9CMThr4JOO34EIpzMoTUfyzoXWLILa3voZX7k/3vDxMDW/ZSaYa9eNr9NSPaDHjg6GhRRimfbZcjeGBib9HeRl1sHfyKaqUu1JBu5Mp7M7mqVzg0HsRi9sfd+D41BD5um5A04RTm3wtFxNpg2pf6o3amiKsHxqP1hwpO6XxB8oskfNBQhmfCYn7VecCXxWc5psGP+fe9OMKKDJCsoMfy7TQZkMoyoy3MSvwbmutyuH7iBE4Y0Ze5lmpU35WH60b6DO7/GVoR9/Hyz2nUqDfmC8tenOw4nt6K+7i9Mhny618LmTa38KSpBr9d3YUhVyKwrbUSrpfu4NaYafzYS5G1Gw5ybNCf3OzyFvEFpdgnH8Aa5T1UzMplivEfaKgcSN33hlSanQWHAbEweLMQ286awCIhiKpvBlNloSHtxGYUPmjHsBfWvB8QyO3qJlCafQMrzytg65FBTMpfxODUNaiXUucgH2vU9YzH9Z2LGDVoJtOP7kTB4QhaeVRC0cWfrt5bqbSzH7/bZzA1PhE6CkmsZgR3ebgy6aM0RzQdh1VFq3AxqxP2DRGEyxU8rzos9LfaNGOeRbNkS2qUZAtdJV/XZ4lO+yvFZNnfJUsWDJV06FaLXltSaVN7QJzz8T08wm+Ll4uWSnYla0o8bQLECp+DHBAmLbauGiIZIrzn06TZEjsvN8kE18uSDaKRRO61v0TmUIW4q8hEMjjzlOi0vRbZ0tEYmh6LusFxyNZ35AcVewws0YXETwd5sbrI36OLqyrXoK29FV15hP8CH+rnncbxF3q0i9/HSztmsKFfmFg6oRRhFeNEwVOJr/MFBqf3ZpZqOB1cPzKuM5kbI0yhazYEQdmT0cNfhfZdBbiRpsSHbpEwKvGA08tQTHEzQmftFJScC0XDO03o70tFyxtDnK+fBLUab1ivCofmUXn+1jCTjl0bWbO7jDkhLiipvoWQXpVMKTnJ8NHTaNkYiAJdaa7pqITJTQ02mM/FdedsTHbvibXB9YJP+DPhm/QX4bGDMnu7lGJuQgZ9C88gsMsPCxuPwVImCMZ1QThdkQgrGwvI6usis0gGnXOyUOYzHVULDyJm72Z+2+XE9PqBNHaIwECZoVT6NYtqOMzVog43yXXrM/sxtEdE8f0a4Mplbxi9/inItFULejtUYP0zQ0h4PZdSP89x9tIILHeKg1b/ILQELYOVngeOzJsEzQUyLAx+j5h9cvSP2ocV9UOgWj6YfdvbYZeizGMHBtDt8jlcm6lKmc4j/JbxFo5yDsywGk853XwMNclBR+NLFu00gVd7q3DI5pFg6lkq5I6+IHjLxQn1tiXssfgM3t/bDOdxKQi58xwGX59D1/0dTsvuR37aTazzNkPOT0cEqZhSadogJOcPg+djXfhbOWBwxwxE/kmamC7iYmdtGi/4i15J9RD6l6O+wBU3B/YXnz4spJDgR69iGZ6beQVj+jpB9tMx4WpasuDc9YOK0UZ0b72MynH96BagzhnLTjBBPgb97Rfj44XFUHgUz3uPl4PrLKHeBIQNjcIJX1+Yp4fg9byN8LsxGgETpmNiyB3aFjbw/j9O+FVgT0dxFPPHbmSmY3++WLUcfz81RXvHT0Ev8KFwYly5YHg1TRi7I4ZR58Gd85sx70IoR8TvpeftYwiy2gaDkE041boThxQdEe0cipZWR0afjsGWgBgsXeiKqlFGuHDdH87BEiRGpiFE2hMH+i1GbsxEmk6LZVieP0yr8mB5UFHMPeQPKcOJOB2lgmUVRcLSZ6FCY+RwnDDPw0WpPDRtOQM9i2Rs2lOCu6oxaDZL5ay+SbgunMP3iDCM3eOLtP2TMOjDDrxySMfBOcGovliIDx4BaD7vCr2RKQi/b4PK4jfdfkSJclLnWfV4DAyM4vliuCV7qKYjVNkEal/qhPT2QsFjeZxQNUMBeP4eLWMD0d4nBOtWBuL8qUNo+SFCP3kuDHTS0aei+16OuYNFs9zQVlNB1bPJmGpQCkfrlSj/pI6WW0+Q9cwNrf4T4bLVC/I1l6E8OQcril8geng2Bl2U5rHndRzZ8wBW/KOOZ27twrozKcLtO7lCz95a8B5RzZon4XCI84Gr7TrEdv+Jo3vTsMk9EgWmadw91xthWpOx8fMyRNq2YLa2D7anXsb6TUHo27wWToIlfPTMkVNShMyhOWiu+QzjnnpcP8WCCRvGcbD9O6TNCqLklbIYVWeJgpsPhSWnCoU9UWmC59ifgu5QNeqY7Mewa66If65MrR6pyFSLw+SJdzBmhRwzgt5gxrkAzOjox6oFgZhl4QAVV3sUW4TD66Qavpw8jerIU0ioFCGX7wDnURJ2TNZnaG9tTlFS5LF5n/D2grRY691JqfNtGPVxDRQu5QjOhqWCSekPoSb/meC0RA2xH+Yj+2kzFiokQ+KzljWjf8eci+bInpgHg6gf0D1ei67kHci2K8fJBmts0HPHoj834bncQ9Q/OIQPF7s1tH2Ls6qLBIdIJTHJaR80A4zomzoHc+7N4xazx8Lj3XXC3qctVHfPFnYXpQv91PvCJOYK3/qu4I/YQHR8+YufHHNQdFgQ1l3KEJoqpjPfv5RHvfejIbAFJzersFi++84+kuP2sFyUjveCbJE8G78EQtSwo7v2W0hZXMOI3MnIuBDGXkIDuD6WMm92cdK2E7Qo7AOVPwJw2uEYih704K1maZRk5CNVYSoMRAus9FXgj8rgf33uzRu2wlFbf/zukoTp90u5zaEfp0ffYWbmUzyTvU7r5jNU9emE8TdF2lXcZtEpef7dHVb8NM3oN7MeTYVr+Do1huVTfcXGkD6iRXsNxz68w7oPo7n70TNUTz0oeLv0RcaCR5gf4wVRU4q/tM14q8+bf/muHiOEac8i+HNkldCm7yMY7K7m1DOy4v7IIbQukea6kGuYXf0ErqiFyqcBdDH9iC1nUmCZH8irZfn4LvuWvucC2VyUCvkHV/Bq2Up+LhmBQQfX8MlGaVHHo5iWY9eLXeaPOdmre99PRuGdag3UMtf8y5/7eaqw72cZLGxe8j99p2M0TytlI+LnDlyySqRW+3sUxE3jy/wWTO57GH1mGbMpzpZhWcNotiyG+v4RjLTYj8/dmWrkXQu+LprM4omzYNY6ih6/HglxZfs5EWncLnOQWkeWcLDuPMxsyxNyrPLF+wmywvKpfjixuA3BWePFbw5n+chXmho+PnSf8RCrz8ix193XnJIMmpnosFyhD4/GjqVblQadDQ9D8Vscc6/ocOlZkUmvwvjQx5fFuj7McFRibLqPOChxIUzHKkBOiSwvnik+WkjsPy5iUK8x/87+/9Xcck2i/j0dc5MakXLpE664LEJd2nYurpmA2G8JQmVHGYKjo9FHcyGlX52j9d0Yam07hY+aF9j+tJMrV9TjpMafvLdyOl9N8GZCkDH7ao1j/I9YhJ8qhKTCib+tOEElreVwWfJU+E+m/G++sk25ZEfaW6wJvk2Porn4u8gDPZ58RLW9CxZ0DmG6iTUCHMfQIGUkTjhewkCpu9i9rAD25+ZQNIhkQegjxP6s49KYeMzu9OYwzwLs+RGHTYHW9IrZwTX6gzF7gT/nPw1FlnEP/C9/mtkRZJ5IRa9JzWycnygYFk3FgdHXBUnKbsF+/xlM+9GbpelFwuQTa/lo/3nhpmwR5iSu79Z6dHdmU+PmcYbcHBjClsxP9LxjyI4+1pznZ0vp3Rqc1tYFqX6a4v8BQWPttg==AQAAAACAAAAAEAAAoQ4AAA==eJxdVnlUz2v3VYlkqK8mpLjSVSpCxlD6nvP97o9ShkKGkFQqb5ObqVCaSEkaJJRKJU0STSIlcVVkqCRDlClzxsvl7b5r/dZ6f+9+/n3Os59z9lr77DkuIkF0+R5+N25EXsZxlNiWI0rqjYxnoTgoroOi3zFw/R4YC8dhsVQLTuesMfRBISZ/SUNppi1lbOtv3XRQQionXCg7QYv3LLlH/WeqsHL+al50RZ6nLfJni4tKbN+ZQSMjppHIsoq6piTRA40IDro/lEycRMJsfwfcdRcJ3R+D0MfuHeTHRMMxeTbiF+yETL5I8E6RFzTKluIiPYdPWylSbwyk2Lp2S4M3FnTRMZ8mP3pD+7JH8+vj9RznYMyGt0w5LOEN2cyz5OWZw7h+y0wedseZhqoP4tp1IbxOrT/fd7jGfs59+ZM0DsluImG0UiUCf8TBviwfClW2+LDSHhn7wpAWU4blEiss3VoofdhLhL6aEzn693Ks8Xcnq7cuNPpdORX6a/CwK3s486wJP/Y1pPblKnxlaRGtLgygs2usudVjJMf7adGuAG2eZ3eAR82rFu+Tmkni9y2je+fDMe9xPbbWe+LXgpm4a5iPjpgiTAlIw8KWC7A6PQfeuQ3QuRNAvXoQc2UGT7s5izR3mpLaCiduk05lDdUg7or6g4r1FXntZg3W8FHl1NZEqiusoTCDVvJ7mEfPfQfzqavyPNdFkbt/JvPxI5r8uuowV7e/hfr4EjSfC0TGhhC8HxKJjM2JCDcvx5LFP6A9PwOX7RdzlmEMtTU20bgdmryqPJwHej6iXh9uU1NULT0JCSOTAfrcXbOO3jQ6UGefFCrc8oB8Ugw5SGsoZ52S5epT8eyilsW485RKB4fwdN/93O0vEiY7iASf/DBo6JshRroLsolnsU1fH+q5h6AaHk/ZOsoszpNhe7e+PDKjg7hWje4cTaSynRIKivCgd+YraWp7bxq3/Bxl5iwgXYvF5BMWTIG+s7hAr5J2yBnyh94zOeVzNJ/RPkd2fum0UD+Nnqa14JdZE/KcRUJC9QzcjamD3kaRcEXols5/kk4rtFro5+n5rHJzD98O28lno47Sy8d/0GCfd1SjrEhRKcF0+2cc/Xa0gp6UviK/4SNo6op80opWYnYSOKWKWbfhFu3WmUw5Ps00MVBMlvfsuOR6DU1Q+IU7gSJBv+MM9qYMFl4b9+OsAmeSUWmgDozn3PJg/mOYF19bMIYHnXCl4PmHSbmmmXAzkbZs86Lmvz6R86AzZFZaRg7aLWRg0EwGuxNp2alIguoX+tlmxZ7hs/m+3FMKzLnFda77KODdWr7h34tdlr7EtG0iQd2nr2C3UV64eHci1zaMZpsvfXl/bzX+vsOEH2i4U47bITpQUEx5TcH0NdWDqpaZc1NtA5UtvkE7sgw49O46WmWiQ01aZ2ihmzJfOxJEDb6z2UrbkeecVOHZx/+iJw3MTTZdPGBtIOcW+pLPghcUrXYEelGawsp+xcj5l0jYr+jAtbGqHOuTTFlUSzd3ryANhRnkJe7PTyJT0Pa8Dgq750ma/FXY9uo1GraglCwsPTj5sxtXxahz4/VJ7NDeRntlhrPOZCUe4DqCL9Z/p6LZZ3hVtxV3X/Lj8tQ5RN8O0ZN71+DVM/eozSJhwoxz2HMkGurZcuxa/4hKKrR4y5Ji3p8Si0nt1WgwzcXS+6V4/tEeMr570bknhoKGmPJ+yLCxlQv/HlZJtVkm7KbdRQYnLfljcDkNmfueXKLjeNWzagrseMEbwzp5wsr3VPljBc0NU5fMaT2EDNlatJ84h/uXVXHD7Zf4cmo41Q/2xJOOWPT/dEzc638QfkPeeuyfrvPcm/Qte3kpY0JDjjTN/UCPx33h4qB37Ly5nEuW9JeE/faIZxVpSebu8Odv2ywkussfcq/e2/FKc5h0eHkv6f+++39oWScS0s4OEhL3paH2XhDmSLZjr2UePjoaYWH+YIxJvoS41ykwTemSDJOcYmWZY7yvdZt4bHdvpofJlFBdTC81Qzm8rVxc3HcOr0o2pitd7izr68vvTTtYPvYIjX5QQDJX0jBuQgMOuhhD+EMkFLqowLNHf5ceft3Sw/B0eor2Y1H4mL4O9GcVPFoVBM24jahNNcaIImVht/dutK7W4Z96J/n+xYW84mtf3tJuRvV+C7hvuhOH6Wuz9UE5Wh1hToYmvSkzeYjk8lgVLutuEMcEfJC6jRqMKL0L0mKPKTCK+lNq5XpTOtvtslTRVSQsH/cCk/YfwMzcjTD+oiU8tt+NhNv9kFTpgrWuDD+JC95lrYGlVzp13Qrhb3FHybL0Fsk8fUOD9j8Ry70cyuK7k9hwoZidrz+n2tvfxSU/59BruUF0btRMGtAWCp2cMow024PnwlKstmas/TwWzgvU0RnQH13rr+L0Kz9M/qaHyx01GJmegBjZVBjZJUN3xEH8kDyVKp2XxTJJNJ2pvSp2fsuonxQLtwplaae5CbPZbl4/ZDpnjVchuY9BXKFqRlEKMkymBpxmvopdveKQ5x6BlNpGZLXU4MlakXDt/BV0TbwO77j12PRHNJ69SYLEPBDnxXtxMm0n0kZl4G/Ts1T/ywNr6W/Ej+ol9BsQAqNLl6BmZ4xyi2pYn7uAlza3ED9zAPukDKfaycYc/y2NEkeHkDwfpJaUQOrY9JjO7/2EFePCUGoWiPD867imeAg1IxMgt6cE1aXH4KRmgSO7DSTDrbPZ2VSDr13fibJDSkKlh0hYUV6AAKXNKPPdgPWqfQT7WDMMHVqEArNOdGn7YHvpQTR7bkR7v0KK/12fNKscxQdHb+a0HY+pwN6QI+aO5mYddcGhyA3z7xWhJqMCfW1i8GrtSZg0XYSCrgIdDuuSbI6pljhufy2pCeorWFEhwm3GIsBkHy6cbYGB+DpO5/bUTlQSOtQVhIMJIwT5pZbYFWcK3bxWZOq1Qc7rEAZ5Tubp31QlDoeT2LbOlIrE26huhAYX9uyVzLVpcN1wDcKUfLy9fBLxCYyvFIm3NR3oGCkv2O4aDQXbRvj15CG7ukYsnGMJwyPb0G+njHDVcRtK3XpDV2c5Ru5Jwpg5btD6J38tKYB59FGEBnzE13cR0pzITnpkYyE5Un6RPh1aRSmDFCWl9an0x/dBwo+wLszfexVTxLkwW3sFbpYDhR+OZVjpKBLWFJRhzNFsDOn8gV6LCyGjKSf8ainChlW7EL/6Iq7FPMPpec3w096HNn9N4UKfa/C9p4O/9sdB3jlQmro9VzpJZI/1Ru84p/A0n/+Vy4ZKW9h3lwy7hE1gW+8zUsmvR/h86AM+SyvwrTILJ9dIkOVQjM+uCQgLTkThV3u8LvXBmgfDhA/eIsFwdTou9njD9bI4KHhsx62ChQiKqEbch914vOgZ3u6Lh1WkknC2525dQDr+duwnvJk2naMPi1gz+TjbJumScXQ6teiVU1jVOL6adgdeB27CeFNP1nP/ghlbW2FcbI7jfjX41PgTSZuH4OaOWVD8dRi6x/2gnz8BGuvlhX88ctLGCBQ5V+BsbSp03SPhfNsdDz1FQl71fbxXdcBI3TeQlnyA9nQDbot2pIm0ic+nL2IPxxCW+xhJC2ZlsJBQg667y6SPlVuwY6tIUDlVDBMbObj3zN842h6pG0RC0faP+NvnLfjRCIww8ZJuWtKKrW3eEOv0E9yu3JZelj+G4F9uGNR6Cbmq0+AzLgj8uQafe/7iVHQModa1NNcokJIWbifnExWU367LthcGs3W+At9s9xC7Pm0S3z6bjt5m0Th+2xHjdz+S9lFPwD89RoeG4IdBGDbKaKNY84z4c78F9GhmjzbvDiGvewm8Lerwvj4Vd3EUiple8A/eiziTOfihdQrJ9zKg7mKDhh4tZBWXcM6XSj714Rx702b2um3NJnsPs2P7VwqpWilu7eMqDqjfJK6eG4cEu8VoXLEBhyK/IPJCMt6uiUfbn93/2YH3zWUpYOoa8e8Plah66FT8eF8HyC6GNPk3LtHcgR+xJ6EhKy/IW4Rg2Mt9uCRxwl17GekLm0Z2VHNnj7Jynlx3nUN0FCWvmzvp05I1PP20OdfChZMfNdC2Y18o6naF1G5UBTQ/JsNOTQnjtGKlKoFp/8nZk0PzKKXKAMsvJFKcXx+28h/PLj5l0BsbjqsbVRHjFoq4l4mwsNeGKLJIouAmwV6ZdAhOjdLQZ2skjlmXuUauggeaRLDaYSOJ6+ZUlrz9RJqdN3leuxNPtxjFe7c4SSYOfoBQzsfNllJs/fqY00+k8z/8rzZFU5U4WBwUOprbmhLn9Vc8Ls16YYQpU+3hmb0AstFRuLPIHP3uvsS/RIVID87A6y+10nDjTcictRr+hcFSu7nhrHgrmA2k3TyzOZTzDmSxfsV8fnbjJuWtNGXHJRM4f3IJ1AYa4vRIJTi916QXtprIPDCJnj9IEr8tGiM+MD9UIo2ZIHmY9ZYUDnwSezbP5aahsby1QU8Cu2Y2siqTVlTaSjZm75fKdsbRpDMd9D3FRrL5aCVvPTie335JZtluJ8nhMWnkVRjBkzpmsY17BCUPq6TIy6FU8bMZ78e1SzeoDUTv+mr672xSMWaAWDnpuEVRiaxE77AJnzEyllj1CpUEZxVR4+B0GmW4nI5aOJPRhLHU+dd3KjbOJLGcMasdmMYFF97zrpMrOb/fUo5QlfCiaD3OXTaCJ5AJN/b5SZnZSRTp7Ulmi4YK9/SnodnPXlrk1t/yv/nzHWeJC/P7i+270yV8TodG39KQvCm5SL8tMuXA+dY8PMCR3qidouHKoZT43Yoevl5HmTtOU5noC106e4RzsqO5xFckcQo34fB1RZTbc4yeebDNiRW8OO0jrTuW9J9+lV/aI3anslRvoMH/4/9To5bWOZy2yPa9aV4wMoxerNtGuyrH0PBib0LFHp5xaxznHBxDIR5ttOTVdGo+s5FCbvvQgW3p9Hf2Fdqjrc+SxFM0w38ATfFZy6nnBJaRD2C/2GRe0fYbz8qMpH8D3pDO1A==AQAAAACAAAAAMAAAqCwAAA==eJwdl2dcyN8bhoumtGlHE1ERPc/5CklCNtnZI3vPnxHSNqMk2StSKqrvc2hJirR3yWpPK5oqf5//u/M5b86bc9/3de2R6Kaj2VP5zZNpkP6jntb2TOU776eDQUURTTOfxt2+ZcChvFdkvnwav56UBTnJkaR2ehpfsiYHhjy7Th18Go/IzQXXu770qW4af7c4H0JNd9BrDUdu/KYAlspMo9ApjjxkbhHI1hnQhf2OvC2pGLZdaBUP3HPks0aVQvq8UHF5viPP52Uwy8RGtJOczrM73oPedZnYIaOm89fCBzgW/hX6r57Ov8h/gleh3thybjo/f/wbbKgvwNL46XyL7SJ0V1dhCU3TeUzndiwajeyezgzup3EBhzitYL7TZ/Cduh4YL7ixXf/N4NMSfXCDYwBb+HAGj4o+g4pLHzKb4hn88WBvjN30ghlIz+S7lnnhqkNZTMZ6Ji9Z44Wy3l9Y87qZfMm1YxgZ+IvlXZzJpxRuRPMFfQV6OZPfkViKEuX9hRvfZ/JlD8dj0ToNwX3QLO56zAhDGwcLm2fP4hL8F7juNRPmHJvFDe/9gpC7f+jh1Ak8qTcZei7V07kDE3jbmzew0L2I9t6fwDP3voPwfa9oacEEbv81E/puiCTbPra8TSYHnBdeJxMrWx7zMBeeOfhSvzW2fItjPqht3U7fz9vyk9qFkDxjKhUl2PKN+UWwe4QBxTXb8mT7Epig9Vu8ozuR69mUQnDZQ9FrxkS+0fg9/AAmbj88kbePLodFqa0xTo8m8vVLGgF8f4FQMpEXwwL8YeCL+jJ2/PDXvXhpdRH2BTv+F06hTo4Ka1hvx69a+eD2b8hyLtnxmkN+mKC4ksUm2/Gptf7oHejGgn/Ycat7ATgqJICdHDyJ7x9xEUtjH7KNcybxLYvPo1vqCzbLdRKfl+uJw4uymFX4JO7ldArzq78wzfJJfNGp7Xj09y/WI2/PEw3XotqpvkKVYM93+dpgrbyikL7JnvceMcEXFzWEiEB73v+IJF7QNhACUu353a7vsP6OmXDktz1X266K7x3+UEHiGL4kIxmsoJ741zG8Z+Yb8DUtopt61nwtfwdfBr4ij5nW/JhvJjCZSNp6xJrfcc6GC23XaG6oNfdRz4XaWh+CUmuudD0PjkZsI11Z4M6eBTD8whSSROCHFhdB2a7BVLcBeM+nYlC+0yJm+gOvvVIK29eFiM9eAXe4UAb+06zFoJ/ATZPMcK/Tp5jjBsgf3nXHby6dsH4u8s333HFQ0Gmcfhx5+eYLmFxcjCOfID/1yx+fnVZlAz8gH3A2APs+ZqyrH+Orp9/Ehekr2ZexjB+yC8YFv91Y2mbGE+/ewD99L7PwK4xXPg3E++qP2KU0xuUt/XG2cRw71Mr4jSte2Do6m600EXjZlIN4076CTV4g8FP/8jXV6TczOyXwS9OdsCOqr6D0VOBNzqMxU1AUfn8WeMIiBbz9UkN4rzSWl0yTxAOOBsLLCWO504F+OD3XTAjZPpYLlxVRqa6LenE4f6KeDBtL6qjaZThPmZkGCW8K6V3AcG7J02EgT6aolOG8ZmkGbH8UQZdbhvPVPlmQEnSNjhqO4NUqOaDr60Nr543gme25UN2ylaadGMHjo/LBv8CBzCNG8FtXCsE+ZhCpfRzBz80rhgqzn2KHgjmf278BbJvui59szPnFUCdky6zE11vM+d5xvnjhc1pMaJA5jy9wx4f2f+HCG3Nesd0PZymfxQNt5jzE4hp+n12Ky00t+J3mGzh9qhqzW2jBS3YGY7CLwIa4W/BLyjewyWMV6//MgvNFd3GQ0ynW8sWCT7h1Fd+svcxKlC35UasA3LXnEUuwteRrjc6hllscu7fDkhs+P4HJftnM97olvxWxCbfcrmC7Miz5pWkLUC3qN1vYZcmlF9vgx899BRuzkdzquTw+26QoGCwdyb/+lECv7xqCjPdI3q+zE5wPGQhNsSN5mEYXjPxrJuRVj+SuXno42beLhkcacKv0JAg+XEcqnwx45qtUaNlSSK39Dflnz7cw3TmZyscZ8jf0Dm7PiKDkrYZ8xvNM6LC5Rg+vGvKxe7Nh7ggfOvfWkJuNyIXZbCvtbTfkT6PzoFvTgZYOMeJXagrgcYc+2S4y4uNchuCzZ99FEw8jvmHOKlTZf0+Ujzb6f6+Wb7UUv1cY8WWa5zFse2RMkYoxn7LsAkZd6INxE435vgFX8IjXObyz05gP0buB+qll6HXDmK/cfQe/SKqz7ZnGfM38W2hlOJY5/THmU0ddw1N2q5kw3IQPybuNjZGnmP4yE27rfQkvJV1mfX1M+BO3szgu5xFrEE34eS83rP4Ux3JqTLjfuc149ls2ixlgyj2/rUTorWDBk015JB+FnxRb2cm9pjzCoR+mKEkJG++Y8sJVXXAlUFGYlWvKxbudsH2QpmD115QPmyKJdiEGgqblEJ5T0woDLIcLPSuGcBWLOjg0oosWD9XkUzKSIEe3jsYt1uRfZ6bCkP6FZOipyS2GvgXX7pckG6PJ9/u+g6LmJ/S1UpO3n84E84/BlK+qxSPuZ4NHljdxOy2ediAXxKNb6OYuLR7rJo8uKyaTx00tLlM6DdUn6NPWLC0+MdQZPcZ9E+d2a/GdFbuxsvuOCCO0uVWYFx4/NkLUddbmKXE38G3nlRhJX23uNNAf+x+XxlrS5gfnBmFoz3nMrNXmL4su48zx5fhsoA7PMQzCQwnqLMhBh2/Vv4lvP4xlx/fp8DC6gtrdq9n6uzr8xzR/jFV0Z9PzdLiH1HlcpR/IRkro8pb8UyhrEcoGjtTl7du3Y+T4eNa1UpdrP1yMS2flsC9ndfnayqUouaKSpcXpclqsjqHbWll4oy5fVNcLoROkhIvaevyMrAS6pioKhxz1uN8DSXSarSmsPKTH97ySwCFFBsLkED2udLEGulYMF8yK9HjIwAYIz+okt1uKvHz9S+ibWEubshX58epUWB5RQLN7FLmXQTo8u/mSxpgr8ZtbM0D+whPSWq7E8UgmrD0RTL2+SryftgzyXd5UzZV4vZsRDn65md7VKfG9RiMx+7Y9RWoo88uNU/CYmx5dnqLMc/dtwMWvm8Wj+5W5xUI3jPa8La69p8zL+Vk0Oj9MnJavzCM/+GGN18kYc0kVnmd7ETdvl0O1USo84PtFLNnvhx2rVHi15zk8HP0BP51T4YmXL6PS4QEsJV6FT687g6uDbFhokwrv+re/UbSGXdBR5W7ki27b3NmB6ap8aupRHH40kC3/T5X3uK7E/NOhzO6hKt/ybgYeDY5nQ4pVefCH8Wj8OIf1l1bjBuEjMPN5JWsZo8ZfHZPFA+mtrGSdGt+j1wcvbJcSEi6q8eWKHbD+t6Jw76Uaf6gkjeyYpuD7XY2frq2G/lKGwq5B6nx1v3r4cma4sHC2Oi9XaIQvuzrpiaYU1z/6EoQ1teQ/VYqvyUiFC/MK6L8DUjzPtB1q7V7SqvtSXClLBW2tnpBDgRTPWayClw2DaXgfae4VronNqt6kYiXNl/01RR+pzdS6WppPPTgJsWYSlZ+X5rphLliTqkvJCdJ8fvouHDa7SXzY/O/+7R70VLolntWV4Va2RzH1lqm4d4YMX9nphlLDnGKWHpbhaqanMNVZAW0fyfBfa9xRuvkimpTIcMe3x/HR8E8oLyPL55l54gPrgey7tSz/u8od2xaMY0XrZTnpuqHjvrUs7pIsX7ltC85Kd2e3k2V54sOl2FoayLx+yHIfdxu8WR/Ktg+W412jLXBqRzxzmiPH33sb4XfZXCa4yvG6OfIYpFnF9MPl+OUPMmg3tI31LZfjKVwS91+TEhrk5fmBOX9hurGSkCPIc+cn1aAfpinEbJLnrbwOfo42FIID5bn93QZIezFcOJkqz1/ca4KBap30dHArqYZ1w/Y+teTq2kpzH8piSks+OZa3UgdKoW5VEg0Y20Zrf8rj3oJw+hzYRkG1Gvgu5SqF/W4j1/qRaBjjRYec2ilBkuFPx01kH9VOsxoZ3jKbREpKHXSi0Rzn9NOlsm0ddPjCKOwqahAfpHeQ4pJxuOTKDXH30E4a9n0ibnlqJI737KSD2fNxgr1xjGxVJw26tRQNpythgV0XpczbjGPW++PNm13UtGs7Ft/5jFu7u2j35Y04/sdAhs5/6FXRAjynPJ5J8j+kuX0WfrZcx7IGdlP1HgG1hnqwoH3d1Cg1FJPxCtuQ102jNhjjlqmP2ciRPSQZqoNqixPYn7M9JLVNA+NccllaYw9FPJfD9Qeq2CXHXhpmJY39PdvYqpBeerJCGZ3fSQlmUn9p3I8vMNJJSWhd+5fCq6qg73tN4WXSX4q3qIWStYZCmpIE76tZD2ENw4XwCRJ8UH0DTI/pIHmVSlrnLI137tdQ4Y5KkmsdgB0B+XQ7o5JW1Q3DuZ5JtM2siqoch+PDA+HEvKvI8bUJ9rpcpT41VTRNsgcWLfaibPtqwgW5sOzcRrp6u5o2Ls4AuZ125NJbTTceZwPN0SGrFTXkYF0PGavqxe7nNeT7ohrMDK6LbzVr6XOKPCqmDBb9D9TSDJdh+I3XR68uqCUbEwGPM1UcblVHbuPscO37AGw7X0dWelNQSrsCk5vraLjhDCwI02DnZtTTkEmAJhnj2bJH9VR7UgMPNq5jJjINJJmmjtUeHuzH+gYqeKWBZwOusLjkBvpcp4lw/zHzHtxI27YNwI/RCczJtZEav6iiV0ouG1TeSGet+uLIgirWIDTRKI9BWFLZxmIDmyhomiLadUoJJ383UfzqGhjgpiTMcmqmLS110CCnJWhFNROVN0CCn6FQpfiVZFOb4KLWCCFy21d619wMxxd30BqJnH89PhyLptaQ+aoc6unSR3OWT+1xOWS3shc8hiZRinYuJUxMg3LNcDp/KJcC1qfDaLmr5FyUS7uVMuF0hyeZjsmj+XbZ8CrPhX765ZF0RQ7seTaR4r/lUefVPDDw1yafWfk0uCUfbtTVigse59O2thr48yhYHCxXQOOoCqIK9cQmlwJSTpHGdV9PR4spBZRsbIDvTQfgKcNCumhgjH7zA3H2iULCrJE42q8StT8WktlGXdy6SZNV2xRRZ01/jPeawKKCiki2ZgAqhqxnR9uKyGquKkZWerBpC4vJ4KcKLm25wtSfFVN7jypK9Aljn5RLqCdqAIaqJrLHO0rIyFUVnQzz2IGMEtrqK4Ndo6rZJLNSmjpMB+/ZtbP+3qXkcLwOhgyTFkqrSyncvQ66IpWEe/Zl1L69AbKZlrDrdhnp2TbBvSRDwaa3jHYO/QqHpo0QZFa8p7A+P+BZRzvRjzjKCSwA+YZqcp8TT4bNKbC2LI/mhMfT891vgKcnkk6/BIq4mQEqL8KodlMCGUS/gE2Pg+hpagLZr3kFicGe5GqcSKX/tnuEhgs5uiXSzNK38L7NlgZ8TqQHCZngW6JFn8cn0aKSbNi1u0YMC04i2Z+5kGl1VTzYkUSfrhXAwlpt0X7xS1I8WggLvWOeKca8pOTIOsABmlimmkznIn9A4tsr+GBXMm2/JYFrZKtxd1YyRZ9pAEljLTZ+xCtyCPoEC+xtmazvK/r6phzur93ACmpfUR+1T3DUzpPddEihPONqMJ4XxLbeTaE9dS2QuTqMgcRr2n+nAg7sSmSSq16TmlAJ+ifyWFbca+r+UQVp56tZkHYq1YTWwM6b7WzDoVRan/BvW5dICyOLUmnWwVr48klJ+DM6jbZOq4eYjVpCml8aNfc0gM83Q+HStzS6dbMJVh4cIayc9YaS2pqhLridlCse0bAvyWB7ppre24aSyvg0uHw0j0Kuh1LstHT4ui2R9nSFUqlWBjisCKMJSx+TaZ8suDYriOTEx3TyH///Gu9JhephdP9dDgQ4b6Dbe8JofUsuTB5nS9tywiiuPB9adLWIWYST2qxCmNRZJfY5E06/L5TCzRdXxOz6cAq4Vg7t7Rri1alPSDm+GT6HvBrtcv8JPW2TQf8+OjiqTwRZJClg88Sr2L06ghQDNPDC8Rp8mxBBzEYHr37SYv66kbQvSRkbe2zZ6sORlGQni+P0XdjwkkiaXd4Xp970ZG3WUZSxQxW/PwliyZeiKN5QCa8khLFzP6Ko+Zoc2mUlsqVznlL+Ck1s+JDHTMKfUoNXX7zYXM2+yz+jhUX1YNPdzuI2PaOxt/9tq6e04J36jOjOv21VVBacjKPpoXITBF/WEga5RdNGl2bYqW8kNHyKJp+ErzD5wQghdnwMufZ8A90J7bQx7zLdfZ0Mey2qafTIQNqyNhXe6edRz9lAqi9/A4ZKiZTeGEgjbd/Bf72PKcDxCs1WzoTcb1doTcgV2r0pC4Z+9qARUkGU9u9v99xcT+1rg4hr5kL4iQn0KimI+knmw/I1mnRe/yr1nVQA6qcqReejV2np00LYPTlQNC27SjkjSuCa/ADxJwZTQcdncDhwfkx8QDBFtEji9x966NMSTN5/+6AOBeOCedfoaT8FTGitxcER1+iYbj8cFazNGhWuk7edAro9n8jELdepar4G5pe6sFNvrpOHbH9U6/Zks01vUPFFTXyhcJVpu9+gg+GquF43nFV/uUFBo3Sw/4gkFmV7k9zcVDHGJp8dvX6TnFoH4soZNWxa103yzq0BGecOprb0Fk1orIOSGGnhU+wtStnbAGHjlYVQ9dsUM6IJTr7WEg7suU3v3Zth4SwjYVLObbpg8g2GFY4Q+lvcIe8N32Hu5zZKSD5FofOS4WFOFfkOdqdj+19Db1IuLXJ1p+TiNFgc9a9vyt3p8YW38OT2Y2oWPKj9v3cgdfEKUaAHnZTMhBVuHuT+24NK9mTBxqp1NMfJkxKG58DA1+NJJ8qT1K7lQsp9DapR9CL4lQfV/SrEp9u86LxWAdhnBojH0r3o4LM+OFFXVXQc6k077GQwz655zABPb3r/egDO+jwYP1d6k+MbJXS0vI5hdj4U8V0Sm7bX48GbPlSoJINvFukw+24fWt8ug1oH7Jiisy/ZL1LBLQEbWRn5kt0Eafy4zIvdH3ia/uZpoteWq2z3vtO0QFcbRx4OZ+PzTtMJeVUs8UlisiPPkN0uDTwZlM8Kzp6h+X374bBHNexm4xmSMKqGPOpgWx3P0pcFtZBQJS1AyFna+KEOLm5TFiSlztHzWQ3g8ktLyFx7jsYXNYLNUSMhKOkcvVzZDEp9zYX1+ufpuOdX8HBro+EbVlNYXRKU76mi5MFraMDCFBizLpeWlq+h1RNS4bRTAn0PXEtqn9Kgwv4xeTmtozbldBg75grpK62nOSffgZ+xB8Wkr6dbPzIgZ+g6mum5gYYdzoLjcuOp0s6FIo7kgHnDQDrS7UKqe/85sv9nUZVvpE2VeTBgkb/4aN8meupQCJXmSuLEkZvp6PYiGCljal3cuJkcdYvhUZYR7gjZQtbLS+DQgxsotW4rNf4pBe3qBrymv408jgzAVaq6bHTZNoJ7ihg5ahJLD9hOy1YqosS8TWzNvB3ktF8ZQ8mLdSjspJ0PlXH+m6vswpuddLtQDbuKw9kQ91105Jgy3qtNYgm2u0mGa+LMtny2sGs39T/6B35L17Km2D3koVINNwZ2slN79lKtcy3cU5MRtC320Z2oOjgUrCxE1e+jVfMbYKaRtjDt/n6KS24Eg8dGwufVB0hvdDP8tjIXDuoepMplX4Ebt1Gpw1j6Ly0JVAZU0S4JGzrSJwU2SeWSbLwN+Re8hsTf8XTz0Dg6fjYNNGpCCcaMp6sr38KOokDK/DaevDXeQWqqO61/PIEUbmWAsH0tdbnYksSgUqibNY4uGk6ko5uy4bLFQBr2cSKNl8sFH71PYlKQHb3xy4OajxfFxQsnUaNGAXjZKojflO3JzrsQWpsWWHtm2FNeYBFIxZuinvdkav1WDA/0bmG0vQMdMi+FacubcEavA7nUlEFrpi6reD6Ffg2Qw6nNk9h/B6ZS5EVFvKKwmSlbTSP/iP64f6A3C2meRk+sB6C+aTCb8MiR5hmqY5r1k3++Np3kfDVxp8PLfy42g5afNkHNhQX/PGsGTT0hgS/X17LgwJk0IK0SNu/rZFZOs6izvRp8JskIbxVnk/rxWliZriysTp9N5nPrwWq+ttDmMYeWWDaAdJmRcM5uLoUvaIT3a8wFk+65NOZDE3xNbSVvU3WSOJYIDmIlDapQpzStV3A9JIdirw+gPL/X8CswnmYtHUib+2bADO9QqlLXoAoog7uHAulojgY9sE+Hzk3upHZGk5ZVvYM7UWsodKoWVW/LhLkXbciujzYVhWVB754BVJKgTSusc8D5wQdx52EdKmnMBdroJ0qDLgWq5YPZPDnx+g9dmh5dAJ82u1mPCdcj4VchrH08DN9t0if/9cVQ4H8b1xkPoti4EjiQ34ydnwZRmXoZnPXRY37Bgylwy3v4+NCeDV1sQAXp0jjyzWaWqGpIG8z+bes+b7Yoy5CSU1Sx4VQwa/Yxol0WA/HipSfM3cH4X5510ObuS6YjYUJ3hw7FyqcF7GmcCQkanXAmuZZNP2RKY3dUgnVeJ/syegh986qGnbtlhEPfhpCwuxYmdygLSo+H0pK3daB5Ult44DKMIoQGaJI1FsYbmtHG842QdMFcKPhgRoumNYPh5lba3v+9+PFAEhxeWknB7uVijMEryHXMobddH0TJjjQYOjae2vZ8EnsT38AJs1AyafgsTlr7Boq1A2nBmgqxQzIdLPq5k1tJpahd8A76ta6myDnV4t3lmcCLxtLH1BpxVXcWbBLVSWFCnei18F8XWZaLNjH14qGAXPD9fl7cPKJR9PfPh6y10mLg3SbRp6AAksuDrF9rfxW/TC6ChKAR2OL3TcxxLwZJhbtoKPdDDAwrgfvTv+HcEz/F5L5lYOygz1zbWsTK5e9h//rJLGzHb3FCZjmkndrCyqpbxcsZfVAhz5vJrWgXh4fpYMyXYIYFHeKiA1q48scTtmFGlxgSPBilJZLZpeQ/Yp/EoRihXMheCj1i7iplXDK4jn2P7BW3ra6Ev5Zd7Ly6BMU5VsPCWzKCaY4E7WuogWFDVYSE05KUtqwOeiK0hYVT+5BHVz3kobHQJNmX7K41woNEc+FUQl/a8KsJFvdrpfSsc+KM84nwpKuC2h0uiFFdySDVlE2m8X7i5gGvYUV5HC0cc0mM7kmF6IxHdOqxv5iZ/QYU4i9TlOFlUfROh3Xhp+hTUKAY8uYd7Bu7mvqrBIktUZlgqDOWxnlfFZ/Oz4bcLjXa0hssCu9zoEcsE68cuC6+XJcHy/87J6Y23xA9T+fDnn19xF/rb4lK6oVwf06UtVH5bXH0tiLQ8bbEeU53xaUpxTDy1D08nn5P1G0qgfyX3zHc7oHYk1cGL/7qs/cUIj7vfA8Kgx2Y/MhHosrnT7DSditjIaGiaC+JJZY+zEU/TKzarIMnba8x/4Bw8c4WXRw2J4IlK0SIv38NwbyVyezHqUjxguMkPLKjkA3qihIHFQ1BI9c6NmvPM3HYkQrIONvFjtRHi7svVoFNtozwaHWsSEdqQGmxilBSLIq3xtRB5UdtQXoOF1ctrwdyMRbGpD4XFQ80wpmv5sLa8XFit0UznA7/TbMH9RW3OiVC5fUKCu0vI26KT4ax57JJ5o+cWJ+QAn6ucbSuQUHMvp8K9TseUVKJkiiufAMTV10m3TRVUSn7LQTOOUWHYgaI6/8xarnrKiq8qyn+SsuA06sEGnVRRyztyIKxE9Xo3Al9MUvIgZyJpWLDDgNRxygPLCTPilNWGIsPrfJhWL+/sXdnDBGHvSgA7+Q31r2CmXhieBEcPGCFy4eaiw9PFcOqzvtIA0eKPkklICH8RHWp0WL9/XKYHzeI7W6xFsurP8C99w4s8wsTv9t9gN+dW5lZjo1Y1acF7p31YZ4JE8QSyf448/o1VhFmJ9r9MMTfYRHMNniyWD99KF6PS2bBPlPFJ2iOUzIKWfvB6eIqM0v89r6OLXCZJW67VAGBjV0scsFckR+tAoMeGaG/vZOo5FIDvz1UhM2jFom9+nXwtr+O8HrQUpH21cP1AGPBUHG5OK67AfboWQiuf1aKbdebIGnOb0puf2z96nQiaEysoI8e/tabApNhx8hsajX+z1qHpUDq4DiytJ1uPVYuFfRUHtHmpTrWy8rSYJ/EZZpcUzzm9qu3kPHDjXaM2TvGr887cHi1kubucR59Mi4Dft1llNYlFW2zIgvuuqvSd8fb0StjsuHO22Lx2IDe6GiTXOj1PS1K/bCIUdPLg90WnbEZRStirt/Ph63Wn63TP3rGnCwuhPz11hg+70bMpN4iOLs7BC+kxMRc3lkClpEtuBczY6r6l0H9wcFsUWhVzPbL78EmcAoT9P7E5J4thzOx29j5afKxHdQHdzb6sL8SA2OvXJdGza5rbM8Lg9iRtzUxST6SVe4zj93kPhQ3a79iCy2EWO/jVqhqVsTSaifHWs4V8LlQz9jtubGRhX9gneMfFrpseaxJawVIm8sKOuqbYrcuqYb30SrC2cy9sUmtNRAxTkfo9TweO3BjHZxKMRb4YM/YV9YNsGSmhbC7+3Ss5oNG+PXjF034YIGqoxNgRsUXqvg6HB28XsLdvCzy+DsUL9S/gs7kFzRM1RQdfV/D/GcPKdPICJl9Gjy6G0C7rAfjkD9v4O8lN1KfqoefrqXDE5mVJC7Rxm7DDFhRh+S8RQPnKWSBwlsV6j2ijtQnG/bNLxLvnFXBaw05kKvmK065qYhnzfKA5v2KrY/shxrP8mHOwzbrs8myKN9SACOdGI4qkEL/I0Xwou4hFlRL4s/GYlgx5Dd+a+4B3cmlcHK0AQOVDiioKoO8+VPZsTEt0DuuHIz2bGcpi5uhdWAb2Dj6MoUjtfBkjjRWLrnOnG58gfw2WTyzKZJdffke+l0yRutDr9iXqkLwSjLHD15FbKjsP15wnYuegfVs1/B0GPB+IFqE/GHi7BQIPPEFmpxlhZ7dCRCSXglJlSqCQwCBUUY1BGzVEc7QU7C/XgubW4yFgvdhkGpSD+OPWAg6vQ/gZGoDDPP/Rcnm9/BifByccP9C/rF38LlvEhTvyyIX23+cofcKLDe8IPbmJk4vSgHPhQ9Jbt4NfFOcCh/+PfS+9Bqe6k0Da3Cj8LXBKOP9FjRmrqDjjUGYOvQfl45AmrfvCs6LyoD9/VXIsPsy3r6aBVPeF4i/PAJwmU0O3L3mLaYq+qPDr39Z2Pc19krgRZTRzQctRVnYMtgPO50L4IydDdo8Oo/DbAqhflUo9rc6h6ceF8GZG6346fkZVBlTAprfDFiU/WkcJVUGmxWnsVMZPlh//z08N9/BFiz0xqZ5rSAd4stMP3ri0YwBGBF7nbW7eODbpyq4ODWSpX87hU4PTPBv4St27ZAbvlMX8FF1EdsucRKntBvhvN/17JiaK84sHImdfbuZgckR9PjPGvN8ZYXXcAjf5E7FB6qqwqZp+/HMwQo4fFVHUFi2B6V+VsEcQxMhYutOPP2wBoxCLQSnY9tw95o6WAG/aMO27yhV9AKiTb8Q/P6Kff91kYJGFsm6NuN+qWRYJ/OCyqSbcNigFHjeFkJh5xtw7sHXoFrnT66a9Vj/uQI2l5ykObdrUc5NAU9cWE4GZjU4rOkNWO4GanlahRVS7+DDPGV6bVOJlt8yQGN9vhiY8gVDD2bBfhMvcdOszzjmbzZMuVIXO7boIw6bmAun09RAYdUHdEzNg3rLCfix9j1mzy4AjeLHGLmrDH8VFMLzAe3o1lGCYfuLISLUkDm5FeMVi1L4+3YaM+lXhEuzy2Be/Q7WdqkAeep7yOt7mr3VzceNa3/CYfUbLPh+Ll6R00cj4yi2zSIHTxjrY8boFDZBzMLEMeNwn30xU56YicPbzVDPqYFVvHmHMa+1MXVtN4uel4475mkhcVnBo+wNlvrr4Rk7VWHxujSUb2+C1W91hGFNrzHBShGt55kIXftSMG16DciVWgiZ3cl493cd+JW0UN8iffZ8WxzUv/lM27X1WcTDRJjIM6lopR67UPYSAh89J9u7uuyecQp8Cwqhh7U6bMk/L57i608qI3TYjPd2eOPwSTq8S5vVWS7H+gJnqojWYjlNA/FKjDXN6NBk0gfzYcplJYoer8niS95CfVOuqOemwbL/ddTUJx6iZ+pAVt2SCWdfVMR+kx/IppTmQveJQbBkzgAWvyEXHPTt8OUldVYRnwdTZoejWYkaQ4sCqDvTgZd01di6/oUwxcWIda1WZfpPiiDQw5Gtv6/CJkmXQN29nSyzXpnl9imH62tPM7BQZlsnNsKUPTfYzT1KLHWMAn47GcVkRUUWl2mIgX4pbHdXfzbYdwhOvF3Mymz7s7e/h2FdZAOzd1dg+SOGol9SNwt704+VhGvh9TpZQb1/P+bwpAf27FIVjs2TZ5O/NMOUdh2hJkCOnY+pAe0TJsKcMlmWpFML32QsBdKXZVV76yD1cAst/D2Z+UU/B72tnylBmMxmtCfAfudMGuJqzzp9X0LGjOd0IXkS+2n7GozGhVCH9CTW/OsNHBnhT2tn2LFLYI95uifp3fmJbJbfIZyv5UxjCmzZ0rIUkOgcQ9c1bZnz5DcQUaZIUismsOo7ffHF/hxxx+3xzHdYIWiiu1hcPY79WZ8BhR/LYyeajWOHdbJgx9jh8GiHDbP852u3FSaj6rOxTP1rLux7/QSPtAns74N8GNi3C6tsBParpgA+GBizWScYGxZdAhZ201lsCrKjEcVwfPUupi+HLOefj29OOs28ZgHzTioDlZwb7LufNZuY2ArPP0WxpUVjGE2qgHXfUliy9hgWeKcK+vUWs+GrRjPIlMRoxUbmf9eKKbap4Qr9HtZdO4od2PoHTmnICS4jRjG00cLFN1WF7F0j2airSjhiiK7AYiyZ+wU5/PvERLjVYcHCAiSwACwFuQkWzOxIHXTqtlCI+lb26xaH+f0/k/LSLew/jQR41J1Bh65vZl/9kuBvM6cvXzax9+w1LPn4gKabbmL6dkUQkXWJnm3ZyP5LcUSFYydIN8KFfdh1BF+sWEYeLRvYgbb+uHnCGPqKG9hZo3TQHKRIi4+uZ9ce2ePZniwxKWkdkzqYDg2JbuIwqXXs3Y13oCtZHOvnuJbpemfC5xaAzrNr2GPlbOjpnILr8lazFWa5cGdcJGYMXM0M5+fB5CN/0Np5Fav8mQ/7PhizGzdXsv2ShfD6z3QmU7WCZewpAg3d3WzX0BUsfUgZjNE/w0q3LWezbUrhg/lNNinKmR2+VAae45+y0N/LWD+/j2Ax6zVTG7uMtbsOxOLlJeyo61L26pkSntjWyKqTl7AZSc0w9GgPmy2zhC1wk8bNU+QEccZi1vBDGsdnqQqDLyxijRVKqLpIV/ApWMhi1wzBmg8mwk/NhWyL40B8vsFScF6xgHVIyqNl4k86qu3D0tcQeEZ8oqg4b/byfBx8uJlB1Su9me+XRLC+wElbwpvN/loGZ048oNl3vVijzwys2nWJTjl4Ma1ud9z/8jiJtZ5syeVDaHxnKTX5eLLqoj+Q5zaaBo/wZKLwGU6u608LszyY8sw0WOWVKfrs8mARDpkQN+2kGK/qwf7IF8I6k9zYn9HuzFEzF+aFTwLTxe5sQlMlLKt3ROeOU8x4QB7kPIvC88GnmGpWPuz92Y0p4/+dQ3KhX5AJa//kxuSWF8JymsHM3dzY6z9F8KR4N1tj7Mb6dH+Hv0fOsIDUk2xrpyw+On2TpW86yczmN8C84KesR/4k87/aAp2hr9mGpSdYvm0v3H1ewrKuH2exS/vgjPRGBhWuzPl1O/wq7WE3TV3Zt+Q/MGe/nCC79RhTGqyKRt2qwu6IoyzrhSK2uesKZS1HmPL1QZihYCrYsyPMYZEJ3vK3FMKOHmaL1Jph3ZqfZGJ2jXkYEryY94mWZQSzA3PjQHVSBp3bEcw0lifCZitOycrBzOLBS3hp+IDanl5lo8/boqbaJRq+8Cqr23AeP0odp9VtQezxsQQ8W7OE/IOC2Pbf3miTZkVvbYJYuesvaAhRoO4PV5hedgeMVM4QrU5cYYuntoHOHVfRxfAKi9stgaHT3sUGpwSy4Y+74JXLbMh2CWQuWQooFs/EPnKB7MOv4dhj9gzZ48vMtXso3t7ci9tmXWbN64fgnQWm7Pa3ADbF2QBb9s5khX4BLPOIJjpc2sPkxwQw/lEBM0rPsAlF/mzHWwXcV3+T7T3kz1KVO0Gv4ykL0fZnTi1N8Fo2lb2Pu8TiItthh2YpU151iUVm9ILG0CY2WeISWyX/BxKxl/139yJ7elUCx9yTE8IdLrKJRXIoN0JNqKj1Y8efSOOHZ7rCQF8/VhasgVE2psKMEX7MeKYuer6yFI5nXWDbSmvhSp+flCVEsPmLouFby0eSLH/CDC8/hylV7whdn7AmqwS4UUC0dfATNjNqPP5OuU+3ksNZ64FzODPmIhWsD2cfbsXj1OmuJCsTzsISmvC32RIa/yiMnZ65GO/1s6LdM8JYH94CTk396EHzY3b3RylIBqWLZecfM58rHyHh2RFRyeoxe18jiz+2vo61Lwhlf48q4pjBy+DQgVCW/8oS1VLnYJhmKHObbo/md6Lx8/NHrP3hEsz+/BcHrHjEvk1fgoLyEObY+5AVF/7jPMtZzPX2Q/Z18zosn72XPbV/yKbUO2MgnmW11SHMcbwtTpx6i+l4hzApWX2sW/SMzTULYSdK+6GfSypzz3jAWkulceyBUsZ3PGCOUyWxwqOJNSs/YBJMCk8H9DKDZ/fZ4et9UTtfTli08D5rWaKE35apCb5t91hVkTq+qtAVEoPuMR6ggoFbTIUWm3ts9jll3PbTUhj68S5zDdTCjPs/6IBjMsv/GwlGlz/S48aXLKAvwRHPd/Tp7EuWmPsC8g4QqY98yZ6eGIdmG+/TtLwk9vDjWTy5+CId25fErivGY+S5YxQ1MImlmDThyp2LqYYSmfanDOw/dxRpOyey3Q7/YdzIfjS7O4FVJBZCgcFb8dTNBNaYXAhrXx8SRbsEpq3ZCsL5xNimynh2tUsbH5RugMGe8Sw0bxLujJ6PC4fGs44LK9FZKxZ90uOY0aT9eDxMgiVsi2NrLnhhzrsh7KdiHLuv6ImGjbOYadQLdkn5Iu6V38ecnV6wHV2+uC7gLDv/+zk73uKK/e7fYimBz5nk2J0YHf2MtQvP2e1LjrgiJZWZl3P2d68eShWUsjWunNn6K+KTyiZ2eTBnQnx/XNTSy9KTiT0wVsC/EvJC73piVCGHBT5qwmgZYr8fyuEjFT1h4yOR+W9WxWNBpsK1GSLL1BuA8wxGCjnNsWzSsb74P9PMASg=AAAAAACAAAAAAAAAAAAAAACAAAAAAAAAAAAAAACAAAAAAAAAAAAAAACAAAAAAAAAAAAAAACAAAAAAAAAAAAAAACAAAAAAAAAAQAAAACAAAAYWgAAYhUAAA==eJwt3GOwnWcfR+Hsvev2rWI3to0mjW27se2kaRrbdmPbbmzbtZnUfM+ae52Ze55r/T7/P505c9LEixfvjXjhJxL30ui0mi1q43SaLWbj9JrtKRtn0GxP2zijZnvGxpk027M2zqzZnrNxFs32vI2zarYXbJxNs71o4+ya7SUb59Bs/7NxTs32so1zabZXbJxbs71q4zya7TUb59Vsr9s4n2aLb+P8mi2BjQtotoQ2LqjZEtm4kGZLbOPCmi2JjYtotqQ2LqrZktm4mGZLbuPimi2Fjd/UbCltXEKzpbJxSc2W2sal4t5b8cKtp7Fxac2W1sZlNFs6G5fVbOltXE6zZbBxec2W0cYVNFsmG1fUbJltXEmzZbFxZc2W1cZVNFs2G1fVbNltXE2z5bBxdc2W08Y1NFsuG9fUbLltXEuz5bFxbc2W18Z1NFs+G9fVbPltXE+zFbBxfc1W0MYNNFshGzfUbIVt3EizFbFxY81W1MZNNFsxGzfVbMVt3EyzvWnj5pqthI1baLaSNm4Z996OF269lI1babbSNm6t2crYuI1mK2vjtpqtnI3babbyNm6v2SrYuINmq2jjjpqtko07abbKNu6s2arYuItmq2rjrpqtmo27abbqNu6u2WrYuIdmq2njnpqtlo17abbaNu6t2erYuI9mq2vjvpqtno37abb6Nu6v2RrYeIBma2jjgZqtkY0HabbGNh6s2ZrY+B3N1tTGQzRbMxu/q9ma23ioZmth42Fx77144dZb2ni4Zmtl4xGarbWNR2q2NjYepdna2ni0Zmtn4zGarb2Nx2q2DjYep9k62ni8Zutk4wmarbONJ2q2LjaepNm62niyZutm4ymarbuNp2q2Hjaeptl62ni6Zutl4xmarbeNZ2q2Pjaepdn62ni2Zutn4zmarb+N52q2ATaep9kG2ni+Zhtk4wWabbCNF2q2d2y8SLMNsfFizfaujZdotqE2Xhr33o8Xbn2YjZdptuE2Xq7ZRth4hWYbaeOVmm2UjVdpttE2Xq3Zxth4jWYba+O1mm2cjddptvE2Xq/ZJth4g2abaOONmm2SjTdptsk23qzZpth4i2abauOtmm2ajbdptuk23q7ZZth4h2abaeOdmm2WjXdpttk23q3Z5th4j2aba+O9mm2ejfdptvk23q/ZFtj4gGZbaOODmm2RjQ9ptsU2PqzZltj4SNz7IF649aU2PqrZltn4mGZbbuPjmm2FjU9otpU2PqnZVtn4lGZbbePTmm2Njc9otrU2PqvZ1tn4nGZbb+Pzmm2DjS9oto02vqjZNtn4kmbbbOPLmm2Lja9otq02vqrZttn4mmbbbuPrmm2HjW9otp02vqnZdtn4lmbbbePbmm2Pje9otr02vqvZ9tn4nmbbb+P7mu2AjR9otoM2fqjZDtn4kWY7bOOP4t6H8cKtH7Hxx5rtqI0/0WzHbPypZjtu48802wkbf67ZTtr4C812ysZfarbTNv5Ks52x8dea7ayNv9Fs52z8rWY7b+PvNNsFG3+v2S7a+AfNdsnGP2q2yzb+SbNdsfFjzXbVxk802zUb/6zZrtv4F812w8a/arabNv5Ns92y8e+a7baN/9Bsd2z8p2a7a+O/NNs9G/+t2e7b+B/N9sDG/2q2hzb+T7M9snGEXxZGwq1/ZONoJJjtYxvHIsFsn9j4qUgw26c2fjoSzPaZjZ+JBLN9buNnI8FsX9j4uUgw25c2fj4SzPaVjV+IBLN9beMXI8Fs39j4pUgw27c2/l8kmO07G78cCWb73savRILZfrDxq5Fgth9t/FokmO0nG78eCWZ7bOP4kWC2JzZOEAl+4l0n0AkjwT971wl1okjwL951Ip04Evyrd51YJ4kE/+ZdJ9FJI8G/e9dJdbJI8B/edTKdPBL8p3edXKeIBP/lXafQKSPBf3vXKXWqSPA/3nUqnToS/K83nlqnifu+4a1z12l0Wh3xrtPqdDrqXafT6XXMu06vM+invOsMOqN+2rvOqDPpZ7zrTDqzfta7zqyz6Oe86yw6q37eu86qs+kXvOtsOrt+0bvOrnPol7zrHDqnZnvZxrk02ys2zq3ZXrVxHs32mo3zarbXbZxPs8W3cX7NlsDGBTRbQhsX1GyJbFxIsyW2cWHNlsTGRTRbUhsX1WzJbFxMsyW3cXHNlsLGb2q2lDYuodlS2bikZktt41Jx761IuPU0Ni6t2dLauIxmS2fjspotvY3LabYMNi6v2TLauIJmy2Tjipots40rabYsNq6s2bLauIpmy2bjqpotu42rabYcNq6u2XLauIZmy2Xjmpott41rabY8Nq6t2fLauI5my2fjupotv43rabYCNq6v2QrauIFmK2TjhpqtsI0babYiNm6s2YrauIlmK2bjppqtuI2babY3bdxcs5WwcQvNVtLGLePe25Fw66Vs3EqzlbZxa81WxsZtNFtZG7fVbOVs3E6zlbdxe81WwcYdNFtFG3fUbJVs3EmzVbZxZ81WxcZdNFtVG3fVbNVs3E2zVbdxd81Ww8Y9NFtNG/fUbLVs3Euz1bZxb81Wx8Z9NFtdG/fVbPVs3E+z1bdxf83WwMYDNFtDGw/UbI1sPEizNbbxYM3WxMbvaLamNh6i2ZrZ+F3N1tzGQzVbCxsPi3vvRcKtt7TxcM3WysYjNFtrG4/UbG1sPEqztbXxaM3WzsZjNFt7G4/VbB1sPE6zdbTxeM3WycYTNFtnG0/UbF1sPEmzdbXxZM3WzcZTNFt3G0/VbD1sPE2z9bTxdM3Wy8YzNFtvG8/UbH1sPEuz9bXxbM3Wz8ZzNFt/G8/VbANsPE+zDbTxfM02yMYLNNtgGy/UbO/YeJFmG2LjxZrtXRsv0WxDbbw07r0fCbc+zMbLNNtwGy/XbCNsvEKzjbTxSs02ysarNNtoG6/WbGNsvEazjbXxWs02zsbrNNt4G6/XbBNsvEGzTbTxRs02ycabNNtkG2/WbFNsvEWzTbXxVs02zcbbNNt0G2/XbDNsvEOzzbTxTs02y8a7NNtsG+/WbHNsvEezzbXxXs02z8b7NNt8G+/XbAtsfECzLbTxQc22yMaHNNtiGx/WbEtsfCTufRAJt77Uxkc12zIbH9Nsy218XLOtsPEJzbbSxic12yobn9Jsq218WrOtsfEZzbbWxmc12zobn9Ns6218XrNtsPEFzbbRxhc12yYbX9Jsm218WbNtsfEVzbbVxlc12zYbX9Ns2218XbPtsPENzbbTxjc12y4b39Jsu218W7PtsfEdzbbXxnc12z4b39Ns+218X7MdsPEDzXbQxg812yEbP9Jsh238Udz7MBJu/YiNP9ZsR238iWY7ZuNPNdtxG3+m2U7Y+HPNdtLGX2i2Uzb+UrOdtvFXmu2Mjb/WbGdt/I1mO2fjbzXbeRt/p9ku2Ph7zXbRxj9otks2/lGzXbbxT5rtio0fa7arNn6i2a7Z+GfNdt3Gv2i2Gzb+VbPdtPFvmu2WjX/XbLdt/Idmu2PjPzXbXRv/pdnu2fhvzXbfxv9otgc2/lezPbTxf5rtkY0j/FFtNNz6RzaORoPZPrZxLBrM9omNn4oGs31q46ejwWyf2fiZaDDb5zZ+NhrM9oWNn4sGs31p4+ejwWxf2fiFaDDb1zZ+MRrM9o2NX4oGs31r4/9Fg9m+s/HL0WC27238SjSY7QcbvxoNZvvRxq9Fg9l+svHr0WC2xzaOHw1+7F3H1wmiwU+86wQ6YTT4Z+86oU4UDf7Fu06kE0eDf/WuE+sk0eDfvOskOmk0+HfvOqlOFg3+w7tOppNHg//0rpPrFNHgv7zrFDplNPhv7zqlThUN/se7TqVTR4P/9cZT6zRx3ze8de46jU6rI951Wp1OR73rdDq9jnnX6XUG/ZR3nUFn1E971xl1Jv2Md51JZ9bPeteZdRb9nHedRWfVz3vXWXU2/YJ3nU1n1y9619l1Dv2Sd51D59RsL9s4l2Z7xca5NdurNs6j2V6zcV7N9rqN82m2+DbOr9kS2LiAZkto44KaLZGNC2m2xDYurNmS2LiIZktq46KaLZmNi2m25DYurtlS2PhNzZbSxiU0Wyobl9RsqW1cKu69FQ23nsbGpTVbWhuX0WzpbFxWs6W3cTnNlsHG5TVbRhtX0GyZbFxRs2W2cSXNlsXGlTVbVhtX0WzZbFxVs2W3cTXNlsPG1TVbThvX0Gy5bFxTs+W2cS3NlsfGtTVbXhvX0Wz5bFxXs+W3cT3NVsDG9TVbQRs30GyFbNxQsxW2cSPNVsTGjTVbURs30WzFbNxUsxW3cTPN9qaNm2u2EjZuodlK2rhl3Hs7Gm69lI1babbSNm6t2crYuI1mK2vjtpqtnI3babbyNm6v2SrYuINmq2jjjpqtko07abbKNu6s2arYuItmq2rjrpqtmo27abbqNu6u2WrYuIdmq2njnpqtlo17abbaNu6t2erYuI9mq2vjvpqtno37abb6Nu6v2RrYeIBma2jjgZqtkY0HabbGNh6s2ZrY+B3N1tTGQzRbMxu/q9ma23ioZmth42Fx771ouPWWNh6u2VrZeIRma23jkZqtjY1Haba2Nh6t2drZeIxma2/jsZqtg43HabaONh6v2TrZeIJm62zjiZqti40nabauNp6s2brZeIpm627jqZqth42nabaeNp6u2XrZeIZm623jmZqtj41naba+Np6t2frZeI5m62/juZptgI3nabaBNp6v2QbZeIFmG2zjhZrtHRsv0mxDbLxYs71r4yWabaiNl8a996Ph1ofZeJlmG27j5ZpthI1XaLaRNl6p2UbZeJVmG23j1ZptjI3XaLaxNl6r2cbZeJ1mG2/j9Zptgo03aLaJNt6o2SbZeJNmm2zjzZptio23aLapNt6q2abZeJtmm27j7Zptho13aLaZNt6p2WbZeJdmm23j3Zptjo33aLa5Nt6r2ebZeJ9mm2/j/ZptgY0PaLaFNj6o2RbZ+JBmW2zjw5ptiY2PxL0PouHWl9r4qGZbZuNjmm25jY9rthU2PqHZVtr4pGZbZeNTmm21jU9rtjU2PqPZ1tr4rGZbZ+Nzmm29jc9rtg02vqDZNtr4ombbZONLmm2zjS9rti02vqLZttr4qmbbZuNrmm27ja9rth02vqHZdtr4pmbbZeNbmm23jW9rtj02vqPZ9tr4rmbbZ+N7mm2/je9rtgM2fqDZDtr4oWY7ZONHmu2wjT+Kex9Gw60fsfHHmu2ojT/RbMds/KlmO27jzzTbCRt/rtlO2vgLzXbKxl9qttM2/kqznbHx15rtrI2/0WznbPytZjtv4+802wUbf6/ZLtr4B812ycY/arbLNv5Js12x8WPNdtXGTzTbNRv/rNmu2/gXzXbDxr9qtps2/k2z3bLx75rtto3/0Gx3bPynZrtr47802z0b/63Z7tv4H832wMb/araHNv5Psz2ycYR/PhELt/6RjaOxYLaPbRyLBbN9YuOnYsFsn9r46Vgw22c2fiYWzPa5jZ+NBbN9YePnYsFsX9r4+Vgw21c2fiEWzPa1jV+MBbN9Y+OXYsFs39r4f7Fgtu9s/HIsmO17G78SC2b7wcavxoLZfrTxa7Fgtp9s/HosmO2xjePHgh971/F1gljwE+86gU4YC/7Zu06oE8WCf/GuE+nEseBfvevEOkks+DfvOolOGgv+3btOqpPFgv/wrpPp5LHgP73r5DpFLPgv7zqFThkL/tu7TqlTxYL/8a5T6dSx4H+98dQ6Tdz3DW+du06j0+qId51Wp9NR7zqdTq9j3nV6nUE/5V1n0Bn10951Rp1JP+NdZ9KZ9bPedWadRT/nXWfRWfXz3nVWnU2/4F1n09n1i951dp1Dv+Rd59A5NdvLNs6l2V6xcW7N9qqN82i212ycV7O9buN8mi2+jfNrtgQ2LqDZEtq4oGZLZONCmi2xjQtrtiQ2LqLZktq4qGZLZuNimi25jYtrthQ2flOzpbRxCc2WysYlNVtqG5eKe2/Fwq2nsXFpzZbWxmU0Wzobl9Vs6W1cTrNlsHF5zZbRxhU0WyYbV9RsmW1cSbNlsXFlzZbVxlU0WzYbV9Vs2W1cTbPlsHF1zZbTxjU0Wy4b19RsuW1cS7PlsXFtzZbXxnU0Wz4b19Vs+W1cT7MVsHF9zVbQxg00WyEbN9RshW3cSLMVsXFjzVbUxk00WzEbN9VsxW3cTLO9aePmmq2EjVtotpI2bhn33o6FWy9l41aarbSNW2u2MjZuo9nK2ritZitn43aarbyN22u2CjbuoNkq2rijZqtk406arbKNO2u2Kjbuotmq2rirZqtm426arbqNu2u2Gjbuodlq2rinZqtl416arbaNe2u2Ojbuo9nq2rivZqtn436arb6N+2u2BjYeoNka2nigZmtk40GarbGNB2u2JjZ+R7M1tfEQzdbMxu9qtuY2HqrZWth4WNx7LxZuvaWNh2u2VjYeodla23ikZmtj41Gara2NR2u2djYeo9na23isZutg43GaraONx2u2TjaeoNk623iiZuti40marauNJ2u2bjaeotm623iqZuth42maraeNp2u2Xjaeodl623imZutj41mara+NZ2u2fjaeo9n623iuZhtg43mabaCN52u2QTZeoNkG23ihZnvHxos02xAbL9Zs79p4iWYbauOlce/9WLj1YTZeptmG23i5Zhth4xWabaSNV2q2UTZepdlG23i1Zhtj4zWabayN12q2cTZep9nG23i9Zptg4w2abaKNN2q2STbepNkm23izZpti4y2abaqNt2q2aTbeptmm23i7Zpth4x2abaaNd2q2WTbepdlm23i3Zptj4z2aba6N92q2eTbep9nm23i/Zltg4wOabaGND2q2RTY+pNkW2/iwZlti4yNx74NYuPWlNj6q2ZbZ+JhmW27j45pthY1PaLaVNj6p2VbZ+JRmW23j05ptjY3PaLa1Nj6r2dbZ+JxmW2/j85ptg40vaLaNNr6o2TbZ+JJm22zjy5pti42vaLatNr6q2bbZ+Jpm227j65pth41vaLadNr6p2XbZ+JZm223j25ptj43vaLa9Nr6r2fbZ+J5m22/j+5rtgI0faLaDNn6o2Q7Z+JFmO2zjj+Leh7Fw60ds/LFmO2rjTzTbMRt/qtmO2/gzzXbCxp9rtpM2/kKznbLxl5rttI2/0mxnbPy1Zjtr42802zkbf6vZztv4O812wcbfa7aLNv5Bs12y8Y+a7bKNf9JsV2z8WLNdtfETzXbNxj9rtus2/kWz3bDxr5rtpo1/02y3bPy7Zrtt4z802x0b/6nZ7tr4L812z8Z/a7b7Nv5Hsz2w8b+a7aGN/9Nsj2z8fwCoWiw=AQAAAACAAAAIHgAApwoAAA==eJwl2YMOIEoSQNHBvrFt27Zt27Zt27Zt27Zt2zb2JJP0+YSb6q4OHCBAgCAEJxRhiUBkohGTOMQnEUlJQWrSkZEsZCcXeSlAYYpRkjKUpxJVqUFt6tGQJjSnFW3pQGe60ZM+9GcQQxnBaMYxkSlMZxZzWcBilrGSNaxnE1vZwW72cZAjHOcUZ7nAZa5xkzvc5xFPecFr3vGRL3znF38JFDBAgP8IRkjCEJ5IRCUGsYlHQpKQnFSkJQOZyUZO8pCfQhSlBKUpR0WqUJ1a1KUBjWlGS9rQnk50pQe96cdAhjCcUYxlApOZxkzmMJ9FLGUFq1nHRrawnV3s5QCHOcZJznCeS1zlBre5x0Oe8JxXvOUDn/nGT/4QMFCAAP8jKCEITTgiEoXoxCIuCUhMMlKShvRkIis5yE0+ClKE4pSiLBWoTDVqUof6NKIpLWhNOzrShe70oi8DGMwwRjKG8UxiKjOYzTwWsoTlrGItG9jMNnayh/0c4ignOM05LnKF69ziLg94zDNe8ob3fOIrP/hNgMAOQQhOKMISgchEIyZxiE8ikpKC1KQjI1nITi7yUoDCFKMkZShPJapSg9rUoyFNaE4r2tKBznSjJ33ozyCGMoLRjGMiU5jOLOaygMUsYyVrWM8mtrKD3ezjIEc4zinOcoHLXOMmd7jPI57ygte84yNf+M4v/hLof/onGCEJQ3giEZUYxCYeCUlCclKRlgxkJhs5yUN+ClGUEpSmHBWpQnVqUZcGNKYZLWlDezrRlR70ph8DGcJwRjGWCUxmGjOZw3wWsZQVrGYdG9nCdnaxlwMc5hgnOcN5LnGVG9zmHg95wnNe8ZYPfOYbP/lDwP/0T1BCEJpwRCQK0YlFXBKQmGSkJA3pyURWcpCbfBSkCMUpRVkqUJlq1KQO9WlEU1rQmnZ0pAvd6UVfBjCYYYxkDOOZxFRmMJt5LGQJy1nFWjawmW3sZA/7OcRRTnCac1zkCte5xV0e8JhnvOQN7/nEV37w+79/gz8wQQhOKMISgchEIyZxiE8ikpKC1KQjI1nITi7yUoDCFKMkZShPJapSg9rUoyFNaE4r2tKBznSjJ33ozyCGMoLRjGMiU5jOLOaygMUsYyVrWM8mtrKD3ezjIEc4zinOcoHLXOMmd7jPI57ygte84yNf+M4v/hIoqP4JRkjCEJ5IRCUGsYlHQpKQnFSkJQOZyUZO8pCfQhSlBKUpR0WqUJ1a1KUBjWlGS9rQnk50pQe96cdAhjCcUYxlApOZxkzmMJ9FLGUFq1nHRrawnV3s5QCHOcZJznCeS1zlBre5x0Oe8JxXvOUDn/nGT/4QMJj+CUoIQhOOiEQhOrGISwISk4yUpCE9mchKDnKTj4IUoTilKEsFKlONmtShPo1oSgta046OdKE7vejLAAYzjJGMYTyTmMoMZjOPhSxhOatYywY2s42d7GE/hzjKCU5zjotc4Tq3uMsDHvOMl7zhPZ/4yg9+B/t36Q9MEIITirBEIDLRiEkc4pOIpKQgNenISBayk4u8FKAwxShJGcpTiarUoDb1aEgTmtOKtnSgM93oSR/6M4ihjGA045jIFKYzi7ksYDHLWMka1rOJrexgN/s4yBGOc4qzXOAy17jJHe7ziKe84DXv+MgXvvOLvwQKoX+CEZIwhCcSUYlBbOKRkCQkJxVpyUBmspGTPOSnEEUpQWnKUZEqVKcWdWlAY5rRkja0pxNd6UFv+jGQIQxnFGOZwGSmMZM5zGcRS1nBataxkS1sZxd7OcBhjnGSM5znEle5wW3u8ZAnPOcVb/nAZ77xkz8EDKl/ghKC0IQjIlGITizikoDEJCMlaUhPJrKSg9zkoyBFKE4pylKBylSjJnWoTyOa0oLWtKMjXehOL/oygMEMYyRjGM8kpjKD2cxjIUtYzirWsoHNbGMne9jPIY5ygtOc4yJXuM4t7vKAxzzjJW94zye+8oPfIf89+AMThOCEIiwRiEw0YhKH+CQiKSlITToykoXs5CIvBShMMUpShvJUoio1qE09GtKE5rSiLR3oTDd60of+DGIoIxjNOCYyhenMYi4LWMwyVrKG9WxiKzvYzT4OcoTjnOIsF7jMNW5yh/s84ikveM07PvKF7/ziL4FC659ghCQM4YlEVGIQm3gkJAnJSUVaMpCZbOQkD/kpRFFKUJpyVKQK1alFXRrQmGa0pA3t6URXetCbfgxkCMMZxVgmMJlpzGQO81nEUlawmnVsZAvb2cVeDnCYY5zkDOe5xFVucJt7POQJz3nFWz7wmW/85A8Bw+ifoIQgNOGISBSiE4u4JCAxyUhJGtKTiazkIDf5KEgRilOKslSgMtWoSR3q04imtKA17ehIF7rTi74MYDDDGMkYxjOJqcxgNvNYyBKWs4q1bGAz29jJHvZziKOc4DTnuMgVrnOLuzzgMc94yRve84mv/OB3mH/LvsAEITihCEsEIhONmMQhPolISgpSk46MZCE7uchLAQpTjJKUoTyVqEoNalOPhjShOa1oSwc6042e9KE/gxjKCEYzjolMYTqzmMsCFrOMlaxhPZvYyg52s4+DHOE4pzjLBS5zjZvc4T6PeMoLXvOOj3zhO7/4S6Bw+icYIQlDeCIRlRjEJh4JSUJyUpGWDGQmGznJQ34KUZQSlKYcFalCdWpRlwY0phktaUN7OtGVHvSmHwMZwnBGMZYJTGYaM5nDfBaxlBWsZh0b2cJ2drGXAxzmGCc5w3kucZUb3OYeD3nCc17xlg985hs/+UPA8PonKCEITTgiEoXoxCIuCUhMMlKShvRkIis5yE0+ClKE4pSiLBWoTDVqUof6NKIpLWhNOzrShe70oi8DGMwwRjKG8UxiKjOYzTwWsoTlrGItG9jMNnayh/0c4ignOM05LnKF69ziLg94zDNe8ob3fOIrP/gd/t+iPzBBCE4owhKByEQjJnGITyKSkoLUpCMjWchOLvJSgMIUoyRlKE8lqlKD2tSjIU1oTiva0oHOdKMnfejPIIYygtGMYyJTmM4s5rKAxSxjJWtYzya2soPd7OMgRzjOKc5ygctc4yZ3uM8jnvKC17zjI1/4zi/+Eiii/glGSMIQnkhEJQaxiUdCkpCcVKQlA5nJRk7ykJ9CFKUEpSlHRapQnVrUpQGNaUZL2tCeTnSlB73px0CGMJxRjGUCk5nGTOYwn0UsZQWrWcdGtrCdXezlAIc5xknOcJ5LXOUGt7nHQ57wnFe85QOf+cZP/hAwkv4JSghCE46IRCE6sYhLAhKTjJSkIT2ZyEoOcpOPghShOKUoSwUqU42a1KE+jWhKC1rTjo50oTu96MsABjOMkYxhPJOYygxmM4+FLGE5q1jLBjazjZ3sYT+HOMoJTnOOi1zhOre4ywMe84yXvOE9n/jKD35H+vfJF5ggBCcUYYlAZKIRkzjEJxFJSUFq0pGRLGQnF3kpQGGKUZIylKcSValBberRkCY0pxVt6UBnutGTPvRnEEMZwWjGMZEpTGcWc1nAYpaxkjWsZxNb2cFu9nGQIxznFGe5wGWucZM73OcRT3nBa97xkS985xd/CRRF/wQjJGEITySiEoPYxCMhSUhOKtKSgcxkIyd5yE8hilKC0pSjIlWoTi3q0oDGNKMlbWhPJ7rSg970YyBD+D83WARr
  </AppendedData>
</VTKFile>
