# Supplementary material for: Immersed Boundary Models for Quantifying Flow-Induced Mechanical Stimuli on Stem Cells Seeded on 3D Scaffolds in Perfusion Bioreactors
Source: PLoS Comput Biol. 2016 Sep 22;12(9):e1005108. doi: 10.1371/journal.pcbi.1005108 (PMC5033382; doi:10.1371/journal.pcbi.1005108)
Supplement: S1 Data — (ZIP) [file pcbi.1005108.s010.zip › Cell 5.vtp]

<?xml version="1.0"?>
<VTKFile type="PolyData" version="0.1" byte_order="LittleEndian" compressor="vtkZLibDataCompressor">
  <PolyData>
    <Piece NumberOfPoints="1024"                 NumberOfVerts="0"                    NumberOfLines="0"                    NumberOfStrips="0"                    NumberOfPolys="1922"                >
      <PointData>
        <DataArray type="Float32" Name="s_cp_pyramid" format="appended" RangeMin="0"                    RangeMax="1.#INF"               offset="0"                   />
        <DataArray type="Float32" Name="s_baseline" format="appended" RangeMin="0"                    RangeMax="2.1645521486e-010"    offset="2604"                />
        <DataArray type="Float32" Name="calc_baseline" format="appended" RangeMin="-8.7435719776e-010"   RangeMax="3.8593306328e-010"    offset="7304"                />
        <DataArray type="Float32" Name="cp_pyramid_tot" format="appended" RangeMin="-1.426918061e-006"    RangeMax="2.2797655674e-006"    offset="12380"               />
        <DataArray type="Float32" Name="cp_pyramid" format="appended" RangeMin="-7.2967077358e-006"   RangeMax="6.0048030718e-005"    offset="17420"               />
        <DataArray type="Float32" Name="K" NumberOfComponents="3" format="appended" RangeMin="1"                    RangeMax="899083.75525"         offset="22456"               />
        <DataArray type="Float32" Name="s_E" format="appended" RangeMin="0"                    RangeMax="1.#INF"               offset="36572"               />
        <DataArray type="Float32" Name="s_cp_pyramid_tot" format="appended" RangeMin="0"                    RangeMax="1.#INF"               offset="39252"               />
        <DataArray type="Float32" Name="s_E_tot" format="appended" RangeMin="0"                    RangeMax="1.#INF"               offset="43776"               />
        <DataArray type="Float32" Name="r" format="appended" RangeMin="1.1122433534e-006"    RangeMax="1"                    offset="48300"               />
        <DataArray type="Float32" Name="chisq_pyramid" format="appended" RangeMin="0.0021318558138"      RangeMax="1.#INF"               offset="52928"               />
        <DataArray type="Float32" Name="I_pyramid_tot" format="appended" RangeMin="-8.8507687224e-007"   RangeMax="2.7895450785e-006"    offset="57948"               />
        <DataArray type="Float32" Name="I_pyramid" format="appended" RangeMin="-5.8645422541e-005"   RangeMax="8.6865784397e-006"    offset="62988"               />
        <DataArray type="Float32" Name="E_tot" format="appended" RangeMin="-1699.6790771"        RangeMax="83239312"             offset="68160"               />
        <DataArray type="Float32" Name="chisq_pyramid_tot" format="appended" RangeMin="0.10661261529"        RangeMax="1.#INF"               offset="73196"               />
        <DataArray type="Float32" Name="E" format="appended" RangeMin="-1699.6790771"        RangeMax="543844864"            offset="78112"               />
      </PointData>
      <CellData>
      </CellData>
      <Points>
        <DataArray type="Float32" Name="Points" NumberOfComponents="3" format="appended" RangeMin="1.6603344622e-006"    RangeMax="6.7493665108e-005"    offset="83168"               />
      </Points>
      <Verts>
        <DataArray type="Int32" Name="connectivity" format="appended" RangeMin=""                     RangeMax=""                     offset="98440"               />
        <DataArray type="Int32" Name="offsets" format="appended" RangeMin=""                     RangeMax=""                     offset="98456"               />
      </Verts>
      <Lines>
        <DataArray type="Int32" Name="connectivity" format="appended" RangeMin=""                     RangeMax=""                     offset="98472"               />
        <DataArray type="Int32" Name="offsets" format="appended" RangeMin=""                     RangeMax=""                     offset="98488"               />
      </Lines>
      <Strips>
        <DataArray type="Int32" Name="connectivity" format="appended" RangeMin=""                     RangeMax=""                     offset="98504"               />
        <DataArray type="Int32" Name="offsets" format="appended" RangeMin=""                     RangeMax=""                     offset="98520"               />
      </Strips>
      <Polys>
        <DataArray type="Int32" Name="connectivity" format="appended" RangeMin=""                     RangeMax=""                     offset="98536"               />
        <DataArray type="Int32" Name="offsets" format="appended" RangeMin=""                     RangeMax=""                     offset="105860"              />
      </Polys>
    </Piece>
  </PolyData>
  <AppendedData encoding="base64">
   _AQAAAACAAAAAEAAAjgcAAA==eJy1lg80Vdkex2/+FCmFKFyuKK6mnL2/pzKSBk3yJ8PlupWWVKKH7vSmZl5l1SCN5yaqUYMm/ZkeFaLEq1GN0U0ZZopMhHT1R5Kkf4NU5rVOK+tVqPG8vdZvrbP3Put8vr9/+2weLyKc109r1T8A3suxqi4LaTlK2BV+nVpt4yHdqZiKvrlJ8y2EEL9opQn+Tugvo297NYb6hVlrHkiiw6raqOThcExuaaPaT0vpKbOLVOSvoP8PtuywELw3xsu12wmUf6+Wpq7IpV6Xyuit6jJ60Lx2wPmdGxVvsXk8felgDJc20uXMMWpsmESV02vob/tv09ORrQPKf7o5h3QzRZ+QVgnhtOz0qaelJaoI1DlHK5N1sLxWAPMZeoh5ofae3L+K3Yea3qYa8t9+e4c/pKMy82nN7hNUa8FZqpZxmmZ/Xkht5CX0jEo5rV2mg8fHVRAjG4Euqvw/16GhLY99O/aZZi/oxLv19KFkBOLMy2lFVBENjqynAenGYO2EA1b7+p253XkPcAHjF7WSm8+b7A8nzes08KYyjPc2Uk1ZNd2S/oTO2DkS4T4Dx1/a9eSNuvsySIebb51QQWtyhyFlpDa0Hmnj6dYO2pqoCX7QM/pd9YgB4UtH53CsaP/P39AQbzIMi/U2wk5XBVphylhbqgLJRiMwzlNQ9bEAttn8geFnZHZzn7My7tlqB4WVy1ysv1NDu/aV0UKDSpof20xLJRV0vXIHXbGinVq1mSMthsJuvR9yMkQ4dzUKO0wioFS5BmYOMjh25b7Rnxab95PeNNyUTGWrVkTBo/51T70aao5p9Kf7IlyePwkn5yRCMGkX7AstYLhagJtGtjhy1qzXGJhcPfrW+fCqH/+h5N3juWHpZMqqlvIR+KsuXVGzlYuDs14yUeQuhi9/IT6dboF9z0Yg32ssEk9qYUi9L8oeTMDGVeNwxtgNisYIDB26hdOTKk9CnVoqSlyWYZbjXlhqrYI4wBKKR8tg92wUaty6WL8Qin8p28Ns4yLYF21FWkcqFj+Lwzn+SsjMUqC3zQW51s2kQRyOupXasP5xOm5kxsFIHoLqDge0B03D9C4Gd9SBqFADtLgawrbYCzHhBOoRwzkd68N02Z58tbLI4vbHrj8y5e09dy9f2DRMgU7ofOxfqSAekzehvdCFJCuZYi98IPFZhq+Wu4KGBuKQ4wLYqxAMnifFpw+34YndLogjg/BIxxeeDf4cQ83naI8a+rKsQjPkXSyn6Sqh2JEai+2PvyX5M4PQIvSH6MkiDL/+LRS/beox9xamPEwWqXLMxfea+9UjqRpmrHX6TuCQCa17MQSfRcxGiuITmCTvRdJlyprIBvX63WCjAq6+8qozceZqRr/47R9vZ9fGjkUQzwP743wR/HwOpO0GWJgegYnLvSEQBPQa00x/Q/qD0ml6QXcz/hgWh3R5Rq/vNgk3vKNvj7Uy2zbmGTIa3HDyp6mQGVthA598kB+hMUV0jWoNbbRUh2xMFDSrsuEnuQIDYRi7KtCG01FmuZrubpQTh6+c+6yLFDsx8u/rYMhq+sExFPzajkKxOqz1mygbHI2fdRMR0+zTKyd9yVZWe0kUezDMnZ3i4M5WX4xGWPxMDJ5rwjFlAVv+Uu16zR6MtHVnKH+XMeb5HcadzgRE54RArncKo63+jcg9mqy9qgM7/fJ17E5UZufdv8txnB7IkVz5O3QKrFFnZ4Bb1aPh5mfcN/uA4J3940U6WOMxGBpu9+h8fSPWsIyw5zuXsnGdWb3GMCZPyB4VeuJybgsNeGGK0A43VCT9PiB3K/WQ6j6/M9H0T06XaW3SXz4jXlus83MyW5n0+m95n/HDp2HWoMcDfpfNi9b4oLqdNvYjVLbN5t4NaTbh/Jh6bC/xVg0m5WXVzO3tFxhm5jiyU6+YuSJpZo56yxjvYgm5pN3I3IyLIcLINMbzmJC4rhlJWsUapKFEg2imS5m+mEUOB5GUPQ65u0WQyyM4drCn/zs5IImOxFL3F+ZU1mgmMtudxK+ey91RE+ZuYOZYFjNfe6txc6VqRyINUSeSG39jqq6dINlfx5P33X+ve07Fao8r78T9HllCvg8Qk6fMJqLtupQknTYnH7nKibjgPFORmU3qEs6Rhe1bSFXDUzJa/ypx1npM7GWu5FK2J7mWs4oZZLuWNBWV9+n/awvVMCIdY32pyqEFZFbkReZsfQdTsS+XuSPSIhcZY5Kfp0VcimVkiGQ3OSjbw8zZ/yVxlR5hvlAaQ/iB7sR4wmHmaoo52XehjLjbKphKWsL8c1I8c7hwfHc9rrvrgc0Nzu+thSrXKd3xv2GqSQZpK5hUqTu5Nc+OGOwrINe++J7RTrAh9ZWVjE3LKCbWU4+IvIqYP55UMUPUviFijWQyWeFDZiSNIj9/drzbf5Os4zjDtNPxkdt71JByXvDOenBBE05Zz2R/9LXrd1++tog8b3bDiUgIOhZxnIKX50vT6fFY2P4nl/vycW2YtnQPW6spYf+eHMs+kP7CKsyWsLaxAixmdrASN2dWZruOPbsyiC1xSGaZIgl7wiaWTbiFbm1uJTfQdUyfLfPc1b32H2m17po=AQAAAACAAAAAEAAAsQ0AAA==eJxllglUD9jbx+2DZMlQI5ElKX1uilKWFkSkRfsqlfpFy5RSSqSNpF1ooVBZQxLZy5YQDUmWGLIkI2Eydt6m/3nfM/P+7zn33POcc8/9fp/vfe5zvxmNGkRPWsKPxmBCdyZS7JpEUuUeTkft5UXBQdSuVaCYV4ts9T2u1t8gYOpTHip/piXnJ9G9Yozo1KniR8KHKNG1sZGXG3fhOrme+OFDURgBm48pETdGg7wBGjxoecZsn0y+58Wg/FcMjtnH+CntG/0rZQkzDWBGwyruy8ex9l0SP/psY/vwA7QOrOTnLbVk7r7JR+t3pFT/wHaCrLC7IiO8bg/swP7P7NTp95XP2GJoTNPsUMKcljF6xEikYpT4ZYLg6w9tPibKi696JwmIyaJwaCBpvxawc3cLhbby1B9xIsB7EQ2SbJT6b+Fsl0TE+yNMOHWdD5mNLM15x9WJP2iwlhF1gWOEd4S5UN206x/4/+HwzV2K/eWyWNf1I/qSDEfdh1CVqEX5Qw0WDzIWjx69IdHvCPl3I9FdFkOa4WmsysZiX25Lq+xyRkZG4/pLDi1W+7G8VUlJYCsZi94w9uBn1gYPFiOzx4pttycLF5mE/4dd8WPj7ZGo6qogN2EwJ8v7c9NEnis9xmBup8LXWRrIB0QIh0lyokT1LrFysUh3WYmd1FnKjyhxoWEelcWLUDgTTGRDKpvf7uXCq3JGujzA/NZ3Zsn0EF0UlcWOPGPRahj/L92VNZw74gcNvbk3MQP/Tapov5nIX44qZKmMx6V0PD4aSgQb54u7pnPF2m/dRVZ1Eafaa6CHYQGbI5UYd9qaLsNj2HF2LeY9c5CdvpE3Wys58cdr7q8cKOzfKImBYTNF39qlwn394f/S/dkiZea+yOeFzyAe5mgR6PYz5pkKfArKRru4lqejzjFHbpyIO68uNC0mUUsJTFjFK4Vkgk20iJeaR/9H+uy948HDy1HY3k7li9kFNs69z+aUHmJNwFhhvc5WSGalCx2Hxv/SPjpvuAhdtgm/gqEsjRzHInM1lPWHsD3dkQNZEyhYbth+3zXC902sML2hKMrl77FmdBx2Tutp6q7J7fsRVJaGYB4+i4TdvvROjGdVlyMkhjUzrGygMPySieofq0XWptP/0v7p+50dcY3/VfrMPihcf9PE6t4g1pUNZOHjaWi2jae1WBOdBbNR06gRTYPTxJGKsSLR9QoH5NZiYZZMVJkysX5xjDRpx5Q4MzPDkY95q3BL2EKbUh3KxkPEg73m4vmcNJEb+fxfuS8uqe+IU6UVCRzUQlnoHqZ2DUekjsa+Xo0TzdoUaZjzxSiKt1VXxcyPXiLERlksCjjOo+GruGe9Etvl4P+pgIiLKzln6cij2wtpSHSnpryAJ1Me8E5BTkiG24utdTs6sHReWPJPDie++6nf0U8RzjoGFL2ZSUrkaCoGTOC4mQFxpfpUbzYguDoGXb094oOPi5D70V18HJ+HUQ8fKmLSMDBRYd7TYxgP30pzyWqqhu0QHh+D0axI4LNBM1u+jhWWwUHC6sbG/8s9PZAODoHaeqLKarM4+eElmneGi6w7c0Txpz851X8bj/vk0zshgb5l8aQYBVGTY0XnJlc+rrchr3Iifk4qeLdO5crOCTQojifi6y1+nVXK3/e6ZvA0Wo94sdRFly/nc3CSPoXXemnRK2CEKP7FSPy9JxNN/lkLVjNAV1oVp1wrLtd7UvANGmePZ9NUYzbt0acqy5NhQYOF5Pph3umEYtvLjfgRSXy1U6MtdQpL1Ro49Cq348xmiTID+vpzfpTARSadAzJ7ePJUWnxaM1oYnFUVuj9Hd3CY67xW/C/+9Md+SEcoibrD+dgZxiMlk8qt6eH0m7YO3+5a1Hy0Jkham7tHdJh7YCYVVVMYef4m/jKjGWU2hWglay65P2XjzU8YOegRtmI/hp0d2VOYTXzoUX5r24qXvj9mUz5QP1ZFbEgbI1rjEXcuSjq4/Cp9g6lHjYXkxnkst81s73EWvO3hge7mBYgMSy4Ms6V59SyWfZ3B8a4zaInZgbNtPzFcDs4U9RKFyW/I0u4u7NPq2JGZymAjP+6HJfIyOAJPdQUh9T2DA1ev0RLeykQjKXFtyhix43ukGNI3vgM/Ui6qY50faULZPBf+sNHj0ZJZqO2bRGuVPm233/KHpxPT3s/Ac7UKFbsE1/W0xMYAEwp69RF7VH4Rlne7isA9V9k4ZxdlB8JR2hnCi1d+5NaEUZueQKrPOWq6n6bYo4m7viqiM8pCszpP5FYpqjef29qBvzfeSMxwVREmF8xImeOE+XM7pn7axcStSTSnhmC0MowVpPDW6RTdtDdw/IweS2xfENe1s7Ba+p3A9jVCq5aLEw5z2C2J6YXOuN125UHnAPT65BIx7wNzJD1Ets9QYRmoK6RG+HbgKowxEtPctIX76hI8LxpwbpITSeZJlCm44qfvi1OVKxsH2LHvQwb5htns7/SAAhVtVgyeiNOLeEp8eotM365ikUwnkVz8gKnTH2Bbm8M698Wkdwskd9RqFHqX8GvkOS7F3CegqI6PIfLCLkZNZPa1FtU1TsJr737ymw1Y0cefXX/aopBchf6uKorOpyOXWML5h/dQzGjDzuEVra5FHPKyZMQWZZ55xtE8Qk7cuNxXDPPoL3STH6HucAK5L2t4ud+WxWIpx1P9OZxUQInxdRxfPSNO6i+yemoIneiBYny5gnBP7CYGJGnxcBn0koniof1Kfiry4ZZeMOttJRTd3Yhk8ypcO0XxanoJ5ilqwuSvQSJKbzbV0xPY+bKrKJtfS1ltD3GrpX+Hpn+Pt4XLGHhIi4VfYindth7/6RFciL2Ed3w1x0s7i4EaJuJiXx3h3dmB4J4GTK5ZRuv2WJa4xCHXI4jsJZEUSkdyoTmJAJUNLFK8T+Dr73Q73lscruotytFr9zva7E5/Sn3AK44mniXoWg2jNK+w720OYfLxZFokMZhQ2hTjOaubib1bEVGX36J8vY2WlWu4khxJwLMw1F8F43IihC+FTmy9LiE/3I36JgmdewSi3CWW9U9j2n3lDqJP3+BYz05C1b+HKC33ICQjGaVZjwkwrWZIczMxs3qJY9OucjpoG6eS8pEdth35wGtkZwQjNaqChb472HriA/2cdqPrbsLTI4GMGu2M5QMv5BNXYHIjlivKTsRZ+DNZzxqDOC8y0xaQo53CiEkHMVfcxDKddC5bt6L3wZFo9V5ixqBGLlu85nJyEamKJbx03MM2wyyKBnuhnuJPWuBaDB9n01m7uL13HSXJaIDo82sN716YYnlyNU8POKLgFsq5kRGM+dOdd8HuZD8OoFPONbE3IJrhd7w5I59AjVsOXwZfpbdqJauC6/iWoc/ihFYmpDSzeNgz7JOr8Wj3J2bfd3LeOh2/mi0URmUjY5jIWsUoCjPno+VdyKVDNjhnjSPSYzENcjZctHFkkoIDzmm2zDloiup2CXc9TajqGURpcTLHlSzEzXbv5vOXKdOP2hL/IoOmb2tQP6vFcLcyxnOW1mOXkeSf4ZRnJf4TYgjtWYjroOP4Pc/F/1AeG6a1e9bPTmxQDWOVaSjOZmvRM5mLr5QNnotmITvIFGMPCTOlZtFYNo9j3yw4+sCIn4/Y0GRjzmnrZK7ZJ1G3z4mxzxcwcF8MMrfk0c/5nRPFN7D7XI5k3yF+6lKK4pFicowlLB67mvppOdwP7CqetMwXjqYZTCw0ZYyPE1oJdlxet4B1iT4UdDXA+md73hfZsF9mBppfjNkba8D7z5Y0ZbX7AmVXop+EsPZyJlMjYtCr3kL1jWIGlc7l99dn+C3xHPliK+dLN5KquQnVthgkduEYX0nFcGQu4UqjxYzJOni2uVO6+RweBwKR1pEg5T2fE05WtC1ywzglFq/aKHZtm0ZTkAVWjvGoT3ZEb+hirh/2RrXYnw1Ll+C9MhQWWpPd5kWCgqC1vbZlVfbwOSyFvbJJ9Ju9m6VFEay0DMHHIYfbye95IuagNs2fueFr0OjrRcvE0cK/wZ1R2xZQmRpGgVEwRmnWoiljNWoqITQuSaZCV0tUK+6m6Xoe96LqefPkJ/USy01kFmTS2WAHB67EMlhjHv0ae4mW1Gf4FlxHXauCoJvp5JpFY746nNkvF7FvyCKmTvXjlbY/9yfYsyzdhtFq+lyIdkRqvS3d8y1wve+B92/uNDxf2P5P2tP/jTGLPS2JdzJj3UkrFJ/a8LZpKkXYUnLJrv2Pc8Ld24Ny6fFslX2MceZOutWm4PApFPdzUSyNdmfX747MPGnBk4RVyNab8SrKnojyXA61RTCgbgMjy1xYMHoOyxNt0ap0YlyzM83eVtxVsmL9L6FIbfPk5QgdzkTNx0FFwpy+C+h7w5txhra4VnrhY+5MvmQc62eeYZB6Lfo7h4qSu9M47KNN3lVfFLVXsqWXIwtdljA5chXbnEAnSl405uawcLmSiA+OpFmuAOmbOxkh2UxdqgfpapHY7VlOZFEUm5ZJqAiPx/l1e4/K8cbGwYrwQfZsj5LwyMSb+rpYZPQ1mZr3nZMhrxnQ/gY2P9zJdAMztgSsYMnNFNb8eI5dmT4zgvyZKdrflLoV3eqXkTjWgn6RjrxxmI3dKFN6HfejwN+Z2oMudFJzY4eqAw4BHqgaSLCct5zYEWFERFpg4BtC2fcl+Be441oRwf8AKGZiCQ==AQAAAACAAAAAEAAAzQ4AAA==eJxllXk01mvXx0kZylCRoUGFVLf72peUREgUGigJTTSg0BxNdKJkKJmKklCkIve1r1+DITSIVEqlpFAnEmmWo1DRc07ves96n/X+8V1r778+373XHsxbVhPPZVXEs0gZphsqQnztCJDLUoaEI48JaxoKlXQi5F2cAGlnz5Ht6h3iVode8YKDSlBxwBsKZN2olNT1X1YG1fSj2ijqyZIgVmMgLNwkYqJuDUwyPcjyFm3BIdcycIxvD85TUeE/16jzH639eXdMD15XeoAv2VKY9HUghEn1g2qH28Tmm6148857ksvbNku6TB2YVVkv09zfy4hICz+etcYg8TTMVR2L5ef84R/2P1qVTITIKWU8xPg4a3Azx9m5OzBkuwe2DlLEXU8/5vh5ypPhfmNZe8FT0pE4BRqumUFK+wUycFklWbo+QawdHiLpUBzB9J9/ZBaWazFhVy2TG0BxYLAJdsttx5tm/jh7xGYUkrzwfTnF7dKqqD1Vnv4v/x/1LJARrKqvon9XM+7zuYE9x/KweVoMZpQg/srOwzD/gdxPoS8nm1X56RZZ/mBhG+53rcKjNwJBM2UVlNa0kk/V70htSzPxbSwmyaF7yG4lXZJgcpoVNP4lLs70JbU7VKFg6TXIMg35L/Y/Ch9qCq5kCVn63A5/JRrh4SNtrO7nAoM5DauJk/RudtDkIG5+YYHJk7LZ07V2LNKpj7hf0gGJ0PcnMTyyVLJfu5kVpYaziKYM9njMXIwxtENJ0Gxcaf6GZd5NIzlDY6HZTJ7WBtJ/2eH7dlPBK+x3fpSdyRkb/Bpdo5sMlKXkwXhYHtyPlCfxM/uD+b4j5GrUSPzxWodZnzgnNkmpEbvtkSEmLcGkssMWDtjXkTvfI0nj3ufi+QfKJEfORzCDhkEoGeuN+YH7cXVuJj5rycAC500YPT+B/N+6a/X0oLpVlvdtTcXTm19gv7gaVP34FS2mK/OOP3PRo+QaGlw+gke9tflVw1ncK4XyUDdz/naOITfaP4l7LUuEwRH6EP3lKTnQIEN2vz/KVijUM/0ZU/C56wgsznTF6bGaWLtmGKt6OAFcDjr8v95LJt4Hi4OTUT3wM3sQlIiljeHY76E19o/bBYvS9ksC7+SzQZZf8cu7Hozb8Bembm1E4eNtXK54Ci/N3AFHDdTF3b0FpKzAHN4HPiMhFxOINZaS3ic3iMukq6RgdqZ4/MOJcPKPS//OfLWZNd1D/2cOHBsQLovSYa51IxljkHHOI3sLeeX4ibxISoe+Rhr07chwaPAORwvfp2zgtXp2yG0sjtdWwBvVF9h2mVTQzdpI2qkCuXA5WjylcWlOxNZsFrClmxWniTDklSYGn2pl555R4vFA8b9qT7NV+J03ZazEncQVFBJiIDfAEK0c8vBYbgWurriAJavisdH2Ds5dMZLLKvXnN2X6cOPyezjt9p/Y9KoeCzvDwX/oInLdw01cpTuYTNG+YOCuJSvZ7VIo+VQRTG6Wt5J5ew/Dz2Wjf7PyGpz+y0P+mpG4OCSdqk9qI+ctA8hlo1rilnKRtDqqwgb/TDKMtJOI+YksJcgFL41aiqnieWyzmogtLz9JdHoJWTX8IcTER5MqW2VWcFFBMve0Pv2SsZiEiqWgcvRwuJXvAV2WZRDwYda/XO2siN/x+J7ZNHZ3MH1TtxeTXKdzGrWJN5yz4AWGzdi13AZv/VoHn+99gsvOw6nNbUIdosyoopMD3XpxBZVX2UNHSQfSwKorkDM1A5oL3ODLh0R4Uh4CajPK4OuQExDWHAwKIZfh1OYWqC+TpT47nOnk6AN0dfoJWn4t+l8/Fefj6TOHKfRnjYhy41Dak2BHk8t0qcZtDbr852iqYziI7l33N6c9HKaaf4Djm5ph6/cX0LPiFdTOKIKhi2PBEJvIyO3dv3dL23k8+M8sJh4RdcT/ehapJOpwybMYTFZWA9UfSlubd9GTTgdpesDZ3x7aBofRNI1eiCqJp3u3TYb+K0WQeLNB/GLIfNBsuAk9Gf3o1B4d6ilrTe9HLqMmNIju/HiQHvPntEk2mrbw9dRftIrWNphRc7WZtDHZmO79Qah7HxH9MUuXahvr0tJ2ER1nZUXfftpLtQ/up2Xp+2jck2NUqvEMnamTQ7dZzKE1LsdohPlE2vPVj66umUDPG8rSDztfwoq8p7BbPxJ2/MiD58OqwNK9BpqP1IHyJUptEqypad1JAFwDMW1//7kXHFYFVUHbmT/Bd2B/avrmJWgpdcIs5TZYd16aXjuhQTdUDKXsqjf9sDWaLqhPo46zY+nCRUjrVeLp4KkdIC/bAtFfTeiQs0r0s4429ThH6KKqcbRwqw21WB9M3648SBf7R9FnLJ7q/hFEn9nK0MLaCTRJazbtGmRLuYwcfVVfAlfUM2DLOgdQqbpBxu9UBHu998RD2RUKrLMhL/ExePuMp5te/8KrETUgLc3oBVt/OnGYO+3JcqJhGop09aPJ9E5nBqydXGOwKs6dDcDb7Ec/Faw+uo3d2BcOG74Z4poVa+k3KS943TuGhSr2SqQWOokbVrQQOzsRSCUHwpqHiWCulwS/+hYDSb4CRwszwPj4d/jy+e8HOWM+HWJ2iDprHKPXtAPowB+pVLJ+Ph11dBUtN9WjaddDIfGMn+ReSw5z7K+F8661s+pOFTRZOx3nLrDGC2tT8Mz4dXS0oT/4/dnBDHTC8ULnM9yYnY/xp3MwO4lirqUKpkYdZhlqgySRf5wUB5gZwHMdf3B5bAHd01+CZo8tbbtygH7zjqVvS2XppUV7wNKkECabb4S6GF/Y36JMJtzaw9Q8ylg/vVxWkmSKp5alsmDJJta2UMS++3rSzpkytKT4rEF66kcmutfJrscdYjulkN26+Iitmz+ZeY9j4zL8ZUB5txW82XIJqkV3YY3ObbBc9h5umUVlLfQ3pn8J+jSgIQtOHQtFn8FP8E5TMaap1OHUJhUuqdbnAdcm8U9bbHjp00k8tLQFIT8TxvgU58wI8KdyNXuhhkVISi77sbvd8/6+dfJ0vmKgRO+QKhb6iekoF3c4FVJPfgy/SNwKBpJcD0sY4fIe5hQupXcO59OIzxdoekoPbI5pgrRXJyAu6g/wKTKG+aNnQr8CWdBdbw0lGhqkMmAYSzhkgFeX78APZAOYm8ZCtkcwnavgRJdbxpPq+4iaH+oxqK4bm3RL8GSEHNrPlpbElRSRl5HS8JlZwpZ3x6HplxztXORLncJs6Nab6lQ27yGMq90PQ61eEeXHo8W6U7sZr3XAJwUqeGKvFTqUzsPXO89hSnU2bkvMwVtvr7NP9uVk/d3FPFVmFlVOKYRQb1fxzY8nWEObEQ52noYbfjrjLzUbzFg5EaMDl7H3QWqYKeOEx2uqyFpNBkc9LGm/k4VQOCGGagWWwB3zMjCQyQcj3yCQmrUEzjzUhls/EsE58TAcSnQDz7EAz59og6bEFCrgElz8kgZFLs3gM3o07crZyLxszNHM8zFLfpLHpJOnY/QobTQzrWL3TySyygUxbLu8PAuzV4UsrUhYP20JSD8OJV37w9F2ViHOzJrMKwstuNrKxbw01pcLeRFcs3Efv7Upki/sOMJv14Xy3Oeh/KLuHu4aHMnnyIXwSMcAPu7KZh73MR8sf8jwdc4ifjNnEBcNf4+FHV2oX9yXV5n14bZN9bj2pxw/KjLgpF2Je56Q59oVWlxv1wA+fdoI/nbXfF7U7cnfzF3NpWwWcD3jWfyH2zz+crUrVxy3hC/cOYXnm3nxy3bdvOR5LN+4aAtf4zCPB6224U6nKfcZVQ5SE1zwyjwXHNQ7F0flvmflCZli6WZv0PIKg8SQF9Dl0J8+Su9Dt1bvgXthtjmqxQYSm8oGsenPSaxl2X1230qMa4Sl+CEsCg+pJ+ND9bs4fE49TjWT4iX3lPj3u+q8LGwI7zP3F+YM6M977T6hv6M8fxXahi/2eENo3DlsrLqF13W+oYeJGm8oUuUW7b0oe7cBaz69xGKPKjQqOsY01KrgsSmBUz9jeZD3UV7jk86DaSavzDnLn9Ugv+DPePIugU/rzOLiR5l8ZWM+lyot4rPTSvmIP8p54dWbvCs9ny9pLebh9kW8es8NDipRMHjncsxQP4UaNRHo3n4GNcWJWFJ3Ft+YeWGKhSXKHDESVRRlgtQcWa7pZ8lLUr35fedF3Osvdx48aR8PWnGOn/Co5O/yv/IjgpJQSzp49mx5YcdbLWF9rUjQ+z5ZSA6dISjNchJyY92EGJ1lQvbS5ULmPXdBz7KCNCbJ8aej3qBb7kfctXcAvzygBw1tpXnE+OH80YGR/MnjbXjTaBDvKJrIv3cu4FFjorn+u2z++kAmv5KVx2O3lvPShlZ+PHeg0L1aTejO1xbUJcaCwoApgk/pdKFLfYmw1m2TMDxmpmC0zEQYH2ktXH86QzBqshf07NvJS63r2DmgDONJD04Y24MZSbJc1C3i7IkJd/Xx4pM7jnNmwHjc/Vx+OvYuN3e8xeutG7hv1C++3ldRKC3UFHxaNISfdlpC4wAtIddumDDZeqxwsYwKKY2ThKhwE6FMaoJwRp4IZkFUmB4jFo6gWNhYBMKjC87w3CeG+AdeEllMW0AWXvUWuz8dxOw17rKqNWfw5vupfFNyCPdz38jnHV/LR8SLePccf55mdICPg1gunD/D63zP80eX63i+6Z+8YHMbN5fp4EMXf+HR5m3cJeEL933Wxd+UfuLWls08q/cb93vVyrcveM3NX9dzz7eO5EmMPT4+tNfgvlUeaNo/Eu9a+FZSfcIdt9mFY36PFlaetMfcnadYse40VB3ykPUaDyGRqnlkvJ6iZEnlKLgG2+GRdjZ8a1ZjvccCWYzjWVGfR0hOP/Amx0K8yNdUBbFKZyB559APFo7Rhcj7RnDDbQKcXHQAvOQ06OxpUrSCTKOjRYvpil076SUdL7oqZy5t7M6Gmad0UE9jCeWHrWhfY0or7mjSHFld6nhlKFVXfwcOn17DoNKB1M9YgT5QkqOVStXg5fsW7j4/C/mbCqDD+SJYKajQ0/GGNHyoNU0fpk9FqEujREDD2/XofwDZRJzSAQAAAACAAAAAEAAAsQ4AAA==eJxlV3tYjdnbrklHnRVtRVHKmfa7nkU51EQRKqbIiEqMpBghg0I6ImUInWRyLFTsvZ5V+400Rsk5g4qYjg4ljHNJ8e3Pd83v+s31PX++64/7vp/nXu+6n4iD2mi0WAGJfc3ISysR/jAV4U6BCDpFS8j6NSLEZYlgeUyEgLciBLaL0HhfhNI9IsjK7KBPxRWioqyF026S6+2Wgp/Jz+z85UrBcVE2yb26nyx6+BtZ6LOXLLSIJaOtnPmYxDrm89gBZ2SL4HRPhIs9Ijz2ziatciTy28UQn6yA3AoFnFgvwsxfRJicI0LiXBGWPxVhc4UI6vkiDG0WgSnPjKytvmH/U4rg+xj6ZSEa5ibi8nGj0WOOnGwmpcSvpJx0Zv0k/DplFXdvykHXnVuY+SARTnqI0E8uQp1MigsYgzynYlijxH5ap4DFASK4jhLB01GERw0itFUqebSIULJXyaFJiR8jQmWUGvw3/l2PNfaqttpwsylP4BYq0BDZQG7GHiMXQ2TEadVGOPcmmqu7JPBPTz6ghRLbZ4gIBXEK2LP1OsNJx1G27YM8JlsBT/5UgPd+BbR+3AWnBoqQni6CXZkIep8VsK56NTzsJULta69/Yf9veRxxIo4+40nO94zYdjtAxqCb5FkWIQesu4T0+fFke1wZH+DkzMdv7M/Tfopln6qUWpU8JFeCyeGOeFSb6oX1c7OFslYF1Cv7YxsmwpNxIvxcWU8aQ0VYlvAdXFZ+H6s8/wczfdxw2YaCjG9zOHPVjeSG78NE9ctC3DUJvhsZj4eCo4RSi0piWOcjde00oHlrM/jFQl+uOTkR7dpScX9SHWn/Yo7DJQvQracInlUXKzUziF6u9NdVBXh6irBphghYq4CaIyKoaopgM1HxL+1Tff6UFe4PZbZ2McL7Mglh3x8li3P9yKm2h9IVO47grJ16PEmmw09OtOQ2Q0fx4hhbXJA5TMh7UQyW+YVk8DNzPOi5BZtqtfjx2Dls1vUjskunFRDs8IewZZ8IO5Ve7BopgouNCOeKFfBibPz/631gnb80QqEuDeo3EN+cei33ohLiE3RaCJFnkZylBiz8zB75zBxtGjPlHUS8kfCJBimo29EXf53aKpTuJDi+SI8bRBryn5JiccOvekK+ktvucgUIDxVwN1UOm6JLoHSeCDVeqf/BpqpfzyoK/s+DNz52MozdQPY8NsdsWRSzdREF/09TmYV3qP3UrI3siXebcH+Ncv79jejdC3HcNNmG791wATd1DIB7fneZ/RwDHnhpCL/zRo4n8pZhqOMSjGt/TBYNECHlRgDoXFbAbR4BlscD/qV9xDbFt9k7fu2DT1cbCtF3moQxWbvwYGA+cyswFBwOLRcOzMqVincyhN8kurRx+zxu8WYpL+z/Gec7eeOuP5KJR4w5zih05jd89PncNxcwdM51Zn3ovNS0Sh36D1XeQ6VPjzfFw4KuUd+wc36Pxv/mcDTPkHv53CJrQkzx7d1f0Pd1bxYZKGBVwEqWHgVC08MsoWyqO3oo+tLqpJn8cNRWbjHblhdXe5EVTVNI6qEuVtE9gl9f9RbSXjTL90ruwHzLc+hgk0Pm7AB4Ub0dVo9YB7fbTP+jvUlL8Y3Dsg0uGB+8R75FUo6k2ZT76Q7lHfW6PCCnAT0t32LLtGs42+051i/+gKlznmPKr/p82eDPuO4nbd63rhhjakQ0ujcGvjofJB4j7PnL4HQUZlnYR9YeJffV42Hx2gFCqNXvZIzVbhJ61IusHTuOLFO5D8cX/i1rWqxP/+FjOqVFdm9+PH4x34Gl1cb8RX43dmoaocehS0L1ZU006OkjFK/MxLbzOjTQN4SbzkvAMQZLyXs/IEtanpC2K6Pxk91rvJpf9E2X41lTNq3fcAjYmyn12tsjNKecILmfXpPERQeJesIDaIn0FiYYV8rGjrv9bf41H1JlnT9+Rh3bG3KDgSeQdL1Be+sefPL1Hg5d8TfKeyXg8YwFaNG1GgfP1KOaH3Soj6E6nb7musBXdYLtWyl2+uvR4k0qdKV6Dl6YtZNddDmFZzt0uLRai2xOGEIORtiw0qg3MHnyB9gK8YJX2za5n9YiwTy6XvCxy5YtqkjAx6HpwrWKBXjn8BNM//MnrExcgcOjduHlugAcUGqBbWtssKVKgn2NC4VjVoaCr+FNsjXpGGoUzOIWlRo0ihrTsIUmVOeYCp0zV8LDAm5hR9JTITXcCFdev8qkEZ8FZ5d+5OEwhTDM4TuSYzma/HF4P+n4VC3z8q8k+0YoZPMDtuPsGobpOw/hmMh1+NVqDu4i29m1Z/5ym55eNCGkAdaF6dOkSWlsfVgSUYQ+R2h24xXJa/lU3x4wL+tHI7qBt6/Jx8M9xcIPA37GiCg1cu6EFfR/W0iWD95E3DMTyRi3bni49AqMTvPB2ugx/PZ3e0n/pAMy0zl+0vjP99j+wemoKcnEMbMk2DNXgz69r0ZHFZlg/ZRqdsdmKAlcUkoWHN7BDgSJuLN8NjeLDuKmVr2ow30TGmVtRqMG9sA4wY5/CkpBf19/XLwxFZZKdEEWm0kaRmpBdvp28u5WLjkS3k72RVTITqlPF47W25HGrVNw12QRWZgWZSGcrU4Nwg1ZJ5nn1jRy3P61vGGFAjROrAI+3otMZ89I6UZNfiRTjc+3C+GFw7Tosh5TWjlRyv2hN18ypC9HPX8h/fgjJl8cAwlWBcThiQEE+t8l2paThWkmj4RRJ9uFCfauJOHzOjJk2g37uEIXzL+VgjNeTUCP9Tq0f+N72HPdUGBrD5AxUc1kWZARVIU/JuFcRz4otUdw8M/Dba2ZeNTAlWtK7PgjRx1KH+nRz7wDN2c9xruq6+T108xgloYXToxsZMeMLEj0EReSWaNKQ/zesfb8gXx8xRlBEvmDsHHcXWZ7YxW7PzEBZ7v6S8Nt0uzZrNcsLriatN1TwJuXM8hurUdCgZUm1GpOEDaRJpnfvlsY712Fq8LUufWwZ5h8TocKWRKUOi2SXQ7IP6vra83vS8ayL+O64dggURqnnYa570bIE4uNaNYFA0zP6k3OZvQjTTOmo4OxCY39S4WePL0Ek+91Q5HTCbQY6Y8jc0+z6tcSpv3BVp5WE800JkQTn/CxLFsyFM1t7uGC91XousWEX11py7//RZdbqdTgJAN9utZZlSZWTcLGziuwdHADXEirh5or6jRntBPazAxgq7aGSqHmIhYvfAen3htS9zBVevmqMT3qMZ63MBNqrzMX/zwajS4e0Vg0LgqnLDXB0BPOrHzdV/taaxW2YW1/Hv7DM8xfVoj7g77ge9KIx/++gIEaVbjksIhOs/3Q6WseJm3qhQfsEWd4hmPzd/tYXvJuYbdWFhNnnsGYQ9FM95cUJQc7weXKQiHOYy02+8axH+0/SfulNoNzfStpj1QjQ1IThLWvNaSOKpFkmEqx4JsEQvPEH4kW16UV3Jg/JHo8OGAg3za1N13oo0NrPV9CUUQKjor4BIqCydiZ2MTyfn9ur15lz7S3WuCw/vvx4ZLHbDAkY3q3KnUdloi5Wm/BPz8eKzAH670+QorwCu6qu3H5k77kslsRqZpWR55v20nOT0kgJLNZMJk2j60OV6NewzUxRU+f5hwzpjqWajRav7fyLb6F2wYcZf7K/1p2ljVGWwexLdMTZCef9ceYCTW4vGwBbA6NROtJM9B5QpksIziPPGgZgY0HY0mQ+Vyy2ESLNSU3y69k2ArJfx/G5wHuHO09eP3mfURj9Q4SOskV9m09S+6cNaOVfVRpTJE2/brCmKr0N6UDzvSjfx5JwI+L+tGc4V6wvjWFJ9lsYt9f3Una8k5gVbojf7K7L56pnM81Jmlz+zZVLiw9hirRptIWf+V+ELIR/d1F2O0tgrxXCbxSZmir0GzCVEtg8/k5UHvQV4idKoL0pkQwXfMd+VBpTDMvGNHal/587XQjnnO7BWcOMCBNxgPQw+wWeq6w5NtHbJe2nyd4IS4Ngl/OxJ7y4RDUdhe7BwbhI2VO12UilL0RYQsVoT20GF5tLoH3KSJkfxThHYpwY1AJaHq2CleVe8zHIhGEmSUgfSLCuNAI/LnclNqGmdJbS56hk5Uuv2uHOLdZle4Y4c8yI7KYd8xptre8UDrMvTdNdH0sdBU0YXD5Xxhyypznqy1V9uk05rUuw88NZdhbS5NuHrxJHv9cyadvCcg0SiDGqgTy15VA9TSl/qEl8FWZ5zyV+fqocp/47Lqd7LzYARKzRxgWeARX1j9C7XANKpp9R43HjMa8bG90DjvDdrTnS0srJwteth32n3xrhDQTHW5jsdb+x9ohLCKji0nC3TC510Cef88V9Ufq4699lmDBylxc0DgM992binaXpqJBewof90WEGVWlJHc/AY+IWGL2dxhmuxnTnvO9advu8+j8Soter5IIk6IuYfTFFoxbeQ73uk9HD7KfRLS+Ymf4A/Yox4aY9H0g32FeKK+Ofsm6Q+bj6gw3lt3ljw2jx6N/ShChDiVgfnU+0VZZSoo9k4m9wxQYToLIsE1LyINL/lDWpwRCTEog3r1OiO7ZhJ7ZMqFdc5HwVasbBo03pD5lqjTc3ZgaDNWlzp2T+Po6K/AztsZAVRPMWLZcsD64HVu9u9mzlv1YudGFOXWGC60VXcyThsjnvFZmnomFrGe3Gb7o3CZNj83ABcHn2O+uXqRuZSC6GLnjFPV2oaB8AvuQAtCx975wYWGa9MpVVfK59zycZemEbu9d8bGm0gPjh6IsRPmO3JxEQsjpsYcbGmV+BzMEzXhn4l6kyiKvGQmWH3PZQ3cn6OOyFWubO8D+qx4dvtgRf4z/BLef6lNHM22a31ef6k7XoyUSQ1pebki3usWxUrWxpCy/H3VMVmaiAwa0XbuT+Xp/YY2RWXi4gaHJX6/wVbw2T9lRhn9lqNEotV40rrcqnfRGm84LUqddmep0bHO+9LcHWtQpMA3PrtCho72VnKN0aINGKc49twcDn2dg5sxM7Gj/DZcdPYXXdjRgykp9WlTWBX2+mNH/AX94UZg=AQAAAACAAAAAEAAArg4AAA==eJxlVnk41tv2z1ymkDSY0jF0lAzv3t+1KzmEiBASiTiGc8JJ1KFOJZHMmUmRIWPD6eD9fnnfr+qUIVEipQmJppfqlCTSdN/bvc+59/5+63n2H2vtZ+/PWp/Petbec/v3kfPKXChqOwNmViuJkasWOW05AO2DuUA3nACiJkfWL7oL9hc1yT5LQ3Iqoh1kk+cRub42ynmwCs0QmpdNJ9ots57L+cuHm+orjq7yBpFxUhIaU0pGvqmF6NWoFb7Qp0b2BtgS/5TnMG2wnTRv8iRh/m7E3daTXIiUJUP1l6BkGSFWVDsEJSkQ7V9/JhpNL+H9OwayMz7BAWcFsi/nKlzyFicnopogsauFmvFvk5xyYKrfyzKfxEToIf8GmumK5spVXUbTnkr4/PL36OKcOnC84kmO3feHu7cPgK/Fr/BblAKJC66Cgy9CiKmhH4mbfQmSJFTJsQfbSMzsbWSFSRec5T6CV+fUSd74bKKsrEckL6aD/49mpHTJQqIvrHHGfxlJ0jJeOrgMOwZwESdmLrYdmUKijrNwBCWKp2SDqEAlbzK4+2fisTaItIwFkBt+IyAgAkiSDiG6UaZkq3C5FbcAdD2AwluBIK+fBKF7rsCL6XhQHFtKWmaJEK/YXuDczIK7b5zwjP9jNWp/oEtnL6O7ETOwacVqfGNQBK/fRKOnM96hycch5JmrIplznJCERzNIb4YUUSwZhstm8uT2aAhxkVUionPawb+XD2iIB+2dl+EG+QL9OqLEZlyeaEZfBymzWDBfqUqMBLy/sa/tMqiNfbb3Gw+aB4tR4kQdLbW8F1l12KJgxxra795F7rn5+jjZyYx8bYqBvgu/wKeKBpgaa4YlK0zIgJU4+efZ5t1vofKwHkk+egbqtz2mlDXegkpeKGnVvg/fG8iRbphBDqe0Qs+LetA25f1P7c/02Dr7mGVcfZXnxrolMshg7hN04E0Busx2cEQTYmgpXUvGY9ZGxndHOiPSnsOk3gshPqI7ycpoICrzMBkxXkwWWswkW/11SYV1Bxy7WgMHrYJI+pJNRKm9ER5oKRGrkg5In/gdpPcfg5dGh/8f9xPJszhYbRZ3plgTrcuOcmJaDdFNOoXzgnVHJzISuMuXNcFOMCcOE2+ADjUhC5Amme8uSd52nYfeR6rkqZkhcVwkgIqeZLBjMqBFX5TE6F+HzA25sD4eUXrZVXBxWRLcccr+GxsLkmt4v4t98/vvHqTpQ3tQ+N2N9GyLWJOvbctQe2A494nIU87h177oWttnataTO1Bs+xR+LedB2YNmENyyIqaaqeAk7A1F/QZwa34PK6UVyK7yv6CgYBrEzdrg4xZx0tSWB/M7aXj9ORU0K3z+p/a26vRv2j+hB7gu2y5yf+MvR4ovCuns7iKabJHiWgquccLDhjl65yypLgUB3KUewEBGKwT3B5FF2sFk85wpWJkhTWQ7pEiMZBOkDp4CSf10qHP4CB9OVoNg8BrMLoyDN3FnwXPa4Bt2tGkR/d853PVtpZ023kD1MYr089K99JftTSZZzGy6xQHRI4tU0ZhgMboRqU/53vGHzb4nocbfD/qXX4BFnaKkvOsgCE7vo4ZTf4dGNT5sXqABWQt6MInnw8/tZSBx4Qw0TPUDK54K3SNz/9P3t3WZb9iTk7QIcqH1t2szhjURjN3TOGY52sx4Ts5jwl5qMmA6QkfLEOa+qS0T+XEjY5O7gVlnGMg8q49kLrXMZ/x+dWB+cs7AYdnuVLKROfQ5roXTw6eMNNgf4ahmDWY89sJkWjw4CjD0mXdRkdFeuOiRIvdUS15dq//I3/ls33GgzrSwmV606hY9br2VSXPdw1yatZKzaulO9GNCEic6Phgd/0kZ3k+uhutaW6A5PxesRw9CrFU62Iwl4rRwG1DOSKG8POzgn/dVis8h2V9scP2HNmjys4dV1etg+I06uOlaQ+H5fE58oCsna2t/rRF0f9Pf7FBLrdcSH0ZE0Zzm/irHPLyOmOKTrozfI0lmfoIl8/lkBT1S+onr9SqUW9iy2dAcA31BQprycyzndEZ/rXPt8UVeBurGxcfGOAmJmbSO6H1UlSKKxXTc6rtKVHFIzyDyvzONrE8WcoJ0e7jroIM7/ZMznf3cklY9+JDTezau9uW0IvMkJJ9zOLyVnl1rxrR6XaBlkinaOuQr97joPa736Thu+evuugHFAW4qssa9zRG4INEE14iJUaFuCVh54UtKamAOPGF3A/V1P/yyG4PkkiJ8s9MGzO68q0/fuxisPOQg480gJScIo97Ku6NizeWoqTQXSVpp1DltbUOhVs21K25l0YeVRJlCEW3mmOseulexmqslo8ddXIFr1vsFcVU9rhtrWyjQPyryOMnxD1FYDzA730hRQSKaiJZro9on5YVzfwlsbDCCzs/nsZehOdRZJsIWlwSIfpUL708dgh/sN8CjUFFIDpiH3GtdhTXuYbpFs5CmMVtbGkZos+EIOubQIM2PaqIdfGQ5Wria2lWmAQ1m3mCWhkDfOBqilb7DfgtDkYevJDWek4k/9gkovW0LYEkEB4Yrk6E692d42v0D+H18DFtsGyGjXRoajiZBY6obXJIygcCsuRCJN+GT4S+QgvXauvNvbTgnWjI5WgeKaK9oK+bSQi8jldJivNhgCSx1U4boXacho3w3SN0+DFL5KjAuK4rELiVDtn0ac1W1HNvNl4X6oiEYX+sPMYIS2G4bAZMBNFTzTsPLdd6wsEcb3AMPw+mhMPhOrhsKLq8Gpe0fkcdfpzmZF65wFp75g1Ou5825/0WdXhUlz1SMBCI9Y1HsGfUHNaUdCym39kCB+ioYzfWB0IQBaiTrVl2mgwTe5KTLdP4ozZW/IEmPjsZQrOMgFZRgABPDSSDVfATom3Pgqrw3CvZRgW5XabBLsIaC7CtUmX0Ovhhzm7smvZFpGFLn2k101t2xnOBaaqyAVWUhsOLcL3BjTSbkHkwAu+k+OEDug0n3Rwi048J2HIEjvas5eSYGnLOgxSSVuHMTrM/Ru2VKuCvzh1C/2kO8A7vVXSqqr3XVl6mXtRGHy82zQcIpGPJ5N6lUsQJKLWA51eE4iPMLZFDNsXlovY8OLSqYonpNV8HM8TVQoaAPRstWg27UKtjLPQT3aQrUlM+Cl28lSOuEYGskRw98dqL/sFJj/Po4TEjaStrN8xO1kqMBDwslYEekCWy+HQA9Sb+AamsW2oBW47Mt6thtKA9NvK3kNtjI0E1VzXXjPwxjO8dQNNoeSMlMr6HecG9SzJf9oIYsQN6jGs6fs4THCktAdfoP6FzgD1IFyaCtlF33u9xOk5AFvoz9n2FMUCxw3CW+cPP6Y5G6ewcqGNPGGS5qON05Bd/TSsPwIBOfsSmnWqNy8KusHDydIol/bp3i1uz0o7sdFuCOJgvK9UAYtX8ykoro6Ka+971Ilc2QpvZWrKGuHZNCl/e6UE4Nf+JMe0VKScKZmtfcijT38JGt7mvkKp9v7PiiirPR/SmK8SjCFi2Z1Cf3Rkp7/ColFV5JhRl9pbxP5lGXT/yEOz17UHPkPqTGetG7FvDpHypHONfNVABHrYB1iwGmb/tBWqI1iCfGg/luLqwoK4fvI0ohNbkFJOpVya7xDFDWyYKwW7lgPicT1psZwaBeHHh83YdnbkiDi0waPP9SBs+fPgDr1gMQtTyJsk10gRfNvUg7+RyMRFvj9wlzidfZlURzqge/6wohlVkmxLh7BfEZ30t0BJrE1EyNmFcYkkW9b6GMlibuJRbEcLUcOavHxwP+LLa6J0si041IqUQwUSkZA1fGHcJLN0MEJw66rrXDb8YHwUf4Xyk2NwPiNxPygsfgyy578P5SxmkcPoRdTE5A4V+fYbt+OCTeeAVe3tLkeHgw+T5agYyHtsO4igA6vIIJu0aCnFNXJb3OwcTSDJFdjxYQ12wD4pfvSbafugPbqCHYHxsP68zKsbrNHpBMqwUZMy7oVi0mJzYcgXXi82GoL5k6x7OGo400cLVK0YwgEWba9xBVU9KIJzN74JorDx84wsf6v/FxnRWLxfexmOfE4qqaBpwwvxE7W7O45QiLry9i8WF7Fq8NYrFzKIszA1l8pojFG8JYrLnGAKJzyuFosBtkFvlAr0UViI5XwsP0Koj31sAeX/KQEudaTQQnmP6wMR9K8zLwzrBgMv5emthJfoWlmR8gRogbeUKItZXF9sUsXlfBfnub2VhhzI3FpyP+5QuOsXhXCos/vmPxfi4fR277V1zf5SxIfKoF0eE+KN/BgEHRA9iXngpXHqsAbXIAjVklmnSdZKiLt5rwM5HvKQfP3ynv+zz8IpKPJSk+jrPjYQUXPpYjfHxkgId7pVncMcHD6nP5uGktHxvnCPf/5GHeUT52WMHibiE3PodZHFLKYkHXIejv9QWzcnFiEFwJAU4N8OHgFSo36Di8Fpcj+c80SfkzFufV8HCGkEfDMhbv3sXinD0stqtmsYQti+l2Fh91ZvHyuSxOlGCxSiqLtxSw+Eg2i48L8UZvsFh/DotNr7P4dT6Lv6vk4wChBkuHWexSnE7tL/+OyrTLxavi1+ENa6QgQkYbmp7FgEBPOKsmjsDzefJEpHkB9U6nA0KnMjlSso+hQ2cpabNkcfgHPt6jJuRcyO3628I7W1hcspnFlhtYfDWJxam7hbr7sngHT+jrCjUX6r5Ok8XaUSw2zxHmeNIWokXNQWzTIZylUYE6Hy9k8mysIPpDJWzjpQB2cQbyxAb0GmvQqGc8iG7zhxUFi6g85RA4EJGP43Kec/JOWOCXBc+o0w4AxwdMwTh2JvR1YEgZk4Q3DbFwtFgO+A/GqcFkGfhutRhovLaCxokdUK3rBNeDJ4D1WQ9Zcxdj38156J5cKVdUTpLa4jZJOwpn82s3T8ZiXIAVdpbQPMMnNF+nv06Lfw7pJAegxSYhWKPyBPIWWVtntVqdfqiggZ6YBHACP/6Gjg/Zoq+ZxXRj2yr60ZIpXPL8M7Z7kUCX8GLo0U9qSKwyjxK4/QD/AOqLxxM=AQAAAACAAAAAMAAASCkAAA==eJztuVlcTe8D/d88aZQQGkSpRIMkqrP3PmdPjWQIFRGRD9KARNE8qVAayFBISVFURJ299zl7SmbShDI0IRKRJP/vzf/S7e9383uu1vX7tZ71rOe1ZGT+/xMLyPw//X9Vjzvi5E3uDPiMSJSe+7FQUghgwgNmp5maaFnJsiYVoadhONMuk0HFJyZAk7unMG4JPdRMSw7qyE9m5HdlUzVYGrRfsJSZ3yWmTnXdgmyuHmBYGQ1qZacydDTsIb3sxEVqh8FRKPxRMIP8OEp9CT0KfbrnwZS+9aTm99tAOXlqTIp9LCV4GAylpgqZTR1p1EbbdGjFZzdm2sdyevmUFMzOPZDvmIdz/nrvuLOyC/GOFa4cKv+O8968EH9gF8IrpZZzQLKq64a9cvjY/t8s/1rEbzpSyDTQcnSKkzIG5TezY5t3I73S1bh9Ms/O76jArMS5eOrtBon4iQMsP0bAH/5GwsfvjDMh9dls/S4lxlO9hNUrT+fOr3tMi95qsTn7mrmUXb1Q9457VMb97/ASBqXMhL2gnGs0XVQ9UyL+kgppYauZTvNIyTstGeH2j+WMo0k+9a3UFppj8In+F//zeyygF2pNkodLi5H8TeuBrXm1ZPZqNTh5tidpoQNAPQsq6bvJKYB6LUJOmXdP5JZ7XfyyqQCwywOlFUgFkWEUCZJTjemVUkXgC95ENH5KEtmltQJBPERqhuvAgzqnBSYnFxDppkqizut7BFZh84j8UEVRADKd/J5+FTTMTqQ3ek8IwuxvESLvTNHD9qvkwMAe4e9zBAM5DGLf0ycwgyX3+GunXbG3Zu+xugML+WI1V2x0yTssqG4B/ywQw6olXVht2Hz+er0hv5y/jiV7erm2DCRjjtVa/DqDCl6Ly0J8X59hkl6JuAQoBu74acMGwJZcdbKQjtKNRzQd56JPUwG6K5lHUgNWo+9aTYRuyTh347ABz3n0SEfUrzKxC/O4plFtSZpmvFB6+iITZDaJys6Lh6Z8f0hPfTeTWuJwBFpvNJUx1LalvtjXQQuqNzHzdi6ivgpKofMhTsy/+Cc5FUH7DmtJk3tGkd6Dl0HZX4PU340CRKPgO5Cd+oWcEbEHtjCVAd9fo0gcdIPfHTwBdts5U18u9cEjsDp4zLKAVHT2huPDt4HpKa/J4OoKWB8XkM3JN8AfDVl09vt0cabCZCC8TSJJ2DcF0q3YQDVJZiN79ziBydcLSGPpLvi0aRjY4tRGhoynwo2PBrHuHRNY5uB93u1FvfT9VUa6uVEPFr+dQj/KNqTdQkJh/7fO3G/DS9zDz2NYSz7Eiz+bc5rAb7zushW34mIHd165ht9+apiu2OYL730tRea+VGXj7FuRrAJt7FaaKTJ5nT9jd8WKXS5vgW2cFsDJpIxzWx460fXL3dD4Th7V0fEVPbdrZwMPneHqlzLSVZYq7K2tBDey1BgKv3RQ0tIfg2gs84LApDmS5i8xiPnEPMgUqKZ2V7og6Myd0An/h9SJ3sNIq6YhFHrxMDVVaI/8i/96r1XQrax0iYZzMFJZlQsOdV2g7n8bgldM/kxod78F41oDaVH5GSK/dSY0GnSF5rIVyQSSAc12x9I7p20mY9+vgSqTNBnjjmdEREMWGDxVQPtj2wWZHQuJhhdKon67i4TQhAX1/RvoC9aTqKInOVBfZTSjei6RrIWdoT5KnemU66Cj5JIwwZ4A3nvYles37eWa02zwyN8490avh5vcaY17PpVw1wSqvJNGGV5w/ziWHyTBHFeH8PfSNbFl407ckJ6Gq5bbfTTF4A9rJq/IJ3fUswPjq1A2sAf7q7+SBebkoNcqWjGHWY5syLY/6L3tXnjApx6Wnp6N3yWUXa06XbBfW0z564dX8TtBHTxSVZYPXE/wiwdVcOuJC2xOVgl/zvoZFk2TSFBEPH/0w0PsgmsaElkcz2cddRaNqx6RvAywQJvLPKF7B+So7GWXYEm4OXTUbSrV/KUO/hf/7ebB4DLDyxLNnwnIw+uWYMaf65T/rlG4z9ubcNWZAg29PED/ih4ANt38RB0O2Y+4uGe6pE/vAL3KTtIKy7SIjbqB5PkKA5j8Mxt4/f03WK3P0f4BbS5VPr6Q+KkKI5EtJoabUMp6SBOhXl1osLcKEFvki4R8yILGpJB48euZkDBmWRhtWZuArX7rz08bMyBbLQxEBV3h0ikdQcSFqlhh/WNWIhenAZ32XkoXph2DRXJ3ud4T97k6m+d4z4N0tstJl5WeSuRzgvexTw1jkVvHnmGbp6mx+tvz0SNfa7CD1+fAcTYpzGvelU2KvsMozJvBaZdIuOO2EZxKxSnuKRHP6wUrs9sK/6LXHyTjXu13GVf0D1pZ/R5Xb9anFUYS0GL7drzYi5NmJGQhZ5B3eP2kO8zZtcfxV5omrn9BCyRRu5ejtmfzan8PQRrjCqKmql8MsVQforuyhL91+v6ZP+/tgoiub4TEKr8cOT+iC+wvcKFsPmbCeg22LgpBbsTojTrhth/PADbsOolPzIdra8uByDBLSse6Fn60dgxofZlAVc8wQ6LnTiNqm9+Ti05dh19ccBduE6kKv2izzIppHoDDjWZyUHgT3qBmTFRu+A5Ou0nRZ+c1CExzZKkdxy/AybpDmHnQBCZAH/CdKu7Y7/FeTO6yDe+31RULvdKDARet+SMbZ4qin8qh28dc2Vul4YxD1F7OqwHERwu7mdmDvfTp7tuY0YG/zHZkCmpKtmJbtBczs2OMUM8XDthi3TJmB3YKbQOCsaSwRUxCxjVUmiXCNqTvgV9eiELj9b+hbfm5bL39Qe74qrcct0KBv9akyi86fJMfz9PgNULkOQeXcn5K4lPONrkLXpgVy7dcfsSJAspFX1Pi+LO7g6Rya5Wl7wXxKDsSJzl66IBkWeMU9OmS59ThVaoS/rPkn/lje9AF3Ph3VCJ36T5yu2sD0F1+ntrLD8OB2hZAFqtOJcXlwnYSBbJJKRnaqqzHPFDtE5dNqIF1f3Kk4OxQAt7kDP6wbZUCn6yoQSZXODf0KtNzbpowrlxPesmgG/V6q0c9bk2nctKqmRcTJ8UdujbgyTfa9P65d2mzxAQsnPLn6+Z7cMNNfdxAiy3+dbc7p6vRx/30s8VXaLzlHK3l+UeHJXhkRxbS5rMfs+h14k0CbzPBw+lc+JxQHNhuCmucni8VjPmjwB5F5IH6H4R2UsBFsffomA+5SMeyBjT37h108oF8TLXPD9f2/YIqLGrAAs7b40rbHyES4Xl0vvp0bHLzY/SbSzH2O8UQz/8hZH6357P/ey64NMFseM3Zhazjo9fc9ppvQMTDgxT6LgYu79/QqLouXSBd+IZa/AQjwz6IIHO9BrrMzw7Ua+4lBSOxsO7eeED+iB7JL2kX/Yt/qS8KlXn/kqBabcjVJxlgkBZDMYXTkZ2WCYBA6wl5fhUOZw/qEo9Eo2R5bBqcuWIV4FMeSz6pNoOL6AfiWXJtwPjLY1L/U7lEVYkP2PNKk7Y6elDyTHGS0LakhbkMjRIztjhCbzepMlaJ1gK+Lw78GGVDa14dwnIqJrCclw/4FyMWaGqLG2e77ixWITFHrf66cbuOnsWK3ulgHRTBVaofx6VjOHZH9QlmhJzmHVT3Yg+P3+YOtTC49bds5sSl9YxH1AcudH0fMvyzjNZekIiFPdmE6en0Yd61FC5ti2dH3G05I6qAi1hMsGfr/Lgbq59xwBl3tomYwZ1MyOMaVGQ4y7m5XEaXJd/Ws53trdPk0l7a8aUbNoo2gyr0VF8pe3szJa50FJD6ihdEvv95Ci7uXQ+WOtHSu5bFLh51l0n54KXwbZfbROeBpdBT0Rda7WYmkdatA03Cb/2zf3b0LoOib9ZL1OSLkdOuSwTftiURscaMkLTfQyhe0IGWntlFHyFXgWFrWGphjj+yVeYbsc5DEZo0QNIKX14CK+5KSP3fh+Cvy3rEYQeGgJt156VLw1yAtAsLyPVAiyhgKQ6qvdtMlWarIX+WPqH3d8RhI83rebMkPf7ihduc2+u/+P0aY9zRfwCjtI2aIq6bsjqF+7BLamLOfPUcFngajn2wbOCMvUvR99Mn83PO/sTdHKdzAUXZ6GTZJbxNoAB1LrBkw/fA+M+Kflg47If4wafR14fXsUOmEdyBBQC/ScEUY1bWcFpPVvMjaRLMercMX+uaxnNd8vjUVEXedVEm/yLWDoe+y/ClEcU8u3s53rYklAvyreZ/Hp+JH7gjTz8YSOFPnJyCF3mdQernJfL7OrTwMrvzyAYikd/yWAMfm5WN3FFO5lf0qOLIzaPIvdBk/tQ7Zfzui1CkFEjm/8V/tEhTtFsUJt3isgo9dUFDWLg6XlKsfguxO/UG0mRRSf2Va0hVUxT23ytLZG2NLz9t0QshswSROOZMRyNSX4nmXVcQvfe4wqY9TRTaQvMlVMcAkrXXQpjV8YKavf0SosIqC6vFl6m7TAJCX3dkAqzjsZ+dvvzZZVuwnFPvub/n7HD57EyM7dTjq3/YuBbdL2eF1nXocmaAu/Z1Ef76myG/aSqPu9+PQw039DAXrb6iiuQv9NE5Nc7JTAuPmr9dcsGoA/76vpR9rrZEKh+uS23tcWbct+uyrsOzkR0tNrjnqBG2fsYMDFjTjdu7K2NVkVHYtfEBvDx1DVJJn8EMZQfxWaPxrHFSNBZu2YLv4TawUw44Y0VznuImcrKM2PwL+qOexk/XnxNNP/MRvXKkBSfnXhQOv5fBBjwe4WPxXcJ94Ct074p2/M4fL9FfuATVXP0Mb5j/UPRlpS66/U4r/i/+oifzaGyvLXMKj+VuO2eAe7ZMoUYlk+H89WbMj7mJmPioP/8r3Zof79zHZCJ6rtnjJbTe0URu4FwcT8r50EPWNZJaVANtPJgjTa5FaK5OmQuYN0Pioa4ubJlcyPRe0ZNofNYQbttxiVmKiamwAx1QcuZOJgPO5PIN8pExfhfvOMuPd3suj3trPOTF5Ur42upUzmkgEd+0czn/NlUF77SUbfqR9pU9tFoZW/RqNddW6oZq7y9i15f+Rh30izGnI3e5Mj851yClXuQ/+zQk/ZEyJjonRU3WFmMSqyB82kgS26+ayf95/Ir/1nuWTTqB8U39Kk0uuC5b1tXErcvo5/U2ZNGeM4a40SeveNfo9czOPDm+b/4gr+Kiys2UJnBvTnzj24mlHO1KMZIPHfzdkyu4wrcRSC/TwgcH7+b8F81Chupf8JEFWdzTne3wwK/nvGPWRe7piUTY0+bJP/3vIv2GPC3NZheGGPOOuePgzGdmwrSrRsyCZm3mwIJ4LOjlWt5boRtz+hgLP143yfX8ux3Ix4pNnFF4IR9saybVzJ2gd2icxqHchYjj0Hz2+9Y33A8FENZq9RbpJz5jZwZVwFtTEkU3DDS58MwTcNHkENFLiTyXamwBX2TcRW3nnrHPP69HZN7fRMJ3PeXqtCo5W9upeN+5Vt4k1Roz9B/jvprfwR9qXuPQxjqs6Uoqry7Tguq2fWPPTgCYLGSM+6fGcSyZjU8NNeW8nm9C7jnTnCN/BPN++pIdeLkWX3jDkqOlHejf+wN4bmA56+m1Cus36MAjZLOZ16vtMC3TD/irRVpsZcMeDHT6gLsKdDl9sSk+JVzZdfv0JZyxeAzTDhPjXrN8ueyRQxhX/hjvPbyQ04qcgzmltOABf0ZZj+pl2N/hN3hm5zwm7bAdZrf8CR5ghTLfb+SgjQvu/tP/B0tkac+QfCTHfBVmMfJEeBhZQnvuLGNP/rEThmauQLW5t1ylpiKGdCN0x/dnmIdJBNwcqcCGNbZxeYPV9MFFuaLzlVtZ8+ZZUpvRIUlQ0jW0eeYW6fWTSbR05WJsWg0hfbA0lj53rAD7HZ8sdbl5R7RKORHzNNKXvG4tkj466oE+56NJ9R03mffTfTDCXBYNm9bEbvS0x0tPpLMnL2uiRltFXGmdBWak186ubJTBF0xt5IKDDmPj9ib8vswrmCDJmlN8qINrPtXlnHtV0cqd57iS+/Jcd9QZ9GSVEv9UeTeGiWZhe9wtcPMICWcuZ8+LFEneoE6HL64juIBT1fznnRq8wf/+z+HuefzsQyNcsWoPO/NEPF9Qd5fziKxg5c2S+RNDQVxCwWG2yNWHf3k2mLNlX7MbQhN5q98Yt36xMTfTMIU/ah/Ffcudzjm3t/Er5QO4DIfvyJKA7H/6v0+cT//YpgLbYKPsJFkZl5gjj4ljanqiBy8nS6oRTNI8txoJLZ/NGqXLw1WTG7iy8XmAocxBcsEuPVj3tSrtqyAnWpVZyureWy8djEwVvrvkxrrLqNGvKp4KJztWsD8uH6IjtvwVrl33hv2otocuuTgoDAnpZ60LJ6Qb1twX7nS7zAZOmcZ8a9kkCgh15GrlAtkba4bgzjt93OfKEXbNVidUUjKP/6C6gNsxKx+VM9XhKd8q7tCCEuzoDj8+WHYEqxlN5TSqXPEVjzM4YZ8LlqehwV/EvmMxNQSHaPbgQTVlzDvP2Yz759Osk3cJq1N9ERtYeQwv/lqEZma6cQ7yKrzVWSl6CbmOqhzrx55MgJiq3Tm0r3kx3pnwGmVuSpDiclmcz5+K+TIfYH9vFCcvD6EyJwuQfaq+uKNCBXqw1gD16ojB71+tpn0YWWz1oTN4/4xkabRCGqKVFIv9i//uTJp0A29Rr7quwN+9Pgq2bK4CnDXlpeuU08D0NQIozuk2LTN/NthLPQMndsTSxzBl6GdWBuS5ew1z64EJ9FJZT/jpchUz95KKoEzFDcg2VZTiTjFg99yTUNPeMOYSPCA4LtwEzV8whVkk4gQKTjC4bK8G/SxDA3hwVR6q0xDTZpNFDUdNHhEmV3JFQjcnovLYefD4thC6x2+dtOfkFNGe8kh2uMuDOVzjL3qV68QlJI+xeY+kaMBVP973og3n4V+LhZ0S80D7Bm7LKXPc86KU//LnApoRmsf2iQIxm2wP9rTeVQR32MZd0nHA3/36X5daeBVf9dwM/+MTha+P/ogLP5/m7PYr8H+eRfNWrSe4ON9x9tqlXJ4q1eE2LsuAZS7b8tAUbc5K1xoucbHmHW7KcxMREyL9+eb8cE0/G7+VEJWuNeQj59ew3k8OwKpntfivYRhiMJYKOwdM/af/faA4qh3Pk2xxIJBt7vrUcwsjyTM4BXEaZMmy5hrKL3cZAj5OJg/31lPzDngirzr1qYLAD9TS8VPIl7F+sr6ghDLVjkYic6DGdTFpFCGzGbla50xO63Wgwhkj5JrVKUJSpEbp429h98kLieqkxyTuUQ5fI36IfSLTyL+BwXDzlkkuQS6fBJ+ecZLxUw9cnNeYg8tnK9JlnTME2gXV4Kx1YXSU+lbqcudNyMhhK7PzcxL64fhF7Ni1VL5p9B470T+V34e+wjOm3WSszrqxRzMuYTl5O9DoY84s0JaF/V04hP1wUMcXynL4u69reKdWH57+28Lbceq8SVw6q//oPP+IfcVMD38kclY9xt30ngZCV2+72OwTSC0nZVFjH/WpnNiXsMrXUJDrngOyCZ+kL+6ng1kNG0Dk8TTaH5kKnVBUgR4kV9H+NS9EqiPT0IhD1dz8OTwbvmAxbfH03D/9388EC6/kjEpj3vWwJypfNOCBGFHedU54qO6ls9rnPwLfGxkSPlskjvNZC/2WUWaU1qcCq6+YQfdq++kwn6OCMzUCSEPVhMn+0UvskkuFMC13ZvPresGVtjFQ90QNfeM0BT2Ah6Deq9eZqxd1gXcGZeArqyh64xx78NwrS0gR+UMb+rwAbv89AUa83kjH5dmAWJY8pDrC03ceFAC1W9JBk3kQbfI3FhpdnokI0yK4aGoVEghcQ7TB9+wWLpothZSxwno1fvdzPYQ0ZhlsjxbmHzUD2/QWRhaUq+BWmfkYmG+PGbVr4xuKcxh452d2uc9T7vjpn6LHdapMkqMTt/aLA+TV8gr6ei6TIZtGIWjgHFS6AWXw0LWU+fBcavqFDvix5mriu2QSUU6/EB4JLiS1/jtI3pxhA9+smU39Z6BFOd5tgm1bXovEZBx2v9+PT9WzZ7e+n8stal3o+i/+tc6MqH3jWabqUTrX7lcIjkyyhYZmXKW9rx4Tv129ifD0+ils09QGK2VGwTM1SfTHJx/I3PQ0Kvu4NeLzPQ6r7VVGVpX482dmK+Aq3ZHIc80UHsN6YHuzZ6L9fiZc10dLkaNCj2QkpQbdULQMKldKJjfmTUGsHnyGvtSZSYoPdSGui35Czya0JdeQAYTqvwItyH5GyfyuRcA1xyGFyR2UVsxpxKnNXVrvKUTFLiyXlhnM1DwUsN9GArD0ATP0snUAqkIXcI8NM9Bnu1OQsefr8R/uneiL8DtoBnoKs44juHCHRE74uYp/GCjHHDwfL/KdM4/7eCmMmt73jrq+ORMJ8DagvB/+odZv348ACwaoyTOOSXxtPdEm55ukYaMx9VMWQYpmLaTUhA2Uxv2LiMWyV2QYvYcqkt+MhIlKiebvMlRg5ilYcVWVpOjdAtSsqpbzu1vPdq4vRs23t3D/4l/ks1eyOHMq7fW/b9/70E5wQcRBSWXRdyT5sSb0qqqJClfPQgKOR4GYQSoF9Jggav7v6OjMWGzyi7V8ZtRZZKtfEO/hdQMf4SCmJc8OrxnwcV1t8gLeNk3CXZztyN8oCZTe73JmTronc5rWxaSn2knhkqUqrEC4hmrEfIROmWqsh1ECdc4MF+7rUWdv/l5JUoc8hOVLtNi40G3o/24QfCDwE1e1MhIzWWyOrUzM4n822aILht+wMT0V2K+/NIbeXMbdaVFyzTLci8mUZGD/lazGj0+EcN6BudzwklL+TpoLpL2iCCpvm890ZiWCZ0KXQo82j9F6lZHg11tR0IYwASO5VgMYG4RBRYcFjKIxRN19KCPUuEkySlVniaXoemghNJ2J87gDWG2Pg46OIkzH0RAg95k69Ej6gzb3FIC3lh2Hgtx3MjLts1C3qhD0M6HLk6cM0V3hKphrzKR/5n/aGiW4tdKCC1wq5KPnC8FTO7SEygMHmJAXyaRDiJmwtr6ZUTm3hDQfuQ2J+v0Z49ZOUjHhCaTmlcPYiBI422olKjFiE39pTJ7vpQ7SFgkp/Afnt7TeiK+o5/YcDlVMlaDNyyRKGT8Rr4B+6piEpHxiziM39kdTB+fHU9T2dQgoNaF8dUOoEptpyKejl0QBq1aij1zvc2+3/cceWznI/iodxZYmHuaO/9yBdRySd7WNMuBe/03kpD65/PzWZM4u1kLoty6Q/x5uyMXEmYq2aC/mCdOb1H6f/yhezh7ZuGoz5f/LmMLqNZEX3i6gc6oW6NijSicazwZjrswGv65Qosf74sQvwTzxsidhwndbpkHj3b0gXcDQfxpVIKNLK6AZadqMx5NrpIX7Z9JWcgW+UwWDDb+jwF0m6+g7aotFW35nI2fmR3IRAw+kdt4bWc11mdi3lGI0TjyZw4+V/LP/l7t0iXba4ozXvTCufYWspAxiJEqBlujkbF9yZmQq+S4kEdaf94mgvY+RKa8guDSykOzOm09FV3yGf1SvJx99ZUi93hJ4KLUdSDoaDv50E9C7vVRcEmNLXWL27aEKRzsF9I1GYMwtV3r7wG3gvU8syPIBdFdmMWhUORPaminH+E5Lgk1Ng0RypaNs8iRZNNshF02Zo8efW3UB+dUUww5wQ1hipCXi93ctMqLdh97X7xR5PvZlZ8S3cxKlWaTaU0UqK2YYvn42nNhsepf0i4+Hd/7NIuctv0t5Z8QjRYZ7yF1HHamoyVORnf73SJMPpym4OQPpXFxIliyfSh1z00XajZ4JWnISgWMf50pvK8VRueFmkmW2ymj8LVJ8YJE6EZE4RfQy4gaJmhhQhMIP+OKgKTn1xxvSR0sMF1zaCnqcaYOm3p7FPFDNYm6WKSIRq+K4J3J1rEboR8Q6+Os/8+eMSSK1RENBcv1dFBL1xowwP/gHKJp7SYrLLHWRvigmd0/2h/lSExcl63Qym3SAT81b43J1niqldeQO/G2vuouh8lvyaFcpfEAfJKYXa1KZVg/gK2tTXNzi1lCm2YbI4IsTgOYyB6q6bxLy8fMP4MGNaGqWrS2y3jeMcqzxg/MNGtg3PxuFe1YcZiCtROx2RbbIQfcG47hPgjkkewsTwhdLLPaowqcv62CrVcRoSWcmbhlfImrrjmNbP4xwqfMuNeT8d0mwqme3RKwUJehmh8G9iiStODeVCDriDG3cq8DICd8Liu4i5Kxkc3jT8DSycJknJH1qzzR/iRG3gvZg1aER6cbDseDWKVsoga4Q2fLpLqld/RW0mtNGPy+eCcbjn8jjclkwdq0IGggYox5EtiI1H+UEvp1C8eysvUL2mxUYc6KYXASnw7P09SQbMsugrUNpTNhOgH4fQQuD1xHsv/j/VrwBeUxJkxiFK6E+Berk1vsXwGEumQ7fuwXUWWNMvVF5AWvtfQKc0Yki71yzhC0+3QOdbkDU2ZcqyIM2NTCJTSX7ylfBPy9Yg8/1b5KPpx6DpeVPxLnDAcB/m1HpGo1fhNryWLB+fCe94/w6MLuDhq5vLmQS6muhtx4KQtWSh0zJvXi6W2ZIqB8wyB7Sy2TUbughood53KKwX7BoqZlkzpwa9LVBIasJhDGGU7X5wvhU0mNeF7ntMw8Xnt0KNppOg/bclWcsz7mKH8QsJho05EQJy32JmZW1pGfDSfjViQ8Cl4WB4EQzSq+Yoy0WX5Unrv3qEUKalYKw2VlAFHFOqurZDvgsWgvV/I5mPmTtBN3k/CBpow+j0DQEDJiehJxlM5gucISs9RyDZK5xTASGiycsd0D16CKmufEukacKQuPj5syMUJJ4uzYLili3g8kzUiQdu7dBFsG2/9y/Apf2kYiLnHD7rHhm0MxE/MHJEbI0fkkn4NeJkjvmELD/O62ZPUY8k2yFDnnZMLv9EsmFwGlo2Yr1zEuFzdDCUhlhbngls7b2B5GvGwtZUBbMKGok3j0tFmgkF0njZm8nPgS0QxFb1zFXDpWR23bLS4ITHZERn0ghYp4HKn82YsreyAlf2AVTwZWWrMLkN4Bx1XOy+cFF2KpjMd1zv034HOdZs5cPxCs0fpDR6XUwGxIn5u0NqLpsGQRY8pzI9hsmV77thDU9lxAnqnLJ7zNy4O5d88RNzCZQ8YSA9us55fKnRpEqH74PfwqExHNomnj5ulC0gW92UVjmSLV7TUZUh2HyA7+c2rXYGuFjzpJfl2+kvrdCiE5PJXlmtw9l1gYhG/7XLBNTvKhTLRCyVQySZm/+kErxssgxbDXR35VFqi2Oh8/oa5MpYzOoRL8/sMaGqURMXAfZKXPhn/vvlMCNQMD5MaD32Xfp59w3xPSWhRQw+gnW6FhF6KzMJiuz18HN8AmipOIq+elbDNzY6ggODZRB6cZ6zKZH7tTjiDzJ3Mfe6KE5bqAgawW4MFqOeVWUA4JtLlCqkR4z478ZIGvoB1HOw/RjsgKp7ZiFFGYWcUODhnBe5Afpbf/z2JG7NYCi/BLpuLsq6/biErnQLQHESk4yOzvnAuN3Z5Lx776IXsWni+9dLwUcnZOkX5eMiX8myoHbUh9Jqd27BTfe7idKh2DR4JrfQJx6E3ln/DYcUivjtK/JoMFObipolvtHbB3FAv2eJ6U9P8bBTQrh1JwzPsjtqbok3JYDuhnm0Kh0r3it2BQ4M0NBanjkkOD0UyHhNMlM9B9hSbxVnAvq3NKm/+vOEiNzSoDVkRlS+c2FgNvXJLKfSoT7wpYQE4EACGo70EvudAEfVhSQ41eS4aHFJ4j96eXgUY0T/9xfkH2vxdfjKbLXzwc+FjMP+FLzFtzQeooud2gRPH60AGzbNyxVOn0b4Oyegd5j+XSQ4CsQOpMGN3dl0E/tRdQ3ioUEJYnMwrmljZHT24kU0X5Rsmo3ST+yo6ozJ2DLv2Fo/Yg92nJJjw8sGBMhhj+l0RUHcNc+eQbOoxgCruE+V9tQXGcZVGJwmMkbPwmUrTsJpvRl0GvsmoCzRTugT8ZLmdJoKfD6+DtQBbtI/7GzB+Za5oKyvw/Rzks3AfGhz0GjMp6GLDRBK4PVUFUxyEzbNw70zJSDrMc+0teT1SCN1nXQgt4gJvecG6i9sAPy23absQ6QAydp20ALmsfpkXcWYECoDzRSPYexEeYAfxonQcbFLXQpVAvsiWoDNUKr6M0TX4Fv4XfB7G1V9AyVg6A2YQtVhS5mDH2UITl3BDqijzMxierQWs870Dm/fIb/Zgv+0OkHi5Kq/sm/1Fmf2BlpQErtL4uKdwHgbFMWPHA5mtbmLwP2UT4g0ahOxyG5ja5LV4tPXlIWLujIJbtr51I6hYqIvPlpIIpLBoMX7KNXwozYQHIW+rTSgHF5oSu9OU8DVfp0iVtQu1RUuUGB3lNXhT/oMGU97oSzicX6fNlwCjldcRbV3twDb9urR6qlceSL/kr4w5R4wqjAmhycagp/01AWRMeTAg3ZLEm5UI9sX59AKVM40vjSkfBQTiZ/7YqA0UEToip9lDQMouHDG24RB9Bkany7H2L30ZfIm1ZAxk32gg8Mz6IujClLVmq+RhrdK8npG/tIrwkNZFLGdDKdbiLvt16HD112JK0tPag1962QsrBiIktUS5bvPgUXVbwTNyYupJyKFBFY7jtRn7SOyu63RC4uNiT1JZ5UATAdebOuiyxMaacurr+FzDzaSgq32FERtouRrRX+pO2AJUV3a/1zfx+IKCDsZ68k5TfVisz7b5K7wAnSye4sjDt1EL4Vn8novRI40+iWwDJIi3Iwa4FTjHcDf545UmcTTBD+b03jyhXXxaunNwjjDPXBe/aRkE/HHEa3uxo0v+tEbd85Fdm3SY+9Xe4kGlW/xRmMjRO4yJxaU6WAeMequswalQOOlfdIJslGA+U+s8FXOeq09ZG1Lrv+jAtalXolrPaguGBInlz6eFSklTiXOHnyM6glbaffb7EXXAjuBLgkTpqm1g8UP9KE9BZNZtqxfYBvax50ICWEKby33SXsSxCYWGtJh/wXTj6zEEK+eTOYV4KixrjFccDWw57S4mVKLqeMvgu+SPokP/HnjSKnGVD2R2Vm65qZDevDp4j185WFlhs0QGv/BOi05jZGLzS5cfxWDainc4z2qGwGRFsXQ4+fzmUuPpEQ6Kci6AsVyXxqa28Is9UG8xteSaXWOxubI5JA44fR//T/8YT7gG5ALpgd7E9X/AmmzB48pFY5PUWyBkToG6hetD7mCff8FYU4XvokKv2Wy/V9rQOZr5rU9tcEvAgDwY7yJZR/nCwSMtcJ/AVspyZKYCSlO9jFJLm7cV9sF+T0xhKwPalNVn0fFBkoacO3oFHhxuEb7OEUJ0AuaZwgLl8Uic/g0MSwvASY/waxmWdEwB7aoO+9+bRfbwegbGJI1d2fhKztNBHkm8iAVGOb9ERyglim6CMZfOEKfP8bSXil+FLX1RYhSaFq5IEoU6q/Yhbi6ccDpkryVMB5WeQCYwAkPskgd1yOhduHSoDXTDE5uTwWDlx0Fxgp06X2bR+Gb/9XCRwWKVBHst/A7TLHgeBPP8iCyNuwad9GsPDvdUrtwHEk380ALNulT02of4dP3N0Fuh5ooEYLc5HZ24pA68bD1NKCaERjfhh49Iwhtat9GlIrvA/eXelOmXSL/ul/sU2P8NCPAsmKQH304+Wj9Aoba3TrvRpOUnyIVdEiWDbqGJ7zdib7ZpUWeqT+DPay4hPyXWTEGlOy/E47CaK5bRocH3OSO3FaA90xOBeWcavhXPYPIvYiWXhexwVuYONsqfCGObyt7wo7Y/9c+JrzA+mkER57OfhDsnGuBh2XK2V/ap0Ce0/uJ2/NtILjck5CNo1HqcXNq5Cv4H6o/elmip5uhngbDkGjyW+pQ6VXkd/LtwCK48ZkvLsmvDxkD2SCw5SDvw0iUTKAdhzUp1Qm5iGCDj3ihas6sGu2rrT+niFkO2UeNd9fD5nzXxjRGHUDyBzOka58aA4F6DhSWLkhsu1ONKEQeRa42pEhTZ/1EFyxf5BEyJdw+4oesr/cAPq+zJAh1p8n22oE0JXL05m5bqtIX/dS8Dl2mnb8M4MyC9kHPVkTyGRaUgKdDwNip/g24ap6JappaC70RWj0z/75//T/ef3/AaaGRrA=AQAAAACAAAAAEAAAxgcAAA==eJy1lwtUTdkbwO9CIg0zKdUVMQmhaZqkUO3vO/eqex5XM8QYQh5hjDyawiAKedzqpqcSV09KmHRpSE1TIlFiiEFSek5NjQiV1J9r/fsjpTH991rfOuucs/f5fa/97e/weO5beB8pQfEOyHs5phzOoY7Ms8fwvVfgZEYGrHEchevym2DO10Z485oGHqxwpz6W0bm8HpwkyMZlVzmZKZ0HVdWOULNKAuqmn6P77J1402Ia/j/YDvfmIu+t4b5l6egDuPq0AU6p34UJwYuxt8d2TCzc2O386O+/onjvjOVyTdy9gY+axkJsfnoe7U0d8fzYgajW075b+WPM0kX/Zca7mLMpngcUflhrx0NdkRX8PV4Lr1+qAmH9YDhcKYEifuEH+K9911W5Uu8netNuy0nqtMq69eDkFAoHbE7C5p5WuCVaCTfScpD1NAYXrdtESslJclAoqTjmR/6t/VGuSwTv+j5gbBhM1dgKkjAD6IdxEJZ0GopnRsLPma1w8Zso6C7f3/05sY1t9uceNrSuVeH7E/Fb4bdRvfFkM0BlwQ6AxHjYdtsF1IITYJpuabfxj/HT3sq7s73MFfw0k++g52wZNLX8DgOABv0yU5CYHoOGuFyIKK/uFv4EYYWCtSXOEt7Uwf+kPnwzyYcqHT4TwjdMgD5ngkBF3x32jtkBIzNqQKOsslv4v1w81LbfVefnkVfXJi8HwKiZKLszGZxO+RLVG0FEEJFEGmLzCXf5BukxoITIVOVEeCuCTNQ+RiLHxxDhxKPE1XcPeVybQ/zK5GTqoqmCNzlF5cpsRzpIEgcLmunD0K9Fhf7f3uHxsjN16f2tOhAe3UKyPRNIdHMyyR8dDCkmhbAm8TiU6Bd16IPemc3v1ObX+9HZ0Vj4vvlJenOxouc5cFu+kjlNAl/HxF6TkcQlE39oBn8vbbjLnSFMbgppNXlI7E8VkMfDdEHiwkH09s3wcOhBmBqyQKGP/KI3GDwOhMhbJeBBMqCh+SocGlAADwzsse/hUMyS+xBpSCbOKHfGlsYdWGtdCPqBqaDe1ArV2bHgU2uIx0smYrpFM0PHfArjlxqi6gIOpCW5xKzWGL68swzObd4I65e7wfk8X9BqksDjlCUgGkdTswf0EPiPUVXY3njQ+r22Rqk9Uzyvd69qVzdM+DzcpTsYn4vD8MXhkbRvb190P3eafu45GoafHQR7L1STu+EzwMkrGL7YGwqfuXjBd5pBELEqHkZNXwdji0IgTscMTy05pPj2iuRn/7hO+zucha8WzgCHe5OAH2FNWZ2opQd5yUAjKgTSz46Esjm24F9S9d7YV9qm4q0bmQpmVLj0vfZ/SBb5FVM/HrLH/DX1oihPGZiPWIj5KstgdHAdSRNOQM119R1+94fzvgr2Q78I4rZo9ZSP4SeIAqkdNYMwxm4f2tcdwaOZfCy4uwTkj8aBtFIbra55dth3fGrlbGO9ncOngbXE3y0LAuvOdOj/+8fXtHu3oFwiJGIV9Mt+WQvyddE8aQSOlGztUq2ZIsqjoG472vezxOnDC4jMkIffTr4JBkNj0MDeTKFzgJsT3ZDUi9lsFNwu996S7blY2CihwjUXd7nOhc73EeS3qOCEXGO8uaGYqP30hMy5Or9D+2saBVSfIeaC+PIzVEFOL+qZzjEI32SOod7jFWtkRzX+UX/3R5AuthxaiSHnakl/8TUSlqOEz1XSQW99CJZdLsWS0ycpZbur1AlXY6HuC1fhE+0ARR6FOUYIfWb6CU2CZShL18NxdlNBdyi/U/baivR2dvk3WWLTy9hH9dqHjS+MMSfrCNbN8qTk7KgO8zDBdY9gY18P/GSjDprEeoK5thfYiLW6pbfqY6om6HSOx3iFjbbD9nc+rxPxyMqnxYU9xB+7/rr5r2D1gP/R/I5kg8bzLtWeS1k2OOuEqSLHq91iFWek5chckc0TdeZzZj49ZdkwNruyjtkfeZ+ZE/aXzf2+A7lkqQubkjiN21n+iOkvfsBMc9jGlqr6McrqmazF4yw2zE2d64xpSRyozMxJ2GSYAwWLhihiPSRVvV2OUIEhrF6jM5v31JmZW6bPZbTMY1+di6V7S9gYkxp2l8tn3Kt7o2Wp7PfSTWzB5YNcttsK9t6gP9kP9b9rk+1Q5+i8dnmW5PC3iJ6/mylTsqWlBj6iZ6ly+vL+27RaQAD99JYm89xdSue55tAnBuow/dID6d/mlNBRm9QY6td0zqj3Ja7CQo2TGzl1KR/+KkpmLLW0mZxH3syPDsvFbkrKbOBiGTvNXcLu2rmH/X3YZM4tRcC29lnKWdiYMfWT94sHN6zgXhhOYG2tNbgHfcPZdV5BbGHxDvH92lPsit3rGdtrOcx0wydt/q+qny4MHeb8wTpivLq4zReO4fOYeu8HzM3ghWxZLsWJvGeJlYt6cRnCleyFtGqWsspnIjxWcRppa7icr0dwNbe9uWgBnzP5dhvzCX8tezaJ39ZrSYenCaouiKiG4gXvraOR2QHtYhATWy1c5HgKV19S+df7wl+8j+pz4wrer7mj4K8yHwTHe7SSzWWR5NX9F2NDwPMHDSyzefmfbaZNlc7Vp/RcIwQHIrTw6eVANNc0wi//uIgJD/fhAWV1Sss0Gz2WWGD/YIM2vZXkkeCudQNib19ve/Yf/5c+ZA==AQAAAACAAAAAEAAALQ0AAA==eJx1Vgk4l9nbVhGNGIbK1mJJyXJ+z/OIyq6SNWm1k2iE0mbLkjZLlCRryRoa1KBosZVSSSoqJZL/hNKQkRZL9dWva3zTf77vXNdzve85537Pfd/Pec653is81VRjFsWmiWZTY6MVk+wIZY0uFuys6HYqFt7G7IyPsQVntzDdrB3MwMCMPb/oxlrCsljn/VhcZz4APF9bxJcLuC7fFzQ7FsJAtyUEjKwGEz8x+KRhAS+HZCHj/k1oWnqOqjKziVcuj14Jq7MCP39WlivLVNM1qbVjLemXRrKUfVZMxnkFq/OMZAYvXVj0UW1mm+nKVETt2L6z9iz79EoWef0Qm9SWyhZMsECefzQY2gfH5uvBukJrkLOaD5XFP4FlkyU89p4LEUM+mCe/hwyafChVPp6uNScxG/uFbH1qFLMv30XOI3osqCmBfViOzCl2AzNIN2d3triz2qGVzNhOgSUZe7PTd+YxwctR7EagHRuq6mKpb+b8wK8WoGGUm6UEzY0GUKjKgaIkDdgYYQDebvoQHFIJkgpRtMaoi/ol20nMOZxtvL6MPXU7wkYFTEjGOYNcA/YRj0Uqm/t4D7MevMjmyHvjy3MpzKQzhfnkerJS3+us0KoZf6ubx+nf1/ED97fWoLgE5u/2AZuWmRAd8IUjsMUQTu91g8ynB6Gg9E/U0bhKByzDqXQ4ju56hNHNwkZmW3OZnQgOJcfoIjI3PkZ7y8NptocW22nuwzYGBzDxnjima7iBVtZ3MD0vUdJft4AjGlnG+ZszSfIyOzkiy9USOFkf8r0MARySwWp5JGhv94BttZrAYk6ATkD6V0zobt3yZDLKjKHDPCG0cn8s+Vg7EH/IIoqcHETvlfk4WkKP2H0nf47v1H1spms+uzJ6nFkr/c6SzA6z40VDTKhjCufmw2ecf/p2cerm9Am+5gTr/gRR4dPgVsF00JYUgnbREY6iuR0E+d6G2Hv3YLvEODy6RBhv8trT6TxfEuBEsLAQbRJS1yan4i0UcKmEDl1MJKmHqST5OJetqThMLUUBLMk1naWl3WXs3XSOu+gKjuspHvrv3I93ToBdypLwoNMaPvdoQJneZJgRww+3ZapBYaYpBHiEcv1/i1ERd3JbeICyrbdQnJUr8QX5U9gjXfIccqRrtkfIL30bqfANMIe+UjZX/TRTnqXMyXCqZEOlJpwu3otj+36T35TphPpz+6VvGsBrWQ8YqwOY7JwOIR0KYFulCLdkTCFxpAUK6/jQa7M3feO/0/OARt0jaaORB/HcGMJ7U+Qo/pAZHagPokT1CFqnFk2FWgnkPnEHPc/LYZOfVOOC3RqcF9OqUOrtux/q7lyBGrcfn60L9c6u8NY0B2ZZWcGgylI4OCoE8q+kQapLFwS3BHL96+Nh6vgtlMSlT9ChlCw6qCRDfz0Qorc2TmQ5YEC2h1dSc3oEnSpzpFVPfyIB/VLW2vuBrb0Qj89un+dyvT6cC//U0KJfgJJB+7FuWAk+TzAFoc9f637wV/AXN4HHB+wh+q4J8GfZcPnPd1rQmoWJ5Ox2kva62JDwYVny3LcYrUvEubkR6TrGxZl/XkWf+TTpctIXtF2ficKyDXja58yY97YbzVwNV6QGwShyIr7KL4Hjw3+AVSIf9s6+D20ux0H6XC6MFMeA5rqLUF1WBzaL6sHxSTfURfRB0+xx+NfUWljc3gZnJf+E21VW+HSZKL2zHcTRGaGstsuAZuabwTPXLuzUfIaVgpW4+pkfQo4WV98u3njO93r63nZscuJYrt4Paz9GwWwtYTzkJITBNkdBdF08CDwrgIxbx6DH2Z37bajXCtonGEFZmVa0epM27b70DlZN1sYCmVxUvVfD9ThipECmFUtgTsA7VJhTjwu0z2B41g48KvS9jpUUZVGa7wDnvHosFz9k84Bt4H0Agfeeg/qCTGjMugzDqrWw/e5JOOR1FR4N7YehkwehQiAT/j4H38LNX4y7nvu75rFxkbZqWF1UB7o1alh8Jhzr9FrhAX8+7Fd8PYapecuDcuuHIWCTABrbmKFL2BBTz2uB/RESuDkoDVLlesB/cwxgeDh4mifBMesDIG/nC+X+u8B5jTMsan8PclemYZ9cA4TNvgqODQfwn7q+RdwcQfoQkoBLeruRUxKJk7uH0OtoCYpeSsEJOtaYL9QLXrsW4K2Zdhi9ADkjdw/i08UfWEZLAIxPPQ4vV5TDl6JwOCieBNoGKWCTW/CD92SvOnjmL4OGOn/Cqhg7jLTNGtOQdkua6nrm0x4ndYzxVaUXuma0q1GK/nQVpWzbp/i8PX8Mq/H8EXh4X0AF/WgcnviYDZb0Qtfpm+AQEQ9ZJXmwO/nUGK+fcBGmNIahWMlJXOGYCcP5cXBpRSs0tgRhc1z6v3IQ/1meZkowKnmDdM71MQTsFCMb9Wr0mp+F9mZ7MC3HBhXKjmOUtTHn6ElBnCDxM9pfKoZJax9xOd/MUkPbxEw0wnr8vX4axTZok1zyH0xx2yRUni4Fk/fao9yAOK4uVsJB6dwx/kv9ivTl+VwSyfegCYnqVGCnTEOer2Gafxv69l7AW1K3sHsoFT/K8aNTdSV0XRBG5UQp3PHCH1oT1kOfaDJMqiwe891uegJlNsRg3V9bcFtzKt77dR6WrGrjHCq7AKXG9VAxtwok99rgET/HMQ3851/gtds8VDz1Ch6uPwj9OzuxbM4Z7OBE4XLDrVycW/h4FFuZgTkKFXCkPA5GNziDa9hlFDh2A9U3DOEdPhHKkVMgAaFPaLq2kxVkSJPR3n78IzUHbq11h2oHZ5h/qh02vKkH4aJe0Mwaz13XwKIT5LL8Oe8383OiE+xxvLgqd7zUqQpbOsOw8akZt2852A8S422wLk4aYSB4zO/1G3u58/v3FOLxphNoV1WAj+TzUEw8Bs8fSMcKdhu2zQiBzIpNYHW5Gdw8n8PhrRKoW+SC2iFeGNisMZaHBp+Mf9VFic8ZEErOgQmKUVCu1Qj/PW9eOpF7nxKnED8sz8A3FvfwP1/fNRTLsTXhN7S8agAicdpQmtMNl0MGoVGiDkR4BiC06T0IiY5HUUMxnLN4GPwGp2PYTmXsV5HEnGhjdFkti7U7fsLap1cgZWMSxGjVg+yIP76rz8aptgtRMFYHZ10yw521gNpLZnB1Hzd6AfFTxfFd2SjwLpdGHfkv0Hy3ECa8SAC/m4Vc7VsVpmNDugyGN5v94DUsx4LbV+1UwpsfP0P1ywyYdSINZIK8Id3hNKjlb4Ls1fZcTFDDEe5zorcvrhgXMbaOTe5i6tbrw2Aq+uqlHt1dbuNspVNodMcH71qacnERm6x+4A2+1IqZ/TmIuYYY39GBHYM18KJnLWrHNsBHh2fY/HYcKSyciuK8uiSqpE9H42fRjKt/Ya0uL6mr8tPtAF5aFtyDR7qu4+CsTuRsvo/rWw9gdFgMVe7xofy8Q9TXyUMPZFr/tbd/h5Tm9/toUCgSt+ZEUnnMUei9Koj7pDmkdjWAbE+KkvOO32mg8jfKvnOSJjhepCLLNJrCu4iFi+VRk0Euuy2ayKzjFJnIeQVW6+1OrEGGrRCoQvdhM+ozzGDWBRtxbY3LmIZgvaW0SEWFTqX8Qg55t/B453z8FHoU04IL8VpGLGgUvYLFTmmwWzuBPvuJY0hzPr18GU8qS/ey7XdDmYXTevbaqZTV/9XHFuuosSnj1rM/3quzlreL2KpPYqy8zZUixMWZ+hc9VjxBhOUqy7GpCUlj/G7tDRhY/gnvR7Rwx96UtEKgXSKMhu2EXqc4bq3st+RFwRsvsYdPlCw3ytOuVHEa0eYj46WTaNq54e852xpNrgaz2DupJ2ppCVPYo7QvapJbRdjcsidqKuO1mdlZESYersdeWWuys5qLuN/wz/6IvyQPYOzo/+7JfWVr7A4rBxNbLbAYscWgr3dwQ74Y/ueJHFbLHUP+akvcVWeNb1U3o1uOPxqHlqGYsyMKFRii5zwj9FnvhMZTrPC5kTNKOtpieUo0dVydxmQCpemi73s8tEqSllsWj/EFTU/5rt/eBk3t3+JAhBoln+bQr/1y1O5RgkW9KtTsMIcMVCXJi8+JFBx30sHSbbSnbRnxxOtRzSRjWrnGhA6+tqTUN8uY2LhVpCdqTebbtalUqwl/N9OiR3JLqap/AWr1bmHaNWuZSak9CkhHY+48WXz5YdL/WY8XnF5gQ4AYxg0EooRKDCz66IQ5RbyUrqpJkQvFqcnImIRPClECvwZ5R0+mkpXTqN1XiPbk69D5HTPI+CIvXeORoPXLeEhfoBtjPDTIpEaeHvbIkJhEJl71uII0+xeU/TkZVi2MBzGlYJy8x5irJXDXBu5T0tUHHlqZ4+yQ7ZiZ2gvXsj3R//wz2HYvEz7FfgLxvW3gcM92TL9H6sr/92xx/8N1onCDx9kfMLnzfsZxFXngd6EAxPkvgLNIDWx53AQVyxv+dcf+Hcrns7lzJqXNP2BKK/tA1rMFDKeWgXtVBdRmloO14kPoyh/6Afc/ihYRbA==AQAAAACAAAAAEAAALQ0AAA==eJxtVgk0V2v3RhLKFIpEGSpESroN0n7en+ScnxQfrtJtuKxIpVF1dRtIKlPGTJmFzKKSKDQpJZUhTfd+NKeEujT3r18r/9u937vWXmed9+yzn2fv99n7nPtSpliUcJbb6JgOh8gp/POyFi7OSpxv1j+O1aFvOMPmcG7DW3V+7nqOX6kVy/fOeMWZn7zN6V+MY0Ut7RD7sph/q0C9TI997pyJVe91kH8pAEMTLGH3bg+Eds5Y4VON3IgBkDwUiNL3vlC4o8rv0mrjimp6eNkVheiREWe/uJzghqar8fvyFfn1Czu4hKOj+aC3qvzHpU+5CZ7q/N4aU962YxK/R8+Bf7mqlRtuGCfC/r5cDQcj62g6fep5SW9cj5Na9a8w/u0gLtzZBePE5WhROk1mrrrYW+WFC0utuDnZrvykUDG+5vpY1G/O4DVtg7nMlyN4W3VH/l37JF7CJos7P+su9y4mgJfpVuNltEN4yaMVXHDNLf7IXRm+zyqd/R3fa5nkogc3nqPEbCzWK99D3fzTkA4JQp5mNKoN1whG7Omk1/HXKLpKD5v1lfhHezT52LXLuK43muhOVMHhV25o2HeUG5b6mKvw2sANOvxGEFQfx8W3xXOJWMI7+Jdy7VqeghkBZ7nt4mYCsX+sxsm6uJZnD3m79TDaZcyGfkjFwwU8DHvtUd5VCrfa0yTV/ZjOjH9DsuU+6JNeyvGNJzkDpyy4NphipDlBY2YiJGZK8Nq1NdyWmbXcq4EfubdlxqzD5ghn3DCDPYm8wiklXuD6a15bK0zyaRDV4azlZAjHFNLpnoVwsf2TzCJiyM9HCqN33kQ747+cle/OTQnVVHq9iVQWT0FPjyE8fhnFYtv0kBE+Exb+yryVggEn/85xzrLKeG6cizs3sCGYK3DP4dz1urm6xkoual4jJ2iM5v6et4SNkdBPJ5fKpqlgXIo2ZM6sh76sEU76N5J/2AlyoqfUGPyaPM1GotXHCOHhbmhdfhGnhszhTxlpMzZ3OF5cH4dn4S9JrX4rQiWDILX+CCfwSYaiowofurKF65Ov5cRqrbnyLAk+x8zD8p+1l/K0QqXCHaqt/oOW23bSowuyOPfpPh3MbsMHlw4a37NAlP9X+2uGIia7OcKmeR3CllSAVA1x5VwvlUx7QmtXGOF90W7YjBjM1XWkcgPVC7neHGNrvx4/7qHRBS6i4Hg/dnPva2Gh9gCRDkwvmWB69mCWWpdB234uoMVhnfR47yl6kdVCzuFjUJLGMHLtE/qKbx/aRPMK3tDlbC20Rvsz63wDdK0Sg33EM5pjookA3hwu1yxhtGMqe1iRx03YZiIYUrCRc68sE4TdqvpBd2Mi00Rnf4bq6UypFRKj3PFhYh4tmPKZCvLv08YScTh3y6H73TFR/kEHhkA44TXlpGmAuTvhccJ76DkNR1LbbVIyFMOkXao42+wFuQxfKI6xZhsEWdxqSuI+b2oS3FR+LsKKnpJFf+fgUZAD5exQgUNBAjmsS6bYWa3kGX2OlujcpD235fEoSgZPb84U4S+pEIPV5Evk2f6ehi0+jcUqRyHp9hN8I/4Q1cZM0V3kt+ucDOqi2vDcLpcFKnQJLijFCBz9D/f3+x9BUSIOJnVFwF/xbLriAfgrqMEiegockhWgzh7Sy4dXv+gugw73Hqb6zkwqXJBGgwNiaXNHOmWYJVBa2z4yvJ1JjU3xTFOqCh7USvOrhiJpqIsw6tllKNx3s5wncMWo0feRd+8IGoKjccozQMTv0B9T+W96+raCxs3nD4wKoT6xGHruGUYOKmcoyrWGvCZrg3Qf09Mvs1F24V1RjvL5+6nsrRxa9A9jt3kwHiXKspNmnXR21hBcLh4pmqkn3OZheMloyzzhUjzbGYcAnzb8vkuVdW65LsI/4HERDRtVhRqJ0aKadGT/l++KO0KabzqxU0UMCV1naanhbfrsfIQ462Ly8T1IGlNSydkyhb73wVdbKzFaFO+hX03//t5AP7RL/kVd2/RAT6YgoHc1kh/8DJl4tf4eeqDaiGVrUtDiNZst32fOXlVX8yun/kWhB82YxqnB0LwVR32/pJKFchYNV84nHZ880vnzJK1bXkntj3IpXXwpPGO9UH5Pip1MTCAJs/IfeH21yI1l9OidJEK6vHF9aiMy7+hjnZc3Xlv74eOlFXC8tBWeDpqsMyCRJd4y4XOzw1jz6nC+TD+W2vdnEG94iqZ4p9PetCKasPg+CQNU8Pf4OYZXyO/3YtiPjqTNzYW0vDW5n8OJugKKsldCWJYXGnwNIaOVjQ6P35h/22v47TyK3D0l/bFW6rpg1QFp1r3NWhBiEMP72hyAvrIT7IRplOyWSFvlW/rjRidZoMaRx5vt6Yhrqod2w2cqGx5FO0eX0KgHlf+qQej1S2SyUBHv3DWwb6qGpdTtSWzDvgocGDKZZXzKRWXeJWiMXcI2ptnwBhXpUGjYxSrOaeLp+0JRrLmhhHZ+DA4ZrMa61F7EzA/DjbuDuNOzBYI5dhOZx6uhrNv8KI3zO0Ja4tX9+MuU3pFunTxeLhyAWOUEtBxfjVsmoQKrN72wLxCwYLFBzPvOelQddMMinzuQOVfCEnRkBJMizTF9YDFlhp4il2NP++P1DFuLkJXXEXFqKMs3cWf2s4cxph7Adb0LgndyNu3PKSU5k7OkN6S+/50kek/LNKVhGLodJxW82Y3tJshyNseZ2X5YWRUhqn8F6UFKwZwdfCbLXFfUQqm3hnYbrYOp9QxMOx4Lw8QUPCgLxbSiGWyllh931ukDHjRfQqarNTObLsui58RgjUUcTQgrpnM762i3dIMIf8SEQXgRqSaUdFsjHPxhMFzXjPzWdxLLoeAii4mB1qL7TJLDNe0bbL1+pMBrS14/d82mAaLn+ycNhESPOmotzBAc4oi6wkWo7F6EcT4ZWCNfjQOB7bipG0Ij7mWR3bUqslp/l9w6+8jcYGC/vgpjx+Kfusgov0L5SY8hPuIicoek/Es3l3+7L9oz4k0w+OpYnM62QHWWCT6EeGCZcAsKs4PxccwdeGxShnR6Ee1orqaYCW3UdKGVpG+LI+xIHxm73yfbMcPhdk8Ct6sNMOuVFGbqacJhtRYyXghhaHgD10+/IPfFuvBTnIq9OnOhFfsz1A++JXVNPUwuthLxnlc+k7kkOuKe2XRYRM2Aq0wgjqo6Q7rUFnG+V0Q+Lv+5ShIpF8k17/IPuWwOUxI9ly0fjncj1WC1TRN1Bx3hW/+RJpsM+/KdnItTc7/Npd/2zhFdQ0cTXGNYf81eP5iDJpsOmP2kxyYsc2bL32sxzykqLEfjJLb4BYr8KnNzfqixc4ss5HyHYZfmIniHAX/u1oCU42rUdE+HTsNS+DtrYmrvM0FdxTxMTl+HVbmZCJkxgq17sRlJxrLMSqID4iwGnFMElqxMQb40h4HiOnjfq4tNI00YcuWYadUgwSQ7VfbPs/tuA1yGiDg5tJQyp5hQ0tnfTXulr0IlXBV1jq0kYbUATSfOk8vGwViiPgT3WyfgwohkhG6P4IrvMaxeW8oZRwVyCX9O5G8G3uQ+Ncuzl2lPuZ+8lQVvncpwfVEk9yEuBMcsCvtzfxLbQ0VnFaHUNRbeCx/j7h5TWP5XGWp20hjqNgXpD93gkeloKScfjV/1atkTqyD83JOBnOI87lPefH5j8EC+zyiNCzxxxtq2ZAt/+lArl1fkx7cMa+KeFjfw+3YMYPlZadxPGqr88NBivv1EEt91S6Iff8A2RZQvlIKNrY5oL6VmNprDNeAr0U6a7MK3HpSLg3fQKDQxI/hYDkPXgABo+7pCuzsci+9sFfns6erDmTQToadaBj9AX0FYfPoWH3nymPCo2lbeyukw73HcQFh5xp2PmHGV+zBfTHQG02bpYMOtSWiv+v/v3OcvWporaQJtt0ToWUSj+/oy4JU/3CsqUes1Ebt14rF5Vyx0n0dju3sIgs8tQXxiDHpsE5FxNQEDiiLgb1yM0KQaROhcBGJ8wMYHCxszU9n9IF6gr+nP8l7K9OOZ7vim9+CgZNzLAzY5TkT2MRccehUEnY8mzPR8IY7ZlUBASqxXtQ1t8W+Qqn0Hiaa1+CQlwebNPwfpwNsIvcyxDntn4c3KX9m9B2vZEO+97Fn9KkGfvR1bKreUzVZOFPR9bOaNVZfxKdJb4HhiPK7WRkFRfd+/Zs1XO79GDTNzrrDj1i64dEgSQdExGL1wHTLLM/B51jZYyVVhsdNLvH1Wgp2vbiNTsRSThBcQmloJlacvET0+EKvtanHCR5MVehxARedhjC2VYgaXz2NHQRo771uOhzJL8HvCIvbWXBwlNQroUhsu4hLwabzo6h6RAAeL+Wg9uwS0aCrGRceiUHoYgg+rIr1YHmtSNrHYYtl+/pIrB/7PXL7bsQ1mkF0Q94NPfW8QrvroYvD4cMp4WEMzXzTTi8AeOrg3/F8z9rvNUh8niiG3J/8Hn8rJWWTiX0G5KVm0I+oQzfny77XvfDJp20T94Pd/L+JDzw==AQAAAACAAAAAEAAAew0AAA==eJzF19k7lu3XB/BkypAis0oThYhyr/Na67obTA2SEhWPqEyRaE6l6UaUMlUypDxIqaRESgNKCA1EKNJgaJ4olZ54eze6/4Xfxto7j+NzfNfaONcaMGD39AH/4zK/s5kPinJCQ6cIvKDRgsINGzD45QV8dTsU714ZSRLFB9B+wL9oueY9Zq3NQs0taZhZEgkixyTIUEkCva1NAgfJSNCr/cRyOxIh7KADrH+mRYIXdtx5Hw+233cUK62XpjHPRKTyTzLa503HgDJ5EvvmczG+9T19Np9KgzXG8KfHneHTcu5S+NmNvND2BRlZf+VDYr7x242CyPTZSv57nyFualaFnKpEmLsmCerDjoLq6KMCy7aJsKQyk7Wwq+yiaiG323k/d8KiHNanuzCR9Wy0dhxJxdZPsLU+DhUf5uBf/1iaJDqPzMbrjXvp3cB0Ct44mHSPptD2oqnkEOtNBUYThAPiqvCVdyQFTFlDNkbDwM84nUzG2JLf1hq4ktUlCJU1Bk+/kUjvmhhnfYFr6HsJfaeUuRf1NmznXkN2S06EfoNEKCjJxo0HdmNWxSWxf1slCp3/k6XK9bFUGGhBw/V2kembDly+IpuEkt18Zo8xQY4I51S/xnvRByCZJYBcUwLccjGBTJ1NsLW/U5CU8A7WjlRgdXmqzC4nBVIW1Quc3deC/kVNqDkKYFnlC16T/eBU4E3OLXQW6Y6YIu7/IcstOK9DkqzOhJLz9zA0Xb2UZtY+IIXD4yhj+yccNq0DzfeeEhqdPy1UMYyGzL0evJ2rvFCmejoF3lWBtes2g6qxFsvaYcry7yVxT2cNZ8PPrwKJmevg4wclKC5RB5w4FGzyrwji5i8AOyaJMfcGi/M7K81Ahxc+ZOAyRWgaWkTJj81J1aYM3yUTHQzUw/dVQJWGBtQUO4fkW1Rg09cjMOZP/skGe7mjg9JBO8+U7Xqjznru5LDWHXvY3PuJbMi1T+xNTe+fN6MhVsYMdNv8wa52FdRFBXOJc1s4e80JYj9YcxQq9sjQIiNXUn7WjMf83Hhva03edOR0tBCocOFxHFoZvSQ/i2j4pnEEssKPQNBbLWjLzgQvhVAYPuIw1+b0HeTdDLmYSQfgt0kq3C27zhRsC2BUVBKb66bCUhVFlB2iPFWVmdBijZ1047E6/9dXytDA2ZcaEOMyaMW8QLI8eJuibnvyBq4dNMhdCyfu+YhjzxUSF6QCDR+MmWSJMXOyWwyhdTPBMEwX2uMVWKrXZiYbOwoSAoGZtMmwj0HTWQGeAxetPNDNHc99FdryCb36vPO1C2TVPYh07kwWz79w21zsYPrC48GRdDHqMNY3G9AA+RB6ZDCPj8/S4tdsfo8njGNh0fQuQWTmbUExG8pkC5WZZ+ZvgfaWHDhudRJSuQXcxx/pEBW3Hw62zIPVsyzg4LnxkF0zAuRnOEDHcGdQkHABR1Vn+PLEGaJLXeCvX65+lHPrn4xtiTy6D4kFs5IGzktkwSmNUERv+1nYn7UFvXfFwFTLeKiwzRc0r5Zl4YGKkGX+lllnPoYDEZac0fhzWDaoELx7hkLeJnmYvnIQ9HZrwPYX2vBcTR8kR2rBzMQRsDRYHRY90wZs0RD7BSa72OKpz8jHIRrUkx8KRO82gnZnJ3dp+Re2cq4jhs6dhZXa+/H4kTC4PEoWapYuhv7MdoHeklXs9fsHbGPCV0Gk1VvmYRYOZWY/BW+Kngucz8mBTqISdEyRhmt9UuD6SBWi9TVBxVADqos0oOqaltj3yK+CNrN7eMYpDnbs7xTsDZgPtXlOcDZnKJv/RJuL8elkZft+MK8qba7CX4cdlxgMxQ/0YGWuC5zfFsJ++swA20ot5hUUC8sWK8CB76qQOV8BVt6Qh43NnYLOFWNAvl8LAns1YOa7ITDwrA6MbDIR+6Oik1nMektu44Eh7MquYSz1hjrjE6K5uBKe23wmn7WWLma1JlvYHP1/OW0ukXk8zIMh5UeZh9wH6JmXCREy18E3klhP/xuo230RrFPU4d4xPZDOsIJGKQ+498obqhccgiU+a+H4T3+4P1ANmhtdxX70U0luXVMz3/edQynemH22bSbcbcW5nUvjRgumcUkLlbmKV4rcmj5rrjQgl5GLIgu4XwxLchvg5sMQqHTdA/tkKiBvuyx8Crblhju4wreMZ3ArSZatsjwHjvU98HphOng0HobM8N3gNGcBDPDZyf76+U9nkKpUL6/cbEb6RruoICIJQ3YgHtbq4R0vReC8sU+xMfMVbfObSIO6/uH3rt9H8rZhXPzMHGZTeRASp+hD+l5NWCwfwhQ8IlnLrQlQVPhW4JngBjdOOMKJ3HzYMOEyJHDFEL+vGkS+L2BBy2Nx/gmuRhjLr8f0Y+cxbGsqplc7oX2/CKvT4tBO4x7qPBhKjX4zSCgRRdd6xwofje4h27IIUouPQYc53lD6VQHillsz61Y3FrRMDRrafwrAn4cAKS+mJJfN5yaqUtc+eT7nUSNtPo6UfIixVRXW4vzJYUpc91R74bp2X2FrQRe23Vek81iF29zTcM0WAUWHE0qLQun2cgnKkDlEWUpjySDzNJVNDmdWwxW5V5rtYJD1nCnmdEIauwn5JWpsfn0Oi1m2Ei8bZ2JKqxphnKZww9CrdDxgDN16Gw22ytcEf/3cIH82fPd0ktslJTypvIlOZVzFFRujQeKDC1w4XsnW7RZw38JbsO64CrYGKaL/EHMcrO2EMsrjmGdNNDMY7cA2v42H4jALtu3TJJhSW8qSSlfi194wbLuQytU5nsQqxdn4PTUOtb0XUdCwKUywf5g4/6VZYznsksagcz54eXwl1u6Kg0nR2uA1O14QGHAM/indwML2febu7XrPrY19zR2vbudGJMqxDm93uPFwMhsq+CgQToiCgpVCaMguwqTWgTR3SDZ6Smajn4IhDmGN6BmWiX2VUqRjtR9fG7dAW2abeP4RdSegJyMUzRtHYYrTYXRc744lugcgwscFAr5WMC03KdTbMA/jVyXg4qtNuEddlzlc7IPx774JHq12gk9FkaBUfQGiZQpwY3wHlqR+oJqv3aQvihD+qNOjwZdeYpW0BbkcTaAhgjA2aqsnq3K1FvvBiyNY2vwSzj0giNZKnyZ1Wzl6HWpDP82yqbNh79RJ2135h6sP0svfvRidL8nJ5T+Gg/dlmI21Ime+VY3BaFnqVgmmyv5tuMH5Cepc98XuoFYUnS/n05d3cWVpLfwrU2ka4TuRaFgtspPbmb++tLj/zbqhuPbfWfzn9sN03S6PZuZNIjCzosJ8XTpy4j6GwVuED1fQYJgJl5ITxEr5CUw9+j3FOHrBcy0pNvHGPuGcTEP65fEd1629RVfgEloFS/OSjVnYmqxBE2740LZhmjjj9x6h2u/VJLM/AL0Mjbi//t3L3dz3ERuoX0OLdvUWk7v/J/S7n0yTB3jTl4mZfPCTSNr6ciEeixuJ7j1yXO0DZ+ZOAq52/gsYrjqW9hX9QO2vv/g6+6UUVH+CrgcrCb/52fNx4SLcnJCIgxVXYZXWOHxTXoAXX93E9tUHsDvvinj/ON0Q/P/7LKnKy5BicyHW3DmCP94KUSh7E/NtC/i9qxMw/lAu+tffxaz/irkj8rNpWuRYTiZkCo1t7sMyaTUaUuJOzV1n6c0LXRqFC/lDPc/QRvoanpI/jaI/VaR4Gn2kfmNQVjAtWyRBRVa24v//V4M03z5Tnh7bJdBZWRGNL2zGvIkpXKHuL1S93owPrWXJInIum5gyj2kd+8hFrVuK1omDeM3Pm3jd9hG8qcdJPnSMGbmtfTIttWspz51PxPdX3clU4QfftKSMvxnwksbM8uO7H26m8t48MnXaQNc7V4j94JZEKu9zIns9Wd7/6BIKT/alrbJBmKe0hw8rHEA/pz8Gi7JQ8HcQMJ+u3SiK8qWy/guYfH42Lfmzp6ycN5YkdM6gTIs8PY2IxrcXzXB4qgSlTLyDRzy06PplpEc3kdSS8vHSzQxM2eGM7f+i2M/Ss+HP54roae1rkj/4Rehr8Q11Tu6h3pk16Btjw2YHIvyqqIOPCUr0fpWQfgaX09ASH2E3l4GOKeHk36RP1c7xuGpgKu2LHYZ9tzsx1ploQtoNrIlbRP3sGzYVFqM7NqLj5cko25SPH4vaxPN/f8qcX7R+Ae0PmUCS1/7cTWmV6CMwESr/qkDLxseooD6ZuXf34ONsJeFNjTeUvkFJOP6iJB+7VZ2k+HG8++jnmLZsH47sLqba73XIb0rl8zwGC6NVv+CdM1+EdwOjcY+cN0ndL8dcizB8XT6MrzsmEucvP3OYFj3VwYFLddj0By4spMKQjKV/45q0k2iRojLVLV+ON1JiXA/O5ueEK6NpURF1eL7FdyYa/DJDC7KRuoyN42pxTPV/aJG/kyqyd9I2Y1m6YqVMRulmtKXGA7utZMhf2hWDC0W4qaoRK+acEudvSnnEJb2bwrosPWGwgT074fULND+5ssfPzZnkitkspnQGp6I0lqXtHM8t9SiiBQXJWD2zDJvapmHyrE5Su1uI9YNL8cWlVv6kRzP2b3Pj28Lu4+J0X/7KGlU6qP4A1bIa8LqnE9mVx+JCZw2hoPie2P9f1v8Bn8A5PA==AQAAAACAAAAAEAAAow4AAA==eJxll3k011v3x80ylSEhRVQqhCgS37M/n8/ZH4WkSKQoadZMT4MbyhT3osEs3zInSSRuE5IkQ92oVIYUN1MiScO91e/Ws36/373P88deZ5219jqv937vfc5axzHei/+mXosKj2NR3iwR/zCLxiYtZ7y/YyJKN89HTU4Np44Zj1vIU7rR+zN1u9hJO4xK6Zw5djRscZtARKTiW6TzWTI9XZu0ZIeQG+wiYt18CZrF4uD17bHMUs88eDczigkJnoQ+e8pxZ28P6hzS5rOerUHH/YPUQP4o3zQkyUc3CfHn34Q481oGunQH4HTXFZjupoHm6k1UV30q6hbcoecTb1D1OTF0v0MInTAyzH1n/zuCAtUkRYhxPgt39XXAKs0Angw0wm9KZdDVcBlOF8nzQ8f2Uf/RbhqRZ42GHxLRR8MPq56nUTMuh5cVNebjb1/HlTML0dGnEtf+VI+lygtQb6YiHhN+oKv3SWCDUR9NMQ+j0UcTqKSLBmUz263/n/9vDYezK4D3Gss01b8FzxV9IGY7h0nOq4Qvo/0oNrCJFr3Vx3FTYzEsaDx/ta4Xnd2sMfnMEn73Wg3+lWs5brkSgyubKQ7n/EHr5Dqo5auLdBdzhkYnV9G5mmtoQOws+ti8jrvuUUj+ya74xnNFEPXqMsRPrIPErQ0QIFoBXOplQIkh6K88xufrjHC3DIW07UQffd/TiX330nGeuDK2+0bw/E5lfqfEHVxwOguT8xIwxsEQ55/RQaGZFD4r66NxTkE08qIuLVV/wBkv+js7KHBZrdmPGcibVQMza/qIqXgoHB/OAK+6YFi+vhj0DjyFZlzO58xw5bRK67m923KoU+YMjD1TgzEDS7H4kLhNl3Y7FnkJsSHRD/MNZJF8jMJbYwywKbKTTnONocts46m5yiwad/U3TnFCLflP30PfRYJMdRhpkMyCvnWxkJFeAlL+xWB5MIcEBTsQzSZ3MqAgFKx5lCwouZXDh9mlYeR4bb52/2vU22rJdwlE+LxgZT4q8CWe2FWIjGI+5lbMxbV9ininsoo+LXCml+XbuDdirlzZrw3/5X3B6AlBgkkukdDIhzLxIGgJCwUl9iasdNgEGiMPwTJuPD/yATiq/JTr0Iqn3WdMsb7pGqqapGPNkCW/jt7Gnie1aLmpCX0ci/CdRiJ6Jk3Eg4FJ1Jh9x3kk85iuf5QL7U79h/f5WU0/9p+vS4PuN2kyPXMt1ERcgmVQCaPNUVD0MREyp70BtUXH8NCFiVzr2BQu4ZIDNU9/S8U1nuCI1zqUSd3LR9qmoolfIhbd6cR4ldf47tU1jAzcik31klgwbhW9IydNF0e5c/Yypf+s3XrBjztgZJ8CzW6TyXuVC+QXOxM4eCARkqt/BY0v5+GARRG84Dxxb/ICTvugGl2Ttp5aph3BlZXy/Fndx7jriha/PHwh+kYK8fnp39Er+CIm99zFuV4WeD+wmc6wMqWl2/O593zkD3bMqcPwdw0pJXJWb4eHye0gCn7Ll0B4SCb4je2A6M2pkL8hA1adL4Tz96ehrP0Mzm2kl6v23UMrrrhhqm0tzhSzw7FiGzBSUgpdKlhc9a/leFysAmw8U/BI8kGcdS+JOufoUEa4hQubkfh/tYfbnfihYV6wtSBavs5aynkM2aUSKlj7bo6g9ako8aHBZJVPBFkplk0a5S+Ts89bifl1JVj8mxR0h+qAg6QtiLxYC95v7UC59yFkya7EfWlZdJXlY/q9r2XZ5eifoIjCF214QksOWx+F0zSvRu5TyQMSqhUn+J6TYbiX/n0WLnn7wJeMTfAOvCFVywOUzp6HuUuE0F19Ap5YFUDenIV4Y/NY6rOnkLYG26HZmSA0XaiKp6wbwHrdBYwJn01TwzTx+3nOXo78fTFD6I3Q4sP9LDBzkjRmBWjSbQYfuQd6S4l/z1TynVlpepr8L9/cWAY0mQTB6M14MjpQQ8aU3SZOH4YJ2/mNtOiEQGGDMewpj4Kn+Xmw/+U28B7eRP0KrEiffQms25cE06viof26PynerEYaP9+Fb7euEdUdC5h1vBusGn+OlGwlcK7nNIjVCMiernsCDcebgifqdYI1zmt+aCGJhIxs30Ck3ziRGRF7oDzCExZVcqBy0wuyPfxh9fO90LkqEYjLHhiS38BI/hkJs6bKk08GzVQs+CpUVTDU5nd9WvmwkH72n4qyC80w04kyPp2GmPn6Ptiv/p3anFpCB6ZL0ReHI7nzM+sF5R7LyOysbT/47ppJP9ayU4thmwIBD51AsH8UBHPtz0KA+T3wljYluhu9wf1VFFQ3nQObtgz4sKhIcPuOEzAWxtxc/yYyvL2G0+uZSPtry2nBoB2q775Gj7jvwDXnknB8mD3qbWmj+fMe08TEzbTH/SY3ILwvOGFpSK61jlqpV0f/4MeI7RZcL8gT9DeuhrgZm+C88Wmo4Wrp52h7PGUWi+1lJ/FsiytKbxQS35yboF4eQ588eAxT5tvQ+O3udHLnMmq6/z61PjNCiakBZnx5hOe2pqLkqBW+ejQBHUeNqZS1CjVzKeOsGjJIvVfDD+5RyfVkvuVxgaR1JDETT4KPjWLMwy5p5rhkKj5pDMH6+XV4u6IFqwYPo9sqfew5yxFtuyn8luGL4P5ggCHhdrQ7r4xaXIqliuuGabHDaxpfvw5tBy+jpWMi9vc64eu/3uOrGx/QHPW7VO9rCt30ixQcqywQ9M88KGBMXQQyeiVkenUQ6P+yEkS3CuFPlYuwpS+CKqzwRLUaGYxzzKd6F4RUUSOSDpZEwFvVpZDanA/8G29YYqACYudEqKzsDGpelEHrHsqh8cMQDBiMxhDbC7DrxW5s3z9EF7WE0fWWJnRyvRzjXKFNLhaokczrLYKE9MmEa0gH4/rxvLV6IQ6WpGH82w5851uHFY0KvG9rFV4N/4J7orrQ+pkqxFecFDhwmuRK2y5gkgNh4EYM2e6RCOGT58ChHGPuu6ffoyajHJqCcvGkEcVvvwsw5osFWi8KodaH5WnKv+Zx831zyNeF2ST9ohsUmEShXcAmRD0Oc/UX4gftg5hj6YuKMoewut0IFWb+hB/vPaMX7uXC9GF54l8jQhbZ+cD5SSkwSVwLFkvG09IX0hiT3UUrg0box4B5eHfIFyN+tWBOj95gVDcsZoZc/4C+uT2kbgVHTgjGkVu3XWianD7z5roGPv5NDlXMOFRmrmDs0UwU//gI72Sl49Z3ydhyNw8dXNOweKcH/iqZTjJDRMnDHXOJXN9SWPrWHi7KXCUSxQawxNscPMxdwSP6DegsiGU6vuYxl46fZaZkC+khs8ls1T0LJjRFFMqM9UnLJGVIy7wFKXe6aeJLPYz7UwkTejTwQJEUFh4fg/Pmi+DO4iXM8XJljLT+TGV1L9Mm0V9ob/oMKBr5REAaSIFEM4zVUoDgZxmwwpRnfC3uU5u6NpogHKVLroighfMR3Dpog+3uQmbVz9pQlZRN1ibHkcOhLKluW0/UYtrxeH4J9uv8gbMPvUTFRzXYmTeVf5k5kx+sk+Pvb3fncu+I8FvqOL7yZScWqRfh0VJnPC+LONwyAUtLq1BC6TYpkhHDkNfiKPmLPM6m+/HJcQ+ME9dFXVUvHGpVYm4uLMNTCcrs69lz+OGy02iy7SpuVrnNBwbq8MIxDrz5n5v5oamOPFfjyqe7OvFuKybzGXt8+IVH9Xntvc9xo6QWkyyuwCzt2sCvZj35nux+HBPdi6oPLmN1+Vfa97Mc9leLonesGJYc+oNqqyIWelTQ1SJ6GDLlOXU+3k/mnE+CwAVX8VHwLXRyjMS41mgs65jCS/rO4h+W6fA31ozhjehXLH6xihefPZd3tjLkK1tCeNOPJrz9QxNeZ1wXdhr14s6NSvyJbCU+rrgEq90amQNuj2ju6DiUURTgUpcd6G3J4fjX+ji94iAuSDuDS3cHo4i8BzlSHSg4tr2f9r+8wpa+Xsh/aBIyG2zHsZ/0RuAojGcLR1zYhX79zLBfLLTs82Ljxv3O5t7oZ6s637AmvpcZtfde7Pu/+vhqvyerEj+ZFc3dx7xvD8OpjDLazFLCrdp2GBIQinkRYeh6IBNdm+YzumtZKHGRgYLUxSQiypKX7q1nN489ii7nJvKuqWp8/hVPfqumJCfxjLKjlrtAzQk5aTMrzkGrl1e3G2KO/fqAtX47lvva3cdvFW7mBmVq2CU1zaze+PfcTzcbOClbPVzWo4oPyt3w4uckXNWfhSfj3DEnohQdl5/BRH8jKOUcyaKqT5gT4Il105ZhB9uG7ZZyQB87smPDvjJidAmTVZDHrPzwFhaPncCkBTSzbISQHeXkGaMvtezhlnPs/eQgdukhbbJ4jy9XYvQze5sz4gx1D3H8ySs4fUM41bgri+rx8rh7wA7doz1QNKIdvXfI8RfmLeHLhV2MMEWFc+zRYOe+O8gNfTFgRQud2ALZfFai7jN7df5mbrYHcDJd3dzkxsNMjilHf5KR4CyndbChBUXcGMVCVkLEgNPuOUZv7a9mn22ZyOYWvWDIhlPc42PHscNci57eY8jUtcbDky3eOCHVFZ8Gl+GQ9gj2KMzh743I8p0XqtDinAn/Nm4a0y0nyde6DePmIyWMrZE66+fdyrLuMzh3MpEOL49hczQbWdv0o6zCtUE4uSmKO7blBSsv+Ygd9YjhmkpCuTbPbewKNWf25w0irEiUPL9CUhI9oQlIrCExY1UZrKlBHZtrOK+/EWPrKzGyOw+bP58GzzvAi+cZ0tA2Ic21laPmA4PMi2dCMHOVYmzuldD0c4n4ynMTalp5o0Izh1ua16OqsROGOmTghZK1mBCQi41rQtC8KgJFP51AkUoLXNahwh++bEUtki0gbkIXEQSlEdOkOOqZLgE55j2kOluViHhn0azRAHAt/ATTDSSYHZGazJRcN2bh4AOmefEBOGg/lWnaeA065JWZpYX6zMqYCUxI+BTmU6IiM+l6PdRa/0TfvfCjbHYE2Bb7w/xlSsxHwV//LAct/B/qytwaAQAAAACAAAAAEAAAsg4AAA==eJwNl4k71ekDxe3ahShR2othuK97vkla6FehbRJFI0qUZKZtWqaaJKVEUWgskUqM3c197fu+3su1ZV+yR8mWsv36C87znOec53NOx1/lMBndSKzswjDpO80i0ytIdvQisuB6EPZeWEYqSreRyBApovd9gjW2S8DS11ciSU2/kBaZg9BxfIjCDOO4C3Gd7By9wxhp9ENBTgRWdHkjufwFhI288em/fzH3agDOGi5kCmMKYVJXiYEHc0hg9zpiPpXOcu72ht2dh3hSvZEUWooQvf2LyOyV1eR4rjhxMppLqj8oEg3/xeS8qiR59UqSOCkuIh7qbLIlKBQG9aoc2lMVd9hWjMQeH8aZtjocvVQKczEBciI9IPfVHZ7SblCbR5Gqs5ThD7TjWHgOgjmniD2vm6XotZyUugtAGvJZdw7vJ+N/ipHRvi8sr2EhUu+iRYqUV5OnSk2slkEp8iigg/VwpQ5pWlTOqsnTJefvOCDX25sjc6Ga0/RLJUfb9bWm5okLEOVwoG17AyGn7qNY2QuCTg/Y9E+zr+YrMa7/KDMPXn+Du8xqsmODLJkePUGujBbhlWsLJrLSoFu2mZgpriRLS46RI8sT2cKmO8mSHn0S+uuPn5q7yYCKOGY8zIhqyTp8WhTJMXntwrk6qM+JVJWKM98fAjH2O4Rd9ADbZTuqJx7hXvQ7ZL2MQmaTP8TZWxkFhwXMjVBRZv2dHGz+y454x28j0tteweVDLSJOCZCqHYdcjgxZa61Cyrw2kCbJ9SR/9h4WXtpPbL5fwYHZ/UTkgRNR03KOWye7K/aU/13WdN026Ct6aLy2fYu1J9qh1BIL5+t8hLs3Q/EEF15/PEbdkxT8VmNMYw+pMMZLZJkdTk2Y+qUVr4adER7Dx3P5CkxGaxKf7c7k5hVDLZN+bXLV1ZS8yzMlO/t3k2JlDRJ935T8s8GW9O9/Rxya5TmHAg5wjH33cRSrdEnhy1xsig/FmHg4ci96YbIkGMkVSdD42Impe8LMhnIh5t8v4sylc3MZmzmVCHoWh3tb5QnP6ClUuXx8ta2Bmd40hvZmQe1WCh746pDgVTEYy1Ii3QdALszfQzKm3YlF4Alil1zDrrIM4Ux1JXDMXH04kusq456pxEJFKxUOQhX4JJqFrOXh2PmYg+qDPlBOzsKKvzOgdXMLLUju5lr9Icp0pDZju3c5Jg9HITFVAJ/ASXS5CjHvMxsQppCA2CRXMrrBgIgs0SMT7BFinmlBZN9cIILoQPZy+8rYX+WDYhXsDrHulBjj1d9/x/XxS+Fn/BxhaXxob8jDsug4jNvl4GBpKsYW5CEvKBpqP3SYUm1jmmSqzPSukmC+be5Haesx3LcpxnTnFKS7xJk5z7uhUFeLLYO1OGvpBFnvHeTHNTlc++BGBPKzbJUaOWQs2cRxXSvL8aYecZf/uwwLWQ3NW1k8eN8Iw7E1MaBnW6ErWYjR1ESsnuIi8G0ycv3f47vENnr0hgwTpyPP7LX9DvZgNQ4v+ReKEXwIF8xjCiSFmMrDfTBgFaB0UxLiF16AFcuAfNttRQ5uE7BVF+/FoeNmGuEXm8BsD+f0f33FCfj0LC7bSIRpOLsE3AEeCnUaofQ6C7NRAthF5KLHOwF7772HnWUNks/Y0n9eSjENc1cwRkkSTOzLYCxQeovUrlJ4xIszX0u7uc7DaSjat5Nr6dKHtrbnOH1oB5i6Qjb3jjCc260grCcc1zWjrZmxqx9BZy05hk5BEHM3gC0nEap+oox4lTgjYibMfNs0irHCCaDqM54LxrHP7zsKa8bxNk+YcZ0zicwbQoywdj9UEvqxNtoA2Zo+sL4pyaQptWJ8azjLWs8Leqfd2dqHEqEu/Bh54S/QYRgMkd1vsTLhNbd9/nbitUCPDiss5aRmj8eOX1EljFcznru0wK5ahGlymMQ/1jzUiMfh4pZyNAQnQqaqA7l7dOierUsZpdBGBA4E4t2PtwgsvIfjMgKYPhyGjEU3BhPaNcvas7DM9Q17fmUygtkR0M3zhJnFbWTaekHS5xY3heWH+JhB1uLi0xi5axlzfLSKdV9uEs8UbsHwZj2ksiZg7joJDaevqFKcQFlOM+48r0PtyQYYROtSx8Na1CxLkT5yjUVi2hA386UAS2Z0qaTDXGo8FQT/zjysXlUH7xYhhli/wzWNYBjaZoM/VM29vEaODrk9gq6CLzzlj0P69EW0TBaw7K7XguVlD15AOlTDx3Bp8gMkPeuReLIVVroffrKCj2x+BZ7c5GOZBQdPC+Lx4P11fDnZhYqJhUxigwpdc92Ufg84Qdc2LqQx/qKM3cggZOKjUJJchr6qQjxcGQn1vjDMmx+LQ0t/epd5H5fWHAGft4HckDiFppkxltqxFshr9aGy4yP8+Q1Qs61FUl4eDt5Ow8IrivTLf+7cFxp6dA/Nh9EFLzg1jqOrcgEzuEOBqZ2VoGdC7On6nnnMe/FuxF2PwVuVeuhrRmBekAn4Gh4wPxGATWJ+MFIWpe82CnEFvFoMra9AX7gy/ELHWE8CXuGZdBTsDDuwMa8DOfZ8NBltpI41ilRopAwZeYVYlP0OQrWPsKkmD56+/dhlspix2iPHPDqhRLUbLan5l/O000mMlmhJMtmhLXhZXAvthEC2xdA5FFt7ozf3D3DDfZHo54kpM0fw1ZSJ25pXeFVtiLvXuDjt2Y9rbBXqxstGg+sHrNmXjxcSPoj6IwNuTc/JxGUJFPkZ4dOBe/CemkXdzDSMy+SZT8VqtCbSmioUz2UyDwoxxpKizJG4eEjFFmHD6XZ2UbAHUh/bQnmlCyKKuDD4FoW00vuwidDF/y5vhMGzV+A/r0bJSCvGMqpwShl04eZerkwVxQNrH/iy78FY2ga8JCeki/CJzekoCJl34/pkBzbpLWLUKyQY2Xotut15F92n/B3LTX722C0NahLm2LW8Fv1eRXixOQzRBW+Qe0eazssqhv3SfGxsvoEnRU4IulyMPYm5OOLSiBe9SVglSEZpQBEyvV1waa0TqSx5jW8HorHxhgNme2zw9oEnXLu+QEdmCCmiU8hxGoXmNVB7q3JUiq8jzu6fWMvHJJigzGxk1InT8SeJ2H6nDY4yabA7d5h+vlgCf2E2DPt62HV7ayDRd4wutJCiZf21+OWDKG042YmDRbXgnchH+LtMrFRPQxaTiwPh/rje+gifA27A0fAr9LYP4aijMBM0LsGkbxNiJJYPYfSFPq1KkKLplwXg/dkb3/HRkzso+ZS7+/fV9OlGAQzCLmPgz6uQiB+Ac9ZH7pntB+lvDVKUGprSecnzmWWBFjTtbg3s1BqRt6kRm5rrcTu5HPz+LMgaPcMz1QtYkCrG6MqNQ66iB1fufkNy8AgG3fsxtP8zEg/0oe9hLeh4J85blEJctBcOevXwVMuDqjAHVofuYGtnGyIN8/CO1wLfHIq5zvG4ZF+PSZKLPPtEpH8I5LJcHKHpGgl93feQXfmT7ecCoKoRhZXVYdh+7jE8LHRooLUwE+slxCT1iTGPQzfTvG1sOipVwi38swXXB39wR9MFqO4twu8pyZg6FoM+uyysyuVDyiwSe5+0wvKTDHXhNUG5qIlrKN2Eeo+PGL7wmbt4C49bpS7FbG4Pw6iPO5wNHqDthC9u2/rhaFgUplqzEXJGjoZcKkbrET2qmWNKTSrkqZOYELMh9DNaxfIxQZuw+xkfOao5YHaloteBB5mrQzgSM85+/6YRM8urYb8iDVP+nriwuwKFav6QtgpGgmkmlOUzMTNG4Rv+EdPtUsyekMXMdKMPYjJ88e2oJqIKn8JPz57efbaYzjclNNHBhLq/sKRbNM/Rg3ua4DZ1lj7tWI/tveuYiHnZ0DB7Ab1PXbD8Op85NFQO7QBZJsxqFs3iU3ig0Yldy1JQcUSD5JAGDDXvJn3KR4jwLzOsoPBl5GauFzScl5A7qeugvpKLbbxj5EcBxf5PkTC0P0I/Dh+mA6vkmLZUYSaqcASGdaHwaOWDHfwZDlriTFpGIs6cyoNBynO2c3gNpAuM4PzxCyJW1mExc5RINCwjT0xUiIa3DeEdLSNfRUdYYVaapNZ3nBWhQkhKdi3L5m4U+v4jRN1TgWi51bDiPTtYkb0NmDp0mpYbnaQbro/C6s+fbE7tQXOHNFW3zobSRC72ShYgzcMDZ1LZ1FwvCt2uI7AKGUb0VjGm+0wd7g12YVDiA9Kn+1Hfsp4uPpwOK2kuK+N+FWsoN59lfZnHsuF4suQuj7HqjksQ3tVs1g4JRWKsqk8G1/rjVsg37tWHXzG++SP6G74iKnIdrfKWpjp+FWjKrMJv1m5IepKM5EwulMeToVUSDVkpIea1eAoCTmbhdUwJkn2qMCshzvRMCBBoX44CjzocSejEo98qsM6xCh/tq7D22zrGQPg1a6LfDUJv9BAn5I/KlnoMHj9KbXt1aI9KPzoH1OlwF0U6MwDp9aP43NGL+NJqDB72ge7SEiy8UQQZ71BUmGfAYSod2hnF0N1Xi56T2Yi8VQvJmUrsvB8EEbdMViSCIdgdhKPCvvhLi4BpCsJMbBAKr8kjukGUjEdLk/MvY/Dr2kb0ZsRA5ihFh4kwfR+yj/Irpem1Z0fo3wd1aMrShUy8qwly/uYj1aMMU9Fc+A43oXumBJIqbfjUnIV/b8Wjp6YEM5NpSBcuw83/8qG2noeg6iRUrGiHZmMBcmKDMWdbHVrMqiF2PgpBi7Nx9qs+eN5RELgkwr31ALRF6vBkfTVEeIKfG2wRXZ3Cx1/jhN4+74XKOWl465KK6BUc/Kh5A3ZcBnZeTECWbz60sxgk/dOIvcMj3AW+evTJXAGUmia48rO7aWisOnX9XZ9KOu6gv0cY0kvXDlDpoFx4tIfgzd4z1LR9D42I30/PuYbgr7Z3yFP+CLGfeepIGsCie0LM3TUD8L6lQMdnl9Na00W01IVF25yVqYnRKuqYRfFhQJVOiLQhr4dQpexF9IwUaGNYP9R/fqyo2+24XtWG5PcdKIzogqn8CGCqT2dXzHLFX/xB/w8RX34wAQAAAACAAAAAEAAAEw8AAA==eJwNlwk3lW0bhhtEKEOmMlSGpBKebV8Ppfqk4S0qCtEkcxLhLZRShihUSpQpYxEybPa+rzuEUJmSiCJ6SyilJKWJfP2E41zHWuc6xH/50tvHs/HDwjQ0PcKlmUFK9PvVJzikF4mnZ8dg0DoRKn+0ET8PzKMXPZfQK7V3sapYmpYtTCB5NBoeVuwo8irq47JT3aDaMQFUS7JgxbYz0NGTAMrlCfBeMQ6sLuhDtogC3RRrQsnrF3jW9gBtDbSiMRfM6QlXK+r8RJi+0BCghD2HLoy/i9dLxKhEmgMdkX+NaltyUfHVZ3wVIEYfvivHRPEJTH5M8LXmVbKpcylP8LatKEnUAsTtprJzHZog0v4ZDBrVwo6OKPBSdYVht0DYapGFPHFrKpa5BdlTB7Clby+254lR6fIkbBR1pUei9tLJYD7KG8hRk1lO1H+VIx09V4NvxNtxdqcCtVUWo29Wq9Jrs8/glyhDWmUhS6Mlg6AmNpY3x+spr3vZE55hhCojfMMMZrtGQ+kUJ4ibdRL89b1AcpMfKH8VI8lbbahCsQNV8HWipir7qWxFD/4X2403tVyodRtLhQlLQ/9QtNZ5jJOR29BjPACPNZeiWIwfblTSpAsOjaFDaz22LTqLyxo04INEHs8qPZzn+9GEl7dUssj/+CXY0xYFm2Ydg/k9KyE7ww88lkVDcOApsJ/mShuSxem2pxwqunAMr1VMpdPHOtDfbSbV+Msf6DCLekXdxRBuAe4wzsfTmgRXXPiCCZk/sFRFlLY1V6G0rCc6OsvRaWHBHG390CINmXWFJwxDmLnfzMBEKVr3sV0sKP15B1++hMN7jUwQsX4HL5fXQYfFNmj2NKQmAg90ibfGt1NuY/dGiokHtKnjq3Fs0imHC0vfIq9ale79mYoaEgLi5T2A3tVudLHvI/TfKULXNn3F7I47eHdNHr7fcpPj0SPPM0/aytsRb8ZzWtXH0bhxD8I+5cNwfS70G4VC3bo44McWQlxGN3wYlGAV1WVY5eeL2HehWmzjmAs9ZOlBfQhDD/yjS3UtlOmK2Gm0JHkhfZdTgTLLbuKxI07Uc6cF5SgX4RPTWbTkawWKG2dg19ML6Hanndtmd4M33k94thFxPBGNJ0XDibfh5NkqMKkYgutx+dC1KQvmhpWA9Pp0EMJamHmQ4M7QlXR8Tz/eSNWmto7zqGfwFHpRjYchk3L0SfwS+j6mGwsPnsK3s8LQgv8D9cOqsCw3AkfyigVnHydh2ZcAbM2/zlV0f1KoI59SGL9HjjnVsANSjx8vOuLXDQk7YmD6iw7INiiFlbeyYFdTDXR+zoelamnQWNpMRk40ohp2Yu6MfBxeSVFxcg0N8Q7Czqmu1KwjD5u5H/CCkRjdIfQGV49+Qu/YMtSRmMAslSi8p5KDA5bBuKRdDipktXgR6jK8WEF00Y7IUNgro6vXq9QAab0IFm5ZkH/iDdh8ewOGJ6sgOqQQ6uYVgL1Go6DNtxtlkptRauQO+oo40zFzZyp2aAg9CoSoy8JpVPcYQe7GFFwXE4p/koZxzngy2nOr0GnAB1/1pOFSqX/AfLetbvrjN8CuyeG9H0nlJX24XOSa8BG6DsjCXa9mCI99Ab0GdyDdoBnU6luhsPsWvO3NhkcYL6CntqBW/VUUmmeGVpE8bPj8E9dqu+PkeRViw2bgn0t/vR8SxjozY755Vz7WKcbj/+TTcNzsCR60CcLQ1/th6tqpRf1/DPXG2kXYlAN2PI5eLdRdOAZJr59DznklNtZkPmvhKctunC/ELlcSZk0vjcF+9Vlsmq4UG71fhn2yYQ7bcEiBVX6kxH7aLsTuC5RmW8sLuf/1fxFkOS/BUB1ddBlsYlh9U/wsEVSy+4kj3u/2RdnE+fgPL43kdSjAG1U++Ize4egl8Plf5inwyu6NFQ6lJXGkND7CbokR8C2SY/mgzOr5ELD8dR0W3CqB0eEUMKv8SbQ+aqLPu3VY+j0CS8PdcWFiKJavesR1fa+Lga+NiLGJPn4kr/WE1GfT6b5buVPYchRV5eLqPRw0zxRGXsdyTDxbBJ6cBAgLnMqRqneC0SC7gtfG0ziJg3KshV0MLMgfg5+W4uynmTKsK28S3KdJsvtz+8FNtAkmaA20GpbD98Vt8DtOV/DwNw/Orq4CPY00sPhcBi2L8mHeviTYMBkGRld2QntGAvvGdjvsfHYcROaeABe/YvB4jFAech381hRBoPd5kHbyBrvgAia8ZgI4V9zBN7UNUppms97xH8Bcqg0cDJtA7149mJ6vBbWwSiiUboCBDfqQfvUbV654GaTHyAgq5O9we0buEv7Wn+RcoD0OlLigvOZ8NEx24Nq462FMubRBjow4zvn9geiv4pEV6TLk6sl4uF55BnzULKFLbjfnmLADvIiawtH4+grub5yAwIUibLbpC1hS/QDqj98D/fZSeBpVA6P/lsHazc1gW1UEUdsDYUB2FuuxV1/Q8PwGvLwWT2Kch4nHfGmE3fOw7tK94usPtNBd/zgetPDH0jWRSCe98N1HQ1TR6yDWR26CQnEHLE76CoM5C8A8axZnvT2FhafuQqbqV7DsGYK1LxHGB46Qy+4iqDe6AXWMVdD3+QFkzLbCA/8UiJyqKjC6n8htPldKfi2aho+0lbFr+in8vsICNf21MMT0OXrHF6JL5wBpbT6B67XXIP+WIrZ6jxOf/vkwbnsaovYEc9TUU4F/xQFmZ9WAgbEkm61eDg2E5XKzpPD3xE8y934Kft1mj+u3H8WP5/+QO337oOBHIN7YsIgdzjfmWg8PkseT7WjzxQzXr41DmXf70FBwC5MlUtH64wZsCJiNMZ5HMC9yF9btq0VXd02MLvUH92fnYMoCa6gu2waWRxOga/wx2FVOZX+EpkLeuX+hti6I1PzxwOQjDqhZo44FazahSmsB8b+uo5+07Ahc5IuwLrFVoNraAIONmsTrdhGJ3iSPhftPor5UCHr8+kG0Z/z1rWiCxAgNEGk9HexuukbunUvkerU+BKVbc9lvu86DUWwUOF9phMVXVdHG2QrjdlnjyuQwNG32R3ujFhyIfIQ5Kp8xMCEbmx6Mc5vP74GulZGgcViY3ferGvpf9gFDa+GrdQg41ETzS7+lcXIijDi5mw+yTqc6yQnuCBFMscR00UzyKMeWvJydIajYmcRPnMqFzYNvuc7vW0C4u57Ab3Xcd2MZXi2ZgzKti7BJWQMj5nij3O4FuMQ1DR/mJ6KMmRj4TouD06bB4MbMYD0VxFkb6RaovP2IrPkgjKuvdBNJZSXMOb0VKcca86viIDzFEDpdbYG/LA4Gi2rBpDoUtFaehgHReP6jjGTodJ5Jbs9sFKz7kUG2xrngt5YlqJCbjFu3aSO3QAqp1Q3U5Zvh3s5AbImLBRV7J4jQkGfVLRRZmwACGnUPwaY7EVYZnQO5RRagfWwXmDGVXK5VMfdCYyZXWPYQ8TuQyH3qksCVcPOEwOlhkLn/CQiY/VBsVSeInZxDnlXPIxvEMkj9jWgS4MQIZus0CLxEcqB9/J3A1kitZHfHNkG88VvBAZ1w6F1/Ci5dtISyzDLI/FAASgbB8GaXI/fG8o3krOA8OWycSByOe5GJ4BaS1GJOBqdJwkGJcMjbHQFm3nUwWv0cPP0vQrznBLmvrYY19xagZoAZ1unrID/TF6c1ZWPfj3i8XhmH+S8p1vXJ0SYIQx3fcBTViETGNQyvPJ+LTfXefzd+z/0WH4KrJEMxYns8Nq5+jJJuB9BvlEv4i43w2e0wiHiegSM/dcGvUJIubefS3SWpfNNPLlS8XJsaf9OnVMWX9kgr0mQXear9aAl9rP4W1z8XolMeGtF7TiKUo+3H6c9WYNymiNA0spSa6zrT6yP9aLjcGONdTDBhvg+2q1bgixkHceI0waEhTZwh10uWV/fjhDwX034WgHTqU67J4ctosOELZj7YhXaqvWh5VohKJjhTvywxWlF6FxUPdWPKGWeq9vwPvtogRyuOO9M7Ljo0WESWTtxZTEMqrGjZ7wbUPNuOZsW+uKzrf9zaRnts6L+Jey9nY2SLMnXODMYPQ1NwSYIBcbfWwZNSOThx9TJsOvUJzG5pkRrNKCal/wF+s7nJUcrS5GySNOCkz05jKp3qmRefCpl7i8s4xe16zLhjLiPVt4bZGPCDsRHNZy78SWLCGgYZx7AzzP9kQpiBPh0GS+XQZyweV8quwQbTTSgel4Qj/yRhbm8SKp7ZCcuDY2E4uAxWXy6EwsvncW15Nvf0NWe6S2UG1do7irW9H9E8NJH54XCeEfqVxUjbBTMiIchcSykFcTlzJs7Rk/GL+5fZN6MMmu0ymYDKHGbeV0Um/uUn5uLf3/KAcsjkp+EnyyycYdiCXvdz8OC3ZhTrDEKcM0lawhJgJPYk+MWEkyPdwSVn5a8J7ikHEsPUixwJNSGOycdAjkN6AaegeiXHu/0gh+OoxxFX38pJ773AWdjvyDnZ48qZNjeWU/niDOdYJXA2t5sxml/FmeyjV5mP9l/0ihW8sS9nMy64NYHNdxJxenoe9rRdI4r8i2i6TITulVekxT0vGAXw52jPEeIIRAf0+ITPxNcdZ2RLkpiZmimMzyU3JvJMF3NzyVlGI/MLc/i9DGPXuJJRXFvGPFxxntk4L5wp0cpk9k1oM4xVOPO/5d+ZGCnCrOIuY9TmryUBYVGCfMMY7sExHRi//R9BnIVNAR648UQinjQJwS1rZtKebB9B4NEKnPm5CL5ueYaHzRdR5VffmN3JhFl+M58ZW+DMvPdfylxsNGUCZHKZh0NuzFunCGb70GZmzz8rGL9rtswzJycmcfwSs5WIc37opzD3DVOYc4oMVlVoociKLq6gWgksOoVYh0rtv42ahGFiQdj2ewXqH9fD3KFAsNf1xc0yW3DyVLigBi1Rin+OuyXsNiyO40JOF5LfXQuwNWgRNhr0Ep0j8zFY8j8yX/4wzjg4RJ4q3icJDu9IScYzYhW3HMMjbfFAgwH6ZA9isDvgfxfNob/PDpRnpcG/xQsE/755B7XqkyBBZNnYpmL+0ZheGIoZBcHeCmjyjgZ/nxTwHhaDILHL0F53Fy61PgKH1Gww0ODDKJMEw5sz4HlaL4ifaIVV6d/59fuFBVXj3SCe8QL6pG7Bh8fmpHZ4Mf4flwjngg==AQAAAACAAAAAEAAArg4AAA==eJxdlnlUT233xpMmRVEpmmguKqJZqrP3fQ6d841IUobShFJChiiUimY0C0VpoPJ8ZVYahEelyZCEVAhFCU3Iz2ut513v87v+2Wv/c3/2da291r2njSVSGtV3WJVSARjjm3Onb71kvxRO5SJdzMHPYhw3sv44qymkwIkdnMMFXArnFp8W4zbuLmc7pfNx7rVqFPitHfyl5Mz5VWTvrgEUi2rAkUlTSIqMInG2kidK9krEhdeNP6SzqeSP42AgcpQ6Eky4sgs/2Xe7u7kLqmsgfHYITFlbxnYOqXF2A6rcaHc3O3ZDjZtjbsyp7hDiLpFZnM4xE67g6ULuXekcTkW/gd0gavOH/Y/qNe+h+6F4fCh0AXNbs3HzImMSFKtOVGO1CccbjyZb+JRD/XtKUvUztbLFjzVw9OeeFPexJx+2UqU5x7gTK46zTanIPYok3HUpiuO3PmF3PZXgCs4kcVsvKXETAtI5zr6OPZl/npNNuskqGBuS/+ULuPnQFamh5NqSXtxXuZW8/uVIzjmrE6vHs4lQ7xCJnNJC7SvZQOVqJ1Ans2S46DAbbvWWBHbD+m/Uz/xMKtd5jLIYK2bHL+ph7Zo2sRs3JpPHcafYzO4sVj2Y5vhXktmW7R242n0JO2pf9y/v/9HIl4d48MEz5L3TJgYX/yZSb+aQFLcO1F5Tg/S8q+CRnkJ9sr9FSe8uos76TITm63bsPecsNnPhTFjqmk+FDjdTbiXKED9bi6uWecXWu3SwjtZ9rPfbDHBJjGAr3n6B6lIrVirqje0/zG3LXnOYYPknBya0F10fnMCa+5W4qCUMnbrXoGNqHY41yZDhe5dhSyKQ8XrnqY7uQipW8Rs116SOSn2dCKeuSkL1jAGqamcuu+OXLot3ohZnvLzKOmtsZ7NrTrJNIlnsDf9BVsD3MCuSEc7u87hq+7++DVLb2C0H2tA+VpyUVkkQE24OyRKcRga9P6NrSTLeddiIyz/4YrzJPnzfH4bCRAdsGVdw9DHlboSXQWnVODgU/J7yXRROWQ4PUksO/qSmrs9npznLwYkceS61opZ9JZHJHiuSZcuOeLLzu5PJ/8/+qMVF/CuyAb+dPou2nyrxw+VxRG1HN2Z8FSUZQ0W4TXAUTG7zITNmIfNyvQC8PTMBMkJVAftWwy7bV9Qm619UkGgztQprqRF/RZCUF2KTzI6x3tQZdrIKY3vfKIid0GPDFhh//S+7c78D75un3p9ewjQSb5qLEo32JHT2yMM63btoR51Ht7TjeLnWCzvlEYXzZWFxigjpqthHDQiWU/lBQ1S7liHKN6iDmucotTvpNnXOu4FKcWqn9D+3UjZSaTC4LI/9u/gRRsoqsY9uWpOWt8b/8n56VP9Pb5pciHalr7BJ+yYOd8ThYOE9nOr1Got836P7r8c40rEYo+qMUPf1Gyq5ppPSy62iolWfUr7byuCgnh4Y6LZQDSVCMGw0DihREZDjaYLOXmEUKkxhnz7YwC4K3UQyxe//2fm3l3X/tfv8T4vxpcFOsmnsKGYFRKBu8lls3h2NNJzBAtermF1Uii7PpdB8eBUtYykJop9yKczJp4pvuMBWzzhYlyaDcteVQTqaZd7f64SbOx5VfzzTSw3ejgXfIgYvZG0gtmYyZJVg/n+5V5RH4D+114yP2p8MiQPvE248EIV/f4tHoaFoPOUWix5BW/BJkgNOD5yDqZtmYOjkaah2UQh9Hgrj5Od9kHnjO6wOFEOpMZa4Czvg7Z8qoBllD3nlPZz6tQDwPPGVrnsWA7e2tsHEWW3gYzIVK5WNMOzpDCY8eAF7Mfsg/c88Q277Wf0ZJuigao7rwuvB6ooIvvN3QKVFiThctgK3qUfg82V54BXqgStLcqimORepnS0E8tdaQpPgG1xZVA/LpDNBqjjhj68SyhJUiuppNceDsCz5zu/3puD8+gBcunYBDppaMAH8RBQX7GJd6y/9yeT5QmPuq74GNnXV477wCDTKZbHNYBUunbQcLYPmYImdLbKLKaw+ooUPXzXTVt7r6OXXuwielMH0iHlM31ppDG/Ko7PkRJlVFbl4LtIMs2KV0UxJFF2GolBn0gmclgGoYD+DSUmPpxuYIkxSS8Hbe79gYNd5jNkqwBWUWuDSVS2o+vEAlomMwmpTS9z4YgkqfkcMrXDCrqhAVE/ajqUKO3DNod14ZJULUu7f0Xd0EvLSM2DeYVtcYbWHSFSFkxdH7Jh5emIQ0pYNvLw4GNuxHXOLl0Fl2yUwetsKcebSaH4rAu2CL6DYs/e/OQfZzmOXcMi3lzVus8dHGVbY3WSI7xZxuHyKDerWuKGH416sPV1Bv6m1YOR0+PS8OAVs+XAAFRU/gfMyPhT7+cFNE93qN07RxJr9St1QkYLygHkoO14LnkU6g84DIWwMvgn0jbtwS2AIdK7YMCEHkNlqXoDmhTtRwWAu8TGbwE3zyMC6s3H4MHkhai5Rx0ujS9Gt25wuiZZj+AnnIOl2Nwx8Ho+a8SJkzeJw/F7wBR6In4Z3h2KgO+hdVXRjEklcnk+7Sy5nirsEYaRDEoLFpkCvriE9d0sbaE3uAINeFk1alNDz/VJUWRiH4amh7Kc7CSgoKUXKTXZhYI8snjn7k5Tt1sSZWufB+rc/P89S+JTnBl1nJrO7XJNIZlkJWapzCH0nD8BfNQ3g/jIKhHn10OjrRX+vVINV8rPguONbaqmTP0zf5QSypg/JUdkRkJSyxBNTJ2LT4BOonOyO/PZeLJ9jSgrXe5NrO25gUe4BtF7rhIsaVqLh8HX6pZcB46PxFNyLdfFj227UDgnFnud8/Gv9bdu9s+7j4VfSyKvWxJYb9yF5x21wHz1KyiZOpKMnrYQfFbbw0b4CVvYnEvXEfTArNQ8M6M+g5TQdq3KsmLC3BPfMuoLDVyaRPY2ixOtHJEaXV4FecCaIdBfDcqUsyORHQmuJAmpHbGcFTOrAf10nDF5bTXSMHYj8TDkSSsZAUV0VE/u0UdRCHrPDH9DdjxfgjzEFLvnFKU7bUwQ39oviixELpvvsOWjXKYFjvZIY86iSfjzODP20RImvUAER3uCK5x9708oyxozQmnzw7bNiWvYfhu3t2aA7lAmRc0shJfwV7G9vAMaqEid7zCSZCxYQX5Wv0CcjgVoHfsHTXfVgeqMZVgSJof3UOXQPz5LxvJ0PT1qNGQsFPYaaq89Q1rG0xgprNK0SJO8bxchzdwk8lj2VCbXrpF8JSTF23tn0yWkWoLuukW4Xz4dc7i+wsM6AhN7z4NBUDR7rWuGHhxpRjnIiEnvCMaVxAvpJ6GHZyHzc8l4L/daZoLWVEh5W1sSzoTNQSkoMtX4aIAtfQDRIA59bGuB4fgLq//5b67M57L18D3j+FeDlqYj1VcpYItIAJS8l8G6zIfrwbZipDepEdp41Dt1h0TpNHysKQnFg3ln02MDH/ck/0LYijnbUEsYOgXFYm9IIPq17aYe2bbRKtg7zuPcrrHCazTgYSeO0aRZ4WDEW7Sdcwukap1B9fgKqj77DqMB+qNKVZKTP9sD4cbOYkDYhFNz8AwYXaTLTi7QZ7UBv8JUYhw8EOex84oIhh81RdNdKnL2WQ5F2Hu6vMWYSA0LwlLQlfTf9Df2d1mNMYoJha38efObp4a/Nx6Crdj8O9Wmi89swJOmnQTLAA4IT5ei1AhYQVbYErManwutbUhjApULErm9wYscLKCy7BVccn8Ee4TswPbQAnn+YgNHC40E1JhdePveDtnVHcaBdDjmvAnqjZ//CBS9KMNRGjeg+I7SASy291iERnh/ZSy8sKsA7eoep4ZydWCNYiHdlp4GGTzmVlOMHg/RBKuBANlU6o5h6fSGPKkuTAk37Llaw7jY1OZPPPoAzbE+MF1c3oMP98IiDnj5T7rX4PbRv2QutuTnsB9RDm+l2+CjNiZ7frE27lU0Bc7PZ0CDkDJZtsigXroJuX26CzoEcWBDCx80RSejjmE7HDKjDMaMV5MkbOWhhTeGzWjd79dEyrihwFie3t5AVkxdm7RTSuMbRKVzX9XROj+hwJP07F+93HAInaHBXDvO4xSu6uCMXKzif3qOQtimXXHYZpp22RIA87Qh++pEwxFCM9b0I3G92Ah/0x2HyuankQ50wk92cjnn7wuAbtx6kzKxBXC0FnEPTILyBD/43r0J9/2ym3ygMrl7U541OEufx92nxTrsq8OZVn+KZxAxy5SkN3PwVi3kJhlmceIAV59ifgyK1RszyOzshtDYU1FPD4F6wOSOxzow56SqFW86k4dFQI3J1HmJ1x1EUnBaKZYkncIlZH+xc44iK+suw+xeNQdIW2EqPwee0dXgy4AC2Wh3E/Z82olfNYaTWxqOOSipKP/GFq8phvHHojg6Ph7Gm3w7LBA9CsfJx+q2bIW2zvhASLkgxeYZLMH/4KGxssYEBmfUwe2kcRNp4YsnETNjnlgsx8wdh+EIydGamQE94PLSn58LZ83WQbpADj6r40CzSB12TjHhb24Uxz24CXmqehRdDlEjO6AQUMJ6Ip27dIyuN/+Yaqg5x2yrkcVtdI8jU7caH1dEYUmnMBGo408PHpZmsx4P01+NH6V+NSdCV70UM6iVQXS0RB4ct0bA3Ay5BHEiUJ4EjmwAam3rBf0kG6Pm8AZ50KYy8aIGaykzYY/oMVsZeBk6rFizeT8epv55Cn0k6yIm/gJGQMtizLRW3nRNAdvMq/GTgReq2HsEgs5tQMzAIX3pEGUeFrxCruYBWFp5MaufKIq9JGNMsV2DZPTXk/BfhEeUwXJuih+xpZbLQ8SmI++sx90MK6Os36uECN5c5MsmXLov3JmFeuWR8cDnZ8Got/VrImLbuqQbFyJfQV1xEvpevJ/v3faQ/XtuFSaZB2EjJYKOqIf51kUXXid5464oA+u6IITDuFGE6thKlzVEkuDCQzAwcIm2/b86ZkjuJw0IJTDTYSUvfEaCr2Q10t9sY1LyRRbfwGWgaL4+6t2VRVfT3TV3QDhBWTAKlKKYLHtL/B1Voq68=AQAAAACAAAAAEAAAUw4AAA==eJxllHlUz1sXxpuL5hkhhJCS5gxn7/NFKIrSYCjRgFBxaZQGlaTyay6NaCQ3QhpJSfOgaM6UrqLCW6k0eO9trfdd977vH3ud9ew/zmc/zzlr/6hLRK7qq/DbMV3kVFcDVrwiLHRvJqsLKiBGfog8nH5GcmoriN/526QkM5fsTI0ny1YlE+02A+g1DCNsbCW/xm2KCJ/1Y7LHqJg8/XWNbFDdgK9PZwF/6XIsta0D6ZACLLhVCBeCj2J0UAaqXLCF/dOi8ORLHqkoyERrLW0cndwHei+Xw9fE9bBBVAlqRYaJwf6HZLlgNuEtaiGcefEk2zqKSBc/IRMuKeQt5+As+z+V72kPwSE+MM57GfgjESKv1MG0xhqUO1MD75P8sE2IAzKmHsMUiKFulwdIaHND265MouVRh19/JoL2wywgKAriFnIwMKkLHKoDZKjnBakOiiJSkVlkjD+ajJt4E+eNEaSuJpqwjKP+wWdj8/IUlnfCQCktjDU7i9zSp1HYD/GqixA+q23GB/0CUK2UAN9SRfE5z2eQeXEHhAZ5YLDBFWWsjLHrlTJ27A2G0bolwCEiC/Gy4eC9LJHYh2USV+lwErElhgx/FQbnu78TpaCH/8Mu+VU2pxGohxw2veRF36yF6Butilnti/F2hx6u17+BAo+KSJXaErjVwoJ7v+3HZ/d/hxHWWph+/xCDucJw1VYn5Co8i1vDZeB+71x4e+8NMRKYJBVqHvCJo4u8KRokcUYXiNfeQvJ3z4oVxbPafFoeb+uugFsxp3Eo7ifwXMqGXqMSkJa/hJ7HwjCj7RFc//KRdBjow7qZb7BuF8XyMi48kJeKa8/4oKiyLHK0RIMmJkJuvSrs5OkkoxKtJPVsJKn8dIm8XhRDDBKSSJ5M0//lXp3rCT8gl6Tk82PpnBaoNv8JQfMyYCpDAzyHLsL9RbcgSEQH1na7QfMebvqJAt49K44Pqn0x+vRxPNrqjmWGEaisehVjTA5jceUlWDidC+u0Z0jUtYdkYFsccSz3I8kX/MgmoYb/y952Yj+xe9JEHliuwv0j7SCrGQeGd9JAsi8AM2zK4Xj0FXzdEwWLg58CF1kPdbdfwVUNHzzFdgbjtG/hU7a1WLtJBW0KE7FH5RDq9fmBsrMiRN0uIxkTt8l0ozccUA4nZnNS/5F9r/abWZ2dcATmHRYnTFUg9Fekg9LyUkh/aw9XXCPghL8Jmgeyo+McfXLqYCy0x8qDv9AD8Ju3BQ2M1mOXXTiK8yrgA1lF7N3qj6WfQvD9K1vsf7kO+0rZgctUETSdS4nS4lIS5pz3D++Ox3bN6lYRbux1SCR9gl7QLGkGXALLcJNmAhwezAD8mQOsHQn4HTMhYWKQdMEGqFnAhotUfVGqNQDFb3lgCPkAHed0ka3CGyNHIvBMlz0mVE/CXLevJPhJHnGQe0DGJFmzLIUqf/j7DI9NOzZbnBghx40MwWP1FdCcLIck7tfwdeI6HK8vBb+JJGjIoSgqFg4mmdVEcLk1hBhL4yIOJ/zUswBbXe5hevMtCClWpOXP5fF5Zgm0Bioj//nFuEbnLOSBGBgGlBNVo7j/et8uXjs7Q/SCECLpKkoSPc5DWuhOsJTVhhVlLEjYcgfiq1gQ0LoPuJf5gZp7Jqg9r4by0mfQ+qYN3qIE7l2SB1vndYKPawPa2kWjadV5cFKPnr03bToIjQ03oWiQP9rfL4CdGWehck4NeWd7heiP5eJfb2/F0cb8/S/40FBQW3gP+s0r4fJNboyfKId9UiPwracBWhSegPmPHljztQxzVlnCT15B9HgEqBJaBV//uIOeFwSRz8kL5tRPz/I3Lb2P0tUaqMyXhIkSfGhz/AXY1Y4T30Xl5L0EF72+RJH8xTScSCL/4Rd2NUAyzxHSne0AiZ35oKHVCs4+ySDZFAap3ilQpm4BO/YmQZETz5YOpyZG6HQnI1qUSgTVmxmfbUVwN76Oaf/SRB3dbhHX683Ql5EKbjHC9Ntmd+CcO01OKxyAG7H3GJGtx6n6bU8y2OVF5F8FEC9dq9lZsjezg3WPC5ENbCQdTfWQJecIwwsOQlHiFWAX94WomgsgkhoD1rxu0FKmgy4f78LughxiKl8PfpKTJEf2HD1gz0ZH2BfQdeqaNMOLC7+L8WCa1BTYbuRHBbv7YKOlBoXneMFobwXJ/XSUuB0wJfsOO87y+89dnz0F37nA6q3R4P5+DGIqg6BzYTa8KMmB1tHrZLRxmHFsrmQOH/rMvHxxHw7ttiY6Uw9gRq6ZqFiWk4VP2agTcwMdT4ZC+OQ6/OXCgSZDe1Hl5mEcXrkA7U+nw0NHFoRdVAL1QT9kkzSna86pkYOSQiSZgzXLH3PdRWyEd5Ne1Qg4IukGJ7NugLnWPKYkmIspqtHC8jlqqKggiBvjdGCDDQXjzgyYdFGGk+/VYZOaLk2q4qZPeSdxSF2Ilr2YgPYjW1BWbyMqPxHHZ42l8KlQBBx/iAN/XRaxrPUm+kqNs9zhfY4kaW0kmdGbJGUJ/RB3M44pi2qHtM/maK7kgyU8CegQUYqtjSxQXTsB4j1FpF4pC63kduKK8BToPLQKbugpUk5NIapyPQ3q+f/aFzLoOR6CeD0ARfYtxu0W9fAkNAhmSmzBrMgUWEIscgGOEVv5cPKi+T4xe9pIFh2Ohe1Z4eAo1wJvrIaooUkWVTjyB+j5PoAw11PQrnsGFi/ZA0ujjKk3hy3WWHFiOL8ldGQPESEcJxt8D9NLyjY09WEKDLevQatfLLST24dH6g1Q2yEXtGRUoXNGFiTy1WjPE2dyKNkTTY2TSdceFgmbugmnlL6hwRcLXF12GVElBwfinqBKcg1y+0mh4eoSnHHKQNPIKojsVCI0/CC5euMRdI9chKy9naTfZwmk3gyj6SsCZjP9q+QrEzG3fx3yXhulslkjMPRKEI1f7YIvI9fot+gssksom5j3PSYnLp4A7Q+BzNK+HqpS8RQc3xXS0IvzUGRKAHmFOfBY4xTML+gFu5OuEJE3TZStk4ipiQ+x+JIF+v6c6NAgAqssjUDzewo8lvKCS6p5dEF3Op1x5cLy4mCmMjCeuRgTxDBZVsyd7FGyPD6NSFV5kbmoD8V6LIbn3gXGc643Y0DNGH4mAteEKTErX1rjhOoh3NxzCQONNVGp8zzeZngxjr+CTLi7kA/HA6F4pBZErZyB44MCCO7dAG47laDCfpQcdFGEJvE7cFk4BfblpEHXNju467sKRSwVYM1zOzB6kULEBmxgkC7DtCof3KMrgUESAqgRVAXfqgrBr04M20b2My42BRje0AlX/Nvg0mAKlJ+nIGHgDxzc1pBhzgZe4/eZib4+ElAjCzJF8mD7ZjWjf34+Y79yJTO5uxZ0CkMZlxJhDEjKgdHP22Dqhi7M42wnOicyiHrMGGntuoixu0KZ+dGPsGZuCNPIuGKL3GO8XvKA4XqezpgeCSbdKk8xkPUMi50eId9MNEpOySJ/wyAITL+Azsa9DJ+/MLLrJ9NP26KoZccxev7OMBSsHIfgARGUKF6BKsHpMLROAe0lGsGdyceCEiHUfnSerl+2iF6Rf46ZrJ/4/OpbvHy0Ext3/8KlZARNQosxNPQjZkxE4Zz3zmh6WBtOOL8niSmUstjZ6OUZT3Q39ULe42pMjVU/XWB2n3Yne1Ob1870qo4C3as3DqMaR+mgtiGYcxbBjqNc0GC2HIPwN+x4sQcbM8/hFr/1eNK8GJetSsE4l3L0zejDD4Y74ZNHJZ6ap4gJ4vw4aJcFw3gNhucP4Di7DDS42aO6fB/22i7Ge+t1sJORo+W8LGpn5Ew32c7BPVYCeFBJGLuPMejltB1X79JD1WWqGPDnvukQCiMrb06DI/92en7XFDrP86aTv5nQuwc0sV0gG0tiAWvkWCjj8grzxFZiejeDfNpr8OO4AvqMEPSLmE/L5mvCO65KkHsfCa1zvUDzpjIybW40cOllavxSEOVfyuHLyUXoK/KWjg+L4MMdLDA+yAPT3bHkbVk9Y8Jtj4Kub4EVnoa3rj7FsXey9IatNJUvXknPWrDT1exBzIBxHvVrS8AK/2fgujUSNSKt8duWFPzwYRXySnZhz+NMrJlgo5I8DlhRtpzKLo+mNYbi6HsasD9/Ez4xiqDq8osZqee7MJenF5ZuDCcDtxtxBbcUuv/cgFv/VYCfx46DUUAO3nFqwe9/+j2T+x3DOb0gIXIMr/xgo5UTX3DPQBqsaypEuUoeKr8xEUciq8imp4HIy2dKtYQZGmwUQzt8N2P+Ai3q1JZJT64OAs3wS9ShVxd3dCZjnF0adptN4b/C+OmcAhGavEqWypVRmhhkSD1cY6mGTAiNT4ul4yty6OIT8fRQThi1ksiga//sHTZWpcf+aKd/2H6ntYe+0kca1XRjQBeNzi2jFomRtL1HjCr0B6GkzFXkcHGGlgVvYUxtHq6202dG325lZpYGMulBAczGdLYtnCfr0NR+Iw2RyEQHa1PgKXJAk+Aw5Lu2nCYMadOOVxvolaEtNKlhGzVcYkOTmyyodLACzao6SCfCb1LOd/r0xqQe1f8C1OWiHD03cYxKa2jRxglCO+y68VjVDPBx7YCi3gSyuU8Vu52tMfyrCOoz7sxSTQMsvh3AnBbIgan8MIyNaCC9OYag8j6dFGhHQ9lnUagdIBDafBJOismiR4Ylc6b/IuOumg9mZgcY4VFBpla6ihFvcmBG7ZKZS/d8mUW26kxmsBQOiQvgmoWLmKVZfHShrQ79qKMOFpz15GX+GWCxm8NRjVhYmWkJFrWpcEIllonLrWV6b5Yy03CUGePPZOxV05iWH99AUus5I2Z8DrrkHjI6e2qZs0U3GH7jNBgOiAPbZBcYn9EHndLtEPgzEnzyT0DvJjfmnD8H8/vPAPpvLD/roQ==AQAAAACAAAAAEAAAvA4AAA==eJxdV3k4lVv7FpkzbEMlIaRSikwN54j2s/a7nnfvd5dGKSRDnAxRhkjmIRpMlQ4akKSiiBRKRySlzjkiSdFAlE51SgMavk7X7/uu7/vd/6zrXtda1zPc97UGH7E2e1TVCe+9XoYtxf349FsT2j5KwlWDVrhXzw7PdpbgTfV45C9pxI2ynfigKASd9GqwXtWdRlecBonvCC5bSgwzjMnZ1e9AZlsXjDO2I3J+GiT86TjyRtKQ7B64Rcasqkf/2mE8WbIXJyepszqusmzu/rHs9A0yrO2qc3jhox82n+zD/JehOG9nOV4aVWED69KR1rtggH8OFliU40WJEMxXL8CS2f5oP3Y9lfg/qJt9JB6bTkJ35VFwqDsIplvroGHYjhCbOBIpWkrG9Drg6Y0KbMSf8jhRZRLq2alj8cdyNH4pwmo3Hnvdh8fWtPthWNUVdPuFx46NVmUvHonEVvcU1Jh0FQ3yy9D01W2095qDv8x/iWGBl7GmUI1I/DdcNwmUvtaSwWQ7wl95gOSs3kIMlsSSwO4Q8vDlOyZDQpG13cpjf9/MYzdsV2ZfaaVhl2MqBreostrdb3Cm4kv80hqITY8SUSVZAWfSaWi5fiu2Gxliz5s2nG5zBM8+ikUwMcdh+xaQ+H/4pUqZ9NTok0F3H/Jp1R2i2u9GbOt0ybHJQiLpzmP3R1Vh4cp+lA0+gl3nijDXYxcyGWdQYSOPde69iDFZYThlmQfmzXNHndt+uLQoFwvKjuLKrLOYuy4co75Nxg81dd9z62P/HdNZ66lot5Lujz4452iQ6J40WBBkSaTvPoEXtgLYZp0HmaaZJEz2BT6U0cfcERX8xmxA/0UBeD7oIQ4wBfjPXm5RNo6RacV9u5fj6gnxVOfDPkxI1mAFyxPwk20pRhw/jAMbAxF71mOkexX733VrS8ewQptHkK84Cm8T5EnJTk/ySd+KuNbKktVG+bBiynzIbTWB5GRt8M0whIWBPDY2bxK7re6711Ie446Ba3hz4DQWKf6BZ8LC0FfPEZu/r5lhL81WD3viuYgKTNm9DROaVmCU1E9o0b//f3X/jrIlVWAeXg/gGwymJ96DgqcsqWl6DPdVesHi0HFYx/PFSsUhPBS6HxfaduOdwka8+qAQ9xMvzDSvw5wNj1CNTcNt040xo88UM6XzcNHHcGzqs8JAXhWzslmI768a4Qmrof/E3iLfyb33MPnBB2Y5Q/UCWXLcIRksx9dCzIMnEO5zAvYGX4B+1YuwsS2dxlsmYfravdip6Y5RMoG4zncIn/Ub497v+l+x9ELnPb/itaZy1NqUiU6HstH9QBAOrynAuJ3z0PyVE0qYz8KOZ1b/U3tro8oP3m9RAZ8eVkBg4Z9woS4JjKUyoEPlNjjZjMI2dhiKGxqZRRdT0UwhCTdEbsU3W3hsUBmPPTH+VwzeWYw2N05j5s8BaFJtj7v0TTEjMhtl5i9Bvk44jpRMwZJny/GIQvMPzy/7bfL/eH97Tgh0zwkhC3/KgJzgeEi4UwntXBpU3N4JbpYPYf6yTji2sZDpsJXHU/spuuyXw3i+N/oH5GG4njaWpknR6JC1eEPdE5UW1NKa4LaGw4NuqBVKUUduOUqXJ6HqHmNcI3niP3GXy5Xx/xlrLjmAV/Q9yLLMh/iDC+F2y2JYF8PCu0hvmGqAkG0PoOMmCRNvPOVLPWrmN0Zc59euLeHvCPiV3+J8iU98j/MP7SgVWIXeZ+7NHaQgeE29dHNE3UEyGOWmxeR1auK6bYZ4zOMezXjqQx34PqSsTwDKX+aw6ov5zL/z6a7YxW7P1Yajq7TgePUBfnJvPr8kezdIVF8GhznpYLy5GjITT1OrA3205IMUdlJrnKswGeUvzsYL3RGCT5ovqYGSNs2yfv/jTK0wrMDPZ7OYveO3YmrEED3V+DcNiammttWD9N4uR6g/kwkui2qF629X/OjJL269wtrBTr6aQxpo9zOQMlUbtJzHQ+Ara1hs8pkvVTYfYtXXgc32lTArjwVzFx4oJIcL2uSUQOrQBIh6tBPi+yiUczFQ6lAKIzLdILvdllwJPbzYwZshNzIUyMciSfLA2w8arOfDI6lQiPiwAj4wSRD09BQE358lmur+mb90TQf0R1DAJ+V8b9nJYNXnBDV9/tDsvB0OT0mBhQr7QLo3Bu6GZ5I3EToC9lwm8WyaK3C+5iJwupVMuzNK6XrL8Th1eCKKD3fQnEFVJkr5Fb18qsZuimwdNbx7jC6+EkV/kf7MtN3NBnHEGZC9/xwMx/KETzIq4NTKu0LRNiHMfDMZ3ma/5qu0sZDv6AHXvnrDnv2RIBW4Gk6128GJeGWw4rEwr7ESIiXL+IoPrgmeiVdB1okNNNmiiM7gNdE9hX/SgAPyTEJyL41bZoSO7wxx6URrZF300GHCMA04lUVP3sgDUWAxbP9qDJPmmJEu0Q3hqJ8zmM1zg7ZsXfjmoA7thcnAt7WhS7NqaYyrNI6P6aDSSybhYHw8Ka5rB/sec8GtP4oFH7OSqKV/JZ37qZ2e2DkD4zYo4vH0Xvpb6y7UvuiBH9vyqIbnNDRc+o2qv22l6eQMPbiAEF2bPbDlRQX7a0MqlAzch4lNIijOquU7XZ4NB+uyGINLjdRoXynNVLVHxwZNjLIxwP5rZTTzQTrR056OVw4k8nlRW5jLXYXUzn8Xzh8vj67lBGdLaOCXFU64+YI9pr8Zi6kWV+nyWH2Mmc1DtzeRGL/qCV0y5hlMvNIFlcvlSV/5OOKV0AJ9NxOh6LAWOExpAQUzKeLtSKjohg6GGY3HEYMeujJdBq3HR1FVjbe4psudjA5d50dKboYcXQ4cvihS/dxo6mz9O9XrnYbdVbPQrL+E5hVLEle3M9T7dh5NrxikXQtdadyXdIGrIQNP1shCrXo7dHv2gUNQHGTM7KJcnzJGSargWr25OPOkET4OTkQuKwEPj2ZjC38d9v3kLSiM9SbrY4zIudh6fve2HWBvKYaYIX/g+72AcVEmDFYrCs3nPBL21+jwdQsP0gGFk/T3JUroCpupvtNMujv2BHNM3pDxmyZLfMYWE5N+b5C+tJdeedJDXyo/p2r2zbQi5TEtIz10z3Y9rPHspERtObrnCbErUUWQryRFop1nEuGx3/g2pxr5X/kIvUaZtEOzlibW5VKn8220sk8efY8qo0R+LUi+9yftry2IqdVZuBDrDMOyHZC6Zxj4bTMZ76QsKNR9wxzuusosYjdTvZSJ6Jf9jOpGiDG64zm1mdNEzZod8EKVHHqSGWjkoUUCFmwhJQkMaEke408qygCBVBoMX3wMS4cmkgvSAcSi1oHs8kkSvJqQJdCquiiwD7KmLr29gt6vtYL+QEuyTPodqJj7Q3tSI1g+ucI0x31mBosl6brVflS4YzWV1Q9hHJl6xterFpYZtDPDYeOYmoJ4xsCxnRlcpEFuLZxBLln7k+BtdqBhng1p1xXIiO1iZvCwHo23XkkbHnlQ6Y0LqE34PuprZ0Qr3/eQkGdqJM9yMjkZnAqa/dHwuGcuyao7Q1Wsu6la833q8k0ODdi/qMkEQyzTccIjESxKPSXIjwzEoS2/4fp8U7ynaI4jFdbof8MMUdxKexJ10bM1RTAu1QQrPszGOjXE3NZEnDR9Er56oEHfFnymDdomJG3tKmxKKSKnD1/AHQ79GGQkZnaG89j+DQ9xxuU+lDGfzO6WvoYes39Dn8hObN28HxVOn8TzV1/jYijFjW8vC/9KXSFW+1qC1yPv491IHruzZR9u0ZdAoyQpfJA/Bb2PhWK+ijb6dvqhucRTelP6CDUr2odPW95ShePZcDrMR5DVZoNK+bkYq8zDO7YZWH79JJZ8f9MWzChHhfgQ/Na6F1+F8Ngh92P49/k6dIngsUcMe7Cfdxnx3F38FCzLPn8chw/9UzA71hBD3/7KiMWaeDbdET181uE9l2asvTQLc95W0uJ4Tfoy7yW1XeqMP2doki+9P4NBkSLNe5HAfciIQZPGRUKpRr7IJmKaKM93PRcZJsPpSM7ldvdOFZpyJmJYaME9E2mLT0U3iCSM7TlHK1duxKNVZOV0nIubfoor0yHigs03qeAZizvWSuDRRhm0seNwnwSH9tkcZtRHkcRsdXL9yVEw8rkEW+zmo5f4d0HKju9/BPEpzA86hL1jstFwZB232ekg1/jQl3O0rOcMg025f+5FnsVUsbPuGHHjpr9/cP2OTK5BJZU7Kn1JvP3SOG6yS/yP+cjWFWg2dy2KVyThB3sXFO/7rr/lTMwzLqdGeXrEp2EDkUaOXhgcz9iHH2fMrwF9QxKFVkuyRQtHi4XRuouE4fmWoqf+r4SCK16iRDN90YExVUK2SE30vFFa9NfFSmH52j7hokZ/kbKPqfhT1x/irqEC7kTxmCVqE3VxaZocKnkdwyX9QgxZ4Yoyf7vRBc9/woTBEux7eQ1NuwdEYyzzhEF7c0Xd3IBYLcKcUyi9zqU0JXJrk+K4LT/JiNtalbih65XcnMvDohd6x8Wid67imK8cp61by+WM6+FsXidyLypXiYV7rnOzq8ZyN256c7XDvmLf7ZPobM8c5kCqFNNyoZp4OB+iNhvqaccqHexuFWJCmAkeFZxB2wn7mG8fQlFpoBlc36fgXmjDd7ZnRJLx0zijdlPuQMRD7t3W+eL6b9rikVwh57HmOXcNznBecpriP+So+KYTT9xV8ZiLnprM7dHMES3YE8CVbgrgYl/9RR0jn1HrGJEgb/59UnnOHOJ8BmhGCYelNcY4HD1Kgyte0Tv1HME8fQx7L4cBBgeZW75KOIEdFRhEZELgrS2k4WscLV3dSXXnPKZ6Px+hMZPv0fU3cmkkTxeFTCGlDbtpmk4BvWN5kFYzg1Rilir2//GRCs/vR6/0T7RMTYGE8rWJdU0SlAUVCJarakCdqzE41xvCn5umMrRpmB/q18b/FmABAyNp8PHAVtAoOk/irr+Fg4mmYDYyFTb8HApRK11gztddMGd0FzysVYJMxXlQm27CfI2zYAL9lWHUXR4SB5fDYJohPWP4lP4Lu4ed9A==AQAAAACAAAAAMAAAqywAAA==eJwNl3dcz18UxpuIMpIUGigtpeLccxtIWhqy95a9Mn+2pFRWZKRJtmj3/dyL9t57752MbNn9+vOe1/3rvJ7zPO/HaGwoO7J+Nr/hnwa9TRfZvEuz+V7LTFjmdJCpvJjNBb1sKG6Yzz51zubX1+aC3W5dlilvweXX50Pqb2kWMNuCQ2cBHFZMF3bvtuDXlxZByc5DgkWABVeULYFdCzNFClkWXM6xFG5tMYfXny24X0UZuNVbkAS1ObzNqgKK5j8lVx3n8GntlVA/7TPZfGwO15pcDYe8VRAfzeGK12rg9485OKx8DpfurwX3HVuxuX8Or3vaAFJ7PDFuqiX3uepI7B764/mVllzi7CFysfEprjpvybU/XiZFYxLQIM6S/9t7m8jPL0KJFkv+QwggS8+3YJXsXH7gox+5nfQZw03m8rRDJ8jeExL01Na5fNQsc+LrP4wuvD6Xb54xjMTEKVDNlLnc0qEJyotV6M93c/mmCS3w7e0UWqhsxWVc2kBxiCENs7HiPyd0ANUwoYcOWnH7V52wysKS2t214ha/u+DEGgc6oXDgT9BruJAYwpbMJbzuKwMbz4tM25Xw83eSYVDgAfY7mHC12jRw05nPinMJnxqcCT+5Drv/nfCHijlwwE6a/TcZ+VqWC9VRqYLDAuRu3vlwPWS/oHYKualOIXwUkkWfnyLv7SuCi4G2kFWFvBtLIPHJXBIoSfmhlFLYLQonew0pn7axHI7f+kIs11K+/EUFpJupouIFymN0qsD+uSX2CJQ/aKuG0gnbMLGdcjVre/I8yxOvjTThu2xukA///HHLTBNeNT2dTMdwNNlpws9FPydH9iWgrL8JX5z7lLx4XIQt6Sbc+XQk+dvcgvEfTfjYjkfEQukLequY8rOZ7sTyiQRdY2/KH922JJszhlHD/0x52L3BxLNFgUo+MOWy86vg8R8VWl1iypOX1kOOkhZ99teUB4s1wZsZhvSMrhlfEtYMsgtN6OLlZjx2VCvo77GkUzzM+C69dnD2caC/os14WlAHtG0OYcZa+lzslQB39C6yQUv0ucftJGBd+1mdmz6fqJIGhkecWGSEPg/zz4BwaR12tk6f2+hmw+SbUmzpYAN+bXQu0Hkpgs4MA36iIA+WlewV/m4w4IEhBXBkwktR6WUDvmZWEZwpXgQPXxrw+Mhi+H3YhhztNuCApTBswnPiqDCNL/UtA6W/X4n6nGl8tGEFjP6gil/3TOMm3pUQsH4u5gRO49e6akG9ZBsGZU/jG3c5kMXq53Hf12k8r+8G8V9xG+dONOTtJhmk7mo4jp1vyK9YfyGquQn49rghXxQYQTaKF2PyY0PedOkZeWDSin4Vhrw1IpS83v8Ft4obcZfVnmRMpQQ1NTDiJqbzCH4aRoevNuIH48XISrkxtM3LiFv+HNCJjioV4o34nMhqCLbWoj6tRnyoQz0kbTSka4cb8zcnG6HllAk1MjPmtdAM4oGWVHq7MV+CrTBZcKC1N4z58IXtYDY0hI0apsEn+jDoK73AOlCDj3iYBNun72fcRYOfHpUGrWmO7NI1DR6wOgNWLdJmG5I0eMzDLKholWQz3mrwdck5ENiWJAxW0uTKG/JAWXK3UG+lyV8rFsCfs/GiqP2avHFZIRySWgfnQjW5/8At0LnzyPJ8TR6fUwJP3SOI3g9NXqteBmzzd/JPYwq/mloOm+6pYdnCKVwmvRJ65K3w0ekpnG+ZR/ad247Hn03hDa+vk9/HzuP8mim8VCmdzIq9jROltfjPAQ9zfxOO34y0+LTuEpI5KRFz12lxzWOZRGZ1MYZc1OLv2SvieL0V93Mtbhj4lPjmf0HrTi3ecvAS6RGXpEry2lxy0wIyTFWWvpulzZ3eSRN90zE0ZZc2vze4DOYvU6U3bmtzRddqcD2gRbdnavM62Xrwu2JIzT5r8y/LGiEu3ISOUNPhu1c0Q2WWJW130OHOA7fQ1+ZA2VEd3hDQBtejg9mH3nFcZaEAC45eYOnjx/PGJYmg5ObKbtmN52iaCn4jHNnOw+O5tUc6DLujxWbdG8+XFmWCh4Ekky8ez0NYNvw+kSh0/R7P3y3NhQbYIbzUnsCHaOWDe3ek6PLSCTw9uwC2m+yAje4TeKdaERwe6UggagI/Pq0Y7HoiiUzDBG5SUgJL8/pI4xAVftOiDGKWqmMMqPA3q20JzbJCj00qnGX6kWSyA1f4qvCNpankfvl5nJqgwtv8iknXsAAU61HhAQ/+ER2rZ1gxRpXfMWkme04m4mNLVS65to5ExxfjiX2qPCSrkHx914rOwarcVyeVoOZXnJw7MJ/FSKKBJO37psoXv59Pmu1laf4kNT5qfD+IbRtDQ53V+OKwEph0TpUeOKnG/XdWgdUdLWrzVI3vuFILW14Z0nFVavz45XrwqjahvRLq3NSgEZ5+saSp09R5r20z5I9wpDfXqPMasVZ4uyyYFZaN4osdRPBE9QIL6x/Fh+ckQG7BPnZ4qjz3z0wByzUObN5KeS5vkQ4Jb6ewCeflufv0LIATEuxjrDzfE5YNa8ckCBnN8ly4kAuh27cKt2VH8+q2PBjs9FS022Q037yrANbuPQQWW0fzsZ5FENs4n4y+Ppo/vlEMXc7RpDt5NNdXKYWvhj/Jq3ejecLDMhCXmYi+ygo88pEt8TpmjZttFHi0xHUy/M0OJAcV+APjNGKv74VD7yrwEeqfyJUtAdhUoMD3Vb0mpSHPMPanAuf0HVGoSsTzU8bwj01tZMXwEly1eAxXsCwkQTZtqO82hjtVxpCm019RPGIM/xR9nVxbLUkra8fwZ1O9SNx/svTpIEU+2N6dVFwfQ09NV+SLlY+T71GqdOEGRV50+hhRKtCiGpcVebv5f8TktSH98UKR75hbDqulTGlBlyL/K6qFU+pz6d3RY7n45wYINXekhyzGcqslzWD1N4g9E4bwzgH9i2X6sDPtQ7iCXCIcV97HFo+U4RHXUuDLE3umNVOGr9BIh910Cvu9Q4YXh2ZCV7Y4K74lw4WSbEiKfCncS5fhLm9yYWPQZuHIRxl+zjUfLsfeF9mrDOW1LQWw8P4ZULUfyv3OFsGH8IXk85Gh/MvRYvAUYkjW/aHcelMp+Pn/IgElQ7nR+HJYkDAR9/wdyuOk7Uj1VBucozuMf7G6TtaG7MQxy4dxsbNp5PN5L+w5N4w3PPhEIDkAE6KHcXn3r+RY3zO82jjw3+YrSZiWhC5DZfml6G7Sv60EKcpyVYsKMvduG8q6yPLXmoycr/mKLVdluUKPH9niLUnjEmX5+PQV5PwDWer1RpYf95UmT1LG0NVj5Xj25lLIa1Cl06zk+CD9anj7Q4tK7pfjIz/WgtwYI1oVIscv7WyAaUamNDxPjs/xaIIFTnPp6T45/kujBQ7scKSLNIbz8xGtEHw/iClAPzvpJoKVu3zYqyv97Jd8Iuht3cs2v+5nl/1T4MG3eUx6ohgXk08HFU9NVuskxie0Z8AtBXEWcVyM6+tng5rdC+HsYzH+zCAXNIo2CEsrxPhUw3wYrRQq0hYX5xU6pTB5tyf80RfndQNZPPXoElKySpzf2FoMGipx5IGXOG+SKgWjf7/J0Xhx/i3GhtzZNwkdWsV5oqsfmdJig2rDJfi2k6kkYsEu/GIqwb+nZ5LAFi/M3ibBM1q/kkalQAy6IcE3ygxk+MLnuC9Vgq/L+U5cfJLQsleCT7V7Sx6nlqDieEmu61lL3vxswze2krziEycGxt8w6ZAkz0q7TExEktQvTJLvfLqSrCqVpVuLJPmx5sHk5Psx1OS3JC/9WQyhMmpUTluKjxzIpmRNbdq6RIqP6q+B1jlGVHRWiq/dWA+S60ypT6QUf5TeCBrH59I19VL8yslmsLnlSA2HSPPudy3wdV4QK/nzjk3tEEHMKB92dNl7pimWCPWxe5h69Ht2ZXcKLLWcx7JleplMdxoUlWqwfZt7mZpRJthuFGOKib2MSGTD2VYmJCl+YJznQLfYOmGr6wd2b38e3D51WySX94Fd1i2AkEEXQTT5I4t1L4Qd1svJ2lMfWahZMaSdiydS1R/ZyoYSKHH5S54bfmK/U21I76TJuOTCJ9Z5wY8cvm6Lv9s/sfgnqeSP5G68P/MzS2vLInNMvdHB/zNr+vKNeB4IxM8fP7M1wnuSE/4cA+2/MKWiT2RYexLOefCFKXz4SJzHl2LP3y9s3PJ04re4Ha8t/8puFgeTyovfkMZ8Zd82uxLZNknaMvQbY3EaxOCfLPV2+caWj26HBeMU6bSkb+zerXLYT9Ro9djv7MScKri+SJue2f+dLX5XA6K9RnRK/ndm6FgPVRdMaZFGH1OTboQfj+bSI6f7mEVVE4xLd6QqNX1s0+MWcPoYyC5n1LEpaiKQ4d4MVOuZglkCXOrfzRr+q2dnHieDtK8d8yitZx470+CMqgbT02tgKdaZ8HF1v1Du0cDiPbOg7bggnGhqYFL7ciB8+mphEm1kaSPyQLXdT5R3rZE1t+SDUthVOPC2kRnlFcJj+VVE2bqJLQwqho1vRCQ1tInJf7Ime/P/kR0/mtga30lkVtVkHLmomWX5uJEMGzvkz5pZeWYUcWC7cYN0C7vX3kR6rnvj4PUtbN2tJjK1IBCjeAtLMuslrlIRuEy+lQ1p6iJx5sn4b1cr611XQb4fKsVHma0s6yonphHt6KTWxpb+vklOdX7Db0fbWFr+VtIyXIqGlLUxTzc1IqEnR62mtrOfI5pAw1aRvvNsZ6FvKsB6sxq90dzOVl2sgm1ntKmZSQczdqkFnyAj2u7XwSK31EM4M6UX33WwXJdGKCifS41tOplIpRl6PzjSujud7HlHMzy8FcjsL+Ww9m/xsGmd90DPzWGHWl/BTMfdA902l1WfSAah3pZZBOQy631pMG3XZPb6cy5b+SIDFn77K1x1zGNKq7LASkEk4KM8tj8vG/ZsXSE09+ex+TG58MDusshrZT4rN8kHP7NbYBCXz9akFUBH8xpSJVvAYoyLoH8BI6e3FrB6O2sySFkMNVMKmIZwjVz20cBC5ULWO9uDKPyyw8MHC1nbvjgSuHMPTigsZN9/pZBr770xY0oRu+ZXTSo0g3CXWxHb1t9Bxq6LwNF1RWyOTztZfSsZX00vZsNedJDQolLcdLmYbXZqJa2DOnBodzGTPFBDNGd/x1iLEjZJoYjEm0nRlYElbNvqFFK1XI6Kfy1huzdw0ndQkT51KmVH3kUR5atqdMHjUrbVLoKYPdemP8TK2M2mh2RNjhG9u6qMvf0SRk53mFLb+DI2/3YwuStmRT/IlbOhFYEkdYITvbWtnD08GUD+mgcOdC6Bte6vhJdS3gM9S2ButgK8v71roFsxpjknAbZp27K/Gxj74pcMLWwSe/iSsbcHZ5K4K38ERwXOfhukwMOIOOHrHs5K91SAYcBSITibM48vGaAb6SWaO/EFuzEzG2SrguDt8ResdUouTIxYT65XvGABFvkQyga0aPCSnTpQCMsKxLDN6yWTMa2DBnNNvND6kn2WdCCbI+ahkdkr5vlsDnmjshdrb7xi4f2+hNr6oFvvK7ZnbDI5eSYIte0S2OeRvSSZRWBJWAI7MbiJSHxMxv9+J7A/Gg3ERrsM1ZYmspdqD4nPhg7MjkxkTZ2nSMHt77h3SBIL1lxPvLdLUcVNSexP4iwS7iFHk14lMVcYSfLvKtItY5KZ5vcGeJ8w4P/7ktkKlTIYUatNRTnJ7M24KjD8ZkTXTEphNyJqYNEoMyp1MoU96auDQ/pW9FllCutvaYCb85zo4mmp7F1AEyxrDxhg/gfsXXw/yD/zGuD8B+z1PhGEdu4cYPuB+fxXMPawDXup/ZAJb5PgmtQkttH9Idv4cCZR0P4tyDQ8ZB8HGGmwbawQA49Y+Ox++Jy/SFjh+4hlncyAqNHuIrGeR6w1KwvOu4bBE8vHDKJzYN3xTcQ5+DE7H5AH5qovSd+3x+zuzgJ4eEYc7zg/YTHxAxn9URNtnj5hPlZvIXaDPfZKPGX+LxYTk9K9eHPNUzb7wzrSctcHZwpP2SbfUDK5Ngg7R4Sz/huFZNuoSLy0I5yNjU4n4fNScEZ6ODOZVkHeny3DhgnPWK9dNTF62YHnjjxjZUvzyaHP31Gv5BkzPJFJ1tyUouU6z5ns3kRyKkaOHj/3nPVnxZI7hYp0UuNzFoRXSWqPGs0jEaxD2p20SevQ/Vcj2McnB4nUJGOq/GZg7reNTJllRlPmRjJp7aXEdpUV3R4SyfghO7LjiBMd2RfJmpkNifQJGGDOayz84WfYtdBrgDP9WFhiCTgb7xxgS7+BdxLkpFqzIx/9WGx1AsxZOJGp2l9nfiri5HDqTyHr/nVmLJkJ21uihT1/r7PPJRUg+ucsjFl+g90SK4Odn4+KEqNvMPG2ahAf9hhcht5kCeuaIch2C5F1ucnWDvBAvccrEp94k1WMa4CvxhK4euwtdqDgPZy4PwUl999ihx7KEgkFBwzPu8XW5KsRb499uEjDnxmIWRHvXz7465Q/M524nuQbB2NYtT+zDQ4lw3dF4jyj2+y1212y6H4Kfrpwm6W0R5Gb9WV4u+M2O7pTIDWjO9FiVgCLqLlIJjj24Wv/ALbAy4VMS5Oivp8CWLG0A1nYJEfRIZDp2c4kB38p0uYHgex3jD65qahOz/8LZHcLtIhgrEMNVgSxiReUSc18Y1oZE8QKNw4lv3aa0VPDgpnBvSYY72VFNbcEsy+sDWbed6IFScHs2I8PMMgwYIB5zjCZJXGQ3needUi5MRzxEsTO7GAX17kxkpEIx4Zbs+ncjY3alwKfQ9RZ/aizbE1pGlSv+iG47zrL2ssyIO9YlKCbeZb9vZ8FR42chDJVd+b2MAcOJ+4RHTvqzvZ35sKJh89hYpk7uybkQ43CdpKrd44taSqA428TiKvnOda0tQjmdkmgUvM5tuFDMeQt08Jk6sGOp5TCwmwH3ObnwWxS6qAGXXHEOw/2I/APTFtyAQVrT3b/nwI5eCkY193xHNDKASJkROKgn54s79MZ8vNPCkYsOs/c/0WSmVCOS5+fZ++d7hO3PZ34V9qLdaQHk/SHffhgvRfb8WofkfwgRR1feDH7WHuiOWw4/SrvzablmhBbrbE0aLc3u3d0Ktk+V53OzfJmkvP0yYX1OvSNmg8TVemS5yeMqd8xH9YbqUUK/c2oabkPa/2rRj7EWdHWqReY9ToZMqrEifqcv8B+bZEl66tus8+dq9jqI/EwIfQ8mxOwmrncfQnR+dvZVcc1jAzoX3e1FWvuX8MiWQrcf6PGpsWtZVd70oB+/S6c3rqOKRzIAL3RkUKh8nq2vS0TzFzsBZXC9eyJVQ6c9d4k2u22geGSXPg2OxZeTd/ItOTyYUzbTjK0eyMbmVUASouSyKrATezP9CK4HiCJT502s7Z3xaA8VBt/iLmw4lWlcPe4I9rFuzDv32Wg9dYV/bdtYeN+VkF1xAXsGreVueypgnFdwQhFW1mqkRxZpxqFnme3MSNiRMKWpWLFjO0sPNCLdFwpx8mvt7P6tVeIdnYnHgzawVZn3CS7+vswbf5ONqX6PKkeL01HSexiP9JkyE8cTjeIdrHYlgoYt2Qsjd6+m3ka14C5qzrtH7+HQWYdrLukQ+cX72FxWQ3g9sSYhrrvZf1RTRCWYUbfwz42nrRAeosVNe/Zx0a5dEDnHyd6MdiVdal3ADt5m+06TNiOAg6HrM4P+Dwy/bYE2Ki0nck0IMt/nwx1j+eylb6UNWMaLEE19sTShLGFGRB4+ZvQ982EweIsuPT8uWD71JRdS8+Gf7dshVtrzNhYx1y4tHi5qHOEORt5KQ9c6xjMSDdnpCMfFkftIR5HZjKfJYXAeDIp15nFIp4XQZujFE5qnMXKpUpgR6I2Hrg6m/1YUwof9J0wda4FO9lZBkdC9+PIPgt2XaiA04Mv4vrwOSzKqwrSZodg1FpL1kzmEemjUfhv5FzWEbeEzItORaeMuexu72Fy6XU5hvxnxajcOVKs3oXvdK0ZGn2H0St/oFmTNWsPqoRndtL0wjUbtvhUPRS6DKd1VrbscX8t9LqNpTo/bNmGu/UwMkSdHn1mx5JHNoLxCx2as24eOx3TBIsrjelYeXtW7twChz+Z0a2Z9uytehv4y1lT0VEHlvlwBOE686n0VEdm29wOIyffHvAcebbhXC4UvPEc8Bl5luKUAPJbtrFzu0azr2HJcPGrJStTVWDTpdJAykOVTSxTYCqJ6fB7yldhv+cYtvtRJvRaPxNSqCK7+S8LUnOthBHvFNmCJTlwW9VRtO7OWAZyefDmUCJELlJil0/lw9WTruSvtDKzUy2EpWqpxPGFMgu7UgRGYtIYvHsc+zG1BLirDr5VG89UPUthdqsTmpaPZ9snl0PmwgPoc34C08iogCkbL2KtiQrTC/kLOwJCUPu9ClM6M5FElEbhf3dV2eWzNuSjTBpmL1Zjb9yWkBmWFag4WJ09PTqH/He8C7e8VGdLb36Dl7E/MH7PRNZ3owbOHJamUhMnsSO36uDuteF0ccUk9ke1AdIixtJ7XpPZSfUm6MhVp59NNVjY0WaQ7tKhc3o1mIF4K2hJTKdXwzRZd1gbzFM1p81LprDDuh2wy9SaThuixbwMnMmlZfPp6VdaTD5/MNme689eadcLfo09oHnNc0DnDUJbTSKkxWxlP741CjpmKWA+x5LdWtMszPVMA1GJChs4JsFlWQasTfksVOi0CU95Fjg3PxUOXG0Xdrdkg8efOcKovg4BhuTC/R4LUdTaLkEjNQ9cRqTD/IxuYcKRIiicd5C80+0RBr0shK+eaeTitTeCxsViOBsnjbo/3gqNeqUwWEMXc9a9F4p3lcGVG/NxW2avoNtQDmOkD6L01I+CdUQlFL28iA/8PgmBmsPJqC8haPnzs3AmVJss0YvG1vVfhZ2hluT25jR0y/omlM6YTOqDKlBVv0/4LFENahVdmHj9h2C8pRY2yf7E1b9+Chqq9bD4njT9teG3cHBwIxxKGk5vZ/8RxuQ0w626sRQN/gkLDFqAf1enVTf6hajQVqiV16UvT4mxw1lt8NtgOpUxEmf7BnWAioM5XdkhzmJvdcGsbdb0ib8Ee7l4DNlwbj7ts5dkxtF6JGWfP4uw9RMSDxbDKfRkjpHXha6kJDj4bwt7q3BTOJ+XCu8uz2E+J24JM3elw1YVFabd5i/8HZYJSSs/CVl2AUL7ANvHHH0ibIkKFG5snENsps0WJBWDBd3bviQqHkT3ToYIBR/boelpDsxpDxVczbJh6NgjpHneXUHCNg/83qWT09FhwkLDAijZOggnjL0vDCothOXVuvjq1AMhfX8xNNo648qOh4KbfCm48IP4w/6x0NZXAYcVLqF/zBPh+Cd58sIxFEEpXJgVbk/+eERjxelngnKHAZmdmIYHOp8LZ75VwLlvFTjKMVIIml0NWfrdGBUbJXzSrgWZrT9xvnKM4BhQB1OKpem7M7FC4cQGsHs7nF7sihPeH2uEnYOVqK6TSGgwboaLkyfSnDhBcHnVAhGzdem2cVxI0GuD4tXTqfTZF4Lb4nb4+J85fdD9Upj5tQPkb1hTy/kJgt7v4WRG9HzaGp8ofPEwIcqK/syiUF74qzeZVDZ6sFOBY4Rrxgmg4bCFvdymJKwqToaQOgvWN2O8oOCaCoo7J7AZEqpCsU86qH35IBwoVheYZSbIyz8WooInCzPzs0Bmk7nwbscUYYpHDrw8oyvSQR2hVSMPVloVwVapqULmsAKw7ThK7pcaCBonC8FocSZpCTUSlBOKQG3cYFTdPUP4b8B/Hl3Qw9UmKKjblIH+b2e8PchU8B7QedyuQ1hZbi5clDMgKnsvoXzYbGGzXTlseBSKznsthWijSnjQFI2XzKwF85dV0K2YjnlD7IQbujWg61yJg6vshXeBtbDXqxut7jsJR8PrICb5J551XSBsfVMPv35L06SZi4X0VY0wQWkE/T10mdAZ2wSzZihRWrNCKP/cDOsXTKRHHq4W3n5qhbO7dWncgXVCnHI73PeeTj/O3iiMvNABGQ/Mqb6ci1A0fzDpSrGmO+u2CtLxemRI43z6+PEOwclNm+xPuMUu+HnGnn/RAgYeHuyK0pG4i82JUOnvwt7GVcSNXJYG87UsWI7+2PjRKumQLYxngeJW8YEPM+DspV5hT6VrvP2hLDj07KFwp+JKfGhHNhTcMBF8Zj2M99fIhUx7NdGBJ6/il2fmQXlTOayWL4tvcSoAj5gTxOrk6/ihjwqh5EUW0e/6F/+vswj2Fg7GYU+GipYvK4FvM6eiWOMYURAvg5ORC/DrqImi68WyRFLtMPbYTBVdPDSSZGZfwsYTKFo9uRKGiN3BsmhLkZpDFTjQGMzudBLNuV8Nvq7p+GrcSpHfpVooe1KJ0c4uItZRB2Nau/GBxz7RqKUNsFL5Fwa8OC4y3tQIRdqDqG2fu2jKALd/tBpBU695i3ZKtcKojUrUbOoV0b2drTD91EQqZF0XeU9uh6UButRwY4DI1qEDjoim0/DfoaKi8k64XWpONW49EL33ewMv31vTO4bhovS9P6Fexpkq50eJ/FSGkNxNt9h3YSSxbU6A87oe7EWPHBHKksGzYzM7MWEYKbufCv0HZ7NZzkNI6pp0OCo5nom7S5OTfzOgTfO9kBEvQYKKsqDS6oEwvLgfNJfngG82EW7M+AVRzblQOkZBpBz4FVzd8sHpWC3c6e+FrI8FkHr6NNHc0jMwG9i5eg4Jz2sHMC6BJLchaGjYBNHZ7WD1aSoKN2ugw/EL5G9ciOYD7HnAX4IsKjuMqRsKQX+WPNk98TLaZmXDO90KiF55Bwv10iDsZyV8uRaDi64lQN7CaiB56VjzXYCFdTVwXKIK162JgS9X6yDR9DV2pD4DJ+96EDv4C3doPYLBOo1wb+kg+uHSXfjR2gQZ+0fQw58D4X1VM3ReVqK/lt+EyP9aYXD4ROqW6Auaj9tBJ0uXDpp8Abw0O8C+bTq95O0Bsac6Yfc/czq54RRUVHbBlXE21ODxAVi57jVEEWdqcmAbqJzvgUkyt5i3+TVyzy8BmkrOsTeVvqRsfQoQo83MYd8V8ndWKkSlDLDhkMukSzMddBaMY8PvXSSukRlglfxW2Gd2gVw7kwWk6Z5QWuFNOj9kw6Jf0wXjvV5k+9FcaGgZIrox+Dy5WJIHOaOb4dtdD3J2ZAH0P3Qjy03PkcMLCkHOK5fw8rNk+qcikJshg8p73IiWUQnceKCP32VPkzNhpTBuzCJ8MfsEWfG5DcI8j+CJA0fJnifloHDiMs56eJh8MayE5XF3ULzmAFmsXQVBb2MwY6grkcuthqbJGeg1cw8JXlgLE9dUob3rTqLlWwdbbrxGufvbiFN3PTwp+IXFlS7ESqsRjrgPon5DNhGL3kbwDx1Bl5qtJ9KKzfDipRJV2ruGFMxsgfqqibT+7kqSdqoV/nzWpaHly4jihHZQHTGDbhy0hFgc6gALvZl0sslCMj2+Ezba2tCuXfMJN++Gc5ud6dNQBzI84jUcj7rJbqnUEfn3rwD/O8f6hBpyZVsSdJ/axFYuqCZWZ1Ngg9ws9rKnkqQM8H9tsDIbf66CjHuSDg9XvBFOTSgnMw0y4fZ/YUKTqJTod2fBGH0jwcK5hLR75UDx8t/xYa+LyJ8VeWAZ2QGS7oVkfm4+hMq6E5fxBWTc+yJ49j6PZMbnkQVzymBNtwxqzc8lbi+KoX25AXp3Z5MdB0phZ84ifOOWRTbGlsFH+h86jMsk700rIKHiMkbEpZNj6ZXQL3sXhzulkQOS1WBpHYv7ulKIy9waOH8qA0vPJJNfi2ohV1SFxspJJPZLHcj2vsYbsQmkxqEBFkz5jd8cXpFvpY1gHzWILu98QcbpNsOu/BGUn+ZklnsLXO5WospKjJC0VoiSnERPxIiIjkQ7lKjp0Qb7ePJepwM+m82gszpiyRGTTlBYMZPeORVDtj7uAjhkQ8XHRhPf/m5YftWZboqOJMd5D5QtvckWnRmFN78mga/KOSZRMBLpwWTwz9vI4pRG4hKrVBi1aiZz2TIC6wvS4EKPElOIHY7blmbA4M+vhcx/cviuMRN+jrwrHHGQw1fHc6FmvYGgdVsWt6rlQtf7jvjqjmG4Zn0eJNi9AW+jYagsVgDmB88Rk9ND8frxIrBfUkB68mSwVK4RngcOxcCxMrj/XSkYD5uGDi5DMLO7BF6cWIx/ogcPaLcMLN79h8//DsK7LeWw2eAKrrUfhP0LKuHx1oH9+0vjqtQqeBMai0ntUmg1rQb0qzNwn6EUls6qhf0jqlH9lCR+GGD7eNseLM2VwGbnBug78xvPKkrgkGmNoNIwiBpvFsdNd5pg9o8RtD1KDF+MaIGNCspU62c/EZxbwd1wEvX2+0dqH7fBA0c9+kbvLxET64Cs7TOoQ+Zvsq6vA7o9ZtKIdb+IsK0LZMJs6PAfP8gJ327QS3Sm+671kf6xPaD35war+QC4WjwRutPdmY85YOmJZLAbu5GZ+sxA3wmpkPrIfMCXpuOxyjQwI0osaNJ0lFyXAdsvdguO+4zR4U8mrA4PFf6+MsJaj2wI9NMTIoYYoe7eXPh7rih+3VJDrPXKB9L+AUbcm4bb/QugvtaDJPcaYG/4d3j9spC4mhlgcEYh/HYahhO99fHlzWJwT5qGZRVT0aK8BIZMW4LuE6ei/49S8L1zFKfv1UO3mHIY5n0FO17qYuXESpifchdvDNbFzI1V4PcjFq2X6KCPTzVUGmbi97vaGN9aA0o7qvHxey08IlMHa8J6cLmpFjaK1cOd2t84xGsKpr9ogE9DBtMX5Zo4TrcJRmuOpDvUNfFObDPAHGU6bo8GfpjUCsvWTqL5Lyajwok2OHpMj54cNBkfXGiHwJsz6NTFk3BjbAe8iplJG+9MxDepndBYaEOvvFPH0uPd0N/jTGeZqGPmy9dw7t4Ntn7DKgxckQgWO93ZyIiVqFieDD83b2ApP1eg4YNUOPDFjO23WYHj1qbDW/exbNL15ThIMRNyNbqE8uZlOGnAcxLmhgjnpi5D96ZsWJupLcw4thTvuOSCwjge35m5BGe5FkDMqW9wU34J6hlKkeMW54nN+sVYt6QQvCYWk75ni/Dqt4FbEJfFJz8W4rstJVC63xBXWC/E6MulsKJtCcr4LcD7hWXQtOgYvmxyxrTQCohrvYI79ZwH+lUlfFcOw/FH5+MT1WowWRSHBRlOqP+4Bk5dyMRTo5xQpbsWUtKqUX+dI5aJNYDk7x5sCndAEtEAttP/oG+fPf6paIRMGExnW9njcutm6F44kn68Og8bBvxnyF5lGtZohzO+tILuhUl0ka4dshPt4PhIj0r8Z4vV5R2wJ20GjUu3wdRLXeDbNJO6jLTBKR7dEPPLhiqstUaljNdQpriAZj61wr0z3kC93Q3WVXIa14cnwu2R7gNZcBrLQ1IgPHo9s915Ctu602CyhRn7IZxEcYsMCC5WZE8lT+Kq6EzQS+oQVi44gaMXZoNqY5AwNOQ4HrHLAfUfmsKrnmOYvycX9KLD4neRY3hMlA96Sr9hwrmjqOBYAEqPvUhh8X/4V6oIpniXkNMT/sPUqcUQEC+LBjuO4ISQElDXNMJm0WFsyiiFxzeX4lWJwyijUg4Gg46jhfMh9JlaAavMfPFT0EFsDK6E0INheO/1Adz5vApan8XhYjiAOhXVoNGRiZLu+3Hs5VrYPqEG44tc0byzDp4teYNbxrtizp4G6L30B8ds34ee6Y0QsGkwzYrfi+PKm+Dl6ZH0P/G9aL6yBRoClan2/D0YsqAV/gmTaE3gblz8qQ3Uy/WoT/cunGPUAXM+zKCmM3ah+f5O2DxsFn3jthMTtLrBU8uWBhXuwOhtr+HR3AXUcdwOPODbAzM+XGfC3Wt43iIVPgln2Qjba6hSnQqr/q5j295fxRsLM6DikilLvn4VXYdngNMERaZkehULpDPh0vJ2wbXFF4WkLDhzJFDIOe+LeDgH2nUnCxP1fTHpby5Y2lyMP1Z+Bd0082HxSjFSeuwK2g7wP5PzIbrqV1CytxAyekuJe9Zl/KVfDD3b5LBu92UcfbQU9tUY4fTRl9G+qRS+2y3Diy8u4VaXcjj14jh2rL+Evw5WgMRNXzQfdAmZQhVYF4bhjecX0SakGnyk4/H9ootYNsCcBTOz0PrnBbwuUQcjjtRgyJ0LuFi3HhZHvsHv1hfwmHsD3Or6g/Pf+aDYsCbY4zuYPvLzwc/2zXDl2UjaT32wmbcMMLEyXd7sjddWtkFZ+yQa5emNC862w5d+PTpkqjeam3bCmAlAN5R5ofimLkA6i7446oVZPt2wYoktHaXmhQezB5jHdQHdkXkey971wKWb19mvmvsY5pMM89aeHcji++j+KhWG2a9j4Zr38Q9kgEetCZMsuIcL46TIv+1j2OoD9zDS+Bv0fmwV4pTuYf3AxbaMCBBkk8Pw05lseLRWXXDZEoaWH3Mghu+ITxgWhn+u5sHVKZJkTOxdXO2dD0sPXSB7VtzF/pQG2Ly0nGT+u4P/PhQCHT8cVR/eQY9HxZB80RiPONzB2balYP1nGRZ/CsXbrAwKdp9ArduheMm1Ap72+uKZWaEYlVMJ76fcw5qOELw3pBoM18ej4cUQzNtQA4f8s9DbKAQztWqBFddga3Uwqt+ug1+D36LJ6WBsS66HWRZ/8ZpGMAZvaASLhMH0TV4QTnNtgk01I6nl/iA8+L0ZPL4q08CxQVj6vgUejpxMvyQGovfcNsieOpU6uASibEE79NgBfTA0EHeld8CwLbPon+gA/OzQBVPP2tIlywNw0dxumB+ygEb8vY0WMa+h0+w6mzlKwO//CRAmeZbdZCJsV30FCbfWst61InS/nwQwxYTZSIlQpq8TIkUKLDQ8Hj30BxHnCy1C34J4PDzAtJZP/QXnvji0v/wDdlxVER6HxOGfr+KkucM8XswqDj22i5HCL9JkxZtYzF6UA1/rLpLoq7E41jwPxBMqiAzG4jS5AvAqGo4bG2Nw/IlCGD57Or48F4MjXhXBzajlKK8bg6ajS2C8+kncWRKNeotLYaHdVUw/Eo2XaCXccLuH41WicbpfBdTweDyYHoWKGVUw/lMWFuyIwv2vqmG9Ti1qjIxCifwauLfxLZ4UItE5vg46A/5i5ZpIjH9WDwo9g6m+ZCTucmwEIj2Kej6NQN8HTbBi4jja5ByBFkktcGzmZEq+P0ex9W0QtHIq9Q1+jlNYOyQeBtpt+Ry7mzqg6dosOrvnGYoud4JYpC297fsMazu7YFLeAvoRnqHhsNfwP/Hl9Bw=AAAAAACAAAAAAAAAAAAAAACAAAAAAAAAAAAAAACAAAAAAAAAAAAAAACAAAAAAAAAAAAAAACAAAAAAAAAAAAAAACAAAAAAAAAAQAAAACAAAAYWgAAYhUAAA==eJwt3GOwnWcfR+Hsvev2rWI3to0mjW27se2kaRrbdmPbbmzbtZnUfM+ae52Ze55r/T7/P505c9LEixfvjXjhJxL30ui0mi1q43SaLWbj9JrtKRtn0GxP2zijZnvGxpk027M2zqzZnrNxFs32vI2zarYXbJxNs71o4+ya7SUb59Bs/7NxTs32so1zabZXbJxbs71q4zya7TUb59Vsr9s4n2aLb+P8mi2BjQtotoQ2LqjZEtm4kGZLbOPCmi2JjYtotqQ2LqrZktm4mGZLbuPimi2Fjd/UbCltXEKzpbJxSc2W2sal4t5b8cKtp7Fxac2W1sZlNFs6G5fVbOltXE6zZbBxec2W0cYVNFsmG1fUbJltXEmzZbFxZc2W1cZVNFs2G1fVbNltXE2z5bBxdc2W08Y1NFsuG9fUbLltXEuz5bFxbc2W18Z1NFs+G9fVbPltXE+zFbBxfc1W0MYNNFshGzfUbIVt3EizFbFxY81W1MZNNFsxGzfVbMVt3EyzvWnj5pqthI1baLaSNm4Z996OF269lI1babbSNm6t2crYuI1mK2vjtpqtnI3babbyNm6v2SrYuINmq2jjjpqtko07abbKNu6s2arYuItmq2rjrpqtmo27abbqNu6u2WrYuIdmq2njnpqtlo17abbaNu6t2erYuI9mq2vjvpqtno37abb6Nu6v2RrYeIBma2jjgZqtkY0HabbGNh6s2ZrY+B3N1tTGQzRbMxu/q9ma23ioZmth42Fx77144dZb2ni4Zmtl4xGarbWNR2q2NjYepdna2ni0Zmtn4zGarb2Nx2q2DjYep9k62ni8Zutk4wmarbONJ2q2LjaepNm62niyZutm4ymarbuNp2q2Hjaeptl62ni6Zutl4xmarbeNZ2q2Pjaepdn62ni2Zutn4zmarb+N52q2ATaep9kG2ni+Zhtk4wWabbCNF2q2d2y8SLMNsfFizfaujZdotqE2Xhr33o8Xbn2YjZdptuE2Xq7ZRth4hWYbaeOVmm2UjVdpttE2Xq3Zxth4jWYba+O1mm2cjddptvE2Xq/ZJth4g2abaOONmm2SjTdptsk23qzZpth4i2abauOtmm2ajbdptuk23q7ZZth4h2abaeOdmm2WjXdpttk23q3Z5th4j2aba+O9mm2ejfdptvk23q/ZFtj4gGZbaOODmm2RjQ9ptsU2PqzZltj4SNz7IF649aU2PqrZltn4mGZbbuPjmm2FjU9otpU2PqnZVtn4lGZbbePTmm2Njc9otrU2PqvZ1tn4nGZbb+Pzmm2DjS9oto02vqjZNtn4kmbbbOPLmm2Lja9otq02vqrZttn4mmbbbuPrmm2HjW9otp02vqnZdtn4lmbbbePbmm2Pje9otr02vqvZ9tn4nmbbb+P7mu2AjR9otoM2fqjZDtn4kWY7bOOP4t6H8cKtH7Hxx5rtqI0/0WzHbPypZjtu48802wkbf67ZTtr4C812ysZfarbTNv5Ks52x8dea7ayNv9Fs52z8rWY7b+PvNNsFG3+v2S7a+AfNdsnGP2q2yzb+SbNdsfFjzXbVxk802zUb/6zZrtv4F812w8a/arabNv5Ns92y8e+a7baN/9Bsd2z8p2a7a+O/NNs9G/+t2e7b+B/N9sDG/2q2hzb+T7M9snGEXxZGwq1/ZONoJJjtYxvHIsFsn9j4qUgw26c2fjoSzPaZjZ+JBLN9buNnI8FsX9j4uUgw25c2fj4SzPaVjV+IBLN9beMXI8Fs39j4pUgw27c2/l8kmO07G78cCWb73savRILZfrDxq5Fgth9t/FokmO0nG78eCWZ7bOP4kWC2JzZOEAl+4l0n0AkjwT971wl1okjwL951Ip04Evyrd51YJ4kE/+ZdJ9FJI8G/e9dJdbJI8B/edTKdPBL8p3edXKeIBP/lXafQKSPBf3vXKXWqSPA/3nUqnToS/K83nlqnifu+4a1z12l0Wh3xrtPqdDrqXafT6XXMu06vM+invOsMOqN+2rvOqDPpZ7zrTDqzfta7zqyz6Oe86yw6q37eu86qs+kXvOtsOrt+0bvOrnPol7zrHDqnZnvZxrk02ys2zq3ZXrVxHs32mo3zarbXbZxPs8W3cX7NlsDGBTRbQhsX1GyJbFxIsyW2cWHNlsTGRTRbUhsX1WzJbFxMsyW3cXHNlsLGb2q2lDYuodlS2bikZktt41Jx761IuPU0Ni6t2dLauIxmS2fjspotvY3LabYMNi6v2TLauIJmy2Tjipots40rabYsNq6s2bLauIpmy2bjqpotu42rabYcNq6u2XLauIZmy2Xjmpott41rabY8Nq6t2fLauI5my2fjupotv43rabYCNq6v2QrauIFmK2TjhpqtsI0babYiNm6s2YrauIlmK2bjppqtuI2babY3bdxcs5WwcQvNVtLGLePe25Fw66Vs3EqzlbZxa81WxsZtNFtZG7fVbOVs3E6zlbdxe81WwcYdNFtFG3fUbJVs3EmzVbZxZ81WxcZdNFtVG3fVbNVs3E2zVbdxd81Ww8Y9NFtNG/fUbLVs3Euz1bZxb81Wx8Z9NFtdG/fVbPVs3E+z1bdxf83WwMYDNFtDGw/UbI1sPEizNbbxYM3WxMbvaLamNh6i2ZrZ+F3N1tzGQzVbCxsPi3vvRcKtt7TxcM3WysYjNFtrG4/UbG1sPEqztbXxaM3WzsZjNFt7G4/VbB1sPE6zdbTxeM3WycYTNFtnG0/UbF1sPEmzdbXxZM3WzcZTNFt3G0/VbD1sPE2z9bTxdM3Wy8YzNFtvG8/UbH1sPEuz9bXxbM3Wz8ZzNFt/G8/VbANsPE+zDbTxfM02yMYLNNtgGy/UbO/YeJFmG2LjxZrtXRsv0WxDbbw07r0fCbc+zMbLNNtwGy/XbCNsvEKzjbTxSs02ysarNNtoG6/WbGNsvEazjbXxWs02zsbrNNt4G6/XbBNsvEGzTbTxRs02ycabNNtkG2/WbFNsvEWzTbXxVs02zcbbNNt0G2/XbDNsvEOzzbTxTs02y8a7NNtsG+/WbHNsvEezzbXxXs02z8b7NNt8G+/XbAtsfECzLbTxQc22yMaHNNtiGx/WbEtsfCTufRAJt77Uxkc12zIbH9Nsy218XLOtsPEJzbbSxic12yobn9Jsq218WrOtsfEZzbbWxmc12zobn9Ns6218XrNtsPEFzbbRxhc12yYbX9Jsm218WbNtsfEVzbbVxlc12zYbX9Ns2218XbPtsPENzbbTxjc12y4b39Jsu218W7PtsfEdzbbXxnc12z4b39Ns+218X7MdsPEDzXbQxg812yEbP9Jsh238Udz7MBJu/YiNP9ZsR238iWY7ZuNPNdtxG3+m2U7Y+HPNdtLGX2i2Uzb+UrOdtvFXmu2Mjb/WbGdt/I1mO2fjbzXbeRt/p9ku2Ph7zXbRxj9otks2/lGzXbbxT5rtio0fa7arNn6i2a7Z+GfNdt3Gv2i2Gzb+VbPdtPFvmu2WjX/XbLdt/Idmu2PjPzXbXRv/pdnu2fhvzXbfxv9otgc2/lezPbTxf5rtkY0j/FFtNNz6RzaORoPZPrZxLBrM9omNn4oGs31q46ejwWyf2fiZaDDb5zZ+NhrM9oWNn4sGs31p4+ejwWxf2fiFaDDb1zZ+MRrM9o2NX4oGs31r4/9Fg9m+s/HL0WC27238SjSY7QcbvxoNZvvRxq9Fg9l+svHr0WC2xzaOHw1+7F3H1wmiwU+86wQ6YTT4Z+86oU4UDf7Fu06kE0eDf/WuE+sk0eDfvOskOmk0+HfvOqlOFg3+w7tOppNHg//0rpPrFNHgv7zrFDplNPhv7zqlThUN/se7TqVTR4P/9cZT6zRx3ze8de46jU6rI951Wp1OR73rdDq9jnnX6XUG/ZR3nUFn1E971xl1Jv2Md51JZ9bPeteZdRb9nHedRWfVz3vXWXU2/YJ3nU1n1y9619l1Dv2Sd51D59RsL9s4l2Z7xca5NdurNs6j2V6zcV7N9rqN82m2+DbOr9kS2LiAZkto44KaLZGNC2m2xDYurNmS2LiIZktq46KaLZmNi2m25DYurtlS2PhNzZbSxiU0Wyobl9RsqW1cKu69FQ23nsbGpTVbWhuX0WzpbFxWs6W3cTnNlsHG5TVbRhtX0GyZbFxRs2W2cSXNlsXGlTVbVhtX0WzZbFxVs2W3cTXNlsPG1TVbThvX0Gy5bFxTs+W2cS3NlsfGtTVbXhvX0Wz5bFxXs+W3cT3NVsDG9TVbQRs30GyFbNxQsxW2cSPNVsTGjTVbURs30WzFbNxUsxW3cTPN9qaNm2u2EjZuodlK2rhl3Hs7Gm69lI1babbSNm6t2crYuI1mK2vjtpqtnI3babbyNm6v2SrYuINmq2jjjpqtko07abbKNu6s2arYuItmq2rjrpqtmo27abbqNu6u2WrYuIdmq2njnpqtlo17abbaNu6t2erYuI9mq2vjvpqtno37abb6Nu6v2RrYeIBma2jjgZqtkY0HabbGNh6s2ZrY+B3N1tTGQzRbMxu/q9ma23ioZmth42Fx771ouPWWNh6u2VrZeIRma23jkZqtjY1Haba2Nh6t2drZeIxma2/jsZqtg43HabaONh6v2TrZeIJm62zjiZqti40nabauNp6s2brZeIpm627jqZqth42nabaeNp6u2XrZeIZm623jmZqtj41naba+Np6t2frZeI5m62/juZptgI3nabaBNp6v2QbZeIFmG2zjhZrtHRsv0mxDbLxYs71r4yWabaiNl8a996Ph1ofZeJlmG27j5ZpthI1XaLaRNl6p2UbZeJVmG23j1ZptjI3XaLaxNl6r2cbZeJ1mG2/j9Zptgo03aLaJNt6o2SbZeJNmm2zjzZptio23aLapNt6q2abZeJtmm27j7Zptho13aLaZNt6p2WbZeJdmm23j3Zptjo33aLa5Nt6r2ebZeJ9mm2/j/ZptgY0PaLaFNj6o2RbZ+JBmW2zjw5ptiY2PxL0PouHWl9r4qGZbZuNjmm25jY9rthU2PqHZVtr4pGZbZeNTmm21jU9rtjU2PqPZ1tr4rGZbZ+Nzmm29jc9rtg02vqDZNtr4ombbZONLmm2zjS9rti02vqLZttr4qmbbZuNrmm27ja9rth02vqHZdtr4pmbbZeNbmm23jW9rtj02vqPZ9tr4rmbbZ+N7mm2/je9rtgM2fqDZDtr4oWY7ZONHmu2wjT+Kex9Gw60fsfHHmu2ojT/RbMds/KlmO27jzzTbCRt/rtlO2vgLzXbKxl9qttM2/kqznbHx15rtrI2/0WznbPytZjtv4+802wUbf6/ZLtr4B812ycY/arbLNv5Js12x8WPNdtXGTzTbNRv/rNmu2/gXzXbDxr9qtps2/k2z3bLx75rtto3/0Gx3bPynZrtr47802z0b/63Z7tv4H832wMb/araHNv5Psz2ycYR/PhELt/6RjaOxYLaPbRyLBbN9YuOnYsFsn9r46Vgw22c2fiYWzPa5jZ+NBbN9YePnYsFsX9r4+Vgw21c2fiEWzPa1jV+MBbN9Y+OXYsFs39r4f7Fgtu9s/HIsmO17G78SC2b7wcavxoLZfrTxa7Fgtp9s/HosmO2xjePHgh971/F1gljwE+86gU4YC/7Zu06oE8WCf/GuE+nEseBfvevEOkks+DfvOolOGgv+3btOqpPFgv/wrpPp5LHgP73r5DpFLPgv7zqFThkL/tu7TqlTxYL/8a5T6dSx4H+98dQ6Tdz3DW+du06j0+qId51Wp9NR7zqdTq9j3nV6nUE/5V1n0Bn10951Rp1JP+NdZ9KZ9bPedWadRT/nXWfRWfXz3nVWnU2/4F1n09n1i951dp1Dv+Rd59A5NdvLNs6l2V6xcW7N9qqN82i212ycV7O9buN8mi2+jfNrtgQ2LqDZEtq4oGZLZONCmi2xjQtrtiQ2LqLZktq4qGZLZuNimi25jYtrthQ2flOzpbRxCc2WysYlNVtqG5eKe2/Fwq2nsXFpzZbWxmU0Wzobl9Vs6W1cTrNlsHF5zZbRxhU0WyYbV9RsmW1cSbNlsXFlzZbVxlU0WzYbV9Vs2W1cTbPlsHF1zZbTxjU0Wy4b19RsuW1cS7PlsXFtzZbXxnU0Wz4b19Vs+W1cT7MVsHF9zVbQxg00WyEbN9RshW3cSLMVsXFjzVbUxk00WzEbN9VsxW3cTLO9aePmmq2EjVtotpI2bhn33o6FWy9l41aarbSNW2u2MjZuo9nK2ritZitn43aarbyN22u2CjbuoNkq2rijZqtk406arbKNO2u2Kjbuotmq2rirZqtm426arbqNu2u2Gjbuodlq2rinZqtl416arbaNe2u2Ojbuo9nq2rivZqtn436arb6N+2u2BjYeoNka2nigZmtk40GarbGNB2u2JjZ+R7M1tfEQzdbMxu9qtuY2HqrZWth4WNx7LxZuvaWNh2u2VjYeodla23ikZmtj41Gara2NR2u2djYeo9na23isZutg43GaraONx2u2TjaeoNk623iiZuti40marauNJ2u2bjaeotm623iqZuth42maraeNp2u2Xjaeodl623imZutj41mara+NZ2u2fjaeo9n623iuZhtg43mabaCN52u2QTZeoNkG23ihZnvHxos02xAbL9Zs79p4iWYbauOlce/9WLj1YTZeptmG23i5Zhth4xWabaSNV2q2UTZepdlG23i1Zhtj4zWabayN12q2cTZep9nG23i9Zptg4w2abaKNN2q2STbepNkm23izZpti4y2abaqNt2q2aTbeptmm23i7Zpth4x2abaaNd2q2WTbepdlm23i3Zptj4z2aba6N92q2eTbep9nm23i/Zltg4wOabaGND2q2RTY+pNkW2/iwZlti4yNx74NYuPWlNj6q2ZbZ+JhmW27j45pthY1PaLaVNj6p2VbZ+JRmW23j05ptjY3PaLa1Nj6r2dbZ+JxmW2/j85ptg40vaLaNNr6o2TbZ+JJm22zjy5pti42vaLatNr6q2bbZ+Jpm227j65pth41vaLadNr6p2XbZ+JZm223j25ptj43vaLa9Nr6r2fbZ+J5m22/j+5rtgI0faLaDNn6o2Q7Z+JFmO2zjj+Leh7Fw60ds/LFmO2rjTzTbMRt/qtmO2/gzzXbCxp9rtpM2/kKznbLxl5rttI2/0mxnbPy1Zjtr42802zkbf6vZztv4O812wcbfa7aLNv5Bs12y8Y+a7bKNf9JsV2z8WLNdtfETzXbNxj9rtus2/kWz3bDxr5rtpo1/02y3bPy7Zrtt4z802x0b/6nZ7tr4L812z8Z/a7b7Nv5Hsz2w8b+a7aGN/9Nsj2z8fwCoWiw=AQAAAACAAAAIHgAApwoAAA==eJwl2YMOIEoSQNHBvrFt27Zt27Zt27Zt27Zt2zb2JJP0+YSb6q4OHCBAgCAEJxRhiUBkohGTOMQnEUlJQWrSkZEsZCcXeSlAYYpRkjKUpxJVqUFt6tGQJjSnFW3pQGe60ZM+9GcQQxnBaMYxkSlMZxZzWcBilrGSNaxnE1vZwW72cZAjHOcUZ7nAZa5xkzvc5xFPecFr3vGRL3znF38JFDBAgP8IRkjCEJ5IRCUGsYlHQpKQnFSkJQOZyUZO8pCfQhSlBKUpR0WqUJ1a1KUBjWlGS9rQnk50pQe96cdAhjCcUYxlApOZxkzmMJ9FLGUFq1nHRrawnV3s5QCHOcZJznCeS1zlBre5x0Oe8JxXvOUDn/nGT/4QMFCAAP8jKCEITTgiEoXoxCIuCUhMMlKShvRkIis5yE0+ClKE4pSiLBWoTDVqUof6NKIpLWhNOzrShe70oi8DGMwwRjKG8UxiKjOYzTwWsoTlrGItG9jMNnayh/0c4ignOM05LnKF69ziLg94zDNe8ob3fOIrP/hNgMAOQQhOKMISgchEIyZxiE8ikpKC1KQjI1nITi7yUoDCFKMkZShPJapSg9rUoyFNaE4r2tKBznSjJ33ozyCGMoLRjGMiU5jOLOaygMUsYyVrWM8mtrKD3ezjIEc4zinOcoHLXOMmd7jPI57ygte84yNf+M4v/hLof/onGCEJQ3giEZUYxCYeCUlCclKRlgxkJhs5yUN+ClGUEpSmHBWpQnVqUZcGNKYZLWlDezrRlR70ph8DGcJwRjGWCUxmGjOZw3wWsZQVrGYdG9nCdnaxlwMc5hgnOcN5LnGVG9zmHg95wnNe8ZYPfOYbP/lDwP/0T1BCEJpwRCQK0YlFXBKQmGSkJA3pyURWcpCbfBSkCMUpRVkqUJlq1KQO9WlEU1rQmnZ0pAvd6UVfBjCYYYxkDOOZxFRmMJt5LGQJy1nFWjawmW3sZA/7OcRRTnCac1zkCte5xV0e8JhnvOQN7/nEV37w+79/gz8wQQhOKMISgchEIyZxiE8ikpKC1KQjI1nITi7yUoDCFKMkZShPJapSg9rUoyFNaE4r2tKBznSjJ33ozyCGMoLRjGMiU5jOLOaygMUsYyVrWM8mtrKD3ezjIEc4zinOcoHLXOMmd7jPI57ygte84yNf+M4v/hIoqP4JRkjCEJ5IRCUGsYlHQpKQnFSkJQOZyUZO8pCfQhSlBKUpR0WqUJ1a1KUBjWlGS9rQnk50pQe96cdAhjCcUYxlApOZxkzmMJ9FLGUFq1nHRrawnV3s5QCHOcZJznCeS1zlBre5x0Oe8JxXvOUDn/nGT/4QMJj+CUoIQhOOiEQhOrGISwISk4yUpCE9mchKDnKTj4IUoTilKEsFKlONmtShPo1oSgta046OdKE7vejLAAYzjJGMYTyTmMoMZjOPhSxhOatYywY2s42d7GE/hzjKCU5zjotc4Tq3uMsDHvOMl7zhPZ/4yg9+B/t36Q9MEIITirBEIDLRiEkc4pOIpKQgNenISBayk4u8FKAwxShJGcpTiarUoDb1aEgTmtOKtnSgM93oSR/6M4ihjGA045jIFKYzi7ksYDHLWMka1rOJrexgN/s4yBGOc4qzXOAy17jJHe7ziKe84DXv+MgXvvOLvwQKoX+CEZIwhCcSUYlBbOKRkCQkJxVpyUBmspGTPOSnEEUpQWnKUZEqVKcWdWlAY5rRkja0pxNd6UFv+jGQIQxnFGOZwGSmMZM5zGcRS1nBataxkS1sZxd7OcBhjnGSM5znEle5wW3u8ZAnPOcVb/nAZ77xkz8EDKl/ghKC0IQjIlGITizikoDEJCMlaUhPJrKSg9zkoyBFKE4pylKBylSjJnWoTyOa0oLWtKMjXehOL/oygMEMYyRjGM8kpjKD2cxjIUtYzirWsoHNbGMne9jPIY5ygtOc4yJXuM4t7vKAxzzjJW94zye+8oPfIf89+AMThOCEIiwRiEw0YhKH+CQiKSlITToykoXs5CIvBShMMUpShvJUoio1qE09GtKE5rSiLR3oTDd60of+DGIoIxjNOCYyhenMYi4LWMwyVrKG9WxiKzvYzT4OcoTjnOIsF7jMNW5yh/s84ikveM07PvKF7/ziL4FC659ghCQM4YlEVGIQm3gkJAnJSUVaMpCZbOQkD/kpRFFKUJpyVKQK1alFXRrQmGa0pA3t6URXetCbfgxkCMMZxVgmMJlpzGQO81nEUlawmnVsZAvb2cVeDnCYY5zkDOe5xFVucJt7POQJz3nFWz7wmW/85A8Bw+ifoIQgNOGISBSiE4u4JCAxyUhJGtKTiazkIDf5KEgRilOKslSgMtWoSR3q04imtKA17ehIF7rTi74MYDDDGMkYxjOJqcxgNvNYyBKWs4q1bGAz29jJHvZziKOc4DTnuMgVrnOLuzzgMc94yRve84mv/OB3mH/LvsAEITihCEsEIhONmMQhPolISgpSk46MZCE7uchLAQpTjJKUoTyVqEoNalOPhjShOa1oSwc6042e9KE/gxjKCEYzjolMYTqzmMsCFrOMlaxhPZvYyg52s4+DHOE4pzjLBS5zjZvc4T6PeMoLXvOOj3zhO7/4S6Bw+icYIQlDeCIRlRjEJh4JSUJyUpGWDGQmGznJQ34KUZQSlKYcFalCdWpRlwY0phktaUN7OtGVHvSmHwMZwnBGMZYJTGYaM5nDfBaxlBWsZh0b2cJ2drGXAxzmGCc5w3kucZUb3OYeD3nCc17xlg985hs/+UPA8PonKCEITTgiEoXoxCIuCUhMMlKShvRkIis5yE0+ClKE4pSiLBWoTDVqUof6NKIpLWhNOzrShe70oi8DGMwwRjKG8UxiKjOYzTwWsoTlrGItG9jMNnayh/0c4ignOM05LnKF69ziLg94zDNe8ob3fOIrP/gd/t+iPzBBCE4owhKByEQjJnGITyKSkoLUpCMjWchOLvJSgMIUoyRlKE8lqlKD2tSjIU1oTiva0oHOdKMnfejPIIYygtGMYyJTmM4s5rKAxSxjJWtYzya2soPd7OMgRzjOKc5ygctc4yZ3uM8jnvKC17zjI1/4zi/+Eiii/glGSMIQnkhEJQaxiUdCkpCcVKQlA5nJRk7ykJ9CFKUEpSlHRapQnVrUpQGNaUZL2tCeTnSlB73px0CGMJxRjGUCk5nGTOYwn0UsZQWrWcdGtrCdXezlAIc5xknOcJ5LXOUGt7nHQ57wnFe85QOf+cZP/hAwkv4JSghCE46IRCE6sYhLAhKTjJSkIT2ZyEoOcpOPghShOKUoSwUqU42a1KE+jWhKC1rTjo50oTu96MsABjOMkYxhPJOYygxmM4+FLGE5q1jLBjazjZ3sYT+HOMoJTnOOi1zhOre4ywMe84yXvOE9n/jKD35H+vfJF5ggBCcUYYlAZKIRkzjEJxFJSUFq0pGRLGQnF3kpQGGKUZIylKcSValBberRkCY0pxVt6UBnutGTPvRnEEMZwWjGMZEpTGcWc1nAYpaxkjWsZxNb2cFu9nGQIxznFGe5wGWucZM73OcRT3nBa97xkS985xd/CRRF/wQjJGEITySiEoPYxCMhSUhOKtKSgcxkIyd5yE8hilKC0pSjIlWoTi3q0oDGNKMlbWhPJ7rSg970YyBD+D83WARr
  </AppendedData>
</VTKFile>
