# Supplementary material for: Immersed Boundary Models for Quantifying Flow-Induced Mechanical Stimuli on Stem Cells Seeded on 3D Scaffolds in Perfusion Bioreactors
Source: PLoS Comput Biol. 2016 Sep 22;12(9):e1005108. doi: 10.1371/journal.pcbi.1005108 (PMC5033382; doi:10.1371/journal.pcbi.1005108)
Supplement: S1 Data — (ZIP) [file pcbi.1005108.s010.zip › Cell 7.vtp]

<?xml version="1.0"?>
<VTKFile type="PolyData" version="0.1" byte_order="LittleEndian" compressor="vtkZLibDataCompressor">
  <PolyData>
    <Piece NumberOfPoints="736"                  NumberOfVerts="0"                    NumberOfLines="0"                    NumberOfStrips="0"                    NumberOfPolys="1350"                >
      <PointData>
        <DataArray type="Float32" Name="s_cp_pyramid" format="appended" RangeMin="0"                    RangeMax="1.#INF"               offset="0"                   />
        <DataArray type="Float32" Name="s_baseline" format="appended" RangeMin="0"                    RangeMax="3.9568082144e-010"    offset="1496"                />
        <DataArray type="Float32" Name="chisq_pyramid" format="appended" RangeMin="0.0022079236805"      RangeMax="1.#INF"               offset="4880"                />
        <DataArray type="Float32" Name="cp_pyramid_tot" format="appended" RangeMin="-1.2121661712e-005"   RangeMax="2.2192955385e-006"    offset="8468"                />
        <DataArray type="Float32" Name="cp_pyramid" format="appended" RangeMin="-3.8884245441e-006"   RangeMax="6.1489110522e-005"    offset="11860"               />
        <DataArray type="Float32" Name="calc_baseline" format="appended" RangeMin="-1.5838373946e-009"   RangeMax="4.0317971184e-010"    offset="15440"               />
        <DataArray type="Float32" Name="s_E" format="appended" RangeMin="0"                    RangeMax="1.#INF"               offset="19088"               />
        <DataArray type="Float32" Name="K" NumberOfComponents="3" format="appended" RangeMin="1"                    RangeMax="804837.01166"         offset="20628"               />
        <DataArray type="Float32" Name="s_cp_pyramid_tot" format="appended" RangeMin="0"                    RangeMax="1.#INF"               offset="30372"               />
        <DataArray type="Float32" Name="s_E_tot" format="appended" RangeMin="0"                    RangeMax="1.#INF"               offset="33880"               />
        <DataArray type="Float32" Name="r" format="appended" RangeMin="1.2424875422e-006"    RangeMax="1"                    offset="37472"               />
        <DataArray type="Float32" Name="I_pyramid_tot" format="appended" RangeMin="-8.2653184563e-007"   RangeMax="1.3507316908e-005"    offset="40724"               />
        <DataArray type="Float32" Name="I_pyramid" format="appended" RangeMin="-6.0086626036e-005"   RangeMax="5.2910381783e-006"    offset="44400"               />
        <DataArray type="Float32" Name="E_tot" format="appended" RangeMin="-206.76925659"        RangeMax="210340592"            offset="48120"               />
        <DataArray type="Float32" Name="chisq_pyramid_tot" format="appended" RangeMin="0.12093794346"        RangeMax="1.#INF"               offset="51736"               />
        <DataArray type="Float32" Name="E" format="appended" RangeMin="0"                    RangeMax="194607264"            offset="55216"               />
      </PointData>
      <CellData>
      </CellData>
      <Points>
        <DataArray type="Float32" Name="Points" NumberOfComponents="3" format="appended" RangeMin="1.619845927e-006"     RangeMax="5.4227731132e-005"    offset="58760"               />
      </Points>
      <Verts>
        <DataArray type="Int32" Name="connectivity" format="appended" RangeMin=""                     RangeMax=""                     offset="64104"               />
        <DataArray type="Int32" Name="offsets" format="appended" RangeMin=""                     RangeMax=""                     offset="64120"               />
      </Verts>
      <Lines>
        <DataArray type="Int32" Name="connectivity" format="appended" RangeMin=""                     RangeMax=""                     offset="64136"               />
        <DataArray type="Int32" Name="offsets" format="appended" RangeMin=""                     RangeMax=""                     offset="64152"               />
      </Lines>
      <Strips>
        <DataArray type="Int32" Name="connectivity" format="appended" RangeMin=""                     RangeMax=""                     offset="64168"               />
        <DataArray type="Int32" Name="offsets" format="appended" RangeMin=""                     RangeMax=""                     offset="64184"               />
      </Strips>
      <Polys>
        <DataArray type="Int32" Name="connectivity" format="appended" RangeMin=""                     RangeMax=""                     offset="64200"               />
        <DataArray type="Int32" Name="offsets" format="appended" RangeMin=""                     RangeMax=""                     offset="69636"               />
      </Polys>
    </Piece>
  </PolyData>
  <AppendedData encoding="base64">
   _AQAAAACAAACACwAATgQAAA==eJzNln9Q02Ucx/kpWJNfSUzQlGs6tIS9n930TuW8MAJPRIdIDg2dCiyWGAIiYA4wOEB+jGMEqZEQIMIqaXQgeNgFBiLxY5sD8thVYvyQQhQUpSDZrh2XCNv6p8/d88/3ntf7834+n+99nkdA5aMsMQUGBnEC/ZeBAa9PpLeGyY1QbOrM1ptPqhNj2gOLdk4vDZapEdnMtsaKoD16e8i3PYMtFC6eMMf10ji/fDHpPsCDvdkY2Zlc80INCtedEbX6AOPf35WJ6hr8+F00IkWpOnvwu5qv4l9vTIVwaxyqJeZMXfiajQp0HG1zeXTCGQyHYtCUeTp5WFvpT6bzL7sQgQlOBJ4a1iBc0EO05dm2LBXv1m1ChhrTEDy5HxL/Kq09KK8dUvHTsdojDTEjPfCxiYdv+9vzeqBTbrq8Zl2Gf3i/mLfA93ZD171tsPrpsIpnDdswwsIoqr41Ui0ZH1o8cJmp4eNYr+GFKULcs3rWB1MB4u8UanWGzIxVGv/Z0QKIyjtwcPxLcJsPkY9j5SoNt93lDPWO5/kjA72a/GzDLAzWFcFOFo/kxW24KN0wbw14jxM1+cNyl5A1CR+gxc8bsgollisXkcytWS84h9pPiRFPw0+HsYSNmpERiFw9UPjwCopGZHPWIafNSMXL2m5iHWUclSbfo7f4EqQnM2G8rwRfWN7FrbaCWTTU+TeQJE3+Mc9XmfVuAvAa4uH8TgrKp+hk8uufUXzMWVWH0WYf0rP/FMn+IZ88r6UO6vqz8B2txEKvODTIN0MR8BfscZAUxaaBMzlzTs3shzrC3VciTp6F9Uuq4Wt8ClteliKfPYRVd8Wz9uF9mSVzJm83QSOSiWos9SrDZ6212OTQj1+EQuLIvz5nDbcv4EBZ+ghr6ZOwTa4DK6wJsRmGpLbBnIx3ScGNU8z5H6Qp+Joa+o3W40JTK7ZLLqO9vwPLvukA3XPuHoZy0jV8H9+SJAScxcaP0tF6rAohO2oxZEvVYh6oI/fybXjcFmNfUgqCFq4g8qGrSAhInZcPpEpVHmiXXoF1ySco+IpH6uSNMLPpwx+dJ+flW47bqXj2nfuM0xwLwqW9hxxhJvYESsC3124eVfeaI8NITBbU9WDNFjOyIz8Fzf6lsFmapBWfuJdGPj0ewygysSCFZSbE60wV3iXDaIgWg9NbOq8GK9GKmOYJGIGDRWSb52nCr0hHpmUxntJ/B7ssnKWNB6fQRaR92IwZen4K90MqMBAsQMvei7PUb/Z5dG7YlZn8mAvpDQfy5Fcxgni34HWkW6c7RSZ1Ik6RXIztSoOLfy1ywvp14kuOWhB3uSscu0By35jAyopmzOV5tpX6UIGMw98i0LAV18jnOt/LlBN/Yp2diHTSI5/5j0doAVMnjYSWKIwO5KHHOwJXdgbrnL+fH4UHVBFeqvHQ612za3cIfrvuhkFBht5vK8VUGJoEb/7HN+r/c/0NKCdbvA==AQAAAACAAACACwAA1gkAAA==eJxVlndUFMYWh7GiYgFkBQt1AdmFb1bFBizFCkjvSlGsgAgIKrpioSgqqMQWrAjWGMFeQQViQUXFRsQa0UiwoURJjPUh5x3ey5wzZ/765v7md+femQUZUu6q+eHuZMHyQBfC6kcT5RbAC0s/epWHkXHUl8cDRtNR4o9WjBteXedQUeyKd30Emx28GPzEGLXGYVBtjm1lNBUzpqMs8WXbJHcSrw8nuG0QB7RH4xkRQSJeHGkRR8fj43g4cwyuaeMoSpShcuxGymtTQhZbsu+IL6oNgVT8OJzZjGRdmisNXb35II2k7uZYNt/2ZMUPkRxtNZaxU4JYHmnCnYlxTRrCvvbEe7ycayNi0XriTWF9FA8zfUiq8kfXayIGFv4U1MTw9mgYFWsjyLw4mUPySIoeS0ldFMsndSNu7QjHUBJB68QwHkT6oKiO5OOqLXT8EMnq8fGUxIRw8LWKxFOx+M+cxhpHMwwDZxH4aQjVNra4CRlPnoKdRwL+d6YRPssHvfwYbqpFsKvQh/PHZ+M+ZB73AtLRkCTxNsSQlkExqOkbK6y0Q9gQakZSjIyF+VYU1c7mVUQcfStikdUPIis2ljP5CYzW9+GJaj/71QtIrJYy1nsbwUVtxHcPjhw3RPlJl+xTUgpLV5A+JJ5DmgkkyBKxtkrD3GwUX3on8LBehXVQEqpoKeVDl1N4988mD8+XR3D0pD6Ww/pRP3WCMH78hE3OK3ianMbOxTPo8TyVF38s4VZQJpGSOFoXmzH14yqSw9c38SfP2qL1qyaZVeYcsJajnleAafwm5iV0FTVR7mSGLuDOnWT+SlmGn20qDR6WyO9uIX776Sa+Y7yOKF+ow8lnYZy02MS4M23Ex+iT7JA78fnBBnoU/MC8whwWGGbx4tUiIq6ZI7XZjPzInka+5FvIs9HiXZkOr0uk5DvpoyyClPtXMU4oIXfydgYap9P20ko+7J5P/m/ZlFw3IkpRTrSrhfjOf9ewwqgX0X21CZpgzNSWfchtpSYiF5ZS+/QYc3ud4MOkxyjPa4nbF2ZSNVvGo+J7WPRW/Jcv+XYnXkVWjibXLfSxOGzE+9PmyIquU/PsGEk3DuITtZm4CTk8Kd3OzzbWvP/lDbrt4pr5zi2LuRglxzy/F1v2N67/QFyfYbgf/4rKp4Lx2fvxaJVLXYt8TssteTXxbyryEpv5Md2XM+VsN4y2dGXwYjkXqxvrxGMGEu19HA/oIkz++sj1mgoylm1Gs8oX/0HqYura7GZ+n5OJWGujQWRZdx4m67Or1phTASBP1hXKumeopDfRcjrN1qt7qZUbkmyiI9JXr2/m665Vi2FaWjz01aT7Tj3kV7uS1CAnKcEWeQcn8dlIKRJtD8CWVGZXWeJnrynUPSc389/n3wd1FWkxIyhztqLvBwNyvvWmtrEG4j9riKu+fzJT4yX3EvYQ6yoj2ERbTP9rRhNvf1LChFUqcSPTG8MlBnzuLcGyshO156zROmJDg58dH2paiJGb75NofpvcFMhNNBDuNTP/L76aWqc+tgqjJXcVlaveidDWt3gUHyx+WRvIBgKF9hR33tk5CfNI40bOlIt7uwgPq8h/6S+caMdo3W60c9TFubg7lz850eGNhLVme3g+oAxpjSU+KWacZSBbHRXiQkPEv+L7pw5ic+tvVh91dJlWL+WAp6DYaAghD7LEziS5UJm0Eps2PGd9ngkaow2EvuWYZr5+z0eZssNIvqk0cGzMQcV8Cd3lZrRVDkIj5QaqYLmw0W4lVBPqSKsaQIeoTqL/dpum/iHZd45tB8+KkMkxzO0xiqE/GSBb2I27FqaoPPvhMd+apzYOIqafurig/oIjXvCPdxvhv0CI3+dEN2tI67OMdZL+vFb1Yo+HhIM6o3Hr5UB3HWu22tuJnVtbiDO91cSjKmOKO71hhkQu9obM+98dvpnOuXo9ZnjooVHeiaVPswic0Je+0ZbUdncXvz/WFBYLapl1RMbpQe9JMZGI0tnjmmvYPqxKZO0J5f7QH2n3VI9PgbpkjRrAlQUD6Vk5WBwvqObNih14Gptzs+YK/W+1FMcrDURk0rKmPfy7LKa9sSft740kI6sj+727Mb9fHwYME9hby0Tv2npqsiu4VKngfflj1A7Uoz+voxiV5dqsIXLUVwoUSkIe9mBMoRW6qTqs7mLN0scGYlzKW+7nn6PGx5Tq4/up3XKNdz1esd58QFMf7KfZUmE1q4videpqMnIkZCf0pDLaEOdQKd8MzMXuySXolh7iT69gPMvKyNc7Qc6DEib/0EoUB0uacnn5corQNHGmQ6gmXnoyWudIsZwlI2JXPW1d75PmeoZFdV1JL9+KUvsER0PKyA2/yMaWak280kxXsdfhFGXZbThjoM3eLCPKn9oz0O8TeRsOc7ljHlfjlXw5u4oBV3YQ1aeIjXfz0Um8guRwH3HtUlvF6q/LRF2cDNkbU9pXG9A52YCPyjDUT+TRzvIn9p23oU3uOu6EbuPZpU286vGEH+P38br1TdaoP+P0sXXCLtyO6b92pW+lFOfGfr58RQn7O+SyVLaB0hArwotW4VG8mjWP1rH8yyaO5e2mf+BRBj640+TlL+GWrLjhyLtZoRw42peG306QeTiDuCnbeRC1jpn9xtJwdjx/lC7C79R0rkhWcP7EYrLr9jTx9mo3aK+mjZWxPg+GmTPN7gI992XyLjCTbgtMCTo4DtWc6URfjaVz7FT0Gh4xc0QWKbEr0YoyFnW7eorCWlPCzYw4X2PFmGVKDHpHckU5l3uLLFh2IoMg2Xi6VISjKlnCuomxpF+Kws0xmSr7lay9+siq4IQhk+oGs6i/J3rpFpx0juOc/WSmtJHR/v5YvDPGMSjXj5W3gtjnNo1XV+LpumcMxoVTKAh7w9yW2jiq3Fi+ricFDXNwuetLB5OJ9NgNfwxL4GejsVy0C2d2qRO9rgxlbouxDCwdx8tt4wnpHcC03X0wlJrQMlXOlJ0BnM0ZRljVYCwa3/n918aj1cKFkU6xaLhNpt1gT7q9dGH4GBeWePuTuCWALxtNeZ8qMG6tZECeggylJzG2NtzTkvLsgi//bA/Ay9iDp+perC8bwdfwQKZcHEqrIGdWajmxVGMgugoXuqW4craNC6+cA/k8OJhPkT342tmf54cCKYgZzAgHJ4YpHFj86xCiI9z5vNiBlRfcMAr2Qu2yB9JFozifNp3kY35sLHLisJ4Z1o1n6XvHmyFvQ7n9xZNvLxv/rv19eentztzcEfS67U2p8yjc3EYw6fdRXKv0wLbWgYeGrqjmK9CTD6Vy+kCGr3GlbXoADluHIH/uTXFKCJJsV/yXuLCmsx8Ppzpw47A9j64NxSzNERff4fwHOyxUDg==AQAAAACAAACACwAAcQoAAA==eJxNlnk81mkXxkkmZCdRJDJZUloG8+B57t/jPkeUJRIRaZMWJZoYVJiyRCgiS5KIorKvqRQqolAGkWSrSdJq8NLzTj5vvfPH+fP7ua5zXZ/PuW+x5aeJmK8heTKQC74Vcrh5ggcDHhJYVyaC7p5iqNwti3m+PJgrJYbOzSvQN2oAujrmY8lMKYx9a43yPjrIxxcYkJHwkYS+rgcFYVu4vOY4yMvo4GjuHNwo1QFLRRSxeuQZhBbPRrvwcdCv4sPYhbMx4zUPwvdF4v4gNa61zCR5Li2CtksFcPHAezjgNwpSox9ApWQubg6VwqfXOwAtpPEe5yccSW6Hneqi2JBtjm6PgvFMlCX55qHSuIY8Kb0N9ouc4LNIKqTcNYWEyXAQvHgd3A5bQlJqBOyPC4H1i4OAiATDZSYMakcuQZ7wEMPNS2YMZmeSWhsvSLSsg/1/1IHFoSdwTWI1qE7shfbIEWgIboR7ao/Bo+wusJpaYVNaEcwdc8bH5ynUl6RyFaqOE6lMFWbNnWW4If02tDhugOKbfCjr9QIqzrVDiuECPKGVBNujE+DrzRDg23AJ9PQ2YSd/DTidLeVs4GkRtbeO3K28UqJX0g85RAGvrHwDnb31wLILRLUN/mh4l+GmDE1x4xKvwh7bVAj4haJrOAucm1U43zLwD8slTz2HSKrbRcjn+cBfPieAF18DqcoxUGqcBCEiXbBb5DZM8uVDOrsEkmfcxGb3WFjSJD7Nz6sLIVUnLpMjs3uYvp2txnuzXlJJ2XToNDeBX57WQ6RcGvAGMkHvnidYHW2GU6cyUPTDabA0apvmD8xjSFsaYfg41cTtuRMupwagI7EPZvgpUuWwUUg4kAJyFwtgMScR1p/qgtJuNdzRpAQqAkLTHYa/K2HXyJcTeZ195KNtCXPQKo2KHcug9XPmo5CXJYyLHYbKZBasXXsY3sWHw4DpYWyR+A0+u4b8w1fxzF3OsF/5PyNHvbLIsFsVOdK0GZdOyMKrJoCRF4eAPX4GglrSwed6DzwYC4fyijjkefGBYv63/at43zxQnZ8YwRwp5u7yp2Rm9hUmfVUhPd9pCSudtSBRl0D6QArdZvSeuydnFnyNuIUKW2YzKYNS/+OreNJBXzhGuydIpYIA82pYmMvuaMQXtdHkidUzknewFlp2NDCaAQaMF9bBo/Q9qBldR0vb1rO/819c4jieNalEoi+XrIqvJzcLb0OX+1LUY6fTxF2jtFFgkP40rAurU2MhP8MFbfk7aW1M4A8+a0EW59PCZsJb/pAE5LszRflnyJ7Ha5CV5Wcc0uoMkx6qIITK8GZXEGTN2oT79a9SV4Feo++8tmg8W01oBlNhcILMmLJkPAMsGRNdNawzi6NfRL/Qe3YfqGOmAOwIMoZNssnI63CiO9bt/aG/rbHPiNV0nUjaXCEPH7WStthSxl18FiONeajGZ0hDAv/mKljHUzEVLmzNe47dXjepIvvDD/7bWFgUG3ZtYBiGXiGaYWMk6FU7EdGbg4P2j+gfk69pW68sCFw/BQJJXpjft5L2mNtM8/Mzy8in9yrsRKpOBnaXEve2WjKn9z2xKxNg0vqKyU75ZXix6Rrd5vSOxrE+020HYnBF3Tq6aqED5//6gQHHxgyNmgokDbnlT42CBAs5/P5a7H1jGuQoK5e0CK0gCvt/5/SjB1tcXxZrypSoDyRz/+1/8oYzkXufTnySk8jnTVmEiednvrj3kzO3vMkY+z8co3ZvGpTbBQ/EJU0MT0bQpiOfjP+tv7BgPbGwmMVcCK8kAduHiUPXbMZ0fCY3si/VeDDCgkY63KEO44O0+NkhXC7+iaQ59P/gf45qXu1TBaSvrJX0WJozjo5DxKWoiOmzayFud1jgVORMg7/mUpuzQxQ+haDX77FULm8O/aYb5swjGm67jCxFFYjkQncirP6YKVkhyvjU/cJc2tzPWD6fj1UFivRYXB7Vlh2gY29v4MvRErrcZgndmXvuR4d+Y084Ip7JxJFfjuHm1pLS7MtEZVyOKbq3GhPnxtKdEZVUvL6N7puKQpPwIXr5pSdVWqLxo4O78hpct+3niGvGffKlRJ85lCpEHC6JMh1fDuKUIosm38umSuvHqdzhcPw7s5/+GXWaFhhfNP6en/uuFUaVqslELvg1R3+JHxMsYsA8ck7mTpnb47zjt43f00KaNLoK6jODUMHQG8RJIdVU2kbNbuyfviPtH6JIwpA08Xx9lel0aiD2HmOk9ZAm0xZUA7uC2XSvTScVZeRBSe8kVtSN0daGJ7Ta4DyV1njJ/u5hvwDD4ejbEXuxSPLKpJasGxglzaZ70NukhC6O4kCgvT/YZqehg4cGhOgogVe2NU3eMAnf2PILB9nqvmZs80Jdwh3KJssjc0nMx27S056A6caB9PANXRhKcwarDCkcd9CG6h4PeC6pAx9kr9LSRYLTt7haSJU9HFNMdp9uJEtiecRCMJvsc80iJuVNdCBHEpQLBCHUbRC987ZA+84F4F6pAdvkZ0JXr8E0b5fuxq5oSiTC1VPE1PcvMlzVSbp3M9yi/Dt06ag23F3tAoHFK7HdMgWulnDA5dxaeDViBfH1CpBhlcTWnBfHztIVYPtappPE0QgSWHaOMYjRxs99ShjNHwS2vYdg1sMaFPFMAsGpLdAjEwjaL/hgZKkyFEhEMyb73ImbsSLbTCCMBFseYDg+gsyunxF7hJfB2bpNsPHrVogP3oWX93RA5vFoaDjqAZEJMWB2mgUNLH3oN2Om3xSrw8dIhUgLMbyQSsROuuN6O1cYflsL70YyoV9fADFHB68XvodXy7ZCr3IkGM/QBq0Ra3hx68N0DotDZYl/91MSm5hPVja2Ace61dhKUx/uvzQB4RuuKKtaB2t9q2GCaYd39CbIW3+ky06VwI1T/lDMymLT8mJ2l/dDUun6mvDfr4KpWDOMLy8FCa9GUHdmYWPVLUjS7IbBAEXcqFUAzsuK4HnpBJjGDkKI43Gyjm1trPc1ntxQvEa2muuSysAZaBpzE0a7zKBX3R71dOtBZ1kFRCnwYKx7Bl7//QE85yuHLH8d7JWh5NeOORzfYGlmkWQOKbwyC8WvuQCfkBh+3qKCRUw6Gmq8ADvsB1BSQ247FxO7VbHmqiz6nZ6Pf1TtIedz7Ij6hWhS/NsEtDq3gJZtBygr58IInzqemx2G91ekw1GbbtAtTASLeXnwZ586rtVajK5iCjhqeolcOGBNtqq/I1LGDZAfcBW8fq0Hwi+ODpMES/1T8MikDGayVZFVJoMu8kI4GDsPfV8PQWCzMCZHhELE+WNELNaG3J6ZAic8R4C6zEPImI9lTwTxw6lwDO1/AxJSC/75D87FvTGi+FRfCOdMfYSd/nPxWjUXX8jI4IzF/ZAulw0/BT6AMJYgTHgMU3VBaRgVXISKc2/BoKo65mzXwhJvc/ykQrFAnMGkFD+0nPLD/4gewr3rjqB1fgg6qZ/EbtvDmPMmAc/cDcEjnSwsVbZBg9D1WJMlg67x8vgpfj6efbMSz7yRR8eNMujj+CtGV87Cmb2PYM1nbwzSZmPD6q1YE2yP/wUYLvQwAQAAAACAAACACwAA3AkAAA==eJxVlntYTVkfx9FIIkcpl1IxIjRRzv6WkkuYToxS00xThKYpJcoUmWjobiilckmXISoppNM5++y19nYpmUehXEsxRXIbVIZhmhHeNZ7nNe+7n2c955/zW7/r+n0/a7/dh9LoDG7r8Bx8FiHgepeAbY8JGq8TtJylMDWjcBxCMf4pweV8is0zKG4VEuTGUcjnU7hkUng6JU9xlpIQJor44WwRTLXykbhKRFksxfyBFH2jKT71otjKTrgPhX8qxRVXio2DKVxlErRyNLbu+7ORpq9C4iiCZRsI7A8TxNQTlFYTHP2GYtYqii88KGZ8SREZQPGC3cU/pNDNEfG4sw9OaForopzScdJchLEooLqA3XGCYMMpgo6hFLtZTr9MoNBmd4jrKF6xe7gYimp2t8YxDrqf5Cq9srZja7ExsjcKOH+W4O4bAvfwIyhTijixieIi+2/OdxTGDhTWCRSl/iyXPhL8u/PhhPHK7peL0RUVhpmVIrzyBRTfOIDtpSLq0yn8fqQwW0vxxpCiYjKrhxuFQT3FU3MJ4X9rcPBmc2VGfQXn1+YFuX0wZHrH8a5MRC+LI0yf4pdTFPlVFGfmsPzqmL2fK85lUPx1TsTigOcgvd6qjJnrlFV1O5EpS8DB4bEIbhegeKyE9p8E5VoUBSzf9yx/lwqKlbMofotn+S+REFmhwZ7Fnpy+wQzlNLIbb2+kQtErw+benXzaYx8++UgMDNX+CGF1O5RI8X07RU0QRWgw62niPfz9uwb23SnyFr80m1BLDp1L4lHvPBePQkRMYLUMOyfAN+Iwcg6LKHBkNWBxhLK52ZNC0TJJwv0aDfTDb8kT5ugozcWaab3bo/C1y1fo9anh+reL6vwXB1D7TETdfgLPcArzPIotoyhkJygWzJOwofsO3vyRIe/DPo9xw9SHqpKwyiARHU1aeD1AwntbAQWs/yVsDq5cIpDLKLwOUrxbSnHWU8JJfQ1Ut0XuH3vPC0EVoiYZF+JCYKkVhFFtE5G9lMDs54cqt4cEtB/h4vX0YV9nYLeooQu1I+7h4k8avLB7/sH+ny//0nho/H3RfPEnzJSNRr2FhJdWAqYeIPi9kOI+6+M75l+xnuIqq3+zngYHfA3xX/u/bl/gck3iUNcnEZlvveGztBQeJSJMSwq5Ed4EzadlGp1AirLTFBZBEibt4BHhmPnR/96Hftz8tAVInBkKK1UYAt3csEwjYeygCbyxXQPX00wQ8huBCct/k5+EvRoeQqzuR/9l7YXydLst2NcwBoV3fsDzzmF4+v1cGHSE8Z6eBI+0KaYtyVALbB6Wj5QwTKVG0ZQB/8Z/RF/9bGoyKmrSYCONQPK4WQhLtYHrAxHnrw9CjoEGaeG6duO6f0fiOgkmpTx+6DzxMf5/vuCRTnys+hw3PDIeG3ym45W/Fr4eAFh/bcm7dxzCtQQCzWr2DrUliGvUyE6Xf/AfP3k0RloEqqeVKxBYFYGkRUHQTt6IYe0cxKFZuJomgs+M4COMBFBdAnGuhA4zHk+lz/G//q85yvj0Whv+zIIRvKCrxZt6G/J9J+9QP83dC7vvitX9Gho5sWMDZ3IKavsv1WhJXv1/9nrea7lTIctw1dsNtpHbcGI9kYfXjlUXeN9Xtuc4VnY/f4VzHcfhGi1hwSAez7rDP9qvjByj3L3wCTd2yqdoHPUtyq844UTTAY5bbIKi1gf8ae4A3zYqj+96SbDYQ4IiKw+qM/SjfaaUqNSz8+D8tthjwB5PDJz/nLs6L1je49XEtX0xjbc6E8mvTqnnm98TnFwkwTiIR9Y8AaY3MpVzEswrs1YMVt8dmcwdDOgLrQEKuPeMhk3AJCSsWV55e2E0XEyX8LM+JZCxeb7tzN5XmRo9zQKabbd/7OGVonCVWdhAmHCO0OmWYYizHrr3JnIrFHHcIIcZ/DeZZfzIywTrVknoms6jJ0aAx5F/34Anjinzri1Dk3kUzE9rw/2iAeZqVXHzenQhzc7gdacRPFGyEyFh6fMm7L8twP3Q5g/2DrmfVFSbDFWPMBiCN6tnIs9YB5d/BAre35RXD1VxD+9QtcXyL4SFWQSV3kx/dDQw1SGICifY5Zj9IQfb11eVgTsMcao5n+v52QjDy89wU3blc7nJCwCDefyNQQQT8wkadkiwv8Zj9RMB2hqCz18f/WCva2Gp3HHMQrXnSiCc6iZjxbdrYO88CtHvdmK8x3a+kfleZsL2MNtf62Ob4WRBkDm8GHdeyXDvZaBS/UeLavCrbfIWB1d0OXhgX2g9l7nYHt8YWSLXeDp/fw3BW7bTN6VLiGD7Y+8cgm3PCHzZXl/Uj8rPG9op9y8iKlORydzZFWioiYHRZX84h9zjWqyz1CnOzL+1hTo1XILdTA2SOwRkjKNoZOezwnJuz4QXFa3Z/iqH1M/UZqlrMK//CqhuTsVvs5dzwxRRvG4QgfYtgoqNEjYlaPCVNcFXTB8Va5iuzqHQcrkhTxs+Ud2aZakOzHJHn5IA6Nxs4ialJ2F/4mkuIYXt5GMEU2IlDD6qgVBEEGpJ0W8rxcR5FOVub+SxVbXKsX96qLsMFfBpsUB2oxsCuGAU9zXl99wlyBpDsSREwi1TAfucCNouUHQyTV0kUNh2Eyhl42ynD7ZSphr9yV2bawXvR8F4w4toDhRwkLFA3VWK45ESCh5o0N6PYMY+Aucygs5Wgv0pBCtCW7n1cR7K5vR21dsqFyQOSYTmZALePMxGlTuB6xFWc2sJnrVMv1QEWuw9GTF9u8TYIDabIqT2mPykwa7K4rjZ3JAiXcRYOsBNKwl7jomwzEvDsNsE+kz/y90FxO8kKLJh2kwoLjBdP3yLooH9/mQgcoEvrSr7J/mibU4qBublobXhEHzvEFyqPIqn0W2QQgUsy2C8so0xUQiFnifjnWuM136hiJ7qi5Ktj1QDFMGYYh2DB9uzMTS3BKWNIvqXU1QqJOxibzf4BcEVxjgHcikCl1MMZ3N0nvXilHk2V/8+nzOWsvHwbi4KAoqw0k8Exh1HaT7b5yslGBQImMv0tXs8mx+mLRzrw+lGxiZ+FGGTt6IhZTqONybgjGsRasyO4rhYjtOMZ2oYS/roSBCsCO77UhS6ML5QM85ZyGpgTzGI8WZFcSFkLO4krzxUPzmKsyr6Ie5ZjCl92pg/Vj8XpsuejAdySyiGLqBYaMRYkWmbZCwizlXE25cUoxkrKH0FHPqV8WR8I9BtaKfVX8tuzJjN3F9mBC47KdYq/sasmxS/NjGuq6boekVxrJ+ILZ0UCYxVprO5+vIoxesJrH82InRdRNgbSzBntT7I2EKdQxGzlyIqgODnVsaKuxlvKSges5zWXX8AuUMFuj9h+45x65NeimcWIv4Dj5MQ4Q==AQAAAACAAACACwAAagoAAA==eJxNlnlczWkbxtuLSqWVdlGylc7v/t230ihbkQk11diStOkIoRByWlBKWqRFhEzTInQ6LRKiBRlZGlRavJXEMZkWypS86fOZ3vf+//p8r+d6ruf+PHo7EmDYsZyZ2jmJfWxSgLqaD7HL7RHa7b6L68W/o5n/UwxXuol9pqfQ7bACyZ9tQXmjYpx3R4QULQ0ocncKioxOgHECfK7uweQnb+DyngbwCphNX0/mYkXXQWy5bEF+cg8wZs4V3HS9Aw/1v8CmuiZs+FaLLehDRtVb+VENCWBTb4hRJV8x8Esd9t9Kwdlpx1DbohbFAnNw2Cod5/hJ0KrYJMyMP4cDXhL0ZxNLPmFqpJkyyPzwYPUyBiacD8GqDC/82peMsYn2mJjvjrYa8RhVaocvstzxyk97cPB2ONLhOFzhFIF+WkOs/atTUKtpz9cwPQM5ErnsjhkVWGqah2/sIvDLaWmWX3kD19a3IwSMYK1lJhqUV2P4UBXuvL8Me280Y3RoPNtsY8BvWekAztKukHj5JmZ3VGHRnPfQzHuMPepS5DM8ghUb1ChY/y6qtWWgWFQx5ivWoXCJGDW/voe7ayQLXhqfZfL29TH6sethcLk2+9aJS8ceGJCe0QVUjzCkAcE2krpeChZOpZApak7JnNlkCW2oun8Yuzce4fzIYBebCIfcT8C7lbrs38GXUHePLz7ldeOhRXm4OfQmhnucx4iyv/HeY1HK08nHNGdlMvrpOr48ETqW4TuZJGjMiIRIq/XwYNFD9IzMwv1d8simt7Hz2/rQXFKCLHf9hb2CVEyf/xL3t3KpS0WC1mvLM6KBoabrqs1A5EUM3PJ0AcmiQRTPz8PYkLu4XFGPVeCV4JpvlXhM+T6+reGjTetUOiQswhl9bmij8qngBz/Z73H+d9eTsK/OCQ5IpoFTZTOSvCjLzJhIg0wNLnjfgDccbqNUxDDKzRPga8ddlNgmQWtUE8b85/gnCf5SCIPBihNw0tYE9u1ToDgJTSpxFSc5/VacvPMh/iR8jRUcddLL6cC4nS50yaAMy72bx/L7MdPaoqHnkSVMaAiCI/LHQPWLMm1JtyRh+Sv0b99Mc+NjMTXgOLtpiSWmdXEpfKQIFAoU4V/9hx2a0KMVApnvY+Be7hQQ1nDJmFcMTV9KwKdjG63cXAqBZqWgKjeb8rbNo5VBynTvueG4/szMVmbP6kiwfx4OKXr+sM5Znq1ImkTG+r+hjEoOXupZipfqT2KAsi8JataT9ic5mhQ2hflXXx9kx3TVWYOauz+cyzAEheRAUHnEpc3bS8YYTXG25JpnSHYPP+L8di4VFuvTMzepcb5X2GyO0MYXngm3Qq3FAbhSOQOUvKIxO2YIXwQ9RpfoiaSw9Xf0HejA4M9cmrC6As2fFIzz7codBZKtR2F1bhzUsqZwyZEHnGsxkFjFJSb6Pm7QG2EnHzuDB3VPjO2OhT+7UOMV+XH9j+HLDDDXPZbCrdBYkJvkBOv6LGFGTxgqWynQJ94FbPfj0CpNO8qyVSL3TQfxA4cZ8x9uoQFP44oF3vJmsHijN5zWCYM1d0PhsrUbLF4dD4bvzOjSvUo0WNaMInhrjG9VJkNRvJjx89duvMb3vGZTaNduX7h/cUChpt+mQuVYbuGrnZkCYeoZCM2QLdz74AVTsWYDP/FOI7pJROOwuhj7//4z17YxhfxVEPTeH1o2RsK3zj7Gc+1hgfWyR3zx1b38sD+6YYWy2xj/6hIPOmpUgf9ql2Xn5bc9f8nY350J/neCQF7fDE6pLYV+mRTgL+7Ggwp5OP+7EF10OnBi81KqOJIAxlu/4//oFgX+g55MbYc1HI71hh1pOUzplXJGW8QRbreYU9xuUSo43oghWqL0Xcglg6XiNLGqBBW6vuTj9D6+c6284HhDJiPQbGaYMi4YDJQzy9O3g81QPmdKZCsu/z0PF1kM4fDnicR7xaWItU0o/CrEafIXx99QdahKwUB4L8O7vRbWSmqBZbEd1B3bBgfuzqS9Q57kaPoGOUHiFPWRS8JZCyhJdyINmNWMd+A/Ii38stINIHNjD7yYZwW3NyyBw7MURveeMz1xBMoSFaUTo7vzzxMGtP6FHb3pUyDvOQvHM8iu1hEY6YuD0MUD1FOlofKX5bB/MIsxrp1JiT1ZbFfIVZxpFYap0RzKXGFIF+Rq8MC095hgnjTm4dfcDP71RypQEHWQWXtNFZjPHPCfdYo5zWqg0c0WrJNoxqDdN/Chlh2VXplOty7345dl/XiJs2lMP+yWln/mmIjApsELtD6woJbiBNM4v0Clqz5ZV20kpxIfGknaRsrdXHoVNYim8v+g1OEMVrVtHfqlt+ff6lwtEHZHcGwsFoJOsgM4bbWGixuPQmcnly6UmVCziyQlp/Rg2n5DalJUpCAxpOv12pQy6S3eaO80a+61zVdbNEnQ8OVnRmO5HUT1eUBLjDdsslYHKVtlOrPHjEQ6LqPc6P1p7ZUlU+NnGG9kSpPTWnGJUj1z2nGWyZM4OcH9Lc0FVtJHQF3UATjrpsOaA6FFGcEyZG3fitYB9zF5tD+8nKUkWShLAbyv2J5oSMGTtajIoMlMJf28oNosUBB91QEaY3aCjWeemU74XBRNcqWByjco3qlOP7KS5bmTrOgfKOVZgfySacQKc3Fno7ngYnc836n0nGCfpiPoBdnC9p/cQHWBBPU7L6BtQQtIY7EkMYwX9abqUZWJKKXHPMf4Rg/Ssy5COdGPqOouwTj12fPlyiRBNckWXklaQoT0dIp6MnrfFxeR13tr0i8KpmBpNZL79BTbU2NxoVgibkmOw06/o/hksRL8ukyePzR0lvFvXgXa+wJhQDJ2rGMNlrFYnJqF6q9X0Ov0TzhX0Is1Ys9xm/UDPKo8hMYrjSiTG4mP06TzQzYsYrzWGIGaMQ8KPg6DXLMq3SzMwtVPa1CbfYpHe8xI/cQzVCo0pBuG/2B+yd94zqMDf1vhS7qH+piQJY4FDs4h4JIYC8z6c8BsUcajM96gkV0e6zHBio7LCjErvRIneIpQ/s1TWMNrwTPJoejT34HfnvNAeZaxYOTsceBNiwfZ0CowcZjIMtcmU/lt89G/B5eCt2tT68UqVJm6mGSOz6KRymuYFzST5BayVEjGAOqHGM1vqSA2uxo+1D6BzZ7SZDcSwmpsr8b40f7UbD6Mvq0FGF9WiRFUgVYnlWll4FtMzHmHDrIx8NdVP7iqmgAhXd1wzUuCNVAoYh2F9Zh9QYSK+3i0XPsd5lZqULaGGH0UESFv9Y/4+XwNJvR34/5aXfZP7VDYKpMB9Wl32N6ZzehmrkRyqm9RKZJDnIZveF9EiOd6NUlcPwVVfi3FqVq/417/bDRRtSXDdDP6Y8o7vHiwAu837saCwkiUsVuFu5MZZNo1cVpGDqafS8WTytb0luNL9fcYetoygSoqulC2wYTuDG4md7el5OTjTbn9VpRd50cLMlyp57e5pJjiTHf15tLlg6uoZFiTXmlIkuMsY3JV3ovMFV1SLNKhnwez0Hn7IvIZ0KR5u0LZvpdc0gmToscKOmSW5Ev/BSjHlHA=AQAAAACAAACACwAAngoAAA==eJxNlHk01fkbxyNZiriIStoX3O/n81VKRWWmUmhRcrMlpaxTY2mZUGlkSZG6TUQJg8j9Ps+3FYWom4wsFbpIGyqRSkIxqd9M50zn98f7z9d5L+c8j7ezB9Pha0JmuKgDVxWJn2LCsFs3BY88kOHkFR3oYfwYxXl3MLngCS7mnmJk1wu0yOtGccMjfBf+Nz6Yfw20PY9BYaUu0CI5OBRrhsfnj8KtK4PwnEMwGm0MxqyROdgwKge3Bt5Be8u72CJXgt/SmnG2xhA+eMAADrHzhIFz7Tga9Irzfx0OK06+gS1GSqgTOxVbfXbiyzPZuNrsKP7mdRy/TfoTY0+fRJeeTLRaqsnf+hqE+VGz6fugehq/pJeuSNdi0zaNYMsn99KhOSps08deesOphdpf7KLuuW10Hu2kEYF99JlxA103NJc+jjvM/TYwEhR3DaE6vbGcvLIdk/q3rtDTUQkyKlKE3cZS5sW7RMmhjs/Qd+wzNJzPB+1icxhR7QbvPLfAwm5XznqOBHIPNRA/aTKQE3lQbd0Nw8bqoKq/GmrPeQDxFu3AK34FX6/pOD7kLcT1ukGzUQfTb6HM1P/6Cs4y8tixdAPbuVAVWt9UQqnmZ9iZ7oIfAsT4QXwAKw+mYF3TDL58diz/2vc8r1OSywe9SORrW2fwF6NsaKufAn1INdjcm8E093MT2W3aS9BpJ9ngKOCu311IZk7rI1cPiahLWjQd1NCmHg+nCFf6iYCtT4XOJxxEvhxCbr6dwN6QVdDSxGii6jcUpKtsOU2jGdj1UREH7dZBtmEsyBtMgsT75TBULxBEvQjBrgI8O7oy5+52ARM89THt2VVNk0gLY6y2lqsJmIiLd3tjVJMJFjUswF2FU3BLjypuEDdCSus8VHqTiHKJERiruoqQR09JuN1lOsdGgV0t/ytd136Qi5rYSJr7RNx55Wk4K4jAY3eJsN96M8mv/MKETdjL5X3YDI2TGYipVAfx9mSSkiqlQ4aUfHNxS6CWXxRQOkwb7feeB/WgAfBdnY3NPWJsHeqPL77tw7VPDmBhbRSa3jqNoa3nOPmXk0Be4dV3/iJvQnfHBIBT3B74q/sgit+egvirG7DoIoeP0tuh3jULaldI6JWDqayKyR9swN5VfFf9bt5eNIL/l/9Xqsa7+PSlgbwy8ePXz/fhTQt9+RsDEXyC/BFeLyKK35oQwydvieNr3KJ4+Z7NoO87iSuLlNH/+OiL54ji+gcgHAiHK9ocTHbVgHsKY7Flbj4I3ueRW+sGiexnJUxJTsXwFwoQubWK3Fw+k/2PPzSR0sIzcuRS9EGa9WkuvaSkSY/GGPHmMRMvPDr3iV8ljeIXXnbEjat+wc3r+0FZvh98/dt++P9kOI/2b4zEI/oELzyLxHbHFtDMWg+p5Roon1UKzfllELAgCxyGlnDuuYWch2kLqWPUfvivd/id/Z01x8QuJZg48i7MDZmA8XAKbzyYzjvbnMBJc2LZNc851sJpKvv4WgYe3n8Olxab//D/V2TbF37LMSe+dMsA+jhXYZu5FhZrROHzXep87xJVXrt6AHemtOPZwdsQElou3HToynd+tNEZ0vS3DTtc4ko/GO8hQYUM7XnUSxrGCpi/+nTB3+QotHqLMGOOMYqrnsAcTTeoD5Ej0TOTf/g3GCbxFe7FF9Zh44U2qexCq/kc/o2tiD9VPYNtml7APvSfxR4494R9b4+sZ+cVGlrbQYOjWPb/83/zdadXc8ZRd8fnYMGZ8mnGElRz12N1WwxYrApjNWSJrEdgLq0vGILWJql4dHk6/sd6Jyiy0TX//AutzZh52QPvW8vhAzUplAQ+57b31ePRaMSBKzcxW1yGqnYhNGDtMvp03ekf+VdkRvACwUumwHIRWGluAsFFSxh/yQo+dQ1Ak2E0MttDseasKY40NEUb6zeg5+UADbppxKEgkG09zbAuFjvY/XoCNNmphMWycDhm3w+pR9KZ+YsuwgRbQ2TvqaFtehUsNbdEp692OH37QzjHqBHu0i8/NrjEhtFXEfFwF4fiBj2C2RYl4Fl6GF2/FeIaxzq8/fEKRojicXfGaaxhroFi9Sn4fGbbjw5dAhFn9dAExyZro8OALgpCvYG9JcS+ob9jdvYJLFoThrOaw5DtbCVNfqGSrMI7kJM27PuGScqX6btuL1a4px6jrQfQLKEd9dPG8LqGFvy60RV4f4kK5zlMkUZen4S1/dPQSvoSGnMToOPKKOI/vOZ7Byv2OQ10iSVnfAT0ds1C+tPr+3T2OS02wMSB7lUQwsPI5RCeFA3N7+aC4a3PEKYyBd+JtPHj6EPfO0hGlNHQnbZ0b2spNhlWY/eBq5iRcwxh+WXMHD+etzQZzoc2vEFOVwaW+wo4WXu55Lfm42S0+3zh8tcb2RnZN1iF+SfZ2KlaGHEmCVsyijFUGIsh+9NRfWcV5htJcdC4ApPtJZyXfSruCC7DWpt4EN24yUS+Umf1Csay4/wdWB17b6IbEc8NHCjiFjuqCuva5zFLM4vBrqYH7lnXQ27IOED/X2EqKIOvTySXm69BvsYRmry3g4r2X2WVXSW0SN6a641OkVS4qTD9WXEMa5IAYxsTIPFoObxavBYUbt2VmCUV5dyRk4HLewUsixlHgpqd2fR5mexILTX2oPFbeBP4Eia9tANT9zKoThiBBfoxaBp0Ep+kWZKbDReIZskTplhjJhjVbSZG+zWJ2eW3pKTuHi25PZUNqEogg+o3SI7WYvJW0ZBISS7zachn5sTW82SZTxwRvPAB59gbMP4vTW4WpsMS1wzwTEiDkw97aOr2QsI4OuLFmBAMrwhGkVoEzryWg5sFRaiUpMzfy9LnVcRyfNQmFpNmlxDrzB10Y6mM6q5ro5iux5p5OLE+Syh7/ctEdtQCLdbqWjudo3+ddtgW0ozIWvqThILGq3yuvbGXMXMLg/BbGTnX9D0ZtzXecL7wn9uZpcGmeVRSGO4MT/NbYdEZGXQMeuD0hD9w5OsDuL37LjNMR8ypPJOHPxP0IMp3PbF10ZYY2KRCR68XJDR6kQsr1WlbRSeMOR/B2GXkQUqmPGmR+BHztk6y1HQiWBg4kZ97Usj0aW2E6FqTR3naEP3Pvc3qEmFwcxwelAuHoAVSVDlcjwa+6RhTHowNi9fg17mXUPdYBny0F6Jbtj22tIRj9zMxCmfG4Mw7CzDdxhFPtvuh8MtqlPILcaBvGh6RV8REjXnQb5AHp3R8sFGQCMf3jaK1ClrU+4QjVT0TCs7LYmBT8hgQPu/lXi/ThiVfQsHdUgc7rLURfGrBW1wJWrlrcJHjcmx/uxW2Paf4zPkY5qma4kTZNGwMUoXMSpnQvtiGLBSXkpsWu0mJ7AhT0iTiYhV3cQY99yS5rvXCPQNOksNiTVg6qpIrDdjA1T/imdmmK4mTigrhBnlSp1BNtk1p4MxiN8HZziH0/IFwGpglo88fRbHSUclsclk0e62gmxF55NO6U0qUux+AR/bp8y0TbHgd2438DB9Xvi1jGz+mJ5oX7I7mt3AxvE18JC8nCuGdXwbyTipBfI+XVAIFX2CwYTGu8gvHPvkkFOgUoazoDmo6SPG+Zjqu6YrAbFV3PF3uiwM7JDgqPRWjntailXwu/g8R08JwAQAAAACAAACACwAAbwQAAA==eJzVlnsw3FcUx5coIwn1KK3FehQVSbdpJEaC3b3n7trdH0IG8Ui11pgpjcdoqBQVz6pFOmklJCMP7TRU1rCrZkjqMd60STpMRSprS9FEk1Ap3WrQ2TV2TLJhd//rnTkzv/nN/Zzv95459xGwGISndKwwiZR1SvMgkXIPp2ucw5dCZSfwCjXm/YkfQOYhosxGoxxmJ0Q4OzSBYzDzgcYe9uhf5AhFZHxKOwc04Qd9dL131brjhVsxMJBGf2GO9vER4raY5/Ps//QLk/Ia2IuP46nEZbU9nMxZkfPTfY/ww5fn4IzXfrVqUU7jAMtb4HuR3oQDxX74/HsWanmI3V2IZPo3f/fH96kGuOgPe/hmUY+lKr9w7Ircf87Vvfgvz+8hbsc8DAnrkap8PHNMri8bSUw7PFKrCztj+TA+lLllHTIGsY/dABvW+UnBF7BSdRXiLQ9iyVyovA6dyTsJ4/QMQvZdFlHuc9PzNLExB/PgVwreOCgc62dq4QKb66CbqFo/rfbmKfz3/1oHRdVLaIpIgthzzlBnXCnP0Wqr77c243l+uTVOob+YPwHtHklAD3kdwiT3oDjZeEsPHyWYKnixKxVr9bWCWZwD9j07hCpeI+NKnv8L6rjm5+4sR+FfNoKfeqJD8yHQI9iPyfMeELNDe1MPI14ucv3O4HxUaEhA3VMqZL0aAKnCaqBlt8DbjUngLkhT4mFN31FqzFzXlvgJCb7bCYZJiRdjEhkz7Fel9InYRrrrYVOGbG4K7Qm9q6EXyuq7Gc/nWhszfdbgHLGMosdDYOzxDPgEfIacKsMZld2vcO5H89nP6m/kKR2/EMN/CtBYRhUS/VYA/ZcHUXOkNcDPIqaytUczaKyNfNgQmeMsPY3cHoygMK1koDFM0IO6NrTyzu5Na7h0j0JcKXLiBITeAdwvQJHCn5DFxHVI5HERI+pzsNDN2nQ/mR9wVPTAjeoOROLPou3hVhA4fAEdGbSDc5dLN9X/eICs4IVmVRxcag/HbNNhunEW2VxaQLklTSrs57URdzIfDpgZgWMXC9542It2BTmBDnt0S37ZJEXeB5T5SXau3Y8ov6cGJZXEoZyuJhRfum9LvnAlVd7HKfpDhLhThF6S7AGJiRAV97jCY73N678ebD6JKJ9oA6qbKWYxrKE2dRs068whN8qoSvzSrXnUZFFFdGecBaO2ayhlnx649fKh+e9AeOvO+1uuYbQiEHUUhfryxCvQyrUF+5EyMAoxhILCGyjtdh1DFQ9ERQm05zXDtuIaFOVgBav/cCH0aw8l2srPo6PfiZChOY8jXZAiLX9D+IRrBFaXjqp1p0x7W8I13UgurWA7BDPMoTTWXC0+U2cBFUjOcNPjW8DxXW14MyYbNvOsLOKpiTBZ2gLHhwXI4N8Gte/lSE8XOPJknJ0XUg57P6Rh9/Ptat3Ln35riTkVZKgnHgGlJlrt982XdS4YjUdDC7Veo7eRw91DzIbpKDxgrezsVS2k2Szs2UhRevb93+M/zTteZA==AQAAAACAAACAIgAAehwAAA==eJzVmPlfDe///9ulRSmiCO2bJEskOjPnzMw1LUKJhLJll5QllTZtSotWSVEqtAhpoeXMnDMz1xTpRYpsRSVbIfva9/3L98f+gM/10/XD9cP99rg9no/b43nJyPz/EymQ+T9+TyhbBs/RwTD8sIKTSVE+cUWukhtvFwgDjt0SZQ4Vcj8UJ/GihEY6btpbSewtA0I9/BptPnORxPa3PPE2PZFKmytPG5pr4Adu/RHvKVhBvX/ngL34wIuPZyygOgtVsYOGZc2U0VHxmQuIKOXbvGZh5kExs2K1aGvFZOT+hx6kL6yByapf31y2fon4w7jpovg2E8EFv3VIEocxhrM5gYW3DPpnLsWMxX9tWRvQ+qrA1yu8IoFWKtxpFA9ehLmRO98cBiuceqC1spS3bFJHCyuTaA3sK3b8zwvH9xFJ4h279USe568IdvY+orKfJGNPvr5peq43TC37UYLZPw0S11fa0K815PGT7UniISCmklRLsSeCIcc3Z+cjK4w0mdgWRQpMtKJzSAX81hoXsd7OQWpX22PMNXh88+u4neL8YHfRo8Pa4rsHtOm3QYr4WPyrP2RCYc09UPDVix8fowHHL0niEnyWOnnu0wSayuug8qSXsLXTgVnrfItLWD2dPzMyD805MECb4ctxh8UxSLfsBLpHrQzLSC1BPGzt6TWiEUzrnC+aYdmJnnuWysrpqqNl4hTaLdgN/1g4hPzoDqB7LjvhrysiES9jeVpr+xA25c2goDUwinrjuRvbk7Zf4OmdRd1dkIyZK5k3y6csEHSpEdKx+GtqXSCu8gb8ApB/I3hObLm2He7sdyeP7oqGq9VKwC/Mn7z/PAi83PYSvqti+Kgd+sjEFTRltsIa8z69j8K+C9B1mT2MZuUk4asvOiL3USdutGWyMMO+TzIv8TKxLaSEjvX9TBX2q3NRr75RCvOq0PQTYeyih5ZUrbUO6nXkEZMTY0mFZ+xC/3mas7R8dLOXB4oMrlZluh2uOx6s3YRk7nQY0z+TExqZKfg1kJMVy/fIncYP3LsM5RxXkltdE2BehDv4vCyd7Mh+R6BfpsKpmdXwa4QzkTHuL/fRfA0fr+Al2J7iKMz94cfu3bZAqDxJU/pO8zoRfnybhA6qQSJTVblpxbsc50zeS10Qz8WaFxgJKvssaXWL79ic711NrIEutT+0X3RUmCawHlWjjw7fxrYu1kNuLrWm57uPYEay9kjB6SO0W5TbmP4p21oo/fOyCMQnhvOVldFE2YTzMCNWi2zYfRrKuDfgo40dpASJ4YrHdRNJ0AfcaVwLUkzPwLjtIfwZ2lfqXmPH9g6sgrEtGZJrouXC2/UzuGtOMY5umk/FfoFHRQ/6fJv/nXgiwOAFqX7fM/HfRcHom3WGbGMWjmDjDtDrNi3B/bjZ1Pz7quiDDSqsqpITtbvGDK1Z+osJWDmV+mFoiy6Ufh9T/8L+B1KNDW7ApsKd99Pbyt10OQY62u/CmU1mnNmbYvhX6yd58VAEd0+HIT4ZhwDJ3WlYhcc+RsFMnl1jms5UjhjCDx+d+NV9RggS5k+rmrHY6sfXkK41HG3y3RO/4eot+NpWTrmQAdjd9+oC6KBIq8G7WEn7cbHt5kDkm6EzsySsc6kzLRBf6tUVWbvoNpsPTUGM2zqkhzPvCbrjXeiIZ+pj6q9T+knCvNQFVT/t+Ik+D9gvO/eDtaYdcLFDMPF5aik84XeIPHDGFRr+txBkDW4izcc3cUYICd69uALWOhwFMxxlePZzC79K7i16tdNKot2egYsK9VEnjwh6b5Mc3nzlJnJ7I0GvjBvC2BvtqHmRjLD0dTX7VjZEcG/7Xsr771xsdJoCkjXhDdWh1ICNN7jneLzrjvhvR5nI+1KN+LxmApIp7zKm/t9Mjks1s/4ShiqmfP9Tjj3vYwgqSrKg7scgYum9KmhVvog8ULEfJrbHEEleOWRoVDlnJTYB386cB+uKvcAa2WQ45bg2D/JimGnBTdz5rJn83tdWgpAt9eLxvSqi/eF5woMTdosSFI5weovrhBMxVDrF4AUxlL2Kjr34lcr+w7FHnp4V/z6NIBZDk5gP684L9NwcqBlNqljznDjHORt2if1154jG4i/yLJdG9IUTL9PfQzpHi3vu3gGyb/vwvzM8GVXROuJJTwlX/iYKOubbw6VnISkOeswRw64gpf83uNKuDS9FHgfgaAfIe3UZFOlP4HX/dfOtM1k65KafcFvSUvZE4BqRdFGRVP+XHugTWUqvN56jfyVs4jw+VaCbc7rpYs04vJO0R/87uYGmPy3Cl2bNoabk5yD2S7YwSmUK6Hh3H9r0jdWY/lGbGyP9O76cgGnKfGlJGtP2xQFMFDXCuf1aGPlPDW5PJIF7ZA/XsjMVDvx5Sn4bT7PwtT1h1qYCAkRXuRlaRkDf5ALYlCVHdJULuFnVTdzj1nRG888kuPsUwe+82ifx/a9eqN4iy9UtG6WKA0jU0OUZ8/N3Or338WOU7wlnj12ZTh88dwatq7FkxX7WTYpRr5YxwnR6sVwulWi1FW0LsWDH4s89HiPVH1lDDNztgO/zSc4jMgG47dDmS1/nYsZLzLgKi23E08s5xPVEFrq/riJV35dyQdJ6wpMfAGcudHHLXVeBv0GvAWp7ni13n018l4knWl84gisqr6DRtwb+BYYI1zYdkiia3sZzlQ1RM+08+r3WNLz5fgyS10bQs4c6MQXtJiS2YCcdMU8Bj/f/D9HYupLuLX+FbQ58iEYkakk+FrwcU//GoPuSV6mn8Xd1h+HbXl3O/no3cPaO4yUh9xjBo/GALHWAk9/F45fvbYRVnX/B14XGUE3ViuiS9SGtqI0c19JChJ6MBiuSb3OjD9YBy4JqsHnVDvBCpg7OlRfwx20jsVH/NK44YApfNvsCqq43SaI2A8FXAyN0S3AG/Z+2Jp5TT4mN4iYhIa4SKSXXSW16ORNdljbM9Krk0pNtL6K160LG1P/dZrHExOIp7rg/Hf6Nv40XtFwAp2VQPqhNUaKcb8f0rAvG+o0jWSVwBP6Tewv+Q3EYTbhyp5aXkFMnn+BMjAYJq/AiMCzw5XbOeEGY3XQDM9pU2PVLEvDjh5/hJRlLCSW5kzDGJoSfbjQisZq0TBLUsI3rDStCR9bJSXY6uuA7BlXRyZb+dKnFMGZ71xkdN6uanrByKw4CywRlCkLqdYcqNhZ/4dIo6bFbRsSf8Fq4el0rJpObDIpsZ/LdetOk+sR8bu35ICIxKZlpfx4Euzd2gZV2bdzoNEWoUJ1KKs7J52qSZoKvFyeTJuP/cJ8qs4FYWYdMzF/FqSN6IGzWGnA9wg9ELJfny9cU8YYvWqXOxnps2P1dMESHo/LfpKKlqRSzz5yijkwIRG+cfMT0p3VSGav90PDyj8z0U6HiDQYGyKaP1Jj9x90qWrJySIcYaquCakO1bE1MKjAON+I/v1HEhHZzuQ8x+4lixAJf3bwUoiOnwcAyiivAbSC9M4v8VOctypreI82n3jHaqDt3bYs8oA/ngmcJ5Wx84wGi0qyBaJW2ESabSFg06yYkBx7hrkf0YeOHDfxW/2Thv3vq0mFbU8LQfwcaeElO4jHxID77X6AgojaVulU+A9N5ay4Ia7Om+IynY+bnRXl5acSuBDw/3BMWafhwkzsKwcwowGs81MS2zqTYoqNyhAfzB2vcVsB5OfcTsoO7uEcdpbDt72Xy69f9nEP6eeLuuD6gV3CVexs2Bxy7/RzwQ0KuMneUKNuwErjYnccnnAHctao87nzOVJB3/jLMn5fI75/KSc25YKZpvhV0MQ1DYt7q05+u2WJ1rpGo96iNRCYwBT9TsBBtLc6nR/nVY86vSW+Q5GFXENZ/op6j14u4tw8gSLx7gu/dd5KZsOQUUbac5XrnKOBJ4324wwo5BPHTBnxp+Qw1c2+R/sJyfFJTJKGEEqThtG/sl6ViMFU2gwyqC+CYXyEgd2oXiG6R4dpd5cGKT85gysU1RLLyRHjpfDF8pLAQl+EvcRulxvynD06i6JQlUo93qwhPxz5hbMoVSXCvFiF22SH0qZsouZJWPSb/0xciyfGVzSLXtOncWwOOzd5cDI6c9eM3bCnAfn35zIUDO7Bvtx57tsIXzPC9AccPb8GO4CZc+JUvRHK4B+6M6LB6OpnwlEsrscTKHJ7UXsy/4zSBczSAsir3YO/QADinMp0/wITyCQ2epEfjVL6+5AJ/qsWBLB93Dl5YxPOz9luQsTKX2KGWMj5L9idoN0vFV/06zRun6ZJTp5C4+WgePxb/nXeD1FVBIzq/OZNRrXnF4vOawf0nJ3kv61vSfk8zYsLardzvk6eZ+MHrnHXrZ+IwyXOlnQOwbc9JMmdZEef+HOOgRJZUOLEAqu3zYna1J5EnLpfCcbe+g4XpKk4PFhLw5y4vQE1JJV0N98MnU2LIoy22TooNx7nRnctAueEyclPmdl7LXhlodxk7MTqa5PVTFYxWsAHPHLPjYYE3DCrZT47FXynzG8m1uS15mnMBL7Tcwpg9vwa+LI/hsdF7zTOakoWPz1KSBt1/AqsZ6dKgWk6Ug7hiX1adhZcCZpNrbt5BDCcLuEQkiJSIVPCQABlCsXsWgIrjuN/e1ZxPrC806Ke5T6KbUL9mKj/T05z/8Xg5X/Wqjq+al8KfkQaCpT3/+FnvO0HJp89w1VYzcjjJkHxRu4F/JDPXaZZcMhnl8oisMJjkNBb/6YMaqNydPnRxIsWkjBRIJ5LXgItvDK+k6EZNW5iMRRMU86FEm9q69JdInGnJBLUWYxaPL8BtDE5CdSPMeIUq6/5NAAwcfBgbL2VilaUvEEfMZhUKogmDuQIQWq/OHfu+CtyrqQYmkemiqngTdk3/CjZsdhZ0jTXgD2E9/POF8vyzL3F4Q08W/zHDiheIrHHb1lP8LWdLXgHXxB82Z4zpH7GVCnJ0iRwzr+cT0aaTLWnPvAqYm3H8Eu+bgtTvCINGH8fIMge0P0aWdV9giwcpxREeeW3w38cd5PjEKGJ6yUlO/dBhcvkVS9YrbC5hKn8Z6FtP5Wyi5UFF5F2w6H0Le+p4L1Fng4PJX1mWMJsP+hXXgcu3G4moPcp8RedFfsF/AsmFS2VoQe0vdmffOcR1Gk8ve6qNp5685ag6eyNVNPvZmPn5n+tyWmPIUGh3SoOtkj9JB829Clq/Hue1b9UTh71vQLb3GwhS+0SwFQ/ggt+zSIDqgcGj2dBl0nJy2jiebfadQqSdCoO/g6djMUVzmO7CSeSBE7rcZfNvhGPib+DVeopLn14K5p2YTJ5uWsx25DcT9W09xMFnlUSUygMYk+nDF0Y8l+anZ7Emg+fhkhuW6HUmRBJwLR73PGuKYH0FdOxC1THzp3OHo+NljynS6XlKhCP2mU4M7yGcN87g1R85Qe+cYtDiO43fl2DB+QfTxPl78tDB7R3B3giHVvdfg/Kvv5gq9yRO78YJMLOFwf9bVsz21L4C7md348IvlmAoxIf0fTGbVc+6AdZPtCA/29qwtHcccaI7n0gLTCFaQwfgT/m1fNUhXel/gfO4j+8HYRO2EomZNVnyaZM+Lv4jgyC33ehFBWVj9odxnaqoG31fMkLX4O4mhpLyhntYXKYqJArWwmjf96B5Rz4/2mDDTRxyAGevR0CZjVacjr0duKNxFGr1ywINXI5/qH2ftNtxQGTS/k9IyuC4WvMiom+wjIivHwFX7bZIGkbCiAmkLtio9pn1G5hIThpGyFWiFOJJZz80iLXnA1+ESHRmlXM6vbr8ZosqcUDrdknBvzBcnHbF0U33ItW+Q2tM/s+3SVQzsU2y734zzj44jDQ1F9DPs99iYYWLOUElC3KzMnnJWgtCJ2oR7HYLAfNuniImnE6Cqbld4MveIqJzowFsWTYM7nv4E40OkWzkRTUyeb0Ro3FgKjtv+DyXeaALHz7JgdCfoeR1KyO8aY8hfK+yBhLkcULZoBjeqFfiQ+xfSBR+aEDfSiFvqbIWdQ98J0nJ+43XH0xBCg9dp+sqTcf0j+xvJfSn9h6Jfulm/Ob8VCRTP4/WixzCrj5VZFytHYCqvyu/NdCLM9vfQXgG2MLNDkpEk3sh11r3lGjUSAZuHiPQWa2A9GvbzNrd+V+XRGXhoOI5Yo74GZGfm0baTDbCpjrMxdME8kTN3wZWmmhATj0cQ5rYv8Vud+Rzbd3PuJjieVKbvbshKd3Ln3VCkL8TU+ltsmWYCx8j1p1ajKQ9Vxtz/01rGRTg7TslNYs34v/dFDi2/VSjFPjVokmXTfDWag432lIDMWESLFn6ERxzyuKlm2O5TZ0rwct9KdDF7A5ReW8+REwvAWO5E4RDoDxc8b992cBJk/jy6QpuGXIMHAr7g7tRxuBogSypXXYdeyVZRQwrVxBbs6Ok+jeNoEda2P92PRXJb1M/OHBlDx8yfQ+CNWyWhB6OxlF3NeT1cCrdwciMqf8iuA5xLmQlBT1i3O/DEK0SHIftn9bFGU1XFO044sLYJ30B7U8ruYRP7WBz0xVeRMoBb82LsEL+L0hrz8Ch5gyubnEKcVrJ9n/vjsOYqjjyZUoJZragGHO9lEug90twv+c08SCkGWyzPIsd/JcNYvcqkodANF4UsQ+G29bAOsVv2LiwvfCpxQE+PVgfUWoaoOcxWrhOY2fTsaxygXm07pj9eXnwUsQr11US6uCJ6+TNE2sf+4fIajozGv7bmO2jm0VbrYe4jYNaqPbmDuIroc9vJt3gZToLhEZo8NcTSwj0kx2sfZYC+tZbgvykg5DeY0pS3ceIcrcidkHuJlLtiByxvEseXBP8Br9SCFzr0SKgdaAaVMwyYWwe/cZDr+JE9mpFrEg2BqpX7+J9vW8hFb2ThS5pH9mAFZvFSIcvfcmYGnN+bUxPiJUTwyQv+4/hP/sniC0E5fTbaEXcJyxKcMc9nMYPKuIHI6aJf/QWoNlT5FnHhVHQfaMCafmP4f/G38Jbq1y5B015RKhRLFGT2s8pvg0ARewUwFZ+4G4ejCC9o7QIj+2XiPoYMSitfYhDzgtoVL8Hk/e0iY6nnyEeO34nll6fSKw5dRmaf87gq84dQq7cQSRbDqfgse/sHOtebKflD3WMyZ+r4UeNW+QlCbfehqvtK2maWSKirw1dxPo6Tyxh9VQa22POCqqLYHOr51akQqDJzLRxZsz1l4DfZ9x4B0aZfTVrM35Q/QErGzWT2L/wIvdo5kyQYzkDmC2aDVu3+ZLFVuFEjVUDseeKMuk+cALT4i8RE26LwNOrj2l3lwCpe8tj6YDJJtEDqQYcfDcKxd79wjC/HKahdyEUZmkgbykbdPHJuDHnNynekQrXjpfUrTuL74l1EZ9Zf5aSXz0Ziy4IXho5OB0JbaiVeq7ocOwjLlFTtJ2xm3Iykk/MJLzv43xoa38ank35B9Y6lfJMhxf4hVbDcawmaXgiEsQQx+GNXXGkuWQakZaXjb92SgZdyQwRqvgW9AfmkGfsrzC16wLg8/c8hF2anI9eIPRSjuK3+LbRJ0wbJV7eSkS8Tit1LGySRC48c8z5NZzviey6ry/ZidngPxgLdPLxaMlo8jD+yWO3oCv7KnU5KQG7djurOaroGqKrFMn88lIR77zRjoRdy2K8wtS4B87viL+XBPxz9Uuw5ch7ILTazftkmYKsOfHQMMCQDC1Hiea2H1jXpt9gbtxCdMWRiRLxQ1Zyc/UTbPYRZ+Cr3gpeAzOsMjsUzvsTxBcVRCJPnD6iH6oXsEcmnRLUm01G/bUvj6l/9nRPccDzi7T/Xwb7WuhBPRoeRvUfeLMDcKOgNCEfdUnQZ617lcX+DSVU+mMHLM+ysYl1OyG2EcwRPcV/o+enq+B46GzYv9YchlY8AObvkvhmMxIonK+FgUbzyR22c8H6GR+4Z08ySX9/Y9B64jbYUHuOXD69jtExH2CvL/HlVsln4Y83EPC6/Rb+2eH1tJz1D5pV+1+eWCpS+2eGUl8OjRvT/5zdQrpn1lzJ+NVrcWCxjpqboUeLtqRhPk3jKNdVJZRcEoK5VkcJLs4jkT8pqoz3oBqi8V4etbBoZnKrDwiuzh9GaOVSZv7J2Vz0802gP/YI/1M8GT+fRLKt6Au82yWbGGBOcaP2k0jzVYeY56E0swGpYZ1OZrAXmwu4r5u2QMM744hbug+5NnQW36dMohYPrknyErw5d6ON1MY0OcmiCafH9M+KH+PoRL8gie2jInzPw/nUsaBgmrw1glmFTad8bdNp/XpLfIZeiLguIpw2+2mL/8z6T7zC0J5WMdXAtzBu4kfxddTyt8nYBrk2dM6TOnzFw1Nwh8t++K77DVi4NZnvzS0Cg7EPYeKBb2T0m+eEBF0Gjt0wJR0K3diOxSTn3DIXbqj2lKjf+44tSVxJfFW6gB2ah7Imi05C0y55hHJXFp67GD7m/1Xs4mjx/YXOtIZMChYQ4NW8z8CQfqhaivVWeDlWHJCnwpA6UVBwjlg7ZhFaKVJg9Q1ymsV9icjTww5MSVNag3LLdoHxnNlSm+zNSEqdKjb7YyVnnyUg3ndVgbP+pfz2DRcJu9oKrk1nHLlNqsdNvP6PrfWyh077X0vbH6JMp04CG85lsz6Px3HpWzvhVht3aXycDFawyQUUpwaKvuyOklrVNHBj8Y9UnqTaDitJDMvW4a8S1Zvf3jKnfDRaRdKwvcu6r6kixVStlNzi0Twhtkws+2q7yKbdQjBuZD2idl+XCZ+/tynnlxy1N69W9HVgh9DKACfURA/hpsZHzB/nD9xI7QOA1hWAOYM8eyfwNfky04oTny3lvNWr4Rbrm6z/E3WurTUTbvY8KtTbYMoaeybAhvF50iWW6aKG4jau2KBNgiiOl76KGiDG4v8L5am3n63oX73JGDKc4Ng1clVg/cpDuitmAvIyQQn901TGLIj56rjZfzriIaWk37SUqLiJ+rR7/wh2+Kc+Ep9qhd6epMGeGjERNvhz2KIVOrDP5j1bZi5HXH1WCOXPT+Ncql5geY+tIV+fgJeTy3CNollgX6Esy3c7sj8jVsJveWWSm4p3Re4R/cQZYw3hQFyK5NjoVC5qdwedNMlY2FUuP6b+bqvDKVfjCZLlvYn41MhfjfeOfm5aJ5+Nav1SoDqxJPoQbYdfCNIRxy28Rb3clYR93Nnb6Be5X3wkf7YooD5PvOeoLn3peye2dRFDTRfWiExDgrjr1ZXSoeGfIsdiLa5+4BnumPweeV6VAlbUZrIvhu3YLcbhcF+eJgNmFEsVwkY55s0ryblPiNClcA63RWGpIP++HPJreasUv0JQo7G3KfR58pj5M0vU7Hh/hi/qNHibKYlQpZIkyXRi5Rzc1miKoO3UKvSAiiH7s+x6Y5trh2N9bookWLpPoLKthlq4Oh6b+/2ygLVOpXp84rHM/ebU2pCTSI9zLlMp90CqYlcg7F5QzCXrWbHA86DIauZqmG4eLXXPbRNekCRyCg0/Grr+WYv/ZI4IjR6GCEJbHyDrN+Yyh5U2ie+MFlPxN3ywvrMhgi8e2+nbI2DM/Il0FlLVhmvpJcEUtun2+Ia0phWNpf9GBWfXs2IGZlGa2wKw6YVKgrgCF+RSJMLc2fJOUPESRWesMmf74/Ucq46dQ1ZtTGOuuQchoWmr0Qg/hN0nOofI9cxHu9Zoskv/QURrHoneIjXZxLhgQfXP8ciN9ZT0SPxFtOCFGB12SWT3nbYTZ+xCKeFyTay0X695ys1TlPKCNGyi6TaxX0o3krtSYcz8+b94/3+FEZr2AQAAAACAAACACwAANQoAAA==eJxVlXlUzlsXx3vj0qCJVG5FIdVz1ffs3+8pl+rNWD00kiZFFGV6uCpEKWXIQ6OQSpNKbhkKaRAZynQrcrlCaZB0Ccmc8l6txbrvXuv8c9b67O9377XP2YXTT7L1VYbEZRlReZA9usZGYkzResR3WIP1mqHAUQSDTCB8iAnK+kVYLO2Jh8vu4PxRG+TYOKNRZQxT/+pDF10H0zvzzYivdmJfRhxlWgru6H0cgZ1r/XG71w3ny/1xSegNtUe+8C53QeobJ0wpdkJp9VxoRuYzS6UEtnjoM9bwx0pstIxDnWYwLKS3Qrl1P4RvzKAy3gtnlriDf+WL3uKleL1nKdq6JdhiVAjdNXfY3OUZNKmkki2x78V7jSLsuJuF9OqjMM8/jrMXEpBjWYX6TxmIKUzHCfMijOaP4OK6w+i7cx73un1oW2k8S6ptZH6nbtDxFbdw4UIc0rW8YD7SihmXrsKnoOW4arEYQoOF+Dl2Aa6HidGW7Q/ZGya4VDyOMuQy2Fr7g0ysfJvZ3BbDYPcBqEvtYe6r52KUz0ok3XJHwWJn3BgWDYMXe5ArsxPKgq0Y22iGznlZeHBKjlv8ezy752dNvTtfsIevTNhYu/+i4Io/Hke5YEa4EyQqE2H8URGHxIZYPbKX0/9jPppYMKSkwsNyhi2nNd4VdD2yjOX91cGWJl6g3r37ENqWxPYnZSBw6z7UFEQjVxCLSv35cGsUQ6ZgNoy/OONlugS9y43oy7EoyiwoZiGsiHk4JtKut+/42u67vNKkRC67/hoJ+GDYNyRA8nk2Ns+Jh4HMogHtE8d3QSHGiKbOdof85BVs89AnbPT94ZT/9hTKRdEQizoR4XKTqeo7o04gwTJfH7xRnQLdj1aoVdbHomepeJIfRMfs81md+iv2bl0gnRwiS9cVH5EkoZhP1/vEOi65IdYsH7JyEtgN2w712gQ4BAfgcJvBgIee9ksk9U9c2cJz5pb3WGrDECoJEVPERWCTdhJC0gNw3HgxLMP3IeiYEyLvz8bMr2FQ1jTB4LQMuKonD/B2D+PYh6GdzGuyAmmL1tDgs/fo0bl9SOzK4fV11mO2VDSvNm4U/03z+6k5ZQJByLwB/lt4NhSywS0C+nVUNfNId6DDrz1g07cT2UfDUDvWCm4zp+Bo9lTo/GIAc9MR2GL9B8Q1537wsl1Evj7ylFJ+hL3InE5RMg/YnMx4ZLxcyXf/fR9PXJuFVJqKmar2GFOrhaneZTAs+5n7zjdaKFK6wIu6J6rQxjgLGuuXRWE6CXgmTuSD/lTkl/u1ILwlGw/HhyE3WBeVv2bguJbyDz7UdzKdLK5jZnMiyaVOjULMZpBFuQK3jtMTegadwvSqVLza1MRnVUoQ0rYZzdte43LW5x/+Fb9Yc6uircgw4RKTNl1A1s/jSachktwqQhBhr8IPymli33v3on8WihccgNi79Qf/Lfzr93IOl1vJ8/AI0pCLJYWuKdS3neOm7yrhz0+aS+UZrSjemok1FfOh3C7DYm2uD/A51+RIo8eWu/ZJkZ7qV7DBa3nyrlWlpkgbUrf5yEZduoiVGn383pC3+CrIxWdVT3C+T3DWVIf7t/4ZwX+4+X9bc3H57ZRzq57OLntJUj7fZiQ8TCLOoD8d4jhHX1XOTnoir63dhxl+ov/jb8nEUYWwjGlvGU2TGorYnOIU0u3dReGvytgH01cD9Ve3y9E4JSvoZx2By8ioH7xOy0iWN6WHec58zh4XSZH02RYmWJNGW3a0U9ij8cL0VG9h728bhDVNhzDMdhaM+izJjAtj3/mhVRdI5spr9nzBNDpwXI2M3pnQqLgCCgo6Ru8G1fF+wgd810tf4QmpbPxmboUFjSfRo2DOTm1izOSrEsldUuGeVQ2lZdOvs9veoKzVHG0vTSGND5eour6IazZ+y/vcqkJtajP0SybA3qQU0vZqbK310h81VNSNpnjPu6zTcR7ZLZhM9QvzqFGngSKanXjdww1877b5wg6HargmM/SX78ekGiW20LXkxwy8ON/Crt5Up2oxkd7BGaS7vprMV6WQnlUjl+bzjleUPwi/f3y/EI4beP8ZMn34oG82oP+oU415DVHiqsbLUMMOY3oqlqcO5362tOwmtT/J5+R3hPIeP7WYZqXVQEl1JDQHxaI9OgsOjoqs+f3dgRxHt2Qyq2hZmuyYRcFrFcmi+io5FkaSR81lGq6VxmerlGLV6DQIM9RgZ7oey06mwG1jMRYW/j5Qw+2uR8i+N49OelUztxUPmFHoTxTyyZ9Eutrcie0ThHumpmP11XgcfO004L89cA/ejpCwWwH6HBvVg/jGbC4tk3GW1MX8Pe6y0MF3qFZNQqOHbeU8JKf53QfikCwKwb0GDvr/7MQxrd4oEVUizvgs3M7EUZRjOOR35dIsxcVkeKCGFa/oYhSiTB/V1lBPaxT/ZkM+5D2W8AYntBFoaYkjBQdhE78Kaldy0CEXTui5A5FUAdecV0BfqsbQmYNfmM5zBeJ0R3CfVmsK80Jj0WqWgD7RGGj2mEFtbRIMWSC2FsejobsBRuN2U4DXTS73fjX9dVmVJpV/ZrR9AyX+NoGzMNTlVUoKYTwtGeOCGVinBE39q3C6IBJ9FRvhvy4S3v8dwamHp7LWNc0U1axIvYtM6FaVBj3+up/r8JAWpiESyb+nYOToSThkuwD3IgyRG5MMn4AoJMl44/CFQSzvWSG9b5Gw4JTPrPzP9bSvewgpnarCnoNt+OWCGXylE9EYOA0e8UuQV1IJTc+9CL+aCqvkIkiW1CLULpz2CAWMtclxc7s204dNGiQOCOQSNAuo2/AZZg2twHY9R0wO8Ebs0xXY7xGE5/Ib4Hc0B6HXxThjeIebKXagRT9pkXeTOX30sCaBTAyFVsZin/g4DfuQj97uTGiWuaFV+wjShgpx6KY33p2PgUuJCI+e7MWvnQ60/osp0RIRCbIbmLxGGvtrhSllWm6Fe9OxgX+k1CQCRYN2QCK/Ghmb9kGUsRATZCOgIC3GqphlVPzUkDoDZMnwPaMJhy+zY3dd2e5z9pgb74C8Ezaw9LFB/0MxRjbbIcHUEDvkrKHkswE3xvhCEHONElMr2euWROYy3IpanX3ZEi9nSDKnsRbdjZjpK4v7ecuwJCIWCrYnkZgnwW7RWHQs9IHvFA+EyxcxU3KgyQaDyFc9grk8Mmeu/VmsTd8FD1M2oPZcIFws58GgZg4eRNig6LQjemICUXM9GO01tliht4zFZFWwlr2n2e0pN5j6ro0IM5qLIls3eCdb4u4YHr0jfJHmNxb1r+fgg/k86M2LgkbiXlR1eSF5OmHLeDvk0k5IRUuzOmE1/r27nd2seYvmeBTeCB+4fxDmjtZQAdpsjaB9ejp6gwT4xb/fOMhNC6UH5GB0fjDubG8wdqofh6fbFNA/0Q/cVUcEJ69GtpMrspLWIWPjQoizLKBXMQWpT9xhqycayO013JRlBtlCS3ka5BkP05eE/wHwU35aAQAAAACAAACACwAAcwoAAA==eJxVVntUzlkbTagoSkLhexVJo5CSNKX3d87vrd8+vZXQlcSge5FJQ5GKENJ0+SQKuSR0cYsokVIkFSG5pDCNEpEiNPKptVjzPWudP/fZ++z17Oc5Dh6KvDdltNXRgNdrUcWnKjGkmUHITHbEmLELEWMih3z5AOxS6IeOP8xxrFoRM3rqhZkpFI/KDFAY0yhUnEqXjug2pV/JZqgmveVVl5rwFZp2LC14OArtHgr7Qr1QbauOescPQtvLhdDvFsH+zwEwqhAhiy9CS9xu4feAu7Qx7LplU6khZhnpQLG9SmgecUOo02sSLHxFaGoYCusBDvC2VkbSlXeC6XBDvF9UhrJV+3ExRZM6HLwiHdfpQM9sGoA0OQ10LngldBQ9E9rmXRdUhxoCSqVCWOULYamDDNyaTHHE7qlQHzcAA59ECdGn11PDvCcY+Z+5dL2NAUnY8Y/wLsccvu2T8arKTrLVOgRnHjvh66AITFAyQaZ0LgJGLkX2Ok0Qy1ugvx7mpU+i0e3qShVkc0gSQqCvf1Uob0vlN1W7wzzou58HonAgcimO+8uiIcQUjSPscXWSG6yntcP8MYcjAzWskt9WUEOnZ8RrdS65GuUuWTCgEycSt0KsqIJ+1pXwHHKc7Zt0FtmtzVCTnUz5LVdxTy8YMjIR4Te91Si21kvbksOp6NEQOjs6klJdTexQyrEsqJmAlaLB0Pju2V1NEdT7x+JKdBicvZ0R9ymerTy3GLd9pTRN4a60M1CRD1Rzpc55ssTY5I44wuOduGB9FPUJ6yYFZ8PQkZiI+W7n4awrYESsTx+3qDwS+f1DSMspNxvtWyP4PUkK1KHEhZzumoO2uClI/qyEfUcvSAadlcD76SjczdiML+934EXFFiiXv4bfRCuUKMwmzYeuSNds0eQHr7SjMmGR5MOxEm6482xOy9lCEiW5iPhoE1iqBmGPLQ8ryQIMa5sOGd6Q9Wo447SZyHyvA7U7JNUxBtR9MWjioYHki81TzLXOwGppBgxaXeGzAjCP3I3CkDSEfPKH0+LJjNfcjfde/WkvXlvnofTTTnPqcv4vEjxXm87YFUe21ymwy+5R3PlLMbC6JEe2bQXp5fxxch/PZ+VV2X38vXXQSEr1RnaQoM4QutNmGXkWIbDg9e8wGHrsyAIz5hygzIqb8vDh2wGEOa9kX3078Ft/N/oDf63fLfrJVpduuPCRrDS4SvwvhknKqv/EwkRFojcnFIe3LxFv1PKDH6/FNp4MYtPVZNngea9+8l+1C6V6CSfII5dCwp0YTVcrPiJjXU2l/7m4hTsYtpUIU9WYXMwuqKzehUtnFrEerSns5vD8n/z2Xc/pWvMhVD3EkWSIptAxJv2J4Z69ZF1im1j6eR+03C/gm5wp51icjmyVj3BWv4VUa92feMm+Rl677AT9EhVJrSePI4EaR4jIfBOJefMSZXGxRMXikvDDu1mT7jAHn2iWYmn7U39vfS05wb2dMI/4vVpENTYUkPEj73GxoiTyev1kblj6bMlnMhfXm8vxzqcKE1RtUc6G9fFX/1LH+b935VOmt5GGwAyyd/NNsiFUnhYFziNuHjU0XeIN8rpFXF3QI3xcoo6yi6asZZEO0540hv6b/zcdKfGbz5PUuBYuw3Ukp+1jzG00SxP3ap5suUc8Neg5XePdwC1/N5TL60zCzI+b/w+vFe1PglttyXH9LWTxM09q5hTGRazLFae91mbXVGz6cqPcuU/yRLeI5dxwYf6bUn7idd0brBuvcGR8wUOuKvYoEapGkeLF+dzISCcyojFH/LTkofi+YbX42PAC3H9gwcKeGUvOdIjxAz+4O9c6062IG1K/lDT9vo3U3b/GvVJdzs16O5DMSOgQ7615Ki5cd1Cs23MamvvN2bb4eHZIqQSlJ6rZwEnK7I3PYD7qVC1XbzyRNOVEkjr7ieTS4zAyQ96Ju6zpReO1ZTjSVYl5NyJgZGrEFP65g1FrmqDmO4D/oWFCnCaZmWBGVuluJsmlMqR0pS2xl73HzVlYwxkbqnF67YXijb53MaAnjOlMS2Qq9hchU932swfyYk6xQ9ICImIzqdHUZu7t2kjy1+gmTkRnkYfjHomHvUqB+sGT+DY8vi//8hET2dRpF/o81Jj11abc+x71rEkhNsGbyLKx1znxnF9JanUp15P8kTMqDeRuN5tZ3PoaiLM+s5iaEtgZdRt2Vf4YliSFSHrvkF/zEqHX55BPo8eTMY8LuCEmtZyqyxIuJSGcpL9/K1bQ2Y6vjp5wtC9nL9INWfSKWizwHspmaq3se8Ob9nRrZQNHMj8znfQr6uIOeneRyocG5E6lMl+q3CmuXWXG/BVbEJo/tU//5YQvcMqLtZK0TSFHi5tZ1TXwSut8+ZQDlGxvWUhCO6YQpagUssQ4jFR8kOfYsRtwHvABz+uOsQTHLLSLqqHa7MLMivOQK00j3P4nbLbbdrqWqRGhMJJcK5enR2WyiExeLTfCeQYXVdSJmY1zuT1+e1lTvRpbdncvShLmMtoRj6ikI9zs9FjroLAYfuIqCzKq6w1JObGfhBuOIh5HH3NbQ2rFnpI9oPGpqGvZx+x6DNiWX/KQ80mHfcuXYV4BhThrE01PTOV4RflKsmHJ95nz7jA5OeYFV+OYTk+e7k8CW49hgXsClP5JYZN1bkPkUAlFvUhU3DNga+zTYfZ5MkmzlmF/JE2gbp/nkGk1wwn7w4vcaxlHy4YM4gLsL2F0QxqSKheyPKsP8OPAXJM7UB+rwixHy7H3txmets0nnm0u1u75v5G8URtJceFLEj31HNTfbkBQv53MX2YsS2/4yFaEbWYKmwyQ38LD4QHDH5BDt16r0NUziFxbk8UOJHDELiaCWDzRpqevudEtoUn879kj4Wc/DEaflZiiZTQ6NrxAh2oaRp+zR+7yUjxtLoHxiyPc2I+vic4rE+ry4W+OyS0mXWsTqTuXjOXRz2iW3msh2suVRWx4hocBidCoLcXo7nGs9st+xEbngpRcgEKCOQk/osiWGVcSXc/VVHGGiF/zoIwfXSmF3M0MSW/vvLgZjvq8dTi8vhUe/oHwurwCoXLtQtbD69DcIqEjlvej7lqV5L+ec2hmkSxf9Giw5Nv8bfB7UA25fCcmm5KKCe0ekCs9BC2tMtxxdkdMhTsGrdqLQ93NRE2li3hY1dHb57L5tyk7+RzuMoJq9S2Dvd3wOWIjs04Vo/37fyZ71ipsahmEjlUCKx47F97bPGHCyfG2ohm0/xh9ur02lc+eOE4ibiqQxPwioNhuBTJcaqH0VAKLus1Ye3w3lDoPY6owC5Ljhlj2fWdvLUiSdOWsptdtx/ByFmsl545zmLM/CKka0ZCeV2Zlb54jqe0mdgaqsCzyKw4G2SNafyim3ddDfuBuDNPoQaHHNvxtdhsI1BT66TcK/97d1VbF3Pnty0ED5vXlMEN0HkGt25AXl4gL6vFQUB7PamRKcUk5B5m55/FyZzEyns9gIeFZKDeox4WDb9B1sR7CpXAs1Y3EbF9jZCZFCPOy3TEuOAXxqmK42Kb0zfsHL30t/55Wi8gqb4QYNeDAdDn2P1FitFg=AQAAAACAAACACwAAdQkAAA==eJyl1vk/llkfB3BFZGtEPaLNUndSGSXf7znnstymUaqZkHVERdlChYwUgwjZGbKVtaHu3CpNq9JgmnlQIkomkUEmMYUpkuqZ54eu+QPmh/Pj+/X5Xp9zzutcEhIRphL/cm289pdhaWEg6tk+hsnsBvKX+QR52tdHt2yvYCFnB9l8NRHna5/L5d7WY83T7nNDR0tZ8ne67JPPapkBNWYpkH9+MXhmz2AbDdq4R1MejOw1Zy8lJ2mcgzm7bdfLJC6NU+/aueyvc3lc2bHX9JNXGYqExMtiwzTNd+BlfQ/cCwvo7+eFbLOZDNtWt4tOXsynh0OL6SIZOSb1IIGZzPJilYE/cJ98SekC6BZnwOeFh2H+tkWwR+kmK0tWZlsMi8lLczMi//IZqf4pkvbvUGV3ymrp8lUvWNajCn5+3RYvkBOngd2oPWy9poEH52fBzZBkGipFiFLDIJHdfY0FfC/FPnp/xrWKNdhKKsPsxfn8/CEkCIrs6+DJ5nnQHxOODtOCoKUnD4f3NxFp5yguSdmCy2yrpzuaz9HVrUNUa3Q6eyaU4vM9VbLAfK009tdNgzlWfjhW9ZhOzSqA7jUC5rwkhz7bHsfqghcxnF/MVo22cR6X1Lnet8/4/HzhOdC+K40DUaEQsCsBWiwX4QMJNTgldqGTBZO0e0yWNWkCddS+xp4ZfM6mmk25q55FfP6hjhpweW2KPSGFoDfXFgL36KOjWTXUqDfCtFcvOO+SaGKeOJtEly+h26U72bmwQbYCbvD9O5jLotGdaBjQXUq032rAlQ1DMLFpCnxiFOC3GjE97NeKJsNpZKn3AWqgXUmr21NZUF41Pz+bNQzlV+fj8TNHcWyOMuzt6cTkEj3c5qpCrugXg9f+KdI2ew4rT4mgMqO3aOzMncZhDjW8/yVEDfs06kGg7UmeqhtAzilZjE97B1vC1pNDYUtBcpMm1fmqle5docbCnozTIYVZzDpLiffpPtF4YdgV9okTMT5kCJrfpoLWWXesyFNFeWEmnOx4CB0JIhrh20vLT+lwVk6yrPD3I7z3a9iOR8gJkDtqy/Qix+H94Doo38Zw7EAsbogdI44SoTAoTCE/QRGtypBlQYJUusthkO//wL41GDn7BmiddiQfOqVwUbErWPa2gEfbLYjMCERLEYFfpRJxpo4u67JUZcqCmWyybTnf/0obip57r8BiS2eyQQi40MoRXnhKs4cDZpjsp0QGUBVLR9OgZ8ltki6MoflHmlho0hzez/6YjcO9WXBouJ4YHn6B2gocNLxSQCexNAoPRmHUqlWk6fpOKHO4hbluV9mgtAeV/pDDf7/9ntWEOe2A30QzyEqBHpnWtxSCK06B4LkNKM2VxMGdMWi5fC2GGt+GWqUTJEO5m7w8CLy3WNJCCq1jwNQlE7u2qeMXovcoO+qMn08vh9kzZdBy3RbQ01kAjx/OhiedK+CQ23q4d8AIPvlcoTMrdXQG+YVexC7/Ec4zcYBOrwmY5eoJR+36DKHVBZyMyw3bg8ugzbfKMNM7C2qV7Xkft86CttftgfgZskbFHVKcoYoYahNiIDbiV4y7GYPb71yCA+5KYOXYbfgoPRGeh4kNE+tKDT/5iWW6LObGHhjeJst29ueyOOUcSD4iwh7NNDz5ugjbuhfgoMy3VOwwEwrMLeDuj2YwskzI52sEyZA3Gp5g+cyCaW3KpI1PI+CBXTSkLhOiRsF/sDI2BSWnPDE1bC2YVk6ncrlPqLfgn/2rMuijjfE+0DvaCmNNZSC++j0c2B2OBUGdoOI2BX+EVkOYSRfed48G5S2bsTnInxbtfMH3r+MxRu7/3Agm2hfh0McaNFcfgaA8Dxw9p4hqBamgOSqCi2sXEsG8GDAuUcBV+s20Vl7In181s7VUFDGIk/uEcDL9K7Rz3IrfZMyBmss/0AQ3KUzNv43rPWPB/2Em7By6D32RkfROUzfvlStX0IJyeaa12BokiTVm7H8PF/MkMDhjADzVNxHn5/5wuioQm/Ka4FbUD7CXTKf0+M/8/MFr0mjQG1kWZXoCFh/Mwd67f6B1jDGUN0+iQNEVmuSHyN0VNuDv/AqDHGOg8bqQrc/9g893Uc+goe9zOKO/z+hlmQ3QvhUwb5oA1/1eAc5y4dgZ8wpM3bSI/o1v8IxaLIwsOUz1vv3A5zfV6FLL4XnE4cMMLPMxABfbVsje/SXRd/EGma9tydpQAYbffACbBap47E0U9Jp205bAB/z+NZTl0D6dYharKkecgu/C+b6fIPk0hzmXLoJyeBrsanoH+oFa2C5KINEvYwBhJt0c98/72yQfScN9XtNHsa/p12Nv6dJ78+FJui4ZCdqL2sqh0OgqwK0e70Cj+il2tdhC8Ud3Ouu1Ou/3Z6VQt8XrWO431qZndHrZL9dyofxLSeo3cQELB5Ig8edBUDqTgzhXkrtw7A2EqP+INrGBvP8xxZpe93vMwq0NuKRlxSyh8xJmvTUAgesV8DrvAflCd8wQboTyMXkUqAWDes8Y0RI58/0pjlyn75xkaeXbfax9NJw19Tsx/5bTEP7CD/qMLkHHjWl4OUXd6LtJJVRUPAIpNpeo2V0zPl/HVsCqb2RSX4lmOuhXwfQVb3BS1Texq94R1i/NB+kLjlA88wuIVTxC3IOSYLwxh3r2jfD++fJsqjLixiz1REyzcZAlWK1k6U5//7NMRkCgzQeidrEDht1W0lOr43BgZz2oj2SSpu8c+Pl9DDfSkx+kWe3LW3Tbwqv01UAfpf0ebPH7HZi+eiuIjSVAr/I67Bq4gPG+ecTJ3xtHzkbw/s9qD2Zsb87K7q3h1KvHqWRjBfvCsppzsDUifxqbgOYvQ3BNJMKqGh+aMDwPly8owu5EPfLJ2xw7TuN1tbjSrwy48udJnK70A7bJ34ALMVLFW+vnoO2oHKxWWI0lMk5Yt2o/lm5dTLpuz+L9nlEP1lWcy1k8N2WtU8u54QFpli/ZT4NbOjA3xwLd66+g15YGtKg/get2f0Y8dB+Ss48neJ804kPf+TkZt2++SNtkfVhI200uYIkaU0iMIb1TXSQ+fTdGfxuB9pwE8S+qIqcmNLmACQ++/+xKDWZ9vIo+xAY6/l93oz81A5jgswDmW2vHPhzZQEo25GLAIl8yriJjZHXajjGt79m+nhK+PyuT/98FCVMTyzhGiYiVi2tp9qQbW2P195st1UuD1HvpYUddbs5LX5qk0stE3C4WVTrO+3+z/gfgoWxvAQAAAACAAACACwAAsgoAAA==eJwN1olfzHkcx/HIFJFK6FI5Ek3n7z3fz69LaSqZTKd0blbJESoTIaIkpU1ky81iWxuFmmGSnDlSrt02u6il6JLkPiKp3f/h9Xg+XkfW5DJZ+wv28HAuC/hzPi6kR6MmVgqLqZ7oDHfHaGECzkS5QEsiw41bgVi6Kw4uMw7h1alA3FT9AePOnMClZ2e55lFNbEHcdPhUGLO2vJWsu0sFVbdXIO5eBtYmeEB9/UJkBqXg9zmz4eMehSnTE6ETugA6Hfr45fVI0dKMfHb7SL7otE4wdHbG445bJqpMs6HXmQ3Lp/MwIFyON9Ol+LkpDhqnU5EfPBeG3Y543uyL8uWNzOFkCdesfY7Va2Wjlk9AIduAkKfp6JiYg4jfwuC4eRve6WyC0R/JuPE8GplTM3B48gZEzKuEwfM3zD0/D/LK20xwdy6t8doGxddoPNn7Az6bfBXVRXji/DFvREdOw6eSUEQ2eAMF3tB+vgQ9o/Sxd8o8tqnrOD5PqGTVI4bTmz4P7FTPQ0aNO9u/0RPyRA/ca7KHkb87XNYlY9r5H9F1OACW/T5YGzgcIizFn/nNopSKXczvVzP6VapDTPJB1Buvg+LjzrgqjMNIsQUOu93hbqyzwJ3s8SiJt6brp6xRUeaIluImpeKqKoW6nueWP1Gw8Vc7Wdz59yzddwXc4jaJrCYmInL9Cmi1hKKtaxFmLQO8D7ki9LIE/IpH3NQifzxofsiWHi/k7NVzWKDiKutfGUvLWs14l1BdHgPvWULnaPr4whMzzdyw6vMkqN3+AZGLxZAG7FOebXDHpL/NSGDcaWd+M4Ft2feSzXXjadzAUiwauwyb6nZgxs0hTHxeCjddGTJrXPGW4/FQzQE29zUwbl0UZMowepyczN1Oz2O2nwdTociMshduJZdRnWRbZMVCT06A8bBYDLoxE2V/hCCoLBAW9hG4t6OLK7M9ojTaLSWuMceOmWxh2wY1sXOVbSz0RBK5LNGBVOYMw0kMTrF+MLSYh6vhTvgUbI1DcwNQEtDNaT/zwrHe8XTuhZvc4dcUbvH4RnavX4v2pumS32F/8txogue/1pL0hBjyn3KJ2AIKcwopP3ngrlLht0c5aK8q5ic50YjWd3JN+7KyArWnbNgEU4q+9RfzXhFJg9LUIVnvgK3NpugLGgqv3tGoSGO4HivCt7Z6btV9O4zhNelt6U6FDW+keDX5EvPd/ZbN729jlDKByl6OZeXrvdC7eActGhKP+K9x/CKLuSjIEUBlcT1nLBai+J4X6TdVKvQbohXnC+qY3XsbKvEYSaPqNEhJljS7IJGLeiXgw/2yyH68GC1CKUw+ToPUuZG72a2H1WoaFHT0kKLeIkOx/d+L7Nmej+x4aSjt/E2FNhcsIK2vRD0xerx1SCDKa3hUVTZRZ4Qjes7q4nqED8RzLWlae7HCYEqzwvngAdYmfsxO9FSyu9VR9Oc8J7J8P5MePZqI438voHybW/irnJUf7G1UNlRVcC881bC7eiOtjbmmWFV8RJF/6FPZl8mafI3uVprt+JK1mLpR4chVdHqFB01pE/C1N0TM54+NMBhwglalEVYfy4BDmwXdLTmo8JkTSdoZj5jAUkAxl9Qo1k6XEnu+M7X9HmR77TgbahoGL1d9PmpgL+w009Ea+ImrbDJHYJKQpqbmK1R7qxVZK1O43YVNNO7oEH7Oe1W+tvo7jTzZT29nNZNjl5+ye187sfwqVti9gQI+19OSJ8HY/VFA1zIOKua4FCk0rUmRtFxKzNCIgiwtaZPNn+z7WTllrKojyc1UJJ0qB1V3KOuXtYvywi5yO3aOhEBLlcKEW+SrLIwUKt6l3BIhI+vgEMIiPXJUOJNEspOyDefSqWd+fNVCK76yXMgbdLmhYMkL7oKjmG16sB957+Lk2yoKrCPeLUa5UwT5DBZT8nNzirbZSLygnPROZFGfXIO3dzPgm//24LdYueFdbjd3TF0Nb5bHI719MEIa9iDt3X0WcyqKTj0BFa3i6MlPP1CxiT9V9l6ieEsVMgkYxdfZu6OHLYHrjjec4VY3CDID0ccNsJMvnsoP91jbPdN3p2Em1tTn60qlO2LpieMy6gs/QLY2B6lqpwZ/RAP81SRPfNhXz0Xv+sRNbYzEbF0nSslLVuy8/kGuc1kGcZkhfYlWpdZribSrfCHtd8slSXY81b+exBvpeaHW2wdqc25yud0blUJHhupd3ax5+Hnbat1Ou/1p3Wz9fHMape1MkVEySul3J+eqUpqRnEeuZ9pp/S/z7Z0HZPDRbuc0v6ujIX8Mmg1ioFYXy5p9Xpc927oNQj+O1PrXUPaz+ZQVlEv5Rrsooc+GZjeO4PdphSPIew4ahig49cah0CoRQd5ghc1Xo+iQ90z5nokKLr5pJrUe0CE1pS/x+iOIE88j7h85M/ttPC/1GQ3dyVMwMb2He/c0U/l38gSkfxKL/lkdS4kBHVymuIadC6tkMZ521CeZSpkd2XQPYtJfEEgSPw0+PVmEcfbmSC2q5GaF2KC4bxI8S7QxcpUn7q0WUfvwi1z43XZWJFpIby/o08W1X1nMST0adCyDll9+StXFU7H82x9U9uEyZzJcDQYh7vj2sp9bGeGFBWu3UeqsX7iGrNMsTb6QtvcMp8D1BpRwXEKytUco+7MBf0LggcLE6Qi+c4UrTPjG3dcSISt7BCouTkTrBy8Itz9mU1Ifs9cRjtTRYUGajWOofmsWiYub2Je8XAodCEBGigSf/7rEtf5ognXpxkgJdMXKJeoof+OAOnkBld/cjHi7SXR3GUfbjwbR9pPC/zvUobQzqnxR6mS0mBAqLz3iOhNHYeKNHm565VRYNY6FrbcejigzEFoUTg6SsdjtbkVCN18q26VN0cYe2N+2Et6/t3DDXpvCdNtlbnqKCurEKTg1KRwLc8JQOHMdMoflYOGtcPqiPwoH7stI+ypHh2+3sZiRHexNaRbTScpC/EEZvm5Qh2kM0HHUGPsTCE+SfbDukQO6L0xAl56ccr9p0JilrWxfUzxpR0yncZ+fsi9wh3DGadaVuw2jzTRw4X9/r3RKsHK2Hk6WDscabQdQxQRUDdiiWeBLgvByiPpNyLr/Onv10ya23FbKDiydjY9/tYjYu2yluYsLnKzEkMjG4qAoBN1CV1RZbIahvzkKpg2l9DhtWuesQ6W7e5n5vXwmzdNjliIRft444f8vec69FFihuF+KvWEW0NbURy03E6IaX2QE22GpriPdivzK7Pt/Zo5Jmcyq1ZW9/moM2Y2jIvdZ/oBtDSe3DIR0tz+chgQjpzsR7ppdXGCaF54Mdkep8if2zwoVWn2ina3Nmc5kb4eyvcGPRCpif1yYI8HAj4aIWuwL22gHON2yRChnjkVmodjcH4bFMnP8a98qGnqxgumVZDCnosFMlCSFrZkTPtQCwUfVQKkj0PRyIoI8Brjtvf4YnD0DObJluN0ZjUCZBdJch6LDTgRfOyH+qX2A1Me5eHonWPmgaW55vd6YcsGeg3SjRgL59e9c0/bvSq8yDv8+JDwSAxIvB9TOGYYVs8di9bVJqPg2Hh/XGKLlzQtOVVcIty26iGnRwWJjA5QscMMVBY8u71AUDD+MA4PFyLe3xBXPILy9YgWVxyVKUeMuUdjvo3HW1Am6A4ZoeybAfyxYsjs=AQAAAACAAACACwAA1AoAAA==eJwNlYk7FHobhq0lWSIcxdhqqBiM+b0jshRttGrjSKVCp+1LnZAiFEVIodImSSEVo5l5X7JlqY5USOcQRUppk5AWqs9f8DzX9dz39bTNzmAc5WK2Q89V4nsuG2UjS7GfyjGuToIvFvdj/O1qHPgrH6dHH8Q1l8ZQ5dtGdArKQ07dF3Ty51DsjUTMHyS+incWWy//Gp97XRQvGwgRjz3Dpcv/XUBxjB++qQOK9y7B9yEZmCDTgmXOtWhm3ICHl1bhk5UbaN7NtYKgkxdZ01J1XKrfg2s97uFMzaN46mkQ3kuoxPjqdDyYkILvzX9i4rN4zGk7jgqcnygjx6fbF8fRlsKXTDc8gC/OlTBN8VYcCFyC89wTscjJFp+sWICm2w6hdBXDfpcFuOff1fhLZxc6343BlzNCkaNaJy3aLWKmhvU2Z13S2OcPIdKDRxAXx17EdbNC0Xe5pURF9gbuNGtG3r0+vJBwBleNv4VW7sXY4WuJbwcbsOfMfOk/b7psJu4WszX7JkJfRz6azCvGqOEqsbj0Nro6y1D2on7kRo8jw50STBWkoV5bHs70vovbq79h72JEI5cPAlidx5qq9sPNPg4Up4VJgkP8STzIoeg9qXgi34hOd2ykbzde8lN6xfz90xjZ+nCJdv6LaR96kUd1jOMsy8+fdo4FBd1lnasPSI51nkRH/nJ0eNyJfccuYu6jfDxZmIzCsV1Y++krhmy/jPJBqmRRlIX3h0tZlZMy3686kj0PqmUlVgYw6VIpVnadww/mH6WX39+UrrHpRvAexuzSF8iRT8KhA7U4/NOfVmYOo/idJjyT77fe6r6b2YskbLu+Mej0fUA1/UzUfiHBrTpxEsuSa5i1oAg/bryFSnrZuGu0NkWb5eGRTjdc0xcL4sAOa5P+dOYdfYtFXjEB+5ZIJrFsRAPTCZKbrgqkfLQMfeweIi+9EKe39eKTkBzcvmsLfZ77CzWnaQH/6RFr219NbH31KxbeX8Ou27mB8ckx5O6sTRt0hxCCH6PvnVL87VKPL1dr0MofzXgx0YPycgsw9tYGoLczC7IsXfg1u0rZlZv2sH35EGusbmYeU9Uo44EteUysQwN1bzLsjsbUAr5050Mu7hsVQOXBx/h1bcag8vJzgaptfv7X2wOsOOkDM18mYdVP1sLCt/7kuV7NJkyjm1+l5kf6R+P5DYeb+Y7AJefYKfSwTJVeh35hvTdSRZZCPdGSlhz29s59toSeMZ7XaLj3xkFiLFUi1YTTOGpnOv7M5GGp6QE0c/Sjb90rSHf6aOIobwbd50Ui3Zb1otNuLSwhTwh/GI6GC+0eoPReFs6OdIhL9+C3txaBXLkL+bYY0ZDeCwyTDaAoGX3y4arB8qx0UePUg6KEjfUsxV4NAo9rQcPRX+xeyTK4nRmJrhq9eKL1Nt4kBWqjsyjv1oIR4wNo4TvE+Vle4NCVK5pg1i56lV3CImJaGO/Pq8zKfT4Y0Sfm7yRljq/8qXdUCR5qfCT99OwIvmkOw9nmJZB0yoO8xp6F0I2VoqDcDFFy+pd846EwMOAwkA7eYIu2TAKnMHvI9Q5E04gxxH+fioWneeQ8ew7dChhLXxP9sMtpKtRdPSdyc/WFLbLqUH9/IsQYa8DhiFfMcbiL7bbTBbV72UyoyKNN84ow4XoDapwUocr0EmhVkif3tVfYlP3JIvkfNSLn+w9tOtp+wP1pKsIDgXrC8H3awujJ2sKAti6Y+W6xOHCMrLDyVAXbEncBrg49xKisSIzq0pFUHjwnWuF4RaTKA9FkfR1wqDeHvLRR8OjgfaYRtx8yX7fCun+UBFWeXEG0oFb8PX4+ZrAS2JK8lhJPIXpNO1wQNFVPFNemaOPy2hFkKpeARdQQa/WdC57+DC7nJzDP6k5UD76Iut4dOBTcjA5DTvTpdSTbk9GPSZ+3FSRiCu9VtJ9Av3YFPD0rBPkP42Be2nEw1UoAtUguPBtmpLX8K5Z1PcRfxwYRlANIYDyEkwTXce8OsBGmcwQvcpqY+oMlsLtwDgRVqMBC+QRIeTEWzA1EEFDzGC0sM7Ep4xMGmijSwBd/uttTj+YbOnDuOGu49raj4MJXnnVFsANcm+8IaVWm4L/XB65XWcD5b2oQ2m5CKs6+pJXWhK8XD2HeSH5IqIDerVQg08zNsC9pjyi1qr9gQa62wOiuPty9pwAWy6YDlwvwp9dmyDJcSh0nrWjbpkHc1vkNNXM5JDKcSxVTlSn142RsH1tslXPnsrXak362bTkfTCZrwYuOQDhkagN/yCXD3A8mFDsnWOrQmYl3+Tuw5CqPXh8zoq2hZWgZ8QxH1f/F2hf25F8vGrZ5rsaHkqqDYFm/ATpjZ8PtoDTYfUMGd0x/PPKJDWj18Do+tZ9DZ78Y0EX1tziU1Y1lOyIg3W1eQdLn73x3yRqwTlEHs5RZENFhAnOWTAbTcD06puhJoe82kKh6IzmoBNBGvY9YGtyDPQE7pe6rXfBrsbkN4jc207uIfXFxgAfvuCBjaAszkluZrGIAcb9NpXDN35g80IWrTxpR/EplEgr5NEtJl7gbWvD7Olfo3VvDL23+xYInr4Pl03lgnDgezoywUDNzPfwvQJV+X7GgSw6nMWNkv4YiRbqWXIP7V02jMZ8f43POQdjTJuTXlLSxd3aroHmwj+2PNIUe0xVwLU4k9BTL0bH8x1j46BbWjQmg4z1OtLlbkXa0fMSVFUak6qBD1CMLP2LHQ7fcIiiv5QLrU4Lf8UWg/lMb90q8yMrmCepoaZKMYwk8qPChcRsr8E4xosorfXrtnIHfK4pBGNNl8+iRI7j4c6FG3hqKXHUhOX8Yq5IEpJIroAOtv9B8mS89a55Ic+oG8WnbHZTIraPK5Kto4dGBndZ24Oxw3maJhgm8eW8FliEzIJtrQKaKxrSqwY5axjlQWtMecps/joKX1OCMwWg87BOHdu9jcHfM33hnhi0InLbaVF4aBeeyzMF+rBz0zYpGaXIRLD0VjYZ951Dw3ZWUOa9wvvYbtPC5g3apJejo9wk9/jam8r37MOXdKMgOe8lm2XhA2dpeVuYpK4keUqcBzfM4w7Ac3+yqxuM8Hsl116BOpxGVh/bgJaUuLClsRsNdfjTewxpOhEYJpuS9Z+7XbrDDE0MYSL5KXcKb0PNKuDTCzJ5YeDuG/yKUGnzBdcrROPC4EaubtqOLawuaJJQz/h0OjDnRyJQ35bCmRak3a62ZZPkDFZr+hpHvD3/6nvkH2X0vwhxXByosmEx8nSzsuGRC9X7WZPZEyvZPUQHBYDTrrk+/aRahLz4XK0v/zZ4i9cspRpNBfwq3DcB+YQ6mqBdhaQJiOqqSQUULxgy3ImxYwbadP8mC8rLYg6Ja8QTjCRKT34ekSfAAE1K/4CHFMHoe2YqrejTpf4e/4T2PAWzZ1IFevWWoMPclVlUlSp6kX2bsuhsbTDgmnbe7ARevH0tWm1pQLOLRFe0+HLW2HZuNdSh+WyI2Xr2BntvP4oHy81hp50Jrqy3I1K8VN99H5EWvRr8xYSjXxzDZnoOBfyvgrvZ0PCWXhFznGXTXx4/k31rSLQUF8td4hv/9nEpaRt50/LAT1RxfTy/0Z1D28CYqrPWiR/+YUXbpUmp0MqOovLlkMUWHHKNGeFw6ieLQB20bJhA91yU/t/P4MsWOYgx0qFdrijRqxLc5OTIjvurStVI/+j8gPc92AQAAAACAAACACwAAhgoAAA==eJxV1Xk41WkbB3BFRUiNCKMQirIkNCpxzvk9z+8438fS4q2oKNOqtFCkGY0lDm1UKkuyZ3ktSUpEG7JUpD1vUklSiRZJ29t0XdN1zff/z738cV93T7wJP8V7AfXDQxpuGY7j26SYWJgNB+FxHHSsRMqhMNzwaoZi8C6M25mB10P+hMosBTzyzYVFbxy0AmskTeUrmek+XxqsnoPe7Urivo9O/J/Vc9jOxGVI+68EM2ILccF+G1SveyE3LAun+qNQPzIIA0V7MaP4FZTdicT9hAH/dXC9WLEpAvai3/FgkTUkH03gtN8ENZHx2K4WhHvIhMkDfxycsghOJdGYueghagYlwqY+mM7qmcKe3kuifNJzSWPlBMw9pwbNAiWcXSqDWYfcYTSmQ7K9SQ1jX+qjVc0eL3pGoCN7Ij61XZE8uuZM8wpNYRQVSwP61MjoHGXYu/vhfvpOGJswcalvDhp3HIH05AmcMNoPGdlkvJAchb9XCD52jGAue834Yc3PJNrXG6hLvCWdVpyDpcFjcNUzl3dXyccdn2yEBpVhwq0CHOuxg+YjP7irhSOnMRpnZmqx5vJVkJ8jEI+oHs97TBtJ/T5Mpjblq8WTjHVZz5dS/PowBM66SsxPcJK1JU1hHzLsGFUv5VQNZVl+YTze5obQMJfBVNpjx9Z4VdAk4yXUruUbmXnTFXJvu8U+xY4wC7fBOyUvXHGcg4P51TgwNBuPXAsw62Iwmx26GyMPENq90Z2tfqnPa5mdpjUWOoSLWSY08w4TPnttTKyX7SP0aSaC2lNh0P8eG8y3YapMDlwFnWTG+zgoBZ0mhXEOTh6ePny1YBFdf7KJzPX2wsUeH6yw/QUD+bZiJ5sjcLjnhrox5TDc+QgnnjVCEjSeuQ14Y9SsEGKY1sssMtT4sluT6ZmyHjIj+jx3/li5UHHkNd7PrQtRQS6YJncAguehcN0UirXuYZBxW8j8kxxpsflCIvM9jyNMeTJsLzXtDaNZx12Jt8pY1p1aiC6Z6+iwPIaUqm2IiG/B8/6nKD2fgvNlQsblJIBrv/nDC6RGjtCMok3NVnQCxtJPM9xIRWwfZOv7hek3T+Fr12yR545OUZxEhnRXOV+6lzmaqjaEsoiaVz/83zEvr6E2DebU9cpVqjyznOiMWsjoWXk2Ts6KObksZbXyhA0tGsViN4xktiYHWGlNEdYt//bTqwVnU0niMmpdFkrz7vSTzoUK4gteGbjVvkNUen0Z7j8XC7TzpHi7wJrJlu5iixzqcWvzmp8+afNeauR2nTx6p0JvJJjTqK0nSN41qWN+q70oYpiYG0LuoaI4ERF8KapOhDDTIkX2Zfpw+o9X8immzYoh1HFUJFkxaQWVrlhP7Au1SL7ETFjYdBiLVU+izjBGqNxwGlZnP8BzYA/KfE/87J9guYdOHnOAvpScpx7WQeRaXRpp35NA9K7IMukbMy4lT14iZ/iRGJaHkqvC42xYpCMbp2790/8dz/Rgrk3Bgfi7R9GEgEtEp3IBMRsuQ8puXxRuyQ3mL5c4gNe9DD+TLxhrro9zXOUPf1s5nAy6bUtn/WpCR6hMpy39MlRxlyVdxJLJ/9xaqTqWYJB0qfCythz8jUSosrFmc6sb8c0h+F/9Bz+MIl57Hcl/N8wlzSv3cM+fHuYMuy258gFt3s93EueT4E0W68dyb6zlRaor58Iyfee/fXwI+TJkCI140kZSKxvp2TetnJ7vPM4uzgLn3AIljYIALo9r5PWSU1jgfh2mvtH7p5/4ro6FbnlANrbEEyVNDTru7iWS6TyMfErTJV6q04TO5sOEm+91CG5UV+Byk4At6drLO8dfkvzjs1LyYT1NSlyyC0kgXpJpn+eTvB1nuOAleqT5WLBQkB0o3DXxicDiciGcxDzb996GKZszRLh+gIpBj6QvcRwtrokixRefEJ2CBvJXThJJGhRGnlSkctLzg4h+l5/ws08OTl/1xPb1nuwOdxIG4nBEX2z/uUPEjDiyVOUlmaBcRmj2NrIl34NorX3B9e73E90xOShcniQjnN5fgMaFEUx3pyMbfmg9NreU/fR/9O7DS43RNNd/DnVK9iDdf60mn5boktQRWtz67d7C+ea5qE3JQdjjg8zorjntn1qDvxRO/fAbDps5ve9QoEqnVGnFmfsk2iCcmKU/ILviZUn5ZF1uhuIkUdUrS7sN51ZCX+TLposNmHOMFnsu/P6vtOb9uIPsNh14FTeSraMFpF5+NdFb/pxLelvFqZ+1IGvG5AilVRG4qRQC88Jaln1hElu1/wp08h5i6YjNP2aITm5ifu8TSfhJWzp1SAkZCJHQrtAw8irzK6lXnSUMMNFka206kZ5oxbJmTKVrx75GR9FRB5V75Vx0pjlLbKsgf7y2o5t82sjd6KH0obY5mf0qmySrp3BnwzKEE5/dxAXrYazWNY6dG/cA74oGsXuPFVlcczq0piQQaWQ4+5Q1mhJbb1IUoUad1i+hIeOVqN7i38iW9R3CsunXcGWymogZZjDezYKt/D0NtlvsmYHLAUwdokwku0+x60WPyVYNSrgmPbrje42+2kzi+/gMlxxoLBzako9Ll3OhSTJYYbSYRUWXoChIjx0f8ha/9MVgSM5ESgMzSU1fLGnvfk38R2pQtsaebNLJJ0YNJ0T1NzOwLTUFz5r3s1Wt9Wgt7kCMRRKsVxmwzJuV8O2XI7l3TXFEq5wY/aeW2DSFE1FJLRm1socLKHQTOrfWou/2UXgoL2MZCoqsbON61lLVgqy6YWxCuhrTYUbo1ZSQd7wlM6zsIcnNWaRqj4Aa+8XDt88LQR4xTNKvwiqqbzAXbGVmRfaQyPuhQLICThO0cPSqDJLyrb+bTmyMH0S+lOwmk5/ZU6t548lgQSltdVBB7DVN/KY5lmU6nkLd5m9ItqmG5cxoHEsshcumdvhU3hIlLukjhqNn0+DEZaTL+Bip+WhNbbQL0F5sRZve6OHFx7GssGQoC/wQi+65yixNZMDGa+dhTWIPDmZVwN8+hqSFPZB47PlE/DpyqZwF45vdzPgUqyjo3jcRS9tvk8jDSTAafBhyNp/hsHM3WjbnYra+GOsqXuKhrxXdSyfTp/OM6FhuOXXt1eDfO2uIGwcu43a1Avtk5s48tR9hj1kaiuyfoG6dOgv4VoIrK46ge0E98gZlEVfdrXS+jCFfNHsaL9xfyucsf4UGx2dircB4JEjTWfjwaOwK+AM7xmxCQLIYXq83Mc45Dk4BuTiQrcfvijWlStSbGtqd5EOdrcS/xVJxQWcyestTUc06MWL6UehPbID43H3klj6A2FCKXwXB+JLahoDW1WJmXkonzZ7Cv5n+hVfiw3HxagkKDCox0GHEXIPGMNcRr1H3p4j9viYB5f7JyC5gGL/VDevsqxETMoH5JNYicOhtLG6ZLzm0cDB86sfRxcbj6BqzUTRO7COKVAiB7ztT5jrSlUY6f0ZnRz/mKH5FanUnPp3zZPYxlL0K12ZeKZZMVkHAcvSPsU1SDbbvDM82psuwyZbDWbTKcTy2OwO//ZHYba6Ofa0VmC77Gmvmx4MueIwb7zfRSG8Nh8DrCsy6qxJbbHWYfJM5+z8nncjmAQAAAACAAACACwAAIAoAAA==eJxV1nk4F1gXB3B7IWTJyJpQylaSSO73/EiWyKRJkaVQTUIlKiRLpJ8lWyKkol6SpRJlmSEkSzRJKjPVKJUwleI1LfKW53097/xx//w855x7z7n3infPoCvHRcliwIkGFT0QNpSODXZXsH/hNqR426O/1B0PdDdi2UcHiItEYUetHsbnzKa0+p/gYh8D3agLxMMTHnbPU5r0M3xR67EIQeeSwVs6jrYNubDNd4JSQQA2pVnALSIATZ0hmNNmg6u7N6Dw8EYYhFyEhSifWYNaI/ZXXaf3ER4Y88jG6H1/DMUeQMD1PPhWO0PUfxWu/eoBC+tI/OZHmBMWDLMVspSqfJgKZVbiew6GVIRCVQGykjKHUu0aeB7XRG66M65v8EJRvy0OiqyD84JF6NkWgpT1hshU2gBb5xwsyL1D6f8+zDkfzkPukpL0XqMYfWZJOJf/M+xUdNHZN8bKdb7VcdYc7YlbsMtRA4kZa8EnbIv1Aa2Q1e/FbYGrHAXXSLRI1sGg8y7i39vgaJ4bPm71R/b4Wkx02uKly37ozTFA2mNbiAtpQCHLGFYW3XhifxYzHnSyxppt+M2rgRZJ8pBXZB78wuxx/5E3Nk8sw8S/xKm0pRbyyf6Qkv+CnJ5oevNUChXW15ElF0T3igvY9z3w3tqMR7p8xNQH6LalNlRGclHZFgItY224dsgg/WMk9mUbwFVRH0eWakBQQIesaw2wsyxx0ie3h+Nm+TMYJamQl1Eziyi7Dno4n1pG/sLbjs2obPDD9QfqyDAxgqqgKQ4uFOaMzlVAk4fYtzOom0h46QrzVDESTpQm56vLaO/6dyy1LhH1b4aY6ZvtyH1JiGmxQlq1PBT55yHFJBsGLcoIb7ebPEPVdyHs5GI+jsnuBIhppmCgNAZ2wqmowFm0BGmiS0gVp0PeMu/L8yC/UgZCy2tRpbGWqluqJ+OrljdBd9M86pW2oysOXNoVWwWb4RHm5/OUmYm/Y106m7E7Tg/eAybwGtbDQ9xAQPsw0zd5wb777zlkzFYmZ/0okk3/QnZ2z2lWz3X27oQAXSt4wVwLOtAZ7ITHhYfRIedO/trunFOt0yC27sZ/fd3EqtFzMFD4Qp+DPOkr9xlJZR4kPZttUFybDrs8wqdRR4x5fVuB0jhfVYyVtkIIqDs/5T96+0NISJsc+wtR9GMgqQymk1vjKPRTozCeYYiAAEGaJsLBzD4+SGbegAt9ZkLrPkx5hREuhg5UkOSf82h3ayo5XY6k2Mh5nFATMY6O2gw64pOBFJlpWPmLKtLHIjDw5HeWGMyP/3na18ESdC3o/KEG0kw9Tg8U9Sm/OZ4SjJzxvpMHn7j97JlDD0TTJRDFxOlU8CO2RCZ7Kn7SFzW22ESJI26uRAq+MXTn8TDlHj9H93vV6Yb9bFxpu8haX5yGwjV1+iFCkUaejzPv0cYp/32lPipnBr22nIWfIykjUZlTJjeb+hQKaGVFEcYd3TFLYg5SD4QhoKQNQmJ32FBGyaQXKx+A3IVxJrL3V6z+WARLPTfyOeFAlrcW0olxeVK5LEhXx5Mgf1wKWp6/sLEL/VDfP8juWbb+I77ikS62NUeTfbVbg7OGN5FxgwcX5oYjhXMVB6uSIfX7adbp7MyMCo8Q39E81jX3nz5+5h5iPKlQXm1NxXtNSSc1nF6UfsAs/mkcK01N6pXhMT/rK0a1boO4GHGGrbL5/H8+PGynUQXuWkkQ974mvWkphi07Rm7Nx2g9Tx6bKHDGyJ08mKaMsumDt7Bs3xzsHS2f8g4t4qsNSm0Q/OQkHb5lS45iP9KViDO0x/Ec+XVfw7Utypj5IRW9lj2sy6IOC7fKQvgV3+T8xbkIc8J+FmOnNq9G0oz1sHlpSzP2RdNzqSbKiskkr7Y7VOkjjsiA5yxlmzia3rVBy62PtYeNsNn+aVM99ERIDb43UxCneoqiKzbRDvMEOra/ge7m9dLCZ2pQ+SEHlzaIoyGahzKWSmC4pJsJ6BVP1bDFgcwWBG4n3dYG2rpjN+lnbabXE9m0S+0G6Z3hwUP3GNbFkYHCt/l/9EsFeudqYc/FZ1P+x5IxU8Oyx9DiP4l/88hQgeBy8nbX5BR5N1B0iBN+n5MG/+Yk/PFzMeZ3y+HJiWng7Rlg3BP7J2v446Exx6c4E5esYyiqtR9ch1ry6P42+x4KlBQsisKh+0xUo5qtEWyHqeMDplzUzhJ8XrHm4ZKpe6TGrZ6FmF7GR4l2yN3kUBPvRXpc10E6EiFwWToLy/xVkNjwFm1LF5B81ivWZG2DLzHcyfe0fa4Iiz89YarWxQePpV+xkn8tR8b5Ke306yZfcz1I5s+Dn+lycCODcbWoitVf4EX/rSNYENvEJByrJu/yefukmYeKHOnJDGAnZzplNMiTgogLdUlHY+8LYYy43ILf3/zkVC+AxcvEsVVrjE2Mj7K1XrmTPmWQn5U8i8KB/OMUW6VL80M/4VPeGJVJcpEcJAv7Rj38EVEE1zQZmK9eCN0d0/DxlSWUXFbAoDaGGYUqsAK1Fez5DiVy1+YjTcNssj8qxHGZzaWOGxkQHTEAC8+Fh5ocpI+MsQotXlQvqmXdN6ejN0WVxL/60vpAI1bGqYFWuBG9/vIZd20baYXNU3CW8CE+XBWLt5eC66cEAwlt7C4JxVn3DWjLU4D9y1Co+9tO9vR5mReoDkymmR0fME13J5kUHMWfS+Ng9D4L1g8vQ6dkJinltyPHhIMHA+64bCyChvwVGBedMem19qQgs8CPSpgs1a49ROOfK+F0MhRrhmfC9cBDOL+1gvm5SOxYHgHeGkvcF/6b9TlpQiBtFaHGjJUXG7PKcVVKfrqR/i6spPIBQarMVaBG3xg8q0ikP7m6mB7yGzpvWmPVJSeI68dh4D3hp7448K6MhSxvgHnn8hQyPv8YXidzMD9hM10Ls4FD+kkYBwpxopSDUGPvh78WZeAt/2UsjQdyZqxBoMwlXDP0o8zXQ6ze1J161m8hbXVtqpQzxANRX9jsPAGHik9oy2TYzaIwYOaHvDEuLNbEI+ZqHNbxHMIotZJScQLKCy7hfKw2R7fmFEZkt2NNRBnqLjbCwrgMe+7Y4PCFFCwYTIP4Kyuc/CERxWcCMX91BHIexcN0py4tDplNdr/WYFdXKM7o8ZMMNwwqbk3Q2fgVCj5umL7oIIRUw7CgMhAddonIlN4Mp5ooFA2dBm9QGjbytqNK7gmWWO3Cq9vBkIn0RMlRTwSK1iOwIB0mbl6oV49EkNgu+MbEIkf4FI5374Wo4lFk54RA3rIRIYJZUFS/gGSRCDIwCqXhkSy6m91Hr+6noOlzLVIv8XB2Bb6GJ7KgkZiEQ81X0CjxHgbfeonXKQv9GqexRyoZrrFHMHS7FQHVOYjOakZ8VBUGz3TATCUSW0vDEXHPB6Z1nhDgc8dLlWjcEjkGn29/mmM9T7GE5xIs4yJxcVM+OvmT8B/+5szXAQAAAACAAACACwAAUAoAAA==eJxNlHk4lvkXxi2JCL2ihDaRNBVlaRSJ9/t9nvuxpZpKJqlUlpQtZZCyZU9INJHypmUIkRqttspSSOtgyCgVITRCk35vftd0zfnvuZ7rc933Od/7nKuDo/S3/GL69WMws3OGAyJM/eDd9wscUnaDfZAG8ZqDqPXfgYz5i2DcnI/Sc5EI/8sRi8NPIbS7CqmMEUSE9feJfjpBkIStiuZM+Sl9Zm3KY4g32eLTZGXoebxFcOtehDSthn5SLJx4odANj4CEThDqlOW5zgvx8M4XZyTFKlitnF8h7h+CR8uWY8MXdXR8DYSolC1mFpjBjBUgRfFHzPc3xZI5ApQo/YWyU7/Dc68r/eaBK8ikZL4q7vjL4JDEMpR9HGStJaUgyyzGm3v97OqHktBRV4Ck/Czsa9fBrL0a2HnjKHuvoYFOn5bCLZ8/iTlhb8KeDvFE9OO1kLTVhGlrALMneiu2N8eAKU9D1FELLMv0gT68USr7no1ZEIEUO3VWoOnMfYl4Tiuny1HzVieItfhgUNGaiTfwh5t2FnJG0yCaWwx3PXfcvMDimdEWXFcKxiezDATv9oJT3DxWQqSX9tdsJNMK5WhjSzKTu4/H1VjVQMyAj+rPD7FE+F12o9lycPE8K9XiDuiNf4J1T6PwhqbDeOH/Z/BwqigT25NOPdKTmaoVLELuyMK/KBF/Wq7FUN12+HqthEhnEj7Ln4aesR3WJF6BjZU9Nv0TOsbnyZkxGaVZ1ODVbWJo7IfAXTaIYc6xG2NDWEOR42g6mgnlhwnw6lgOBZdQZDvxuGM9Z2Hu20uiU4yslwRsZZ79fJfefSFDT42kgCe6Hv3ye/CoO4OZ3+2IFWJeIM0+aDlgD7etd+BZ74B776XwT+pU8k2/prqLTvW8RaUEn8jafHnmx01RKHXzYio0L+KdhR+GBOEo3uiCzIST2Jf0M9T1FDneL+dw2KJ9jD9qcoCuvxpO268X0+w/L5DbDXkQfVOKzV6ZGEAUjFfvh59HBHRvX0duSCy+po/jfOzdIJCmY/y38pO9Rfkq90lhkAv9eNaP3hi6hnk9XYitD0PzUhkuKEYHC9fJsxrGrayaF497XeFnVdCrQf/lh2ozqYhCPu31k2f6VG+Shl94nPgf+y2nsLcsww/yuObmcKt27deWTySfIHzdM1wNLcbNd7rfeZXUViredp5+GRdHW84ZU2+PYKb0Vi4MtCxRbG+LS8VdbGD7D1Dz5nEjd8dzCcWX8XzqzO/+j18PoSFKJeRjzxxa/iKK/Nb9Ay0V+nxsqmr97b/G+WF8ulgL75wELNvF4xa7PkBKp8h3ffQdodfMl9Ki5Dl0L91DXwclkIRJ2hDEpCNn3QFokGwMbbDC5MuxqHHmcR/sfPEh6afv+vIHDKjarRNUZug9/fvNeaIkvp32zG2nDz15nJ2JMFPnk9iPQYb4s2ju2O3oLZXiwuw6+SL/qdzae6Tq9EQ6Amnmmj6PcoWVZI3PDPRmFmJzKEVucQtav3yGnlgB5KJU8cqhdEz/4q5DpK2piujfGiTDbapUy92Vlu/fQVctnUj7lF9T/6ompO/zhe2XSARcdhnTX1aaAx+7M9/7T5Pv4va42ZL6rCVEoUue7Hc04+v5rOHnrtHiXx9RY742i/JjotzIDdNF/CK1cOQuX4TApU7Mf/1P1pCgbiaPSecnSv1TG6nIy93Er8aIz0KCO1gUjgjhe+mulhjTLxC+494sL/zL7vxdzVL/93LSnppFJoa50SDtS+T0iUeksXIcoz8lGWni6xB7JgGFybGYod6PG+pqTJp02ndeP6Ea2mfiSfLsGoJkdTqYOJOMRGqQluphktT0Gj7yZ7Ch6jBqXDPwXri/cQ+y4Ki+HZV9nhYnZMvgtHU6bSzMIsGzi4jHhYXU2cGASDhp0GLNG/y3ppGYLm4H07KTyGvKxuQ9PO7H/mjoL06EIGf99wwcsBOQkzKlpER/lHTZxRPz/DfExGcRrTSsg6cfj7vVFI2niZnY6cLjkhy6cKwnG4uZbd950XWzuEFHHv2n0JpKKdQR20O1JPCdHym/K85NOv0Ko4MZkJ59Bi8KKpFuLcqJWBeixK+N/Ze/qShCP0wQodsPG9G+kDDyVWkCPfuJT+I21SFFxowdJ7xLk41m4nlOM+6INCBExB+OT+KRqbJ2LAeHj+tyo8mPyLkwDeK+xpUMpkQQ9bLr/JX0Mqv2LBqn0oRzCHDCrc/DWK5bj0XtKbgokYKMCP2xHrqlzS0PjPclMf7m9IXLIzLFWJ4aVo+nN9TvwdxGhuvcy+NahTvZsV14D4zT8EjnJJQ5jo2vFIXO2QQLqZWOJKZrBTXzLCUtjtI0WrKD2OxIozuEWUnd0YyWzVnwWJIMvu4DqNoUYbPrK0zpLIdIYyyc7YJI931Py/Tud2TipEAyZeNLctdsKk1epUbrCsMIG30FKwJaEObNYdSNxxX75CHSOhiBPY1Ico9CaogWMW9MsCp+d5hEJTuRqrZtdEryMNHem0RUsv3Mop5fhFVnFBQUffGzu7CHLUM4GH0J/L4TCLOshUZvCe6qvSKTHbSI+IvdJExXhNasMqZ52cV8LuYBq7tgAhcSFIM79jfHMmvaKMclWgZA1ssDXGAVYiXWQG/jCX519SruEC+M1Na9Jy3O1WTOMzGqWHMGLjJvMZrcgc8eZ1H2UJb7y60K43JPgz9yCK/E5LiXVZsRIZ2Ajsp4EvR6ooV7lAwdn/GRvHV9SrhVVdBcXY+12T3IW/4Biiumc7yEm7hYdQhtn3SgvMMAo0d0UeQxG68GIkjdiLrFsZwhUuJ0kvBHJlGlGQvHPO/erAONHGvUuw3hdlwyVk49jgqtYLRt8UVk6K948qEW+RlzMcCJ04mJtjTvSSr5KLGbDszezGg3XIPcORtcCfCDgv0B2Pu9hK5YMCRra6Eo8ytmvU/CirmxuCDcrerIh2SpmRFmuR+kuStaqaDEmXGoz2Yd+6NQl2POGix4jxqJRLiXeWGe4SnosItw6VIkjivPwJK4WJR2NdDcL9J0xuzLVLR0EjN4UYUZ3nKImVZdiGVb32BkJ49jvSsQIPDGmmsfIKvzGAsq1qM4rh6yeW3YRprolZ9MaJTAmknTVGXm3tdktEzOYcBOns1f74W1HjzO1UUFzZKbEPTaExsMPXB141VsSYlFt9sRDBckMR3cVGa63RfKLrVmisrdmZl/W7AFTWH4J+YUKqfM5ERGjkCp8yaYw6cxLyIdvSoJGKV+oL2JqD99lhlV7KJ7ZgkYQct61sA5AtlShbApicV9fgucVU5ihkwCdENK0f/SCB4DTlA9aYljrA068QmxSc2ouhSH8/M8IAhSQFHYXMRvG2DvyDxl+x4UsX8k2GBU1QTp2b2o9OVxDmmt0Gy7iE1S8XDi/4HZX6S5UdcB3G6W58wdetHSPpkz0pHmbvo8w6aX4zjz5Cc42TCK6Fml8H4rwIv2eiwPn4zK4Qr4mFTAUNsGykrdWBpSAnEFOXaa8N492JWFUMNyEOHs/gc207oWAQAAAACAAACAIgAAlQ8AAA==eJwt2Xt8znUfx3HDRGvmNIchKedDFNd1OXUQk1OlIm4h5WbC7nbTTCoUksOcRZrzYRPNHK8tm7HZsPNm59mGkrMOmlNu3b3eH/89Hx4/1+P1+Dw+v9/1u767kOt5eEqBf3THJXcclZdGHsCJEe2cVQsrHNjzyTTHx4M/deLs3pmOaflx8vbr2Y491R7Kx+POOKY2bubCPePzHMu6vCSfych37B70nny/VaHj1LjZcmRFkeOPuGVy2qcljkopm+RRi886fPL3ygNTSx1NL8TLL3mVO9rfzJSrdjnn6H6/XG69+Lzjwj/947NfiO49JU39+G6tvurHsXe8nfTjxLZZ6sfNfHLVj6fczVM//q4gX/24UmaB+vFvNYvUj30DitWPa4ZbP9562Prxv58oUz++1dj68eE+1o/PnLb+MamO6LzPrB+H5fZWP/5yY3f140HzrR9XNDijfuzTwPrxCbf142ZtCtWPg9dZPw4qtH5c+bL146EjStWP68yxfjw5xPrxOLf148RI638nqWP0uFDrx29fr65+HHxtgvrxq7NrO+nHYXG2P/j7Obnqx6u6Wz8eUmzzx+EDrR93PGP9+FCts+rHM7pZP/bqb/04/SPr1/8NsH78Rx/rfyO+ZXTLGRfUj8/Py3HQj53r+qkfR/n3UD++E5mlfjxhuO0/nt3G9h8/f9r2Hy9tXaJ+PO8T238cHFOsfvx3b9sffO8L2388/3Hrx58MtH78wlTr7x/TNLpRLZs/jlmdqX48PbWv+nGHouHqxwnTajvpx/0jc9SPf3zUjwcOLVI/Tg2w+xfHh1s/3utr+4PzAq0fV0q2fnypi/Xj7tutH6/9zvp7H/CNXtTe+vHTUdaPE2JfVj/e33C6+vGm0F7qx1tSf1c/3tHP+rF3Up76cWxZgfpxgzesH9dZZvPHz421fty2tfXjpgFl6schBeXqx+/5W3+PH7yjmw9LVT+++XuG+vGNum3Ujzf7zlU/7nBktPrxBs/mTvrx655n1I8frLV+vKXc+vHfj/pxRZz149iLJerH+1taP94x3vrx+9Vs/nhUP+vvEu4Z7bs3Rf14zx7rxznTmqoft1z8qfpx48az1I87N/dXPx79Xo768cZfc9WPh9SwfhxcXKh+XHWc9eMT0daPL9ayfhzRzfrxthk2f/zg8jn1D3/lL3e62/px2w3Wjzf92kD9+NjNYPXj43WXqB9/MHGC+vHdvNpO+vHfk3LUj7/4OE/9eMXRAvXjMzVL1Y/Hd7Z+PCzorPrxZ6dK1Y+3PWX9+NQM6x/gvOY+VM/68bnz6erHS5tVV7/+3TlB/dg/ZJ368Vf589SPg1a/qn7sXJ+tfvx9aK76scf7JerHjx0vVD8e9n2x+nFIZevXNXWsHx/bX6Z+3PT7cvX3bFfiTth/Sv24T1vrx5Hv2Pcv9ps5Wf34xv3N6se1Gy1TPx4VO1n9+px9TZz049hXstWP4+7kqh+77uWrH9/7tlD92Hdysfpx115n1a/PX12qfvzl9TL1d3wy1d23nfXjkVfS1I8f1vBUP17vP079+M0w68fz23ynfvxFyFfqx7P9eqsfT/zG+nH14daPjwZZP/Yeaf24dXvrx9vOl6gf30qxfhz/ifU3q3PEXdbmpPrxw0up6se9/ndT7294Ss4w9eM63uvVj2M/3Kl+nDV3lfqxV8lE9ePj62s46ccH2merH+86l6t+3PLdAvXj0r8K1Y+7TilWP263p0T9uK5fqfprVdvtLn3S+vE7NW3+uGL7HfXj0QNGqh9/83qY+vFzv+xXP06J2aJ+3PXmPPXj3WFO9eN9sXb/4mnVz6gfN6mXr36c1dH6cfMG1o+bDrd+vLP8rPor31/vPlGQpH7sfNnmjydc+Vv9eH/IGPXjov9uVD8+vS5G/Xj92kj144L6a9WP1/YdqX4cM+aK+nHwliz14zqtctWPl2/OVz+uubVQ/bjztGL14+N/laj/zxuL3I/3sH68b2uK+vGeow/UjwMLRqkfu7dsUD+uPeqo+nHQjv3qx1/f3qR+PDQkWP348opGTvrx8NBM9eOzVawft5xg/fjjN6xf11e3frx3hvWnJga7h2aeUD9uc976ccWtG+rH7WfZ/uNOHrb/OP5aovrxi9vj1I8P+P6gfjxqySL14/OP9VI/jplwTv24ZmyW+vH2mFz14+DSAvXjlZFF6sfD8ovVv3f3MPf+jET14xUBp9WPr1UtUj8OrzZI/Xhs/Gr1454/WT8O2ZKofnwxIEb9ODBhnfrxgU3vqh/XHOnlpB/PeS9T/Xhm6Bn149/m5Ksfe71VqH78bkKR+leucrj/vcf6cWGo9eP2nQrUj6N8BqofH721WP04ZdtB9eP3n/pR/dhnXpT6ccLOMPXjnVXGqx/fquenfpwRWqR+PNsjXf14ckS2+nH43Fz14x/T89U//VNf95Yqx9WPfS8mqx/3aJ+qfnzIu6/68Z/9V6gfT+l1TP3455Wn1Y+bBKWpHwfcPq1+vOBBpPrx5VtR6sf1k2c46ccVA5c46ccPiyc56cd9my120o97J6x00r8/+erhY3WOqR+3C7R+fKdGivqx7+d91I/X3V+ufjynhfXji29lqB/P3pysfpzx9UH142WLVqofl0cOVj8eO6me+vGR6lPVj9OOhasfF+3bpn78fniG5v/JN98fbnQ7Xv24yVPWj9/6+LT68cmKV9SPU7dbPx61PV792OvR/PHCr5PUjw+mH1I/jhr4rfpxZIu31Y8bbkrV/uAI3yztj64vzNH+4K7Ftj94UaLtzxdpQw8PT7X54wmTbP9x9kfWjxfcsn48c7H142WvWz9utSFN/XjE5lPqxx+cPKJ+/MLzm9SPa30+Tv24UqVs9eMVzTPVj1ePtn786TLrx2vGWv+ThRGHvnRYP/69vs0frxhi/fiN76wf5zexfjx9xGH1432PHVc/vr3mtPqx55bj6sdTY3apH/88KUj9OCLpV/Xjq1Xs/sVPJNr9i28EWj9+abj1L8nu5Kj2gfXjJ5ZYP34twPpxQr6dP+DpTwapH//+VLj6cXFOvPpxy0Y2f/yvVUnqx52L7f7FTf76XP34mVUe2n8889009ePVftaP8yrOqB+PvJOn/ryhHZxNrtr+48b1rB9fc1k/fuuf30H043Zfv6Z+/NulNerHtfedUD8OjE1QP146J179+KuTu9WPY/5eqH7coJW3+vFjI60ft21k/Thnt/Xjd36w/m0jv3Hu6Wjzx/OTk9SPO+ScUj+e0TVV/Tgiro/68eyry9WPXUcOqR979T2qfvxFYIz68eoae9WPK2rNUz9e3slP/bhVa+vHnq9aPx68y/rxppXWf3ZRvrM83eaPb3paPz7R1vpxcJ8U9eOEs83Vj5+pNkf9uEOivb/hRc0OqV+f86Hdv7jhyAj146dfWa5+PCiwg/pxko/145gXstSP38/KUT/2uZqr/sWjvVzn21k/HrHqhPpxaNhJ9eNuP59WP2598arOr3CnyLfVjyPy16kfX+lp37/45flR6sftau9QPy7+4yv144ce7dWPBySnqh9vaGH9+ne39eNVm60/PLi9a/xU68c/JFg/bnDY+vHRm4Xqx26fVPXjCzP7qB9HnlqgfvxOq13qxxHNd6kfBy7crH684OEC9ePs8daPSx5YP/ZKyVQ//qyv9eP/+Vv/idBBrgcjrR/PGmj9+Cdv68d3h9v8dc25FPXj2ndrqR8/f+c/6sfFDb5TPx5eEq5+vKfeRvVj/+T56sd9Qp3qx9XL7PmPy9dbP7462vpxz1et/9yOya55A6wfO960fryxr/Xj2dOtX9c0sPlj59sZOn/DsW381Y/79f1a/XjQ45vVjz26rFM/9ls6V/14c0439eOS5vb8x7M62v7g48usHxcttf6HZfNdpWusH7cLtH7cq7P146hG1o+n/Gjzx/deSVO/7Pe0+vHynh+pH+cmr1Y/9stYoX7svvaZ+vFCVxf14w1R5erHXTvY/HH1IdaPj31o/d7X1rj+HG3PT+ybY/14/mDrx1M9rR+PPWr9OGqU9ePnh13U+RtO6DxE/bjlmwvVjyf3W6h+7P/jHPXj8tI26sezqmSoH5d9ZM9PfGyLPT9x4VR7fja+s8O1cYf14w+OWD/uWm79uFUz68evhVg/3nEpVf0486V09eO9PWuqHw97OFn9uEfTOerHYy4FqB/XP9JJ/bjeLtsfHHXQ9gfHP7T544Mv2vzbVjnsGhdv+4OvO6wfp61JVj8euPaU+nHOOuvHo5vb/HHTBOvH5ecu6vwNd4ofon58IekT9ePPd05WPw6d3UL9eMU4u3/xplb2/oav+Nj7D15TZvN3+SS7buTY/HFuJfv+wl7jbP542GCbPy7ItX58u4P147c2WD/e7Z2pfryyaQv14zG//Ev9OLFrP/XjJQG+6scf97TzExyRZP265o7143kue3/r1zjfdb1hgvpx3V+sH99tYN+/+HUP+/7FQQvs+YPDyq0fL22WoX58IMT68db02zp/w6dzR6gf/yfwRfXjv5b6qB/nrb2qfvx0mPXjPo/eP/GhS9Y/tPUvrpRJ1o8dBdaPX21u/dgjweaPf/ewfjxrkfXjgvs2f3yqh/XjqueK1Y8nHXtW/Xhymf3+xV9uq6x+/NFgOz/E+/3s/BNX7pGnftx6pfV/0OW264HLfr/j9Hft/RP/1MH68cRD1o9vvmD9uHS39eNOTWz+eO4S68fvpVXV/ugzO3VWP178bXX144TBl/X+jwMv2/kDDtibq348PczOT3BkvQL1Rzer0m3Bf60ft/7c+vGLr1s/Tsq3fjwjxPqxq2G6+vG3PtaPb862fpzq/5Pmj50rPdSPJ3a5q/MffHCA/f0RXzpu88c/eNv5Ca7lWaB+vDq0UP3xLb26bXXb+RXuP/Ck+nH6o/dnHL3Y9h8Hnbd+vLa79ePru6wfv+iXpX7caoPtD/YIvqbzQ5zy6O9feOYIO3/DPhPz1I/zl1k/7lzJzn/w3CA7/0luX7db5jHrxwf/sPnjDS3s9wt+tqv147hY68d1O1o/fizQ+nHXwTZ/HNYnS/34dg87f8YNV+WoH2d3sX4cO8368eAH1o+3TrF+nDvI+tOfa9xtdJz14x4Tbf747e7Wj8N3Wb+uibF+nHXK9h/HVbd+/FQl68d1X7Z+7DXH+vHKR+fP+OBY69c12daP79Wy80N8u8D2Bz/jtv3Jcz3TLXW3nd/inyqsH2dHPvr9+I/vVbPfX3h+/TT144KvbP7YMcv68bKb1o+vjLG/X+CijTnq1+eXWT8+t8XOz/Gz9e38Fi/0tn482GHzx96jixz/B+aOPr8=AAAAAACAAAAAAAAAAAAAAACAAAAAAAAAAAAAAACAAAAAAAAAAAAAAACAAAAAAAAAAAAAAACAAAAAAAAAAAAAAACAAAAAAAAAAQAAAACAAABIPwAA2g8AAA==eJwt2mW01OUaxmH3pkvcdCvdIN0g3SDdIN146AbpBukG6QbpBulG6cajkgp6VFBQ0DP/Ndes9ay57vfj7+OsiXrnnXfeeyf8iQhdFCfi4C3SDpyYg7doduAkHLxFtwMn5eAthh04GQdvMe3AyTl4i2UHTsHBW2w7cEoO3uLYgVNx8BbXDpyag7d4duA0HLzFtwOn5eAtgR04HQdv79qB3+fgLaEdOH3oPtA6yg6cgaN0zcAZOZGuGTkTJ9Y1E2fmJLpm5iycVNcsnJWT6ZqVs3FyXbNxdk6ha3bOwSl1zcE5OZWuOTkXp9Y1F+fmNLrm5jycVtc8nJfTaZyX84XuQ63T24Hzc3pd83MBzqBrAS7IGXUtyIU4k66FuDBn1rUwF+EsuhbhopxV16JcjLPpWoyLc3Zdi3MJzqFrCS7JOXUtyaU4l66luDTn1rU0l+E8GpfhsqH7SOt8duBynE/Xclye8+tanitwAV0rcEUuqGtFrsSFdK3ElbmwrpW5ChfRtQpX5aK6VuVqXEzXalydi+tanWtwCV1rcE0uqWtNrsWldK3Ftbm0xrW5Tug+1rqsHbgul9W1LtfjcrrW4/pcXtf63IAr6NqAG3JFXRtyI66kayNuzJV1bcxNuIquTbgpV9W1KTfjaro24+ZcXdfm3IJr6NqCW3JNXVtyK66lcStuHbpPtK5jB27DdXRtw225rq5tuR3X07Udt+f6urbnDtxA1w7ckRvq2pE7cSNdO3FnbqxrZ+7CTXTtwl25qa5duRs307Ubd+fmunbnHtxC1x78KbfU+FPuGbr/aN3aDtyLW+vai3tzG117cx9uq2sf7svtdO3L/bi9rv24P3fQtT8P4I66DuCB3EnXgTyIO+s6iAdzF10H8xDuqusQHsrddB3Kw7i7rsN4OPfQeDiPCN1nWve0A4/knrqO5FHcS9dRPJp76zqax3AfXcfwWO6r61gex/10Hcfjub+u43kCD9B1Ak/kgbpO5Ek8SNdJPJkH6zqZp/AQXafwVB6q61SexsM0nsbTQ/e51iPswDN4hK4zeCaP1HUmz+JRus7i2Txa19k8h8foOofn8lhd5/I8HqfrPJ7P43Wdzwt4gq4LeCFP1HUhL+JJui7ixTxZ18W8hKfouoSX8lSNl/Ky0H2h9XQ78HKerutyXsEzdF3BK3mmrit5Fc/SdRWv5tm6ruY1PEfXNbyW5+q6ltfxPF3X8Xqer+t63sALdN3AG3mhrht5Ey/SdRNv5sW6buYtvETjLbw1dF9qvcwOvI2X6bqNt/NyXbfzDl6h6w7eySt13cm7eJWuu3g3r9Z1N+/hNbru4b28Vte9vI/X6bqP9/N6XffzAd6g6wE+yBt1PciHeJOuh/gwb9b4MB8J3Vdab7UDH+Wtuh7lY7xN12N8nLfrepxP8A5dT/BJ3qnrST7Fu3Q9xad5t66n+Qzv0fUMn+W9up7lc7xP13N8nvfrep4v8AFdL/BFPqjrRf6aD2n8NV8K3TdaH7EDX+Yjul7mK3xU1yt8lY/pepWv8XFdr/F1PqHrdb7BJ3W9wTf5lK43+Raf1vUW3+Yzut7mO3xW1zt8l8/pepfv8Xld7/F9vqDrff6WL2r8LX8Xuv9qfckO/D1f0vV7/oEv6/oDP+Aruj7gh3xV14f8iK/p+ogf83VdH/MTvqHrE37KN3V9yj/yLV1/5J/4tq4/8TO+o+szfs53dX3OP/M9XX/mX/i+xr/wr6H7n9bf2YF/4+90/Y1/5+91/Z1f8A+6vuCX/EDXl/wHP9T1D/6TH+n6J7/ix7q+4tf8RNfX/Bc/1fUv/pt/1PVvfsM/6fqG3/IzXd/yP/xc13/4X/5Z4385IvixMyLc+lc7cGRE2L/qGsnRIsL+TddoHD0i7N91jc4xIsJ+oWsMjhkR9ktdY3KsiLD/0DUWx44I+09dY3OciLBf6RqH40aE/VrXuBwvIuy/dI3H8SPC/lvX+JwgIuw3uibgdyPCfqvru5wwIux/NE7IUaHv97QOukZxIo7QNREn5khdE3MSjqZrEk7K0XVNysk4hq7JODnH1DU5p+BYuqbglBxb15SciuPomopTc1xdU3MajqdrGk7L8XVNy+k4ga7p+H0O3hLagdOH7gOto+zAGThK1wyckRPpmpEzcWJdM3FmTqJrZs7CSXXNwlk5ma5ZORsn1zUbZ+cUumbnHJxS1xyck1PpmpNzcWpdc3FuTqNrbs7DaXXNw3k5ncZ5OV/oPtQ6vR04P6fXNT8X4Ay6FuCCnFHXglyIM+laiAtzZl0LcxHOomsRLspZdS3KxTibrsW4OGfXtTiX4By6luCSnFPXklyKc+laiktzbl1LcxnOo3EZLhu6j7TOZwcux/l0LcflOb+u5bkCF9C1AlfkgrpW5EpcSNdKXJkL61qZq3ARXatwVS6qa1WuxsV0rcbVubiu1bkGl9C1BtfkkrrW5FpcStdaXJtLa1yb64TuY63L2oHrclld63I9LqdrPa7P5XWtzw24gq4NuCFX1LUhN+JKujbixlxZ18bchKvo2oSbclVdm3IzrqZrM27O1XVtzi24hq4tuCXX1LUlt+JaGrfi1qH7ROs6duA2XEfXNtyW6+ralttxPV3bcXuur2t77sANdO3AHbmhrh25EzfStRN35sa6duYu3ETXLtyVm+ralbtxM127cXdurmt37sEtdO3Bn3JLjT/lnqH7j9at7cC9uLWuvbg3t9G1N/fhtrr24b7cTte+3I/b69qP+3MHXfvzAO6o6wAeyJ10HciDuLOug3gwd9F1MA/hrroO4aHcTdehPIy76zqMh3MPjYfziNB9pnVPO/BI7qnrSB7FvXQdxaO5t66jeQz30XUMj+W+uo7lcdxP13E8nvvrOp4n8ABdJ/BEHqjrRJ7Eg3SdxJN5sK6TeQoP0XUKT+Whuk7laTxM42k8PXSfaz3CDjyDR+g6g2fySF1n8iwepessns2jdZ3Nc3iMrnN4Lo/VdS7P43G6zuP5PF7X+byAJ+i6gBfyRF0X8iKepOsiXsyTdV3MS3iKrkt4KU/VeCkvC90XWk+3Ay/n6bou5xU8Q9cVvJJn6rqSV/EsXVfxap6t62pew3N0XcNrea6ua3kdz9N1Ha/n+bqu5w28QNcNvJEX6rqRN/EiXTfxZl6s62bewks03sJbQ/el1svswNt4ma7beDsv13U77+AVuu7gnbxS1528i1fpuot382pdd/MeXqPrHt7La3Xdy/t4na77eD+v13U/H+ANuh7gg7xR14N8iDfpeogP82aND/OR0H2l9VY78FHequtRPsbbdD3Gx3m7rsf5BO/Q9QSf5J26nuRTvEvXU3yad+t6ms/wHl3P8Fneq+tZPsf7dD3H53m/ruf5Ah/Q9QJf5IO6XuSv+ZDGX/Ol0H2j9RE78GU+outlvsJHdb3CV/mYrlf5Gh/X9Rpf5xO6XucbfFLXG3yTT+l6k2/xaV1v8W0+o+ttvsNndb3Dd/mcrnf5Hp/X9R7f5wu63udv+aLG3/J3ofuv1pfswN/zJV2/5x/4sq4/8AO+ousDfshXdX3Ij/iaro/4MV/X9TE/4Ru6PuGnfFPXp/wj39L1R/6Jb+v6Ez/jO7o+4+d8V9fn/DPf0/Vn/oXva/wL/xq6/2n9nR34N/5O19/4d/5e19/5Bf+g6wt+yQ90fcl/8ENd/+A/+ZGuf/IrfqzrK37NT3R9zX/xU13/4r/5R13/5jf8k65v+C0/0/Ut/8PPdf2H/+WfNf6XI4I/1UaGW/9qB46MDPtXXSM5WmTYv+kajaNHhv27rtE5RmTYL3SNwTEjw36pa0yOFRn2H7rG4tiRYf+pa2yOExn2K13jcNzIsF/rGpfjRYb9l67xOH5k2H/rGp8TRIb9RtcE/G5k2G91fZcTRob9j8YJOSr0/Z7WQdcoTsQRuibixBypa2JOwtF0TcJJObquSTkZx9A1GSfnmLom5xQcS9cUnJJj65qSU3EcXVNxao6ra2pOw/F0TcNpOb6uaTkdJ9A1Hb/PwVtCO3D60H2gdZQdOANH6ZqBM3IiXTNyJk6saybOzEl0zcxZOKmuWTgrJ9M1K2fj5Lpm4+ycQtfsnINT6pqDc3IqXXNyLk6tay7OzWl0zc15OK2ueTgvp9M4L+cL3Ydap7cD5+f0uubnApxB1wJckDPqWpALcSZdC3FhzqxrYS7CWXQtwkU5q65FuRhn07UYF+fsuhbnEpxD1xJcknPqWpJLcS5dS3Fpzq1raS7DeTQuw2VD95HW+ezA5TifruW4POfXtTxX4AK6VuCKXFDXilyJC+laiStzYV0rcxUuomsVrspFda3K1biYrtW4OhfXtTrX4BK61uCaXFLXmlyLS+lai2tzaY1rc53Qfax1WTtwXS6ra12ux+V0rcf1ubyu9bkBV9C1ATfkiro25EZcSddG3Jgr69qYm3AVXZtwU66qa1NuxtV0bcbNubquzbkF19C1Bbfkmrq25FZcS+NW3Dp0n2hdxw7chuvo2obbcl1d23I7rqdrO27P9XVtzx24ga4duCM31LUjd+JGunbiztxY187chZvo2oW7clNdu3I3bqZrN+7OzXXtzj24ha49+FNuqfGn3DN0/9G6tR24F7fWtRf35ja69uY+3FbXPtyX2+nal/txe137cX/uoGt/HsAddR3AA7mTrgN5EHfWdRAP5i66DuYh3FXXITyUu+k6lIdxd12H8XDuofFwHhG6z7TuaQceyT11HcmjuJeuo3g099Z1NI/hPrqO4bHcV9exPI776TqOx3N/XcfzBB6g6wSeyAN1nciTeJCuk3gyD9Z1Mk/hIbpO4ak8VNepPI2HaTyNp4fuc61H2IFn8AhdZ/BMHqnrTJ7Fo3SdxbN5tK6zeQ6P0XUOz+Wxus7leTxO13k8n8frOp8X8ARdF/BCnqjrQl7Ek3RdxIt5sq6LeQlP0XUJL+WpGi/lZaH7QuvpduDlPF3X5byCZ+i6glfyTF1X8iqepesqXs2zdV3Na3iOrmt4Lc/VdS2v43m6ruP1PF/X9byBF+i6gTfyQl038iZepOsm3syLdd3MW3iJxlt4a+i+1HqZHXgbL9N1G2/n5bpu5x28QtcdvJNX6rqTd/EqXXfxbl6t627ew2t03cN7ea2ue3kfr9N1H+/n9bru5wO8QdcDfJA36nqQD/EmXQ/xYd6s8WE+ErqvtN5qBz7KW3U9ysd4m67H+Dhv1/U4n+Adup7gk7xT15N8infpeopP825dT/MZ3qPrGT7Le3U9y+d4n67n+Dzv1/U8X+ADul7gi3xQ14v8NR/S+Gu+FLpvtD5iB77MR3S9zFf4qK5X+Cof0/UqX+Pjul7j63xC1+t8g0/qeoNv8ildb/ItPq3rLb7NZ3S9zXf4rK53+C6f0/Uu3+Pzut7j+3xB1/v8LV/U+Fv+PwNgp38=AQAAAACAAAAYFQAAiQcAAA==eJwl2IMOIFoSQMHBvrFt27Zt27Zt27Zt27Zt2za2kklufcJJd9/AAQIECEJwQhGWCEQmGjGJQ3wSkZQUpCYdGclCdnKRlwIUphglKUN5KlGVGtSmHg1pQnNa0ZYOdKYbPelDfwYxlBGMZhwTmcJ0ZjGXBSxmGStZw3o2sZUd7GYfBznCcU5xlgtc5ho3ucN9HvGUF7zmHR/5wnd+8ZdAAQME+I9ghCQM4YlEVGIQm3gkJAnJSUVaMpCZbOQkD/kpRFFKUJpyVKQK1alFXRrQmGa0pA3t6URXetCbfgxkCMMZxVgmMJlpzGQO81nEUlawmnVsZAvb2cVeDnCYY5zkDOe5xFVucJt7POQJz3nFWz7wmW/85A8BAwUI8D+CEoLQhCMiUYhOLOKSgMQkIyVpSE8mspKD3OSjIEUoTinKUoHKVKMmdahPI5rSgta0oyNd6E4v+jKAwQxjJGMYzySmMoPZzGMhS1jOKtaygc1sYyd72M8hjnKC05zjIle4zi3u8oDHPOMlb3jPJ77yg98ECOwRhOCEIiwRiEw0YhKH+CQiKSlITToykoXs5CIvBShMMUpShvJUoio1qE09GtKE5rSiLR3oTDd60of+DGIoIxjNOCYyhenMYi4LWMwyVrKG9WxiKzvYzT4OcoTjnOIsF7jMNW5yh/s84ikveM07PvKF7/ziL4H+p3+CEZIwhCcSUYlBbOKRkCQkJxVpyUBmspGTPOSnEEUpQWnKUZEqVKcWdWlAY5rRkja0pxNd6UFv+jGQIQxnFGOZwGSmMZM5zGcRS1nBataxkS1sZxd7OcBhjnGSM5znEle5wW3u8ZAnPOcVb/nAZ77xkz8E/E//BCUEoQlHRKIQnVjEJQGJSUZK0pCeTGQlB7nJR0GKUJxSlKUClalGTepQn0Y0pQWtaUdHutCdXvRlAIMZxkjGMJ5JTGUGs5nHQpawnFWsZQOb2cZO9rCfQxzlBKc5x0WucJ1b3OUBj3nGS97wnk985Qe///s3+AMThOCEIiwRiEw0YhKH+CQiKSlITToykoXs5CIvBShMMUpShvJUoio1qE09GtKE5rSiLR3oTDd60of+DGIoIxjNOCYyhenMYi4LWMwyVrKG9WxiKzvYzT4OcoTjnOIsF7jMNW5yh/s84ikveM07PvKF7/ziL4GC6p9ghCQM4YlEVGIQm3gkJAnJSUVaMpCZbOQkD/kpRFFKUJpyVKQK1alFXRrQmGa0pA3t6URXetCbfgxkCMMZxVgmMJlpzGQO81nEUlawmnVsZAvb2cVeDnCYY5zkDOe5xFVucJt7POQJz3nFWz7wmW/85A8Bg+mfoIQgNOGISBSiE4u4JCAxyUhJGtKTiazkIDf5KEgRilOKslSgMtWoSR3q04imtKA17ehIF7rTi74MYDDDGMkYxjOJqcxgNvNYyBKWs4q1bGAz29jJHvZziKOc4DTnuMgVrnOLuzzgMc94yRve84mv/OB3sH9Lf2CCEJxQhCUCkYlGTOIQn0QkJQWpSUdGspCdXOSlAIUpRknKUJ5KVKUGtalHQ5rQnFa0pQOd6UZP+tCfQQxlBKMZx0SmMJ1ZzGUBi1nGStawnk1sZQe72cdBjnCcU5zlApe5xk3ucJ9HPOUFr3nHR77wnV/8JVAI/ROMkIQhPJGISgxiE4+EJCE5qUhLBjKTjZzkIT+FKEoJSlOOilShOrWoSwMa04yWtKE9nehKD3rTj4EMYTijGMsEJjONmcxhPotYygpWs46NbGE7u9jLAQ5zjJOc4TyXuMoNbnOPhzzhOa94ywc+842f/CFgSP0TlBCEJhwRiUJ0YhGXBCQmGSlJQ3oykZUc5CYfBSlCcUpRlgpUpho1qUN9GtGUFrSmHR3pQnd60ZcBDGYYIxnDeCYxlRnMZh4LWcJyVrGWDWxmGzvZw34OcZQTnOYcF7nCdW5xlwc85hkvecN7PvGVH/wO+e/gD0wQghOKsEQgMtGISRzik4ikpCA16chIFrKTi7wUoDDFKEkZylOJqtSgNvVoSBOa04q2dKAz3ehJH/oziKGMYDTjmMgUpjOLuSxgMctYyRrWs4mt7GA3+zjIEY5zirNc4DLXuMkd7vOIp7zgNe/4yBe+84u/BAqtf4IRkjCEJxJRiUFs4pGQJCQnFWnJQGaykZM85KcQRSlBacpRkSpUpxZ1aUBjmtGSNrSnE13pQW/6MZAhDGcUY5nAZKYxkznMZxFLWcFq1rGRLWxnF3s5wGGOcZIznOcSV7nBbe7xkCc85xVv+cBnvvGTPwQMo3+CEoLQhCMiUYhOLOKSgMQkIyVpSE8mspKD3OSjIEUoTinKUoHKVKMmdahPI5rSgta0oyNd6E4v+jKAwQxjJGMYzySmMoPZzGMhS1jOKtaygc1sYyd72M8hjnKC05zjIle4zi3u8oDHPOMlb3jPJ77yg99h/n32BSYIwQlFWCIQmWjEJA7xSURSUpCadGQkC9nJRV4KUJhilKQM5alEVWpQm3o0pAnNaUVbOtCZbvSkD/0ZxFBGMJpxTGQK05nFXBawmGWsZA3r2cRWdrCbfRzkCMc5xVku8H9fh8Hi
  </AppendedData>
</VTKFile>
