# Supplementary material for: Immersed Boundary Models for Quantifying Flow-Induced Mechanical Stimuli on Stem Cells Seeded on 3D Scaffolds in Perfusion Bioreactors
Source: PLoS Comput Biol. 2016 Sep 22;12(9):e1005108. doi: 10.1371/journal.pcbi.1005108 (PMC5033382; doi:10.1371/journal.pcbi.1005108)
Supplement: S1 Data — (ZIP) [file pcbi.1005108.s010.zip › Cell 8.vtp]

<?xml version="1.0"?>
<VTKFile type="PolyData" version="0.1" byte_order="LittleEndian" compressor="vtkZLibDataCompressor">
  <PolyData>
    <Piece NumberOfPoints="1024"                 NumberOfVerts="0"                    NumberOfLines="0"                    NumberOfStrips="0"                    NumberOfPolys="1922"                >
      <PointData>
        <DataArray type="Float32" Name="s_cp_pyramid" format="appended" RangeMin="0"                    RangeMax="1.#INF"               offset="0"                   />
        <DataArray type="Float32" Name="s_baseline" format="appended" RangeMin="0"                    RangeMax="2.2962307611e-009"    offset="2048"                />
        <DataArray type="Float32" Name="calc_baseline" format="appended" RangeMin="-6.1867693191e-009"   RangeMax="4.0591188744e-010"    offset="6852"                />
        <DataArray type="Float32" Name="cp_pyramid_tot" format="appended" RangeMin="-1.1272060192e-006"   RangeMax="2.225772505e-006"     offset="11972"               />
        <DataArray type="Float32" Name="cp_pyramid" format="appended" RangeMin="-3.3493306546e-006"   RangeMax="6.1219798226e-005"    offset="16732"               />
        <DataArray type="Float32" Name="K" NumberOfComponents="3" format="appended" RangeMin="1"                    RangeMax="740295.60537"         offset="21808"               />
        <DataArray type="Float32" Name="s_E" format="appended" RangeMin="0"                    RangeMax="1.#INF"               offset="35944"               />
        <DataArray type="Float32" Name="s_cp_pyramid_tot" format="appended" RangeMin="0"                    RangeMax="1.#INF"               offset="38068"               />
        <DataArray type="Float32" Name="s_E_tot" format="appended" RangeMin="0"                    RangeMax="1.#INF"               offset="43060"               />
        <DataArray type="Float32" Name="r" format="appended" RangeMin="1.3508116581e-006"    RangeMax="1"                    offset="48216"               />
        <DataArray type="Float32" Name="chisq_pyramid" format="appended" RangeMin="3.5676232073e-005"    RangeMax="1.#INF"               offset="52844"               />
        <DataArray type="Float32" Name="I_pyramid_tot" format="appended" RangeMin="-8.3248505689e-007"   RangeMax="2.3703391889e-006"    offset="57940"               />
        <DataArray type="Float32" Name="I_pyramid" format="appended" RangeMin="-5.9828718804e-005"   RangeMax="4.7519451982e-006"    offset="62988"               />
        <DataArray type="Float32" Name="E_tot" format="appended" RangeMin="-1359.2626953"        RangeMax="679828416"            offset="68088"               />
        <DataArray type="Float32" Name="chisq_pyramid_tot" format="appended" RangeMin="0.10543694347"        RangeMax="1.#INF"               offset="73252"               />
        <DataArray type="Float32" Name="E" format="appended" RangeMin="0"                    RangeMax="320317376"            offset="78216"               />
      </PointData>
      <CellData>
      </CellData>
      <Points>
        <DataArray type="Float32" Name="Points" NumberOfComponents="3" format="appended" RangeMin="5.1434021106e-006"    RangeMax="5.7627971311e-005"    offset="83268"               />
      </Points>
      <Verts>
        <DataArray type="Int32" Name="connectivity" format="appended" RangeMin=""                     RangeMax=""                     offset="90888"               />
        <DataArray type="Int32" Name="offsets" format="appended" RangeMin=""                     RangeMax=""                     offset="90904"               />
      </Verts>
      <Lines>
        <DataArray type="Int32" Name="connectivity" format="appended" RangeMin=""                     RangeMax=""                     offset="90920"               />
        <DataArray type="Int32" Name="offsets" format="appended" RangeMin=""                     RangeMax=""                     offset="90936"               />
      </Lines>
      <Strips>
        <DataArray type="Int32" Name="connectivity" format="appended" RangeMin=""                     RangeMax=""                     offset="90952"               />
        <DataArray type="Int32" Name="offsets" format="appended" RangeMin=""                     RangeMax=""                     offset="90968"               />
      </Strips>
      <Polys>
        <DataArray type="Int32" Name="connectivity" format="appended" RangeMin=""                     RangeMax=""                     offset="90984"               />
        <DataArray type="Int32" Name="offsets" format="appended" RangeMin=""                     RangeMax=""                     offset="98308"               />
      </Polys>
    </Piece>
  </PolyData>
  <AppendedData encoding="base64">
   _AQAAAACAAAAAEAAA7AUAAA==eJy1Vgs01FkcnkKn0pJKD6WX1kpivjsTeigmsctaRaazKjHRQ6fyKBymMKNmp2bkFXaIPFdSVETLlEpiSaeW7KgQSSklpWOzspld7WmXTtj5n/Od/zn3/O/3fb/v/u79X81odUKhBPj3Yoz6ArI2kEpSIseT75cw0TfeH2ZcKcSi0pRPfvNvdC18R62YsQoPb9VQ+8bq10WTnLpRUg+NdC0ar5JNyBpVYpMeg8RN/AH5DdvVad3rpxP2zoVkMB76wxeJGlKOVz50mlqdIwkZqUvKwqLw8FsT3NALgttXLxCs/hDZ9ROl312V+/n9m0LxD+bDnGE/TH0KRZseRSM2QimPnJ0bKS5xIxdaC+DD10fEgTC8FMegMuUkKsq9ydHpHDQZxaJ33lRqGtomXh3UGvSHM6GjiMbbv3gY9jWk58JuEoFWGDx+TtfJT8KbeA7u5VbDZHoRvBwj4KHjjVhvNWy4TieKtgrDqj+4LgJtjRuxUq2bZGjWoju+ljhQzYgvS4GIb+UhvUiENiYbZnddkea8F8tvJ8N0+xZybvElLJlzE2ZJomHX33nTAKYnEwCF3xC4xxlVVs7EiLuccDuypDnvMhBDJTsdtEod8qr8IDbEyBG2jRWEuhbYemApLP23DstDQMVW2LQkQ8gtAe+GP5TPnkA3c4a0xxSosdQzk48ifi8hHj7hMO7cjyDdQKnemqecD9mbsVajr58Gq5/9MhCiopfQZpTj7UEeJhlvJlMcJdLamfMUiKpGCBRVo2DjY0B7qczFoc32CA0ygl/kQSgmzwarcz6qlA2GnAFLTQLP6HwcepeOByUzSc+4dFCakqT63mGjyAozReKrz8McURgEs6zgoHUCOiZGsFr9HF0eqaAznIaRP4Xi7JJJLWPnYuPMMJi7FqDhyTckMuMOzJqWYHSoEMfrZ2HiC1c47tgBbW1L1C1YiXyeL2KTHiFq7HJCn2CLBDYLdbmLh+Djn/XyFGajoqEB4evSqLoFEmz1KsNe85vIV4pDs3gZ9DaZoKVsLNwYKThtbYoRa1kI7JpAVu+7Ds2xHMxdYTvsvWDqdAz2raGIfiPCKddpRNwchdOuJ0gVLwJr7x5A5bSjaArgSXUs8viQFKbh9lMXaR9m3g8Ytn4vJDN7wHAP0TtVE41pagFIjvdCluAHtIoT8CVjP9pqjkBS6Y12lRBM66iG8mh5Wt/c+4mbkZR7UOrjuj6FvC7YQBus/kJmC2p/dADPtoZaw/aBceghMHTiIVRmEqsR8sSy2BGPDqdjkXIW/IPk/3P+FXBmkjHdqkRJ7gEMn9Qg2Kh5ULkYtN5BRYoWofz9JBUyyS+rpyCmlIfHk0OwU9cabUtFeJ4ajBy/1H65DX4vw8jEm5gVfx83qM8GvS7GPcXInBoG4XwP4nRRAK1XyWCl/oro/CXoFGzE+XQRzpYao72saEDuAhUhOUDkyG2btiH1BWv2Mnpv/U4xXPxhdxh+OZUofxMCQxYX8oJYCJ1coK2jhzqWI4Zy7n3u/nRvVEL48QyMV8nFIoU0sJ3ewXXRRIw0HwdP47koP6772fVtmbBxUFk4cyTQdKFTLbR+QqVcHnzvnMOxTcHw2/wGxdZcpKzb8B7LsSZT/3/Ze/2Bd68W1zJvIJh7DYK89dDo4UEr7iK9mVGGnDh3PEswk5l2L7qsReT4i0TslAvC1cb394UW7kd6TlUeuBBpB7vz5diWO27Y98H+EP68BKZRHZjrEI6Qx/s+6DtGJxAG35JWPLcE0e5e6NrmLbMsPHcnwqIwC1Gv+z9ntav5cLE2h90qsUw8KHUcQWlcB3ZFsgbkX+ElwJV7HJn2g5GYT3I8ogbU0K/Tk6l+L148c/ukxrnSy5iUPlkmvdiHvLD5A/IzXfxg4hWBFvF3Ms9iIJxO4oDqxcce/waZehBIGgfkv1QdDuHOdzi1vRaF84fm4+6cy3rJHBGVv3IedSjz628J0Z5qSORNmvEwI0imPfEXPv4Xfs3XgsKaFVC3fYaG7fUfZfAn4GHn8Q==AQAAAACAAAAAEAAA/w0AAA==eJw9l3lAD9jbxaPIkq1UlvaUUp9bpEYjS8mWikqbb3t927WJFiRtg5gYSRGhYpQMWcIgSxqJ7IayZN8qr/2HJu93vMv95/55znOf57nnnJK+ZsyZDg0FK1FZpyG+XD2KbUSB6HMlm4cjTciOCmLOtnCKei1ieVgiFj0SGHYlnglKk8TchEaGKlnze/xaWi334/KwFNffy/nnci5i4irSu60kPCGXrkuR1G1J41uKFEvVP9npFkRfoYfBsf4Y70nH6+h2jnhpcP7dRSq/zBUPJmgLT6sU8TVanQF+JgSF+nEnJJgvTzNRr41hCBk42pqZvV46yawsRZMND//A6MR2HscXsjN4Ix6pW3C3LOb26xV0vVmK7sN8mgcsQ2fKXCKWB3Jp9myqStezTlZ7eLElu1O3iePzc1Aozie2ZZSY/FRX3J6dLnr9EU3hPE3k1C1EsOZ8MUzFlol5JsxcW4Cc3Knvw492F+l66nR3MKdZ7TRJO6opH7yfNRs30+SQS5HSerb2WMOiJUl8DI1grHcQ2z1DmXImmur2ABybE4h21MVUWV24et3B+sQ5lpjsZFL0SGH53FtkX+1pEp1lRKebFzoPnRn7SJmkxYJ/qkxl+P9zCtZZ0P5Sj/56NbSHnaI1+Qz6u2uoyFmD7ft8NDLySFbLxzE3EAf/eRgmriVWKYzqR77UawcRGPwTfz04zr0XjaJazZbIR4XcSMsUlv3HC/m/z4uot73Ff20PYmGmM1/ddDDT0qe3sz5DH63ky3plFuUacmSgLn69puOr2Uit0hGele1AMbmIlH0bUNy3GlGxnLmfs8jbF0v3jGiOKXrRPsSDdzG++Gy1pPaPJpT993HUuZdoKzCl3/MYkZlvKD6MnSpuV15kz9JIztjPoF+zDtY+Wmyu0iSlzYTu40fTtmQS52tMSblvifnJZhq+3SU37QDywTu41iePyTaFPF23glnbFlEwcT712/x5P34nMytd2Ht1HQUb9Yg820OkikIUNweLha/GcLvSiuWOBcLjaMOPd649OwnH0dns71Bh0jQlFsePxS5+OPMHCjZ6WWIQY0yHDVjYv+fLprvURNXjrrsXo0v5JN+uZoh7KZF3N5GmHIuvgh/hkiiaHq/iw0xfthePRKqpIOSdPnJm2kpRMewoRud0Ma/vJv6dsX/xpX+Pw2SxIi4mvSkrNCS3uwbKU0dgMEqN970sOeioh3kPQe0wG46ZtpO77AqnN1ZiNKeE+CF52FjmMnPCfG5FJXC5M5Gvu/zQvz+bvlNnYXjOgOL/GAjPGZeI+VNemNbpcy2+g4sp/+LLyY1pbRA7Lk9j6pou05en+xO9TI+y5MFcP6lHNxttUjcbMueGJh312rx6acKcf+TF0Ff3ebLxdwY4bED+3mbZDizEJi+QE5oLuPk5gU27Euns7URsWQKZpyy4s1tDhPY1FBKPy+x+9Sf5Z04x4k2PH/h+t/zEJ+X1wr24F7O0Nbg9XBMrdW2Mi8dh1ziCZX6GlF2cTvAAcxbEmGP0xhinisccG3GIf7R3U/hiM8tMctmhkMstu1gc7sSgNVpKrEIolS4x3Bnqw12LRrpdnC4MevcR5YvkRXGYsfjP4r9/9L4584aZ/iyJ+ZFGzdET+qtQpqdHhb0CPcfrcGOIOhlPlIXtIC16u41jyYth9Lo+DmnDQ7aoXODz5nJMRxez+Xkil42tzRpdpHwelkfNqkx2HnTCaFswtjPMMTfromTrENHzYKawni4VWrOqefn3R0xa72PfGUtbUn8GjRxIVLUqjycpk7ihB2K5Ko4bVFCcqMmNp5aoXNYWqXnWKH0yQsvBkxYZ/u32MtL7FmDafx0XrFJYMjsSibM/2i2pVN6M4pO5L33vT2Cs3WvO9dUQx+/JC5NzhaLcvpwrh+3FLLdikfL2IoWRi3FtceBYgguHpwnaqgbh392cCPscvrw2xKYylf8ccRNefe3Fla3wucQK4yl16MwrQt5pJ4W/F1Bz5BJGHRtw3iIhIHYuSz5J8HzihE+DLmfPtTIooJ+4PNNSDFsTI25cP/qj92XNvcV++yt8t4rB8ck0xnR6QKEKgTeGUrtfjR7VypzcMpSKq2N50HOmWCLpZMvVQUIvfTS0CE42pIvLI9z403A97T/nMuCYPw51MfxxKoKZfuGUKPjjeHgM27IbcE3oKcyv6og93m7CPCNd7DBq5n3cdnrJ7ow5hZzy96PP42Kq9ubjeVSNgWtVOWKoyvWXRkjaRjNb6iBGDuwujO0f0Jp3zkxqaITh6FSRVp9FRIsW+SdGYBSWxPZREjqPL+BOawqNr6TsSTPCNfsXTvl6Cvmf1UVWvYV4+cBJtDus/t/9P/Vd7WydcFLSMOu8+82sWiXTPCFOi8fDG3nSpUxAQx9GxguyjmiI13adRC29wYWLpTzY4CySNhfhqWuNXJwpdWpG+CxL5+EeN3yzyrEfv5r2Kne2nxTYJ1YzUvcxd8M6aHIfKFS89cXndh8R1y2fO51ywu7vO2JT9WCzJ4rHuG5nxKoPJxhYbo5TrRrvalUZ4zGeB0XK4lLlC+L+eUvMonOcTttIepy+aN79XqiuVhBf081pMEkl8146mR7zGXndi9B3gXy5Y4WX2iH6edfRM+smVWrPCSsdKm5+txB3c0PE/+mc5NBgMW7GffSdDPk0zpCY85+xCdUkLECfDRtHcLhxHKPCL/LgQBUld7eyeHEuKz2XoqS3iui4bFKuJ7LDIpTtnfO5bJXIutleWD9yIkLHhhjTlVif28TN1Bo+5lwj4dsHdLf2EeOVtP8f36UrhqbBZqiWDmdPszaiZB5dOYfY+9qEbgqmFBWMZG/4ITwcCgiJXMvxlhWcNkpAZXgEr4vDOf1rBOVOIeiIWCwGj8ZeLoTuym58vDqF3tWLeBdeSs+ntfQ8WU55r9+of1SDlml3YTp5wg8OHa5p4tcXxgTaaJKpbcAABQM8nuWiHDNDTMgdge09Q97/Mgy/3C2oWa7hxJF0iqckMtQqjLb32fyqns+mgmDS1ebxdf/PjB8bxMDvQWRsMILSGM7LvJJXVxED71eRaFjB++fHcLt4hQcmz3jSM0GsNyhlybW+wmSaGlMUh1Lju4uoZD0e5Wxm1pVs8aRgAFsL9RkQvYJR8kn8MzGdU9JIljhncaZUQujWWJqtlpC6IQDVBj9Mv8wjOkHK1EnG1OY7k3M0B9Enn4jzJdS2FrPxVAU+T3fgplZL3pY6/DXfEPaqEu9R87h8w4yEY+7Mu7QTLaN6+qy7hdzP64Wj5wzKvP2ReyBYp1PMiuM5HJibgU5GPfpp+Ry8tJTI8fmo5q6g7qUPlWuCUfikQeuNxZy4sJ691uEkZ61kee1aNsatYIntVvar/U5h1BG+T91Kwb6fsRvaQaHqYEb+tgva/iJV7xb9dLXEIrNy4aAbRlmVzBM1BaA/353yt3Ec/ZiDeUoyCiMCSW715KyuG/2HyeZe3ZWqmuW4lMg07ZSU+vNBGDX+wkOLeB4/ycKiIJvZQ9Yhdy2T30yT+aUhn9lt+6gM8OSDXxTTntpgvyeGZ5MzGSG8uKXuje3EMKRvdCgq1aPhcyARMo8nDGZSd9ADK6kDIcsjWRPjTstkP3aaSshZ4Mu1c0OQLozDMiuDqF8TueKTzuLXUs6YpXLWN54vjStorYhi3YZ0vs1Po88iO+pnLyM6YgSZXVHE3UpCVSuen0b7s3p9CPIWK/AO1+M23njqxBHpm0D3LX6sZy5DhszjxS5XHvbyY4u2M1UtXgxTHMUL5VDWd0/gxG2Zj3UP4KcNUj5l5qC4zI0P6Xkc9MimZFYSn/7Ixi4rhPzKYNZIM1j6bhRNdhIePvfgbZGEpQcCUTWay5y8pVRe18O6yYnqAYuplunc2X4SbOSlqJ2UeQ51fwKT8hjT0x3H9n581JP97c3JlE+IZGJlFHLtUt4pSil7kMLk5Ei090h4M1OWGwoS6DFDIvMMyeztyCS9xQyFAx5Ma3NjurcXh1WDCHfyoeSVF3KJvmT31aSblx0GjrK6Vwah/d6fr3dlPH2cmaLkwK4MT3pra/P51iz82iazNzEKGwsPmp958DXLl6adLpy84s/Ha/5oKgfwWC2SwxXTkQR7o7s9gI0FgWg8c6NjXwALZJlGMleCu5MbCV4hpMS7UCYNpeaCMeMzJPT5ay5/SUJYeNufIhVXkGl5V4En5WHajNo8huWS6axe48FxSwmPTsh61eZAmXowmcEL2fZkKRoX3KkLSeVeUiYpGrI8ku+CWo4EQ8cw+gSEsXKcD0urfLgs288R2THIfQqg5H4Y1vvTiOzy5u0Za54+7y/uDg7lwI5FjAyTUHM1CIe04ewf68nLhxLKNIMIK/Jl/5dUwgd6cbBbiCyv+VGx2AW5qXPpuOpDY5YThbr+DI1MIWVbGGoSf/R2h1Ey0Yc7pnEYnc4g5dsqfKOW0bQ2nUCl5aSUG5j180wRM1fqsVBxOI+urqBDlkU1diah9N2AgYtc+WuKBM1XU3jh6Ipjgw+5g+LZNMkNY9tUjIbc4EPrLnoP2sJozQgcE/0Za+3PoIZSWroOM63HavI9Qpn/LZo1nUncz4threztrDXcaMrL+eEjn16vEmvGP0LzsBVBvU0pfroQURrP/kQzUsxcufmbD58NvbBXlBD8PZALyRLMyrzIPipll74PVyb5c7vOH8Pnfgx7JOPXFEXjTCkRinkc3hpJ1ThP+jvHM3ZBLC2rIlDrCCXGOYi14etZWHjsBwe3Q9oMr+hLra0JrbG5HF8VzH8DX1wkVQ==AQAAAACAAAAAEAAA7Q4AAA==eJwVl/k71mkDxVGEFmUpS7YQ8nzvb08qRNFCMlkr1ChEmzShIqNMdiaUSqKIFlme+9wkJTSlaFGpSDKE0k7WilJ65/3hXNf5Az7nnOsc0b7JLXiswfwNJJmdSzvR+BLC73+1gsXmSLFVjjrs6Yg9c6KW7MKQLku6rsLkjwxifeIYFpIkxjIH1NmYYDV2JdeGfag0ZovPaTAMdSN/zr/YGCjPBm1NmVBAGPRc2C7/zcx1SQy7XBjNrny7xmzST7LVL/eyq+O3Ew1nPRJb08q1zlbgu8Vv8rleK8jt2DKy+lcU0uWaRMIpUdxYDVmurVJNcMwpQlTy/Aw9afWGkLNp/PxIA64i8z5VtdTDJa0guPvsROoBBUg4y0BNOBnn2l0h8W+pSCxuOXHTSOSOms3EPi0h+u+qwX5kOZuzcwlrma3AlDuXY5jP4K7NCON9XOT41Z+f0qCaW/T5k/U4JXaRHvZK5vLlrDnz5/tQVhoIMbEbv8QfddLB0XI60f4xHXY4hx2zjuJnSxrK9yQje1s9jhu+xZ6AAkwfPo5d+AfpaxleGRZhIPgUXsypwlRRHg5c2ki9pmSSKZvqBd7r7wokIM7/WFzBW907zU3gHcmvKgk0JghxYLYGNCx0YAZXDH+8iR3B/RjtlWI2mtl4FMVhpsIJRHxoRXfvU0zIi4RHQAoSTjWhglzGwTkxSNMsglJaHSwlTmNG+js8cRzBKe/XWDf+GA1wKRBJRCwnYz4X0/nGT7nGlMP8zoQ8wcSzwXTdUgOsvL0LbzYkY19DFi5KJeFLbzzJ1CpBlecqFGgCM7vuwulhPuYqL8G8mQdB/y3FfutWNGXcQZxqBYSBrTDxvYgh7SxM1T6BH0NlmCfzEJcNqvA81YZWhDIuyGgbKQjRYzk1yYJntiH8k/DXpPLjZN5w/yjXZzcFwYZe6DimLFrycD4J/jOLfFPR5SNWziKTdT2o/tZ4o1dilFZ+0EN/oSZ+7rllNLN9BteaZ4WapWtwkk7DUKY93O9lQbegAI+dxqN0031OZjgWoZ/Ww7pQyDY8rMayyHG8fIAJGmK1IKnfzsvvKieP/WJIWpccPEcl4eNjhnyvHTAxX4yVk03h3L4BHW7eeDIQjX73dFQ4X4Sw8hX22wzBRGU8e3ROjQ1sVGAlRcqs6VURyiYwQPEXYo3fIOzAQTS5u6J6/0Ha+6OBdnTYQiAIJLcLjyPYJgVS4gnk/4xpz3LAFvUMTHfMxdPUTLgvPI6z2eUwOtSOuZlPEL36KgokizB3STOiVr7Hjdqv2La6CxUpH5Ej+oS5Kp149GYQ3qbfsOOdAjvsMonNs1JkU0qVWWkUYa/k9yDB7Qh1/hlF9MMjicbYyXSuuRHecMYi8zHaZLAiji8w1cAGhd3407UY1brl2H3hKBYdTcH7i0fx72OKntAi3Eooxwqld7CzkmeLbbrh3v8Qe3prMHLnDFTmv0dgnTyrFpNnXWFfkZv9A28CtdgiTGBTHiyD2xEj3HdV5Hv9x5DYpDRRzL75tKVlBpflJEVas0+ymzqp7IOaBXYWBaF521HovnaiBQ/zuPMtM8iT9lCimqhKZH4cI3eeHiTrPp4ijn1pJDGjluTe/kZ+MHH+qMMkvtdXjw+5MYv3f2PCL7lmzssuMOLt5+nyKlom7ElEK2szIiy30YV61J0kfevekFm3nLkd+EKaPe2KNx99WuzkPK5YsceMLtMeoflr9WHQpwxbFwGCkx7SxJ+nRFUxdpB5IIXfoAkXPg3zH2zEozU+GJANg17DcXj3PIOG6yGETnmOXz5bsCorElo5A9i+Ux3KOel0hdMJkdKZFO74mFDecLCX5H5yIDuaHVA+ro5ujb+I5mWT2Z1L0szK+R3chsaxBs02kJ3aLLVQkSkaqrPz39WZzgMFJps0iamWzGN3U5Yy3RCO6W6dyoQRSswuzJDdGzZhCbf+62k3PSbh/Q0PXkixbNk+GlUqzjXHqIh+Lw6ngWEhxOTaPP5TspbgRvlO/v2qHG6xmJCOnRuDBqtS2FY+RJnfKYQI72EBrYVEXhx0WBmkHdsw3W8UZ+5eR51TDRKCvmDluH6YThzA2LovaCt4VXj/2mVugtJzGC+ewlqspjNfCy025nI+JT5b6elEVZGyti29aplM19yhxDtOh1fPP0v+ybIQSXRdoCfjj3NfGndz19OCoV6oyjw/tuBSEMEh8wYq7PwkkjcPouIRY+Hd9Zb+JbqKd3804tLxA1yGnCc6zeLBzzyHO+6lGK59hispL2G/oQNT/R5i8uha+k7Omv6UPcw5JR4hSl4JRKb2Frd/5k4+98QdEpw9E7pWjUZ7g4rpxRXGvO88Vd50ozp9nCTE0lAhSlIaqXfzQYHqDAes5d5SvZ4g6lFvziK8uwssznwiCeG1Akm1blG0tx79FKNH24RV1OdyM9iug3hyUB/uKo9x4twMPs7bir/qZM2t2TkGbOpnWtcXTv+f///Lu+wZC3PLKdLXnFSsfOg28/ULwfmnPTSqYZ1AO6uCs9R6Tb/9nY5p9YFwZQH449RyfPzVQH/63qM2XoqotV9cqDCsxcmljQhyxFdTP1UegnVfRKPbX9JH3RuQ89wL5cmxkE+OwjuzYMgc80TLxGnwEI7js75Wiy6NPmH+XxexPwMmMZ0cJZZ0QJXJb9Ngw7babLodx/T9dFhytTMbMVzHlsCfeSc5soIuSyYb/Q5bO/4iQfsk2fHnNmxghSfbVeXBqvebsb0rNzORojHLrtbFhhtnoTN7ECqu9xBh4oSroe4oTj4LN1trDF3meM3VBmTp13JkLBxFvdszTNTVZ9f0rhtemHwRLEaJ6RooM7tSPXZwjpD9IZzNBCWz2W9WqszNbQEbF23HClrGM+E3BabkqsmO5M5iff5LWJvLDOYk0mIOc6SxPn8GDpZ00AUtd6jLtCm435tHs+uu07xKOzr1/XRerqKUWOmI0zcNnZTc4OmGBiO6iVvIrm3vYc/OBbD1lh0I+t2D65GeyXVarBaVSL00Wu2kzaXVthi1hdjQ1CtFIrPCP2lCzzTIp7bS7llldPyAGswNflHPey8E+blSZF+tAbmqpcEZl53gghQ38LnPqsi8YSlydutC0hceQarEV3CS/22DzwkOBQ+l0BmviEfT0pAqnoa+7tUw/2yLjqG/UZZxGB+8IpBgmY3E/lKsX9wKW0kx9jKzCL5cFSKSgbdvm/DP2ifYGDSGda3ajeHbBO/6j9Lnn0NpgOMmavitjN72/kaH3VroxRIjejjDgZ9/qoN7fSeRXnm8DHrBFjD/kMAJG+3BbZFBcWkzJkgaIWNZJqblv0D+hQ/4S+w9JHkJFndLgu3QkWKzwkeQJ/sZMZbtSJVpgMXZLpglDOFt6UI661aVSOhrSgsG3UQ/Bs/TvT1NdOyyV3ThgnEwXy8H5YlddGKWDbFVPUPTVJ3orT5fblthOuXmTkJqqiQ9SYeoT9EaSBWcRpztDBz7WY06zQAc/nQMHoHi7NTWYfhUfcOy6Rqsz1uBnQlTYSbfLyBQuQ5ZH57S29ck8E0yFh2d8ojmg+j3+lK6QsmTmv2cxI1Pk6PC0AN4b7+PaPTY4IrPPvouJQ3x58OQc1OcypqYsty20ywhKRuj2zzAtsWj484eWN90x4Sqm4jfswGRf0eL7F7fpO4rTBA5pASfJHsYjlzE8pSvcDlvDGv9eNq8rtToo4qcoFbzhiBQegtnnPad63u4kdydOoUcqJ9BhD5ixGnsB86yUIubHikpcCzPonvT7LH5XT4nRTJIh9cWMmH2TKPr4mFYJR2FEBknuvzlVspMVXEoaDriNk+DS003jdX/QaNHu+k/L1SQ1m1Pr4xaiyzui2N9wyrsWZuE6OmHUPA+CfJ3EhG7NQEpCw9DY3cOZOMckdaZDJG2O+45C9GjHw2OuwIZr3so8j2B9owbGJfehOX/dqLZX4wla39HkKksmxwrxzrVP2BFdTfu3hRnE4++gfzVINxdW4Tl4cDVii902NqXnv35UmSxl4oMDY4LvtfdL1xTeYuqrqjkZhWsJ3l1i7krpzkuYlCTzhYbpg4xpVRf2kUU5rBWUO7aTNUXZVLj0/40fmEi/fv0NRor0U/9tB7RXk9t9OtpUBfzm6KaZ7tFJSaRAokdEdiSHMHsaqrwT5s2ps1bQN7rppDpeufJsk8iMpGlE7awgnwfSCKvpf4gl38pEFVlHzIUl0OueXmTyPhEklWeTHoDb9ErngGcdtV/vjWSLJB2JOE5v5O29kOk2qKCrMmQ5Qc85fj27HaSt/c2+Wh3jpioF5KE28fJ2NoN5MpZjlO0uUA3Sy1C9MgLURt/iPOOSuWadB8LOn9zKFzTZU2TznpzmrfjBAEvbxgZjzsh6r30RVTyvpEW7zMrCOks5qRrTTn8dOIMfm8u/DtMSrSo7Dq9FlVB000z6VXBMUQ9EiGg2A7di5cgIFIH/RqH6FkLjlNrOkddEz7SklXmSM07QZ/t/EKVNxkiX80UDxIsUBoni1XGg9SQmUJGzVGgNnq3sGriDnSiGh7fJ7OKUGWmvrcBunERmDApHDs9olA3lIAjg+kQL45B/fgT6EIs9ifFYX3bOQjn8pA1n0YstYsgeNENR8Wr8PPPRdjUfGzK/SgqsZklytJ5VdDnU00ldu2F6MdufE6Sw+zGFrr5j3R6vTyNxlQl0+0BD6hLaQF13nKASmefpHmKA3TanHIqbHYTxfidEgQ+kSJmJebcCWE9rR0mULI1xPn/uA4/F8MnRcry2ZVLUVJ2AJOfq7MSdwWmUC7N0ur3cq2yZpx09BFR6nA3VT20B/5p5SgoLkb/qzyYGhdCf/4RJp3eySwzzzGVhW9hYyyN6pHlCDrsS7qyfhOFy1vCQnER7kf7oeepB3bXnIdc439f4KcX9M3CcKZyO/fFfy5fEFpIv482UYPfY1Dz6TBs6yPwNXMe8svqsabrGaytQiE6NkK3pvvh6cgx9FeGwkEuA+rnw3HxfQUs9O7h5KpGLF1+BPmd2dhaIwHTDxegIqXGRkZfgh+qhINzKvKV1mBXkyUqNf7Cto+7sWbFhcLTIjmyzmEOFoVkYObLUsQOVGKTXjP+B4vhJFU=AQAAAACAAAAAEAAA4A0AAA==eJwlVwlYzXkXTkMz0iJClpLwYSrF/b2EUEoqUZYiEVLGyDKoLBlKUQptoyIpbcrSdv+3+//dv4YsMYMkhZDCyJIhyVJJ3/F993nu89y6yznnPe95z3ssdxuz49O3CgqDall5bbygt/KR3M2vh/DT4jGIXpLNDjmKKHwpYvAWjteVHDcLODo6OGbPuCpvq/FgoXIJS8ZxWERzJG7jiAnmqPrGMbyWYyV9TusSx6oRKsjCOOyf/IaCpVdZ2S+rMfydHFleEgIqDxY1OPkInTs5tGe/FEIbRfkp56nC3cv18pZBIQjvI+HudiWOHxdR1yniFcW56sGhdq5SmFNoN+6HIXPQ4wDHbUmE9VqO5/M5/prNUeLJcS2UY8gzDmd6P8SYw5pycgin139wjJhzDA6bJPw7SMLS4CPM1UqEh/VNmPmsF0wMBgqZSU3ytlgfGMb/jikbQuSfolLkz/ZnFMzd0smu2bQyNXqYVduxMt8Qti9QgtUkEf3uiwh9JCI+iOP6YQ4xgGPYKcLGQIXtpymP3RxfNnP8u4ZjLufY08oRdFRC8tMJrHOeNv58Z4TCTWeEHtoviqKaNXE4ycJy9edAwjOPVWp0xw2NcPb41UQW57YI3+Orb19e5PB4GuT7FexSawmaHEQs+1vEu48iktdzvKD471M5aso43lH8X4o5fCI4zt7h2F/HsfY6x6KFKhjdO4B+pUWsJmcqJh0rF3ZfWSyM6uUrLAh9Jmiqypn2826YXdzElh20xofkX7FwvA8WtR217FYqsFu+12SL/Irw7YwKw5zCFcmRHFFnOfrnEN4XOGa5cOjYEyf8KY90DjPK4zO935dy8r7M4XYzEu3psfD20VCU9Y4V9lu5sXW6MwW1AWqC/wBNuXuJjzzh1kvGEzxxzWIPwmfNxmuzZ4wf2oPg4YNx6mEj89A+gY9jJGQvUULjpoizR0SMSOBoL+Q4dpJqf0RYH+foOsRhQPz5SzcPXXvbYU34/Gmeg+y6MPTRW8k0usaw2zPWI75/iDzxVjfmnZZUtPm8ZcH5WDW41+Ww9vtPZCaZTqjuPQxbcmMxQmc/qi5n4INNMrQSJczpVGB7lAi3VBG7zTne0CycSCYOxHFY5REPiJ97Mzli93F47ufwb6BndQYKLQch8O4o6Pj7yqwW2eDigeHw1sgZ973H3UfGW5rN6mAz3X7GvjFeeO4UgY5qT0R4paGaeODrmI7k6SeQkxMLs2gJcjUlaneKmHZKxIcuEZqGHAXEtwOuFP8Y8S2Eo08Rhyn1pWU0x6hPecgNOM4eTbaXn7G6KMu6vRNv7nxiLZvzWUhXnyJWdk9WXeaIocYM9h03mceuJVjvtAWtfgnI0g7Dx3x7FPRPhdX0aLRLEqLPKNBjpAjXtSIc+nP4NYg4bcHxgXE82MQxj+JrV3HUaqjgso5Dv6oAFf0q2cAHvWWf1fVZgXmD7GrbbHREfmPaZYOKtJ9/Ee5rRQtllXMhbPPBwrG7kG85FopD6XiQY4hmy1j4diYhqCQDPebnYjJpSs+t3RRpW0QELRLxx2ER3VQi4jQIe9IIXdsDxY1mxEHqxej3NK8JEhx3HMb1+K8y92fxrOaxKJt9R40lSQw2zxML+0aMVTx+vFIR6pykmG+1D0JKOrJs4hFefgDhVU6ke7/JTRKTwTSOo+zSEdxxj4e3aZjiiZmIiBYRnb04phD+kxq/oe48x0XiRNICjltPOH7+jfTptIRhJwW4ONxDzqg89n7NB5nW+wHj83RLZWd1Fsv0I7cXvy0yQUPKfBQt3AnV6yR03bWG3qEjCKrfhXncAQGyUtbpZYrmuAOIt0vHyDgJQ1uUsJvC0ZN0sEzkWEP86xb2PR5H9w0cmaQBp7+QRtdLaN8t4HZgHvT/iIShMfV4rVFx2dgi9t5vsazXkCyWOXESUzvtgRoDf/RODIDz4/XwdM9E4A13mKz3RYXeNfbPvZGKzZeaZEu9T2D+dMJ0g4g3y0mnV3M0Ed/U8l+x7aQ3w8//fyY8iPtDMjg6r0hwZgrcblBi+edjENIL0GNEvaynfkShZGzJXk96yEKjp0JLzwNe/YuZznFfuHxahsg7Ptjkbos4/1cs8uRv8nJpIlt8XImL+lVMGD4WDma98E7nhcz1Qpug6Ujcd+L41YGjQcFhTtqXRDjsqCBcVBIWEmcHGIoIlgvIb09C1YlNSAupHJc6KHxcdY06bhb2Y43XvjI1Ez2o1X+RrYyKxSeLMORE+eOF9zQ4qv2OtIe3hcrdexQGxH2vWa+FnrIoJETmy0OtYtj0sVPYFD8JubTDTohPYSDnUN/I8Yp2hLOBseLaATl0Ca+qKhE1AwgXvhUaf2n8T+O/Pyzm6ShcH54Vru+1V0TPc1RY8FDop43Cyq8B8CjIYrmpQ2XN9bXCQuPxiod+rUKti64Q6VNYXBVsLNTtLmURp9NYd3cnlliYIsTHEBbE/83p6kLEvh6CT7WEjmAF5pUqkXtCxKbJJxE/h3bHnt4oPBlY1H1QnbxPzgxB06ReFmdrztpaQlGsZ4d+Bq7Qq47GwkYHdNrow31SmPBsgIimv0Ssm8hRbpOGoz6Wgl37e1l76ja2LcgM9qQ3JcR9rVkcmwh/s74q9NZqwPLRJSg9rYSriYgHNDMxphwD9ohglZvlyxNXFD12MSrCD6aYWW2HvbkzEBgXgGHTh7L5mTFQXonF3r994ZqpwoxrhYipFfHnD7SDQBrnxWEY4Iem8ig0rMrC454Sfq6nnRDyf04e1FRhYoqEL7YleB0r4tl1EQaLczHmg4i1hFN5pBJhcYZF6ySvcWmdVjj3aBhMzVbBMTMQY6Rk9PDtj8NjjqJJPIxkTUes+acEF+Y1s02EwfkRbixxJsdg4njAhzQ81VXh3c/E+8QoaBsV4uWvNIPO5+Sjd0lYFVCChYGkFUoR/Z1EHF6Th8tj3sDHkmoIW8LuTdhruabMVZ7kaQsPz77wks1D15APbLK/N6z3tcp/rUnFE6doVAwtRHcVzUCQCN9utN/7cnyiHVhH9Q4lvjXT3O2YmYXk5yrokC/a+Jkjf4+EKrcSOFLcI8EiLp4U8Z74kU4YnlKIKK2Ox8b1B2Qrzg9iceN7sBHv49DEYnCvzUZhfjESDa4z2eCPRfLNdzORW6tC9rYdQkS2iJm/cPyjzEUI+cWBFNuUPFdF6inIThRiYg1xn/SvS5vwob15KqMEb/eLCCF/5zuBw5d0WX0Ux3rSTWMNAXXn1uPywjEsZXUK6+myAkYlsWjY2gvfDuWylpV6E0bmxrKpBueLdSZky0/qZgkbw1YIcUY/KX5qcVL8UrxAke0ZIrSazVBEbD0nWF9OEdKXDlI0DOGQ6XLkWklQ91MC5JvMaT5ltrQjaV8dJo2cmiBCh3LYt5QjbdUu+cZyEzS/GMyGdQvHjd857n1swybhsmC34EdF+5G+eBQQw6YZ7UIi4Zt0thDbnoqYSr52+jLyXf1V+NbCMW0VRzT5jljai4ZKjqO293HQRImcHSKir9K+IgxWdNDupFnJ0KIevqGd4S1C+6k17uzrxlLb56BrpT0iXjThxysTYT10B8zfirhL+b/UN0eWejJa1obAf6IKw/8mn/uYdhzpzTHDbFSMVuKsM80+9bfmHPmyNMJATcLBEPIMGSJ+JExO0XzOJe/Uh7TbhXro1shxbjN5ygsiNlhswahBDhifXsMWL9vDPIkfT9aNxKCDHDmt+Qi+wbFtap0sozkB2UyFyzO/zx+HDeVh85rj6xGq6SrdAaT93ckflrSTFo+XgAtK3NVLhbuJhFryTT1Jp7eQX3tzR0T9POKPPvlm8tTfKnIwdlYGUqK2Qcd5KdtWVIy4Ahe4Ec8dJ5PnJj+RdI1jt9cj1iiqUNhInr4nzR/Nsj35wD+9OcabN2LGR3pNtQUTN/NCvgjRMUqU0vMm1b7Yl3hIPepO3/saRZz1I0zIpzuRJrlTna1tNCd7OQSXBbjRJR8fRDqVx0XMyTyJCsLVn+6MCPrfhkcCU/uaAEa75zJx+RLt4U6axX/pRjJkzbLcJo4swuesqYQJ5NvVybO3BBJO/QhL4psW/T0+ieLS/TDxCmG1lfSCdhgjziyjPI0Wl+CK/AhWk5faPJzjZBbHgl0cu6ZxHKJ664c4oSLBDg8NMmGvSRyn2+NbhIgCqucB+XLNBxxvv3M8m7AbJ8HurogX1vRbFbSD6L6aRX5pZy75dOKEN+U8LZGwJQ+/3FKFDuqbN81OynQFPpKfvvBFRHe6tVYSbl80vRGkr4Ip5fyf7L3456MtXt3twfZp3WPB3v0mxHyg7xIHTN+SJ1rE8dFGgq0/6d4rEUPoPkmjO3MkcW/kd+wJ52DKYSDV9Ynwq00h/0icLaGZ1HUnnSB8Som3vi77cWPKWgQ2k7eguQykG28B1Vc8UIl8PfLKBjHyytqN4zyW5co+T40ThkSLMH5DWJiQHnpLKOmnhJhPNZwTYUt3mXSG49FLysGO4tDvee5SIZnuSqmxkmkRn0PofhlKM+1Gvl5nLmF0n/pOt+VF8vZjiSuTSWc9iYvqP6oQ3R6AloZoi/HRETLD6W+ZtpeVkOIkYXhfET2p13kd/+A/DSU4dVTELdKEBQ+p96SPW8s5wvM5bhD2V0jLN9CNHUM6uoZupqXk41sp/v3l9Wjxe4mEx6S1dFNs2XEMbcQroxMcvehzbRY58HHOQ/H+sUU/nPMpdDjWKP925ScETXHA+2Aldr4T8V8RNXGHAQAAAACAAAAAEAAAzQ4AAA==eJwdVnkg1fvTRqHSLlnLJeulkvOdM4+SSCXSbbOkX5ISDqKkRYu0KVFJm4ibcrulrOdwW1S0hxApRYpKtzdateha3lPz/8x85vM88zxTWCuWto4Yj6HPUsTTDF/INFYFysIPv5MttnGhkidlXPAxCEVWU+FbJ8FqA0+UhQRB19sT2V9mihIf1oiuPgmGZr4j4qPsIHHvA8tzv2Pk3S6mSk3cMRHwtdUZ37da4dnptfA6EEFDMm8IjW/XUs+QAnFRVTBC97mJHrxqlBWGVXLWJ7+CBr1RMofF52U9LMjSp8fR95ZgqGvqYURCN9fvssSHA71QMvQ1i9IWFlgVJ46be1Sfnsf2g57KbNhZ2yJhrwjD+irjZa9eUIqyhEPfaITbXeJqFz+2r73JTioD0dFugDPrh4tNKoKx/2UwfqwYJqx4Lu+/2Jg+H70tuz+5SCaTiGSe0QvJclY0RerWWr+32y5Lu71L9LUtGDMa/UlBHpczlwlhFV+EnOhNiHUJhHHNVChKNHFryhv+TaqPH6mVrFQgQUlSJz/O6uazjiqoWdLOURd/Q2I/LXRnhuFnnRxf64LvMaDxUVI23mhWsHTebuk+V4HeLbLI3/J9FTlYVAvX45j+jbAXFnzeR3X+Ib/6/3Z0S76saywptqmipbCKnyh95uyTH1kyEwhN8kdJkTZSl+lg3eHJUE4YBBtjAesqJYhvZ0Ses0SdVRAySoJxvOkQaVzOE0LLbfh43iBh2JocWd21cpnSAqvC5M2NQrDXMGqxUKMDrUvo1MlE+nfCEdo7Ujm/r+tKYfGlIcKwwf7iuBNmuJM0AMdrJTg4xxwO9m5o2WiLWS4q2O0ViKViRez9PAprPRt4t9FgGF6/zw+URqGpPI4ia/dSoYZ/wYLD12TmHQJZDMiQvbuVKrOptJcui6+SHn49nXo8g+h7wG4KuLacylJGUeGONFpf5UP378STdsNNWr/QBHfN5iP7Sja3jR6EwDWDMauPOi6MsoVt+AIk9bODSaoxnD/2x9nGdvYZOgllzopQuXiHcqy3Ur35K6F/yUeRp9ERemCUL+ooVRTc/1mQ//Ofv0qH0XluE8J7LR13J38DyV7pkk9CCqWOOE5PWo5T1JIUUq0Jhq6WOebFzsKaAZqIXCxBeZgCSnopIrHAC5EWRthQvAEXZytj8UkN2FqqYv0fQ7F28i16unUQWawcTS71Ovmu/l6k1DiNIqoHy372pjMBed9WadLpPzoExzkBNCMgjg6lrKOYPSWUpyOmvJgrdMz0HtntPkQV8jf8zCnx6+H4nkae2SKG+y4JPHQ7OOxhMm+7aIR2Of7DprpjdXFvPDmrhvBKDXGCS7SQa/eXNES/UTR0zFZSrjgqvHlQIPystfOIieiPtOkU+9yYMnuKZVuVN1Dzyp10riyFTIfvorzdqRT25U+6FptK5fJddV/jiLumhlg04A2/tLBBzvBv/PeaSUgPF7DqRH88OjsHNrrG2Hp5CfpN+sZaZ+aKX1W9EnLq/rO2a/ES/l6+R2aoEEAFt9R/cbzmoU3BdvQVZYSuprNJgZSVu4s2H4qk7nNp9OCvOZSvvYfK3NPo+vIiqp5USbGvg+FPe9k1+T0r1uZyoFkOTyray45rlvIn7QS2fvoHH3+0hwvTr7LX0jD+2aN3u5SyT60Q3Tq0TlBwiRPtPOAj6vW3iOY8fJH38kdqwcTxNwv0cocUeq/aQU3L/qTW4iTa/Go/PVvqQPXGR2X3ZyfTB60UMis6RhNqg3Ev3A9FX4Zj1WYLWFtuxBplX9j1UYXfkpWYYK+Btr1GuJgoQvyncb/w0pg8Cil9VbBi8gmhfM4lkYqllnVZxDeR0qQcaaTzNGnz1olkvjaG/m3YQOUdR6hDfS492nmAjsTH0rJWNbKbqEAFl/Ro3qldlH+9gRaXByN8cgD0NCRw0ZegQa7dz8zCUZYmwZqDjuhIGIbXnyOgMyII80tVULnPDXusPMT6GdvZZ22xcPShS/5o1x1CclK9df9nVwTdExZCeu5COlq2mUonRpF0+nq6vu8++bVLaHtCCBn9z54eljthSEAfYciWG+RWPQ6tj+QzKbhCdYUE3UZGWOQSijDPZk7wFKHkujFk2x0x1lYdW+qDsXBXC2f82Qsh3RliNZdjrJy2TaTskZR78M0A4ez7O8J7H2c6UetJ44xAvR8vJ58LARSUvoMUVnhTZkcfWqLrUhDv8YkNRysia0ijEH1hG2XVTOJ1Leb5M9OCSDTBCi8vWsJ3tR061hoj5PgGnD41C28P2sOiMBLFVeOQ8KI/pvc+yM65ymIdkwTS0+g7bnBFwDgfzYFke89OeNTQj4zGmNBhu5PCXxGJNFdpGdVFhZOydAptK6ykPsZtXJFLaLuhhYx7oSKPY4fprZODzNe3Tjg/7opg+/tYjDyqgJdxcgxqRsJ4rhm8KobBTz7/kDBv/qfyHT87cIeTmjUQYxtJM0Izf+3fzxi+smhceucX2Y+V0QUTNmyRhjbE0/y94yni5Ha6ZxBITzvD8PDYZ25Sv8/2PU+4S+0mj/J1ss7flCWLtG4VfDxvCEafv/LAeG10ze2DhihF3F6lBNsb2ngt97N61Vn497oNTOX4nHJSYJeRkVBpaBOGfdmbP3HewILL8c9koQ8+CMtSkgXb1G00evlsmj7Xg47rxJFF3EJ6mWiKdlN/8IgNSNR2hbe7FUZW6EHFvUjm+OOjaGrFCeFiaTB4TDcb3SZwpzIs8yTY1B0Bl1teKC6dj9DCifAcMxkxaySoUDHGS+UW1qv5UPBz/gX5oXm7au3oXb4HnUgLoeLkGFI69VGoP7ebNHcfoBzP2F9aETixhvtfMEXc2P/j4i5jbNvqiMrE39A9UAMJGw3Fl+QaNE1kg8SBjFodF+w2CMKO+7MQqWyOKwH62Cyt5vaFK3hy+1VWOxmO52cv/tKHXuIjVtOzbUn9vBtllofTmooAWmSaQp9S1anR6jCpTUim9x3BGEe9cCnHGJml9vjs/oIlMyxxYUAQms+UUEzoFCiYqePo+z30qjiVvZz64fHmLl75f8Ew0FOHQ6I5gpvSeGtDB/c1LqYQ8UeepljIbrWC4HLiitX7+ijpuqZ59CPXgX4LlZCVuTZNq5tHDoKWzHrzMdLec5A2Nkdz3v5hWKXwmKdEDYVqqgYE3+moSlqCP1rdYZ5rCfc0I/F1uUad8hiPfGUBljXLUJNticepenCwe8iS8ba4my73rsrhqL3QwWeeZPOGN4XW7ybliG6pFYgezounexm7aPDNxYXrlm6nlm4W0lfflobgMt27QYjf6Q2VgaNws0eC+Yu3cbjlJGg5zccbXVNkf9fgbU//4/bdbqiJ0cLmN/dY33Q5T7vrgQVXIhC8zgipui3cNUeeHysBZVbzg1nXuWf4JvrkpyAccpcKmvs8yDk1jhQ+OLO79QQ+P6adR4UUC9lskj/oiJGsYbFOwb1T3Zyy+D63oi9yO/sgY/ldzunjijj7IEyeEoS6eguc0xyAMWSJvnHmqHy1CL5yjRg24Bm7uXni6bIX7H2tmQfNNcR3/f1s722GmHN2MpcbI8k1tTcZH15PixK+8MFNbWLVq0XSDGmVrI/5J8Hn6UzqXbOVGqdoI120npdofOeaS/d4Vst4VKQH4R+ZLu6e7mG61xuSR5NxuUIHjZFWcq8ciSx1JagmP2IbIxWMV/mTrzZFsbGHBAt8OvnEKTeebqXIt3cOElZJJPRDvvuLVozHU1Euz94SzQ/Vb/At/Uc8qtCIjo2S88BgO9XJb+uetN6wvPYfD/w4AKXVO3jAwCqe80WCoRoeUIYizsgM4eY8CDffZvCDbF30qNpAQ+4RJjfHQDq9ma/uecYm+5ejTxd4ysK37M37aGxQAInragTjOEMO9x+DQpe3PGu2IlTLXfjRqCD4/6smbGo4SDv7jZTr7HTcPa8Jo+s6mC9MRZruDHT1c8TrJTNxxyEIl6uNkKljCtHvuohOWC4+cNcLre9VIEx5zH8/HQG/dGVIUpq4fl4Tz1ngDsenNuLy/dO4LuYIRc3eJyxJXsyFa5NZ9UszO71rZHU+xqGJCvC/9E74HNgPAQrKGNxZzn1JD/uqRmC++w/OuamNP7eFo7+ynAdPnaC48xafK5HrUvBG7vW8lDuX7+Dsv5v5g2cS29jMg/nqf3jvf9Wc+1coxy59zImfGjn39WV+oehFizYPhpf/NXabYYDDGafFN72UcL9dxs2ax9i7X6nwIWsfuc2t59AF+VxrZICsdTF87FsRVw7/wep1vvD3qOasD8FIaTFEVYIeLvl/YyUiNG00QXq5M5xUdLF/aBA2qJpgSvRXnnVGGc6zlBHZ+YJNJ57mEaJUGqtayfpBr1miPRimhmpINX7L+atb2U6IoFSt8TQ/7DjF9V0DrY3e+Bp7hr89MsKWxEoe9FB+g9bZIrX5KI+OGYc3LEFQmQo0t9/itldT4ff8G2/pUcXgCDWcXdYL1d8kiFj1hjf1momzpYzcLANYy4agOL2HHU0V4TyjH97sGAg3TQNUHw9CsNHvaI1fR9PKZ9OxFS+Fi1rK/L8qKY84FIQqm2D0f+aOUB1NdHR4Q99PBdcD+mOohz6SpjXyfdcZcDJfid4/hqD2gCpO7lfBzJPeyN9fyr5DZ2LQ0V38yu0yN/6rhDMubZx4OZkOerzkhYs6uW2KCSaunIotvlYIWXian9WFkdO+MmmdY19pz07FsRe+ZrK+ZyBG6khwQZ8x7WkwIqrMsKfoNb876MqrXAYh45EEH9o6uexzFtsfvs9+BRfpst0FGtF0gUoPq0DnxWdO3Pg7vE0UUOdoBuMtX9nXMAiumd85yFnOK7VPvEs1CDO/OCCWktkkMipn50070crOBuHE2naZV6sLfNIm4oPiQKR1BwFhqxF7PhDe895zXaMER7ok6JLnT1pohqlrU1jbVwMnVR6w5ScjjAiZj8DpwxGxQQUGS6OxbVseF/4Q4H3NHOLvF8WbTxv8uilnK2TwIQ87Xl2Wx+5dofkpkgl5x7+ZyzzqHgvq8jud/J3RNEPA/wPl9qKkAQAAAACAAAAAMAAAVikAAA==eJzt2Fk8FX/8P3DKviVrlkIILVpVwpmZc2Y5kkiKECVLi7SntJFQtIlokYSQ7JUWnJk5Z2Y+k1KytEopJLSnZOv/vflfdvv73fzm6nU5j+fM4/V+fz5ycv//iYHk/i//r2abgmEhY9HCxImzxGtnhMqqP8tx799Ugoc7LDjfw2OJC+I5PGLxGBMMAQ4buUkkCNZx6G5t4nnya5AxgeQ2hVzm7vv1iQsKT4CIOxmEa6q+GJe0EoXmXcBhnIx3f5ZJpFMKWI1HKL//VCMR8vY1+mNgD++wdTM+d4stOuFEG8h7YiscNEqno83WYTM8MpmFh0yJriBbvv6oOhcrBFxphR8hVbwFJO75xNvWr+KB4hY8fWcvWDN6jm+es5K+I7JA4sdyDBcQRAUqbYRLDigx007GUVqOifD2iXMZ8y31VN+CZnhrbQZTnbaEqhzaD0/UnsWsqXGBjYzDKZ8WezRiQAC53t9E3lrtIhqZNh0uKzlMTexehrbl3oSnufVRQFCH/nl/CY4VF1Fmfy+iWYub2dj5OaI3J0+Bzj1OIKl+KQorLuC7L54CDe/fYJblYfwWgmE/rJgocg83Af/yP2Xdwfo6BqDeB04Ds3UpEL9kIly5644szm2PTG+/Jx6fwoDSTE3cadlK7vzLSGJ76y32+hU9YnzZIFjxTZXYM8MIaEzWF1+L8gO1dymccVklbrU8R9BZNtycMGX+cYcSmFsh5qjfawlLvT38r6ss8TD8vTjGLYw4sjYPhNtO5lcZ3cZLnT9ybd9X8oPNYXj3/WOE9/EdvNf27+wixe/c6sA44qaCOXg/ZwzRNOAuvvOnCz85kABUO4356C0LmI0zX7LL7l8E04d2I2sLU+ngejVMoSkcKZ4USf/MVMfO7XJDrjgL6fv5Y7EV1VqItkSZrj4LUHOVF3BSXw2VVZOBxhQkQc1KiaT96yWiZffmIWmsMf1xvSrWOLqD+nNvFrzwkT1zQDMEvj68gDocbIkioh4SKeehqAsVsmkyfaonwAzebvpNNvAuFb4ZWkiBuXGoxUNLptOVFVa9KuT+5b/oiBeCP5guVbYlsLGLPqK7u9aI+G5tsMhrmuxycQpqMPsTp19wjfP8z7y0zIKPt/qDrdI2Bm5TJ4mT3cxA4kgu8Qnfw9dyXtzNa3ngMpQl9oxt4t59jmDtf94l/iy0ALqCETatQUe8e14vN03RijB9ZC/+7eLL+X5Kwfdl6xJHHbKJ4fidILbFh0++ZUlcLl9PXLx4iNdatBDrs7bHFcRnuAl+FwhwoYAIip7jmtptjtWVcNzVyEmgftICZrtdG5c7y5jnlj0XnqpKki7pfo+BtGwhEmYgXXiwGOvPLxDOvzFOqrOzHMsueSLc8tpGGrvsObZ36ydh8W8baa7DV2zi7w7huQJzae7CPmxy/09httUE6dWfw1iWDSUsi+ih38U8w/KvUcK8u8P0jKXPsYRzd4V8nIq0+24zdrihR/hyznTpFXwMvs79k/DWgonSgyeHsfOXxojYYCtpjpMK/i9/Ey0VNLTFH9O29wRh4d/YFBVjRhLTR+x0fYFb+YzlvurY80c+D7BbnerxaV3j+TumXlj41MncvipDonHSeeZt1HRCR3cQnGTlcd+rSqBjZx1RUaGPrzPVxO9qBoOdTh5sc2g/86clB9/R+5ATapXjcXKa4jehjviGH86caII+oNZbgBSHUdwh+g4RoVJFbHv1EC/6cYc3cT1JxCfkgJWwnOvT67e48nUbuN0uGGhI+SPrmDKevR3TzHpNaxdd6crk1JW/gw83cNkknWw64K2IGzc7QZpjO1bYMOUC6zxQLnVuVRYOnKpnk64+l15zNxHmVspxhYoj0l+qjsLKS3qcwoMhaQaxWBiWo83djfwgFXYvFOaWynHK1TLpWUZPODqhnc0DpHRijIKQXNrKTl9GSXVr+pGIrnY2d1uP1K9FU2hyTYmb9eantOLKJGFbpgG3eUhFZvPYQfg+eco//38wPB4PsmYx9W0AbKam4jHQFnzySxJ4DsUC3/eRuLHLYrHmdz9i/0gsGyOheeWT37GMrZc41bYEYrWSBzauuAevXVoARNwbLOaePRHkIwGLtrRxDT8ecYkmJHHBpQgzC5Oiv2rKOLvlp7lOv7eY8ZE0wgi8YEXpt7C/oyQ+dYMBOJAdSGxdPEm84HMYfjnrHHfXMhSsKHUGJR9VQOKa43zeBiHXb97HXjuWDYbnp8uQyoksOujNNUVp4UHNCdyiY2N5Nm+hbNPLXmnE6UiuUOM68jK5iT60bS7mlxIK1yyOpu7Gj0MrDUyQkCKU3uH5G9WLYWDxm79UViBA/d294WjBdmqsjwfaecCNNLcJh7xOQbLJHW5kr4cPtFl+rqxc0Y+KfBYKw/aOTNzra6RebQvEHcuXQcu9KBW1G/Dnqu0M6vETPukcSCdeM8Zudl+Aj9yUp6+kdaL/8v9YX41hd2KxtWHjgfHPNMxodRuWsfEz96TkOMgt3I11TM0Qx81dRsTW93MXv/4A1n2nialfk4ifEz/yIaFH8HEHlxJx3iTQLeIw5+lb8Bda97nT39aDLaMhYJ6Lk/jN58Ps8WPTmVo6HJcOGQDLMTQ+cfIScdMblEvLvIJ/nbqfMH73lxnX8wRTn5SMb7heh8mP2HMfFMeA3OlZmBqlxaX6TwI5nnewLx2LuDjzEiDKvCDV0DAV7dTLQ+Uu+rDqUZexi71/8bWeFWjQk+8s94oDkZ5FwviDFdKN8m1YaJMuou+rRlfbHkffunogZkWO9NqfD1CF3mOIpc5qWvxcH7sTthEukF9MEU8moEcP3IVfJlRTk9tOoM4qEbDsRhi1eAaEvhj66qJvoyjZvfM+4l/9GzY0UqHfZUlR9aoW2GZJJzXpWiUqcauFGi+XkmHIcdE2r8twjWkCdfJM6D/98XANDo+8xhWZDBCzpK04PX4MMV9fm/8VHM8FU6c43793idIdp8GYvhT8a8cuscHr5cT191GYQ8YX4NzD4GHKE4i8czfBrLdG7LrRfHaHhQaesd4FLNqVAhTadosnFjBcg3ML5qbzgzhXdhkdim5jHn435OAOPS7kbDfu3ldLzImSYEmaB7lp6+aA836L2AKtCsw/PQG/1muBKw2mciSVBrQfz2FPTT2NzVfuwC9W2KBXW84xxX/lOcdHNYz9t6lYqN8uPK/PBj9hGcDVJrwGh5Zdk73+ki37OkJzxx+eQ1S6JfTMVarYVn8pFQBdh087L2RuHJ9A3x9QQ279uMjYVaZBGmGnyI5jtiINLxpeWVBIXR4OQj+8SoH/kjso0wOOqObD95CCLk2C2GzR5Hnl1PipGfCMU5sY4+D9ZFhUKNShYyX78ZeGTRacpxaa7EaP99bDksBoyspt5T/9ZZqXserrKdwyAUxk18/jjo8cBE3Ri8Qvs9Zzsacbud6heHE/lIont1ehpd/G8FGKmdxm2oJbBF8mKiqT8YCUMcTHo7eBnm8C5+jlAKY/KyfKDXS4+5MsQKiZlbjJzoB70roNffA2hjicdJjj3sgRB7O1xcN3Z6Ivdl1il43u5i7HlrLjrsXiNZtXEr2Jiay0xxZ3g4bxpmVzsTazRnZYoYyr9NfBNp4ZYtuPWYO+n/kotfEd4z5lI9efEsMKr7RgXWNcCDR6A+u5qww72NCD131FMDmDadzkhZ/A7+nmItlZZdmJKxZ4tSsu1G9Tlc4ajMN6L/gKfZaqSes/ZWCkCyLsfPWQPjsSh20pNxdWz8mjB374Yr2Ppwmhj1X0aPE27Mj6ACE25ymdYHMeezbJW/hsN0MrHzuPhYSECRNTq+lFXy5ixmaHhFMHT9M9Swqx9j8i5Fr1IerOl8P/9N+TGMMtb3mEK78qAFtjK/GAAj1w5hNJ1Ptx+I8uRQBt+kHUOk7nNtyr5pbaicVxaTa4qSqFHXA4DQaf2eP7T08j8uu+goFeDS5AMAec9WGImPrTmMpALVedVk50Wl7CH/+EmPEthWI17zZhlMNJWdexvUz++zFodRfDJrpe4PoqxqOrK9xZla8wp1B5gg3I2o7/qBYTofpJqE1GEHsjx44zThZif/U2cd6v04HQPQHz6sfYvrAmrpG6LmvHU9EZrgp46ZJTLFqrjzutciNuv72LHbV34jj7C2C4bRJjsyKJGcyzBEjOQ9ov4AsyZoIFi06DpCsiTIVi10LWZqWPNGesqfD+LIa1P+MrzaqwFcLWzaxENEf61r8XWbCkkKX1oqU5mKZQ0aaVfZbtJn12pxkpE5ezq5bES30/qQvHFf1mN32OlB5S0hUeL/nBTm2fJ/VklYSFq9+w//Kf4Z/CjcwYwCvCXHi5Lw2s+qpWzL2pgFvbU88cffwOfViewhr16hPfID8ghxuKk241sm+0lcCRPk+xbh2KzzANIIQ7F/Fbc4bxe90ScM8lXpwRNA+Fux5iKRejwVDnY27h8wd48TcbPqpjA3GL2EmElv8RK3VFMolDdRz/5wiY+a5cltLngH2Rc8Gdcj8yntcB1rCuEl+Q/4rJ7W3BmMDzuJfvTDwq/AHHKi/mI4oz8T3LZhPiYEqsqb2fGe7TZG367biEzkD2d/FyvKS3lDhQ8gVbuWsOty8zFPh5LkZbve+z5aAMbHrthfy1WC19pLAFQzyUYIXt02nRostolKmxwP1LEClxHRLu6bCAMtXqqYV9MWicylPB74PD5Ny7jMgsIU1SOdEFvlZlyiyfnyaxnWmCPOl5zei9nSrQirkBzVkaLps6/Qj5N+8RRdmkocca5ckNBZZUzvIB0b/8LZ5p0M4N+dKTrucxfn0fV+73CmdpL75jrRwQCZWJ7QYPwN6QbI7NqcPdHBeDJcYoISnJAt30YvFX0+P4xvWjXF30eLHo6niw+NARQiPGhu8NPEOc2UuC9N/t4sfRlfgP33h8Zkg/YbDtL2ceGsMpxb4DPbNs4DHybYhHr52oY4oqfiBrG3dPqwKcTH7Evm+/iveuKyZqNIKZ8psh2IihOW75/Az2A4/kRp7bgxVP8jn1VUvA1hMIT9q+4Rz+5rKJKn1g9xYLQnBMhVu+I0CcszyWc5/agt9x0xWPeOgTO/I1gPnOIH7dGUth9ZE1yJGWYK7961k4vCQe4a68YqLQp3DLhDLkrdT5v08cAC9aNh9pXfeWORQ9Fw5wQ5DfcUqsU0k8vGLPXGTN5E9Mxrjp0KtARbiwqFz29MtbZ69pvS4rMwtp0afVkPmGnXDaFgHzkVeGsmIRuHujCfMv/3G/VtVc79eit99tFMWPxCMTmdmyhsfpeB3Bcu9NW3Ff5yV873Qr0Nq7ghg8Owg+D64kXjYsBXU3vhEv2XJuYP4nXOdmCZgtjcI9rrRzScVlRFP+LG7fSAa2eEgDtGhd49ZrJmFeb5+D67dsWcslx1EfRXXgNO2pKGv1Kzo+yojDCtO4qi3luM4XPfGpw8dF+/ekMdpTYtich6roiuYaJs0mjc1WiMDWNf1mI2vvcskH5bkxzdoE8jOL6LAwAcc/ZAGddWn8sSNicPWzG7GwKIEfCnYmqn6IwIaO8+IUAzUwcb8x4cL4ifPV5+IRWx5yafbT+IIMI7rOHJE++ExiB24EYNlrc0SPZi8B3n+6yHnf7tMq7WnY0ZWnSMlndbpnxSNU3cqN0uvKoUMSt2B9voGkxo97lMWYbFTXo6L208FM6oEkDCUWaEABxd60+uwpmO6wOhSMPaeM1Kh/9n9NSAesEH9K+ic6FTN0z6CfFfDIwmgbtudUCeTkYUgvPXgZLQ75w229akms8NzAp2o5gg/f3YjkiufAfuAT3rbGG8xOfEVsn3VBdpDRQadQz5itjefxcR25XJ+2lLienCBSC1FikLLzWBF/W5o9pxJNXhHIJdfash1mweyCy9WEzSvAvg42wg1d4glMr1t227MdxTXeYjvqzrK/O8px4aOrxGPtGdy3c7/wiwMlRCs1AUsXXyCKOA3xuAXPZbo1R8DSKX689bqn8O1ZWlLVxJmYyfp54HzPFKI2fR8PubgRxS8zuaD7ueKkjzWYycrX7McSe3B+6R5M9aYMfWSjwDd1G3HwtJMyz2uLiPjdy4i6Zn8ObQvm4+7cx9YovxMdzEkBtku+IXHyMtq0OQZry61GHqeX0eZPj2DIglVIY7sH3ft5NjY6xxXZfWQa7f5YB/scr4+YInr0rjv9//RvaZqNOJitk4KDu7CFGZ7w5UwjumjPHtSg8i8cp5JCX+xVxJggFNGBq+mVle5YToY32HiyhJApZfJyrWdww7E8pzPRjrCKO0ME9pSDmbqh4klGB7ijt+/gn/5UgJbNd3FTC1Vg2Ksntpl9DvvloMX177tI/DLZgKk6HmXtyu2JqckW+B/nMYRm71lxyPLJsvA779DdCSWY2e8P+IJJTmCuyIFv169kK1YHEObGGuJzfa7s0J1MTs1SEQyHeDIqsQRoCxPxcmof4BKxjJ6kNYJi76sh+94lVJOkSiR/YRxYm/0L7wkL4ltG8/CXs525hKtlYpcsMfGgowzP4lP5YUd5cE7pE/dqvYp4fV4WKN70C58RniReNyVAZuT6TXQ+qB/NTLNjVq14w/orXwGdfwLpqcWbkDfb5Fld+VtUwIorcNjtMGZ0UwgdZ+SBlARYsG6eRnRQpx2i/vP7P/vn3Q0pYnPnttQj6Db2N2EfrICq/bcnH0KB/A5qjRUDz5oYwOhvz6Enf3EQ7rFKZUuPMdLXXevRbVHXuUX2OeDJgSeEJ5fHPzysBfTkSwjbIm2+/+V8ouhoBrCMdxd7JWVzW9Ob8fjCXnDtxGOc3HGX8+lTEmfrj0NnRmyUHVEPxoKGOnEqaydGH+klTPi1zPyaKIbZl84pfhrljDRriM37GbHh1leyuUwhHpyhSiw438Z4TlMHgds3gMNeRTLR5Rlgyq9F/P37ivByaisd1HoGfYAkk4OHCmHk3QQm0Z0mk+IvwLcuOjDDe35zCYfMiXvB63nD8i7s8pFM8OHyfnFJchBRMrwQfLt3Q+y3XoF4qbqcmK6fKl7/4BEaYjuLqzfWA1OqFYX7/i7kipofgqn1hmTjkBnydGIx4/5VmbIZl4DY1Tqwi1wjyL/HMGRFlyIbdkuZfLnXDpn/vvef/pniX7D/S0WpRa8apvb8I1R4qIxSCNdGmbwLkkXv1kEqBW3So2lH4QOt9vTXqwz61Xm5bH1ULTrpuyIgLYtYk+3TCa1BJb7CLIM4XvMeOMUmiP82FnO7YYCPnDsNTvyxxi0/DXO2+C+CalnFLT6njQcEnwDhjo24z5MKdv5/c9np9HGOTp8hO+kZC1Z2ahFacUZMh76OWM3pMG7x4Rze0C0jKraqMps1FxK26jeJId9UbGqVM/i55xJYdlOK1bMCoLjGne+3ESARyl7Sv7pHMdBcBFccqaJjj9piW6cuhzvnwHR0SDsamD8C1d39RkXK0lBpbyPneK8OG4g15aFtG0Hf/mf43VQxr/DaE1d/fIod6bQnEpY34HOcPuD12qHi/e9c0JbqdVzE3lZwYtlscmMkT861ihWdGxNNbn6tRH1uo0RjnihBgufl0L6u/TLRhxayfk4eZdJ26J/9cznwDZSW3k7jZ+Wwy8Z3oJ2fKeq/nQkdkGuGHmNZlMXTKWjh6D5y8JYGnP+9XHbJ4Ru5f6IPjD8ez0wZZ8MqPZ2G3Vy9DxAreaBZdJ94ap/Jt2WZcCGdykTQs3UgSTcUV13hAZb8sRYPg1R03rXXMkxmhr+uPcNOWJwjW9h/h8PDDDErh2no5PZJ+N9EATjwtxdLW6jO39zWTMxVuCo6nnFa/PfIVfx3exrhtg0VI1YCPNpXEXw/Fg5MbeKIoYECYJVxivdxoKSm0lGZ/t0m7vMskcRu7nIoNaZEeupMPBmvFg8nuukzu7v0qQ0/TBFNqI5BrHWpu0s0kA2XeUbif4pJvGEmanoxwA3KfLnEyWaojrARDHiv5ewjCPRH8lNwr+cq3W+gIj3o+we7OeIHN0zMhId+c8xhNRv0WF6P8N3hCm51w0YysyKWki3zRMU/z0o+B++jXP7L//LP3zWdLNVxlCbOC8eQx/Lk7463sGFMEDN08hz5wOs7/CniEPPTShEyvWdKvTjJilRVGmCH44XIq9JtrOq8dMkFkSf0wMRIFpeowXkE7yXsx6zhlRpO4gfX48B0Rz6hzm0kFjTmgtb4o2L7iYfQWbLpstNb5uJShTIsRbwSE6nOJAIn56Lf85ait3aXYz1D2zjB2KncOLuzYH1+GeiSe4i10jP4VQYXiNlvA7hczaVi4XN98MluA7GrLERcdbCZexC7gzCxVhSfmXMaL7XAgOetcP70th+w4VxVacIPT0wucys0tk6D3huehm6LOOOcnD2XWpbXKMJGzCBB+XR60rQONFFPKhkbd5byG16PhmSUuiQEy8HqL6/K5kyaACdtPEeXicMxJfODFGGlixyuU2KV5CNJrTtzUeptEXc1PJyxfVkru3SskCiZlkJPm67MjFO6wV2RFwneBQpIaLXRP/f/6wP/7cBrIKnhSBS2zf4XNCg4Ro8NUcHqm19ClsET6NjySnR7oSF1Yv4h5J52K7M3xxIRXdgktUbm4M7tYmrZ5QrYfKcTKxoNlQ55z8clVjVgU5ct+Dx5AxHTqcV3zNMgFG5agZ8Gt4ga55PEXvfxwGjSMbGu03Osc9AGfzDmKPEw8iZHDpRxF6sN+ZkNOkTOWVui1QIRf32fBCKqdIDXvRV84O88EKrsSKx6b8MrqymL4U032ETdsa4vruoRndlnQUCXC+/gno29aVfh9A8ZAlZljHRJVwbLHTgGPh8qEfyCE+Gqlk7ZOMMfzlbNxYLDPh5SJbOLEuipBfLmaQszRWmry/eMT+Ru36uitfbCmpZZynCa9QuZ+fBvknlogCTadjA71mu7aE9OJBmtVSLHhnGS9YvtRfMHZ3B29ymRu/FWaXG6N77d4yKlUHBWGj3eigs7s4oM2h4Bqw6u/2f/J0ZFC4oIO1onwB9FvcaRTT8peLYZzFg9zSVNBy2QUzZVzO4/RRLTG70QffOELMBnId1cewAJ3TadPXDFSqLq4QGvxrQZripOEGxiRWVu6BCFn2zjylxgInlXJL/rz15cq3sZ559oSFh0MtzU1Cz84fvD4OfM44Sqo4hb2X9JnHJJzAylb2PvNh/gqgqKWcflPpxanh2wTH7N1QoMQF2VNq8blAx8EgwIgWMhv1kOBltGZhG1g/XAfi5G6N5qwJVtbF3Tf8YRQuYOOB29mh+FIwnd4WHu4sIjfP2QBsHEl6Krtljw+5V0EHWlm3RH2U7MJjgQqrytRNc/e4Auts4XbA5zpTYFTkDlvcYLfNa4UjLfCehZg1SXddVJlNtsXzQg/JeLMP08mflsrejS71jodBdBFxRaY1u+P5TGKKkJA+VUODC8BBrwu01lyqrR++njXMyc1eDcO2P/6b8nB4Y0/H2kD0Aa9lL9HHRSZx09dvFPdEzMVsgjbiIdrcuhgSZAwJSaUw+bX4hsnZJcLn9+IBGGxAnNXZfD+WEietctdWyznQ7U4PiIdC7OFj1+MBPuS+ApYW8iurYsGHTDAYTrkxP8gvjXLB/jjR81sgZeNkvwD9JHbF28AVHRexJftUoNz++cISY80rCnngQBD6qJC5A9nNu1TSAa3cx/Px1BaR4toa+ULcIO8Wag9LYCEaG9mddq2gZ+Sv0IrVFt/gC3GD/7YDm49NPIdXrxUe4lm4xHFn8n7nRd4X5v+686vF+Ku19OE1210wUJ+2bwrxyuw81FucjkBmsWb52JrCy5gthlrWCvRGyCP5rORya/V2RZAz/Y+r4Jct1pkElCNOHz5jrIC+tBBss6Dz0IsUXWqeizLYFa8NRGC0Tqose2XxDDL/xXIajZPPbI9QiYdpyEBOZ3/9NfVqArmLLfnqptOyqyA98lV6brIxaCS4zzjJeSv+++wredTzAfX82QRP86Df98uIh5P9RRS8ROhq+29ctSdilR53xsECxMiR0neiZoDlVDGnv6mPvHVlGGKQ7IEu8prM+BKzKpWi2+LEWZX94jINY3WYIXe6PEyvHqwG5VDv5iugvfPqRO2IZP5R6dMRfrChqxHXJyxJ7cHuJeQr0ISjMEW2zteUb+KGyWJkNSpCas9QcNOstbTjon+Ar2LY7hVg+n4MLXC/ntE35y2TeX4I/zCsFU/zl42vLtmOrrm4T12HZuzIp6zstnNs/ubhCtSBxlRqJmAcSikto3fSxNoUnoiowiesT9BY0llmJhE9ZA/aYHIf/hRFnUvHJK1qRHp9koYLfmG5Cf168hTXRXiMZeqyQ39qpTgmVfReHRCaTm3NvklOWXRK9W+goEr5MEW7SDpCVyGOW8KJ265LHtn/M3p/kmGeNXRvvHKWOLxm4kHf2n0IR/GerVnlh77qE8HRp8GXWKfegy2E9RJb8Oog7+l6Ec2pCOsn6DLjU/DN1upaiqloPotbLTcMtNlv7+PBdrJTdCY0KPUEbt2ajRsskuSCNMNpQZiApmTwTl+UN46Ycw/n2mFNffQHGnhRbi5xMG2Cv22hhi0M59MLyIy4WMJbxStog3C6ai6UsHuTDbiXw4fY2qCnGiD0leoZ7lKoKTTjSkpn1SZldvS1YCS+pOw1eRu9Um7uXHeNxZfiL/UJHER7UsOEG2lbgrewK+uambPWufDr64Gol+96uyOufMwJ6GmWT+mrNk2JURkXyoiqB+WSe0IvGl7PHcd5JLfpvJrzOCRfu7U6CzOzbC9CxPRuCqTcrNbSYPbC4SZX91I0vNjKnDb76Kls3vJcf7AuqqIAOdoelHrXhkSYfO08Bax8aRT41XU+K+Zf/0d4mjJb8/whRQuCJ6+mQfWvkDFcFv27k7h2bXWkytg21PxTOFZ8xc5Innks9yl4VvRnxICZ8CWxyPZ0ZPmFD0YSESctOCPfwtlDqgYY3EDyiwaGweaeG2BDmub8XOu3FDsGNTJ/yoqJDJ2FUsUXY5JBqx9OaC36pxH1EVNPDXEeDuOBZ03xnAL3WF8IqDEUQ71SOSw0+Jb+Tdw3W+f+TuZrvzSo8ekHPauqlt4enozeEfEpvRGlJOekXUWzMTPlYth7z2b2HMt52FjBRj4B59MeNjfJ1zWqlPXA5cwU/TqMNXTuljjrZ8FV9Sn0TIx9mBg8x+fsPao6TD9Otw7H/v5hC8oLa4543kl3G2MLXyFjmr7gx1RLwD/dAwU/K2/7Vk7uEm4aYxRwXbB9dC0uti2Qd0IbRh/yD0t+S1bOJsR+hGZyicscuNeWJ0W2BydzPsv9eN2XiiXxBdYgy/fK/y7/u3LH/hh4wzqNO+Jm77wQWy2vHzGDeDDiIn1UY4vNmbSTTq5P7Gz4Ba60Lg+/ozmOOvIgVyxuugRaHzZVb256FRm0BY33AGU81ckgh1TpDftq8QaXpGQgmYBjzi1CwbbfAlb31JoyYPeaO6bmrkOCWKuq+1B32XI5MKavSEmrfa2dVnFlMdnVfhacMZjGtqB7cwsgJffQjjY1LSOR/1ZtmeSefFJzKVRLJdRtxvsyogUZ1IVs4eJg37y0RRkfnkp8/rKd1b09B3QZZU1uf3VOr42+gf33jSbPFN6pXnBXTKAjvgq2ZOTBm7l1/Yacm8rzJnDA99F886eh//uVAR1MCr+A19XVCEqQyWWG1lopOtScuO+1R19Tn0l0qqgLyAQxu/Osh05NThh5FXYfO2I8zvL4rUScc+qsi+Dn2apABdv54Ovd+VJvt70BaKPfUVsjzwSJZefrF2bF2CZF+6l/Bf/oFORyD35B+0b9IKzFMunJmhPEU0rq6B4x5dgcINFtDvLihhhq1hgutVyrTpynrUorKopqBlLE1H1qMePQGkoaCc4k6cQDvCEcmiBz6Ua/4klNkcREaqetBnFy7AVton3/sz+RukGy/HRP+IlIgXn4CgLbGyv17rKWz2JKTUZJThHjQKCoeuk1dPJomGTh2V1u5yw3xuEKBl9wI8p5CWafg9IQqU54u8Ps1jH0a5A0XxafJBKkEJYkzQ/MxEqN9mPQzWwUzIjjmkkXU4xWSFoM3D76DuCE3kbch41uh0EtSh/Bq2ia9gEhvHguyHPN6/2JtfF9jKfu+pYV45l4vzKWt8TVYMVzdBhz/wHEbSqo4jdhp7WQ/FPaSb8Vtq84+LqLrfbOpPqgI9ixxCO9lrUGBSDdwuf4PJ7bAmPaY/Jf/uqxC5jS53uX3ht0tw8ztaJdVdcJufCM1M1pb9y/97lypZssEd/raoWSZ/ApG8vHoI6uiwlY2uayKL0n2Q59bG7Fqrdsnv0Fdw2K00JrZZhVwKKyIfcm8yzV9jnadUniebsoJF3jEWkgdFPnAVMZfxbGqs/cN0wJrVt5lh/JygcnUhlOl8QVZj7Qr/uWaIlH5RYy8zTvD7R81wt2UVc2q/GF76YRHi227MdqtchT5N7oLjj+cxn5csZD+8vSQqTcKBnJEmrdZ4kp5XFYH1O06Dlp6UQF2gSRb/tAhatF0HrsxWYuafNICnPEmFJe8TmSPiBPh5VQlsUZ7GPFNSIadtjSYnrV0p8oSfIXOK00VraoO4/GN23IGSV5jGlP/OLNBhNsNJGXvpLxTfnFGA1abL2EzVGuBQpY2VZHwW2s2aAxxLeMHhcDk4x4iXbVE3gZriB6AnV2jZ1o4UMvHFC+rn71LU/IoXaXI4kSKuxaBv3vlItiqeJXe8jfvn+euY7DMiv2+1DL50gjsXaQF9KAqFI26MZUrzlVxGy564+Bsn0pvu5En2KxaQjs8iRfMbVaFPncpwaiOQza4yFly1c4Q8MG3Zw839kCjsC7xdvpzxt9hKFhYkUXtjEPTNRZykrI9T54q8URPheKrP4y/VU1mNutpvopxACP0uzQVzKnKjmvY9pQ7kvkKjRsZCzW3Z0PiAk7LE7lIJ0E4hlTSCReYWsYLiW1+hMsVHshcNlrBe8TO40jaXOfRrPPVsXCxFLhGgWvtOk/WkPnVYrUe0Z189tddtAy07tBpL2PNEsumJIwmBtaKGLacEQXs0oI4X42S5Ph2yR+udUW+FAW77URP2wqgyNuuYLohe7cGe+ObC9m0pJU43uOLPrs9m2/YHA4zPIZxi53MWVfv5SV/iiCWrVqJVCt78FUmC8OO2brqnpxOTF+kL0WvVNBFfjBnm5SJfP6XTvjbR2L/8F9jdIDeta6TPPArGwJVwsl/8ikp5cwz18/lAvu7Wpumy++ieswsk8XapZHJBoOiYtR5Z83Q5lRxliBbLNMlLXSSlYnACpUISSMjwL1X25iGqZDJYc/6FF1WXsQidWWxfvXLMiPPiU8+pxLIAlyzt81CdQpyMnXgW2uM/F+nV1GY3jFWEtDf5w988LJi1S20l+51mki4pCqLF94Ylosgoag2AUUPEQLKi+SD1iIfRw9WbyHW6rVRgTQravqBVMHAulb4UsAsLUI+tfWuyhhpsOIl6X5xPdrgehuG1McyJU+G1ZOIFKm93DOqyTIt8x8ZRG5Z7o0UXxlCpEUr0/ZAHaMXwEqb8yVv0eOd0ENV6ic2dUogHRdaCLIUnXAamCu76NhPy3c2gznWQa2+NEYd1KPHf7z0j9O5fFn8KfomrHr8LmOE0Pjn9HHXp4DLYIpmXaaA9VIF5FTz0RfTP+cseGAPvrBfQhhtOoU+XvhT0bjhBJYfpoMaf+wXWci+omVOPoy5595zVB7aQXO8s0c3PWwRLtiRQqKkXunLrREmo7Bn0bfUNWZcaVfvoWTCsO2c+k9B21eVIlBqcpPZJ1uvXCCHeDoifpyJbP89RIrr9gdxekSJqua5IXX1jTee8+4H6tZqTDRs3U7Fv3NCLn3iJ2WE1qr1oVLRTpge984Pgx6ecGcNSJbh983REtVOLTR92F6TbiuBftaZMypfHpKb2FOT7ZC12e5+V4GbzLlju9CrmcTEJtTfegptyihnTiU5Qm7gVfnWshmkZTIYKol/Br+WuM9+lc10228dAWRv9ZbW5p6ElmDGye5kmO1lrlFUN3UvUa63hO4WW3IHenUAtUFMcF4lxjfO+svsLvIh0oAE07l4kfhzaJ36dN4aY3XAAXK/W4/UeiBnb8crce9MysHJjLXVg5xD8ZE3EP/3/L//P5/8HvHxlTQ==AQAAAACAAAAAEAAAJgYAAA==eJy1V3tUjGkY/9akSJQQLUoNUbog3anved5Rc4kyRGpXwjFsiqPa3LpOQ6l01bZlKEJLpZgl5JJWWVorddxiUa0KnYQmW2i3Ocseu42jZvvO+f3xvef73t/v+T3P+zznfTpDTFNUWGg3tpV507FLZoGP9TI4rWGG79d7wp3OBsgbPfST3/wbNVHbHCMy97DsvqtnvV/bXTAe/AuyZRqCxF70nZcHwEVYRKsJovFlkC6Rtxf/sjI6PG7ByR5PoDcaeoJdzXjZHqZuP2OZUyO9w+Y43aqmiYdGjiPVz/ej0epFkJamC5bTT8t0app6/6WLosye1yK5V6YgP0VtimVAw0ORzMultiZ0+htrdI9MwbGPKthqi0Jw5NBUsFQqhyHMJaA2GUiCefe3FBWQsZpzcG+lwvHnf+HEcg3dI9tnacg3YHV4JfDMvqerrOoADmpjuVSANy1OgUNEKGpYiEj1pHDy7l4HO7TOEvhaTbQi3Hs9J5BZO8aToIQM+kbmVTppUw620U5g5EiBxvRGFBjcwzklYpyuX4Dv4tvQIIaPcS5DcKtAi1X3go25YCy3Rj4XLzrFxPS8LhocscGmlkSy7oourDt4knXdop3d7XNuVDkMTl8F5uFV9FFJMk6wPgfhTeeJmd0I1roubZa2/gOFNKzUdCCqoih0mjkZj1GhGOc3AM9uCIdu7jzuI07xjAyIeHsM5mrycWCaOklfHiOrlVsNSR/On/N8EXlfT73lT4pdSNidgZiVoI5R7XlYMHoY2rY9lfEfO6JDLNV2YGFkNBytmA+BRYk4MfMK8h5dJEoWDOJlWUr4Z5RYwcV1ffbA2DkWF8ycRppLqzF49BQYfiIKhz/ZIKtxps4gYOyksFYvDLmjXDBVcB1jOjLQZnI1KbWbim+rDMnsA00K+E9RziEibkbEPLTeoENUt24h2dkE01S1se7cTQ5PL4EeypxCK4+IcfjRLx/PmDJYc/ISScu3fJJxbhReqrpESxL2k7Udl0mM5fk+6PgnX4H7wrE+RJsUvYriBFxIB61RNFRuNHFiWN+EW5tP4QKvQHR9tphcqTXH3dELSedAZaKffBeO2gmBKhGicdnTXvXjnuDuXYccjzh29Fh/9N5YhU+sg7F4QCqYeezGpvy7aNJchDmXkmU8lxzc0PMHIdrqCGXv/LHtCvN3Q918HyYHrOHOvtGM7iH2hNeqTAbqtKJ5QwoGtMzFlfa+eCLyNpqn6KL0zEZYaxH2oQc56A1mZeE1mY6akC/h9+FVvc5J3LYs8viKmJNmx+XSzF8wZcxmLPF0xnwXISpV+4OxwJ4kGXriA80U3C62+U/MUkcv7CzQZmn9IQGfFelwzmtCr3r0CdVmFLsdAurvJ2q/Cp6e+YoGRy49ukFCv2hmkA2RbWDIKcVgFdcePffctQxH1CtDTqYLZLQY9HpGDPArhp1jCtmT6qdC6+tcGBjbAu6WL+FIdBb6Nvlh8HlT1KvoQr8BQrk5r3kgpd81F0K5mmOfZtSZ+6NkHli/5PAMBQvRTiUJM5f7o5E6g1g8C8ZJM5XIpkgOWb6jC/vS9z73fN7X3O5s36WDjCQmpteKcK8wF20bDxCn24NITGUYsTPL/OwaCxcYsHrDz7xJoc81fZ4KXoDV+Sa4/NozyGU6on28BNiqInwunUKM0n8iuoG0wnNQHtZXnkVeHgNLlFeh7kVlsmiYEmmr8qEXl40kHUX3UHLLqt+4u7FFJ4aYHJ5EPASb0VRHiVRsVfmIb33OLWw8HEqYnY50fPNrh/7QsLQ9GwqOl0PYG21S2x79oeaXWcyAoRW+cFmtDHmvHuLeziP/Sw/sCdM6WiG+OhefhRX3yMHzjSCqZa7EJZHRL/mYGvobuVqShisabOXuH6D5K27WT+3XehiblsL6+iRDrs/SwVq9OmN9QaOG9ydjlAaHYem78H71QSTNlRvneG4lWiVLcNadcf3uhTzsblQl809lYnEWT+E7yqcgtp4tN8Ztu5YQSdBjSGjZAgGvYvt0V3noI3XWmljKLdRK4PXlf/X6q/NqzEaib8osONQVotB96fPw8Swsur6T3TrM3Xn9V3x6TaHbR7n4E5fI6G8=AQAAAACAAAAAEAAAjg4AAA==eJwdV3k419kXllKk7GVrtSTh+97z+di3RAjZskRolJDKVvZWUowlRmQaMZYslWk3SpJsadVi2sa0+1VKGoU05FfO89y/7r3Puc973vfc98gcsqKwiTF81LF7xBIrKNHgFzLwv0z9qjKkW7OfSwvWAXdHHXmpDig8J47hymlQCNPFCTVvKtGbSsbybwTp+cpwDJ2PijFhtJ23wMUGoLt+GkTFxHAxaBZir4wKmlomI4FzYR8DqlmTxRUWUOjBRlpfCTqXTuCuPs6kK3rKzPWDMLdtSIcbzqimA4FRtMxnBpWuyoHnv8l42laMZmc/uJATAnlnPC0V5tsnpHBT9x2kW8wM38SS8SVtPiJ9wrApxhufjZYjyNMLaT4ErwAPdD4Ixo2UECxYuwxWp6Pgk5LE4j8pwXefDlvaeoFEHykzIaFdOz03PqW5TnVkNeJCSzT2slsGHUz+ciK1p/1CRUMZtCdcie8RSiah7/G8T4oOz9xBG7Jl8T+nIHTyvlg7KR3qAwshyNfE8vsENT9bPPrC0PxcA1LVZog6ugB3dwtgpWKAzV6y2FJggEGBAWfMoihcx4t79qGB8t49J9maa5TWkcfcbL4xlYRp1JW5nVxOeJNJ5nKudOgj+5FfQe0EKzUXoddh4vyIURzcfi9Hd20aTmUmQVpvMfJ8nDHVYhYuVLlAs3shuL8Wge1YhvOm4pDsmY6jMprYOdAL1SvCtDmpk4JE7LhqPXFO85Usd/zFUTKd48LXXl5Bfc1uVPThG7v4VIa25ARSd+khsry5mRkkrKC75QIKyZdnJqf/xFjPDl3VT65I5DSQccsOVt7A5D6CyntbTGeWeOS8CKtG9PDIATD+RwPuZmrIlfiPzcztYrIt5tzY2XDa1HWNrvf00w71crp5agWdbPzKrsafo8cKUqRbL0wXzgSR4539FP2mgJS2PaO8SC1u2ewRdm2DHtxPlyJy/S7k3K9Eyn+BKE7ehAgVDzSK6sDyrDay5FRxqlYP2vMi6EetMxbvRX9rKAvaWsBmjTjRtJcHaI1BK4mm7yZ0BXJXJmYxeYe97Oyen2nFWQ260KxDD1RdqOz+NCobnkH9D+NpqM6DeaxuZr1hEkCgL5y0whHNhyNc3w7loq7oOa2PfXOsMekzg7OMDVbmKiGuRwv2lwPR0rYADkMHmHD9W6baNJF6hFPJWFeFKpNAx+IOjHPMIXwCGzL3JKc1RiT/uIbNWfiaGbLZpLwkmw39rkE3XySx1zOT2Ju/R9nCGDVceh+LXpdISBlsQl1LAIrkVuPfYW3cWMPhZYsAzZwCnolMQPpgCDxj9SB1N5X5X5KnwMmz6brbQnp7vImJOpqSftEysvhHnaJuPqbW3pPs9oMeVtP5kC5lpdLVkcUUNjCXPmodZdzXVOr49RBriFKhRR0PBEcNYqG+oADy8x1gc8sENLAPK60ZNKU10DEmC6tWA9gmaMI7xwtD7hrQGQlhGnt1qbDWkHLuqlHfz4dIcbYixXiuIf2Zm2jxtxXcNcc2Ej1sT64v25lXoCg5vMsiL+MjLN7mKO2dcIJ97v+H2ec9YuFjMez9dF/4+jXwtRGFCC8RY3nrb+Nzmyjj0xqRL/kAU8yP8koHL0NG4Te8Sr0F1+tz2bBQEDGmQCv2iFA4TaNf3yVQuqwMyQbOYZ1FLtxPFru5xd2VvLfjURYf7MsanOdQStwl1oGPbKN3Gk0OSmOj4UfYvG+/s+APLlzPZdKVKA3GI5NVGOyyRZ/rDvzg2682+nCrV4FJkTo+L58Fj3WLsOmLMirL1ozv+43m0EbZS9R+QZWtHzOlPnV9SqnyId5JgqTv+RHvv5dJyyYx74EZtNN2PdvtJ0y8lgI9tCqnefdFSLd3F5uknM1sBu8IVrXIoMbwm+Dciumw0lFBWIESbhhJIzOiX7D+kh7qJGch4k8Z/Pd0Og7sqER5QgPL9RbiJPNKKHL3dRb8v3D6KLhFMeeiya6vjpbkTSIdG3E601fG5gTLknyGE+u9KEnD7zTo+tUSOrPtGu+g7ETq0llMXYvBKz4U/n5zsWOKFlYtN8UcHS1+IK4W4uViUCqUwI0nUtiSpQrnvnqB5ddYLJHOB3NZT/p/WZO1Zhtlu5zEon0cna5tZ0/FZSm29TAzEiqjNOkudmfdPApKT6NZCRaUdMaG3PWaKemcKd/w6TYsHw4wDfdfaG+5PPcp9wA9XS3NqX80hyIZfcd6EwodrbGqVRvXBqywq3smLJQaBb8t80Lk4E50t9ex5VU51CNxjDIzi5j5BbBpvW9Zgu3f7KXcELMePEom/hl0U+0ki5C7xsr7p9JhozAyFKml9LY6vl9URtflj06M1PVyVpH2pL82h8Q+2ZG020o66a6EhN3u43X27TTF6xAXtL/RQkehHX9iky7r3fAZCpt+h8bPt5DqvZ6yL18e1/+PUL+6mCsTrqd9Wb5c3Z5MfoKuAzWnWtKMryq0VPscjdkt4oOap/FVjft4Mct6XtbRl2+6ZEUjCv6Ub+xF95ba0pqOB9zs1DN85GEtNN/Ox/m0Bv74rGLeerhVkP7YDW7N2aj+mAt+qcJ33bUiuTGakttzmLxkI6UfO0P+BYqcWZU13S5VpA3bJMjW5zxLSd7Isl0z6GHsEU4i+ixf1L4OhmpZaCokpBXk0NRrHVRmI8rdO7yRZKVc+LivYsgbmAI739mYafBFkLNVehyPrRfN4GqQhtXRh9AgdQ8Z1//EyqrpLHizM+cUqUo2KnrsbZcuFdgqUWnVYnI750yjHdXksbeYjXpEs8SNq6mi4w40WxvYQNRSxBe5QNxDBRXv/aFfs4U71arNbe3LZUqiwrj+7V+BYoMxFF5PxO0gUWgpTYLO7beCV3I+iJL93rMwm37SvQj7w/vx6G4UU57UzTZLZMInVpHUfAvJaUyMkvxVqN/kBquRq2Knryxjfuq2ZBr0jBtZ/r2vHFTlj21pQnFcGC/pWYuPZXsgt+sU2xwXCbvHFfDtyGd3s6ZSTdMhXJWu4D2l9JHt7oAYwT5oWyZhSO0horr9x/+n4dTjeDy6jW7XVUCjaS3le3qTY1kMxTNFcpuaSO9De9nZiHQ6penJvHfVsp96j7C5AQV4bBWP9qFYZEYa4sVaLch8dEGFpAtStZdDZpsRm6S0AZN6F0G1WRuHVGVQZBeNs4cdIVtVgjdJ2YiNLEVbdjG442egHrqQe34tnSrXK1BGhxgV/baPBXRlseKmHm6CmAL1XqhjIX56tP6KMWtQ2IYt7YV86PYWZFjmI9hGjV6ULMfulRtRjpUoTn3AXB6+Z0VK9jDIJJza5YNFwVrY9c0I9go/Y7AsGNlj69BSl/z9bDo2TwnHBNk/mPpdAVUpqtPz6G9sa/ARpnmyhC2eOIdr/LCc+4HTgFI6mXgYUI7aDIr4PZdGa8a4xosaPLd5By9ekMrPp1Gu4/YB/sFpX75+LIt3XneMHzA6D+GVWSB9cww9MMVXG11UhcRBu8UeqcNrcFk0FX2fm/HVNQv2j8shabuCWk7IUeN7M05M+1e2fduscb/oVNVOrnZCXNVuD1rzbj53A5fY5C1bkFRbwv63dCbmC71CTdJeWFT7wOe9FM68jETnE0Nk7DkOq1A2zn83ySSUnUhEa00acjJ2QCsxATv/yISvSTIMXh9BzIAI8zw4kRN7L0ET67Vp7+Cf47mbqnO5I2cYt1DjHJQzz8Ml7QB7mJzGSm/cZsY3/kV9oi0utlTCNcMVbtNs6G2aIgu7uAnbThzAk2EbzEkMhOUrM9zd7og9M5fiYogX3Jg9hDYHIf3yDhy21sPE0jX44puJsRuXYBCuQp03J1PnzizWFlLDBVfvxLWQMi4hPRcBm++wr9puEJ03zNT2/8XUGw9gYEYibnWuw6ODVrgiAyx8qge7y/5oqzeA/2A2lg1LQG9EC1ylEe6rd+H94aUYOrcbUz/HYGV0GIy2X4VXYgUGPkXDszUJqbuqmV2YNenO1qYpciIUMVLCRkPLuNyKWATqBGBaYyDCexfgfHUa6/gYDcP1AvjsCYGDzSZ4KK1CwynzcbylnWdg8ukU6B80w6m/jvMHSiKQoTGKzOm74OVVi8r/UrDsXhqc9+/HmkeGGBH7GR4vcrBPIh2GdeU4uzMVItn1zPmONZ94pAlXnk1gwRmTqMJViIk8OQG1d/8hoobo2eMXbDjvI45FxuCBfOP3meUQfjOLRMvWdP55aQI+tRVC/40j8syD4DBhHXTXBkHFzxdGJ2yQ7xWA7upAKCXYo369FXwfRODFTV/8rbwW2+MdEBypzXrEzrI//slD1I2zyJeJxHQJdxw/5Qfppng8DRAn+fhi1uy6gbV22yFi1Ao1+/rRyzsgLY/HneMc9pSsRe3EZkSt1IRMrSX0v+pDebI7NPs9sebbdrQFuaG6JxQzRexwv84eNU620DJdhDphYxRaFUAycR1zZLYwWxAOZFrj6V1LXHLYzVV/sEDak0BI0SEWt+oOE1YsoqyLC8a12r/NAhVuFlhnIY+VPPf9nQug2G2K316EoWzqc8GVeYGI7HKAt6weEh46onG7NZLTQyFusRomzlqIrZ0PHwUVmGr7oHqJHh7GlOO2kRzFRk/hHBsToTDohp2lIdC1UUN1nzoTHh5lIWrbuV0LS2lHvgw9d4nn0hPl4P3WCFqlg4Km6coQ+e7RjoSZQWQUmPRoBtyFNDA9zBANr5ei9vNS6JnMgfFKHfBJj7mXslH4w3ohZGyPwYJLR+u8/ci8+32GczdAWe4GPJdyQkSACl6aH8GEWXOhKnhIX3LMURfdRd9WCSh+ShtVZsyHn64TUsw1xvn41vu7N1bVw5TiYMioc7C5IYDQBcKGsBlw2r4AI0PbEGfmjrEncTC8vwy/TrZGnEHM+N0fyzBFFj9Z6CNmrRUV19nCQiwGn8RD8UvwDPrLzJYKbmYz0ZZz0FplQDqpxiQacIy7GyGNsutz8H+UCk4iAQAAAACAAAAAEAAABw8AAA==eJwdl3k01d0XxhUuoQwpISQkQ7wkoeF+z/ne6+5zo+mlQhGpKPFmylB+hpBkjCgJSRMVkpIMKXRzDUkahBIZSoYyNvhVe63z11ln7bWe57Ofvc7R5H+oOjEnqiPuCJUfrEvFjQohK6fvaDA+AgU4L0GBcx+BnUAHmL/sg/iCxeSulRkpSF9CZs9fhuTTPiLN2fu4PMtJkC1cSPL9VYnpPwOg5cQgZVMLiWf5d2hFPPD8pEyoB6sIb24IO46tzdL2EWA5w3zzpckWxEEpjLJoukpJNGdz4q1qmMMi+Wh1dxklXVuNL3NobFEnTb4nJML7qGDY93AaWCY88NvYBON8OVqj05J2kfiJHPJliBKnDF4oupGU5ny4m1kAQx1j4D6TAlr+kcQyPgu8pJVAIYwHRDML7CwCoVSvhrVjLo+sNXxJ5lstQS7HBEFAIPh/V3r5lJJXBcWQV8LSkml4iZIQFjtQTSXaWSEV/nJqybZlqOvdR0rgdx002YTzF4ZRcrsTSX/MPPJj8yg4fD4FOnmdYDk2iyT2B0KV4Ely0acMQlaMw8svHJh9KhvCgsrAfPgNJGkaklEpIa6RuzDK3imChH9tRH1PJSjxTxLY5uY8rPSri+RdnIWzkzqoWcdlkalcCMXKE0YJ6vHoT//rLuu5K223IKTBQDeN98OI3W44N34KmOrNIPpDiOwprgHlMBkS6JENP00eQ7tEIzgtWUKaj60hd/w1CN9zBPSXEHj2/jE27shFHQpFiG85xPRwCkHm6x9SnKYn9M+0m8jKTBTrCN+hrk4AWie7CLu5ieCUDbnkuNdV6h8NeSqUI8ZOKj8HCfFPmTuLVYixjxDhFY/AoXYjotZeBo5552C+SCowDIrg5eYQEIMMMC44CUP8FkiP9cEjK55g/UWB1Mt36dQQM4rq3b0D/XdXGW1tycH6MafxNoMrqA4twq5a+rh3dTpyFHhCBaw7gNkm0Sha0Qlxwivp+9lCpJgehnk66eB4JhouK6qQkcnvEGZXByq7NMnY0VugYP0cDNm3IPdzDuuP110ZZ+HS49d0urc+PX5JC/lNY+z6JRQPTM+nLN3bWUXbB+CbxBeLh4MHEdp/garVVaCiH1xG9d3jlN34F9zg1IKt8/1oU2VFul1lKfee8wnScr0RikXvQ2etChF2yofvaiuJzqFXYLeuAwxzvoKQrjCRdL8BaS+qwZY5BF84KbTHYm3a9Eormj9jinOOPUHaHsuQ9/+8/npsAMlcGwlN9D8VSxRl64BC/tuFeRfuogUWHvTDKzXo5JND9M6vR+iO5FF8eZcAd7PqSdJFF0HX6itgnCFPksv58Er6CSRnOYIv+x70mI/Bwc0bidJuDKbSTBC1N2Y1GIXTz9Fr1Jzghx59eodmZqKR69K9KL3spMVb71haQr0cHRmTQ8wH1mjbj8X4Wrkxfrd6OT09ew7ubb+FWGpsusHiPo79sYlr/tyGiDo/BnWh0zBHrBNqIATemrVCsWAuTDmWgFLudXArmoFLZfa/WRQhZRrfWStGmpBiER+P6Erhl+tzkOT+ZPRm3wD6x1neYrDzJQqNUELctXfQoccnkVe0Hk7TDECLwsNonQRbtFY2EKvtZdA/Mm/TPtv6ad953mTF8knmgrpmsHYyBnHmKujwOwoi9hIwproIPOcZUb6nKVjjFwod+jLQpzzJzWI009mrRLHr23HsXy9Ey5VUoUxpD6SzV5mrOzEXh+gbYG2lZ/jqdlnce8+Mfi24gH7S44Mj2ywQZRVPnS/nYwnXvbTDUlG6fK4q/W5ZBzMnfBOZ6uqBycUyxLq052+2lPFXkKOZK8n+g8JEQtyO6PXWgPdlRe5yVz75c7+oLBRrua2n3T5LExMRUfTKWwn1VHhBnIkYeljSjcxHKpHRt/d4u5wXsn4wjJVS1mAz62w02rMYsfzscfTcrbj8ZCjtyXlPBt+pclc/iSKyyS1kfcJWsrAtiGxuMyMecY7k3Pdr4NC7jNR83U3iD9/mDourkOpxLrvfoBFPNajQKsYKwMqtwEjwMTYoV8PqKx5Szd0MrL9TCt8KKkBWYoI4tf44fe1UJpIZHEEJHzso//ClFG1WgdP6Y+lK7iryr8BVMsRQJp7Ge8ib40/hyOslSD9mPdnlPIdoyZqT7swhkBWuhJuNp7nZ8ulE55weOd/yiKYWVrLPK5RhvtgV7odbTfi55Ci2H/fBg6qK2Hl8I5J0zULHhz+hmevr8MyHE6i1pYraIWBODaY2UYaBAkRN7TB9fyIOMdRMUd/VBejz/mdM2z1C5GP1G6hDjRC1pwEETBWIwNIhUK5dQcrLHbm3t10krVMhZPekAGfZxCk6S+MItg19TAyl+WRv3mKsUZaLkiYjUXVOGtIMSqai1OPwtxhtPHyoDRWsu4SSxoKx/hcm9Un5MfPqqkRYpC6Mu0Vv40mdF6i/qILKK2RTWVqEhNjd/8vBIrVRED3GIIE8FSJUOcr0bdkL9RmS3OguGWIwx5UYdkTjaxs+/p3/P5VXKIK0Zb8jrfQQ1FZdhXIl4rB7rQ8Kd5DEnR9qqXrjUMo8TpnqVZxNBYzpU5cmPKgByyco9q0U0rC9Tt2NDaL2NpylIs+qUkWjxuS8xXtIUrGlFCr+peyOp3PNfnwlZhbSZNh0G6l5Hc8KKHUhylv4aDoomswaiUWx8ffx1S2RiJcmh7SjInBv6iT6PGSBdsiYYMMgIRz8/jBSlomi6rpVyJSfDLGdHIAhNEjr1qZRxs/uoQydm1RwYTUqYFQDXf0czljHwloLO3JdiPrLvVcQn3j2Z8JZrRCYN0eUXPgqTrTTA6EhgY2c1xRtONZ4gntTiYc8qzOR1KGzSL51H26GYCTrlYQPRARhCF+GR3wugzhbwnzrARsi33ADGszewB3PdAjpssHodz7sd57DWnBGkPDu3CaeReVQ7i1AdpgfJbqOAtz+qUySWSpMmAwpkpcZxqqr9YETXvFkSPI8Z+Fnhw0u95dadhokIsbFo+hy33Vk3aWF3RsIbS3zFB/bMYve5hhBe5zOQ/EBJaDyRhsxip5C7JdiyqW9GiI6FYjz3XP0LPdSqKu4BSI++nSfnCE71CkVtrgeo3ZplhMebz15Eb+UvM7LAF9ZFUjbIcf+o8vo4VIw2cJDWs+9uAYSZ9H2sQzEKdBGKd5xSPKMCBosWInvqqTTr7ZI0Qy/bfhfSVG26VtFEpIaAl9qfUE2/wZ8+CVN5I9cB5vUT6D26BoUP9/HymA/hCJrPtgp9YBb/g0iP9wKg0p3oDXBHp5HnIXAryJkclkY6CVuhKDflu1/UYUzRVORlXo/qqlOwvvuHMEbGbGUb0QW7kLWmCe/lZ6Z9KTjRB7BkPgm6iEqAN/JPuC9T2fdKF5DIg4OQ6XEM0g0LGQ1hR1lO8zrgvSPqbDxn+VQZtNCqmOkiM/UB1B/UQUmz6rgW4cvhLhPQ9PuFNjjyDHP2D2BbpybQ7vMfoLEVdywPD8CF4MmstR5Rv3RKaIiClvOsaKFCyuYLLthZrnJWkopXJiyb+9kKhZ/YY4NbKRWl44zX81aTunXWVLi4/LUyadnf+/iSBianEfm3hyGsC45cutYAGQcWUzuyWWBzodr4OQjAE1tG6AsoBLmfstFulKS6ESFAa5oFsGBh55x/vReUy5FdR+WpWZ1TOFu+Qz0zX3kd05fBwVGBPvGG1FyqXEBhE1lwc+BCej+15D4LtsO0qMekGirBx99O/7mQUxuCuwzbgGJN9FQLx4JtQE20FxjDbfHJElSxiY4du0ix288Cu2xcUCWqo/QvbCN+M+7A6vuo74pa2zfuAoqGnShbFEfrtzYjf3ThbHer7Wguu8WWA785JiUx4OXpgrr6Uk1zgHfJOBVhoHVjQSQe5cMXzxqQTMmFVym6yG0OgXUMIN0LywB+xwj8JZ+Ck2vNcj5rE7OFQUl6P2+G/MSEQpqjsJOvhOU0cEscJRNRr6/TkPeBQM2XFxKvJs0cXrqDD7f2QktSXxITF1NCmc/gRXSauSXcQY4uw5Dm6AyYf/8zeMaWTJdMIfYJy0kav8lsZPrJuAO7z/okT0KO7YUwq+sdaA+dAZixXzgdvgUKKbLsFTq22jBKQaO0V6LFHX92XpUJ5pDcaFjOB4ObXcFyxkR4qikRD+M9oMY4WSYFXkR1lelwLaSFAjzL/2r93tlNSKt/BhkRGXIrsgu5pE1cVB1NYXjl3ABgh/c4rw3ugHDFQvhF9UAjTavwMH0GHgry4GqQMhvZijYrxUDuW4Z+G2hF9VRIg7jL4Y5D5R0WYXRHZyTuVxYePEzJ6KqDr28k4bfTH/gXNK4Ca9yS4C9AEN+4gPYoxFHHZJdSuLlMeivEyZDfE/Qc2yH/7ldg1jtM3D88m3YWhsKp9vyYKfgGPibixGh9YYgHeUMK5UfgoxMKgQUfjQ/xZCmH9gZQ8MHJsia3YMit2Dw3+8BvJQEwOa3UNOQJNZujab9Dbrh2o5hcJAZ50zPew5JznfBbcVTkHc/A7y4C5y1v6SIvV0bjBn2w5WLyyGnOgoGqjZBm/oD8F5SAL1jNbDgxy+Y18mHVpvTxOS/2eTcJhdgiTiaW1qeB/nGwyCslwa7ZtpAL10Gc869h5GsdLD5ehe3aj9AAtEhFONH+99ZbRcrBqPJSrhguogwsxPBvFKWeLuUQKWcHZyWEeBaqWZA396HcL9YkLxxrQeFk3mQ3x0JJT0BUGkfC6XNC0klVEBF8lmorKqH870isH7wOHYKFsQ9x5OgOe8aqOpdgHwrd6JhZ8IZ2klj+38jsaDyITR8dJL58oUcNR1sS76FMgjlspqEfT1AnPfng8WMEKmLOgGn4lVITtM6snytBmmQ8gH/nEvAnf7E3dB/mlylLNB4/lkorqmG+hlb2GB+HA6plAK9cjY5mqxGMvXDISuEScpwERgtHYdMPQXS+GAVnngeYskpfY1M+IXUI7811KOe5SQxlAdbykz/7j/WUXFyZeUEfMAVcCrmDuE0OZK0D3pk85tw0ni+AkLn2sN2YT0Y/f2vy3Jgk8N9s4iOZeFflv8cVYYAeVqbC47ZZ2iTuFKQaNUn40PV0DWwjPXyZxDrXnkEKYo1tTC6zGdCiSTaOVSDpFZ7ktFMcfJ/4hHryQ==AQAAAACAAAAAEAAAew0AAA==eJzF1vlfz9kXB/BKi6JoMeUTaUUhaTnnfc8t28ierVKhxJSEhhaK0UIlpdKiTYswVAqNJEUhaRCSRAlZm1FqolRCvn7x+Re+P5yfn/fcx32deyQkQmZI/J/rgvRSmOkLaBtwHs6MNsYtycNQzkEBRN+KYCBEExzMI+DiVh8I/6CM/Nc4Jn2wHLS69uGMB0Oglc8D950GtPBYNyl2XSDjDw40Z0wZhW++RHvlT/MGUQaVSeuSh+IKGpz/G2p4n4aH8RFQNPc+/vR1CtbhxuPTeM9MA7z1RxiO8ByAsIJa0PeJB6fQB9CS5YeK4f0WSxryYS8lg/qsPVBquw4X2h6G2klXIDhiOWqNfM/UzrWxkW/6mdwUffL66EAaH4/w4h2dTN/3ErnF3CSjYIEnt8px+Ss7SbVvlvDTDwz7k0U+eok3hikIT9qvw8yRt2DBbX/Qs5wPK9caolfXI9AWnQf/EeU4ND4SpKT8oeLKdCHSpthCbeAMOoyvA9drI5jNByv24jRjD7erM2f3oeyXIgVmsU+S7ZHXYIY71Vm+jIg1B38Rasok2cvgLrH/u2Im9sxRQLPbpbD87VMI7KrFReV9YKg/Guc4xqDtS2vhsMQroJc30dZEE5tOToIg6QGLvrJ4fJGgzNRPyGDqnByh4IAda/5tHLNJHhSm+T8VAve/EsZlDgppscqs+aIa26+gzKYs6xbiDjQJzpeqxH7AEj38cGUCpr1Ig83bJ0D6aw+8dk7AB2PGoLzDONS4by5cD7FHLU1tISSuAt5+CkX7WDcI+jofLWemCJ+iemGBQ6SQn3qBpdm8oeuB0lS/Sp9C5LNomlI+X6RYwg99LCSfa3N4o0QE6T2rZ6vLlOinf97gGf5rKy34j7GFUTFd4LlJHu5KjEIJGXnhumc21HZECNm3MyDR1heTtFYLS1+34aZ1N5GMOKp8tibH/C+4bYE+vk9UZXerPcknR5uS8p8w682PiPdvoGr3fBqbo2s11Xki5Xgg9Rzx5HApVuy7tEjiLpUnoLfaCE+qBEP3iAFYPk0Xr4ddF1R8dsHUD0NQa90DYfEsfdx1Lh8/opvwudMWPeYpCgdS+4Xkr3uFnQYq6PZqohAS08kGGv+i+6IVZLepkj9ZkEDvThZSg8FivkF0gFYX/81n6odT6z+pYt8tJwtrv5+AMAVfMKrpg+2r5uLTBAO8kqSLm7OugX7iH3iprhmCEncLHsnxqOvWg81fpwk6Uysx2i1KmKyUj9cMhwpy++VR8a/bQsjsAIZ5Dmy+VQBbKJvCfk+MYD3/2bPgjfYsetwKNu/sbPa71S6xfyIMsTtFE+1KB6F9zTHYqOmKQ/2+g4y/Orp+McWRlbNgj94fpGO9UNDpOi64FKfj44wLwgw5e3RR0RBq9T8J/HUmekctx80GN/Ha+ho2UDSbKQ6ZwK74ipjnX7NZboMaW97C2GobaZbiL8sWn1NhP32zz3lw9u00IX3UPObgUw2bbh0GAyEXOjQ2QITyXiw5WwF33SShzXwDioJyhd2OJkK7zAJB7q9sKPg2ES5/uiREqjHM7onCgE6G49Ui2ZRbNpTuLmV5xjCIVOLH8yL1Ohqeq0qFeTE8fJIzKfcM4T/9y5ftWVJxKnw6qoKmB/Zj+4ME6I98AplLz0Hz2OGQL0jh7l551Lap4P3pFvh5uYA96leFxn2FmFp7DJS/ymKHKAEsTjRBREcsqG+PE1RNRpF8ymkmyKlQZmo3I2MFurWT8biVs626RhbQ54YH4vsP9NfkOXOchLEvM4EvbYWDFa1QGzcF9xtMxS9fm1HXRA1Ht7Vh6rIGgUk2QpPqdmbqt5y57jYQRHcIG47ZwnfjzXC+fSlYXYuHwY7LEHfRiM3QzEZ7jTUs+Z4WVd/Zz8JvLaZWyVhqNbrBrI8aif0nE11Y7J/X2VNvGxJNiIRjs7/DiygpDKhWJCkTXfx+3JbJnEgQXvoZ4+31Plh5UJGF5E9HbTsTVNO8A0nnD8LrU2VsmGIgGK+2ho0nS7Ckvg9Gd+ZjXWA0nJjoikcdgpioYAfLnXCRvZnWwhRXyYh97x3hbExLKGkV9DD9xUdYy6l5EE4ZWFcRDE+OTsV8yYeQ8n0Zjlcqw02TnWDGVjO2f6AALoc2wSOPehy2+xgU75IkLRszvjroIFToELRIrwLJojewZcl6CG6XoJDShbhR5xu7LBNLdSNrWOlzWbFvW2DKzFeEkNSzQ/T+jAsz65wurAwTwMS8AqZ6J0DjPRmsndQOTq9j2QINOWxgTsLJQh2YKFmDoOSNx0pPwSnRWlKyfURxXudpyY1IeFPsD0NLTMGmxwkGXtWjXZ8WnnKdToWLz7P1JT3M/p2C2H/X1M6+/PuKfI1ULSuzx1PWj3z7avwDk82cYITJEiz2kcCTtevwobcU2kb4YcyrJtCR1cU5Srr4zNoUZVelQ/3Nbcx+SyV746pMxb+uoc5F98B8XzpI553DXrkY+M9dFR0uBfLMN4ZcKX4PDxkZIvZz7w+yNrxJbzdUkZ4x4/2lL+ib9l507JsOIZv9cFLdJWiIrRECr08RnMxuCjKbnoNmmR0483SYs9sby7vtwatcJGx4Yml5Zlczrf/x30+z0yPtlCFCfZwI47zUUXnTEDahUJ9KQgUhbFEm9f6on/6skhh2Lj2B/p4fQn8+NeDxhyLY1SGP+O0H0fBwyXj8bfI6MH9ZLIRSKf4+xoy5cXuMx1zIzzsENTqRMJyegn5HJMjdz2CPa9bQ+IOafGXGCFr9ZzQNTbDms07HsKDR3aw8d4aQ7Dkbd38F4XBugzj/Iu0w5ji9i412RdJ6q0bq9SUC3DvDslsn4+a7d8BzlSa6+LjD2N4t+MqnHq4OHIOofw+CltIp+Kb60SL1YyZ0TK/DL5Ve2BKnxCXksyyf89H0ffJcntL6CxdljSDf3mR+dcVlQU/1sOBf8rfw7kS0uP84lyQ6HHOKZF+bUTf34DulK1jruNekuX0EP9YQDkbuFfht2zpsdF0IRa92CauqL6DlnsdgnG4FE5xl0dq80iIrLxSs9LfBJJtqcGwLZ1evaNNLxcf0YtRjUo1PIT31eL747g0W2d4lfA01JumqfrH/lNawDzqylOFlQFJeP877207L6Kg2tq9rEQ9U86a3h1xgdEIZGgXVYBVeghcNz2ByVTj8En6WNcpEwF+DVRA+5KGF+lppXLlZBUyqL4JR5g3m5JbGlpT3sMsfpYgPSpHv82YmOewZ4+3FDBqHi/0a9628cP0y8pXYSB2eZ+mktQy/cK+b9S5RICvJG8xNqxNc7ELAxSMPwvqr4d1+WZzfVAJLnB8wK4VFrKPlDOS8MMc7uWaolnseLgaWYtjAFgq9wll+7zb+5mMfe3ozjT93GsoD5i3jkW8TLEfcjhD762o+sLFPiWYm21B2WAg9f6xClkkh9Mu3eazv9CL6w6+Jp+ZEwfXqasjoHCaoqUWATuAd2DR2FN3P2cALlIfy6cfvwf0jVXDNzwFnydxFaVNJ7v1xFP+nJY5HuGXS3Dkz+Rr5oVw6x5ECLrxjwzQyxP7doEW8fGCkMNJhOyWpLbHUdd5OocdvM2uvXmZe9Dfrt55NRVsPC8bOfmjkHQ1t/Wth0c0MKH/qRDsSFnLPQ6Mpouo4jT+QDN4tcmBycTdkzJ1N+/IWW24s3Ed+70WWzguP8+L7qvwPxaMUqHCU5q39T+wX3hEJTnkjULdfSYhdVk5XTxZx7aXlVBaaxtPcRHzYkzTarxFGXwyVWW+qA2WbHYe8NHvgnaZozYivbKig5G+mtNHBjvJ1Q+Ckthwoah2Clz77KThqJZmJznPjrB3UrKxLPiVreEShFr+Qlm4pnn/eaexI4xhhwdZu5n9oHK3aM45Md3uQfdQ9OvH4HAvqHaShhoE8vFuCbgVu4YNXj+P7ZE18Z3kEP1x8QEeXnyIFu4M0c+1L9ihJoOagFKh8w2CV23OYnxDKzMeuoIWGUuSuiGR7ROCHto+02nfulTj/D370+Emqkm9OeMiqHNeQl7sFpaXE8cEbFyjW0ZScfO34zcZ2ZvKPGc2Mr2fHdefR2ut/YrJXFDtYKuJtbt3kqOtNia5ryKIplTtsSRDqMybjpuhc0Dg6BRNyS3DvNT1+jxny/+ZyyjwTRHUBAWJfa62H8OJOP1Gkj9XRaZE894se19N+zRdPJmpemUfr1A7TxERjCnpcwLb+2CvuTN7AQz/F8UPDx/GOh/PJzKSA2iSH87T/ElmHTjz/fOs1P68sLcTOeoY5GRztlGKwP3MH3E1IhB2hSmxWpxWT+rZXvH8VB8SxM3lelO2vS11GiTzRvpGiZm6kyq5xtCjjLDkvVZ/uPHoXP+D/mh3QqSHzKX08/XMerejPozWPXWl1dDi7sc2dDlgFU7NKMF2wPUzZIh26bF+O+TkTMb5PCeMPeoKHpznYmi4HuXV6/BzLEb8/r11u5FLXQup/e1KVRSn/tSedVp4FTk1F5GepwB/d/sTG/OvKLVbLUk1pNhnkS/De6tNkuOwte69YRw6Rraw5I5me3LMixztTKDlrBg1zSOJGLf8w2fvR0McfQtKQZKwt2wFVR6tBahbhxKwosf//rP8Brpc/WQ==AQAAAACAAAAAEAAA2g4AAA==eJw9l3c413vYx63sn5ERPw6yZ1ZHlO/38+V735yS0UJatOuodJoaQkgnKdkhSkJJZJVR0hRxyDwlyrErM7LynM5zPc8f99+v63pf73HdR5KyyYZzSage5wUZo/eo8dJgekN7GOX5sZ4+dek83j9mhfRJA2zlmqDTSVmMDBdGPVdlTGv6m/r+1Jce4T2Fv0g1Qf+6YGjekgnRA8HgFZcGZ05Mwb7JL9C8rQNiPJagvII6RhYMkdRCKdIQc5RUj4XhEx9xuy/h00TsQiqtPLsbkzfP0RX+xtTRrmIqo3nY2spvnEBjJIp6SqKQ/98wurIUfg2tAc1t42AtNY+6GyVDaZ/kMrwfCWh7hkIN31UYTEqGXAs/KDQKANeMO5Bi0g3ak4Gwx+gQHLR/C7lbe6DfdzHyX9MCTak7aG6cjrJxgpRpSAxMZBgzDU0xVPrFYmqG57v13JZ+2i0glwSpXacipiSp9JoEEnksHZ8WKjE8POVzxmlCdNpMHfOWbMa82v0waukB67P2wHtOJGzLqoOXaalw+8gCHCpoBo3Xkpi0QAnn4kRxcu83+LR7PsakKmB/oaKdij4P6e0wJpZX+tiMR7V0akg8xVPlQamabMPCvNtE+pAs2d+3lkj9kcHkhWWRi2fHCA+P/5mft4k3j7Tu8UcjO2fwtzADjqcOlNVvhpmQGjA3yoABuXR4ZFgGih0LsMNRG3WD30FZnA5KbvkFRXWtMf60HcoX+BL+Jd+oiMQJmG1PIbxTc9bb1h2mToyp0+ddh6ij/npkb8IVYuezlTnMqDDTpc1EJCOLGUs+xuhRXGa7vwoay6qg2GEuiD85BQJPY6Ay7iFYOiZAc2ARXLsohnHcYnDIFMRTxzuAf0YD2y3FcOaUNAY/vEVOljD0hPkE4f6uQd9SzGOu5OpTku9jqN8NjlHD8VvojFl9snX9CuIzdJfceH+FNFSFMGc8S0mhYS7pyqgk9KUiiEx0wYWfpCBmaTM7HUrAQ2cDdKgkgvOdbNgZWgAf6B7I3jgJS+Mk8ZOdK6jVW+J581gwdBPExmEl2kHgEz0kp0epC2aSzMizzJoQA3pr90rmp8aWNptJfp0QSXpuwFh86icBeXLMyjf1pNQoheyou0vqTD+SopIY9GK/s5cU1OGuKwsbNG5BQcp14Jh4wcvgDND9mgMt+ySwJl4fDYZkUcE9DQxYI/z2uAYuP+ikuOY2tFrqoHXz8kj6c2Mxkf3Vif7psZ984Q5nUu+fzPBXTJOHN2sJhDSSVyOyqPvR3uY27wA4O/EjcSwm+ovLMNh9HajvNIe1f3pBZGsS8F6vB0ODOqCt2kFVXhhvgyyeOW2DIk+M8VmxK37bMAlfOqso09w8evNaPnrRsSpCa8oQmVUm9E825wlrfTbmANle1k9qe+Ns0pIuk7bYXFKQ+4IUnZsgvgq3yPLEV6SHO03qqqNxdnCalStWhBZ5XzDtKYOk+BCQfSqDJ+NUMENNCjlrOPi5kQd1LxxAzQp5tJSph7OFhrThlxoqStqbdpqtpP/el0JHxfD8x69SEqajTGXokGxeZkdMFnnpe4UMFUwQ3nF7cidOjjFY+5RszDlMtGcC4Qc3AgQ6XmNQ9nk2OkIUDrDCELFPDxw9nUCpjwdqNNzgYYcinEpgoLM4AOoadUA3IB4ddwvZcDJeUzKJkvQTxxX0wG1HukLsyH/8zZ9alpnH1C6VSpWzNDS5TvL9Ysk8wstkr+0mTpcUGa/ipfTElSKiZ3qNXDOoJWv1U/BBqwWcc1WF3Rt2wcvb2XCz/we0K7nY1GeZolzq32BxuwaUyrTRT1EGj6bw2T0WmWTDboawqyllap+GNdUefp1knpqhBFUYWuVqIWN3bIQQj5skTC2FNOecIysubmAkBCtJ+7Up4phwnEmoriMlAi0UuyqUKCfKY3rUWexyCAHzmn89960PBDKGIDJjCSJXC1v4WdTXFMWcfA7qbLFBZ9lybFP/xDaq8rGc+RFs1RYxymH6IsMbcJxaWiFLHS7ypDczN5gPCeeIVdIdsix5lmy6NUD2PuBD0ck5emP7B/LGdpQ0OpqwLq0Xqa8WU7CizR33u2TCvpIiGLtbAoqhL8Hd2hFqxbxgersxxl9mcbDdFnO77fHsu0foMMALjSbJrER6sa291U1bq7Oy1E/tHccHqIUSLB3aPp+cydtMdCN3k9O7ssiltXPk3XQNqYwvIU6rRZjGBVzm1x+irPL7HNbu8CzVVltKagXV0cFWmlp5VteGG58GuzADmqN0cLRgFCrdTVFPRQ3tiRbO9F1FweTfwPB+Gbv3FzH2RwXX1k/0HbWl8zFJTT7P5PVa0LRWNl2vsYLc+O0ACRy7QYvPviAD//xDPCU0GPZXHYZdEwHmOrpsV8srtil6kH2gcm3Z9w4pG7c4eSp9CT9pIO1kLXHHtm9Z8PvYMvwUwsG0/YPwbJ8S7vx4A3c8lgI4mGfLZ76eXVK+ha3jf0JJdx6h/jf/5XMcd2N6uen7ZfWDvywrkVtgdWo8mrQZGNHNbD4pbDdjXjhuRd7mEFYWG9ipaA5M5XpBhdUE9SykgjbB82Sm6gXRKDBDh2v58OTlNJgN7YJLneHAG8PF+1LJuEP3HAQ2S4PPlBqkV7qwS/LDWBGX7dRqRUtGcSiHnlyz3Dprsaz1iLsy0QsKJG9KXWmb5Beks7qYBM06M5JWN3BhszC8f+8CWGcFa/Z6w0W/Yrig30tn2fPS/G/20isOZuHrQ3JYIKiIJyYXoVP5dryRaYbcNWeQMxMEM4oMuEmowiNPbVBdnctS3oStSU77/507uaKFKn8pToSGS8mLuGFS0iVNf9a+SWyMbxGjbXmkdFM1nrlsAt4O50Ht1zio1mwCck8JO3J74INgC8SpRED2Hht81eCOXpnzMVeQxpGRMNypHI7oWwh1bX/CjnsrYMHXOvbHszvsnHcRO+q/mv0/fn+JClm99B7JnMkgOe1/MmmTNMmOS6Cja9OI7JVYotNyBKsdDEC3PBaMiq9C/OJAaFR9D0flaYwRdYSWBn48sLgVYno3E98+LWzn8uLCrQI4JrAeDdo+AXvVGV5fHmVrB63hKmvGWtgKgov+DTanMvm/LKzynUdt9X5J9DxayYBWLFkcO0ESnLrp5sQT1AXdq+RFeQSR6NyMoVp+IPgtCVDoK8y7OgicReqICQJ4+fxrCMtzQb7WO7BcPQyPn1fCBvkF6Kl9FqO+dIFV5zVw+3MTaGb4gIDBQYh9uxbu6YpAj88zlv+aMjV5OpMW2yFG38i+T47GfyBZ5wJsCseVmUU8WbTq5Tbr8Whl/Noahk3Dg4Cj87FyhzC2i3RAk3gnGDpbYOVJXhQRT4VGLwlcn2iCz0+pYkviADTITeB25YVoP/EXOGVeguotx2Aw9zQsME2Ae50bwa1VHjqK0kiZkQPNTYymzwquIWHpl4mtVyGUp3NgQ4o6zHTY0utFOqyDb5qQADtjshOC8UjkETieVg73+74DvjGGS873YY+BPHZd/AuuhAzCKysR9LfnoJJ/EXavHgWdeTfgrcdHiLJ6AgGlwbDkwB3ghJ+DM9t0YGHWDrCKuU4bbBsiCQfX0faKd8il0k0gGpDJbvAJI1tKLYmj3yKqQEGNKKRWkJnnn6G67y28f94FrUPRUHe0AozdDLD7rQSGzw3D1R4BdOSYY1ToKGjlh6JnzAwEptZDRU0QKNBvocJ7B+wX2Q+ubsmQLhEBaSHeEHNeAHaE76Cbcr2JzFFRsu2NFYLEE2i6ehrOJ1TAyl1FML/Uiey2TSP1Wp8JBGlhaMkYLJzQxdteIsit5sMXcjXQUqaHT2kOhhrMQfgIB0+7n0D9oWF4lfIUxrxGIKzzO8jJ8GH0P4UgpF0F3+J7obEmG7oXZcP2ojIifqKPPMsVIEF5Wmihx4/eQTVwcd0w+Dx4DfW7bTD7nSZJzBsjts2aKPyWg37RHGyeNsMQTRZVzLXxcZMhHt+uiaXPluHscTX8HHAMK506oe83b7ievR9rN9XAuslCCNhTCLbhfeCh6g8LjRPgQvRDaC2UAYmjSUB2lTJ7pyboUkUuRhyuhC0ZvJjX2wOPj81B5V8KOGgmRyw0N+Cllyp4sSEBxgWVMNVMBDOdm8EwvwNWEBfsfzcCjm5cdHljg72OT+H35w7Akx8L3ZsTIPTxHfjBnwgDD1pAQDYNXAxLQHvbIXhulwYNR3LA3egi/Fg5RmvPOqCIdAEMR3ZDj5gjjEdUQIJwIvjx3IT+PwzIPWUdJrqxBThPH8KUWSvc1k2ARUsrYNVOfhQKkkaM6gKORzCqKupidbQ6Pu8rha3JomgfKYM2xvLIs1Ua/XqsUfXVMBQdGINdXwSwJlsaA6Z5UHikGjYKezLZqZq4R70dKo8J/dtr4tjLVcSTSc2w9w9n8uG2O8mRbCN6WdpY36mKHY+q4GOTGG4yEsU34lxsctFAUS8Ke9buQetHq3Chpwr+1fMdrrcqY8gbYTzj3QWy7XehoTwHqtYZo/uhVuhtFcWSp2ao+4saZgnxY9cTLtYl/Q2uFsoYNaeA4U5S2POSD6f6pFBdaBXJN9cmm26Gkp5FWSBGwljBxwaofl8Cy6P1sP27PF7wDES3u1OQm8SHxWUK+PX2NIjZ82FDoCqutBDEqZOtsGexDPq+UMH9ISPQKKmHPHz//hE+ZbBxYBD0H3wCgw2zxF6/CoK210OqzgvgwwrIleyB7voUGF2yj6Q3lVhPrJKi5K7cIJZbfdCP5cX8D04Ya8vBiLup+NZcFu+taYclNt/B6LkiDs5a4LdsSaQbRNAm8RF81xCyEW63s1Eh823u7hqF6Uhh7OdRwCgRV6jabwCHZHOha5kFht5tg33LxNF32ySUaShiZr0zVilEws/+fm3+2jopzIhermPOeIX4YxbNiw6BvRAXlo4lrCWGybtgyGo+/CLoiLyCCrhASQWv/zEf1a/LYqyvOLocF8Kc10Ko3KOOCvr8+ObCF7BeKIiB5CZ4ZJrjJI8Omkqfgpvmw2B4Zys2FkxClm4exPd5wEGpV//tqL9pHlG3X8XsCSnHsnXjsMZHHP8HS+bdpw==AQAAAACAAAAAEAAAtg4AAA==eJwNl4lXDugfxVu076v2TWlfnvs+3zctVCpRiqJFQoiEGIPKUpOlkCWJUFSUQopMjZ+yhRo1YWQp2QrRlIgWSfHzF3zOPedzz7lXcVIxPdB7Rnljz1HB9Cuk0RlBPhoRFPLdng6/PEDGq/SwsUcDkzdr4rbZT9YY8ZHNjJBC3d0V5DCkSWql29nETBXcVZDC1QBRyFvrYusuRQzKSmC5vjz6tukiqUsEz7YOswYqFpwxceHWamG8+Ol2gVnPc3b63hVCw2HyMT0Pz3VfKHCKBcXOP0Ie75q4zc5erhGhgsHbDjisOgXHOlVQJK+PmRIGEOTZU4rDY6601Jr2+clB2sscR/pesqhoS4j/ZgkYj8XzhXaIk25lz7NskdMeCf/tJvg93xSe6R4wHX0tOOJziwU8UIOo4X7K8s1HeI1uhVLlDioTHqQPuapk4ZHH3VsH+NGM3VRwZwnN8b1CZbc30PS9cfT27mOHf7++43EWx8hG5jZzHFXF5CgdXIUP/ASaGLdUATVHXNA48JB5N+tDMUEZox0+eHtuPLieHk60aeHR016mG57H5vvkk+StKPp0JYySqu/T50hRenbOlnYFM7SlitE/MZEU3LWWVN1yqNv9FA3YGpPyaDEzrXbBqZNOlNu0jy6tDELHssWYt2gaDllZwPCkIrLvGuKVghimnbDE0D0diDAtrHwjidebP7LBtj7WMkMe3ZW/4bRdMZ/wTyh53nSmR6rdVFQ3k7aG51JijTHVl9tR4Bkt+vttDH3pcaH/3ilSla8m5YUFoUglnV5WnaeUzFJB5OA0GKgaCl3qpGA3II/bX7RhHPWdSQwbwHinDYY67eHwWR+1Bzj8i82RmGuD8FpVnKy/y1/7F/NTUa0UZVRAlfwkxTeGE22Kp6G59dw6tob7efrS+J+i5ObYyc852pL0+m10+OY7rh80j57s2kqzsubwFaHSkDs/Hl4qToi644NNrdLYQFpIazVEWfQgq8gwxH/H1fFhrAkWTpPhUzJ/VJz+5ImcZAee35nGr2ksIMOrUrTfTY4eetymlyEq/EFAEp5wJWbsFkova1MoZ1wZKT+2o3WrQsl5XhkPrG3k95/58Q9i+/mqqYfZ9ZQ+Vm9ggQeldog4L4MbAlv4bJZE1hh9jGAsaj2UEDUoC78iMxx4YopJG+WRtMyP+x8/yL+IKNA+aUU61KBLmwZmk/iaQIoubbIrln7AFAyX0HQEkFGIPp1+/pAXnTOgdqtonvXLg4N3FvBG+TCuGF3GyxKL2Nr+N6xG3xERr1ywIlQJ1yYaYPEtA+Ss9sTGC8Z4maCA9R3t7FJ1KIa1A6A/V5WPid3Nq9plqXuJFQ0v/Moro52ogLzpgkI0c/7fEe64WIwMFnlR9fWdVDuiT2uEEuS+sIDXXX/L0SQgY6sNfFTiNi86toVNiJbDlU2TsCJHiGIXbXzuDMR+Ox0E/PJ++zNDnDk5DgojcoCUL+5PV8XPJ3WCqDo9imy4yLvTReiNxGzydzOiR8f0yKY9k+X/6uKGNTmkct6SdGU0aeORfm7h60vtqfP4++Zwapp0gVuKZvDWkOn8R4IhF018wvzChygqZDwOrfrjF3MpBh8GYkz3atzqX42mgKv0V9csHDjhDLes35HcUMJm3E/k46rVyTSmhNtsP86fFZnQ5lQbUv70g6kPv6GvtorCQGkxYa1uC882mscPiZ/m3f9d5V6ldnR8y0maVrqPb2pawysHd/GByGJefVVPuNVFAj5HdVBfIoM2NQNclpGutPtbFIsODrDZ5tIY2dzNpodrY7L7ARby5l/2MzquIvCsBH3ip/jpgCm4u3sODegvIHosKfhyN5iud5hRwJwhHjA7gzeUuJB2VRr/3a2PB9xmNNy3h8QrPnPlq9e4V/MCrvosj5maFbEUkX/Yhft/Mtnjb1nDnRcsvbmXbc17ytYYWsCr7Tur+tDKDlXPYLLntGHdflMQtPYen727jq8TvwEl09e8OPcR32irTL62OVQ4LE5jvoqTTI84+RTI0nUvHx73pwm1q6sTuaZRlFBC2Cz/ircohvLR/q/s7eQ2VqAjDunWDnagxwhrnv1BI/LaGOMojo7yz+xzsSx81YyxYmA2+17RyaqzlNGVuJT/efmM4Ma271zx1EGWUF3Fy3uzeWbYU/513z2u91cEBXeo0dPdOvT4jAZpWzmS1estZHXtFm26mk8xURyvfibznnm+1D0jlla+3ELWBcNkGqaMtOca0O8yQle+LiKDxPEuQxNnZg+y1NPrWNHwv8w5dohdadESWJ7awT3VxYn2jsObF6rIkP3IVYdlaMMiQ0p3BJWKpVFqSxl/4PWW2w7J0zctZ+qW+MoL3D/Qtvf6wvjVoUgczaePwju8M9KKhnKSaPXTQrpv9px5HjLG2i0nKtR6NFFTrQq3JFG8NJIUKi/ZDM2Ix8wuzQjL2jXwQekLnxLhRcl1mg4288TL/1a8T78X7aXYXAnh9B0SwnnyXfy49STS2SZOoRqZ5Op+iaTqe6jFTkYYIPeVatY0krW9CbneXE8xz/aQa8hBalcuIPeUNipy72NKd23h+bSBzvv/QzctQthgfB3TOawN9V4FzL+vzh1KlcBtOWl3+SEvYgUZv9enmLn7aIPTSjo77j8ek6pC7cstaWd5DZfcy+iUWRQZ7GihOictXPufKTKitFGqGsZn9VdRcuYC+m3JUfr80Y+K3mlBxUoLkx4DFwXPmO/1T8zHMr0iu62GaadMwPW/gjAuxwL29RYoO7AFaxvPkpHbIZaU28iODJpQxIAFFTwimtgrTsXewTRj4UWu+KmUs0o1OrY+AAllyYLnASJIMXaCcoc20hY74XGnEu17fpWrDVvzaWES4EaXWUzceJTclMallEdsPs9ilWeusd37NPCqTAnObxV4fMAiBO3tZYdNH2KnTDYLXXzTIa7ElFZkh9D6IA1SaBOj9dr7eGbBNX4jbCeX1c/mEWsdKNfKE+lzN9EiGye8nphPag8dYdKhjFudM3m7rzmeZrnAVzaOF86sEZQumIb4sDpqDa1mzRd/sIJx8jBMcIJ/yVb8861P8KjxekXPBA+8ibeiCyllLFl8AvWbOtKh8UvI38+cln9JIn+9Hp547xQ/7LSWs+Zb3GljjeDfWbqICJ6Mki5f5Gwbh5ke0rBUs0D53xqIjrFGRtmQoE7WHNkLx2KxiCq2LrnMZiXo4NAUY/w4HIaUPCfMVzZA/ls/1D1chhGxPN40v5a/CjGibRJyFGx5hq/RqeCCBYpCmW93efi6el59vpCnunjyXjsbILiFhl8EYUTTCoWDSjxhtRTCckywKd8IhVY/BO82nRZsKB+LcidbLJ6zEPZy59iuZRIwXGMCmVYjBClaIS3eG927NBFZ7IpRQZCgxFSKPrec5ZuPylOfRBXfZF7GCyRi6U58OjWnz6wczhKhb4V5XONgHX2c3EEnvFto1+5RSipSEsZOUBVq/ttKM34oCCMUuiiss50MNMYIf4YFYEzoVIQNiuNnlyLOQBJLI72xXlEK3gr2kLtJEClMRUxCKNotJmHQzpKargTTLht3ChBt51nppShxEK2sntFFIcE/KffRA77yfCxF3ernXQk2CJ2SJehvkIZ42B4sf22LSd2KWBX5ka3+xWiycET/qlWI6NNClWJkRbYzoTnQDJGSrnjh4IRsj2noPTMTRsUKmBwaDMOQMqyTnEBJhbZU80yTItTqOG5eq4hScyW/DwP8UcxyGA0vRPfIPn7g+37eEv6Ju56Mg4ejKaZHpkLFyR4XM2y5w7732FEBbDzohTsxdjg4aAf1eh3kvRcgdLEueqyBLks5ZO6wwOiE+ZD218WAuhxEmtPgfSoJ1uw1f7EU9PC/0/zA0RySuEAwlptJEjlT8VmyWrBcWhK9Jd948oQTfM9Tewxk20LnrCq0bpjihbckOi+Y4Tc5A2iEiGLvqAlK74qiz0McDS/HINJrlSDbSB61kZ6oZ66Yn2sO7/RlmPzABe3TPLF5rjrWlehyKTsfru41zC3SiQ48PiyY5GRBnemBoBkC2Nd648+jY6C+bgNfHOkOdFtidiPDrRUcYV42GCnQhWJvScXyRklkbLbBKklJ3F0wTPPzbFAtXoTyWxZQ7j+I7OWWiIhYim4TEwxaq8FtYALWDCzHX7HOeFI6GwsMnFErdZ6fWHyZVtcl42dzOhTqtbj52EwcHAlBiHsmHOJkKVn+BH99YjeO2ppBtMAO3xaFwl7VCG/6SujmSyk8XBKJZUEy6Gl2QflFLSiUW4ErWkLL0QDtNY6YamYGpakK0HgvBT2VOYgY6waxBlPwG9b4oTVG0GKwlW9ZGIyiJ7Fof2uJFQ7OyJkzGVUFTlC5MZYaL7dzLedpvLVDDUsSlbCsJQsx5mMxVU4Xrqba6HOwxw35IvScFUOeuiZSNighY3kYdi+3R5yvP94dN0bGbiscumSA8BAFCAf04d3+holZaKDVMgQRyhB8WwCkxE5CUocdZv+pi6VvtKgyTRmRpjaIEy3kH/fL0G+pJXQiMZV64xdUphkYQrZCF5cyRfG+1xKSJqPMbcgAU9I9EXovj+0p/OXqFSMkeUrjeJYWRuKNoW3lisfJQvzhZYuxqT+Yk78xHgRxBDnpYJ3JH8h0v8119stTW7YQBjfM8NbNFtr8KYu/1YFkt1f82309OqPqTz+qykl1extVPH/D0uYrwTK5i4XWNrGq1wbgQbKYlueItdEiWHOkh1X9TwwNDV5I+GmNoMh4pj1VDO3OqWT563MFLtTEp/558A53R91ea7zPVcZHwVemf+PX5t4ogpmO+hD9ZIEXiSKQbRUh97ZUhweKAqrqSaJ6v4eEmkFm4mOM4ok/2RGDgoonc6RwZb0SrhaOg9LlGiYlbGPe574y0/OPWUbXr/9y3R/HiyJwP2E8ZtuKQCdA+deessPSkgMVcnsqKwJmKSJ11ngcWfk7L7xghO1hY35lMcf2OhPuMaTAt/81F3vEzdjg2QayqV5NNyaCPm1uY/WLJPF/Ao9O7Q==AQAAAACAAAAAEAAA3w4AAA==eJwNlolDDfgXxdMqSaVFWqk8qZT3+t6k5WctIcnOUOK9ly0SsmXLViOyG2uDKFkiqXtKJFQUyjSyhBCmQiHSovz6E+45537OOaWeRz5eArsMZmTeDi4lrIqig2qHqa2nHi3qcZPP9VHCNGQwQtQU+D56PJ79pUD+lvGw0fSlFzIZtTUpsazSG7dS3LE7WhXHyu0Q0uMbmzcZwDHAGX2MR6AgxQFf/42A7Zk/XT/EDBEZqt1Fqeq2zJ91SgQdy6CFHulkdeE2L1xk7IYvg8j+QSrpGPwQ4Y9uiwCNULgHmiDi8zd+yBJsjGrl/fMrOL1+D70P+1fcrJ5GxVfVcY9G4/ssN8iz+uN/89rZb1YLd0uW4JDXGrTsusR/1vnzTNtsrnDpDC8LC8xctSlj0ycl1qqGIqs+kZ6JO5zcN4B8649SsN1lUmja0OI550VRXr3wc9tIwZ7bKTM9ndp0QhFaok3vHjweENO1XBgdW0dvE1Zi14Y5uKE6BOcOGOCvIy/56Mue8Ky/zQZv5Nhc9YUNOzWwbKEKHmZW8/L3Zhjk2h1lZfNROiiHRjh0dtOJH0SPbyaz3csmGv5Sn8oD1ampPF1WsFWd9k30pznKIWQvO01SxzSR2qMr6bclS/fG3JYN3OxH03RUMbZ/PrfP/o9ftL3ngVEy9LgTAsv/DLFjtxFKrnuhGdqw7fCjpEWONVYyfH4sAU9XoLFSiVPqm4V78VR64WPDeyKTKTBwKZVpZ9DAP7zcOpXYUIPQJM29k+havDH1jkgSa7vsF04LM2TKHgmUq32OHnzRytx80wb197RQqaLAtChbRMwPgHayG9oiVXByyxx0vdnIZy2sIEsq5RP+XbDOoIC3OFpiVnGeeBeVKuytNdyK8i6RYv1wku6KohVO++ibrFSsHvRM/N72UdyMfCs2TSkUd3O6UPa7STTswSJhecaUblZeF+tzD6efWdMLsfIJuGaWyIkztTH0ZBcMl+pivb8bTh6dhPOu7lAWWqPETAsWnjU82XMQHlc1st/twvSV+/cI43w7ylU3IuWy/cLCKo2iZhgIr6MFskp7dWmN+XCKC55HKSXXqGx7s9h/eCbFXd8kXnWbLfYW/yFurt0sjn9VYn+ILdZnj8IJbwMsjZdDJvvB9kGN7F45ETmTrOD2KRIvf7Tzo/t6SJzcCZdWdMV1vRPp35tShFeoFl3ItqLoa6rkeVpKF7+uoLkX/3Eemi5kFwLGkHdFFMmdDchw7m1hev+3mLS/Xzrkw+hcwJ4r01y1rp5/ekQM/aZE8jsmvYIGDgsq42nGUvyZIUfDks/cud8ujqmyQs9WOdYtGQeXR22c9lgDV7KDMyz/ShFvfQzJsEZCzf7VIqV2Lp3dMpRmWZwdcPBxlri+TZUyTk6gles/kfRji3BzLxMhRdECx0tF90uRoreYI1I5UlSqh8Ljpjey/rDA+/CXnDDdFQsXf+SYxEHYleCM/+5r4sjjMagebo1zr2fi14GPfKF7TcazagMytc8QMudXwm32UfrmrkHHzDrTmE660oLqK9R+dx45G6iRbY0eLZY9FBeL2sTh/WHi81MJFR/NETaDw0VkQdrlJT96XG3t4MWaa5t4ZHsVH3U5w66bEllhsplX9PRnzyVbeNXqgTzJYRNfaUjn+M7TeMzgHLLv0UtmMLwPHeh0S8yuOSs6okb6R/tT523Bsg4R3YInurs5Gfq5HXGpENKSULFUNV60L0oRteYDKds3j7bfihGjE7YIZ4e1oqhBCf+bwejkZABK7QP3GSswYcAMuEo7wW/HQqSF6eHhNSsE5vTHCksnzPTOockHLVHqo4JPFtoEj3SRaugrsx88gUKGR9Pk4BjX9l8edEzyRFT6NQtN0z2idLGEfv9zSqjeLxKD9oTRkhGraPQaLdq68KGoMNp09WmtEpfXzUbtCDmqAuT42sHupElhcCqWI7DDH61r3bDAMhzrfBWwqlYBvQ3AwOuNGb1uRbCBKBMHB5XLxqtpUcXXN6KlWJVaK4+RVm2riI59Jf7e/l1kR/wS8fEOV2PiutGGrzrUX+JOJfrD4FT0WCTrbkk/8sURq3StsKC/L1KOyxEy1gr7V87DweRylkf3x+J6a2he9IauUhftzUrskFRw30utPKrnokzfpN18QqZNO38cknZ9Uiy+eFwUmZfyRLFGsZB5tIqQc12o8K4+GUY+F9v1zGnpxnAal6jv5l3xgcvuNXK1xgIx3PKtqB1jz/aJe+hNoS59nusA7/8ksD7Z0VEnrDH2XiSqSkbhzg0PbP13GR5bOOFdBxdOh8UyNdtk3Ck7K7xj58su/jSTRcU8EZ+Vv4VxbXda4GhJ9dGzaZVLslDbaEi/1DSp4o4rSZLNr4adfcOTPrggoLE7ltV6E/YcFKVvRlCs1h9078oOkvr1g/X+H2yTJUf4L1NEr7PB3uZu4I77Z93w5WjPKj75LYej9PXRU7te9K2LpI0FJgOcgtTScvvFUEHq3/Qzw8htW1sqBW+4Lv7wcqS+Ea/EzhB9+m62APl9q1l7Qz7bhpRwlDyL98b3JH3pXrrlHE2+jnEU5vKRfXMN8WG9Kjwn/2SPwc08pd4Qnzr6rHDyKCh+uSLgWjmT2T+ZVaOXwfTWWHKkclmA5iVqVQuiFwOGkKPXaEpY81bUOajTxQE25P/XHeFSbU6j0nrDeUEIfkyIxE8/X+hscoDGLxMMbSujjftmUUL+LrKrUeJA7DdWb3DBI4kKGl/IoZSEw+vdRCw2nIjYzwPRM8QLytNyvJdZIyjoOceoj3bLK9k3wPPRd6mPnR6lm5hQzCsdmnuoXIQPUyd7zwIR9/KUSD1RLDyG5JDb5UL2qO0Nx9hXvMKhFwwveGPGdTPoeuuhzTguo8deZ2wJdoXEXYqsESOwZ7QCzfWjsHysLV4d7olio0IOMZvOBX5XuWtJGLa3p/LOaBOpyYQI6YOWXmSUa0s/0jTo9VV9Spi3RWS53BEJnofETqNY8bNHKDKrWjjljTXuN3mgOO0J50ZKcGSgArkOy9L37fsf6ifoov+QGeJq2x5eHq7esZW+8pnOoYgN0cW/+bbI+d8+9h1YxyVHwtPVlr3nnlPO8fQqVypzOCHt98ODDI/b0beHbhSjr0dZU2eRee9O1K3wqhj/cZ0ILEoQ2v9bwI5F3ZAT8oC3p3SFKNKDfdww+N2aidU9AnH+qQR+YQcyJN87Nt16gSdOzhjzdRbOfJMg6pEJlh8t4j3z3bDxYQczWvQRYlDH46WJfFDnpciyklLqZWPamZArav94KD4s/dvt1bJK8cSiVLzUOyf2xrakeVe5YEbuVFzwtERNPwWezQ/nDVMGYUXEBHj79Ib3+LbMBocvXHolAF8vdPyJ1y1+njCZn+uMR1X9YkQkWeHH0udstt4SfViOnr8KeFoSs+GBevE8MFf8PqlCTzc8EPe33xL282T8rt2Wm7dV88/5j4Tr+0PiYFkpZbG625qqb/zkbj77h6qhoa8auty6zuulvtCbr0BMWIfnahK8HqoFlxAJ1FNsgd7TcSHMAVsXlPHz6PFQu/6Erxk94ZNrLRC7eCuv3maDVw1+1HRjOkV0zxexz1qF5YMaFpLczF11d+j403rKD1ej76Yl4lH6e1E7xxCzv87h3is+cbPKLY7RJzjdVeDCS2PUNDew16c2Xt/JG5E/jfD6Lwc0+plCI66JdRuLOTtQBTOD9vGO2Ln8YYscNWe+8N/DvTn6dlnmUDsH+vdZo5ib9UwkxQuYHTjNo9Pmc9Jc8LMVxRyZ/be4tPKEuLLxtbhSr0T5jo6O7/6F15t2xpExy/n47Dtcaq1A6OBAhN9o5LwXFkiaq43BQYdZ67Uxfrm6Ir9IDrU6e7QeLOfXVWU8LGsufFJ6c8jlSt57JU48NjGgkrRzorOGDi86YI/GhErOqmtk5UpX7j5WAXOtj6L7n8fF+/6mUBQPQ1uVAbbVGuHUzMFYNsIHlTJvlMaNxLwFChS1WOGde29UyY2xJcA888Z/EzHSrBPGHnrAHpqmWHXoNz+qe8wDzj3miVvHwXRFVoazkwvXeO8Ui5rtKNZoFIeXxvOJUU/YfUQZx8fs5hsrf/DIq5OEJEYdfYLaeejkPB4ZZII9TT3QdL6OJZ8MEXs+DJouCvzSGgat29ls7drAjhIlp1Iuf9+yjEf9Kuf953Zw7pyxCL1/nu18CvlPn6kcmv6Ag/zK2ND9Cs87nijyjneByo1M3rHMHN9rl2X+bG3i2pEpXLNgN0fc+C3yRlwR1UdK2D89iS3HmUO+NZJ1/NM4aG4du6vMxO8zBZzdLRQXTC1xPNcEmtkf+e5sF5ie7YW1zcPh6WKMhV4KlA3oheQHtdw76Tdvq2vn4vFP+dCBY1w/bJ6YOe4298+u4KShXbB3tAYWrK7krfmvWTH+meh/+bsYsC1YtPRdgn7JU3Gz4jhPVbNG96rbfLFND/90GogCq3heddoR5XPliGtSge2LbB6iPwRT3D6xrb0qYk5ooMW6lcfYdOh19yVXOIxE9Fcpyp6YI+2lDjK+NbBTciNPXK4Ow7TOOOppDkmhAhvH2EGsvSdMI3+Ivn0204jeFZn+vc7yrmsKPJ+txCatQBj7GKCz6TSUH1TB0P2a2Ly5J+Yf/ofvr/RBxKSF8LfrijU5nVCfpQKTB1Ph//YGL/UeifQXq7lLShr/tmvhwyfeMH6uFXTiKUef/cKnF/eCz5HBeB/ngJC0Y2ydliYeBdvRzYNT6K5XDoW7/s1n4+agcJQc48ZJkdOqxDNdW0zr9YK3jSNOXK6Nf1QV0Bn8lVVGnuL66nyeOkZbOpK6yiYv3SddnKuCFVTN9xLtcOTod05dbIPdj2r5xRgFDjV94rwIBVKDP/BfUgV0Lb3wfls8n0y+N6DS0J1iCzdTYHAzTenig7SygQiQdka7hRJ5l8JxvXYOKi5X8RdtBT73VaCrTAHLWBtcK97Fzjv08HPqXfazsMbPAxOwcak+Dp5RweEvazCp7Ay/sHFB3kdbkO+OTKMSc5SkZJP5uEMcpdGXX5klcWZsicywcp9UsvERbSjaSs4dO3184nD8jnLG/wGN7elGAQAAAACAAAAAEAAADQ8AAA==eJwdlYlbjWsbxRupNNfepRKVNEeoUGjv93ne3b7vrUIOpUxRFEUo5dNp1MwuYwolGhUnQ5GESskJIZRESqUSiUQ43/m+9Q+sa13XWr/1SL6fMbiqx7/hk8UEVRxjSrv0yFSpDmKYME5iHPcwmWNa6PjdHDM2crGxZQeuz4hDF3tX/CyRQi4EMjSG9RG1/0nwkXgV1ifE4qKV+njC1Q5V/tiGobNX4fATU/w4Fo+3NhzECD8j59ExFYFeWyu7MFPsHPVXMXJDDzP2wYpkjv4JYd9iFSbRXIY8nSdFSiPj6IBoF71Af4ETOQcP5fdDb4AizrGWxHvFsjgkVUxWzv1J1kx5STJibJC4PIQ4jxQ8sbgFOst6oMmfi+sdHkHVhhTMqngBpTdCwfBLD1QNdYLPgnz4WLxf0BzQhmvPTcXgd4tI4oRO4V03G/bJ69uM9MpBxvCUBeUPKrOpy3ZS8yvTidvvKHLtbimzJreZfyPWhEj8qyPWkVR+6DujujoPLet0cQhU0Lq5EHR3GOHNAXtckd4G0daxOLJSBYeLbXCi/V9wli+P5cbKGDxpMkpcC0Gf1r+xetoV5nQHIdYncxiHgEDGfVU48blZRfpqnkH0MRc60JlIxGe8Sc9tZXK6NJ9RzubQ//nbpujg5nlvSbbiM/6JGblw520UqD8qAnuz9/Dh9gzklEpj8SEX9HjXCQf3amHoXD3cPDofH79NwHK7negx1wrVO6zBaWYtlV8WTxoCpUju5ilM+HVlom05iZxTlKMXjr8hm4K06c6WSNJzuJ5sttaghwbuES+TTjBKtiEPPg4xs2rHBNrq6VC7odGpnTsbE1UdceOcKfg7xgvDbithuWE3HFXtheFOJdTtfQb2Zf9AxJSPMKhggArLs+jo3QEa+2A907XVhNxbVcSc79QiiYnzSPSEEBr26yI9uuQAebZ4BU04voMWLCgnuj/kSUzVBBogs4LoF8iSCTuj2Otppnj2cTOIDaog8EIyRP6pj7piBTweKoH7MxExUA7vmxqgVIM0Lgk+xrJ0FtW/cg0cwsbZqsM72YrXqURSU44O3VKhtlbFDI61UuPZZrCluENUOu8gyRpiCDf+I8P5Tyv5EpFObDRe0MD98bQ3qIKVvmXDRg5oie7H7kWyZgw0Et4BJ8YBxRtHYV/BarQz0sThvQb4UKyNh6WcMfeYAkY++whb5C3QrfoUG//DhJUVzqauBVxqEsahGoVZpM8/5v8d+0f/DqqLk8j0sYukZJRDxy+dpOndKrRo5hHWmqdJBzVPsT3u2axthCSbMWEAPb/7YFnEO1BKbYeADhMs5fyC8iYttHjRCHZL1PDNJB7ehEz0LzsOmd/LIeK0tsBOdhG7x4xDDefWEPP73jTsWQt5XlpKQmJNRSabTtBpmz1ovWYdyZVbSqQVleiBL4SSbFl2tfRBujzgErEx38XWdJVSD7JKdC9XhBfa78OVqFegvlQXl1mfgqH3+tjTp4xyscao8lgK3SPmouXTMkhaTTEsMV8Q/lSR5r/IoB/OWdPaLSXk/o3PRPnFT4IKeeheG0wUs51IiHiAXG+dRju0d9LQvQkkvT2O/fHNg2SztXTGKTn2pWsMm7Srn83VWYrmAft460auwbD/JOgMNwVf1gj6nFRB7Ywi+G7I5JVrWAE/PRoMLBUhtXQQbcvt2egEF5oz8pXev9dLVz+uIYbSLwlUESRjo4SETqYt/vHE3DidulaksZUNX6koooqGWPSSrVuliZf8dLY2IYK1SLBjTzvfJ7njerwLAhbJTHk077REmbEvcO+dFpvmsBwTu/3w+K0FWBeegF+itNAuVkp058NpzFLVp97J82he+Z+0kZsK/FfBJFt8hMy5vE3YpJNDlNpl6H+8kuh6c8JW/BggxmvWst9/xNMT7zXomWRXIv0sk47yh2mi0il2bIK2aKHjFJHYuBphdz+WK8fgxJ9ZKFcdi59zzqPKXzJY1bYJc+PTMOXqNlHW+Ci03j0jOLxLitruPk5vG28V1kxPoV3detRdl0Nrbo0x0WFutMfXnU6p8abhfyym7xLq2Q/KSlR8yJhqvdIgF30LeO7Xs2nFwnzWr9YLJSwT0W+5N7adj0Ozj+rYxa3kR3NkkP3gjd3pyag8QvHy4BQcFaeJ/O/sxH3Kygg7tdl5nrGCb+YLqEVVD1ptKKT9xmos1y6Vcr4fpcujPEiPuykN8J9FrU2m0pMWjWRFCiWvf2Qww9OT+K5/XwerUcJ+KsgkgVGdjIyOM8mcrMSMd5hiihsHV+V9BuOrCrjVDjDvsD6Wfw7GkQ9Boq9B+3Gx/TIcVj3v7F92n0501KChXueg/qk8ZqWHUr1bJtSPI0fzH+wl1h+6mG/X2unPwCO0qMmSztCsJ1lJE2n2gSreyxIzXmPgXrgyqkyqqxNpU9ItEr7LgWy80s+0bduFzgsHYYtnE/kVbYROlgbYbo0oK/ebV98gDcJJbvjoy2eYuk0JBa4b6K7vl/+///8pJamXiWrQpO9cwgj/VRozVTKS+q+/TrbkzaHpud+YpAYP/lPnpfwhxzre49TLvBxNK75ygwTd2hhCfk21JCbv1YlkyWX+abeTPLdPnphe8hwCAy/z1KSbeXXD6aIzP6pQWCSNTIolPnj4mt3er44cjz6i0XAUNrbGk9R3kTT9GJ+cEKcQUewpSjUoXeKtRrV0Bqi5uRSVGNnHNBhK8LnDc7EzWhVDPa0wIE+B/RbVyqTpBZDKxplki58W4+Bpj5sGCfYaTcSthwpw7d541PKtIrmHr+DCG9dggeoh4BhXQdv4K3DRcgIFq5+MmuYhvKgSjS9yFem+fDk6PNJJHFt86NGK3eSzngSLNors6jYLGth6ALZs1HEO2h6MvRvGoUTfCm3NX0HqOSGRpH2kUTjG7lT3xeaZgyiJqrjuxToMP16EAR+lRCpLnqPEmDYW/TTDhFk3WPeonSBnvQSfzF8jPBG+H9XrS5d83TJCDlyII9kpKtRtrTulmzzZYtnZbM1/EtjoGgM2+fFyRlHjJDgt/ZsffyMXVLmL+TkSBSARpIpuP1PZuqI2OL0jH4ZXe7O/5wsEWk1nwN52gJewvQC/HBKg4xl5jEu+Bon20+CUkoSgpziQ8hoKoS7wMXFd24zhl26RNodmkqoeQm4ajRDBbVey1SmZBs3UZDX6I9iXXX/RtMxQQdtaGZTzLYTpuwohRSCJD70FWD1lEB5ZqWOvxwhEzQsWKBsNQesWHazxM8Zwh5u4jO2H/qXDsG7NHpDQLwTxnW6o35AKYY5roUufQyf8uYKm6I8R2Vg7OltKnv1U8Yk2dUxkMj8U0vkny2h1GoctT6pjM3+9hTvD7bySqTmgXv8Gfja/ZAuOuKLfYUVUGJZBmZYZAqXINEFltyrmLf0JOlcOwsa519FIOBOtrvZCsXc3dA8OwNlZWZAh/QGmatSB8gvqvPymJn0z4RV9G2dBgzbco0qbOqmHaQ0ztdKHuRp/mJytpFTyoArLaaljdJTEzLHKUH6NhT7/H4MGXl1ZI++6WTL/yKVy3iXZSXzfyHHeydTrvHPFaSAczIblw6b4qVwX1y9xwk72HDSnzsLgnAcwW/UWvK3XBA/dSNjtWQkzCp4Rs/DTpKUwmXg/z6RS/DvCzX2FtX1FMYwr68fo7bhJv3rakhGZ7fSZ/AMI+1UvUHjugtv/mAzuKpfArEwBT84Jxdceh6EzrB6IFsKh/QaYsesNeelSBnf3dYJH52mY73sOFliLoXhfDIwsl0Kb354QH1IiHDHnktu7H5NYlKF9ySU0LHg3DbhTzhhXbyZ7JvKgdYYNSM60YGsPzmcdf22j62ynw+LAYVCaaw5bgprA6boXW3sbhVMGb8LWunSwMm+BitTbULR2IpoovATdDnl8mf4EQl9Owy5+D7yNioEUSTV0MbHGO4/nQtbymRBTspOmvL9LRjR+0mquMbO1pxYSPh1iIqbmQdPvfYLWV3a4XRxNS7S5bL1eB8yw7QcvRwZ3X1DEbfPc8UjTd6gMVMYNak5o3NcNjtPWoWz5HPScZI9/P9rrjEZclPI5CtzL2VBs9gR8NOfBrkwxHI/KgXnzRyCs4iFbPGzNcuq0qdT0elKUUymI8L3EfBEdgBs61eBlmA+Tamz/ZcxqdsLJXOi/9gmOcptA99dtOLrqHmSrSOIRaUMqSfZghlMr3JKdiXBhH09q5DwYTjwrjOsogSTN98KRoEsw8T5CiOktaJiihPubD8KoLoWekDSYOtcVmj+dBr22dzQ7zYbf0KUN3F+vhba2Waz9whahIrhBXOJb4fqNo+RVZzHN128Xfm2sBqshMRz42wt8DB5B0TR5fkaCFsYu8AXaMRm7BvJhnP8dRM7NsH9FHWyhnyE95RL4cZ+AtJYGbg0ywArvOPAqzYM1Owbgxj/PwUxFTWh/wIh9GO4Fq3YvhVnvWkG7rArmnb0ARQ6X4fwsTVppfJION15n70uromQIF+/v+C3k8GRx5aAsrj6vht+33YWxwHbhxe6FOJinirttdfBZykGokP03t3MqBFt/hpLqx6D8WBLNo3XwR4EczsnIRdcxG2zYlgA+umLnJI/3UP4oF6pbeoA9ooH9O2SJXYcaxuo0wsNeDpvzezF1/9rKcEySmTf2KbT9pSSOLZ2ArRXe6Cf9EXrTF2H+3n+JHHUUvv3QFA1OewCnzCXQ9bQZ7imVxAf+g7Cj6TK8d7gI709+AL8uAR65po377B5A1CI19F48Ewb/SaDc7+4k2rIUxBkdIGpoAI5yAorvLhO+CYyjdTrRZEPSZrI/5j1T1vqUr5yTjmLz2ahhko5v+hPQfNYHgHQjPOP/Frj//kLymgDU8GWxYEEDxL8eguXlp0SLvK+i6z2G4eTchcVXOejzLQgS9I9DEFyDVX3mGGnlhBIhl+BnlQgdLdWQWfkEvimtQJ5DIQniGLo8NUgkXyuB+EzPZC5u9kTO2glYrOWHse9MaW8wH8ePmuHS7h74q6MQ0xbtxfVRbvhtdjbazecilT0O074chkKJj6CV7YHx/tPwQH8LjOUa06j8VZSr6ILtFtIYr6TB7l4ngZMzZ6Bh5QCs/nSQvXNOzLYn58DHcdkll1dfYGZYHCSFx3MYt5UncH4zi/8FKavllg==AQAAAACAAAAAEAAAdw4AAA==eJw1Vnc4FnwX5i0KISuSSsNqIjM9v/s8KELIiAghGZXILlQkIrIqvoYZoahUJEmiXUiLUkJLGaVp1Kf3u74/zt/3de5x7vPH+i10rbS4nWce46vfRhag1M0sc6eg50c6HEqtuZrjIyE8sAX93FCEf1sBGR1LDIoeQuOGzSzMVRU/u8XJo1QZXtmDTMlnhF2wEMXsKQuh67AI73zlsMhdDvMPb8WVK+uwomkW8WedQvfDeDrjJcA9WDCZ0tbakb1lEpqT3SiKXwoxe6axWpM6FvnNgF2rSCVPTWWSbHMD/5pE9BdwUPPBDr02wO6KbeyrfzsnUk2R+/1DM6som4Jm8RkQnS6J5AYe6O6YhG18M2DhZIvZ/vz4wiuBSd3pcNQ1xcKUNEx4sR2N94nWTDzNZS/tWLDdb2y8sVv/la8FU/t5kjlnzWEvpk/DxW2ClHDVmdk7OLGXa+Vo06w75D7LBzw8tX+Gr59n1brbyCStBCcn8eHQvCEWaDsZlxreMxX3ecio+sXU5dfAKMYA3ireKM80hKmxPXbu1kNhsj/8y3WxxEWM9qw+gMbSFvYxyBOqhY7Ypq/O3p39yEbcH6/42SBHfDejUPqDyJn5k1vFDm7JovH0F5+HZ9fO1+H/0PsFIlw9bi/btU4GkqNDTL9CEu/M5uLF1jlYESaA6QmTMGuNO2RFQjDpChd9szfi2zg7dG53QoikGkl7jzL9eZOZj2oZZaSfRkeDCCuSP82sB26hfbCTRfy2pJF6b9Qny1NL3QVyXlZJfpPfcAVN99FJj2+YXf0S2fekaWpfE9ZofWV3A4dY41Ud9GbL4kilBKLH66ArQBm2+Tq4dkAVcyQ34IP5KggaW8P+gQTJcJ6xR7HzaF7tZ6bYEUz5BvJMTvEca3IxZVdO9bP+moO0bECKApQW0+ELMXRjqiMJ1e8hY30R7qN72twuiiWrY/lwvfuJ3fHOZ72DE6E6VQK7xq2FziJBqPVJIEx9MfINlsLR1xHLZ9WBL7eJvGxd8Y+MED3wOc6CHQ8i5NUm1jTXkOs1T4Hs48JY/ZDfvzxXtx2maD4rdAVPoXq723SE5wqC3xWS4epPFL0xHfdDtWlozhQyiWtlw+OvsfNyr1n7TRG4tqqjIG8KJs8Vw1FzAYRPXIfXkttwzc4EU9SXw3GJDYqaRlH54BEr1j7IvqvrMs0OPQSEriTPJbL4n8a1f/RbXEhQtoocRF5h/x0Fqp0dQI6JctSQX0D3Fz6D14nvGBjaR6eyeWmu1BOWHTLIRkcUYdBigZZYNegLTYfufEOUyK9FHIfwgRMGWdF8CG2KQ9yAJK1KGWCKabfYphRn1lhTgweZ47Dp1R32118Ldoqx3P1+aJXSJHOjKq7JVnnuV7OXJGnxnIa23sWclArqkFCi4/6naervYcQPd7DmndLwUhlkDzbNwLYFy/GpdC1+ntyCHBFdNPqZQYTHCqaGueg4EIcqNxEKmZfGQv8EsFzePtZyQZTEItrZBs/hf/FXak4kV91cZpLxlPYVNEPqwGaytrtIDgUDOFR5lUo6irBd6z4aRRSIryIHAYHNeMVviZVnvrDb1SvgYSCNyfedMPUDL3xCVuOD+gBkl3CgecgAn64Da352co9NnkiiKZvZZa8mtuBIKWv7GMUyMvLYX+51HGRgeGEGPr7jYSdtHoL75SjOr5biHu76g0KNf0iPc4XVHilDVY4IxbZNpNXCVXT4+GXcaJqAQBqH9OsSqPc6gCSz7Szmayb2r50DHoG5OKlSiqUxjjjk8h3jBD+yx7+dYbQije0VO8iWdPDRr9jdbOfHfuYZ6q1/85kW1WgKcr/eLUGukwBxkwrHvNsL+9FDJNBYQKL+otxexTJ2KT8JWpenUFF4Ek5rqKDVbxwS+JbCUlMZk5/uxmiKLzjJfvAQMoXaig1oCQ6Crc0deLT3MT2tdhb8xAoKpumML8CB1Gd/ZyrWUow/LR5Fa3VIkecnjsvz0bOlKUitSSZ/3hxkc5NwNjiKykWFSO43H6Lz3rLw50IU4f0UXQNAZrUYllpJ4HK6Eo7kp6Hg0l3sF1uPhp4UGL/zRphnOs4JdOKG1XjUueexxtFS9s+GKmaX4f4v9/eWd7NfUx+zjF+d4D9ujE1TrWn6cQla/fg8RYlYcoW1j9IHG3Oao3+QtDPvsPL9YjCbWcryq+pI4+El+tG+gHkKaZNLhhLy+6TwQuI/Y3p4wqLAD13tB7DOewf8tMoxb04Pq+/LY61qPUy5KZWV++1gyz8l0J4XqXSq6RRLwkvm3x+DGZ2ZWM8WAxm8JBakSgmRVnRhcwUlqT6m1E5erH7vibQVYjjO95Hz/XM2CYyqMrWH/lDXmUMfnxVg5XUtBK8sovL0CEhFxMAl2wO5R4doye4X0PmVw/YKJbOl1heZgcNJVqRewv6ff8nbnaw38iardLdi1v1POcu+D9Fl+xn4VR1FGqd/0M+Q22RjKg1TwTj0LOyHvIgixcnosNZxJ6B6azYdDJ9A9uOKKH7+UoqYHg81D2u0WGpQkVw67ZhWj9tHvVE1fozrIBlU8AjjzdMnrCookSkuNuNK3qzGeZN6tkFFmUV62kBk0TVSNTGAlHQ+RGXL0ffSjytu8IZCHpfhfD0fav6I4NzVh4zfVohc16rCeocQm/5+lA3eWMHdWayJEbclEA6wxZMZY50WHo3ixCaKOLoQZ0c/sXs93UztjzwK315hYr+uMA/Navy9AX9H0amCaeUMs/VlaRQtM4HbVbwK6/uESa+uGJk5I5QjHkbFeamIX2qIkWo12NICWH/Zi2tZCSRk5ElmF09jm4I5bvUEY0NZNLyfeEL9ZCZE9hTCw00GbkLzcXOkl3FGFmDatQa2q+Ya89rbx/6HX/vHsPYY9g/eJxVVOdrDe5i27FhMizPiodxWA6/vetzRAzm0MnA16j+JUFrXMdxxUqAXmo14yFcB2fXHof5gOwT33cT1PfZo7NtHj47fx3TZaySldxnCP8JRE7kYDWXNbEBUG5ffWVGJz2ySn1XJCloS//WBott4NlU6i2adzaFOrwWUl3iMdm6JhUrgUvDpp4I3thlO5jYkIBCPe7YLwevhg6RELei2RWP+Pm3kfZsNg+FYiNuGwMz5PV6bOeNinhdulbyF814fPFk3C3ab5sM1XgBzmSl8PH+zGHSzOfwH8KRdhSlqy2PamXD2O68fIY/bcP2nDfdTVjYZiQhA5rwzK3W4iDWP5tLVuo2k1SFP53RqYFHmQPeHUvFc6SG+/IlF+Wpe2rtIi7acjkXt5TDsEd2MdpsnsFgYBdVVcXgZIYE9ryeg/bYwxPUlUKssgb3LgmFVNMyCj6rgzENetAluBN+xE5imtpLixrSrDtbhBibegf9BDgvqDgB3vhRpXP1AdkGTyP6iJa2dEktRrW/wuGYlNb4NoVDBTcThT6ZQWX66FFiCSeebceuLDmqFZXH6cxiE1Q2RHiSMT6t8kT9bHpyMr2xEwQRbBBNR6tSF9cqR5NjwCLxaYz3w8he3WWonJgQshuqoKTMLl+Pabv2HeqwS8KjhJyLWWyOj5xT4npvDa1cQThQ74kX8BmhEaMCKU49T+WY41DGTG7MmFLsCMtAQDtw4YAznBGks99VF8RN1yExchlCbsRx/zsKk+jbWc/sV1nLN4XFVjJtksZN0Z/DTs9hCtIrvAi+vLYycu1Hx/j30jV5j0WQXWLdV4dJZL9Rn6xI3og6HbWJh/f4IymIsYWjvjkcxL7DihDkU8lTxItsW16+aQzM3Hr6uRvBbY4aQsbysCo1A0sx43Ph2F0WbjsItTXhsN01uj1waBpy2U9XEPJxwFSc7+xPwsBjr4NytZHJGiNadqUDms69I9EmBa2IJEoQ3o3DPHVh3hWNE6RtuW7rjUl8x1oV5QT5+EpYr30VUrx/8c0xxZcJC1BlV4+N8oMxNBSo3NiNe3Az12ydSxaEMNJ5VR3yUKiktDCNX4TAM1HmgZsNGxOg5Y3OAAqSyXqL1tRtaHB0g2RKF55vXweiGPlaqVdDT0aNQ2BWAmWlRGG7+RMYcDnrD3XDq3mL49eqjd5cD8larwVTPHV1PlBH93ArlwiYI09OA/pIxX+wzgaa4NXxFKumMYAZKHzdicLgeiQtOY1VCDATlbqJS8RBuilXjVeAlqE01hadIIXI4GzD4wwUBCyOo/HYzlGuycP1eL4ZfR2JoSzYKrzmiaIYrBMsdIK7kAem0Xdid4AKtH7ZI0raAT5MWxnOK4R7sBn3e6/g87IQauUAcuHoRU5MKcPCDG6Yl7UaDbjRiXRoQ0GgMjs9tdDlHIa40CmnPutBcsA43Lnri3MDYHcwNQ+YGCRIJyMedzZmY4LEeZ/st4VvgDLnUJHQc84KutDXkQtRRq78f3KY1OKd1GJJ3LyO/sBFvs57i8d3t0LCxxvDcSHRvSYL/vViK7NLHryn+yGuOhonBMijs0yTje45kE3qRLrk5w92OwUAoBG8lTeDCW41VyQ7Qe2eBVgl/WGXFoZcIlVVbcNNxLXa3GKHebj94ZDdhZiUwV84TlSPr0V1shI6VFjCdvhd3+IpxvEyIeMd2O9IyHWeXzMJ/OoDq9jo0ByfAPuQZx3iNCPMxLIdNZxcpJptA/nkqqjfOh7f4WRSQG4R8gxC5IwktxmEY5I1C2x5fJOYlI/LICkzXOoP+j8/Qrx9N3K50zHhvgjdBVVig84X5V/Uw7fkasM2wgu6D9Qg1TUX3MlXwcnhIKCsWvwbf//vHj48Y4szuTGG36qpJQ+o8Fnz3h6GwL+xXzeTmXUxGUmoCzHsP4k3JCfjYBoKmBSJDJwViwVYI0d6H8h32cL9QhY7GJrxs2wuluwfQ8KCSIj6kUEWoM1rfbIfSbWk6GWSLbOdCKAwfgatTH3RcimCvr8/922PY/xnezy5Q2KJWMrKcBX9+K/wX1ni+YA==AQAAAACAAAAAEAAAuQ4AAA==eJwdlnlcjtkbxqNNhF5pZzJ2pczUj9JGvec873VaqdBgkLKTkkpFiyhatDdp1bRQEUmbIiLtSSZrFFlCKluy1e/h/P18znWf576+9325RJ4SZk54DsNEbdGaz7uFc816hIdXLCOmLebUK3AfHgnk2Yczn2C3V8A0UiTZvAcCVhQtycYp3ySrj0vSUZ4ClhXyAX1RvVhZdApdkbexdG4KTIorsFnQiSN+XxGz9wEM/1Zlxu6BmH1zjOj61GDROV8rEfMRMA+zLGHerCrhU+v96AouMgvtaxVWFlQKfys2or1dtVRsk4At6quGOZeKS2vvQMXwX6yyOgbTrk5ho9cwOWt4kDyYk49VcaOYxuAryKQ9hubSLBxqyUBqQDtSl6kzL6lNuGAkg0mv3PCdnYXChDo0p2Zyur4CpuUhYP+6y5LUhf4YU2lLrF3DhcHyaUKZPWPoith3tG7JQeqwjpHOhHkkV6dG6LNdwP6OV6Ji/KFvkugOXUYObJnCVPl7ru8dhEl8BdwKIrH7Yg0m3PLDJP77HbrJUP2RAp/d2ZibmIBj42tR0FWBlT2T2c97Jqy/b6b/JYWYyq/G7UlThfOMTMmypXpU83EpC40G1XmbT/SuVpM292GhnvhLmtZs80vfM/U9K7teSXzdc/DwUiAemSXgxNx49Co8h4bfRCY55zIOCKqw+OMA6swK0aHRiQPuArZ4+jMk3W3HHL6nEfYCduqiJidjG0LG3XkoGhd1Qpi/qUFYZN8ozJpdYLYuS5IGZ9lQ+7x0olYzh97bP5qTt5DkvquONj+rJEv8l4oRzZx3nFD+JmjZWTjsEbB1pbewrFqcjdS+QmlfNnoOybFKh3T0P2hAvG4IvnQXwiwiAGbH6/FyRyltk7pLtRdOECpFy5Ji12DSE/dQSP8eFJaoONNHqSHUhvjT5HVxNKbsDP3upEYdHzqSyz2zuP/OjqKTW0ppxUxlTtKsCVrXpdnRqSuxanUhNH3PgwYXY/2MV+iJl2bFsW+grdqMvZIFeLT8H8QW9KLJMh2XldQ5f4M13GO3CbRr+BHJfjmLi5h6V6j48j6NbPb71Z/fZxeToLwQUmjWIIz97kJnzwsl7QUrOBmPKI5cTeGub17HWe8SsJNv2rHlwCimwHvgf94C5uqQhitm6YhZLM2yFzTi5aUpLD4xC/qS5dhVmoPY6AvoiFDhVh8apP0TCHVR7CHZczZSlSX95IeBDvmpvau4z/y9eDm54LmOaE5eSIePVdGavt00frEyl9tVRR6/kufydWdxwzO1OJWdgl/1Opul4eDpo3h5sBuFLgLml3scjdlGON3diCo/AetPkmDWqZnYFnUakQHh3ESP91SzZDRV0G0mRmMD6ZIjAUTMvOyX/qqNQrr762qqGJlDfnxyF2YPeNCbMvl0x7Ot3KwNhTTPO5CzNUriTjge4v5wFbDk8UP4Kt2AMTpRSDF6ARufRIhP7IPC1C5U9ZzBdM3RLNygCf2QZWtPJMLU9R7nvWwWFRPF0ZWr9tD1fXLkf/sM6O/xf/zyuHBkCondUE4WTXegRQ469PRQCZ0fakEdh7Zyrt43iZNELk0c9ReXni3DhTz7nXviKGA2bgswViMOTlYO0Fdaidi5WtC3HoPOIm247RgUjU3SRML87ajrmIifGkGyGyxuOc6gc86V0ZDPNTT5/HHy1OE+qYjZZG5lfZi0l+aSKOk24e1LEfTavSBOe0ifC5MYojOGWolC6jlh/yk9zve2NVek78gt3CFgKTxjdiaVyJjSjlVOU9nGR+PYrcQcDExWZBcayjD/tya8i3gM48KOX/ptk1rRuv0k0j3m07Xuy2m1xTHz9LlB5EiLPRnla4nI+A7i86GMKjgdpd4nCPclYiots1PlbD/eov8pJZPB08fI0o7dNGZ2PY0TGnJZPINJ/gIm3Cdgb/i5NH23gMU1KTKD/QLmP+kDZpWV4r6FMtvI13m4LgvdZ6RZVNsLrtdJHZ+3BNEAkR6zLdGn0+OlaE2mMSX3+oQxnlvob60ptDo4iM60daU32jS5F9+WUintJdSmsIIsCPoOlfdFNLZTlWuKf4A41yaMafqBEb6W3bKNCHeZzAR9oRixeYxt/zQjeM17fPhWjKxtAia3PxpXWjNhE64vWtRngthNSvT3PzosTmwOpYsHntLeynL6KSeFdi1i1NOS0OzuZdQt8CQ1HlCg65NcSITriJnelX/wouoEske8uKb6BCrh2S3K+qZCNvh9I1nND7Bi2R2Ee/VCIqsJLZunsPUPxdjaV30IFKgyq31PUBx5Fp3jF2K/twunHNZAW8RUzI3NR8zjdybT7jTQkNKZ1N7hFPHXWUQulw/SksjZVKhF6P2jj4hm1XQu0zUOzX1PIWi9BAX7HtJwWpKzPXiUxHUGk/sW88ir6XdhR9LRxDNK915HWXYrMuXLsJ1nZuqVMSgZjMW5m574cL0cydpbqbbZyl/8/TzzJseRLypPyNVSUzKn2YRYf26j3970EfXhwzSqUpV++y7PXJ4mQsc5EANLQjBJbA9i7QRUf+YssjDDnsBTg0i2JWC5WBV8t5/CoSfpGDs+A3l6lwG+Ht9r4swgtgdtX8KQ550gWqqhxqqs8shQ6k7mpNch3PljgOyp/0DUXtcRudQ8um6fN115X53qfu6mrdcWUf/OZpjzc2Vs+FR23n0YweMeQjG/GuOWZAijp+wg9L01seO990IrFQ1PnsA2ORv3+N37UEuZzRdIMXV/GXZ8w1u81HuPLc68H8KaICqJQId7vNnP98+KXmBRFWFCJ6/RoQ4VVnTytgoamWRIN6nWU5jO4K6pN/6aFY/0gxBxqxXNEVHQHN+C2Iz3MJashd6LMgRxGZyV5mNs7X0Of4luXBn9DQp8/ih4OAK/S+3I/vsGBr8EIuWMAF0Ld6BdXInpLXf+xef832wtM5tH0XcfR8h7RyO6uU6DZtYEcqfuzOaeW9pxpz/9xVnzc8fleSZ0dVqQX9WPS2rhsHduRzPf30wpRa62+z3qXhej1SeKW1ZlgvKQPCRuS8FJfl6cUymHtsFt7F1gBjPTJHz3luU+asZiXvE67CssJ6XeIxbdjheJxtoxtCHsFvn0SouO6o4kIz7O1PPFO6q8bzO37Y0c19Kiik63cqQ9OszfU4x7G8tRVjEEzypZhn4JdqWmHWrT8jlFfu9HFb5AYuljhGaNZ80p91E+WI2Od0F4Pfc1Kvhd9j70ImJkkuDctgKPr8+gjttrSc2gCp1Y0Eytn52lG0+WmP4vK4qK/ZlD6xXHcmt05LgZCZ3Qej2WxexogCOv8dJdHfKGb1G8XYrdu90CY99C0UBvEvbXi7OwPythfW0/Hh4fD+d/pVnpgDLTFzTBsDoCPpsbEMnnPicEIvrYbowbLaRxHnn0fqsdPcqdoCdyC+hxt36RzIUu0dTkBBzqyqBFKtO4+c3nhI4fLIXetcl44hUIlbpcnDXNxRcDLyxQ+IF5bgJmxfc8+dR/aDcugLp3O+y1WhE/T5Ylej3EhIijEEhLMWeeg9AVYZB7XocNzxdg565WiG5EknOnk4i5xgVqtsWV+ikloNEnVPQ5u0o4fUygMMPDmY41zqbOIWH0TX8FDjxVwquY41ih6wuNvJe4xufAPz2u4PbqVCSUZCL77DuYOFahs/4evj6owUWTDBw6fwinLmTjY4cpzF+r4A7PplFuEjKchkUDWxJELrsekZhaO6oxLoyK6z3HXA8HTAhXQ6e6K8QVDoHrkOAK8yZxb/eE0kx+rjpZZqJsKAmRQwU4tmg61q33Rw3fl019EmxIIh26cvVwiz+LnO0WuHz4KtquPgf4XZG/9h4UukOREH4UXgflWURjhyi6MQpPMgy4a6PUaX/WIL0kVSViDfcw+nEUbvyRDnPLD6LrvG/KZBLptGPqnFRBNWz0viD3TQXydKugFvQR1S+/ofTCOzhUDGMGz4X4nUbsXtCMgo9X0So3WaQ9S4qp+OTAa9NhyIy/Bpu2LFw/EoqAtFBMCZBg1Ysvcq/6ekVP58twRvJfiNY4Key1NcLc+DBsVjqKVlkTJG9Ow4wladx5z1zcS8hC3YAvnv+4Ar9X1VCwS0JsySXolCiyW7z+ntFDyJnqBh2vNEQ1KkO2YB9iA37HdtMwkOmLkSAtzrwTNqCrOwA+hyZCbtFhBL09gnWKW3GzXYqrHDmH0fYukNKvxbRVhqIrg+ko/bQWHa3GWF4mTyf8eYSunBCMKVqrkatTi+jfpsNtzhZMrD0Ol0my7FpnAHby/COvARMNq1FvkwiJni4sMWzBzedf8Tmg6heLyU7NeOb/D6rvZMFxURb8TcLx4bQVamztOdWr+6Ex+xjO3ihESnI+PEujoG0eDfG1aTQ07CBV3xXLudQpsY0nZZjnXWss122C9Ho/mPSVoWHyazzpXAx53Qe4G8Jng5M52NjkjgWhn1B+ORFLTp6E0O00DJX/xVjeF4ZlkXhqNIyrB7pxXrUOtb1FWOOfis7d6diZmwc/g3PoSLyB23zNMvpteGdaQePkfGiBiyWRLj8uenppDaJ5BmNGTWIXLkgwxZ6LUK4ew0625sAh8QzcT9Rgc8gRaEV8R9oYPq+svIBytZP42pGN3jQZ1mm+D6957+x7OQtDL7agxCUDylNiMOnpYm5PRxhuv0mCe00zIq99RHDoA3gUWMFG7BlVKNtCZJOXEe2lTcLNZjZ44CVgpXw+nzvcjTy+1pEbt3GFi8Qh1UFRvnwhFvE1Vpcm412RPdQyAmByKdFq5X9pFtJdOywTv2dDXCUB00ra0J+eis9/tUL6zD+w5fmWe5wIuZ+zVTwe6/jcIyUcQP0ZQywKj7DqiDxISoKMiO4yW6FPC8+FzFvMVDuHFR1yrEhcjRn85PJKLDz4/xzJezOIz2aPbrRCIcIYTk1lKNI8iGd/NGHcVim2rb4cXe+yYVOpzgzPOGDi4i44GbThdridSJBY+2tnheaJ8Ca1W2T/xAHdselMzEXV0sI7Qyjju5ZI8m+eufEHFu/twv8Bq+72Vg==AQAAAACAAAAAMAAAPxYAAA==eJwt2ndYFWQbx3EH7r3FQe6NozoHLTWVHLhTKzW1ciXmKke9OMpJbhFNrUS0nDkxARUHIlMUFJkiorgNE0epOV6+v7v/PpcXHs75Xvd1n+c8hzFzHoXcfVQr9PmaJEeDuCvySZdYR06VeLnV0zOOLZ+HytdOPnB8vuc3+XXbRs46z1bJD0I/dB5b7COH+A93vlt3oJzyR6LjcGhzueqqJIezv4scmZrs8E44HIwPrUp1xL74UE6omu4o8OXnh/DRhAyH34o4B+5VJtOxc9pcJ37Lp5pzT9dE+eGsLs4hS8t54Jk/XHZceuSUnyy+4hg+bIQ8udNVx5Rr8+SVFXIcB378Ue4fdN3xsOcuufvDG463Xh+TN4285Zh28Ly8fMttx6EvbshBz+84/q75TC5b556j1riibXHLvD8d7buUl2s7KzmH16oh74jq7Zz9d315fdooZ0Ciu5wzu5nz+C4Pedf2+44x+f1jXSuF5v4aqf645HuFnfTHx6vEqj/+qNJZ9cc5k+qoP97apaP6486LF6i/fuZCHyf98c9NEtQfx++6oP44OPOi+uOAsqnqj+uuS1N/XLx/hvrjCr7t1F+/98os9ceD0jPUH3dfnan+eGhmlvrjaZey1R+PWXNN/XGvPtfVH491u6n+OHzFLfXH37Wy/jhl0131xy3LW39cu3+ug/56bmn3HfTHa6s/cNAf931ZQP3x7PUP1X/neyVCa147pf54cUSM5h93HB2n/jj373j1x5O2lVN/fM7LXf3xEPdJ6o+bJn6n/jjd38tJfxz8YoyT/tgrztdJfzxwYjUn/XHh2Unqj9f5pKo/Dsn2Un9c+fEc9cedppR00h+fd2SoP36v6WX1xx9NvaL+eNewq+qPA6rkqD8eHHxd/fGeRjfVHy94ckv98dU/b6s/fvn1XfXH94LuqT+e+W6u+uMJj++rP44Y/cBBf1w7OU/9y595FTLBx/rj74Oi1R+HFLX9g2stPKP+smeOg/446l4r9cdej95Tf1xs/wr1x6X8lqk/3vzvGvXHrausVX+8IeYT9cenB5d10h+Hn3mt/rjAjeHqj49Eb1R//E3rJuqPx0SmqD8e65Oh/vqZ05nqj/Mis9QfT43OVn+8eP019ced211Xf9wmf0fRH4e1uqX+uErgbfXHk8rfVX/8Sew99cdZH+SqP/4s477644M9H6h/QtV7IS+/Oan+uGTTKPXHp93vqj+uOC5W/fGiT+LVHzcMrq3++PjTd9Qfp/svUn+cNc5f/XGI+yb1xzP6bFF/XDtwofrj2Us/U3/s08XNSX/8cMlM9cfrPvlY/XH3Nm7qj5/0SFV/7JmQpP64d/cU9cfvFkhTf3zqh3T1x7WeZag/vrAhU/31e8dnqT/OqJ+t/nj07qvqr8evkaP+uMfQ6+qPxwfdUH886uFN9cdHR95W/xUjU0Ny2sWrP36z/jn1xzt7P1J/HNa9upP+OG5zuPrjrRsrqz/Ovt9e/fXvZeapP+56YZv641mV96o/7nX4gPrjWjcD1B8HTV2m/rjgb33UH9ep2lL98eBCjdUfVypdQf1xofLp6o8TZiaqPz7b+qL649k9U9QffzErTf31fBzWH2/eekn98bMql9Vfzz8gS/3x6NLZ6o+r7rmq/vq/jhz1x/37WX+87YT1x5HVrH+fvREhawffVX/cpUwBvf/i9aOrO+mPr7v0VH+c97SS9j/eN/yxg/64YfPu6o9/HrBa/XHAx+Hqj0dPj1R/PGhPjPrjYp8HqT+eU+NH9ce3z0xUf+yX2Fn99TMrG6k/jnJWU3/sVr6gk/64Vat49cft1p5Xf7yn3EX1x4+/SlF/vH1pmvrjtypnqD9ucPaS+uNdH15Wf1w8Kkv9cfN12eqPb3hcU3/sfTJH/fFfPW6oP66x+ab6l36+LyQs6Y7644lPXdUfZ+c1U3/sXnqk+uP5bbzVHzcb01PzjzfmTFV/7Fdip/rj+KxU9ccRGzPUH+9qmqD++OOjx9Qf31kdoP644OKF6o8ff/2h+uMjVdqrv/5vQH31x11PllF//Em3dPXHNzbHqz/+uvp59cehPknqj3/anaz+eGZWqvrjlZfT1R8XXnNJ/XH9GpfVXz+/JEv98RjPbPXHH7y4qv7YZ1CO+uPXmdfV/0zXX0IczY+qP875oar647XlPlR/fNRrrvrjJRWnqz8uUHS++uMRK1aoPy7+0zH1x4Mir6g//uTbG+qP3//qsvrjuhnh6o+LNP5d/XHXVqvVH/cLmaD+OGxuV/XHhza3Vn89zpg31B+nlnJx0h9f+TdG/XH4mnPqjwPeO6/+2PVIkvrjn48mq79e+7JU9cdFZ6SrP27a/ZL648u3MtUfv5qYpf54cNYV9ccNl2erP67e7Zr6L/H7ISRxRKj64+wBD7X/8fIjHdUff7hwqvrjAulL1B+v8l6m/niPy3r1x2HlotUf+2zPVn/ZP0/98X2Xq+qv53DstPrjx9v3qj+eFfqT+uOk5NnqjzfM7aP+uFroe+qPJ/o3UX+8L7WS+uPPI+z8g3MGRas/LlQ5Xv3xjm3n1B+770hUfz1nvwvqjx+uvqj+uHPhFPXHLcJS1R+7vUhTfz3mggz1x68eX1J/vHj2ZfVffcQ75LfOe9Qfbxj+h/pjl56l1B9X2t9Z/fGRt+arPw74a4P64xdZv6g/7nfyjPrjMrts/+hxbl5Sf9w8/i/1x0WKR6k/XrcuSP1xRddA9cdnxyxSfzzKOUD9seetkeqPT7Vuof644YU31B+X/f6p+uPSLpHqj7e9jFN/PLuu9cdjB1p/3GOh9cfOjtYf++9NVn9cy8P64wl10tUfh5W4pP44e2Wm+uOEHll2/h/QJaTP9L12/s/39h6H7Pyf75ItD9v5P98Jb7qoP/5fnW7qjzd862fn/3z/Nn6Lnf/znZF70M7/+f562jU7/+e7RVaanf/5vSXO2vk/3w18T9n5P99b3z9o5/98Nwncrv64bLHldv7Pd97GEXb+z7f7opZ2/s/3qR6l1B/P966j/rjej9WcOv/ne1+Bs3b+z/eJW7F2/s/3kV/O2vk/3xdvJtj5P99zW1p/vZZbSXb+z/fKUOuv17vZ+uPVU6w/9qpg/XHiBuuPB9ez/svv1Ajpl2n98fvfWX88+Z0w9ccP+hzV+R83+7SE+uO0HWPVH/s7F6s//n2gvf/iJfXD1B8X33Zc/XFV71PqjwtsilB/POppuPrjf2/9rv64ZL816o/3DZyq/vitabZ/8G8dInT+xM8qx+j9Fyc/c1N/7O1e3Ul/POS07R/8OCFB/XHXw+fVH8flvy/QHy8un6z+2KViqvrjpuPT1B8HP7T+ahhu/fEG18vqj319rX/VQreCfUvtU398oo/1x882h6o//vVt648H9T2m8z8uPqGq+uO3P52m/vjNGuvVH1c+t0/98YKNh9UfVyoZrv541bhY9ccvC0SrP353UpD64xUjNqk/vjDsB/XHZTf3VX88raz1x8MPRas/9i9xRvsHL/rAVf3xjo6P1B8X3WD7B2/e8Vz98dYvbf7xo0G2f/B7HW3/48/KWX8c/J31xyUe2P7Hwz6z+cc3btv+r9hmffDxnTb/uNFS2/+4cXSI+uOxW46oP86sZf3xZ24ndP7Hs3bY5y9c7/Uy9cePMn5Rf5xUJFj98bTR1h/PKBej/jjgVKL6Y+/aweqPczw3qj/eMGC5+uN2Fd9Rf9y8yCn1x3f8o9QfL9gUq/74hWu89g+eUqiCk/4492O7f9Bz82jmpD9+lf/2RX8cW7Kok/749bQL6o//99dF9cdPH6SoP+7zeZr663nWyFB/3CTpkvrXOlkxePuB3eqPCy88qP5466pg9ccHMkLVH494fET98cO84+qPix1PdtAfTynkpf64xQG7f8AjEwLVH98YGqL+uOXbYeqPF662/YM/LBmi/njxuMPqj/sGrlB/XPOwnT/x64kn1V/PeXqk+uPec+38if1y4tQfdw+y/YOnDqvtpD8OqddD/XHHH7upP3YvUVb9cZuy59UfdzifpP54+JZk9cfTp6aqP179frr641kvM9T/nFvLtzMu/a7+eEfuAfXHZYceUn/sdTdE/fGJ0dYf/9orTP2xZ98U9cezI3uoPz5YdKr64yaPflJ/fOdvu//BDWrvU388puUu9ccFDu5Vf/zVxV3qj7/wWqn+eN5u64+f3LD++NA064+Hfm/98fg464+DDlp//DTO9g8e2cnuP/G59Arqr9cVX0n98fQdNv/47502/7jcTJt/fKqmzT+++qf1x0W72vw/md/EuS3X+uOqH1l/XHP1H+qPTzWw/nhKx8Pqj/3KHVV/vDs7TP3xshIp+v4F16pl98/Y39df/XHWlfXqj7uP+En9ccNgu3/A7U+sVH/8ztu2//HTVdYfj2vtqf64wxtJ6o/rHYtQfxzWOVr98VthseqP5249o/44eYWdf/Doanb+wXVCE7X/ccr5C9r/uFdvO/9gt3nJ6o+LvZuq/nhthPXX8+lt+wf7hFn/1xV/dX5b2fYPPjba+uMx/xxUf/z7kGD1x5G/hqo/du1yRP3xO5WsP476+Zj645rp7dUfPx+yXP1xl7BV6o8XH16p/rhp4AL1x3G9v1J/7DdomPrjgVVnqz9OCf9K/fHNus10/sQ921p/vLu29cdD91t/XCzO+uOwHOuPZyyw/vhl6fPqj7cOsvMnLt77ovrjRy4p6q/XVeKO+uOvzlp/vLGh9cdumda/8PU8Z7NfrD+eNdX64+VOm388fZz1x/94W3+c52b7B4/6/aj64z1e1l8/s9RF/fH6viPVH/e4vET9ccldi9QfD1o5Wv1xctVP1R/3nF9b/eVpdv+Gzy79Rv3xr77WH/9R5on64wkXItUfe7e3/nhHgPXHfh9bf1x6iPXHv1y1+cdNxtv84xr1rT/uPNPmH7sWsvsHfMrT+uOg+bZ/8N4I2/8LhtbxiD1n+wdX2bZf/XE9b5t/HLj+kPrjuXEh6o9HHTis/rjveOuPJ75r/fFHj4/r+0fc+qc66o9Ti/VRf/xP2e/VH8dVHar+ONLVof54/J93HfTHyw9HOOiPZ/nWUH/cYb+3+uMfB5XS5y9cNylK/fGQxrb/8eRGtv9xo2jrjy99Yf3x2uI2/7j/TuuPE9tYf3y3kM0/3tPM9g9Onmf98RerrT9eWt3mv2hEd481m2z+8axuNv/4yUnrj/dkWH8c9bv1xzdmWX/85Rzrj6Pvh6k/Dtlu/XExv5P6/hdvXeSm/nhSvW7qj33/HaT+uGJ9p/rj5S/C1R8HnDit/vjUqih9/4srdyin/nhV3lD1xw2muuvzF14Q30Lnfzyskd0/4LUFrT+uWdj64yJhNv/45DDrj2udTVJ/vfYONv94xVp7/8XBuXb+wVNWWH88vLv1/6H5ZI+RJ6w/Xr3M5h8XKWb9cW5b648nvGP98fJS1h/fmXlE/fGWWtYf+w87pv56nPjj6o99PaupPy7TqIr6405L26k/7uffTP3x1eXWH/eZa/3xgGPR6o9rTIjR+6/+/f3C6o/nuFZWf+yx7J7mH68/ZfOP95W2z7/48ST7/IsjatvnL1wlzPY/Tsux+cdNBtn844qnbP7x6DfT1R+/kWT7H8/wzFT/Ij2XevRqYPdveHqe9ce1F1h/HL/R+uPqvtYfvznY+uOQbOuP11a0/YOXpVt/7ON6Qv3xqALh+vsHXMG9lPrjRw3Lqz/29Gmg/vjnKRHqj2/l73P6Y5ffrL9+V4tY9ce7X8Zp/+MWi4uqPy4z5KH64/JPE9QfX3dPVH884Uvrj1dGWH9cs6B9/sWBi+38g1tWtPsfvHC/3X/i9h/Y51+18rP7Tzz0jvXv9irA46PF1h8ff2L98VtTrD8e2Nn644Bm1h8//ylU/XFuxmH1x5P8jqo/9rsTpv7YZ4vNP3Z6nlR/vGJ2nP7+BH/SP1J//4DPFKmg/vhu29Pqj8eOi1J/3KREjPrj6l7WHxcvdEb98ePJ9v0L/rKrm/YP7ljH+uN2t2z+ccNA64/LDbH7Hz3mBuuPT963/rjKp9Yfe4RYf7yssfXHV9dZf1z4gfX3DQry+LiZ3T/gW3tt/+Pd8+zvf3CnddYfv/aw/jg0zfrjSl42//hlQds/2HeJzT+e4Wnzj0e+sP54Z6UI9cdj3j2t/vhuRKT+/gEPuV1E5x88d4f1xzF+1h+3ax2n/rjhHeuPu3c+q/74bKx9/4KrTamh+wc8aa/1x0GR1h+77LP+uHkxu3/DfT61+x/csbrd/+ACnez+Bzddb/2xv5vd/+APTtj9T8zYKI/wROuP63cIUn9ceLKdP/H9xnb+xNtirD8e5237B+fmWX883cf649W97P0XP+pi/XH1n60/bv8oXP1xk90R6o+zC1p/XOyfe5p//OUH0eqPF9WLVX+828f645E17ftf3PypzT8+9L31xx1LJGr+cfSz0rp/wP0SLqg/nr3X+uPz66w/9mtr95/4r1bWH+9NtP74XBO7/8R/f2/9sWu69S9RM8Njyj3rj13n2PzjV/ts/+B5/73/4rS61h+fzrD5x5VPW39c/E3rj388YvOP6/43//jqeOuPJ/zXH6/pZf3xwD9Pqz+efCxK/XGt1Bj1x32CrT+eWvaM+uNWo62/HifM5l/P//0E9cd3f7H++PiSTM0/LrL3lfpjz/zm9McLFlh//EUH66//u8f64z1jM9Qfnztu/dXqlfXH/f67f+6ZkOvx+WT7/hd7TbH+ePgR64/Tjlp//HKZ9ceH3G3+8eab1h8/+cj64/c72fzjNVnWH/f7zt5/cce2tn+w41vbP/j5Jpt/fKRTtPpjz1jrj7+sG6f+OKxkvPrjPd+eVX+8sU2C+uPY8onqj5e3te9/8fffXlB//KJNtvrrdZ39W/3x0L1P1B9vT7H++LMW6eqP3QZZf5yy0/rrMQva/T8O2mL9o8ILtJ18xe7/cZav7R/s/Mr2Dw792vYP7vqv9dfP/GH98RsT7fyPU8vY+Qe/Pcf6449TrD/OHGH98bPgU+qP7062/jiwfJT6488OWH98p12s+uOUh9YfV35o/fGkO9Yfx2efU389B2/rr9eSav3x82/s+3ccUt2+f8cD3shVfz2+y5u6f8OP9w9z0h+fTBqsv7/F0wIvqj8+NNPO//hcpJ3/8fVy9v578+eSbZ/tt/MPXvbf+y+O6Wj98Y4p1h8/KWv3D/hatPXHSQ7rj4cdt/nHWd2sPy60yfrj7wKtP7642OYft3pu/XHNcdYfl9lh/fHzWzb/+Hag9celn9n+wWvmWn88L9z6412u1h87tlh/nNfF+uM78y6qP/Z8ZPsHPyzvpf64cacZ6o/f+XOG+uOVvUvq75/x+WYX1R+3d0tVf9x/XLr6F5tRue2+ktYfF/S2/njvv7Z/sL+79cezbtr8Y6ev9cd5ja0/rvjM+uOYDdYfHxpgn39x2Qjrj0+Psv6415/WH79eZv3xMfcY9cczz9n848BGZ9QfR82x+cd9i51Tf5y40vYPXhli/fUzgy+oP/Zcb/3xSG+bfzw/PEX9cUB6D/XHE772V39ce/489ccPl7dSf73e5PPqj7snJas/XuJIc/wfpdvdhg==AAAAAACAAAAAAAAAAAAAAACAAAAAAAAAAAAAAACAAAAAAAAAAAAAAACAAAAAAAAAAAAAAACAAAAAAAAAAAAAAACAAAAAAAAAAQAAAACAAAAYWgAAYhUAAA==eJwt3GOwnWcfR+Hsvev2rWI3to0mjW27se2kaRrbdmPbbmzbtZnUfM+ae52Ze55r/T7/P505c9LEixfvjXjhJxL30ui0mi1q43SaLWbj9JrtKRtn0GxP2zijZnvGxpk027M2zqzZnrNxFs32vI2zarYXbJxNs71o4+ya7SUb59Bs/7NxTs32so1zabZXbJxbs71q4zya7TUb59Vsr9s4n2aLb+P8mi2BjQtotoQ2LqjZEtm4kGZLbOPCmi2JjYtotqQ2LqrZktm4mGZLbuPimi2Fjd/UbCltXEKzpbJxSc2W2sal4t5b8cKtp7Fxac2W1sZlNFs6G5fVbOltXE6zZbBxec2W0cYVNFsmG1fUbJltXEmzZbFxZc2W1cZVNFs2G1fVbNltXE2z5bBxdc2W08Y1NFsuG9fUbLltXEuz5bFxbc2W18Z1NFs+G9fVbPltXE+zFbBxfc1W0MYNNFshGzfUbIVt3EizFbFxY81W1MZNNFsxGzfVbMVt3EyzvWnj5pqthI1baLaSNm4Z996OF269lI1babbSNm6t2crYuI1mK2vjtpqtnI3babbyNm6v2SrYuINmq2jjjpqtko07abbKNu6s2arYuItmq2rjrpqtmo27abbqNu6u2WrYuIdmq2njnpqtlo17abbaNu6t2erYuI9mq2vjvpqtno37abb6Nu6v2RrYeIBma2jjgZqtkY0HabbGNh6s2ZrY+B3N1tTGQzRbMxu/q9ma23ioZmth42Fx77144dZb2ni4Zmtl4xGarbWNR2q2NjYepdna2ni0Zmtn4zGarb2Nx2q2DjYep9k62ni8Zutk4wmarbONJ2q2LjaepNm62niyZutm4ymarbuNp2q2Hjaeptl62ni6Zutl4xmarbeNZ2q2Pjaepdn62ni2Zutn4zmarb+N52q2ATaep9kG2ni+Zhtk4wWabbCNF2q2d2y8SLMNsfFizfaujZdotqE2Xhr33o8Xbn2YjZdptuE2Xq7ZRth4hWYbaeOVmm2UjVdpttE2Xq3Zxth4jWYba+O1mm2cjddptvE2Xq/ZJth4g2abaOONmm2SjTdptsk23qzZpth4i2abauOtmm2ajbdptuk23q7ZZth4h2abaeOdmm2WjXdpttk23q3Z5th4j2aba+O9mm2ejfdptvk23q/ZFtj4gGZbaOODmm2RjQ9ptsU2PqzZltj4SNz7IF649aU2PqrZltn4mGZbbuPjmm2FjU9otpU2PqnZVtn4lGZbbePTmm2Njc9otrU2PqvZ1tn4nGZbb+Pzmm2DjS9oto02vqjZNtn4kmbbbOPLmm2Lja9otq02vqrZttn4mmbbbuPrmm2HjW9otp02vqnZdtn4lmbbbePbmm2Pje9otr02vqvZ9tn4nmbbb+P7mu2AjR9otoM2fqjZDtn4kWY7bOOP4t6H8cKtH7Hxx5rtqI0/0WzHbPypZjtu48802wkbf67ZTtr4C812ysZfarbTNv5Ks52x8dea7ayNv9Fs52z8rWY7b+PvNNsFG3+v2S7a+AfNdsnGP2q2yzb+SbNdsfFjzXbVxk802zUb/6zZrtv4F812w8a/arabNv5Ns92y8e+a7baN/9Bsd2z8p2a7a+O/NNs9G/+t2e7b+B/N9sDG/2q2hzb+T7M9snGEXxZGwq1/ZONoJJjtYxvHIsFsn9j4qUgw26c2fjoSzPaZjZ+JBLN9buNnI8FsX9j4uUgw25c2fj4SzPaVjV+IBLN9beMXI8Fs39j4pUgw27c2/l8kmO07G78cCWb73savRILZfrDxq5Fgth9t/FokmO0nG78eCWZ7bOP4kWC2JzZOEAl+4l0n0AkjwT971wl1okjwL951Ip04Evyrd51YJ4kE/+ZdJ9FJI8G/e9dJdbJI8B/edTKdPBL8p3edXKeIBP/lXafQKSPBf3vXKXWqSPA/3nUqnToS/K83nlqnifu+4a1z12l0Wh3xrtPqdDrqXafT6XXMu06vM+invOsMOqN+2rvOqDPpZ7zrTDqzfta7zqyz6Oe86yw6q37eu86qs+kXvOtsOrt+0bvOrnPol7zrHDqnZnvZxrk02ys2zq3ZXrVxHs32mo3zarbXbZxPs8W3cX7NlsDGBTRbQhsX1GyJbFxIsyW2cWHNlsTGRTRbUhsX1WzJbFxMsyW3cXHNlsLGb2q2lDYuodlS2bikZktt41Jx761IuPU0Ni6t2dLauIxmS2fjspotvY3LabYMNi6v2TLauIJmy2Tjipots40rabYsNq6s2bLauIpmy2bjqpotu42rabYcNq6u2XLauIZmy2Xjmpott41rabY8Nq6t2fLauI5my2fjupotv43rabYCNq6v2QrauIFmK2TjhpqtsI0babYiNm6s2YrauIlmK2bjppqtuI2babY3bdxcs5WwcQvNVtLGLePe25Fw66Vs3EqzlbZxa81WxsZtNFtZG7fVbOVs3E6zlbdxe81WwcYdNFtFG3fUbJVs3EmzVbZxZ81WxcZdNFtVG3fVbNVs3E2zVbdxd81Ww8Y9NFtNG/fUbLVs3Euz1bZxb81Wx8Z9NFtdG/fVbPVs3E+z1bdxf83WwMYDNFtDGw/UbI1sPEizNbbxYM3WxMbvaLamNh6i2ZrZ+F3N1tzGQzVbCxsPi3vvRcKtt7TxcM3WysYjNFtrG4/UbG1sPEqztbXxaM3WzsZjNFt7G4/VbB1sPE6zdbTxeM3WycYTNFtnG0/UbF1sPEmzdbXxZM3WzcZTNFt3G0/VbD1sPE2z9bTxdM3Wy8YzNFtvG8/UbH1sPEuz9bXxbM3Wz8ZzNFt/G8/VbANsPE+zDbTxfM02yMYLNNtgGy/UbO/YeJFmG2LjxZrtXRsv0WxDbbw07r0fCbc+zMbLNNtwGy/XbCNsvEKzjbTxSs02ysarNNtoG6/WbGNsvEazjbXxWs02zsbrNNt4G6/XbBNsvEGzTbTxRs02ycabNNtkG2/WbFNsvEWzTbXxVs02zcbbNNt0G2/XbDNsvEOzzbTxTs02y8a7NNtsG+/WbHNsvEezzbXxXs02z8b7NNt8G+/XbAtsfECzLbTxQc22yMaHNNtiGx/WbEtsfCTufRAJt77Uxkc12zIbH9Nsy218XLOtsPEJzbbSxic12yobn9Jsq218WrOtsfEZzbbWxmc12zobn9Ns6218XrNtsPEFzbbRxhc12yYbX9Jsm218WbNtsfEVzbbVxlc12zYbX9Ns2218XbPtsPENzbbTxjc12y4b39Jsu218W7PtsfEdzbbXxnc12z4b39Ns+218X7MdsPEDzXbQxg812yEbP9Jsh238Udz7MBJu/YiNP9ZsR238iWY7ZuNPNdtxG3+m2U7Y+HPNdtLGX2i2Uzb+UrOdtvFXmu2Mjb/WbGdt/I1mO2fjbzXbeRt/p9ku2Ph7zXbRxj9otks2/lGzXbbxT5rtio0fa7arNn6i2a7Z+GfNdt3Gv2i2Gzb+VbPdtPFvmu2WjX/XbLdt/Idmu2PjPzXbXRv/pdnu2fhvzXbfxv9otgc2/lezPbTxf5rtkY0j/FFtNNz6RzaORoPZPrZxLBrM9omNn4oGs31q46ejwWyf2fiZaDDb5zZ+NhrM9oWNn4sGs31p4+ejwWxf2fiFaDDb1zZ+MRrM9o2NX4oGs31r4/9Fg9m+s/HL0WC27238SjSY7QcbvxoNZvvRxq9Fg9l+svHr0WC2xzaOHw1+7F3H1wmiwU+86wQ6YTT4Z+86oU4UDf7Fu06kE0eDf/WuE+sk0eDfvOskOmk0+HfvOqlOFg3+w7tOppNHg//0rpPrFNHgv7zrFDplNPhv7zqlThUN/se7TqVTR4P/9cZT6zRx3ze8de46jU6rI951Wp1OR73rdDq9jnnX6XUG/ZR3nUFn1E971xl1Jv2Md51JZ9bPeteZdRb9nHedRWfVz3vXWXU2/YJ3nU1n1y9619l1Dv2Sd51D59RsL9s4l2Z7xca5NdurNs6j2V6zcV7N9rqN82m2+DbOr9kS2LiAZkto44KaLZGNC2m2xDYurNmS2LiIZktq46KaLZmNi2m25DYurtlS2PhNzZbSxiU0Wyobl9RsqW1cKu69FQ23nsbGpTVbWhuX0WzpbFxWs6W3cTnNlsHG5TVbRhtX0GyZbFxRs2W2cSXNlsXGlTVbVhtX0WzZbFxVs2W3cTXNlsPG1TVbThvX0Gy5bFxTs+W2cS3NlsfGtTVbXhvX0Wz5bFxXs+W3cT3NVsDG9TVbQRs30GyFbNxQsxW2cSPNVsTGjTVbURs30WzFbNxUsxW3cTPN9qaNm2u2EjZuodlK2rhl3Hs7Gm69lI1babbSNm6t2crYuI1mK2vjtpqtnI3babbyNm6v2SrYuINmq2jjjpqtko07abbKNu6s2arYuItmq2rjrpqtmo27abbqNu6u2WrYuIdmq2njnpqtlo17abbaNu6t2erYuI9mq2vjvpqtno37abb6Nu6v2RrYeIBma2jjgZqtkY0HabbGNh6s2ZrY+B3N1tTGQzRbMxu/q9ma23ioZmth42Fx771ouPWWNh6u2VrZeIRma23jkZqtjY1Haba2Nh6t2drZeIxma2/jsZqtg43HabaONh6v2TrZeIJm62zjiZqti40nabauNp6s2brZeIpm627jqZqth42nabaeNp6u2XrZeIZm623jmZqtj41naba+Np6t2frZeI5m62/juZptgI3nabaBNp6v2QbZeIFmG2zjhZrtHRsv0mxDbLxYs71r4yWabaiNl8a996Ph1ofZeJlmG27j5ZpthI1XaLaRNl6p2UbZeJVmG23j1ZptjI3XaLaxNl6r2cbZeJ1mG2/j9Zptgo03aLaJNt6o2SbZeJNmm2zjzZptio23aLapNt6q2abZeJtmm27j7Zptho13aLaZNt6p2WbZeJdmm23j3Zptjo33aLa5Nt6r2ebZeJ9mm2/j/ZptgY0PaLaFNj6o2RbZ+JBmW2zjw5ptiY2PxL0PouHWl9r4qGZbZuNjmm25jY9rthU2PqHZVtr4pGZbZeNTmm21jU9rtjU2PqPZ1tr4rGZbZ+Nzmm29jc9rtg02vqDZNtr4ombbZONLmm2zjS9rti02vqLZttr4qmbbZuNrmm27ja9rth02vqHZdtr4pmbbZeNbmm23jW9rtj02vqPZ9tr4rmbbZ+N7mm2/je9rtgM2fqDZDtr4oWY7ZONHmu2wjT+Kex9Gw60fsfHHmu2ojT/RbMds/KlmO27jzzTbCRt/rtlO2vgLzXbKxl9qttM2/kqznbHx15rtrI2/0WznbPytZjtv4+802wUbf6/ZLtr4B812ycY/arbLNv5Js12x8WPNdtXGTzTbNRv/rNmu2/gXzXbDxr9qtps2/k2z3bLx75rtto3/0Gx3bPynZrtr47802z0b/63Z7tv4H832wMb/araHNv5Psz2ycYR/PhELt/6RjaOxYLaPbRyLBbN9YuOnYsFsn9r46Vgw22c2fiYWzPa5jZ+NBbN9YePnYsFsX9r4+Vgw21c2fiEWzPa1jV+MBbN9Y+OXYsFs39r4f7Fgtu9s/HIsmO17G78SC2b7wcavxoLZfrTxa7Fgtp9s/HosmO2xjePHgh971/F1gljwE+86gU4YC/7Zu06oE8WCf/GuE+nEseBfvevEOkks+DfvOolOGgv+3btOqpPFgv/wrpPp5LHgP73r5DpFLPgv7zqFThkL/tu7TqlTxYL/8a5T6dSx4H+98dQ6Tdz3DW+du06j0+qId51Wp9NR7zqdTq9j3nV6nUE/5V1n0Bn10951Rp1JP+NdZ9KZ9bPedWadRT/nXWfRWfXz3nVWnU2/4F1n09n1i951dp1Dv+Rd59A5NdvLNs6l2V6xcW7N9qqN82i212ycV7O9buN8mi2+jfNrtgQ2LqDZEtq4oGZLZONCmi2xjQtrtiQ2LqLZktq4qGZLZuNimi25jYtrthQ2flOzpbRxCc2WysYlNVtqG5eKe2/Fwq2nsXFpzZbWxmU0Wzobl9Vs6W1cTrNlsHF5zZbRxhU0WyYbV9RsmW1cSbNlsXFlzZbVxlU0WzYbV9Vs2W1cTbPlsHF1zZbTxjU0Wy4b19RsuW1cS7PlsXFtzZbXxnU0Wz4b19Vs+W1cT7MVsHF9zVbQxg00WyEbN9RshW3cSLMVsXFjzVbUxk00WzEbN9VsxW3cTLO9aePmmq2EjVtotpI2bhn33o6FWy9l41aarbSNW2u2MjZuo9nK2ritZitn43aarbyN22u2CjbuoNkq2rijZqtk406arbKNO2u2Kjbuotmq2rirZqtm426arbqNu2u2Gjbuodlq2rinZqtl416arbaNe2u2Ojbuo9nq2rivZqtn436arb6N+2u2BjYeoNka2nigZmtk40GarbGNB2u2JjZ+R7M1tfEQzdbMxu9qtuY2HqrZWth4WNx7LxZuvaWNh2u2VjYeodla23ikZmtj41Gara2NR2u2djYeo9na23isZutg43GaraONx2u2TjaeoNk623iiZuti40marauNJ2u2bjaeotm623iqZuth42maraeNp2u2Xjaeodl623imZutj41mara+NZ2u2fjaeo9n623iuZhtg43mabaCN52u2QTZeoNkG23ihZnvHxos02xAbL9Zs79p4iWYbauOlce/9WLj1YTZeptmG23i5Zhth4xWabaSNV2q2UTZepdlG23i1Zhtj4zWabayN12q2cTZep9nG23i9Zptg4w2abaKNN2q2STbepNkm23izZpti4y2abaqNt2q2aTbeptmm23i7Zpth4x2abaaNd2q2WTbepdlm23i3Zptj4z2aba6N92q2eTbep9nm23i/Zltg4wOabaGND2q2RTY+pNkW2/iwZlti4yNx74NYuPWlNj6q2ZbZ+JhmW27j45pthY1PaLaVNj6p2VbZ+JRmW23j05ptjY3PaLa1Nj6r2dbZ+JxmW2/j85ptg40vaLaNNr6o2TbZ+JJm22zjy5pti42vaLatNr6q2bbZ+Jpm227j65pth41vaLadNr6p2XbZ+JZm223j25ptj43vaLa9Nr6r2fbZ+J5m22/j+5rtgI0faLaDNn6o2Q7Z+JFmO2zjj+Leh7Fw60ds/LFmO2rjTzTbMRt/qtmO2/gzzXbCxp9rtpM2/kKznbLxl5rttI2/0mxnbPy1Zjtr42802zkbf6vZztv4O812wcbfa7aLNv5Bs12y8Y+a7bKNf9JsV2z8WLNdtfETzXbNxj9rtus2/kWz3bDxr5rtpo1/02y3bPy7Zrtt4z802x0b/6nZ7tr4L812z8Z/a7b7Nv5Hsz2w8b+a7aGN/9Nsj2z8fwCoWiw=AQAAAACAAAAIHgAApwoAAA==eJwl2YMOIEoSQNHBvrFt27Zt27Zt27Zt27Zt2zb2JJP0+YSb6q4OHCBAgCAEJxRhiUBkohGTOMQnEUlJQWrSkZEsZCcXeSlAYYpRkjKUpxJVqUFt6tGQJjSnFW3pQGe60ZM+9GcQQxnBaMYxkSlMZxZzWcBilrGSNaxnE1vZwW72cZAjHOcUZ7nAZa5xkzvc5xFPecFr3vGRL3znF38JFDBAgP8IRkjCEJ5IRCUGsYlHQpKQnFSkJQOZyUZO8pCfQhSlBKUpR0WqUJ1a1KUBjWlGS9rQnk50pQe96cdAhjCcUYxlApOZxkzmMJ9FLGUFq1nHRrawnV3s5QCHOcZJznCeS1zlBre5x0Oe8JxXvOUDn/nGT/4QMFCAAP8jKCEITTgiEoXoxCIuCUhMMlKShvRkIis5yE0+ClKE4pSiLBWoTDVqUof6NKIpLWhNOzrShe70oi8DGMwwRjKG8UxiKjOYzTwWsoTlrGItG9jMNnayh/0c4ignOM05LnKF69ziLg94zDNe8ob3fOIrP/hNgMAOQQhOKMISgchEIyZxiE8ikpKC1KQjI1nITi7yUoDCFKMkZShPJapSg9rUoyFNaE4r2tKBznSjJ33ozyCGMoLRjGMiU5jOLOaygMUsYyVrWM8mtrKD3ezjIEc4zinOcoHLXOMmd7jPI57ygte84yNf+M4v/hLof/onGCEJQ3giEZUYxCYeCUlCclKRlgxkJhs5yUN+ClGUEpSmHBWpQnVqUZcGNKYZLWlDezrRlR70ph8DGcJwRjGWCUxmGjOZw3wWsZQVrGYdG9nCdnaxlwMc5hgnOcN5LnGVG9zmHg95wnNe8ZYPfOYbP/lDwP/0T1BCEJpwRCQK0YlFXBKQmGSkJA3pyURWcpCbfBSkCMUpRVkqUJlq1KQO9WlEU1rQmnZ0pAvd6UVfBjCYYYxkDOOZxFRmMJt5LGQJy1nFWjawmW3sZA/7OcRRTnCac1zkCte5xV0e8JhnvOQN7/nEV37w+79/gz8wQQhOKMISgchEIyZxiE8ikpKC1KQjI1nITi7yUoDCFKMkZShPJapSg9rUoyFNaE4r2tKBznSjJ33ozyCGMoLRjGMiU5jOLOaygMUsYyVrWM8mtrKD3ezjIEc4zinOcoHLXOMmd7jPI57ygte84yNf+M4v/hIoqP4JRkjCEJ5IRCUGsYlHQpKQnFSkJQOZyUZO8pCfQhSlBKUpR0WqUJ1a1KUBjWlGS9rQnk50pQe96cdAhjCcUYxlApOZxkzmMJ9FLGUFq1nHRrawnV3s5QCHOcZJznCeS1zlBre5x0Oe8JxXvOUDn/nGT/4QMJj+CUoIQhOOiEQhOrGISwISk4yUpCE9mchKDnKTj4IUoTilKEsFKlONmtShPo1oSgta046OdKE7vejLAAYzjJGMYTyTmMoMZjOPhSxhOatYywY2s42d7GE/hzjKCU5zjotc4Tq3uMsDHvOMl7zhPZ/4yg9+B/t36Q9MEIITirBEIDLRiEkc4pOIpKQgNenISBayk4u8FKAwxShJGcpTiarUoDb1aEgTmtOKtnSgM93oSR/6M4ihjGA045jIFKYzi7ksYDHLWMka1rOJrexgN/s4yBGOc4qzXOAy17jJHe7ziKe84DXv+MgXvvOLvwQKoX+CEZIwhCcSUYlBbOKRkCQkJxVpyUBmspGTPOSnEEUpQWnKUZEqVKcWdWlAY5rRkja0pxNd6UFv+jGQIQxnFGOZwGSmMZM5zGcRS1nBataxkS1sZxd7OcBhjnGSM5znEle5wW3u8ZAnPOcVb/nAZ77xkz8EDKl/ghKC0IQjIlGITizikoDEJCMlaUhPJrKSg9zkoyBFKE4pylKBylSjJnWoTyOa0oLWtKMjXehOL/oygMEMYyRjGM8kpjKD2cxjIUtYzirWsoHNbGMne9jPIY5ygtOc4yJXuM4t7vKAxzzjJW94zye+8oPfIf89+AMThOCEIiwRiEw0YhKH+CQiKSlITToykoXs5CIvBShMMUpShvJUoio1qE09GtKE5rSiLR3oTDd60of+DGIoIxjNOCYyhenMYi4LWMwyVrKG9WxiKzvYzT4OcoTjnOIsF7jMNW5yh/s84ikveM07PvKF7/ziL4FC659ghCQM4YlEVGIQm3gkJAnJSUVaMpCZbOQkD/kpRFFKUJpyVKQK1alFXRrQmGa0pA3t6URXetCbfgxkCMMZxVgmMJlpzGQO81nEUlawmnVsZAvb2cVeDnCYY5zkDOe5xFVucJt7POQJz3nFWz7wmW/85A8Bw+ifoIQgNOGISBSiE4u4JCAxyUhJGtKTiazkIDf5KEgRilOKslSgMtWoSR3q04imtKA17ehIF7rTi74MYDDDGMkYxjOJqcxgNvNYyBKWs4q1bGAz29jJHvZziKOc4DTnuMgVrnOLuzzgMc94yRve84mv/OB3mH/LvsAEITihCEsEIhONmMQhPolISgpSk46MZCE7uchLAQpTjJKUoTyVqEoNalOPhjShOa1oSwc6042e9KE/gxjKCEYzjolMYTqzmMsCFrOMlaxhPZvYyg52s4+DHOE4pzjLBS5zjZvc4T6PeMoLXvOOj3zhO7/4S6Bw+icYIQlDeCIRlRjEJh4JSUJyUpGWDGQmGznJQ34KUZQSlKYcFalCdWpRlwY0phktaUN7OtGVHvSmHwMZwnBGMZYJTGYaM5nDfBaxlBWsZh0b2cJ2drGXAxzmGCc5w3kucZUb3OYeD3nCc17xlg985hs/+UPA8PonKCEITTgiEoXoxCIuCUhMMlKShvRkIis5yE0+ClKE4pSiLBWoTDVqUof6NKIpLWhNOzrShe70oi8DGMwwRjKG8UxiKjOYzTwWsoTlrGItG9jMNnayh/0c4ignOM05LnKF69ziLg94zDNe8ob3fOIrP/gd/t+iPzBBCE4owhKByEQjJnGITyKSkoLUpCMjWchOLvJSgMIUoyRlKE8lqlKD2tSjIU1oTiva0oHOdKMnfejPIIYygtGMYyJTmM4s5rKAxSxjJWtYzya2soPd7OMgRzjOKc5ygctc4yZ3uM8jnvKC17zjI1/4zi/+Eiii/glGSMIQnkhEJQaxiUdCkpCcVKQlA5nJRk7ykJ9CFKUEpSlHRapQnVrUpQGNaUZL2tCeTnSlB73px0CGMJxRjGUCk5nGTOYwn0UsZQWrWcdGtrCdXezlAIc5xknOcJ5LXOUGt7nHQ57wnFe85QOf+cZP/hAwkv4JSghCE46IRCE6sYhLAhKTjJSkIT2ZyEoOcpOPghShOKUoSwUqU42a1KE+jWhKC1rTjo50oTu96MsABjOMkYxhPJOYygxmM4+FLGE5q1jLBjazjZ3sYT+HOMoJTnOOi1zhOre4ywMe84yXvOE9n/jKD35H+vfJF5ggBCcUYYlAZKIRkzjEJxFJSUFq0pGRLGQnF3kpQGGKUZIylKcSValBberRkCY0pxVt6UBnutGTPvRnEEMZwWjGMZEpTGcWc1nAYpaxkjWsZxNb2cFu9nGQIxznFGe5wGWucZM73OcRT3nBa97xkS985xd/CRRF/wQjJGEITySiEoPYxCMhSUhOKtKSgcxkIyd5yE8hilKC0pSjIlWoTi3q0oDGNKMlbWhPJ7rSg970YyBD+D83WARr
  </AppendedData>
</VTKFile>
