# Supplementary material for: Immersed Boundary Models for Quantifying Flow-Induced Mechanical Stimuli on Stem Cells Seeded on 3D Scaffolds in Perfusion Bioreactors
Source: PLoS Comput Biol. 2016 Sep 22;12(9):e1005108. doi: 10.1371/journal.pcbi.1005108 (PMC5033382; doi:10.1371/journal.pcbi.1005108)
Supplement: S1 Data — (ZIP) [file pcbi.1005108.s010.zip › Cell 9.vtp]

<?xml version="1.0"?>
<VTKFile type="PolyData" version="0.1" byte_order="LittleEndian" compressor="vtkZLibDataCompressor">
  <PolyData>
    <Piece NumberOfPoints="1024"                 NumberOfVerts="0"                    NumberOfLines="0"                    NumberOfStrips="0"                    NumberOfPolys="1922"                >
      <PointData>
        <DataArray type="Float32" Name="s_cp_pyramid" format="appended" RangeMin="0"                    RangeMax="1.#INF"               offset="0"                   />
        <DataArray type="Float32" Name="s_baseline" format="appended" RangeMin="0"                    RangeMax="1.7373204264e-010"    offset="2108"                />
        <DataArray type="Float32" Name="calc_baseline" format="appended" RangeMin="-2.0578978521e-009"   RangeMax="3.662691539e-010"     offset="6872"                />
        <DataArray type="Float32" Name="cp_pyramid_tot" format="appended" RangeMin="-7.2609520885e-007"   RangeMax="2.35380503e-006"      offset="11928"               />
        <DataArray type="Float32" Name="cp_pyramid" format="appended" RangeMin="-1.7300518493e-006"   RangeMax="6.1366292357e-005"    offset="16640"               />
        <DataArray type="Float32" Name="K" NumberOfComponents="3" format="appended" RangeMin="0.77203857042"        RangeMax="765477.24632"         offset="21652"               />
        <DataArray type="Float32" Name="s_E" format="appended" RangeMin="0"                    RangeMax="1.#INF"               offset="35756"               />
        <DataArray type="Float32" Name="s_cp_pyramid_tot" format="appended" RangeMin="0"                    RangeMax="1.#INF"               offset="37928"               />
        <DataArray type="Float32" Name="s_E_tot" format="appended" RangeMin="0"                    RangeMax="1.#INF"               offset="42836"               />
        <DataArray type="Float32" Name="r" format="appended" RangeMin="1.3063745428e-006"    RangeMax="1.2952721119"         offset="47896"               />
        <DataArray type="Float32" Name="chisq_pyramid" format="appended" RangeMin="-1.#INF"              RangeMax="1.#INF"               offset="52520"               />
        <DataArray type="Float32" Name="I_pyramid_tot" format="appended" RangeMin="-9.592376955e-007"    RangeMax="2.1141522666e-006"    offset="57584"               />
        <DataArray type="Float32" Name="I_pyramid" format="appended" RangeMin="-5.9972207964e-005"   RangeMax="2.5403346626e-006"    offset="62644"               />
        <DataArray type="Float32" Name="E_tot" format="appended" RangeMin="-28.262176514"        RangeMax="551179456"            offset="67752"               />
        <DataArray type="Float32" Name="chisq_pyramid_tot" format="appended" RangeMin="0.11485095322"        RangeMax="1.#INF"               offset="72844"               />
        <DataArray type="Float32" Name="E" format="appended" RangeMin="0"                    RangeMax="155548208"            offset="77736"               />
      </PointData>
      <CellData>
      </CellData>
      <Points>
        <DataArray type="Float32" Name="Points" NumberOfComponents="3" format="appended" RangeMin="4.6817326424e-006"    RangeMax="5.7627938702e-005"    offset="82752"               />
      </Points>
      <Verts>
        <DataArray type="Int32" Name="connectivity" format="appended" RangeMin=""                     RangeMax=""                     offset="90408"               />
        <DataArray type="Int32" Name="offsets" format="appended" RangeMin=""                     RangeMax=""                     offset="90424"               />
      </Verts>
      <Lines>
        <DataArray type="Int32" Name="connectivity" format="appended" RangeMin=""                     RangeMax=""                     offset="90440"               />
        <DataArray type="Int32" Name="offsets" format="appended" RangeMin=""                     RangeMax=""                     offset="90456"               />
      </Lines>
      <Strips>
        <DataArray type="Int32" Name="connectivity" format="appended" RangeMin=""                     RangeMax=""                     offset="90472"               />
        <DataArray type="Int32" Name="offsets" format="appended" RangeMin=""                     RangeMax=""                     offset="90488"               />
      </Strips>
      <Polys>
        <DataArray type="Int32" Name="connectivity" format="appended" RangeMin=""                     RangeMax=""                     offset="90504"               />
        <DataArray type="Int32" Name="offsets" format="appended" RangeMin=""                     RangeMax=""                     offset="97828"               />
      </Polys>
    </Piece>
  </PolyData>
  <AppendedData encoding="base64">
   _AQAAAACAAAAAEAAAGgYAAA==eJzNVws0lGkYHk0XabVEkVOrSJvNMs+HCp1Kulg0223bjs6mKW2ZtBu6KTE7aAyKNGOQMTZDLjkaylCSqaasiC4rtQhdKJWirSS1TIcuqy1r037nPOf83/+f732e533f7/vOT6GwfCj/U3D7l5p+Sn45LQOacfhkGrJr4/GscA865jOT6klv8qfcuY7X555DR5r1FvfZyaptXimUBI2ibnvmTczucZ6mPxisiBGodRPdXftEshxRew92e93rMA+0VPi/uPvP93oxqpa91aMUypRC3x7xt0NzBx861Ng34pQfi4Lq1AzFu7i5p0m1UiLOtNSgndO73l+hY9wyIWqVDoBtn9ZjDc7HY8E/HNMZR9NYCu9H/thEdydT6SEoXZ2OWystTdv5F/iZK3I1RP06zuTqkmlqYlSeCex2Lwz+Sp2W+E06yj2CFLw5LFknf3CeROG14mIWGBojSID5bYQaaClq1TpK0slVUlGFlDFGxPHcjX+Vg+0OVQSDbEwHTNqB0Sd8CG1lCAq8khWxGjlcWvKcCBxiPSR9D9bA5lE0uMqe5Mp3DmRT7JZOvuUbeAqt7c9f0BbDuij6g7UwmykkIV2Gm/JEeDdEQmeCAErjbiPvhQxGhqMIyzwWrn4NCLOogZGzFSH0ui5jBwjXgEX1RCmVg0ErfBFTIEaN0fv3BnPHPkVOmwSENFrlgXnBEdoBtZDy60HfWA3+bDH8DKnEXpaGmSotCJXeh7d3LHap9f9bvbfSF+NIqi10mULSmL8IlwwyodMc9h4NL8f+c8kYyZMi6Zoc+vrhKGg40laPRHg6cME5uxpsyQI4fR0NsWYEJINbUHylEQVflr4Re9jkWPzcRwr16faQt2nmHjEglQ1C8L7P6lJD04HhCu8v2GVQ/zYY9svzsc6tCCynGDzLCkXJ3Bz0CdqDm9ppuD60bS/YCRC5oRrF7EIkC8sgKCjDhUQVsrl+EJHfoJK8fSIk52/BU393LJ46HpmmgWCaKpGjLmc6++ONfBnrKvirmwqhFdCPDGXGYqxOLmx8orGPhKLYhgtX611w2nUZ+oz1+EO6CZTMVNSmZMLQLgm/qJxE8AEOpiixcYvuj3WtLNQt1SeFpxiQqrMxKyIAM+jOaD7F6tI/Z1SiiULVMRPCoB/A43tpGMDPwvOzPgjxEEMvsgraZndRP+scnJtCQT2X0KbnARhF5XgwoBK5l7NAREn4TSLG+lYefA/5YdKoFMwv88OqtWa4fjsDLUuDsJSR/I6z4dXYczALBk/uIi/9KHwiixE4cy8yRichTyrBMMFBpF2WYB2/FMGCR3h6+jgcRHVYRkuHhUcsqKtd4ZU1G7ola9E0PJ/kqKZCTTkYrTX+yJ1liaKMwHf04Mux/XIMrDfHI78+Aat4CZiRFoJo5jCyiVqHqroSbJ16HmM3tiKboUfucoaTgnBNMntvPkJ0RJD/yAPXcT90U4+Bel8IH9ts8OPLsYAtRFh5NOy4azBQPOWd/JkXoiG4VGQi8BBgWVwd+koZKIjYDtv7z6H9gxaxb5ab5gzKgNCjEsbTSnA+bic5EWNIGt2UyeQWHfLEZRhR3TqOuE6ohexWEaytozCrbyEY/fqQ8qR5JCw5HmKRqMv+6/Bva3wJvyfIIa2MgqVoI5Tn+EHXMR4tDnWY4G9G9Ni/mA680p9s2cskY65VK2oZ3mRBtrEN4Vq5Bm7e2ZhkVQkv/SCoeEdg/FUK+FYr4LlTFU1xJ2heK9xoHVzutw7Tuqo/t14Gy4mZGDH5V4wVZaLVfT7UaB5Q9drdrXN9SXAE7RiHh8+CMuAyUh0zJSJahe++LmNsK+R06jo+5zaCrIPBMeJgy8MEeD3zJ2LbRT26V2XXXKFhchYT5ofjld9X3+PHu5AOfk+hDDlXD2EDU4PoTSpGHiUKj21O9vhe/yf8VJtpes87nFZWqUWcxlDJ8DAq+XxILdbwUhAYs+QdPfPfIn3aPKJsnWKiSWvFMvN6sJra+ljuDDsB/6N6fx00FQq5aXEH2fTVit52sDDpNe52VFhnozor7qNxGqwT9Kqft1G48CjtU/J/CPQXKn/U/8+/AE8n7Os=AQAAAACAAAAAEAAA4g0AAA==eJxVl3lUz/n3xw2ytyIlilJpebw+JYU01FgLMQZpEyWptKqk0L5Jm/ZNmrINjUzfkhHKWvbMDBmRzFD4KkOMdfp99PudOef3x/t93ud1zvs87n3ee1/33tWLBQMtMphW6Y32M2/kAt3R6XTCeoQbw6asYq+SBx4FG4lVX8+4gX4i49S3TN3lQHu/pVhouRPT6orxFV86SrYQKP1ufenKiMOruBrqxGL1UA7sCGNQSQT1txIZ35vBnmx3ChetJ8HNi4SKAPzC1XhX4Yq95Wqqu/15XRhD2Twfnu/0wnr1YrrkV7N6lRthpguxb1qPh8l3dGxdT+sTJ9LObaS/2Tw+xLlyuccb+R9csFu3hBc5OzgdFEJvtTuhUzz4K2cr1z75UmTjTewAX/74jx+j1tnyAQcydcfTOd2e+iRHmidup3D2evT6BaKVEMjGvCgKd5iw4kggI4vCqUmwJlUuGvXQAhZEuvFotBv/FDvys5U9VQ5raWteS0F/B2zCg7nstprjDmsY5L4WHQcXXjW4cXWHI9d+XUWcijNHnvvRVhkMPlN5Ku+D7/fR+L/ZjNbXUdgHpFC/NgmrjhqhbqhJ9jsderJ2cYVyflscKXQblhBr6s2bXDsu5PsieRdMt6U/O85K/bEKw3mZM51zPTBSDWfb/CD8r62h1mcT4U7RWI4PZ2T1Ji7IbSTsuSu7K8cztTUas/ws2vUzqPQKJyQmlksWUi1+SSREUYM5Sp7Y/OiM7oA/RdNf9kSeK6ShZhnjY5ywD/RkwKlNuG12Ine5Ez0j17HnaRiNGgG8mBBDwuwonF4GcXnedp4VObLIy5cdB91YouJH6HlvGi5K0PjVlaJ+sdw2DsEmNw39c/mYi93061ffOyPShOUn3LCV5p1XVjG+71KwcNmASYwtra9COPt6I517g0i67sOeXwK58SkE1/ZGFlzUIjE/EM01USTVuaHslcLr0TEc/BSBmfNmdKX65x+P47PmTDpSYvFp2EnWuGSSNbOoXZ7K+cIv/H797twYy+HPxmy/tYSiGdswc/FBPcIds+t+PDoUyBWHLaS8jcVs6ma2SrUNsNja999rnQkEX5aQVxNC2rtUluyL4/izcN6e2UpbSDxJnV6YSG3xPKLG/BmB3LEsJWpPIicmJrH06S7M7+/s8//oVG16DKFCOZQuWX9+anJkgG8MVw/ZI14lMuKJFzNjYphrkiNq5yby8FxsH7/5L1WyL2kxT5JI0PVSxNBMykIzSR0ViuSfnayXScBsoyuKit8w1qOErRpxdBzKwVatgFzrVJ60ldMge1HIJ+xgykttfo2Q1k5WELmXnOjvEM3aOQLD9gDuad4grKyuz1azuFlYVOzt40+3WigeXtIk8WsdlIqSCHNM4peybDqv7OLuMC/+SgjnZnEUDzbp4yyXxa2FmZQez2GV3G5k9bLwH1ZMdngxst75KJ/ZQ9Q4YzZ8F8mlomj4OEQ4LTYi2CSV78J3MsLepo9/eK4JigtM2GVezvsD70X2t/pYpk2hpTaTowoJuM6JY2djLC5TYjnQFE+FbRSzXfWIcN7C654srCeVsG7kSVrOBorbdseFcv1x4VOXyqFxuZye8y21volsWZXQxzK8PQmPWC/u/JbA867pfWfsC6R3th51/VLJ8/NG4xcr8aRqIjpDpzGkNhn7uQlEeKWj+E8+oVWxvLLbRnetJjscd3OvvZiTFUfQt6rAObaBbfHhojFPIroNNYXN7wux8kumXV3QZGvNnqg2w482Gmy1SxTl/uYs+NuGx6165A3PQ/aj4ET8ZFo0y1DxP9xnl8swdWS+KmGLhhGJXpnM8CxCeUshmZohjDs2kYAXeUw6vx/T68epXnaOvUX38XvzjM6eD4y6foRLDaboZ0eztCqSk5/h4hYjXqjJiHly4yU9SzR4nP8DB29psnKDOjcWqwqVo6d4N2ka7RYH+XN4NgddshnzaSEDzXPorenmY7kK594acSJUmmc54xj9IYsl1vW0653hweC7lDz4iGbwGvElj2zur6apchlmn9RR37Ob3hvOJA2swU9igN9fjmLb2fk0/JTBBxl/Yi0sCZI1xei8PkN/6+TooFM8++p77NamoND4kui4XWQ6hmFlv5u9i1RZnjQNw3pdJHcKWGjXhK3mTf7S+sCLGxrii25f+J8Pq+KjNJaVhdNZujqOMcsKMTLy5FKxKjJt6lRJJnPVtxSD9Ebk3XNE5Pp9vLxTg03VdPyREXKNlZy6WcBDlzjak+O47ZqI/ywj9jn0YnxGnSka8MD7LJ796jh5+zd+6hkjjms79/GNWurFD4XumCYEUKY6j0H7Y4gqlNow4Sg/FI9h5OZokrvHc/94Mc0ew8SRjkDh2b2SxGM5HFcrZ8PC74TjuxY69ScQpX+M0HNBzFhVgr26tFcXRFKSrsLktzrkVe5lmEUz8hZd3JDXEq8X5PTlzVidg5RPyebyM1ma38egd28Tro2eBGQ58fpTPrnmkJClRlViIjWe+dg9zqP2j83ihbSPX+xVJ7LbHJkcfd7fLcA0LZWGGbpsKtlFc+8B9nw8QPv31Zh/0GDNfw4j3/gIK6sRQkn16764f+HPHzxKorHOgL87DXmaPZtK/RVcv/odr5mJzd9KbHJTEMOyJtD6aQM9V4pYtHCAGBLsJLQtGri+xIAbrzRxy1jGTFcfrg5PR+GnpQT7BzFpmxXkuzOYFL4+IIi8e55x5zsYlDBC/Pfi0v+L/f8+OW0aVD9TIHykDZsm7OD80Ux+HKFKRrUOMYrjaAp3RLvTkdHCDuuQKVyUPckDFXWKDwmun9VF5XAMn45oU9qzi8b7QjpL6CA/cAbXCnTYZLOD2Z16qASd5tDaP/gmRE6cbdv4Lz+hbgBdhqq89VJlaqAxAclTMfrtLcPq9ei+IqHr2jQmR5ih+fIMThajRWyaNm5btXj3dh/G1lCvb8i3BWq47RY4VPvStXQSSRviWTRtBm3xEryXarGiczaPvz+L3cQudC2VRdUYjz6+2jKFvnt806Ax+PykzH+CxiCbb8DNteXEzddkdKYpR2br4vRmMhWTLAmoOc1dSwNxWLuYOusO+lXv5ab3GUYVPcShW0sS9Xm0JCO8nsolX4m4O6epHjtYsqDxmFDfpMzydafZVtVCg7eaaLT1+9f/bXtVWNcVSsvNsUzcMAG9a9KaM9Pj57k6rLJRo+OeBdqfQrkwKlpat6n8Y/q7MHBrEfaxD4Rn5zPRVqAoSaxCMkNmtsTNWUuywtpccmv9ZMmayvFirUKraJFUifWKAhszDWF0IZpDO0vIvPr1/4t/WfQQdOWUOfh4HJeWK+L1SJfk6LG09c6jvmMq+1ZXsdotnjNK27k0QEGcCGuiUuMQ1jWGIu+QjZA56CVs7yWIqLDD4sDHC2Lxg1vCYMZdcU/miKgxGykWSe+/nxP38cakAYOSp8QeMvg3/7+8g6Vx3jZJgSoleXRmKVGRpcGQkbPIPj+VjgVlVP65lASLdMrmxiI3Iw3V/nFMTinjUXMreZ2dGKxUFs7nrIRMYJjYELlLnLfMEN6dpWKoS6mYY7VbpNzW5JRVEo/3xKPy+AIy4SNE/asV/2owbchEFnkrMT97FIvWaaO80ZgDRdaskHXh4YD9vChMYfkAf+R3b+HgNz/gaeWP0ucEsmyiWbjsR9QaB4jnXY6i3Uci5myPE6OeeAu9EcXi7IpYsaV/vCj4IEdzUBKPTuYwfOFxYmxbmak8qE+D9+e6qf7DSJhHjGdzxESSFCQ051swKMMYD+msM9o/g3+muTLEOIFBRR5Muh3MKK3+YkudOyNcYlCWTUfL6nuG/vcCy+88wHzuMHG6Vl+8uawpyoaairQpDRwzWsbDwYF0KWbx+WQF2vN/ptngDn9fHdxnwyvtOuZH6fH8uSGOLbv5pSIahcjVjH0XT6mlO8G9LtQ8dqS8MkC6P/nx87fBROtK5/3SzbQ9iKFhfxkNs+oZsv0dVxsUxeYpo8XDQjNx6OlSkaA2R/z+zBSTEhcyV0XQ8yYaUZ6Cl3YNo2buw/RwE3Pej2WQpTUqr43oCttEkqsrHXWWFN4OxOdMMKfstiCjbceIGj8W1UjnkQ8u3I1fR+cle5x9k8j5MZULt/IwyGjn7P0/GPF0lFhTOlfcOmUsTEyF6M2ZQEPmDmZYRXJfM5bU4BR+r41h2uxYbPULCXhkjLA1xCHNkf2128ldvISa8nW8ql5P81eeJEwNQk+/RcTpBnKuxR+bhm20zUpm5wcPwmp9aHJIxqkug7gpx7i25W9yekaLbkt5UVChIsa8HyNkktUpv2LPVe0k3nrGMzL5IiuN0nDWiuWboEhiDgchv9KC4Q7u3D3oi5dKHCPVNxBWkkS6iTdjSrzJDfGinngMjJK5NjiB7CYv0nZHsWTmNh4reaH0bDuOJ/ZKe1ATzvdaaTW/R13SR47OvSn+PDgROTknaQ9wInxgGJ5XIliX6M0TrwCKx0axf2oGw69v58GKIAZKd5iCXHdu1Wym6XMARi1R2KaF4rIvndO9kSxPk86WF5JIlI1ijFyclBeNcWQyI526GH4ygs93ism42sCai0OFnOw40XVmsJh5QZu5uY4o/rqcEA07uqPcaR28FYe9jpgrBOPVtZm4oyFcdgkn1nAj054EUN1TQszkTPbOimerUj5Wykm8SkzHfXIEknXpXKrKpsYoEQetragejeVIQDqfSlOZLpdL6cVfWVydzrxefwKle9T/AB+mWHc=AQAAAACAAAAAEAAAvQ4AAA==eJxNl2k01lsbxg2ZI5o4higp8fz/j6mUJoVGFZolGSqFIp3qNChkzCwpc0Lhefa1H4qSKZQoSSUNioSShFOG1MHbaa2z1vvh/rK/XPtav/u+7r0/VIcxq6s2smaVCZw3ko46XytyeO8nipMDhvKkf2cwafpogPyJh1HjcRLzv22Bp9tDEuswAdODvpMU8yfkj3emuoIHKbypSfFkyeJ0suKID7krEk5alUx55QbfmNK5Cjiy1IbKzPCiD36OYP78WqJjpYYhGR4p1RfjlQwn8r1n+ZEVpzOIoqMKeRyigN1lRdAeGyFuh0Tx7uc1DG/PgpBWDtyOVWBNziuwy58jcm0VNDkNuLf7Nfz0RanEYSFaqfo3fFxFafQlUZo2+w34OS9gU9AOzg8ZOr5ZhrrnydDH34ewQk+Slo6bSPfunUw/1GsS5yeJfHcncSJ+8Dn/Zu8p/v2p5/ktVpVkYE0/GbV7ThbOfEymy2kg23Ee2gZ3QvtAGratjMb9/jPQ3MxCwp+F5d0QWGy4im9b63F21isMqL4A1+8Dbkg/gumyz6go+YoRb3Fa1idPxa1ZypbvoNYuBvRYSzXHKeAm53QD4W1TSsiuFAtg0qMDOInmbaSjrY+Vdn5MzEpvEknreOK50oYh65axcpvfkwiJpUh4fQmBu85ju/I6TGvwh1lrIS7EZkC2qwwTffPBG+cDyZN+uMjEQXO3AFu3VcL6cymiNl7Fp04grbIex2/k8HmLx7O1LsXMyjwLqGRJoed4NbFr7OMfmXWJszLvISSqbkNnjh9MjCPZQXMLruXHdWitNcH0udshucML2yPmABHO+Gt3OHq0BGhy7MeM8e2QEL2K/Vvz4cIvhZZ0Oxba/oSwnyi9+/EHEjWl6U2TSTRxcAv/GZ8S32UNZF/7Io6g9hoTHfOYiPorQkjozths028kftgT61JModS2ml28uYy87Oskk0cVcUdvFoSWKkBL4zJ8D/bCMKIZAU/a8beIJMrOXMQfxafR9v06ePem0LEMaZrsUY8R/iicWibQ5X9+wOasJmSOPCPzZuoRlVR//vnPwWS6pyiK+4/jkU0fOaMkSVSlZlCxqi/gd04BCd2O8EY57JnGheL65ZhwXhX9W9RhFdZPPHdFkPP/KOFRrTNCyE5krXaFbrgPQsfuwqQzGSret3HADjjbRzE8vxJvNN/CL+AbgjaM8p1fPeUwWjps2Js5xKFbmW0WtWEXPdLh/utfTrqKG9MazRaXT4F6AAc6tX+Tms2lzJ1dTexbOR3W1SqWuISWai33aGYdrc4y1rfEdS/78OjWtO0YCQpEjGQd7jS0w+NpITIaYhAdFwPPHh9cnRuFyCAWcblX4XklAlOHjiDFIA5J0jzMv1+Gboe/cTTyC0tO9GCOay0CSCa4oRcxahuES8fTMHw3FQLDZEROIBg6Ouk3q5874/B+y00Ii4thT3QY12ZjBFvicg93+uSoUIw8/R47lZ7sEqHXrv6AudsY3Ae+wSfpLbmd9JNYBZ+H93sfHC46imeCNXAydMSt9jMQHwZkh1OxceNpJETwUHmjDo4Cezgrt+C+eykqfMPQkQD+v/rt3Rl4M7ERehV5cHEL4F418EdgUAms8u9Bz7QcJ/ivsdtNmK57NodOSFKnKz6Op9qq1Ywvz4kNcA9ir+tT1jsijLUyPs66tA2zQxuK2ZR6W7bGbhdb4G3Oqm5NZ6zztzD/ahkYybIeqoTpmlbHBA+F/D5bbBrIjjcwIhfctKHHHGAyTr1jhacdZ8bdbWWSzy5lx2Kl2RmRiuzqOG32o0EaU/nTjTNZv5jMfCOGq5V15HLMAFHkiqPc6RXRM+1lnpoKmJIte8jtv3bC3coRN3eb4vY/zWRF83xMChcHP66ffXNuLZJHuLhiNUaEeyZg3JA+dt6PRZUiRWDc6t9cLkeq4dqFS5jSeA5/1V7C3nyCntQ4XI4OQ8nCv4hq/U1iIRlMDN9OYaTWjzEXpdXYbxML2MI5Q6zTw0TG/GwoWdDsR5LkY8nadntiXMqFo/AomZvhzn1i84WYGQiTdcoCorpbHPN6HTC3IgLPIy3x/b4zbh2KwsaHychLSgBz6zps+9MxvSodeZaZcIlowBUzWU6xwn3Gw1eWTC78k4S3V/BUvAKZLvUg7pLZYFvk1rPvJ5twVJqSiVJKKbHjfiF9kmKwnKKK51117MKZ8hCSjEJHSCLiG7JhZ5WB7upzSKq7h53WLeiIq0Gt91tYTSpC69o2fO7twPXQYLj2BsGFWwLlwCgytiWcdITUEa77JjhkdBKx9U2/efqIvGYjSlVgdLKHGGYNEtH8n2RMXhz98+Sgdy8JAUmz6ZcIls52K8ekwlKUWWsyPfsPYkf9GEpdS1Co+xibJ1ZCzqMQeWIVuFvXhjHvPOxakAR7/VJS2JsJkb1zIHw3HqJLQvC6VQcVwiNkfOyy37Of50i5Hz8ZMaVECCH+WpgrLY8yw+XIsOjl7IsKh8fl9ZhXsQeRly9C+6s8bK6sZs6qvMBhsZ34EVrMrD2TiguqaZAPfo+2tEpk1I4hslKYrlJogU2GKA2LnUFTWqSo+YNOzGI/oeHle4R2PoeaURX7r/6p7IdQW5WGuJp0ZBvew+J93bDPr8eP4+Xwj8/DjGXPYfapEUfncenNzd1wnXweR6reUVVHWzz4LEF3uSjQ2TwNqj/M0sN206lhjAyN+vMbwmcJU0dvQ7pK24KeHnpIwl3nYrRmAqZ5E+LcpkRqH3r99m8UQbmuoql4p6eAKw6y4J7cRIZstyMvxA3eTx1wLq2YbOtcj/fH1uGlkTs5OTIIz/ZL1Espll4tUoXlsCpCNLSRHRuPWyiEQDQFpyR/3VGXwrL3KSoksvDmUiBZImwAjPhCrUoWV8LP/Gb/X1V2y7Bnmmv4LjlJHBP9fYymijFPqciHtMqcJSumTEBkXBjZk2vLP37Agb/xkBauTXijq5Ith1HPcGRal0NHyprOPZ8G22xZlA8R0qg8CZLHsgjnoxhMT85Df88dYqC2CC+WrsYKBTU89K8k/2mbmduTZXkBxPHyDx3iMiXn5zM5BIvbsVO1pqJu3EHiUtRG8ivc4fGqkTSJcZgdwbagp7ywXP0cUpRTMaxdhKOjN6Bx5xwsTW5BUfgGWiUoDu0Nx4DGUkRlbcXz2xPBc3SDUWEwOA/8UXNi1u/MmGE0F1tGYlmHmZHkdKYq3tI14Gr3kBdMC+k6tA8z0wNwofk2lCtug39jDT7srGG8JhSw60QroF05hYYETqfzPp2gG3jXadAmPv0rXlfQ6qElOPdihWDMzlwwarpSENGjIFi0Rhc27epo0XfH+btemLTnJP7z/y7+Inn2xz1yWNEUSeHOSDvgDAttP6zCWdTNCsZiLzcmcforrOJHwoT7D4q7ltE1WVdoho+owGGfjmCoxEmgqh8q0C/KFgxGPxB8ingv6HYRyzWqkMr1tJDN7XaVzc06N4mWHdYUnPF6TatNJ9OhsGTy//wZiWRys0cYDqfMEHZgPpZn38Sbab7IbtoEzddeWJIXjrlS8bjSfAsLneqhPt4bYzd/7fmDkvTkKWP6dpUnrShJpTX2fbTZmxEYK28U2KoeEjglxghu9VHB1pxzpCU1gQg5BREfRzHSJR3HnCJLfvd/f+AoW9YRzJvMZPE3pYWQ3Sd4iJkfhVjuNXRcbAI1boaDqyT9qFWFbbsysSN2LYzVNmC7Qgay1C5jimUFPp7vwIY2LVrD06JVCW7UIiKFltiU0kGBrGD8MxXBC8E0RIsuoPt2RGDG/iVEUsSPOX3Elfuf/y/7UhixrtuM1eQ9OmHTJsLtdCXZ/sSEvLjVQL7fDSQP9CUYe4dMzgEVNUYmS5apjeIS/cM88tojljkYM8wUzBiPgi3udEM7h9pqVqDNzAIJFjJUv2YBlZLeRf9YKIS8pfdJnIo1WTwpl9gufUZ0j3kQZQ0NrtbRJvbeOAPupT3KzMDioZy+pdFEXuYLGbzxlMQtMsHhgdOIPXAFIuaReFIWTzoNf5KuBFP0fIrH+7ehyNOIRnSOI5wK0rHjRSE6fu0+4eZaJFl/g8IkcWoXU4K3J3LIuvsJxLMgjKyxr+O7/ZNC/C0nonrBWVKYKsNNu7OD6Xf4StKLLvK1q9Uws9Ydh+3NoHZLEfau/SRvWyZZ5NdIorPdiZ/WdE6jbDLTtEmTNQ49yNY2X2BPprmx6l2+7GifLtOab8KWuJawi7SkuHlLx3GD1VNZGZ9golZQyXkcrM2IfVjG2BXe5uT2JnGaRBSY8g+32a8pwqyz7wU2VsOK9Ynayn48YMjqxg2Q+S3T0GI/xoQM2LC5ZavYv823snpxm9lBpSS25HIR+3VVJhtzPZed/aCNzRKS4obbinA7YoW4RRfGccVke9neveLcl69estetJHA1nwtXzesk+GQguVa9AC2674lQkwbRWl1F5AdlMDDHF8GrtyHMdD6SNx7A90kWUK+XxZ1D6lhvYoJl2t7YVHgCxmsP4vEmPRwxksSrJ4Nk/4JQUvo4kW+8/AFvxql08rT6Cyku/07EinxJ+480MlwYzt4b+MyL7LLg294R4j7aUcNl2VE2tPIKM6L2mRQv2YIA0V1wXimBJa4G6C3egKSFGvi5qJ88L1qHBd0b8CApAH5K59Cvmwe95DKU9XUjqvsR7uvfR51aLUT8XoO/fBQfcoXp6b2dSJ3WiifWPDQMRxCDhhpysHoR36izh7/ksD5R2FzAwde5/JV6cswNkyvMj8aX/JGOAaJ/8QbJe8UndgUz8ej1ChxvnAk5f2n0N0ohXXwWbOrCYRt9CCI7lTGufphse7EI18wssUB9E6y+/8rajlRc7p2MI0UZHHUxPhEun8UvrJ+KkJ5qXZpgTVIsArDE/DH++DSAhszaX/+qMCSu/RNa3xLhfCgf+z3S8fjHXihmlnIClxuxY41KbOFYLPmncDuuLYxC8lgmUvkVyB4maBl/DI3GF9GokwNlnTRUzArF1F/vC+7LGEh98MKbF0o08tsGWvluNp19bBD/A/m9T8o=AQAAAACAAAAAEAAAuw0AAA==eJxVVwlYjWkbrgiVJcWQJUSpiOq8d2QapZ8y9jVEstVQkUmSJWqKqCnRRhEqyZKW83XO954jW1JqWqikRlERJtllZOl/+K+Z6/rPdZ3rOt933vd9tvt5n/veytIFR7d6OLwTYWfOoT6N45r8LOofK6ASzlFdSM/bOArncfzgxfGpliN7H8fkCg4HgWOmGcezPRx7FtFzFMdlX44ptEc1mONBBMehZxyJUxWoec+RsZhDxYfDYwlHZJICbqs4ljIlqj1FNOeLsDXlsDJ4gESyV+wViaNGBZKAv91gm8FhFMoxfg3HQHC0kR1ONifXc7xr5/hKvrxM4tCRcRyhd9rlHPc3cMSncNR/5shKp3OdM7Dub44z6zjWKznqrnPUmipwzl+JsrkiglJFYAhHlA3FcZ7jSzKH6adQJnt+i/m20Jl+dI67L3SVugheK2KzpgLl9N66hiPmKMfaHzn+YhyWWziCLnEEpHLs7q3Axxcc9w7SmYkcq+ncBtrTx1wBdFHAV5vy1EuJHB0REUNpvQbHeU+OaWspd5NSMCM/VloVbgSjHkpEFYj4qvIhx+qXXlb2V2jNeo6VFOdxKcfzvWSzjaPnGQWeKSgu+vb14Mj7nXx+xxESS3l6QPny5lgg5yjSJJ/6KRB6j/LTR4muMjku1YmYck2OlyNo7Yo09BmpwPzCWunV391wi2qmbs3RP7tJGJtejKGOHFtdOH46yZGjx+G0i3AyikNOdX8Sx3FlKcecVxTrcY6ztK+d4p3jxGETzbEwj8P5BMcv9L8+1XmqlxKbAuWY8l4EG0l1nMKxvQfH/pEBTIU+jkeOsgTyt1+jiIOqWwSTUjUrW4rrBNldRefUUE6TVnAsGcvxO2Ewrv4YbHaGSGezMpZMWOjxhMPuLkcp5T9kE4c51b0f4XYVYSDjHEdoNyUUpXKYrxOxifavoTrrWHIIdu2Sb/b1FftZvv55qN1SwOiZHN6XRRR/FRE2Phm2hKvn/hxqAzkqaM8rLfLFIR4X1e6anwyuZCldlVB5JML9TxElczm2UL4W/cIxtoRs3+EYStjtOl+JxxI5LprXYMFLEToG1Ge0/l7rvu/xDxqyBhVF2SgLl8OLeqQ29jxa9USkxYvw35KKjAscw1wnS/a6aVpZEQasrRPxbZ/06ywMCHrKFp+iui7jYITLWOqHSMpT8WWOfOonzdMcN1JLLOxsqf4U15cKEU5qIm51VcBrgi66BQmSZZ8DmEnUWRxWysEqoxDoqo2edvvYfVXq3yGtbG19NHOpmvrd1+YEA+F6hwxKrwALTdllycM/vDDGRoma6SLG/YewcEhEfU8FEggH6p0cFoRR7xlKKKfVQa1KhE+hiB96cigsOBxlIjKNLqLsswWqG7xZnvMZ+Pbi8JkzHwVpvpJZA3XQ+uEYu+/dH31MkqTf7J/oq8PcDRR42H+BMH2ZneTGkHWIThmN3q+odwhDiYTLucOo9/Up77YcpzqzEU32dbvJcbKLiCJBRAjdf8OoRjstkmHqmYz2C+Mx5e1QRHscxBvCcnFDj+/5XX7QA/1zTZnCw5IVqgrf49+xX4ONCFRiSZkcX+WZLFF7grBxrStcX0RjdqwcjwgDBW9FbKDemU13hAP1R2SMEpguR1GyCKFDxE3Cf/lkuutG/S3ZePu15QbvqeyK+3n25sFmPO/UQ4dxPEyXJFtM+UlktYsjhfRSVfTOmwn/YdeYcG05+/FYMBSjz8GK6r6+ecR3X4uWZsEufRGy7Mbh8xK6IzIpvgUc83KoF+j+vdlTjv6E/7HHRbwzon4exOH+tlHy5OoktqVAAxcCt8Cj62jCaCgLzJZg4RUDVNtr4efGMYJiuS4WX9bCFxdDuPzqyvo3x2GBbww+18mhtyIaZ2KWoqOLFczKPfFRbxBiDUzh+dYMS9Yo8VSF7tvFStiskuG0v4jB2znW0Yx4YMgxOiSaJY4NzcTC/7DqbBMM/bgH3Xv0xt7qpSwxNUfSdtgW28N0MCY/CPkxL1mxIIGrrzomX/uVCUs0kNkuQ1niD5gRlYa/bNejT3saO5xrhu5Zy1Ds1Mk8vy5A8WFdhEQp4SPI0LabZgDhK4Pu/8wZn7/XM8xAzeK9zycmaI5F89BhmNbXHPa2enAy+ZPdtLLDypkM73x8sGHCNRbztIS1XF8ixA3yFgrC3gsmtnWs/0oZtB7Zo/agHjRafJlrmz5W21lL7h8fhO4LxuN5ozHlXAnfFAFdd8lhOEmEjS/1weaF3+1HejVI0mtes+prEqT53GQGtQz3dP5ic14J0uvtJrhyZzSOGO1CjM4pxpyjpTozbkujzdSENrVEYUrha6HpqX2u98TBub/OdcJPVzXQpOWJ5h1GmOxwl+3wPcEWhpriusdD1meNgMxkOWQBItSyRDzUG5nzzf6UY+FsVtMY9pv6NLQVd7LeRtZYPWA0XmwwQ+F5bbRu74WASTsRZFzO6isnSjZ7+Ev1KlRytVvshfT0NQgrCULExr3wue2CmjvB7EH5IbyJDEGnbC/L9myRNts5Ii9ExIPBWbgTnoO2+QLGbRdQ9Fgv+5v9tuESxvuWsrzKDFaaI8HI3Z/Y9Js1bMCBEqbzuScg18K5LT/igEdPuKyIlDYNvChMilAIT6a1CDcdDTBmbDbL/LgZL8Ns4fLJEcqvkQir34t51jPAnGyh25HCVh9SomJnLgr7iDCgGeM2S/zeM/98fhhhDvHdHKjna0M9ppm1xGpisGI8DAysse34YEwImo2qoEq2W7aWVTwtYiVfOKvLM8SoI/rIWb0dr3tnsI7u+1D5cxrzvj0PcwP8MbMzCCrPj0FxcRy2zWzEWstc1N+QI7lBxLb7Vf/at1i4CC/WBOKFcyA2DnWG4S0v+B0aKWR+0sKQMEvsiOqOluQUZr2lTXjnP1GyuzWQ7TQNZ3qHu2BP0CywtRPxvnADSszWYcAdW4TGyVnZnIEIaXBA0gsPqO2IRVvXelhOEBBwUg5JnIijUtl3+9syl2F9e23W6kmGeGOjjyKHGNhU7UPHEFMWN2g4c77yM9PeqIXzzeOxxyuBae67Jg3R0BQaJz0SvFs6hNRFd4Rsu3rBenamcNn4D4nuoUjpIxUPYcT7vcKupKNCdXs3pnXOzzK6oRFVsfeQOr0OUurBPlHP/o3ffe59FmyuBUlDECrVIpC9PBChuqrYFv6YNV83R4fqTeEYkwg1YSuEpFH+AiscJzXqqymMixAFa4s04avfJaHoqkxYqCMTVOU1gsaQI8I+ww+Sx++OSr0OVggdK0uF0OEaVqmPclGh0sYWPbDGc7X/r39Z6n1mdbmSKXWWw7SgDz72D8WOwINwm7YS7jGLcas8Hud0EiDdTHPFf7ew3k8dqU9+l64yG8rWjzFnWvPPSPUutUjr5qlZ3T5mK1SPihPSu+SwnPgEibtjuVBfRvzLTkBxkIhZxL86pxKfTfwf/oNLG7NcTmcwN2NzbLEPxvUiXdgnrEZz9+1w6afEnEfJODtaidQLF2BM97bOTbo7iIvUGyfj6hHiUVmNLKuujHWmO7GrElXEq96QVHl/kT73UIOw84DwzMWdGcte4lRwLjaOpbsngmYTcav3Vr0l/8Qf89YRm0yess/tl9glfzu41PpAP24dNM+dQ3i+HAW6xJPJd5FmWj5xW2/i/NoizdBS4vpFxLnmTcnVbh9qleOgQGflEVbTay9uHw9gjUnuzNUUeF+khIOrDG7uIvS7c+iSBuk+/Qwz6n0y62pZq2XCT10lIyctYx3ONUxWsggzmw5i7h9K/PlZDqdfMnD/sAhN4hPO8RzbxijgQ5xMxVCBQQMUGHiA+GAxzX1XjjEzOT4SV3vl6IRwvQAkGQYj7cQHIeq0Eve2y6CZIsKIOMFo4mv+z0SUmw2Bz8h+2cXRoRIDnwi2M6SY2fgdQOqmCHY9XYFtxPWbiFOdJu5vfIzj4S3i1qSFdhCnmZtFPJM4/8c/6L9DHL7E94pGKDD6DfFDvUAU2B/H3ZfZ6KeeKCR4KtFtghxRT0XEfhBxmLhKIZ0XaeeMl35nsreb3GaT448Lp7ookVy2H6XJx6FnQZgxJu4sUt6baA/FpU8xnlVTILpVxD7SHY2kI5yIy7pP4JRvjumkAZqJKx+lObuZntVNBNJQ0XAh/TOb7G+lWZx1kfQbrRtONbi1n2PXpyus+dxubO6rxA7iRVoHotDW7yLqJtLMIt7pcZWjhWr+23zShFR3Tvm/QHqjjrTTi2ziGMS3Vu/myL1NXIP4f04zYYR04Bvi5MZ/EZdt2w3vk0rkTiPe4W+JhmVaWFRNOuImx4Yb3zjQRfjpH8P5pli4RZzB7JQ0NFKeH5OemED6afMHqi3F4k9Ym0CaqIFq/YX2viJumUFa56oW+UNfPdI8GsT3W4j7V5Ff3QgrSZ0JyMsTMWqrEiU5IuLGUz4p5hLSrb9Rze4QB/tgl4WMvSkwXnIRuU9J/+w/i+nNcqwnLfUrxf46n7ga/f5KWqSZMHiEdG0v4vgTWzlOzuboJG3W8ZbjQrkMq4coMIn0UTDlwIb2vaEaHZpXC1PfJ7iRIMKatNDhjaRryNeutGY86YnXpFWDQ06ggXTyaT85/AhTe0inm49VIIT000R7juWkg5tJzzRtJS1ZwCGj96mU7zrSPmfprLvUd8uGK+BIeR8xIBodqxRYQDj5xr3P1nH8F8OGQYQ=AQAAAACAAAAAEAAAnA4AAA==eJxVV3k41dv7RYqEkiGhSJHIeD7v2csQQiIVZUiJBuM5p1QqJblp0EBISUTd0reJuhnOkVsSDbfcQqMSUVykSNFVuQ1f9fzu93l+75/7efZee631Pvvd6+tlFwzrkoPVzlfsVegt5vfGHKZn1PnTE6ShXCSHQ/ImcClSgGrMAJtLHLZoAnkF6lhkLUS51EemEqCOYzFvmUfFJIQvZmjZ+IaZisZgSv5N1ubJ4bVgPPri18LmkwArCqaiYeIQZO8X4GtQGDKqb7ANzl44fWkzRh6ZiFq5PpYh955dUVmB3jG36HRmmOSZnAeLef4PW1khj5yoo+xMnhuOeM+FuRIf5Yf6WRtnj60z3RB5yx793xWQJtLD4/J10EyahrZYBzjtMMZKtSWYEn2TL71WEa8NZ2FpmSWsbISwzBXi2SRvjPmsAd/vhEmLhyM7u5vt9bZFebs63p4v4fJcD4gFN4zgmO4Dud51/MP5UjDcRpB6Pwanj2ghOEsF/ANrMN5EG5NKndFcJ4C38yiEDZhCvVQTx0qi0NspgL9GF3No/8QcLIVQyRLiVmE8/pTuZ6F506E5r41hjDJ+WdHJktd3scWaAyyq3podcJ9SvHjZdPoiJYXLYQF4O2M4xw9X4k9sdkVYuAxsFgpRHW+FResNUM8XINBMhLgps/DHRnNsOGSAU/oJrExjGqzqhiBprQPeb7HA57anbKkkENXuthCn22K2qzUMN6jC1dALlw0LWGbHPTZrtw5//cMS1p77H/G2Z5U00GOI/I+amMC9kvTb27Eqax8ca/bFhWBHPNQYi5KHAmwd9YH1d/jhYrkRDN86govxgcog770HZ6IrwwE9M2xQyoQonL4Ii3odUZWojJVxI3BxlQPuFoyAneM7lmBzk80b9DNkSj0bci+JkxqsOceP0P2xllhwTB6v3VPZuQ4jPPHlkJwyHIa2tUyrXBYGeeNx2swHyU+9kN3ayTRjz4l78mdg5ktF3J0khHdAMNR1f8G+HBNk/DEXS80EELcLEGw8BwpB3rghHY4m46EYO/ELK0hVx8fiGtZ9Io13fFKnRW70DPILtOQL7V2ge1UG8ebDYe40HPHS+1mxlQ+c1XrZqnRVhF09y2LH1jG1RlV2tvmfAjovTR1ibaQ4m+OR92hInxQgJv87m9HzmtktDEX+L+aYuUcb2c9E4J01Rf6ft9ia4GesTyub9TVWsNnrCqx+8C+3MaGESj22sFkDkiQBlutcYxmBuWxf1DIWtOoyP6iyghmdyOUlhCrwH4+oYUOm1NKPfcvPh1PNfhksPmGOxOMhSHjAx5WDDtD2HAK3UiO8OD0dvzhtxoNOEXxaxqHjcgSSItTw18MH7OCAAMne5/mzYrt4BzPuc4lxiWxcSTG7pSPF77BIoV2K7dyeFZVM9mUMzf09jxs2PP6nV7AaQYfbRsNCt9ZCoaScF+0aSjaD52dsB1ocxqHMuI9ZvrPDpCZ5HMmMwffzajj9twhbXoVhf+UGGMoOwfvxj1jrZgEsPuxj68t02AmtHVT9PYVb0tjO1D7bougVUUFjHS8rejKtU5ah6Vr6ZF0qL/mB/3pfPfdXkzp2z3lmqRHtxauL2kTayQZkljUeKs/0odA6DV56kyFVGI2YGgFWb2xgKo0i7I19wI4FXGKNRfqYv+oO0w3/nWItc8lYlEv2iZv4v5WD6i80Ub2WMeuuUv+p79XnIuqZpsH5PPHiOqngJ3+Vz6PEiz+L4PvVEJmlMlQS81r8RLKMTmbIsk7FYjZu1q+sb00DK5sqj3vBrri6/g+meMIU+pvm48rzEHg+UMGLMimMOKiC5yVLip3l3MXfPmyhzrMpHDavpQQFF3ppWs9/3lVnMePeGqp8HyhxP7iULkR7kf+VOG5gfiwXanKUjM5tZdf9tGGhFfjzrpnGFazl9CKa+zqCwn1usrIUORgt8YSTOBh/PIrFwrw+VpuoAm89KVQXGuBzSBOL0tLiUvft4U74uNGK7/FU529HEusULm6YLeW0BtEqE2VKr/YSp+pOJ3ePDm5UuR5NXfmKn9TaRxmdjTRyy23mrT+evY3cRN6rveidWhplWk+md/eIgpwcKaFeBJnlJni4OhTlFT3sMaeIJjcF1D+Rga7hQ7Z4+66fmj78Ppn0nOaSs/M+WtplRobaIZznHbuiD6MSyMRFm1ac3E6hZ+o48WdL6kzVJx3rw9yqJyIMBLewoenG/JpuKb7B+0SSbD/Hib6PpJqLySR2AM1vWUIhm5byRW9FqGwLRbC/E+rtDXHdaxjGbfdmUv9Xhc5u9GijMwWX+VL9Ezd6rOdGmzu6OYO0YNqstoWuOcXTvrtvObvwEfT8yL7ipAeZxee1SBJXdpDtD3bHJyVtxKbPpT3OGjQyzIS8luzmZQ23pTzjSGKZQpp3428mYxmMEgN/VO++xI7Ka+J575if3BvCmnhr8pzocrsxZX6aRQnpvqQRFkCmZMebv1lEnqv59ODXPaSZNIzUgnR5st+eF/9tJsddG5snjkmwkjQHHJPcS9glqYiKp0e3DSjg6V4a+cSIctNHU2z4Ac7PdenP/girXA4vhXCkKs6B9v0I/DZzTPGPdZdl1Vy+lx1X0TufejrMSFPHj06V+NGFjmBKW7uRrs1woSjxDuL3KVFJ/XouaSCh2KVRXeK00Z1rEa6nz5/jaKhdJqlPWk0GlVu5ZUUHiCYkk97WD1xpMo/s70YQL86d+R0ZwZLdx7OefdX8B5+e8/ekigt+4Hfr8bgt0qa0MyKQlE6tpPCvg5rfHUm2yyyp77gFlf22iFr+Cqfs4/oUeeYuF2XgK95ufoyXnTNR4jA2kJqj4sh87E56fHUbqdZ50AteFt3dm0YCFXtKNwmh9bbKvPh3IjQsDcHQ38NRZW8Px+sD//P+R6U2BdLWOleakaBFVfusqGGDHRnHBdL6eme65snRtznedK32PddZ4MbdsBxHvbKtXEoraJFwOdWe20lhfdupPSuRyr/Vcsdl1lNi7xY66HeYTEJ+pdN3EuhQ1zN2NFkdvwtNcSHEFgEF5vgXe1f9ShqyaRd1PtpKHcI19K4rmTZE2ItXPH3DaWo6kkeEBSnGWlJjiI7Y4uM1qy57eZpUNZp2G+mTpGU5TazyoHlXIokXs5keOjqR9P0aruaMLqVu86InFqm0MSuH2gbf35TJ0zF91wQMTQpEcqztT/7jDvjSyIH0gtKehTRB3ZoUvNPIz2E3VWz8wg0EbudWuDJx+30LevFiIm2t1aPc/p1iI59IcfUDC0ncEnuJmq+spMldWyJQNyssN7rLu5hay3PbIs1Bttpcq3Io1emrkkd3Ce8H1pdZwfiaq4MoZVdcapD/H/93hfq0IUCDVAw2UV9rCm1YsZ8qVTbQAkdnWrVFly7uzuJa5WJ4WelmnNfvxFlq6PNLR2bT48oSOpEloW+6RVSdc47yWDEdtDxFvRePUxwzoTT3ZLptJabom4X0L5Z5y0VS7AxG1e2P/89/7t0AZ3XShDKSgul1zTTa4bSXxlkfosTB2df6TYTuUB2+YdcHcrkmwDqdadhVooIpt2NYlvEouBp1sopLl1iElgW+fCylpKoi8tP7jc6um0Eb6w9QpvNZ6hucj0oZipgzJQIJsVosQX0YNtkcNvsXX1TVypXeCSfnzQl0zM6F8NCOoq4nkpqxOt6Hz+B7QBeLk66xtK0mmBssj/6GK2y77j+sXTAGzaqqeDNCFj3DveCbpIa4CUMhytrGsmvO0PC/LtBTvWz6877op97Wl6YiqHUPa3UcCzd5W/G/+DILfOhelw31dXdx2/Xn0PiGbXT0cCQpqNlAV/KSKajrIIdrYpNtBQgfqozYmwHw+BqHhX52SFMR4sSxhYiJJ6yeJ8SpKjEzsjrJKm3OsIU5r/g95Rp8xVciLEh2h0KJEjQH5/RjGUMYbVjNTfOXKjRYo8ZrPGBadNNzLeck409uZdtIrHH4p2f6bZvQMPI+ezp6GBrv+GHiZT883bgY81SeMtnJQmh+6md/DWaZA5GyOL9/NcqKBGipMsblqQzT5Pazhq/xfN1UU8wc1H/nhQXwKOfD/dwNZmTRxEQhU/Dp20w6velowZmFS7k2uQHut/ohtHXrbspqtiP3dktoJwvw4utIXOq6yWzixmJBaD2LiT7LluUYYMKj60zK/zr7/v0wi32TzWLufmMaB8ZhYXIOO6p/iB2/UsxPL97On9tfwZ4O/j+GJo9AX0YH82xWxPUn8phqMhvRf9ewnsL+ohUrpei8e5jYIlBhMFck0Ze4KpJ6LMJdkQJ0I94zJwUF5OvXsK9phWy6UTMTN5ewi8cdkX8nl9VJlTL7iGYWnV/FPA9ns92zTzD3iJNM+vt/BvOaEgtyDeSffDjYw0PUseDCaGgO88W6wCZme0oFLcu+srZ2U6qrjaFT8/zhtCoE6nkSCj45g6/uEo+qDwKYFhmjP9cLvVdEeKu1DhOz7FEeNhb+zBAvpYXo9hRCRrufrVHqZivPKSBZVMsMZs3C2I/drGq1MvILk2npgAiz97jBpK6J9ec38G8Uitmygs/s+jBlfDQsZL/ID+Ff2tnHVJWesZ0y3fwgp1JmuUOIYJtVKEpTw4SV42EyQQglszUwlY3Ef8YJoSrFoWLHKKQZC4F+N7wJZZh0u4e9ezcGAg8eUocJEWm/l3/lSild/zsKyisicD7FAf8sd8XL28qw7utlIbu0cULVk7/3153s251CxgswwlAtOWgbyiMvaD70Hsig7x5hzckJiDLoYgcr9DH0qj9OvluLMO414xkPZuoFF5ho/R2WkOaPia/HY3+/Pu6eNsbU+c+Yq60Qj+0vs9MvRTj1cTY+CgXoimDwqbXFYnUhXgbWseKuwSxZepIksQaIVHnMovomQO3P48w7rZ6l3PGHfewYTJhtiLe5UrDMF2CgwAb5MUrIkbOCU0MbO9MvwNpBDRwH5uLzm6mwmVrBHESD+iQI4bNrNh6/0cZ/Ab81ZhQ=AQAAAACAAAAAMAAAQCkAAA==eJztmllYTW/c/pPmJA3SZEoqTZontfdae69hpyISSeZIIkNkaJQG0iiJJJo0qFBKmtZae6+1noUihEyFotIg85j+v5P/odP3PXmfo/t6Dj/Xfd3f4XmkpP7/ieVL/Z/+X9WJP/3Ix6+nU3cj0hGjYU+yZ5Qkf/M3IQJbhMx/cpZ0st2E7B84DX1b2gNl/a6iHyv9gtpeSgnTlquxQ6GFYsdZ6yQ/Y9uxG9N0MKeaKsnel+XgXmMS9Nq5gz8UqM0EhTa1prztIEJfNgjHFyoQft/eEquuNwivX4vnx15eCxX/NKCTmh8Q2y8lk+e+LUL2MnvI/iIZ6sCVFiT1N0FecTClPAu10Dnz3cntphfJ2I7zSFiVNunnVkle5s4jZ9e8IlTOx5PVHRGIqsna1kn6kwjPhD6BHPrZdVAjye3ebz+qG5xt9f8mQ4zk9gqa8yP5U6w+8PPtWUmtmy95Zkcr6dJ+HmlJLCVOq2NkpKoroukhT3xpOUo4bdgjvFSVzu9ykYPOfyYkKgOylJvNQeq3L47K4pU8qV/K/AZnKYntyR/EB1E62YGsR2bcm0tYqgSRD8L5SNnVJDLtgi6VskYb/Rd/j+AUYm96KDle+kroo7qCFH8yozzXUcjend+JiNN3yGtmRxHdPJb8I15PLcAWoA1//xLiz5fJe+ZZSPey2bTZdEvM5m8LmPlQC0yoGNIlto6iTLt2zEW9hH18EOK8O/talMabeT9nVYmdrrS5zT1TTSpW7UAuhcUR2z3SyaRBTyTyY3pr1F5N8hb6TGjSpt6S9FVMUu9ykNsbpzb/+jaH7N2vgbxY+KTF91w5ITWnVCipTuKtiB7i6zQ+kQyLDXkzrnjxbylbSSJ4G6D9Yx+gwKQ6Wqo5mzCKY8iCfceRZ5sHiAsLbanQKE1UMj2Y2GotIY2W30T8htWIVS3nyJ37zyKPAtJ47Ysu8tcanJHsPP6a99e+kd8dnylxsPtCGPZ8JgMO0YhSCeeal+pDoBr2wqsb1xKnWtNIs7M7EOjPzVaTexfIUy05CFvoyTvh/5QffLZbom1wvBE27IR0bpXQ/+LP1e0i7iIPqYkcDPUDe5sLzmtSU+MIZJ/14Za5H2RJh2OEMD9nM+/ejlByYxQfURlIh3a6OcH8VFUmdHWLQO7Hd+wuM4P7u12Tdj7pDIwyrouWj+mKO25546n1UaJqB2XhpNdBrMXk18Bxvyk050AcvIRTZOy7LPAtB5KRnFAbzgh/Dq2+tpDq6tZCTS7ZQKunVJDHQ44jr8/MgIoWPiX1U68jaw+k8A0ddpGxLZ5IslwkX/LhLim2uYT4Sje4ubYOEpKQXOHC5mZCdmU1leiUjR58c7Q1/uoYX8lZnX4VdpB3kuERtXPshV7X9Ygdi+ZDQ//d6zbq8Us1ppHxR18JL+m58jeWcGTH7RwkpTek1WLFINlWC5AaNp6/XrSbbFALR+TdpYk1s1Howk0T+rPzHf657Ddk8LpmxNS1oUWoU837GZstVtBO54cBaUr3cD/it1OK/3lgMSnXthT5F/8FdrV8SxszKtspE8noPMyXHkglY0kDROEuyz91ZYRM0ytABl8lEXn7dWADu0o6+MlCwn9wstinqBk1eqqB6i9Dsb8yXWDsUBk6ajlPuLF0CUiTvc+qGpewLj18LnC4gXCZkkutOLoJHeCqxTndFjjpuZB7Z7kX8VvlQSfIm7ovmhUi+VxvA1IkztyLmumk/6Ms+PSgMyMOX024lyZD33CMruxgiSjryfCppgf0MCgiPObXQFU/4ui171UJDtOAXv9ukyheVeFXtJ4kmPJA4a+FZbzfz64Tl21qhEnjKgRUlAvtvn+SXqIwA/kx3igws65hiwayiRXbJsHTH7ylvYNKiNg9pZC/SjA9s9MN0lOXogoGnyNnwAfCs6sCwsfKaJtWXV7VoQ3EydmQ8Mm8LURZWBzkIb2L5hv7EscLcqH81fG029fgVi13F37FM0OJ0wI+0ZF6AXpfefKf/nfVZ/l7K6qobkQbLbZRIQxOvIAea6fRHVobiMZ6BRhfWUmf0mtoOaG7gU/mqEh+nDcUJ0tNRnqrTrNvdyZj3b8j8TrdZVxs6VdQNzGG3k4cFAmFr7Be2xIw1JDGFSalCyqPhgt8kqexqR07oKNoKLnEYiFS3GkFRK/CEMrdlvs7U4UX7beH6lawQNfk0PzFIJT6kOOCNlw4wZerk5BDR0qReILm37B/Tfp7AyRWt4o/c2YSOWS0C4muYd0orRutmk05gtT38sSrGQzf5uRZSfDgshYZ/2Te41XLxAXvK8iSDjOkd2UFq16ohBcvkUOcdn0Hyyw+YdLSu5lcaUMuU30ETonOplaOpKKut07BBTZbKK8FCDoaj8L8IH9KftwOXXxbGY7w4lMrVKajz34EwbKDaZT8uZ1o7GVH+O9aX0rNxwPtNnwP6UBqVF/RDyTSWxOe1niQIkxc/5n/Ot6p0Ep4iOK126MzV/rw9w3wKUTrBRIqseOPOcpT02yaES5uA8/9ejlxrWqv8GPVDXFieAtKKyWC11IaWACrj1/peQjMTsgDcms9o7xFItIIcsT/OO8E+o/mczpz1kgM5I4zV1UtgbKmmdjj6w3x7Jcb2MvR84igvF6+OZUgeT9cQ7g8WA25WejTc7w9yIdmP6F9pTX0jkyEf+jaCKFlc1MYqXmR0Ay3hhafNKBvm6mRx+2LoA7tGHrbiQa3cx4drRonzwqm+lgStldvQVPxU3T2YiVoaFBCPjmQgsg2fRGWL1qDN9qhXJRZD9DhssGpni6RTL4WyA80x12+qokoizK6MKGHzc2Zwfl/9aTw9xh806CPVpJIURtuSMMbNxbTWqJJ/O8X+1o3z6sRFAU4UymnFeBdpz7Ro/OGSZu0W5BuaikdtuwTeXPbG2j6kzo6zfke8T2rhO+jkCX5F/+Mb+cg2/2VVK7NBGK1VwdaVStNJWalIxn9bvzLtioktZ0QSm1duGiSnmWzzMQEX3FCQwLwOdiDQ1dBXxWgC1LfocbHM1itFbn4zaI48Lr7lWg0aCq4GXMJt929VHRnnR0jtcMb+GR7cqpy461SzkXk3gQDJNphFnKpYKrQFmpg/YxqhNWHOUFq/AmW2qmNdj8NEaaF2gBj4Ryo80UyGaK2HqEVffmjVRbkV/3ZiHdAMproXSDsVN8HZCfksOWB8kgc/xJoCc3H7/8ORyjhJo57JYbu7S0nExwNEMM39fQkLy/cIcmey/MbRg69XQdERttFqr4l7P2GO9j7qqv43iAbLDFnI1gYHsgNm9fCSa+rKUt9CLWUnQwrQYoU+uIqgtcZwH3SSpT5/Q5EqaWAz0hfIlpXJghdP3RAY4tvk4OHCpGnWukQfzyBbF+7BbkxlA89DTxK1mRu+2f+d8OKcIjhCyrTeT4qyKyBzhvyqNfpbUi7wALKcbxGTju3Ggkxr4Rmn1lILVcaRXQKfvOfjmaSoW0BCFrTxsYfccZrzLZxwmoFvLu/gc3aXIoX/2jHA36dxiOmtoumKMjiJ7TTQNjCE5zRb0fSRt4CCZbJZ+d2aMMT0Z/pXwFZeOt2L2Gef7vQ5CfOzgl2QhY/jBAvGdzIXPOaJ9z3ypi5auUDVn57h1bHK2OfO/7z76RbTMHVG8yYgw8+unEEDTr/GNvncRkkfvbkqjOd8Hs1Gu7Hy3PQWY9qwdZDsRwK2TOH2HW4vwvOicfX4m/eASA3dZuoLA6mQnK78BADZXejx0VYrmYOUJTicRHefhK0fTaT7bAMPPO3JO98TodGmmfQOomrKLenKfDKGHvmWrEVH92xjhAozhZ2GStR2/T0YZ2Lskx9fzupaKwAn3wxSLu/VqfeHlgPuw/wmX/xt8mLgez3+lEZVwqRu5A0mXf7LLSvbT69fr4ZuSHwHqQgiKE3yx8gfbtGILOBbNp+eAl/ZXkjgbRuEeZPGYXV+npgx+5y5mfgLzaiTw8Nb5/LdRMx4MyyQczeK4xT2VPO5mYZojpInuiEwQqxwnJzds18CoiOxNItfu7Iy50qwDDqDkr8VcDf7jTihkxKQeTBr0jWj2RRxC15/I+lGgj6k8pdeRaEtD9wQ057MExJQxgjJeNAC0T3sMFl98SHxkPx1J97uatHWUFSUhzmdqNONP+UA777Ng1m70/mFkyVpd9jDuhk3imgYRwBlGcG4x+Gfbn76G/874wt7JPIHJGlyzM0SGcd69y6FHRs1MZiskPYV9UqnF9SM2QFK1Mp8wBS8Pcyf22kgJzyZyqSbr27dXN/A6/MLl7s464JiS6dIVeOLUFu7KmGjOSMKHhGPxKz6SWU6LWeUjY3/Gf+r5aaDW/6MkZVRTiiPx/kQBblPOqsCYWc0/8DHVePoYI2zEGtyxKgSQ9uk7G9hYjEqI8SRrwWTBH9ZQyZlUhDuakwziWFvcQkYFNMH0tmruoFtZocxhqLMO0kJ27P6CLJySMV4t66y1i65UUs3mY2Ky7U59oZBbTJPRf9XZ4N3m5pp3uzWczYJAN0hc8BZUvus+rKf0UmbZ74rf26QD/YnbNCe7HX++wxpKkL6M9yZtc9nI85rj8harbzxZLvOeNxk05yWcqmonkPHrP+jxTcL7bhzE7btXiUioLo5e8z6O+ADrY4zoB7mpjCvK38jkSsOgb8mpJAsLwQfxl3hFsiXYIdd05nu763iGaaheD3hBOswk1LLq2zRLJsx1ZmXkcQuHDoMTKxfZfwRLIWOAYnk4KfKrCh20va2LQcqtlGkkmZmQjZXurWM3S2xUY/Bu5X/0i4mfbxAf/GP/P/xYIvrX99vvNtCpwlH101yFCdd5Bjy05a5m4a2e/vCN89+Y5WWh1PHs+D4SCXyYzdhmTxgn1z0XPKVqBlqgn26B2O7b15Hhwpvsn6AVkW+ZWPP7m8n3FuixPafEawM9lFWMWtp3R1MQEqon4y494K6Mb4m9jsz+X4nehfbFXsHi5u8BH+Iacb97bu5cabrPA3vvvAjL6DIuUxiOk6cohmh8uwsvex4AYUiyFSTiL95I10FKQBPk1CuA2pp+l9o7nI91ozbJn6aeCz7Qu7QquWY/VOMWoj45I5/o/Zy97L6dkauqgwko+Xn/FFMu5n09NnWYO/j67SS/r2ol+TD4PFKtpgs1EqPt6/lNsG38R47d8xQaGL+1P4C1b7rALsqynibBvfMcd+8emtH2rwm/xm7MfZZ8z3C/qcx0A1VuHyQCj7VZaz2XwUxSPPCc947gVVISyhQk2C0nzof/KP8qRbnUMR6rhvJrLy+ImmBWQaIdutItyYeYtv0GBISS+gkL9SHfySmGmU9FYaif4kJxEsjcM+ZHaDghunmPdXbdmFIk18jiPHDrqtYnvJPFz1mw/7uO6m8NdhM9zfvxlzGlZE8VUZoFN1hC2Y4coannuFf1EhwAdLNbSz+oDosUciuPrmEZY3ISvq3vgcVx+RsOvDRrj3uc3Yud/bcDmJAxfmHAaK8FRMetdXkfdeJfwLCAY66zdwUJI7ap3lSa8u8mbDx3zQzEJ1Bk2Zx3ZGXcMzrZaAT2taOHMLW2zuKmu0//4dsMFsSGiQPhfZg2zDAZYn3vHCSPJrbzB7d6cPk41+QcJkNoEkOhmYzL+APd26nNti+YZRn2/KrlRYJOKelWJzYqdiig/kueL9HKtvYMO+bviI79XTBz2Xg7B5Bg6i1nXXMdOBCDYgtBncA/q46Q5/ttRrCfcv/vc1+bBczAFxGF6FXrzyCkKNq6lYqTXozEV5hA7pAqnXqND9pi6En5w0tHt/neRMZ4wkQiTGsrrluedzMjCxfCCuIBoDz3jHQUVtJFiwNURk9mQK+zVtEnJdbRr+GO5ku+wfoD+8+/D32ccxd1tVWkvrGdAfa0InfI6htwt0gQacz4J2O7b3dBnuaanOGSpq41KXa0Wju93x3W0X2dwYIed5txzpIN+jkSG9eGC3Ok40oOzNYBNu3dIr7G1hDuNUmIO3q04GxJpq9OW6cjy62BN8fH8Ra511GQdDFXi51FKA75rDCV3VRfP6l4BUr3qubc5MgUuztHjxtMXojHcBkKOhLGm4LVs4b8932s1IEw35vgoIM2qZBUZyuKODATf6IICNiHMFWrcTRX+eqjKPWlXpvvs/MNcp07DmefKo5rZdIF1tnJWc0ETnluiKwhV8wf1KZ1zRXyj6F/+dH54Kmj4/FK/1UcQUgzYLuFlW4jHZK2jxd0PBIw1lscmMIvTc2T8w/KOPmp6UhVZkFWCjaWm4YX80tyYzlQkZ9mVTjWoxVKwP3nukAVQ6U1S9bwHz3GYfcudiELbcwRKr2bqCGWvZBsZt2tHJBh7IuflqgLN6zii828a8z/HC7TaNCPfP/S2cOqOCmRQRwDbM2YHq9XbjtvX1kjvUXuHWF33I5lef0fnQKWbhnjVgr91qLNKKROp7j4NlzBrWQuozE/z4BJ7Q2MoE6g/SnWNl2EExDxBjWcyuB914/VcO9K0Nxs7fWSyaOC7gKs64iOpUq0RTMjxF6z7jXH3dcy474jk+59tc9K3PYe7k/V84u+USdu5bJqd34IJwzmAZ49A6DQ9UOsW0N5pi7xPCQdPch+hc4wR2vKMaL9O9xexxWs9WZMaKDIY1UP/MMrpW/hebL7RmWflH6JpFafi/+Nfl3KSQK9KC9U7DdOV8GXGhqrzglyrKFCmMU3vvvocLlXyZiGZ9WnpLJ7opPR00WwTjp4+cww8/WMLVIS7Y5bfXsMylRuCx1SYmc+Zs8GOOlsi1Sol94zePcbU4hs94fIwNr52DycnMEj1YfAXlZWkwNc764FbOYjTlyCxksGWUrVkqhTUcdMIQiyaQXjmL/bhhC+3qFCPaU7gCm1KszMpfbgUdoxfYcAsVzFb7J95WegBbXTlOvyl6CH5oJyNX9fKQcnYyK3tSm72CG7Iljrvw0yNzQdjUVOZx53LRgaOP6Y/zziKHt8pid3uT/ssnd8zH9go+N2czuHM9C5vorBJZmWiAPdQDJG76E1GutRrw/nVcZLpW032t0Q7MsvMdKKolOe23m+lDJ64xCxzc8cPXN7NHOrOxnEOzOVvuLrrmUA/zq1wLN4EiUb0MX9Z6bz9eqcMxlxVuYLEe4f/0/yd6Cuw8b5l4e6IDuq7nAtG46DjUG85IVmZakucP/YQ++W2i5YdcaKmfq/BiTQH3R6+FxbtSgOOdYfzv7N3A5CMB9vWeFkUVP8Z8G1Ow+gf63CD4xhwym8Vc9f2ELwGfEe3TsUyZeT1wu7WIOQpZ0u6a2niQlCETNPBSEur9COMfCUHqunyEWlmT2F/2KsKygO1IzjtncLr7BENX7EQUd9/A30YdZbbpcmh4WQG+RKSBVUw2pu98KwaXWqQZdUcvxrKnA7s+z5Z+t76amZqqhq89PxVb/Wsj66RgIbJaEc3mr1+HDy5PEOnPT0bZ5pesxXRfcLMnFowvVuRWHqrkDn+qAH0MBOruZXMFjgC0HUv4b0Yv4vpnWqDvNrcg88vr2V0Djgx+xpi5NXMHrvqWRW7EeQnu99qC/vIF7KMHadhrQwMOT7uA/ppTxnTmyuMKniZYUsdlJi7n+D/9r6cXCn/ReSZ++ZVAa2NV4WHHT9SN61bodRUX+JO4nWopE6HqUwV0z49VuJUHzMVmG0MLn6bQK5qHkN9XU+DS6Dvso+2L8RKdY8BWRRr0JMSJho3ihWkeGXT7TF3WZ9k0SZLRReGxNwA1V2oWtsnGCenX0WxW42eJ5LeI5i0LwLy25jA/ChUY54XJOCcao69UVqPeWtdwcNSWcehZyOweCgehDSw61mSHHIupxTv5owK/Kaclk7er4MsKVqEXtI8w2VkZeJb9ejR93gv664gx7sZdkUR73hN8V7tHt63rwgb9ziFehXqihN5KzLJ3mmjfcIsoy+w41oGuA489v4IQyAn7OrqKXXX4PHALn4NFNYYyR9wOg64jfai3sBFJdwgEJ4bbJZZ3lSTyP/LRk7e7kKmBlwURkTfYN5VhdJTid/HHiM+YzLkRpltxFnpCVAW0lcqYoUkGaGDUa/Zf/JckysPHYBOx/gVLFP90kEjMmA8t60+QDHyIIu2e9kJbQjfReqqedE+VP969XMgJw+JJXpAhsmf9cbrW8AwxPmuH8PAELZnN+4TJ39sK8t2/iwrvtdKBNzgGKeln66130U+2zqBnDqMsa9qFRgSoMeu/5+DxpUuxwIJmRqG9FTcyisfwpb9oh4k5oh7HWKxuhzm2srwPPx9tiZU96kE/ViTjqI4VVqbYjjSP2uFnYzRxlWNj9NcSKdFM/icMjUpjMg/cwz9M9sBHXKzQS/FWom+0LNa/covw3bZ6LCDyKj4/ZykWIBSJukA9ejZ5MVoh2YudjXXFNEJ/Ybe/64gc+gbFks7NmH7gHfz4OzNmeYQalhb7G18tzKFvpWQh3KkLOGtvjFbs3oWsMFIUJdvloHf41eiWtz346XY3gf7FWuHSq31oF1AT3le3Q8z97LADYkO2kPpLN1XI/LP/aWffwIq6N8U71zSj49nL4U81/dSSLTDKDymBxi1mUT2hRQg3DiRjM/zx4dsCDgv6QLxS00Zip0XTB6tGaYuuEbZV8xi+YGAKOhL8GU3f3wgykpyEnvZ2rIfqFWB9k2EOmg8xi2svgWuzkxlFmSp6YONbViu7hzW0ZlH5KHVONGqIhT2m6KTANbjL5QSmS9mY8SqrYXnGX5n7VC5z0VQa5BSms+vmWbFh704BsbcbiBbmMuEXHoFTg0cRwyZZyelcZXR+QxemdGwIMZffgZs/mAeiI+3ZS9s/gFPNCeDg5MnMdXoe93e5DIb4+iGr7pOY49K3SPMrRST543U0nu+CNTr4oI7Zi/BIi0WYU6s6OrhEhO8wX0ONrL9FzO9lxXAXRSuYdUv0jm5iV5zRY2MSNyH1EyvB+1Py+N2lFCP9xUrk492NQT8eol8W6IiKlqVg0nl22BojuX/mv16xF/wtBxa7PzFDr4b8JX74nISmlj6XXIXHyC0y2XCK9zv6XpgvbaazCr+Ry+OM1QRio7CnaJCHBfsoY5NwW8A4+1J1Md538Dat2xAABNlq7qYBnOT2sQlk4iCH0q53JCE+7qzKpQjgYHyGkbley0BpMUB5dj2TeOIqolu8GbThWZgjr52eJEfhMmtqsLmhRzENhUH8TkssM2twPuMzOYENynXBp6fa4prXF4mSqzcBuN0I8I1EnNQUfeCn5IxmL7sLaj55svVOS9Hs5WOs/4oofObLDCb0tZ0o6OkZbG1BMKpycA++eg6DvdUZQclVJ/HGbJKNWjSDvfi3CrgXB7ODJ4OZiM2HAJ0vBx6xD9DSbyac0EUBcz9aynxIccJr61VxJa9ZmFqgu2gw05wtt5vP6q7NBoHJT9j5EfZs27gndzzhKWt3zEPoqGvDOV28wXauz8H0G5z+6X9jThl+73VKjOqloOqByvxHm/jk+TmnhSZxtW4roKut99NtBILFjrRncwAu2IhyrZPsqZvxT5APinZMTqMUGvuq67/xNAzPdt7CRBedwm7d/QkOlK9gknvTUOHDyfgGvSMYf1s/O7JbiourMxCu6ZjG/q2NBZ7hfozXyDEmMCkIDD0cY4xWLmZ8PyNANsoTe6OrjD1S88Z5xvNZ6foxJpyvBvz3mGBeay6jCwJfYSfuf2N4n6TYuEFH8OrbZTayiM8WvdHgdo5NsE6qjXTpMWtuebAFUFNRQZU0nbkddyfYAF4ZYrp6Lse8vs8a18Ui90c0uC0tKuzUNhUEtNaACLOTDK+gSXh/OA4oLauj+xy8hRc1dECY3gz24Ngn4ezbN8A5t1S2xfYUsmfrd3ABOcj0up1CP+06D847XxLOSFjEWIHpIu+YU8I8/wKJbv1MlnvTS47cUCdR8wLhv/gTCQOtyUdkqJvf5JD9nY4tm14WkpEPvwhR9BtPvn8I6l+wjj7llglbW63GS57B3N1Vuq2vY62FlPcpCYBl+G1YscRkXAF5LRSAjhVnQfGiy6LtAV8Q8s5kXMtsiUjS5c2eMwrEV/D4IuGj6fTfwy2M+E71f77bgTrX5KODYVq4euAk/MDzR9jOmJmimeouKDG8BQUiHyyydhmT2uPHhKx3YzNy7cDpEDnwyzWRM45IZ6xQETLQEgqolC3UTqULsM7cuYyMiYpkcXqk+KyNGZazKUIsP2IgVsCfoEGa5uJphXLiGZua0IIvI5T887tUzMoMVFFPSvww+Dd1OvU2Om/mAcrK5DBl47UUzSrJpVY6v6e8D5WiCZmV1IGL96n7IbWox3wRRS2JoM6/90bbovp5wZfLyF91BxEjFWtmnk0pMrtvHYgeHhT+OuNNd62VwivXPBUqL02gvHt/Y//ir5niQ9z+c1d8ofwlWpd+kV+0M5JqNGlDmn5WQgFfFcRS4mSU13xPstF0Fe48DebcPCqwa2pJoGHqG1xZfBlr/5gEUrf14kN5xXi4zHLwct1TEXT9BJuw6AK7XtQCElTNMRnhTexLCYW/H/FkPEal2R7dTtZh5xD6sFIJa98sj/s3fWThGSUsP7oHBOydhofe+YkN68iJmmYrgqPvDECMShxHxdRIYgJlaHf9xfjJy89hKSRXXOTvwa5TXu1W2W1NugUQwpY+Ca/OLA6STdCnPz6w5InDvpIZ13ORcI2vbt9zcsjU236IDdLAyz9ST8bY5yEbt5gS3KxiaIpbJn23qqS5cOBnKznWJ5hm1kokmqnBroekmMCDZYTJ+RzIN2U9HY548eeeRknF99ORl2+DiXzoGLTvmYC+/iGOb9aSQSrx+IhMYqzk6621AmtLDzairE8yaaGM8NHSwn/2Pzr2o1Bq5QKxylZHVDl+IWT9S4MysIlBNOy+8gqiA4kntlLCsk9JkoQxDSzFtxw8m+sOJnwTcZxewA3X7GCpraPYAz4O/MO/4U6b94Ek/VjRl4Kzwot7VIUx9weRmCcfsUR3PXx4m4lo4MAR7GUxhXWdiMYtmwLZBYmxrNeyQLA19hxTvWwy+16kARSHFcGy6XdZFyuYc1nLCUJq9CXfL8ax1n23xT7TKwVS4Tqs6d61pEHbd9K1/AJiuF0PGoq3hknXHvra043EmTNWlFzgB+S83CYC5xVD12IP0lP3AH6T/g2yaCQOgTUn8afvbySGVFOFu4tOQtVlLpTRIkV0clQWNLzUlVppMRd9FKkBabwaJiMyPyH+wzBv1jt7wn3AVhglnU/k+3VDqLiKLqqYwX/SySMP1kxBfm754+KWktmkfWw7/8xgF+/6ClPCeIGKULFogH/d/hysnMP75/5f0SEHcuHPEF/a7IAOZXD8lfvKyP4TesgJzhu6OHCH7Fy/Bik4Px1SulhB1uxahBy808fqZ53GdfwTuZp3pXh49WUw6O0rCmxdB9536ON34lW4w7cu4PscGlnDrnjRCZ8kXLz1AD40zU00FPKSVZa6y7K9x8FN1RvsxPfdrHlMPzjW4IAmgwfohXWbcKuqa3RIwFy240MHaN2mR3UknqdEF2TR02Ne5KiuMcUlNCEDt88T5xLqyaI9B5DOry+Iqwtryb95J5Ag9RDXVQ4yhIzGZ0ETVNZyf8IVOtJiQa8c5ROG90ioTLaEHnAwJ07e3gkFem2nPcPPkGxYDExN28RcGPMmSy8ow3rwQzpolzn5mfcIena7gNYzi+SvnTeL3HHthfDeu2Eori6QykuyQN9iyvB0bDblu0MdNVytAsNPf5MLTX8gLinPybNT+HBI4GM6xKcE/vh1sli6Sv2f+VNudQNOLYoWd6qWosvenYGNA9upysit6J9VGS3pzpVuQ4d8qHgzWdgqYj61F7QgeZOmQWueGZIDfxqE64rbwbrSdnyzVx2XX6qOtfx9wJ6elYeH7xZj1cYqqOe8o3i9mQF+vOE1NvtsJV5vkAXC7hwB57XzOTNXgrmVnIGObo4H2n+0sWVhhehUB3lRfjkmDH5Yyky9GA+kiqVIk+IQqqRzBjpy5FNr2ac88kLYBiSr9QpvnZ41JEDGJeW2x1rTBq6TYc2ZiJi3gO9xfhmU0YzTvK44t0VN+fwLyUclJw4ptzpHahKDR0cFFs/jW1VaHhJPNzYJpQ+sILAEE1L/9BzEVvYZL4Do4CflPZZ8iaznm5cXQCcra2mKfsBPnTcbbiedmPNSBGFgvh+25x9j8CWbiIUWKfCW2+eYVRpf+S9RKcH67OfM4zQTfkzkdIEcVcrUuR0lVpZNhrSaJ/3z/0PEgAvpnTAK/yqwZ5JG1Kn8VzqCPTaFzMvcFnI+uAM3lwcyeYaKVIdtFdxRuYKx4LSofbcL4ZRrAcyIqz2dqhKA5wZj3PIfEhzU5QCl8XZR08ZqLKTkBNYwOQlvmrUHnEX4ILUglNMOv0oPNyWI9xScB5+dk4X5CyfRD3mrsBmxSSQ+VE1ESwLFjsFThSS6gjYQTbDYaA4cellR0NR7nql58QcCi4/BuUv0mRWXvvNbcw9B9gdsaNppGCJsQuEPdnZMbGcq/5laNf9t+AWJsf9muFYtDzY8lcAsKArnq29r4w8LLkh4huNQtaU5bHNoHnMHVoJn5CyCS/fpMR+nAchSVhYuu/KIVlQ4AAm2pEFbZHbQPO9A3rona3lLFnmI/0Q/hiL2lEOtn7Np1vp16/R3ra3Z3mcFeWv/kk/sSskDZmcRHacZ8IOaYcjFhKbzrKohsUDrv1p1/Z/8bQ/4UW0qPdT0RQtRfjZNPAmVJRVdi4VLYpThFEYbHijupC8GDUN/g+zg1ZlfaOdZftB9w1vQpdfx9G+bHkF6gzZaYLwARDfVsB4eDujus/mAa8hnO9dcYeDst8B89w36UlorPc8jADTyewUzHpwSbs2EWV1zU2T/SSB5cU4O1wu9LymSjpCsHkpj3bXHYa2mJ6R7SBgz8Gk1lSlRpa4Nv0OuRueQ7PlgMrBpCdIRFgvVHTgCLf66lD7waDcR1JVEcBpuQoFiDynq+U76aAGEty+cbHMTkIofrRH1S3dblSdut7YSVQLdndZkVaMzOWE+HenX7iaF+9vJYkEF8va0JsnPkyFf1L8XyoylkP6lCeTY633Iyg9ZUP3BTCivIphuXzSTcr6lRjmavkeCPr1pxU/TrZe+VwkyS2JJWySRjFjhh2hN06Wizv0kg/e9RZqUXQWJ95SEXJzmP+uvPh1PmqaPkmNoAFL+eH1Th4akaXkhyrdacorK0nhItUkdQ8/8SCKlFU6Sxq5HEJfoOBIqLycv22ci6nfnQrj1dqhPy5UGMbbMMtPnSNfJw+BNdjkydfURiTCdhycQOYLTkcclyzIjWTlsHynRukHC/XHIay8biXl6nGCkxoXt/PyNPKE4E87Qnc54/y4gZ92myVui6wi96CO56rMD9al/Lvq5MZZ021JLAt9i5JLVJRKWlqKiTTqRPbap5I6kpyQuvI7s13hK+IqWkirLzZH9Fi5klWUK+TNzExI1VEC+vNNGpgmbEQYu5EfVvuOb7WMkz2PcyIlNqaTc8gAkPuM4+bf+Fen0vB0xw4tag4OViWtT+wVRHmnw/Q+WcJGXApNYnwYzvEWwFDqHWbAvFLadNQVeuFaKmcKvgVfZbIIVLEXMl6bl8IdJljCbKc/0SCdA2eYu0IeVs//p/4KjKmS9uhv5MJUQ6s2Mhdb+ToUWqrnSteXt0KYCXfjRRC/d8ywGOtdaCmVci6Mtmqqhoe9D0PDRGtrrIgxn9DXAvyasGEdnHXFzo51Y11QNkxnkJPNsjQSbN15hxaq50MnUCkhqXw4dcdMFXvoKgtWvmTI3jObCxJlV8MJSGwZW3gUrlR6DxYc2MQY3X0GzGibBKmff0jE7NGDZLnf40EUbxvfrE0jTWA5+UPiWrmR94elmkfD+pMVM/M8KyNV3EBpqq6NjoMXwS/4W2D/fhnkzKgsHNmrBRtP66E0fWqBFdR3Q8sIaekrkT2jizxTY7dAbut6jnPBUbSY6UmuEH73XwQ87feC7w35Mr34X7OgdLrAwpxk71bni7x7tYlMFa+yMZzI1VbWA4v6bW0IH8inBWoY6XV6Naqlco3am1lPcGTFqeJ9PLSo5QC3Ii0IlL5dSx0AWNflW3D/f3/9P/8/r/weVBzs+AQAAAACAAAAAEAAASgYAAA==eJzNVg1YjVccv9VdtRSukVLWaKQlwvVRovf/O/d2S2mEjSLsQ8pHtsTDkktF0dpWNqvbh+Ze5msyVNS6ZFu6SPVYVmiIonzlprZ1renuCbPMWsPO8/ye5z3v+57fxzn/95yXx5Ou5P1PkTlwCD1P/fxxi5HcMPa5eRjktg6zGlT39RtdFM/Uy5BeFdzD/bl5p5+ZvuLcxHtaPJ7VB1bi9o4tfvvFDvv8ShKn5Tj1ymi0d2yPrWkeiXL3DnnQVSZr83sYlD2RZ8Wp3o945PGWZzq12/ejqOpvzT6bwP8Tj6DfeJZyVKb1lJO2lYX6HSaV8xit1xJlufZdvemO42dNXkNxRSM77AF7OdZYaXKf50BAPxg31qDK/03kuHdGWPJqqHRNtPrmsRu1vnzsetNoO2u2pDwdt/gT2u2horKze5cGB3FPta+opT93tglrfXb5qDdatPxnB8LYti8t7BZDUSHOWv2pB/Tur5VsoYIK9gtJOCPoX82Bk38alX46CC/HyeE/JYrq58fjbvd6LT8Vrhm3YL4UmdOSOJUiHNcGdcIhx2hamedFoVECUSvHrYwIxtO2e9ddLVj0bb9/7KV65jQ0HjwO85yBuHEqC9s+z4VIE0wfBZ2n72J2I2TWPihv+qLKxRgzh6TS3uycNut0Q7AtCzR4h9WNnM3iag7hVk8DlFRrnljT9jtMRC3OK5J/pYa9xii625ct8E/B1z0iyWu4GcVHXsMmtg0xq+swZ50l7JbrIHZUHP1Wb/cX7uDISJEgfBXj/7wIsQI/du7XMXg1cOgT5uKPZlDMg8eN24QuDpDyFAjSRKLvL2rKHzwco4LksOHJMMfBDKPNjxD5FnDeE8I41ivH5WGugPdi2dt3lTjq68y+kKfRHI0Y8acDUCFc36aHTdJV2npSfGAjWvLhTPxokkG3TlgiUacvEieFQEcdQL1jVqCs9A7ZCIxY6iVzhJp6knNaLZd+JofTCEy5rbxvXIrUwS6rdNe7iErOo2FGOPuyhz+7PD6FvT5iNezs4kgaEIvW+ngYK6POSFru9huUTGa1u6hxvQX0gjRUZOgOV6+xOPZtHCZf2owEgQ1OR6iQZN0Nl35YSTcnGlKhpQ4XVpLLVck+QZL/V3DILWVN6lSEhldS/MVlzHqAnE3URKHZIgFBl79tM7+x8oZHi/7B2sNslHofdRc7w6c4Btf3fQyPtSrSuF4hp/qblE/xGPGmO14Ka6K6slVUO2ked/ZFd7pqfcalOmEk8i33YI/wGryGZ2OqdDNQcZKNObKY+VU3UvRv+my64sJj6vBBywoaCMML5oi8LaNJTV3Rj78MSYWDkaJfS/yfvqOGeZY4lrCADmwxo6ayTylduIMC0k/SniVeIPvzSJmfiZDB+uxKni0iEuMhL/4C0ndL2JVNalaVvYn9nX7pwHnIn2/AFiUqcV0iRbdUIeszpJAT13rTlVk8JM8+SUIFHweWZXEGRjqkiEinvO7RVHT9BDnmAv0nm0IoTEVd3k5c9DNEbK4zOe0cAPufuyKQDWAjd+c/Vj/sDbN72gGeciNTiN1euJfRkUX3qEdhdieECPpQs5UudmeoqHLncRp2YztBrkNDvXM4vSPVLufP8jlfw8GcwW3izHGK+8RbRku/9qTOM/tTpr4D6dUshpl+L3A2GdRW/bXmH3Z1G3n1XEcH+Um4mGHPdOLnsS1NKZB26YOI3QLYveANDb+QqzgCWmG7R7uWjj66YnnvUrdw3yi3plyZROWZ7bq8/JykU0iN2MrCSdywHmy/XQHrsiVMojCKkLRqlRtneLS1/iHVY2mz7TaqHCXGhXHVpD6nzxzvJjAWJWvXvp5j/Ya7anu0xEeZ5TqAfGA0N5ZdQE/Xtt5dci3Bs1V/RxzI6OYIqANPwHRuMy2UpWHsjqYOnav1x5eLa42LXHdu3yt6kPfB8+YSK2rVz9tlBeMSJYn4oWSfYQtJswqZlh91+Fz/OxSfnYK3Xo72fGnR5zROpY8pK+5wu5Z6YWhNKazW7GOP+n0a2Ehrcax8jsdF/WAqEPlTVt37tHTLBvaL19qnmv1hVC1+zU3HdwaVWWzU/ofbd/r+Md/r00G80QYcS0p9ank/NFj7TPM8iqGpBW7PU/+fQDnMpM094r/C70g/6oA=AQAAAACAAAAAEAAATg4AAA==eJxVl3k01tv3xymkkimRISEk4f3Zn0eZydxjeBAiZMyUUihFGUKGkrlkuJRMpSQN+LolqTQopa5y09VtdutpuJqH20++6671+561zj9nrb1e7/fe5+y1T4iOBUdAIDWlgRMBH30fSPc54+hZHvNu2VKoKBOEYhehtjgQqnwrxBc2Qs/QA/xnTpjBt8ONU6E42ZGKlSUb4Vyaj9z3PNTywrE22wvBG3Px2MIOrNxuLOIro8VZCFHH8rBgGg+96zdhxI8LCW4u9PhOeFtgixyjIKwXNMZPLZpfdJEuqUn9gupsduEoDaY4I+ymA+JvaeP9OWtI1MwGd9gBs2xZePcAAk/moXX2EuwQ0sCbrulIOmaHvtZlMG/0hfZpZRxJssIT0WRm19t5KA0wgnW7GBySTfBCYB68dipj9ca10G0Ohd6ORHg1LMVZ1Rhsq4xAcaQyGd45Q1ICm2Bp5Ip+R3f6mCfB2Rp+DzFPJ8Niki3WuwVAfUM0Co7uxONwc/QnG6K2aRHCtBxwnjsPCmdV0R5ohrW3jDH2iwIiNBXBldGG5yVFuLZOx7QOY3SHm6J4wAvx5dnIyNoI822Z0OxZQbm3D5HxYmUa/Y0Qo7wZnWpi7M/8fOEbgb/dFGPr3GDSYIwNGy1xYskcveP5izFN2Bo5Jt7wULGBQKYaOKPf9AImu+DYeK2mfI5Ev8ZidAnnosOOA2lbb2y1tMWaDx7oal6FLdxbyBnNQbt6FfMfy1IEZm2mawoh1J2VhKvfVmBqs+3EXTFStEXjXQ3cjHTH5oxtOH/JAp+Xe8DiiycS+2KQFRCDZZU8fHxjBealBWZ4GaKs1x+Njx3h6sHCVUYLl82B9wctIdWhiehSHeTaheNgVCYqxuMHp67HA11jEhhfeWw/ee/Vx67GCrxcJTTB33dWH8WVF2FlaI+GUH/sC9oG27p06DRxEdd5jtxNq0g6uJMt+9MLN59qw9xsCSpOc1Eb7AMs9sXHHgeILFbC3PLx3M3PRme0EsIe/YLbMutx714BjGuXQeBqyATfefQOZWfvZeREw/C6oB5d0buhvzEHrQdK6NvWRARt2ITjZwpxNioeikMRKPcqJ8MNgkQPphC33wm9RSbQ+HMdKve4oONeONSfJOPkW0ByYBrU5ihBWEkHQsKrJu79utFNuLoxC5+TTkLsRtYE31RckBUOfcVcbysE98E+PEgwp8OqekzTFWFm3UVH0k6Nx9IznfQzXvJZLY4USU/EzRuxoOgt0hzdCmfcKFiI2XZWOCXohTdHPFCpY4k6+Sh4CEZiz5vjnJm/mmPJJWv4tgTjXnorYvfI4O+uPyhGqIpeRhuQxYHZVFUdgbALhxiNxmFq2phCB37bi2f8fGp9rEEau9wmmGuaJNi8MQXmUdIrHE87RwddV9Fjfw4eZnPwYyQEBwNj8Wm6FhLsx9/DPDW0qTgiLddowrtcpAfeqe/Cnr35EK3xxjufCEhNamFaEuJppt8MWno9nfwieCiP+cyET1Ei3A8m8c/2lFo7myapXZjg3yqPJeVmPrYH7qAhEyWWt1OHoCNFC3Y2osy7CvNebkbLIi56XOwRqBqAEwM5TNsJTzQIZeF7djVK/OtQEVuP6dvlGO+kVhqO20nXm8aIZytHn7qj6JJ/ASq0dSZYMvjO2Kxwo7VTTGlvssvEWeDbPNqnZIa/VhxEZtJK6hDvJqboPiPi7kxRzW+Rml8GXmkeLgbl4MivXGy/bAz76TLYGxqJsLZgaPTEYZjdgJPukTj3qpNu56mw2SVz2dCl2TTP6BxzfrY9XbauIAGPdyg6dYM8uMpsi0oN2TfOIrdtZhRw15GuORhSVCJRVWEWuG9LJ3QdlphNwwkNjGVWEPnUFKKF54TbXjwMShhgoYUF9CzX4/tgKta+3wFP3wacOnQFne1udKjKh6x+zafNAo401qJKDuniNG+uET3eXkmVC23pbxM/ts9iDb2QDqLKnQvpTLsz+1BFgOb2i9OmyqWMxupa2rcghhz5ujQvI5/+ylAkkRdStOsHQ5Hv5GGq4YygQS0YbM9A2+GNqLYtglhXA2QqHsHklTkb9VWT8eM3UKWOE1Uu8KDtYna0lpWjHn0FWvkjh+Y3ppGD8U1moJVHiskKFGxgQs5j2kSZw6xmThmesgLsI+9UxuaIH411X2X21iykdv8I+v5bFympvWaCBo+QfeEMfDVaDN8/4/G7fRBOJRfCUT6F/Zm3XaF6TJprGR0VtSLrnSnk9MacHiUGk5TBn4ybnCmV24XROtnvjG9KAJ1+QnTr1lXSiw8j/YomSmqbzr5qF2Relj6m3j+CSNagnGaP18e0SYrOaKdRX4AfDexcRzorZ+HRkcVoKfSEcmcmTH1P4OankYm6hbVOYw8rtdBcSyv6uCyX3GZb0obz12mkzpcmKafSmf12JN6lRi6iG0lpfgAZ/5NDfq3u9KybR+WLTtAdQ7CWkl/IUDyE/BXVyecrj76dUSOd59J0NEiQlo3Mp0ZuEsc6Wh1l9oZo67PHbLEMtLhOneD3/2ZLe2JlyahcmTzSGfrSFEhfMlLpH5X1lFl5k0xlcokvK0GNx51oXS+PukSn0oFPh+l5ZiHNFBWll4KXGX7aTIr96E3LoxaS3Ad1+rtaihJK86nrqgabs+EQCZXdhKzq2PgbtGHqVHnMaPtaJk+1Az/5SnYbWFPJk7T/qhCLu8X0uvgGNX7Wp3c3gqhPX4fcZTOoL6SO1IqmUkpmPTnfSiXrkRskbFNFfZYb6NjIFVquKUrhofGU4niT6ZwlQx5X7Wjw7yvM67Bl9CzEg4rMJLHjtRky5P0RnlQCf54UI/D/1vtJOfTgLYeKrEVI73EKlYRbEyb5Uq6DFOXO5dLACnF6MzCT/pqlQf0uiTQUpUs2cdH0mRpIaGgn5TRrs1ofpGn/t2o6cs6GeoJtaNf81ZQj3cF8sDw50bcLfcOQZZKPcH7JRC/8l+2Z8Y6JqfudCTY7wxSL85nKYgPa9C6BhjusqUJgPf0TGk6THY6Qlu4LWnepiKS+1NA11W10JX0zxSgYka/aV2ayey+zIeYu43deggaGJtHwC2kakjUgHQctKjg9yPzk3fhoga0JW+HUlYl3F5Qm/MdfGWXS+MdQHhxPdkVi9Cwggzk58wLzi/xhGhjjkoT5DHYGfzMJ3hamR3dTqUK8gP7yP0XPm2vp2dVjFDe5jHbP2Ed6PXvp3Og1qjJqJJ9LKWR91YfCUh9TRe0F+t1lHf3X73/3Go3q//HPv+JEW3mqNL+2mcm9l880SaaRj2E3HfZMpgyROdT9pJmN0wkkZlU1Rcy6QINCNqy0jDNbuNuTfRVlz0oNeLP1/iFsVGQ8m3w5keX6Z7H3t41QUdQKNiFqB7svO29innp9yhVD/pM4NS+ncqaky/5P/eMPgV4NetIDvhId2Af61n+AGTj/g/mUFE+mc8PZ+MmS9HucCU1ZWYASwcWcwKEh9v5XRY53zUfWe6if3VXaypp6HZ/gHF1Ty/a4V7NXtqiyZoEFrHTILnaB2Fk9G4+n0Bc0xSOVKNSr/grl5aYTGt7mbWYazujTQqFtlLC2h/EU0aa5PFnylxcmYdn/4PWiRMb0tTFE7siTvn0kavY0QyU1BiENndQyWAafEFmO7uA0TvQORc71sdfsXbsnLBN7iY3L2cnyfWvYRUuLJ3TZ5UXCz9wJF6p3YNmCXKT3/6B//StUyJOPZAXZJ2dST/VSCmqeQ1+DvjIVfVnUlpONyf6OKAkZwrTm5bA+64OHqy3x5nkU0uaugG/cVlTfeDwxs909PY2Z2ibE8VunxBZvPMdqzKxm9yRas0f7e/VcxYWxfp8bPHrdEVdvCj3z3yjRzw98zUAaltxCUj7KxK05QOpTNImWWpGijiLctlvDvv0lk/L8IBokbfHQPRZmU02QvicZIT/EwDVSwzVbM8TKz8FgchiWxlTi0pyzuON5ie1NM2LvrGijC7yHnAQdCTjKWaNcZhXKWgoR2OcPBbs8jCal0eeIBUzTm2XUMU2E1VBdScWyjYy9x33ylyrBLYFybJrDRWSxBu4NyqLTMwKdS4sh8EcGnC1XY7CpEW9G0/FtpBJWY4dwasoe+HsPwUhwKzs//zZJy02mXOzndPjLwc18Cc4eJny4aIZTh9PgtVIBArXp7BOV+4w+2VFj3GTWzSUJ70QqmOEXWlQ3Ps9edomC4/M6HDx/BNSTDqFAF6g07AH3eTEOf10L18sFkFULBy/wNLrWj2speARf7V+QMBTOPLqvyqh+HGF6pAboyx98PQtPdRyJMUPdHXVEfTJGSa83dJuWYI9JOola9TJxf+nB/aEtni3Zzfh9KWVKiw0xK9EIoQeNEK25Ar+kajL1y3URtFwLIufUIL9lC+TvrcRivXpcP7AJQXt98M9KHjKrtsLxVQUCrXMQXSLLvJK9SLHt4iipisMnfhfL2XuY8yGxB3kxTlA5YQxR+xn0Ii2VaesaodlBqtRNt5gugRDctNLG4CslRPS44smMABhMt8aZrCVIHfdt9cQc5GWCaxl6eNo+/p+UUsfdVHlkzzfAGrn16M3bjbb9dWgabKRCXjezylgEMSOyeLjQEz9CTeHlEoQbt1fjxOAGfAwMZLpsnWiUO5O+X16JsDBzulknymQumY/Tva6od1iG/TmGqKjyBl8jDJ5N2Xj6lov9pi6o0nJGSX0JMryEYTSshGe2UXh2Mg13budAMN2CMQj4t9elpvzxQwknzWbg875wuMs74vg2ddRLrIWNgjk8GjhkL+MCt4sLGGXp3dgmVoVG1h6Nz+MgFuKPQt1QLIh2wKJaP2xOl8NHQRNUmdmgSUQLRw3c8PukmfjnoS5up3Jww5lh71+Xh7nYLbzv5uLOHSX8H03fG9I=AQAAAACAAAAAEAAAvw4AAA==eJxVl3k41ksbxy0VQsiWbGlBSiWVSJn793se7vtBxaHNVqeydfTaHXVKQrSQEKUiWqSSSLTQvtDJoUSWUlqUJSkqFXrLe50/3rmuueavuT7zme9c98yUhI9mYmJbIm6Z3cI08Q/ofOUJWr9wEEwbk491A6r0+ctIOu0ag+9stuCtj0g+Wldx5IQi9IURlPUxCaVkAjF/dwb6a6zB4V9b8atuPOqteouSqfEoOqZClj860KC/mLjb6aS54Co2rniIW8vm0kCvCmkH38Qyszm0ap0WXTE+j689i/DXWpZOE6esFxN4Y+V29r5Ilet6n4rp0WfRx3An+prmY+5Xjkayh3hHKQPbiieSAjXhoEkU/pbQhlPtJpHEFnHqiDyBsrOuYLT2CNoxWI8l954L5jjlYZHnPvy7VYb+XNmEUqVilB1/gJ5H30W+pAR/u/4IC5pfYbtuMcpObcNy6b3Q0awCsS890e+NJn1oH8klHQ0BkwQpvHFjC9k21OAU4QUMEGTirePL0PhmDkbKNWJ4WwauUo7HT4m9OKnLioJ0f6ClbSz6Lq5B581aFEyjqaxanELPxeC3lns4anI/uvu2Yna6F75vlCCZ5HU46qasYPWlzdxTGA0+WhV49lwlptmlDGWVMK8H50YUoZftI1yfLUb7J9zE5rrvtrWqE2itQQnm1eah2akkfLilAxXfnyDlAm+8ZvMQ9zr1okP+LvRXFiI3V4Ya6oqwPuIpmm5+hVO3duL22ak2Y79ux6XKRgLtyzvRv/UHC+5+DosXlaHN+UsYvCyX/8WPUn6DC28Yk3/4UTRY6YiOrwfxoMshdK5oQrciP2ya54VS38RJSVOTFp59iyUL67DjRxS22mehw+47qOZYgS9ejqK8MYmYuS+UpM+LkVzxFgyYeRdt/5IhNbscnPlm909XMbFC50Ps+MtkWhPogCvk9Ib8FxYo0IjHy/GDWhEWNh7FB9lbUCBcgysNDqOrwjW+2iiQpS9ShO5nJ7HZAmiOUI70DQdQWacELYIf4MpH2bj4+jzChYo0YXojGsz3FqWMjcJJvQ40xkGTIpefwvYcLfjFH35OHAKj4gSnNu7FFgUFLI2fj5F1c3Cng7zg8NMj+GxLJH5+dg63Ntqjo18yQo8Hf/hjkp1u5EaWtaob3XXlydnnML6e0o/ztRJwpcVeDEgZSc5980hucRUqlDpR3zYT+uVluCIAl+TuxxkbtbHwU8kQP21bIVwN8RMafR6P8ouCsPxsnWBaYo+NPaeM8pfHCZpDYzEJZwztS+UKT/y0u5D/NS/3xUk4X6sLx14/xIYwRwpSkKOqiCoULvNHq6D36KF5GzsOnEKbazFMnh9Ej+r5VHUrBmtk79ucGf+EDC+7wSo3VT4pfTL8sF0n8DihgZRYyrerB4Jebj9ztm6ymX/pMZPLMYEDpkeGstLXX8wKnG/Z6DT12kcHpYBwwjjujYwWLWmWIEX7M+j4PATrdRbQA/YGrcxn/Mx0N0oX6w65952bQlmz92HNpSv4YpUU/dNnizsjvwpmehyGV7NXg0WKvSD/+0XU4l+AWdxyTnLWRFh6dzZ0qpTCpibrIf7qVgd22mUOdm8NYa/cTPijP7rhbYw43PMOxNFF8WhpV4blehfweW8hXn5XgOZZmcL4gtWUIpuBl5bNxoyTuaj1JAs9JqmS62QToXqPi0Cx1hnK7NpgxMMrXHrXBKy8dmooF6OnZ8Di2hbWwb9gsdHJQ3ztMHd2eXQ2Hb0wDveV3GEPft8LyTLhoLfpGZd3WwrLxrtjn58/7nDfgHKG6jR5WiPu2PmdhvXJ0hdNXbob0ohjl1WgastHnNE6wLKCT8LTnC62wvEq0zd7CKPPacNSDwE/4o21rfuhETBw9QJLmGsAage3QVhxLttxzpkZFXhzz7pDBDOCPNBtJ3K/1pUzaCV003PhDgk9QfH8flzR/B3l313A/rwu9Dw6mdrUX2H2g1Y08D6BT859RnPrDFwWngWnf5fn+l8thlXe5twiPwluckUm87B2gKvmG8DTdQ13FuT5TdrasFpbBR4n6EO68gXmPGWMQK/Ogg/pemQdksD4j6Yx3PrABM6rcyG3a4QJ5zLDBTINRDDMPoZuROeia74brY3ah3UFuVjxNQdb5pjRsah29BS84y8ORtr+URjAEm5Mh1UGwdxO3zTo+buESZ88xHyGZQE1q3ORcUqcVm0RJFVZQVvtV2bZbs9OrifYfnIbhj3fChFVwwVroyX5Z5Ml+fqxAaC4T50rr82Ax7LhcGOPBsi23yTVBxdJRduGnBqMyEzbm7KVLYcylpOSs5eq0IWRPgsgcR0HFnUDEN67AywGNWBpSywcWJACkxYpcNGnMuDCCXkoFkWxw9tvWxVO/WhlLHzLfFIt8e+KMrDRMOXCDTfAFTsp/qZxKeu6vRD+XuAMbsFroCzsFbWEjRKt4J0pwEmdpDeOJvm+qCF+fOQSwemQBJi5eQ0cnlXN3v3wgUmb/gOSa6+x3HeRYLrVH6SULLngl84gVMxiMuuKmUb7Gyuf0FwrZf07VmM7JjH7ZDl2U/gDusckclvy7Dir6lR+6t5YuNxbyHxMAJKf6oJS2W+iWrXXNPw/cVTy3pKaL57AX/xnwgaWs6iaKY6NAt11/az7yDmY0psGc13yYaTlTrD9wxo6pplwedtjwKO2gIkZerOGw5PZdR9JpqX2AEIGpnF+S6K5hrcLOF91aVDMnsZLX63iHmtVwATJMSDr+ifHPe2wzrDZYb1f0dbacFiptf6tBOvA4XNsf/En3hohCMgbAytWaYLZ0wOwJjwGxGpk4XTgeTZR7RVbvoiBQcs/QNt1IPuWM/PK77LqxCR28YsCU59JsO5UJ/PSfwOylZnwOuofmNfXyOle7uSimRBO39XnlMoR8mdeIXH9+7T0fBo9rf9MpoaFQ+7/tns7gqDLKA227a5hhamy0DfFD4aLlkLdrhmQb6kPtydvgMY5aazhehj761o5+3bnETtSthLqjscBKB/lrn/2hlfF2znfJR1soPc4RHss5mQ6YrncvEX8WH0x7lftm/r5IA2P0SBvm/ShWvgve/V8L7i0chj3MeAl9BQEQUSnJLc0dCFT6x0GG822QpXYSJih0cR+e6nHBjQSmbFkIduzPo3JNy8Hy8qTwHynQrv7MTAOS4HQiNUQ88iFVd9Ig9pjB+G7aS/kBQ4O8ROz2ui4TTR9TSiiefbxQ/5TYTtc2/LI1sFpEVySaGeuW9O56RJmnPS4ARbbYs66rn5j5Z9mwMBcQ2BvMliKpAtT1k1mLbltVjXzxRin9NHqXulIFuaox/Y4HoBUtXFgzy9n/1EUsLm7M5jScRHsfR4A//P9X587WvR//kozz7JHi+tZlak4d2yUDed/Zh9Xv88K4oSdTM92HjyOS2So2maVEijGguYpsDGHSpnEplK2oSqJbTDPZjrGN9iUUe9Z+QhZWHpGB/Z8CgVbayOu0Pcy7AoXwb1hDkP8jS+9RP6Nu8Bs9iu4FHzk//KPKcpkSzwLmMeZAmhf0c3GfdLnBJOvcYuXq3D+a6shc3I47919jOevzSdp5sSMGxDidkQwP6dqVjnrNZMKTmVqOgeH7ueJiz6x39y+sbATxlxu6h0YMFMFyb27RQ2GS1Al+B6pf0vD/r3j6VNmlegXO8BB1u61bDDTn/4XbMtU4s4qDAP3ihqwzFDlTAeFpNYzSnjpmw3FHVYVqhvJ0cZ9zzHbJB2LCpUFLVcP4tsOUxBpzIJZpmJwLjQCghI7mPj2PFZn0QMD9TdZzNiSIf++ST5kPiGIIrtqMazpCN3NIfjX3/y+O/S/+M4sjl9h6LkbfMpkOdt7R+BEYpKg4Pdq7IyToeby9zb757eSy/mplOvgRYNKI+hbfyaVzbKn2NQ2q1+MVdnXRaoWirBDsoHT/KYO0ZwmJJhN5+oyN4jOxJ4itc0W1JW9jM5NXEpYXsGqV8vbvTz+lV1ccx6SW8aytSVdbPm9JAhwHc37XioWmaeOo2AfNWEhb4cfj2mQ574rKGq0ITevZ5hvVEq+L+rw7cgxZBmlT6vDP+DDvw0o9KAYte0Yx1XsPMrNGmzmPifrMjlHddGB78oknDGH/J+34UC3CrlJ5GDTYzPYa2pq6/9pF8vSHws+fXmsq3cYv67fEXrdgtG/dhwtd7GgpqMjySV+Jfk5XUX5CFMsL3iKfiqVWK2cjL9Pu4h+3J+o8CkZM86qkLufPf0VE809yXvJX0g3tZZQNGJfPmyn+6e+YI+ZDuXuHUHuP/9dqXYpVFQgzVlO8SHOdh/TeDKBKUW+Q/UuFb5+eiffVzCL6nIkKSP3H1SUP4Y+FdvQ+fkHrOuORtdj2/HBcAn6mr4ZDa5lov/P8V1NJa6vO4vu5aZ0KGwSOmZ/xDXWa6wfM0feUzOb7mcb0drfu/Gi0S5apKNNojkPUOqiORVrOcEF3z64kj+I8bNa8H2iMa8cUSfwduZo+bTx1PPzrX6oQJdK9f+gHbpGpBm5gg7ImJJffCUOjzChsg1h+CQzCQ29GrAh8RvOddWm6PT71LO1hB78YYY11fL8o8WPKOe8GcW3/gWxf9azba4DOK5/DoX0/jxbOzWEja6hgo0Fk/iTjbxAU0tL8FhCmmp75lJsViTNuN6P9V8uomqlFqkbPMYLRRvJuVed2M8/zaU7NWjidZS6X8tRfdkCeq8lQ73dQOJ+bVh5dz6Z9LTyMk2V6Kawn8y3pZJOaSc2p0iTp8stTBj2DmXsM3Exf0I407WN574oCnNXP8JR7tsEVZ+ibGLGTiE92VMYZ6VKrdYSFBHqj6fSsrA6qxDD5duwcJoaTTA9jE+E9nhYegmFNsbRstujqajuByr0T6Q9x3RpzKom+rfurQQFcpq7iQx6YtBjfAM+uSyiOps96N55EtdbVfCilQdREOlt49jwHvmQ9Vhs2oYLrt7D8x2bMEhKm9ZQMm5dMZv0zDmSCPyOz7uq8KmOFDlYW1D4LG1RpqwlhU+aR/ecrPg/dT6SRfwuMq95jS+0evC/UGa1tw==AQAAAACAAAAAEAAAeg0AAA==eJzFlulDz9sWxiMiTTRodAoNSClqrb3X95dQkSFxSERRmQpJyEGlgahoTkqjSlH5kYqIJEqGkhChzGWoKxkuB11v/P6F+2K92W8++3nWs/ZeUlLB1lL/5ypyXUknmmPJ+HEsOSwS0V7/Z0zFT5dNPWWNLgNbeMAUc+HmGnOhQ7GedBeeoL6L4+nb3od89hFHSityJEEvlJ57Kon2Sydbbf6qJHKebyB4HXWkrVYnqOPSXqGldJyg75HLe6L6BKqJJz/9Qhqr3ML/8Je1DhOWbBlLCQ3bKSmhmt/JdaPQxcaYZCaGk435UDLdSvTQL5K6OjPJWne4sOSMM+VAG7FhtsLHl+pC3Mhzv69gQXUePvRX0WP+7rYZTdjrRIM8nYXFJu4CqzMkoy+lQn5QJOl8dKY9FipC+FE7+sNP+pXLtbSMqVrVWIj9q5DsbV5ylYhmmNs3CSb1D4QRG4firKYuXry+BJLNHvIcPx8KD7CkILksejHGjoZMXCgEJS/lbhpPqb6zVDg//Cn1fhwm9Gt3Jl01fTIZt4dULS+TxycTGmKyVDQ6RoF6T6ZL+F3Z7iTrVE+bPGeTtv1kEpeacJvi4ciq0rHLpgAMj8XypT5lYHD2kqVjSCGsnnKS/5yaR8uDtAnNdlBcq67QNidGsH+OQtyE5TS/Gdm8REXqTdlPF6TUaPGXqTQm+rgwUjOCZidto51XagWtNcsl/N1mLdw+ZTUVjJpM29Z1CLM8l7B/w5Pgu3gQXIhbCutPPWejFM4TbT4FOW4X+KA0MffPsKG+1fqkPiCCtn92Fj10cxKiwtNEP+ymsMghfXBw/RWY3b6aZw3J5x/kynj2/Ud8RGcEzxuTzZfVS1OpwQlJ/7WFUq76XJUmjDAlktkrqIRtRo/4oZiiaARDFUth0pLz6HY2jrV+3yK4NDZRvhfStP+YCZ+i6ylsczD9cHMSPf2xjD7aeVG9ehbILxgKR/o3gXL8XQjNUqIqpxmk0YOiJyqD6EisDaVMtKC/H7kJf/iaq6Qoiq2k96bGv8+krOOCGE55M591GivCutpYWDzpMDxIr6e+WnN257Y383c/g/1fxVPYh1tU83YPblS3xZ3ifeDwo54iSoph6+h90N5mgufUo8At5jjvZ8fp8lsdCru4VQgumkn6j6PJ7+V+if8tjrV8oakepSUepJh8WYpYk0j6qRGQd3ACLkzQgI4UD0i3dmTVM92wqDqHjdKM5uFfUzHz2DCcMC4FR3RbYs/gJkss9YURnhnwaVEgiEw6LLP9M2GIXxr69LRQZEQpt5FtEF7iZ+4xQp50qo5L/OdrZ9LB7KsU6BZM3kkuJJ0VLZS8msIPNNbCuJUh0GMxHx4dHoMpkR3oVX4JZG66g9pCT+g2Hs1TF+uw9s+h8FLfAl4sWwaKT5fhzonRUJwxA4TxyRga/gqCo/Tpw7hX1PJwm+iucwbNv6FAB5LrJHyZxBKukzOWNs27yY3GzSSNVin+dJUXq09RxFPxYlBonsy2aTZC12oXnNa+CI97S4GFzGEICxmGXlXe0OXtCjW+Ly3VlNuhr38dbLu4Eeuu+8J8+fEw3UAMNaoH8IbfQ/yg/Ttjmu4UvCnY6n3jREn/14WdFJqaI+iUjiIVlnzjI+9WoOem2bj9kS263cpgYnMj9LhuyEzVg+Bk7GBY3i8AVO5ZswMh+bDPIRd0wytZpf9EMEsfzlyfH8cXnWdxye5QPKmYACcXiS3bOqZA0l7AXyUNcGBdD5h0hePX14YS/uQt7mT439fCtN8ebG0xpGVFw3D5jyY8FW6LcbHlmFfpjPsXy+PVx/6wn1rAaJYMOB84Bm1eA8C5Lgq+rjrELnudY9cHGsGVKl18O/QAprvsZ3FHY3H4vAR4ff0EFHV3QdCkAVjnKQbZ/xhic/lh+MO/r27Ff2Yk8dNTOuhdgoXwcm0XlJt+guNeIWD//jFaJcjhDm9V7LS7jdOOCHhh5Bh4HpYN32uV8Fv6BZAVHHGpjgXmaI1EvqIYxq82gGCDI/znnKVCRWAyPii7CsuNN8LGhdLMwXYvqsQ3ws4L6RK+R2I3S7UQeEynPe/RcuOVz/3h8D0tNj9lCcxti2QDx0fim2ltODIlHa+MsObhzcOwUiRHaZ4JOEjHC8U5KzFwELFdGoOwf8DvefVQg0P/frMcWrMRYpodwKT/UwxND0XIRrzkHQThSf1ZXaEHSvSLh1CIzVE+92YK957uiaarYqClqACndd+BlAgfvFV9CzYsa0T7rYPZZD0TnDQ7GEJ3j8Vzcf1Qd7wm2vX0Mua2ByH1EJT/08203zIcV8thzQ11WPKlzvJm/SiofZCNHtNvwPcnd3BQnDy6+uyW6NfYdZp3dhsIrCaWcguOQIPvW9Bwmg07y27ChbcyuLhgEhrfuI8FLzQYM/+XmQgnsXXdRNS/PxOb19ih22Rtlni4DRt3VUKvuS+EDtuHh96ZQOQTR/gYZA3b68xZ9o5IVJIvx41broG943vccNZbov940ThuuqGCH52dw1/b5YBmfjffmROLcmabgGs1M9mTo3lzaDCrXp3I7Letx5Q8hrt8d2ONDqBmWQeOU/BAYc5ldArVIl2f33P6TQ/erOmBip+zcJVyCEZsiMZF7g58m+ZENj1MhkU6ibB8riL7wx+VfZ7POb1FiCqLJb8D2bBNPIf0ihWFhuXSEKUyhEl15DJBvAj3t45Fmy3XgTso4Gf7tWjQJkaT079zGqCOqp4l8OjoGBb0TxIUf93G5L81wrQDupj5rh8azXbApe3doKygjJt1lPiKhWWsi3+R+P+mx4QP3XCMpwXa07xf2fDfha70d9IyPKA9AVOOcnwx3QbLtBVYXsQjaDsfj4nak9iQ3R+xtXoBauvKY/PbZi5nFYB136VwN1VAXr4ew25jHmhwDAfoZ6L0xNGiI7UxLPNTEppfLYMF8+6AhWuPhC9TcJG/NFYTmK0iXd6SB+bjs1jVqghMV3lq6eGvzS1cd2HT5SA8bBaDyecNUaVhMJpcWM/8BudB3eZU6AhWxeOZ37Cp+ziUjw3BHGEBau2xwGK/XbhW6SI83FuMir8yYaWeM3ZYZ8D6p2UwYrRYwq994MUrp7oIU0POiL49ywRl4zQ+OGMrbjzVDys1P+NN2a8Q8VcAJnbsx65RuWj85SDearqL55NkmLxhMfrEt4J1bhkYLy8CtKwDP61WqFsPuK5wO159cw8rXMxx0whp/LjHEZUrWyEooZFZTZ0tef/Maj6S+N5AwT0wgQyuHoHVSVbCVsNb9Pw7g7QPaUAPciDlqQVLeHMfrYfUwxiPeDa5Oou96fQB6Uf78JfLDV7kUcXMLTS4/RNTflHak7tfHclbhmbwf/Nt+Nss4JYP0vizqjB6cj0eTcb2YadKf0n+BtxW4QVBemRusJ6Ld+VATfFn+GD8CSLVVOBTuSG2Z4xGvTxl5urzCrcskkPfSa/hWos/vB5xBH1GZbNYwVjYvqSJNBsW0D2DZDpyZT69SXOnYj0lUa1CH7dNjCfbhFaCcQX0aVEhKU7OZjvvzpTw7x4t4ddXBdOmg31CtesUPCZbDJqX9+Hjpe5Ar2TpTs05WPGXN15wCEdc3oLXo/Ngwr0d7HbIPfaBHGjhNWXqfDqYDB6HkchuB8XOWitk1XbzmQ43+IThg+jHqHKhKFFE7S876Vd5lHWfXqfw632h5P/9mnuaN+TfoTDXJNJsOkHvs7xgwpM9cC/3NmR7rgOr3sPwy20ezrwoi3tSY/CSug5O/r1HFFaakv/63VR/2pvGNsiIBqdWUlnsdLJsjaJDH2P5N21tMt07iw5vVxWEu5V8an07/yY7gHTva5DUmnaJ/gQ9W147NppH9qRaTS8YT6165oLaJSO4mmWHX0y8cfFVfdT8bAcNH7ZiR3wP/O3gj5W3Wzj/GUcG7v2E+JYV9FMhl9q0tguF7rKid22mwjP5m6Qr1hBSlgMZLTvFrwX7cmWnv/lXrsYtFtpw5YQfkv1LanUp1xs4i4fPieGeyqncb3sidzLIhAYnDai0XYGvT4ZC2QNHVNU8xB42RItuzJNi/+515D+ym/j4w2do1L0yPjzAQeg/dyuXq3IQ9P2u8cBrd3ivsyYV3Yuk+UK2KGi3C62scBKpdjlRgJwRrbxqKeE/+HGOrw+bIbxW16K33weSerI/eaytxpCq6fg4QB635iaiLx1jqm692Gi+iq1OC+c1LxXIKDiDpOPS6dqcYmHTQX1aYXCWpJNForr8R6S7ZQq1p8oJ3xv20FBhPyV3y9EiF5Fo8D/JJN+gSJoZjyX+f7mUSDtu5Fnf7/Ll0fsD6Ve+O9nCCSpIDsUZLwpR/2wIU5u/g/YFitnGmkd8fLUlPfa4zhVXzaBrflpUWmtJiUYXqSQzlpQUTMm610B4VZFIjia6VHNbQfR85Qd+x+8mf2jTxz+Kc3hXSQ/fmHtLot9V0Vh4Tyco5IwSDTy7g6Sikex1K3h1xTNm1kgszGUxtX2t4l1eZ7iSOJZvO6NI3b5n+MpTirThejbvFVlQjd8ZPrxYiVp8kBaJh5LabhR6FZL5OxkjHjC8gmnumMtrUwWu4jmGr7MI4V5ROyT5/3/W/wBcXkOhAQAAAACAAAAAEAAAxA4AAA==eJxVl3lUz9vXx5sHjZquJuqiiZKpUN/P/vT97N0gKnFLFG65XTKVKwqX0i2ZCvGlNCmkkZRKVKY0TygNN4qUJFEUiR48z++31vPHWWets9Zerz2d897HeyiCzvcJMD7qNlaNXEe/rI/YJbUJa2YOok6nFDkJCVORwwR6lDeMsn8N8nvtdckzT4h0HulT66JW3OD5GHv+SEDNL9Xou1aEogcn0qbVYlS5vA0VXpWhwO0Z5kcb0JpOPdp2oh65UCF6VGtEdrOH8YRPDvKY43T4ozzl9apQRXk1bt98CcNXKZKn+u8oKnvKKsm/AdfjNzRcZ0jJaz6g47J5FNyoQTwXJcqYrUQOpkTHJIwoxH0yjbxVpZFpi6hOQZpMSZFuSGiTQeVk8m6SpXmLUjFCTom2npeiroW6ZKLtScXOltR5dT8lusmScfwgTlh4C4esO9DT7D1qT+1Am4d8mL/rDvvvggY8emUQ8woiUdeqEq+LCLCzS40Uto2i3hVFgh0y5PlBgpZdVib5EqTdL3sx012Vvr7WJ7f1mhSvaES33ITo0yl58luynl5fd6J1lrNpEfsNe4qsydFmGOM80jFz5XVcMjcWK2sicHb5Zjx0INpSad9RoLyVJDYzF72yeoF8n4FtrgXN0RKm4j0zSfLYG3z3ph97gxyoKWQ+Tb8kRyq+U0hwU55k60fwME+V8hvl6MkzaVqzZwy9wipwm6USfUkwJj/PKaTic4jKwgXYkxaJXjab8aRSHp5yNsAnqeGotnOAWapRgaUG4qR6U5oK29x4MddM8KpsHJ5OmUNRxcrU492Lf75XoA3RsuQqMCalJeo079wgSqZqUXe+NMnQc3yfMIRvG99iHd+XJjlqkZeWJt1hDUlBfjo5jvAoxuEzBs1IxY2QjIxwPrYI3NFwDQdCQrfHr6VftJIvdab7YxPJ79JkFJpRiewXeYr6KE3NN69ij3YTdtq/wrt6CtSqKku3c0ew7l8/MDsVQSnizzA8RZl2iTCUVtyG/l3VuPAvFQo5oE59ZmaUQ58wO8+YfksRo5Mtg+jVkYV6zfewz+0oTn+06Ts/aFz7jQd75YY41XEc1da1YaD2M1xe/Rzzfs1BndG3aH+tAd03ZSJrfBEv6BSg63kBfrfb77TzIhwJXE8yojL0tPMeOvq+Rh3DVzjePoZBXAvCgAiJDsmS29IymunQia9tDDDyxjGMtNqELj2B+GJI42f8KmwOSCTfxUxPIdLTnU5Ka5vx5h5v1J9xDPXNxjj6+gIv3nVnt7wzZW9oB+EzL/Wf/GTDUoDRdWSUUYEPXiXjWqt4FHQkYcCRWlwdlYm+AY/RbpcGrQuOoMcLE7CSPuNDo8u4IzsE41Pa8G2hKs75PdhS0tEcKq4tI2nvR7iRvxWjt8dBS5cxVC21oAWXE1mOF8oUZSUyP3x94WdilRt2+ie//ndh5mjUBaibd5pkPzQhq9+CxWUl+Hj1COptkaT4XnGKK3qNeeGRZHqtFWOLizHpUSgejjiFkV4FmKNGuLzCDE1cl4PHnSam0WMJ2VyVpCNnZsGbRmFmdvE19n19D5PNWwz1sc/ZH3zrMTdWaOU2qtrcxaQe0rL8KCLFrgh2Zye+T0Qz+2LMVmvFjH1yFOc2iTInjqHG1BqMyDpFj4xOo6sfDx19XFErUQrnd29hLJ6JwsZRX+ZFYzHXvtIK3g3KY/zxMHT5a8rPuoTEZMP2d6ug8TxBdMuTn2fbhmXY2L1hFBGUifv3eEJwaTivcHwcmgZv4C2bdagwfAzH7keibepuNBvJQ9cH17H0Uh69NszFVz4H0OMWh5O+LUIpkQVoJaTBTJZtBpPaBt4iOxt29e6vzHTuAZz4bm8lrcXP6m2A7AuFPGlTA3ZgOBAk7B+wyRfOwfWLk1hNRSAzVwFGLZb76dfcNXaUWFLA/P31PIjLnMP+M0lYebgA390Wo6xtR6h9xhEMTlyJMZ66qOKvhEuKy7m9RRGMbZMpo/ssm7l2NAlWuehCmPgkMP89FcoMu1mtL0aMRUmqhWBcknVcZgIBL0XYgJzp1CWswOkuy+W8u6aQ3uAsBJMhxjt3BahFJkHC3xIwd98U5mLDS5CyiKCdIzfx4dZienwrFK/GaSM4qWGLVB/XNDOWSzYKZX70Eaf7GDoK1sKNy2Uw/ikapsRuh96hFGaiUiOkFXTyNhzOhlAlFkaLjkJgUBiomrfBLIfTZDv5Czcn5jZ3wkQM+7YvgPwuY8Zuwg5Wf/US2PBSAh4KimDq0pvo9jyGMvqbcMF5DpuPqGN6Yx0nskaD+5G3n/xbDWDa1gGuaulge1YRGu5MhD/LrGH4QjYsz+sGLZdY2Kt1l9nrZM/oz66wbNc7wqg2r2OecOo0V3aAK7ZYhSqsL+ztj4AHS+XA4Kk1OLQKWAfLhUwVmrFjimdJ7oEXRg+uxeO/iKNJQCh3f/1G3g/+YFM3769wfWj004aIlnxIHdaHcRUJUC36h1nvrMEOj4mBRYICSwebGb0SEUZz2mvLGJ1lMJgYz+Rf8mMePNDmZTBTmY9N3uyakQdM3RV78NuazIQOzIPQj0egsyaf/ZTyhNZuzsanmXb4aq0Ydt64x41uDvh5n27UNTJNW03BbIEYO63GBj4/XQFex3gQugNhWkAzM8PElM2/egdO+nxmRu+OMHFjZUzyBU3eH34GoMj7DFvFq2G4fTarMvCBsTwbA0tyskDrmzXo7ihgxvYlMJbPa5maxhnUvE0bX0Sd54y6zTnTLfX8H3n/wT/Xnc5zGCiE+b55YB0sx66J54Gt/UZY8KYPPD9YsglXQpjad3Vg2aYFudNEYH+5FJP74hvP9q+lzJ4ZLSBapMwK3T0O/d/mwHsjZVCuLoCX84eYzg3RADOCIfUryw6qH6axKkfUTFmM9+9kcrFOk/6v9v+7Nj1JgzofBVbqrT+MicwBpqWPkWE+wdDxEhBP7QD91vkwL2AuzN1hDQX3BWDin8noyNZAhXk55JpmgvnaMWZF4BWorbjM/ruqDma/SYJdQv3QvSwEjgv9CbvaLpKBshvqLJNBKYMH3MI/JP/Ld02fzLoJhkBOqAFU1yfB313XoKFoFhMUkAm/BFyCCR3JEB6jy97d+IQJV5rLTA85w4aNtULD1Djm4sMLMOL4FJY/XcSWDzaAWq07bHrUBnfWDzHnnMJgWm4UjJ69DC3wB/2j6oD3FLVRv6yAq7qUzf/5lrGtP/Rvv+H62xBh/CerWPoQbKIzoMp/JgyslmL1g6fyH/CKwFWpF1Zs6YRcmaWw53YCz1/7LgPmG5hV80aYufuUwOleEWP7bYRnPRpiWd3oDOFui8DZP4a9aDqRJyxvyltb72yd27wOB+9oY4hKFLc3U/G/8Zf8JsZ+FujAvLpbsDirAMpmPQe1l/2w8R9N1j/6Aqsj+jd//9dlcMa0A9SnvIAtK5KsWic6M3+/GmeOv1OCzwMScCIqi+mrLWeCq/wZT4dAXhlG8j5tMoeS1IkgGK5hBLqPKeduEN4aX8j3iEvDKl+9/1d/GclauDmhDJafboRT70VYs/F0sE9XYatmZcJzvRA66ZzG2XRoYONZYdpZXsn1z5qGr4q90MIvmPtU+zt32USeky6Q58LoDCNtpwn3akRB8ly0JTgUW6oXvmVLX1+jATEXVM+1xZJvhVzDJ0fuP/3/Y4+ROgoBex/BDqVX4HJFje2cq2LFxZ+Es+n76cP5X1DiCI9k1A/i13f1WFeagRNN8zBDMxR7PA3xRp8MGtxO44ylQzmLJGGuY+04339CGT8p+SVPOkUX/L3XMEGBj8jotD19mpSPu9/2cXK8SE4iOpT3n/gL9Vtg5FgpzHo5hd3Q9Rl8B2/C09h4qNFWowZfE/RoPY1vrS/jr1bv8ReFQPTxm0Ql1t2ol92Dl7TXovXUCs76ySquwfI417nlCr/G/R6fvqTxE2tj+Pdd4/gbYl9Q/aJyLJ13Ai3E+PhuWBMlHi/92XtaFjOYDbmnecuUKyGiVoN1amqCu+3ZYEIi1kday9Ho+xyala1Ght/nFYkWCXrU9gynPEvnWjfOIoEgD72r0rDZOhTj//FBdyUGz4bf5va2HuTE6j04k9UTuN0KNij/YQnV9rTjtMXxaNdviht7zVBRWQvD+Uk/9ceyI4kpc3gF0Ueq4WauJujs0wWdkUkU5fwVC74Kk9agJDVFG9H+yhGcI5KJ1bdbUNsjA1GiHicybuiTpoT2g+NcyoVCbuVeT+75l9lca6AHf578TH7VIRnu4M5TtPCPFtT6PgPJnCtC7ZPH0fyNI8aauqOO71NIvN0DC8xqwG3/HPr1oQjsXM2gpLsLCbdX45352agTmoIHdz/HTo1EtNZKx9yMNHTnjeP2qBiEi7/huTx7nGGsjE0vfbiji7K4Sk6b+3VdDt9FLIyvdGgXX0M7jiYktuOA53O0NKhHoTX30P91Bo4llmNTjw5UB6dB6aL95JqlQ9l25jitIQ033jeko6WqZDFVlAZuipP8Vw2+orAkpRzoQbGbt9Ag+DqG5guTnbEwLewOwz3dkWhaR9gZWMidmXmcy/3tMLd05Uluq00vb9a8E3TGXZx2p7vj7OUf+cneBdzXOedx36RCtD6YhWc6fsMn5w1IN1eStNNC8OyFEPSwUyfrkkLc91mKDml0Y6CXNB0Y7cKwQ5X4xXMEfSwlaDCmHVHkuwbnSpGbbQ/WR57Co7oLUJBgjIamtvgy3I6z1cphIqeFUrmmNfk5SJHhuhY0lslD34Zy7PZuxDuuxpi37/s/VCgD9e81oWDuDRTZK0aRPn1olCZDdTkVeE70Id4RicDY77wCzUzsa6rCNwtzcZdrFnrPSsPpE65g/lxxPPxrKXqUuaBm/hw8pCTgNvuVcQFiB7nBFRlkZaJJc6b8ScpuRhTurE/9BpIU8lmU7l3QoDMuivxt99tRI+EynnrXjk6hh7FllRM6vY9GQ9F67LXJR/PeEmxNFKZmuRdYZXcRFdMyMHvfv+jcbEkn+w2p3rUaldkijHcMwmujfMw88xEniKqTYPE0+h+bUO1aAQAAAACAAAAAEAAAvw4AAA==eJwNl3dYD2wfxdvS1t6lvaj7/O5vEr8UTQ0NSvaKiJBke5NUNKWBiB4lq6VCklHGY5MHKWUUMlJGWam3/87f5zrXOZ9TMKad8jPSq36PMUN6qjrEw1SwvOW3QPWsMfbnSkHETRaPrCegfs14TFdTRU2jDu7AFGfGDsfheqD1rSvI2hpeTv5Iv6mC5icErxUaaI2ehJNh4qgrMIPpp0csOPo+izjriIIoLejliEGyVwLpIrYIHxxgh1dI4H2gKdID9KH8KKOqPkcOvjV5XKG7jNQ2K5NDrj2sHplh4wcBPMPMkfDjM6Mpurg8zBql9mJwClLFotP2+DpSCe0ffjKdRGUEDrPEzy4rHDgug6BSHWTm3Rfk6JuhYp0lcsWk8W+ICj5/k4Gc2xW2+8tIxK7Vh4XAFPW+6nBcagrJPg3MzDOlqAs7iR11xayBYVArECFB4Xxq3paKlPDH7OohbSy7aIxAE0t06ASj1M4MzttVQQU2sJtjiys+I9BX9oU9lZaDyWIBzixVQ+F1EXxvEYcwQQ5Z2aMxaocKRnoN6XYVLC7xBjS14Bg2GeNDHPnjv2KU8zWA/KdpIv6jATwb60ji1oRq5T4FrJo3EhIzNaBRJYeJM/XRfaLSblBUHDpZhpDeZ4WKSAHetY1A54xadqJtAozqjJD4UxuaYgKYFoTAOVQGYh7GqMtSxjT5EdhioA4Tk2IUTnLDiBYtPsrGHScub6Oab8o0RWgLv5Xm8E4cSWLpbyt3+KvguEMvm2ttihPLp2BemhzOFtrC5Is25j72wqmpXmA5GpC6J4kbGtrw1dTAJQshJuuPhvxTHdy9pYlX/fIILbRH8N87rDl9SPuPh90pC6jIDcd8JwG8t6SSwCt99Kfb2bT9xH0mXzUbemrPyERNvXrvB0lcKFyGwgwzjJGzQfxWNxy09IdIgzX2pkXyrvmnadyRJHL81wpSHr1Me7UMiuPVsDfdFB6b9ZDuYovmrm62p0kavnN10RS+nXl0usLbQAoRPdo4lWqD8LAVVGCylJUr76fzIsO5gSTH+rhYFDsuQO23Weg+OpGvNR+NnWIu+CTGsS8tAAVGDlj5IJV/fT2fec1LpDeRGli2agTaox1wOlkJtnMd4WbpAD1tGSzzfc+Evpo41tfK7C0k8MQqoippvwtubBNi6+nVOH/MnKInbSwXX6JObZLFAotf4bh9azKuru4W3JA4Ap31KRj9C7wxdQIa/KtobwWvNggLQpLRYr7uthR84q0pyyCO0pkBVmj0sCfdsrCfbQBLhYmoHVTFiP+sIKy1RGRULSkeUISb6G9W0CfEzMosVL05zbRoAY1/eYl3b55Bm2zU+BurcJSVu/EOg3AaFI2nJuU0uORupYX/+NMA0uhVq5Kte8ID8llXAfO4fLt1822puUKWNpwUQYuFEs6F2cGiMwi/j/UwHUk9UEgvk64VIOJmH2vWSqraWi2KFkcn7O3mmFioiDeXA7Cn454g2tWeNkkSmZeb8QUxJhg2V5FGSXfxXUsW07SAUPJP1SXlkddJpjKp3KH/OLX4JcDpVwm1eV3hFxapUm6bPz0xD8VPoTdML9gho98aDy1sIHHdBksPJgtY70u2/gcQ6jUHKWNtkRTiiK9OQojKaPAdxX685p4nfWoSo23BlTw4djXcHxiS0kmhncwHecqenEWjh3Li55xOhetP2sbKn6Tukivs8Y8olPBttLQyiES1tKhDu4D7Z6Ygom4qLl3yhEu8C95sEMfjhxpIKzrEvt0YgTknJKGlZ4iKaFPYSugjLHIXXb2+gnZn/ENzw3bT9z2i9G/sHMqal8UTrHczxyHP+/rKaU5ZDO1ssKGgvmTSSj5E17Ne88BMJX4rcyq07RXIT6HTbuGXOoFBQT3PcJ5MumETIb5bEwGSxijcr4DlRX0s6J4R/P0MUKtHcHllhNAGNzzLNaabbRKk0RZC68QkafJwGfK6vZ5e3HGlhsvTKPTeT769u4+bG4fRDvHlFGEYRKecDtPyKc583IMMLustJ1j4JJtv0PzF41+28s2VcjRy6SBXHHCgTemTSercQ7ZG2gp1oc1skvxQN5bYQV1oD1kPdRjWjYWzeBb/eGYjC3t0hCrv+9EF6S/8yGZb2n4uiuT3xNOUbgfqE8qSet97bqXPSO6eK8UorCFfyXySk1lJMe4hmH9+FjWFGPKA3bX8jGY+vxg9gbY1qZDN1RDy3m5K01sX0f+KSpj42YsMm8QRqTIca17L4Ed7DOHJ8/IVMS125dc20sMYH/pnbihVlqhQ7chx1PnbkT57O1AycyVXBSnSGCUk37xF5CR9jmabNJPskV/0tmwHSegmwOSVHbVIyVBh3nTyK7jK5RKiqbRjNjXaelHegSn0v/X57MraE2xCzW+WWa2L/DAzzEsPokkHcirifb25XPYUenrOlbbm76JP+hPIxjWS9qjEU3WCH3lPnEQvqn/ylOzpdOFXOh28m0naiXdITKydeOVPeicla9/1WcK+khlR2+Vn/OFKcfK4ncq1H48mBa0YSv/jS3+s4ynEMpdNDa5nmjqdzCBUAXcEZ5BXmmOXMLCN7ERX0opNAoo2Xk6RlUTHBt0pqprI+O4i2iYaQUlxv/mXNV6U359ClZ7pdO9YP3kc+I8WP1Ejs6fveaxfC39/YAR18kgyuXScG+fV8oVvx9GP9iIyKtWktoQuXK/QFoiFTRDUw1hQnDtGcGxeMDvl+LBc9UYqj+1PIudbGSR3y5WKw4fynzCf1GbvpL64CJpzZSYFSQlp2Al32v+migKXtpF71x1629hLOjyYsvrSKWrnMLr0zYFC66XIWraaz710hWt6jqYwRwU6vGce1YmcYg3TrjJ7uyZmMnCH/XGYh7xRFmXNL3ZWdM7Oq1Ca6UmPUyxpZ+UM+r0+krwOOtDRBk/KnDWBWt/MoqAtltTvs5UsbFJJRXIXtb6OJGFDIJW/D6WFVgPcrj+DXj1t4kmzdlFXmTkNSIjQaun3/HPRRi4604I2zM6qer7mFSvOVkOETT/z3htclfHPjbKLqccrlow2oRMzu/n/hkpRdq4+qZ6XpduBRcQSl9OBXjcq/bqKzEP2UM9AB93NOUJ6Ugdo+pp9tEV2Jn3/Y03nNJ1pxhkFqg9UpQ2lDnRwRhpdnG1GiYWMxFLl6ZxeHs9V2V6VYNnAdgj+MptHb9l/ZTvhKa5XHvpAn/KO27Nf7kHk6j6DEj8e4iGnH3Pt6zupevwx+iF9hJJVVlDTPk+KOZpNCgElZHajkGSn9FLN79+k/qiH3NO+UaJCJ/2vbjsFpx+nE9ueUe35Vtpd/JoKxQrpQW8sTT2cUyW8nVKVeW1HlehlhSEWqqvSVSwrOyL4WnHaegcp+qwg203vueafCzwvrZtvWraOtjyLI9fLHtRzsYuMCxtJo/EpiY1voY++dfQz5RZFBXfSl9PtJHn+PbkLh7Rf59BO9NBWmzbyepdMOS+v0RyFHgrK/0jn/1pXx40tZsLSjXTedSxNZMswYt9C2/POJRUlpc0VFho7aHVAIuWu0qP8C+EUUfIfl5Go5FFCbXrZb0Q2aRu52sMN/McPGVz0aaa5C1fSvKQGSr52lN6bFdHGwat0zuIm/dVTqXbNaaQG55fkVRVHIs1l9Euph/b+E8C+q8SgLrCONeq74WStIZZmH2F24z0rVoj7sWlPMshwhifd+tLOt9csItkOdUr6PsBHeqlDl90WXJ0ljvW9DwXDZNShJGsPdSmC9hJXHlvijAVhcfQ0KpFkWg5Rg0Q0zY8vJX+fW1RZFEWyT1vJM/IAbba5V5Wh2MtalHuYXrcFYiresb8x4VT/fUrFpDal8rspdmQwJo7KBlNIb7gDZR6VpHGdKtThKsf3hxoPsbIMivrT8CWwin0JkMZB3Xa2wU8R/fwBq834xp6/lLe3uBRbvVC/huVNzaJzP57wNoU8eqiYT8GRTqSqOItdTKlmPWdF8fRiL9P9+ZXtnphB47JkWPDgAmp8aUjntAooYFkCKVUaU9iWCt5uH8r2K4vjxcHrguj9EQh7LoWLw8wgGTTEdEbGENhUM2MfNUwukcbrZhFUP9fBdAttkKg9jr80INexX/l2ryZuPPI3Hdq5m+3RkoDQRmJoE61Rd00J704SmupCKC11F1vfkk6fO/bS4sNDuTfP4JnHNtCCTg8YzlMGdYni7XkZiBzqYMF2Jkh+twQeRSPxWagHj2vj8G+mBco3+OLZEPtOHKaG2I+GCDj4iV91X8b7Fm8SjOl7TeIR19lSveH4JiGC2KLhMBhnBXb/Buvv0qZRTptR/z2Rbh1tp+w0bdxM2cg/zZ/BTzv3s4OLNdHxnw1W5jhgjslYfP6rAq2X41G23wGaBnII2eYExfVWuHDQB0YBpjC47YJVa+XQsy8Hi++7wcTJRzA8YD83Gaxkf9pFcWf1CDSF3WYeYlK4t1EX48P/smaZafSh/Bv/vEseNb+GfkpRNE/f+Frg+aqXuZSKYmKfLJJWDUdGnCVeX/3D7ji8YXlifYxFmaB1pRhkZP2QP5WjsWXon3xShs42dUx708qSMz+wmlHpGFz4iO8MPMymi4ohItuFro0LJ6WZRtgXM8SCT7RRqf2vwOy5JJdbu4+zDdrcJU+PH56jjEVne9iJGY+Y/FplzHQxQ7icKCrOqCFXUgRznkvC/owG1m3VhErFI9ZQIYXFfR9Z0x0VGATI4cayUdiipQaPmC38qTAXbm61LJzXM+FxZVzIk4L5KV2kftCF6jcbfBVPFgSmuvHJ9TcE10boINRXhpedvISBWT/YlRpzXKoeynu1ApbEuSCnwwa7bcwxtVkZb2bIIz3YEuE9i+Be85IVC5rZGnEVxJSoIO2pEnxu++CZ4DHTmRNVdePnqSrZgyKgoPvstZUQM9x0kPjiLTvpMwFdi00QOy2U/2ochabDDyF90wDej7yhe0AFpG2IuzoTkL1HDqoXbGGdPMDe231mYkM+75+ui2JfJVQO62ePM7OZ2OY+ZlE6yJxb8vnkBVVsb6EaXBbp4cVqJfwfc0haBg==AQAAAACAAAAAEAAA4w4AAA==eJwNl3dcDfwXx5vaS9GgJy2but3vSUOSjDKSZP+SurcQKnvEQ3ZE0UJG9ggN3Xs+DUmerGyPkMpjJDOJjIx+/Xf+Oq9z3ud1Pq/P52TzIPy2UUP35zXcsayYv5n3xj8PZIrTI77xmFpVHJE4IqVaA8tuNPLpGf3R7O0C22ojDA2Xw3bsO568wQgDbzznw6//womNEjy5/pRXpphga2she8f1h0i2gNOJeTC2k8O0ujtm7mtl5QUZCuNnIMe2kGvDRkL14xJk3rBGWFgDl06u5wFekTj8yqDg1WVz1x1rpHyvTxNfeaOGXxU7OaFqCPav9sPcAc5IePmWdUPcUBAzBPof3eDbSxM1qVYQDdFwVwyA1RF35GU7YJ7XFPR7lq6s2dUB/ccNhearPnjVPn+fq3Lo+o7B8r4m8Hd2xsfN6tBpecZP4gg9jI3xw8eQRuo8o3ev7WBcFoDOueZK99MtPPWME1StOuLKP2aILtPDw+I5eDa+E6xeeuGPqhxHo3Qx2q4nttV1RObTucg3k2NA5H9c4/aBf06RI+iCHNlb4tA09S1XXPWEvPQxGw7TxvzyWs6p/I+fzGrkws12rFvQIgytB1DUoC+cnD4BG2+eII3r3gp3bR90cfjBI+PliDjVF8MO2KBDpAxfAiOwt32/4Vm90FRmg4EfF/BAnwEw/vmTQ/e44+qp3rAXNzn56STExxJKiglH5FJE5BrAcOJI1K05wncHVvCqpr8Vf1tkc+PofXTaT3ou1tIWc+1NUeao4mrEDjwtMgB6BoGYmugBIx9T6LbJ4D3rNesYj0N4vR0qO3vCLSsAFaZyWJf74HOxO6JiBLxmyKETFYz7XTwRma8N/2Oa+LDNHU3vNBGy+yUPTCnk3DA3LF57k4v7bSGpf1L/DRsWibaRfbCwUg2Z+9dxf1N7mMf3R2dWx/TES9xS+Ztf37OAz+QA9FUfhaNuddzm9oDmXffGWS0tvB0jR+u6ENT5LcOly4440+iHygkyTDWRY03wCBivHAMP7zDUKP+w4aomDigywjC9S6z6YzkddHjjfFNPSnfjjime/W8QEp/+4NnT1DF7rjo8pmzkpKkBSJW/4pgyA2h13M+Yf52X6/xQGkXVS/o9WEKj7nfCpIW9MD9eHyvuytC99TNX+jxln7WhqDzRCya5nWD/IwJBDT3Q0q+E/Utuse38JNaXKFgjM4IW+a7IDfUbQzM8dHiOmQk+QIadC5Xsei6dQy1HsrIoUXnIUMEJlrm0K08o0oLK+eo094KllR1c9j0wpgNhPzj0317wvj0dff84I7vUHX0+t7LaMzu03PFEUdQSPNeKxAwbC9g2hsMh3RA7+l/hRw5y/Bi1Spn9LE8UO0soZNEqnm59grfM6Kfo4wlx0XoyvTqh4P82fxHzxDDyr9xIz2qNnTKl8yjN3AAD/oqQLA1zoqFuphTQ3n80XFAeZQ6HTQ08zGIAWEsdrWULseChIfabRmJD9zA8bJ4PQ3kr71x6laedkiE1YANXTdHkH+ZlYuSqXjTe8gmHdXdt/7neVF3/QHjpjKOqUkd6/9yIxo5RcdU9tznXpXoDaf02AtXspKHDL4hg61/CqCWIuvxjAU1Na7gbuCFttC1G1Mai4IcMj27cZkVrBG58ucz7LpzlIc+7IufSBf48yMtFVddcbDgeIILmdFW2Wd0RGaUJBZ7cke3qTck428v5WKY+rXicTlrXI2iYNJmOLMt2ygu5RWPMI3HOyRbliZPIKH0bZVzuTJrdqpWxscd5054U3n/tNhdOUINy22A0XS3iqIs9cEk5GqONQ7FURb/9Li1MF/UQ2phFyZUp9DvpvUhL3UUhH38L5yWCdlufUi678ltyJ78DzZj6i0obzKlBpydt3LiXPu3KJI/cWGF0dw7Hru+EI3+OigDD185WMwv4yUGlaE43oj3phVzAqpBv8cfl2hDEfl4MqeNrLjqvB6esLzyrzgaZRff45FhLWrKtVjQEWFKa9gdRNPuNuDx8MT1f6kUr9lqSw+9m8W++BgWFDiArw7U0uWwSfQ0rVJp80FHc19hR4F5cwtbaWvxOphD3tU6K1LzT4mWvelEwth8lDHaj+m8RmJbkiOCkUEwZ+pI1Izsgf74Gdmq18paVV1hXI0tMvjtbUhEXSDO9e9ObDznCf5chdWmIoUbXHXSsrEYMW69GpvOeiympXmSXMJzeNU+gfjlp9LolAscfV3HzykzF6TWGCvvdg4Xx1l2ivncIVUuOiFonG4o4YEH/m66mXK4fiZ69Z0AkDkTNvG5w+lsFm10GsktVTe7F2hjJCk9nytUmsrtoR4NutYgeg/XpQaaEkj+Z0eM7zSLq20exLrw7Te3pTRcsj5H0VgU9itRzXfs9gWsP+OLFoE5YoHFKeNq3icacbNHTMIaal3mR8yRdCnxlQBkqbzllYwhUwoOQ+uksp3t0REV0OPnuTc+bHjhKxFRpUnPKGFKuaucm+4vWNmjRtYoIclQ1oOIjgirWXRelKXbU81o81exKoYRp2YQrr8i4XNd1/4reroUvbF39BnwUOTkHxc+0k6KpY4LIkGnRNpuVlDjQgrKHl9BeyxD0HBGGMJ8RUKjJ0CXTX5p5Nt15q5WMdtdHkdN2R/rZzYvk5y1INsOcwmP+iDzdVnGKBBU71olfZvakbzyLtOuTaEGGuusq48PU10ydQkxaRJZZstiS+kdc9IohazokLIN2i6B4DVrz+KvYPqxRPGqR8Lg/b5Rn3bTYyPWAcvKcHOWR8s6S0x53c82ubBMha0bR405d6EaVLh0ObhKe+7woznoEdaodQVXX9KlLmjG1LHCm+dnz6eqmm9Q2PJVqtbRcD4Z3oZJuX8X6g4+E3p96cbhBjfa4JoqJaimiLcaDdK/fE8urUinNMBKPz07H5U9hmDzfDQvsPnJmv5451U8T8l6HZOZl7LMi/WwJ+X8KJGl+Pwou7kDpKl3I+6igndKhtC3XnjS7x1B1YjJVjp5G/qFTKWGfNy0370wJHlXC0uWZkCZfFpl1q6n4b3XaZPNJjMjeJHa9jBTVL9PFhF63ua3GCO6He+BxGsHov15IPnQlp3TbyTyTE7o0se2eSMt9I3aYaNG5oEKRfeYETRgVT1kz3ajWyo8UGiPofP/zhIBjZOAbS9fzI8hw8UA6v6dTe92X2sp0SGn4XZR4u1Lb1s1Uqm5Dq1R60gtpgbjsvUrUt+tv8WpPjC/vAusLkzBkhgP7qVvnnntvRzF9zCSHd/xFnaK9aW1RtvikeUeYPvSmLbMyKbfXfSo4O4IO7w2mU+cm0cSv5RQXmEe1wbqu0TBwXTrrD234pOE6dGcJrT6/jvzPpNARk9N0yLmErpcuoB5ZE2n/62j627WEXh4IgW9NZyT7DMYNHXV0NcrJOSxtzut+cwJ1sQ2n6pO/xJ4lCrF21HHhM1eVprsRQX0KDa1Jo3GLC6hX9DEauuYo5QYnKmofzRcTg2tc2g6YSJf9s0k6X+OpNHjiAmlVjL0YM1cqrsTp0ZO6YhH4bYk03z5QKhlSQnVblTTaXiFZ2XU6gvu8Z5PdMqeiwWfyzpytztunHUfXa0ZTyTczqsv3oEE/L4g1tqkic8hvsb9rJEadileEr2osMGqUYZPfAHR7oYcPseHsPUkX8Ytr2apjDscP7Y2Esxtd7trHSeMWXpOWtliQ7ol04VFjLkg7EtkvOyA4NBxmQeo8zkcFqud7SpwH+uVNci9yHjdmHd1UGtMm3Sfi6DBBnbI9adPXCmHgZ4R1bk8UjyZaYm+jktvOOqJkhxpuSfO5x6KP3HmHCcZ7GcAr4hdHi5FYqDTEufQ/3PflPM66aSBG+RRKo6/FigVNEchbpqQJn7rj8ZaV7DvPFN6GyVT+ZWyeb51xbmgvB3JM96JPqvE0MbQPyVLqRckLHVrsIhDnUMUVvp1RufkeZ0TJcLqfNr59moC07ssQHe8Khaccj66MR8fjTpi/XA4D25M8d8Nuzti+l+e9KFR2kM1UBHeIRO6/vih5qwWXaxY4L+mGs5p7KaLeQ1LYOYx+VvchjYf7qHZ1N5qr/0qUZ28Wb91KSNd6Ma4uqODN3iqo+hoI7ZeBUM2aiIjwG+wSKMdv33ds3J5lwpx/c/P5KJTVyVDU7ACLYAkSJ2xkZaijcuKZHtje7k8Wfx6HpiZnfFUr5JtJ97hihz1y3vehPyJQ0rZzGbX+HUfTTi6irNYUMWqNOq3X6IugIhnseuvimk8RS0+aQlpwk49f3sefL9tgsSM49TizdUASF7klc1eLzwyYw7I6mZOit3KR1QblwfjeyjYXBfv9jEDxdU3M/v6EvxtqIVNTHVqTh0Nt9CU+utxR+q/xMnLWfUxRcRrwbogUyUs1CtI+R0BztwZUrtTz4QEa+L2wnBPfHOUVsfe5wT2b4696oKt1BtsFn2ZRfJ8//jrPF18nsWdWBlsW7+bY0bv5Ue175YyBKsohzRHoNKQ9w9Xpw89lLCafu8ef7+lhdeEnPmerRRozf4shsUF4mDkdeYnjzjkb3lacO7YCI23kiHrigB6VI3HrdQQODY9GZpkbZieZojW0G3r3lcN/mRw75r7luP89462PNBBfdIk3LxyKJv/nnJKhDe3le8RUi0j8KR0C0H32cT+jdFA5yVfUG7m5vzZ2rzzKatEuiuLyBh4Zeosfzy1VLko5zQ7ZcpyVzcZtGOJOmgVyRsqBiXNQ1W8WjEbIsat7fxTl6CJtvBwx1r64nyxBq+VLNmvPbBoL+2GDsxwnHD2VD70yXAabzUNkVjg6lLhj7PbB+N6sjfXDG3h/ficYu9Yr+mIxX/vrGHuttcNSX1XojVXDl02jMeTzD/ZrdcKmm11wKO4/7vmmK6reBGGJVTS01texZIIqgg8c5m5XL7Drv0EwNraEtY01Dt12QOjeW+wgl2Pz9hz+3haBy71HoHyXDGd2SPD8G0HfW44H+dd5mHm7D1f2EHeP2mBvxDVu7doVQbbp3LXmJus0B8HjqAlClnZDRmoLb38ow4wnAt+ytODv1BdT+1Sznq0cye0MEmz9Mc6sB6atLuDUnXIca+fXN384vpt2xv8BQgSyhQ==AQAAAACAAAAAEAAA1w4AAA==eJxVlnlUzmv3xmmQIpU0iHTSQJpUnEbU8933t9r7qZRywpFDhsoxdYhkaHIaNEhRniKFJEMDKSFSxgaRKVNKk1KaDMnww1rvb73v/vNe674/17X2te515eZICRK2vYRc8zbcuF2aFl8cQU0r7O3Xp/Tiw65ZtC/PjDqdS3GldDVma6iQskofWh7vxbv1GiQ+dAVHGYpwxrSLWPppN74rG0W3BRfxTJYM3d14DEdnTqUZvi9wcf4dCnpaS4qv7uOAlzh5/DOV9NOmUtHXW5hYb0udX0xJ/msDXv0yjNpTxrApd8woYO07pnjlGtcbtxfeXXyO8df7cXFGL36O+IrX1UOpTEmG5FW+YF+SK5mb6dHaUY9QXduAGhIDCOp1aE59K7o0DqLkZUZtu5TItSbBfpXsWMpY1o07niymFCkVchmcRZU6RyhnYwvmCutRwagTU+fK0ZIfb22dPZxE9b3gUqQLcTPT0DfDgC7Vi7P165Q5C+dxODrvFI2LHEXDJjVjddM1nJ21G88s/4R2vAoJW4bwQtk99GQz6f7sAAr4Npm+bHiGoYHTKNzZi3Yo8xT51YG4XBly8h9J37snkVy7BCmEx+PRwRF0dGkSzhq04SdeVGEQux/UveSoN6cZv11L5f7ocGftNhpkUitGwW6StENHl6rOSFFY6nunljKefO4No+l7OzBOvgE7tI1J4u86MrpbiBWvv+PhFGl6Hd6Mhq4hGC6cSVZfO7BKczQteCtGbQbi5JZ13dHePQuNg4bbp/Yn43orF9he3ARdjc9xz+oebPjUAzFiBaxQTpEeCBZR3btn+NYnDs/W/kbtrk/xQrUUmSw5jtKVR/AR06LXtZY0PmUCzShVIgOVUpxo1oVZ65V+eFejhjVAK1uaUbctnJ4KjGnDxVy8Q7Vo/F6KtJNrMCxND4b9mKuX87gt3xJpnUkQPlnsJLBRdwOPqTNpy8r5uE/0EW/6PkSpUVnYW38AT93uwHGCElZ6oo4LatHioKQJFV3W0u0BY8pu06SIj12ooy9OouPvcF3iVir4PoMkverRfbWh8OWiGKy0BXK+OYp6gtpxudn2X/yB43Iwy8TW3lbzBn5OsMLuB+tROG4zxu0Yyyv/VYbaLAfLxS5jxeN4tOQq0PZABouaNF/43kUA6n7K5LH/d5pfdhdby1Toy84y9LEuwgKBFR3J3EVx1Xok/XEdNVQYUdH0J1AcfxAjVuTi4BpDbByd94svtkATPJPD7bWd/8RN5WF41ekxv2HyJcdhfl8dxyt68Us9c3H2ijBuflAiK7gZgK6ZC/mf99LlumCz3AvBby+kSfvNDjIs0acX48SpcHgxtl9To4rAXtQ3foSGN5/YCXI1ye20G/kcvIwGemNwo30TKUwxhulVMay8LA0qbp7nJSKD8d4/OXzVHQZvIhCazaZiivU4mECnIeiC/i+tPfF+3Mr8S47zfMWd5+5zAbsRqqzKRUCzJ5oSe9KMg1sKsK1lDVVlatCTj76kPOExuolbUOuZr7Cn35wC+k9hos0tzHw5nqz9UtDL0de+xqYYLl1qBJ23zvydM59x6k1Hdtc+mDWtDYFNggPgmafEmj+KuJ/8uzrN3IxmQ1x/8R03evE0Jtn8G/Mo3AN5eeFocEiEaZWNqNkoQY4REvTWtRtH1Is5bA12p726ufjqsRtG8MnY9M9+PPh7KsrpveGHorfzijLSsLpoItu4cxmbm/snOjV/+uV1rpYq8/aTBT5sMSxsUf91dsWjhvPu30MKy+2QqswgU28n3IqWZHrTo5jGCjFsGh6MZzJjcLtlEhbt1qMxtxUo16ibymcpUUuHJhWE9KP1kmZcXiVNBgoKIP2Eg66jl7hBp0kQf24Bu1IYCUfVE1na/FlCa+cxsLbwMLd8C4PFSr1wQiiAG+eGg+weL7Y/Jp3PG0jCnFYF9lPXi1pb+8fV19lJ+8OQc+AUGgyoU0n6IL6bqEGtdbb06tow8o3qx5NWxejTVomTj4ZgbWA5BK+QZKre/8DlRBu26pkB63D1hIfxp2BtWjh8zV/CQgw+w4fNf4P48/Vwv+8QGHR6cWtsC3jDYkU+J/G9Q8LjKHaq0YPZ2cSy1JPqTO3GUtaX/hjcN50FS+2D1He7G6d4BdLxz6exO7ASPQT5mKolQ9ZumXi2J45J+esIa1+d56ZPjobGkD/YUdta6Ly/HBK13aAn6TgoCYdg09ltrNi3B/jdl2FjbBAc2a8IoROncbEqaRjpYQwJuuL2hXPOsE9TJvHv82th3oASK86IBoUrkizUXh00s6pp9+Ec2rfLnGY7mNA5MqfitNhfeVrrMdmp+yLCpJxU+P5HMHT5qjLN2QUwecENMMyqgTTtCnhTsZoVrKiFK+ax8Me4Yi5RI4F7HhDFPW44xUVt10Hhg+Xw2nQa818ZCep37rBCsU0QUREJM5WTISDvAExwekob57XTQT13+v7XWDJf04zgbPcrT36CAWaGoZC87Sy079WASYVn4aHBfFDdZgYZoZmg7lMEjaZLWMSZvdBqqAlGIcrw9dpprj16Dzdivgcn892FK+P9OJN4Wbb7ZBJTVEZ2epGQjw74DHGS4ZD9tQjMXocI7mdrC//SukvVQ/9Swurp1HbonONPvvzmxbDbMxjErVrhr8+h4BrXCH+lnIeP8jVg+Gk1tOuGQG7Pelb5qRLyVWzA19gGTiWWcW39SdzVG6Zsw7BDTEPuALvdx7O9PzQqFY3i2fRa1u5eBZPN3nLW9wxY6jJPR7ELox3vbk13GBp867DvW55Dm/MM4U+++01/ttvEDGQ2iYOfeAYc7voTIqZFwDI7fbgm5g8SblvgSVgR5IvyQUPpHGdBh7nw5gaufMkZbsnbSODdxcA735TdFJZA1CZn1vV7LZP1O8u2LxFnd0yM2fWEo5CadJ2kl52lfplQkrNMpC2LluOw/5p1+tEgLfcCnmTuAr1XjvDkzekf+TsAq7zPwfPkWLin2gb5RY4g4rRBdF4fLpE3zB0rgo8zouHYoVUsP2c83Ht8kAW3qoNs+3NIb3RjHxa4MdW7C3lt2QsgNlKeOWEo1ZwYSQdsF9KSAmD/YRsM9gBnuJRZrvJic89/gR7xiYxvr+MmTQ8Ej8wsEHV6gcwueShbFsAJ+j9xOvoSULB3FMzsTQI71w/gcKwKdj80Zx++qDPrs03wr78lqCyUZAnVnXB2jwZ71j2GL1ogxgofX6NnJ5eQWXIolYvYL/9ctjxrcSwSxvdEQWl3DKR/luet5ETs2wx16NTq4b7GveJEF0Khak852GnLwRKq4r4b13BmJyM4dI3lpnkncS17jnLR2aXcM10RXF22FWKC5GCYnxooPxrgNuwPhZnsDpQYi7HRE1XYxnlqrFtFjbqHUv/ff/JFE9hREQBGav+y4PGVbN7Bhaxx/Wy4fMwG7lcWg4bseG5GywluxPAIblzyZi4oJJarPr2HU7AK5JSD9nDTI45wkVWlnMr4au5CbDdnsGMS5M/UZc9Vd8H+NmlIKpWCGRZKfO2UaUKl/fO4oNx13HfB/P/Z/83j1iDSMYJmTxlmr7gZLnpksxe/32Nz1ORZWEALl3JSj9fVMuTP3Nagpqm8ILtZnwscHSh47f5U8PSqLLd17HAuauZIbuFLDd6vZiMXuSOKk4x/Chb+NsBW3uDWfY4W3j0wB6US86nowS2M6WzDA1NE9JP9MsRBWH5EBeZ0JkPCizDmXBsF9d+0WfqPP/68SIZw1Hl7B8U1pNikZX/WdDz98fYGVuSWo2nYezbF/DjWfOoTOD8byW2AakFkDHKv0kdxxYKRXFi5NuxPmMv9vUgFdmposqmLF5JZ3gayPF2PRZ7L6JTiGPiP/w85N+DKWG0wE58AR5WqoL7DnJUkK7HXyv68sLMOxZXUybdcDKdFZ5P8ZDOSmeZDHt0y9NIinPbN1Sc9qRV2y4X/sJkJryin77Pg0uY30JFjw50euZ473xkOIz4GCGtrb9PQ0zlkts6N/K+soq7+Oi7UUtFptgKAEM6Bg8sAt1NLFUTlr6D/2V1WXLVKuNrCgjqfo73pqzUoE2dGqR4v8ErrAlJteId2j+poaLIOxRtY0aO0pfQ0ZxSdnjqGlstU4xz/W5y4VTZo+TuxgdYouygLaSFnrk/z3pnSaP9m7P2mSb9vKUQPib/h3YJB6lRSgi7PkfCocwpkmJjwductoPtlLO5wk6CaaCGtOjebyubEkNHHZnxQ4oO3xzfj8aUtOPZoFO7rKEPi/sVNmdHYW/wZP+a/x6MxAlgQUMFaho90uO5dYlcjcZDUq5TI85YdpR/XIteuKziXP0K84xCndc8FL0hMBt/Nf3JGn3pwgrY1f+PlGr5/gpC8142h5/Xn0OJ8Elb+6I0lUrJk/KPDnnKLx/FzxShr2W7cWl+GD1Z5o4R6Nq5v3oIGJyXJzTbf0XH+Zlz2TNchEDewvrA60vP3or5CNTIe2E8pzIYS5w4jm36iJ6m7YPi91SxinzE19MuRo2gxX2IQZB9q6UVTTtjRhanTSSXLgATjarDc05XGPt9Jmh+XUmdMEw41mFJeYxjuGnMORaHiFChQoaKMn20xkNZYB5O6jwIW6K5mC4X3qVJejyaKeK5HtamsZGEumtfa0pwJ8tRna2QvIAf7unRT5vMuiU9vK+I5f0WK/LHTlcGJZJKuRMb+HVjjMZMu7pajgA/e1HrcgmC5KqnhBGJSGfQgCsjEeBsdCv+RFyU7OratHRUzxlFHnxR/yEcCxfyLSOdBFg2lyNCrBl1S72vFchtx+i2/FFeoaDtYKZnyA5nq9t0vB9FjWypvqSByvAruFCLdjuru2uS2aCrdMjiHsrersXDdZcxeqUBectMod0QDqiWGYDRLorDGdNqaqkZy9R8w7Z4CDW+PwxarECoaymBGDm8hO4OnnC1H6HxPCZ4IH03mYQEkf+kaPlb+gkOVc3g+9jnu5NY6mk1+hq5HduKJGHkyutqEKx8V40YZXYrTq8cJ+haUOimEsq9qU2WpLMldmUWlTkDV+nLCurplJOm9lMoqpNjDdf2018eA/O6o0GWRNf0fACjM8Q==AQAAAACAAAAAEAAAQw4AAA==eJxVl2k0FtzXxk0ZkiGFpFCiUimJCOfaN7pRmmiQqUFRJFMyV1RS5ikRJSVF7ko00GBoQoPIUFHyVEI8KZWI/mWt91nr/bDXOV/O+e1rX3udtY9iLY9qosZTe70/Vk90xaYXqzA7fwV0FjmCSg6gyz0AEfV7cCfRFu+lZrB/foRhSqg3nIOiocyzRflcZ5gqmeP0Rh/odrnCpdoZ26ISkL2ah6ZbDOG7z+JqTynSzD0gZBqPgyZr0RiTD8NHdqg8mAg3ewVqfLUXBi374TJ3Hsy2HSbWuwNrTiqRQDs4IVouNNvYB76yJ7A21A4Bhgmw5QZjWXcUDqpawD+gCnuVnSGYvQ47zm3G/oz9eEK+uJOzDqZ8J3FLxQV1XD/EtuQgWtkK4ceNMX2bGVzOxkOhMBxx076DApNwE5sx/UsoRFvdwLNwwPK4nYjojMWBgG7qWLQUVaNswTnVA56dCwWk+QGqf7Su34aOlD2IlPLD+p0peCe5ETWrA/D0LeFNlDOEZnhDiR3Cs2wfmEyyBrd8I3QtwvB6ZhiKhN1wzWcqApuToS+1HCI9GmiqtoYhQoHYWZCd3Izkr7+M+idKk/H4KxC8bAC5n3PI2LgVvXePoGDPMiyXPIRJpjYYK2oOxVM28JGJRYCiEfKmJMBI2h5mavoo1V2MepEN0PFOgfmx3ZAwnoU9rt5Ie+uFkKfe4NbXQiVXDskl42BUPB98K/djQX0YtleFIoi/GVwBHxJ8fho6MyMhfWwDdt1fzqmw4UOIYDjiizah23ULxLRtMJu3BwWHolCkH4lgz3VYcS8D9Qcc4TBhM94FcHEqYxl0RRLgruyIuaZWMK+OgVz7bpwflQupJnek105DqsteVOTLg7UqYfgEAx9f6e+qI0uozCsZDq23cOXOc4heC+DYHnZBn9gwxmQYIeCBA5a2hqBW6DAy7DeiccCRnkg6wfWYAOdTymq0lVuh1D8GnCYbfNc3Q8PQVny38MDssq04/NYI6l41GPidBIFFlthgngGNr0lo9VXFyl/FI/z0e9Yc1mZFP9LS8NQ/DN+VIjChyAvhhouIX8YeYjXrYbB+P/q1CYukNsM7VoP+nrvkV46VZoNY6HYQW9yW4WMLwzQjRzz55I59PQsh47gUPIW5uLDpG/pTozFzyRiSapaHZfQy5ASqo+VX5Qj/WaIi5cjtousvbVCWeAjhyvp0aUsH5qz6hn1zuhAd7wnvl0ngCWjRiqEVWJwuMMJ/p3qS/CsGqCrTEPqyigjungRtuyk4kGKMm03TsLvaDRpn//j8byntetjPyg6vw3U9OUSvmYU7H7lQ+taFlCh+1hhciliReBIvXI++5VkoOX2JHmcLUL7OV+z9fQO89l/M4rbcSK7z1lSR89HzI/vtgkpMOOYK6Ta3YzSXAy1bW1QdXAWXjwvQk5cEg6l/3pPk+QiWuIKWfhAn0wDjdEyh1O6B04VqyHfiR5KuKx7MKsWbbXMgZnOetFLNYN96AuqZT5i7ti81611AuHEKOh7uGdHsf28GdVrsosMhSVD27jFyCwqiu2VXcWSZF1YPJmBHThgStm9DxLAX/Bc7w0+bB6sPP3F6zFq4ThJHn4cwvqh1suKUUJY9SwjbBzzZpWeZcJVRgVuJGOULa0Mp5+iIvrNj21ByMRm8fzZjXIPQCD+y7jnkRLoRkG2AiW8uY4roAzY4gQeLOzI0n7cfo8zNcWWxAtQN+CERPRdX/ObCqmoQj0RM4KIrh5uKoxEY+oP5nu9i2vXazPnzcWhFrYH9AUsKWzoWXD1jkuUFkMTqySbXZkpz3I33sLSbJ+lSRhdWndWnmOF5mBC3jbpuHyC7iMno8xYfyWvodgl5ZXWwyH+C6F/nTRhkGnAeI4z90w3xJfgHUsJN8axRGZPXfmMqs8RhcvQlC+8pZRnB15jF+STUzUih7DAe/Fcrw9VTn+6oVdDXtQoY0O0y6gs+SGbWHshwYqT5/iflTOpkvFZ7HBXXIJOEq9ATnEGaQo3wSnhEMM6GVG8Gk+wNpev3ayD5WhXz1f9BaoskYloqWLBoJ3tTqYE2nfHo2hIzUufLw0MQXNGBE2NqSe9MGvbyBaGYv56dEsihV1s1mVXxGXwp70AR3xkE+ihSdVMzOo58poW6z5m+QwvSFoqgwHc+9UY/ZTd0s7HloQ5xlniQZI0kGa7m0EDsfXgK6MI6Swx1+Y3s8RZhJAaJj7D/hmTUR3qm6U7XpFzJUP41hiQy8d5vDhIex9H49mZavcmedpyuxh5bEfxyEWZSneNwv+kknAzcKXHfAEvWvgyLF104d1+XXjcfINHyBbCTPUXHZz1ks7ryyaC5DA9+K0ImWhCZ9fKgyUWssyqM/WUv2WbERBv2UanOexj6cmmd9kUkCYbT5C/qWHv/XxLOeYa6I4mU7n8bvjfimJm0ELv1uBC+0ybB6GMYtiyajG7pcgRc6ideWQx2nyHqLdSlzBt5uCDAsDkzlCSfCXDu+u2AscgU3HxdxYbFstj7Y5s5f/ljdNahUE0Nq+yP0I/6eBxP5ZJgyFbS9LUlf9ENxNv0iE7NiSIpjCb+7lBwSz+zicXXWX/cK+jqb6EF64Tpalk4Vb+cQ88aU1BTIMJ59/ENxF1kSD7qMl2NPERPPnfgaXUfc7r6milavGCLQvb+0b5v718+T0ydiT0U4rg4zeco95+nNs0Scm9tRmOKMkmkG9H7pnvM2VyT8y46BG4njkNQs5B9UvnOCoNuYxQdou4rbSSRdRd2GrNo7WgV3DnDyJ2zifJj4iGlso6WXhqAolw+hjaLwPbFXdbXOcBW2B1h/+f93yh/lUW2FQfIZuxObJxRhe9vPfFjXRQpmgyge0coVc48gXx+WxSX78P5JjuqNH/JljtepZZLAhyFEgfOjjRNjvj6eIoL+YbWPCuqe1JCh3qyaFyNBh095Ulx58dxai+rwzrwNXNT+MSuP5T8r/eslFUo8BofLfl9Cws+nEautBm1WSew6p+mJP0hjuYd41JTZj7NWZUN0Zqb7J3eDUrXCyG94zcRencPdbq9Q+hQB8JKi/Dl9XksDi5C2cVoLB5jT26JRNEhROOD22ioRh0pDmJYNVDChAoKR/SXTVGmvz7YcC+Qfy0/rbQtxX3p16i0fIQWVQWSbGacoM4iKhAZQ++F59OzG1pQ/X2MzZS5ieHKLfiw4QoC6vIhsCAK5sM/jJprR7OplQK0J28fDJNy6bPNdjb4ypn9MtPm7K2Wo1fUDrnaCyzi3Kz/9A9c41BK4G4cGq7Dae5pXF6qwTluws95kxdOn6Za0KIllzhuPWmQ+jNfXpndhKRLSkzKdCMLMd7JmjQ9WeatQNagHcZ8ricwOy05fK4zw+FmEzj23uZIfBah0cNc+mW5xfiQuxqKSvg4OG9OaxWK/p//GdP+1HjIjl7a2RC7tYQejLqFe2ZBpP4glwJNIkjU2xaSMjPpgs8jLIhxgkHpBZTkSJL8FDU8dB2Ngdh6NjDmNmtS9yGNXDG0W0/HkeZcCG3ikpe3KqdwaQ0OWvlBYD8flMfmMZMf8f/1/991693nUI5vIJdYcdK94UAfRbwoR0aGzjqkUr9KIJw2D0Mi9A1SoqMQeaYUejfWYeznD3DNesJaJU9CYbcLQp2m4OTHByw99yGL/1zLKhtW4UWxOibr8FN+lQmHJmZiu3gUyhN/sQizG6z3xf7/aiD4VJL6xpbSXoGTNLr9MEV91aPfGqdRt8mQZm6XgeInedj2psNrciqSreQQxzwQ4wDcXLwfhlpDLGL2VmSoT6XvNeOp51QiS2u4yATbEln6tR726pUhvLt+o9R0KrhP5iLUr5+9vJDN9O9/H+F7lUWzy99M2fVjRWAeZ2nGBmlKNikmjqM4rU+dj3O+uUgJrkKyDGFOdCg+ea5H7ugDLNZ+PxymzcR2Y21cv97PNB91stpydVD8N3bEUR2FFwn1DSqYqDWEg2pJ+C1qgTo/c0ibWMJxuxB4i24xv1fFIz58KvqXlQV4cFTU5pDE2wVg9ofpVekpjGrLgFZBNuL8d+KL8j7cNdqJwvpApB2MhOWoHdj60AuW9xfhXrs4VnIbGI+byQSMpCBpJwhz+Z/sYHwBGyVzi1XMLcDekiXwWbIAbgFT4LBcBXmaFex30kucMbPkLHRTpEm52ZT4tgWN6XOwO8KTfDweYXtBAqYWpGNi4yEMKbjC6cwKnLmxCQIGThhTuBE24q5oGBBFr+p83Hw+CcLWb5jI6zJ2rvc983iayt4eTWZyEu/YO79KqERb4BrTwgpfCzzoU8UVHcD62HIEhhXg3IZrSN32GIbrfeHcvBBnOidQtFEkLuZ5/nk3A/GxLxY1EcJM+vYKfDq+DcaSenCR5qJXLQFvzVKR91blz39lOuIrPrLSsbfZHe8u5rryC3s3uZkN6p2CbuNDvJ9wETXfqpGlzsA/VwDDjsaQVZmN+l8fIKSbifIKH5JRGcS+jBNwGHQGW+iJ4S5lZC3wRHG7PxREXRHXOg1HBK5DtoFBtzsQyiv1YPrzAjYvt8XO4sXoaJqPJ1VaMPsghbMyy7DGrgoCV4vZRcsK8DltR1J1EBzS5iFYdQY622Jg9nI5dj3Ow+671yE6oRZLh6wxu6gVJna1GBuiD53jy5B+0gSyf+4WeSCBUHtDNC8zw63qmWiq2Y09dUrwuxmCrILxmLgrkVVUxILTIQ/VbCHopWZjheljJlAy9GfGlOW0qqwEpsfhk3I8Ikv98HTjUmQuyUZRBxeDzyaR0HhCpPwz8PPykSLnA7+UHjaQp4RsXS1US1kiXXkS1swDCmVN4c1RRemAHAIrddCtGYjBjc44YKkOXqs5uNLy1Ha/j+mqh9IL2UiEHXDG/wD+Bs5WAQAAAACAAAAAEAAAng4AAA==eJxVVwlUT1v7Lmmk4UdICHGTEOK6MhTO3uf3bJK6hia6cg2llEhk6CaNKkqzBhqokNyUBhpQKipJ3TQhGRoMl9wiyv+w/vdb37fX2mudddY653mf5332+77bbXQvbl5LxbpdJzHijQsO0SaMjjrB33KKh1RcCnJzH+Kj6kXEbD6Nn088gdyNdlR+yUWMo4ip10aiJzEXZVGn8DnzHqr5dqy8E4z4nnzM63SGXOgTnHG9DRnDMaz9qIhlDdRD9W4ConaK2AcHJbZWzxlOhhLs8ioN9tzgHiw6wlG6KAw2HSOYcpUWv8T++QqZA+/FDlIxcMtLxZGFy/HF+TNu8xKsLrsN109HYk1cN35d/wlJeA2lkIvQOHQHU4ersQrVbtQYv4FnRy1avBTYyLVbxErq6dD63I94yxZYC/Hf2y9ibwYl2c6K68j0fYa5rWmw8TiF1A+vsGJqHnw6tWm63kYuR6cG+6cPZUOWDxG/zIjHkJltuPrgOgaaCzHy0FUUDI5iG0uLoDWvB5H7RGyRRCYOzWtAjfsN+NaNZm+cRSx2cgjszKMx9KCIGe0RMcu2iWxcXyTyuLcQLTyB4KYMrLxyEpOiQmD9OBoaQx6LL+rMoad+rSFnfGMhf0eO7W2v48y61tH3Mb1Y/OosaneJmJVmK4IbKvHZQcSMD4hY2ul+LFFpxEjZKix1mwzt2C6MX5cI577XsKpvQtwwb7Ab8kxc+ApuYzpwt74dc+RyoZApyeqzzLAUHtjqEMnfdrBGccZQou4j4vVTqvGrXQEm39DmKsNbxbpfpdgJdWnmbPEW20wL8IfAx9ErAg8gzfYH1eCg1jvoZ0uxGQJvy/mfMKT1NSa9e4n7Qnxhu2XZ2g3vMOlFBn6ZdwlfNnfjYcBluE4NQ7zCHmgbvkZRijeSovWIhLD6p83kjx5sQV5RKhxezoKJ+QP8lvoEDxPT0DndHXeOJMFZqwRVhVLMPVeSfRwRjHvbArkChx5MOZmOfCHHRFORjRupwU6eqkPHDAnG31BhUkKeBnMGETh2CEveIWK5fyejNDsGob25CJR3R6CeNZHYvJMqaH4jL3Su8Bui3kOyPwEbAtJwd2ca/FrnYkSQFLNvCkND5DV8nbYGKzOOIX3iZbFCTfiqatndRGJUEXI1m2C3IRsagkZ718YhwyUYLXuV2By3RviNLoaxnYi9UGxC0E+uyLHwwbmPSzAgcsC1CJ0f/KMXJ3ABXdfFJZ3XYSHkuHa2Iz70UnhZySL406/ib2fsETHWh9twKJSq+B3CWR8d/vt3GilzqUXaGezIbUK0ixK7+vIZIg++gaZSIhaU10BP52/svDqeZdiLWPGrUqjvFbH07hzIlBzFTFcRc2pZIb4nm0rv5Q2SwftaWGi5CT03ffjujnq6LDORdOnbQ+S8iF7LLiExL7gfsZb4zSPlodfQr33YyCR8DVF1kKFmwjlr9HyJgKxbeGQVgcqBTjyXSIOR8ji2tDgHA4L2kwReAZXqbMSXBBTt80Smi4gVeM3BruF5YkOFcnq2UIo6/B2IuRc74RQmS5Wzk+kbmXNE00yZJsf8Qu/663Lf8c2Gc+RjbQ5urJxDTC1n0s1qDjS64gQpMi/BvIwKNJ3tRoTtfTjljmWNgi/UZX0x4XcRK63yxPxp2+DYUYFjZm6IWxCzUnl6J//l+BF+kEqJA6yP0a1T5vIDqyvEgTlq9DuWq8N4uuaRPDl32YFsWjDhB/87N325/G0ilt1xH1vP+xNXBSmSOE2BvtGLFhd9sEJmyXJc+uCDO40pmDmsF68N96IP9VhsNpRpDyqx9IQsGLXGY6RuFpaPr+GqVnVwxr870tQHyuS06VaaGvuE3N7hKm648duqt8N4GuejzD19oUY7zCUplR5D3qjKkwMH9/Cb0sdhSkoxdnhI/vBCxHY79Ok/pzp1evTart3wNEjBnAYJdthRkUVsGsfGqEdh8dMsrPWLxzbrKuic9YPRoadkt9MqurpZlmKsG+3x86B+LpvJ8vIioiGpQnOknGix1EMy9NUdMnI0R76ZRBPln7zFY6Y78ZEKBvy+x3vRpVYgttjaTj1Lh/KfD32lKv+E0LI5n4lNyzPiKpyHP+/W4ZK9Iuv7EA6Lz+nY43kBlr4JOJpwFJdVHH/oPLDQgwS0NJJ892dUxkObnn3nQHrCdEj/9ACaeEGFSh32ozWlNeS5/XViezeVfNbSJq1OIjamJxD5q9L4l9d38F2vH/CRAzP4qdIRZOTEkXxYoYguE2nS/Ws7eCrUUBthn0r9gD6varzQOo8B1UGxxP+vMoUOMvVMDTmeP0CyDzvQRD9dusbrMbHLnUEPN4ZRtznRVPeGIlU7+heZbdzBbU/P5t7/tI5bVjofscoDSL5UDPUwKV7FzJaWn1Hg0y8fJReulhCbSXPp81Z9WvYtHHuFs2f0Vpa9H7UdmQM3ELFl6g8/tel/pDP+WkizdZLJgcqXpLtzGO3Yw6i36wEyECSmTmcfk1kXsqmXjzKVvLaanOdVSfLUIcQw7jg3qnEqZ9UnySWeVeXs+oJpVokqX9ymyC/RteZNr1jTjVZuRLF8wQ+N1Q6L2GRhL10swX4SarZSswe+v08KjyKNF3xIisZw2tXbRD6ZzKA7V+vS5s2O9NL9/XSJ0d9k2+IEqv3HNPr2USi5Kb+IvBuWwcnHyBG9Ehdaa3mCBg9fxY8cdpxKnwkl+/I1+MvR0/mJCbZ010AwtemMpz0W78RbytPEzqcLxGZpDmIZaQ/x/Jm3jL7jryvbQ1cHZ5P0CSKaVf0z/fjOnr5YdJcMvsokPc5XiEGPDmWSutQzpJMEHd9CukILuYCZtuSNVwA3NV9Esyu20omnw+mzK0F0/dKN9JXVMl7bQ5dPePCUJNtk0qKm2cTYVsQ2C31poVCDiOEbmKvEQOK/1s6qr8TQ9S55fjOMaMnXEc0J8+nCwGG0efV9IlWXT57LDRCvxbbEvm88GfANJXERgUTsc4tETNKmG3P/pKXns+ipYSW0sWEpWeHN0Teu++irUH3+t/ne/OFqNd5jvTdCMgrg1f0IwYGd+Hq46T/4e5z1aK1WFOWa7Omdxz9TzqaSlhtWcHnEmJgcKCOzv14iST1Z5FRGPrdYpoe7P9aFvN/gR0om1ZNs/xm0V1mKpheK6bgiB6p6qYtMbllFeq+Mou97ZWlwcBvN2WDLxwn1z8axD4dW3oVKlAL7x+7ZD+87WirQJDPV1X97y9EFigXk/JJeShqTaRaXQ1J/FhG9uINcsewdoqJ9iVwZH0UM1sVwWW2XuNwmI273lPWcWtlRjsR6c+G9o0mz1mny/msambzQhbjlWZP+mj5SeWgWvce//eFzVUH/iUW3cWFRH5S3p/2Hv0vFKaLa4E/Kt2+mK1ye0m3rpfi/es3pnoZmgrxo4tt1n4v3fM8d2fKB6w96zSUcSOAz50by/+j1syPlUWxhUhUaLmsj84Eusz38RHxKrk2sNs6EV+nt5MP6A9msgDL2L9aLAU0jlxAlVmAd/T/5L5E2J1PUzhO3Wg26QKWakKh6uqRHk5dV3EGbtwszpEU0n5prxssLfa6ppwt/WmVhjtIYTAzKxFOTkygy3IamY024qXth5Y6EGqzS10dMdTndc6ybL9j4Tvxpq4i1KmXCRKhZkz/miHeHnEPwo4tG/+LHPDQkI45PocnrQqhp61sizisnfQoVtKrmGmy6W3hR9G2kP3TC/o91SHyUiq+3bDG1/DRkHuTD/VY2DFISoU8k2YHmHFgcS4a6/EQMG+stttivDTebQd5KmD++48S+aMCsnmlIzS2A1OmL3L/4ex91k7uD6WS6/3LCyfWSTyIvKvaeQ32aniOpPwCO0Tfh7OmHakGLVN0MJF2VY3mPJ7DesE4MEXr7ijYZNvr6U6QKM0W/yyYExjN4VK2GxTRf8cHsMF5L4H9u5jekkCsY+FqClAXVGN90gbsXF2ukUMaTNpPTxD9Fguw37yd/1B6i23W4Hz1NxWsC8x1+FBWV59CxX5o1LpZmfIoc+xDkhdrdgqeLIuGp04TMTUlQyR7FFgvznvyuh1hY+Aw15nNhfEBRLLWuHiIBv91Yjm2ubcfSNc6IHO+POt1ayPx6h2iVuxvtrDUhKqEbiGW9Nem6psXfHL6GBoQ2wVyYmwK1MmFTtwd/jSvEOOqNinhjNEhXoSzMCf9kO6Jk7BKoChO1r20sHAxuIVDDAHVjf0HFA4gnbFUUW63biWbhP7Lel7F15Em8CruM1mVpsGwZwNIl7sj9dg/6rxl59ng/F7QxDZ63bXjZ3kn8eoGf5fKLqBSFo/DcBaR7HcZcfQuc3OuHSS9/w+Flb7FCkYfCi82onOyPzGxXKN5cgqBGHtKmDOePAuXh58RthS/4i4LvnB7lw6Y5G2V2Q5lvqR+WLsvCEdNYFGUupqMTzWnkemk2f7YSIzrq/K2x5fzBjRrMTpjR6k0fYruFJDsTMYL5fhrDfv/UjbPHCuB8ogqGQh/ZL/TVxzaREJ8PQZvdRXyc445Lrf2CV06hIzoDNQfe09otIiZzqx+jLf2R7+4m/lN3I34rjobuLxlIqDLH2Rk+fEphGOQ6vVG/zV8cMcUG/wj8VyapsjOGOTCvuY1+QcNpVaPY6i8jWbgwV3wJe4yVWZkIEmK0+PwJWu7tuB4XiqSH13G7vRWaQmyj/dTE8bZDVwY3j2IiQYONI96i1LQXjL+CruPhMN5VDNcjDXxI+WQ0z7bAhS/30X/mPO58SEGP/xCmqpKA5QvbUHK/DOH7QmAytwJTomWYUvIY9qTtJEyenccfx9bD6IQbeurlmOyIEvxuVoGJUg+xQrjfdAh9Z3nxVjChbvwiIcH8BE4++u3gsjvQIDw33DoGF+HMvB4ey1/uqMS2Rk/MNCiH1CKKR7O8Uclk2DyT6zCQqYayaTwmCBp8iXiF/l2Cl1a14A/TIOwUeEUJfe2RgQTzlfoLhjvsoSfcP+WErThtEHW5xfg/U6jX1w==AQAAAACAAAAAMAAAXBYAAA==eJwt2nd4jnf7x3HqKRGj1GiJlSJ2Jeq+QzW0Ro0apUVRJFaU0nrqqWprjyhqtilFqMRMzSB2QgYRMmUIETGS2A1ClfLL+3P+/nsdjjv3eB/n8b3O62pHT38YfuthrYNvPTzmaHAmR/ZLiHRcq3ZWrl5w0rHR76AceDPa4bcjRL6ZEuuo93SZ7Bsb5zj20/fy02txjnbun8i31sY7Dh1sJvtUOOdwfvwfedToBMcXiYcO4Py7iY645/3lc5uTHSXG++3HkXkpjuVLzjhw76/OO7ZNnuXEoTlpjh1dkuTAuhmOQYte89ZrIjMdFx865bRuWY6hnw+TH2y46Pj66mx55wfZjj2BgbLr3suOBz22yw7XK453Xh6TG/XIdUwOS5arlrrm2O9/Q77U9LrjsdtTOXHcDUetsaXb4MEP8xzvdawkZ/1Q4Bhaq6Yc2fqWY9rj+nIX5x1HUFILOeTqHcfx7d7ywDn3HKOL+8fVqHLw+KsR6o//uXJC/XG5ZtHqjz+rGqv++MDcU+qPN/tYfzz6gyT1x3eXJag/Djlq/XHQc+uPG8xLUn+9T4UU9ccnLqeqP87elab+eMXHGeqPh3yXqf54RtIF9cdbGl9Uf7x27CX1x+6F1h9vnZqj/jg52frjRf+9qv447Iz1x5tcb6g/fv59nvrrc38sUH/8+uKb6o+Tmt9Wfzx8v/VXt4b31B93ddxX/20dyh58vcD647qhJ9Ufv10/Rv3x9PKn1B+nFJ1Wf/xvrzPqj2emx6s/9gor66Q/dvFIUH/sfDVR/fGQdOuv999i/bF3t/PqjxuUTFd/PHWS9cfj9lh/PLzQ+uNDftYfV0yx/nqf4Mvqj1/7/Ir64/+szVV//d5H1h/fdruu/rjrYuuPYzrmqz++87v1xxPr31J/HLHS+uNpR6w/Hv/srvrjT69a/0rxL8LbdY1Uf1xpfJT649NzrT/e7WP9cdBj64+je1t/fLnuWfXHz1s0Vn885ffKTvrjTs1t/nGNydYfD0m3/nj/h9Yfb9hn848f9rP++ttQ649D3slSf9zyqPXXb7mXrf44c631xyWLbP7xg9bWH08/Zv2xY5j1x0UvrD++2d76421jrD9eVtf649pDrT9O/df648D/n38cMNr6J1a/HV57gM0/3p1l84+PN7D+uJ2H9cfPYq0/dlkYr/44rY31x65tXdVf79PB5h93OW3zj4evTlZ/PP/+u07645fT7PzH3f3t/MfRY9PVH9e9YOc/zppq84+jWll/nFfK+uMKn1t/fc851h83fWTnD55Vw/rjDoft/ME/B1t/vHWVnT/4HXfrj4dOtfMHT0+28x+XG2z99btW2/zjv8pY/yUjMsKXPTyu/njRVuuPM5bb+Y+b/WDnP37ve+uP3/Kz+ceH1l1Qf/yd60fqj+s/iFd/vPZLm388p6HNP24fa9df7DXDzn+812Hzjytvtv7Yr7rNP5430frrO1+26y8e6m/nj/7Wxfrj01utP15yu1D9cegA648nT7f+OOWeXX9xi+HWH4fl56s/nrTA+us1l60/rlPH+uPs49Yfrxtu/XvtjApf8a31xw0nW388Id3644gI649n+lp/vMbL+uMK7Uo46Y99+w1Tf1xyUGmdPzjsz/Pqj591TlB/nB6SpP748f9s/nGHqjb/ePgN23/wXB+bf7zlV9t/8IBR1h9fuWP7D/73mF1/cY/Prb/+fUEvJ/3xH11aOOmv77Y2R/2xa36u+uP5BdfUH2cm31B/HFM5X/1x/m8F6o+7uNxSf/zP1tvqj/sn3FH/8v/sCj++zvZPPD3M9h/c5EPrj6e0tP7Yv8D2H1zvJ9t/9D7NXNQfD/Ufo/7Y678+6o+H9YtXfxzfxfrjK52tPy5Z3frjWwmp6o8nDbT+uDAnXf3x3jLWH49zt/44zNXmH+9KvqT+uLRnrvrjiGm91R+nT+qk/nh0mcvqj7NnXVF//a45V9Ufz/j0uvrj1Ogb6o8DRuerv35XWoH649Yf3lJ/3D/otvrHd1kb3qnoqPrjsw9s/8c/zotSf/x0foz64+kLrD/2bmL98d9xZ3T+4MyHDdUflwm2/jj4ufXHuyOsP96yMlf9cV65HPXHzzKK1B8Pq3de/fG346w/rhf5ipP++PqCCk76Y/+D4530x0UpGeqPQ0ZnqT/+b/mP1B+XmjhF/fGg/71Qf5zTO1v98ccdr6g/fu9ZrvrjwqrX1R9XnXBD/fHSojz1xx0/KlB/HJd6U/0XLl8Q/mj5EfXHu7dEqD+OrGv3X3hCW7v/wgPr2f0XznA/rf74bj3rj/N87f4Le65P1fmPYyLKOemPs962/niEp80/HuO8pP64TXpTJ/1x6Q62/+APwl+qP567sLL644srXNQfr8wao/647f8K1B+PbJup/rjEpBLqr9/+jc0/dntZyUl/XFBk/XHmzhz1Vx9/649/dLmm/njdhevqj8O3W3+8dqT1x4P+c0v9Vxz+IrxyHeuPJ5ey/vitwBPqj51XotQf/z0zRv1x38JY9ccbfRLUHw/566z640237fqLXa890fzjul9Yf1x9W6L6Y/+WT9Qf3zo0SP1xyaaVnPTHOQE1nPTHFby91B/7+Nv84+yNNv/Y95N6TvrjmKdp6o83hGTq+otb5+br+osHBTdWf5x/r5ST/nj43Wz11/eZeUX9cdPMXPXHH2y7pv44sMYN9dfv3Zin/nh70wLb//t1DL+//pDt/8XuPu+Y7f/F9vCMtP2/2KndT9r+X+zHNaNt/y92zTsxtv8X+6+BBbb/F/v2q9Vs/y/21U3VbP8vdv7Uipp/nFSuklP7f7H7OK/a/l/sRTUTbP8vdsD6zuqPm51tp/747x6fqL/+trCO+uOpj6urPz7/3WPb/4v9IumJ7f/FDo+/Zft/sdNrWn88oFaW7f/FrvKlnT948qCh6o8PN75k+3+xJy381/Z/XjPd+uMrz3Nt/y/2uxOu2f5f7FoeN2z/L/aOnXnq//PNmuFe/tYfx46y/njDa9Yf7xlk/XGpTtYfz35q/XEVZ2Vdf/GuWR3VHzu6dVN/vDatg/rjkif6qj9ele6r/R9PzuztpD+etsNd/XHWXz7qj399OUf9cYvTLdUf+5XxVH/8aEItzT/+xS9V/fH0FLv/1fsHXFd/3OXJBfXH2T9kqz/e3eW+zh88/pfyTvpjj21lnfTHE0e5O+mPm53xcNIf73VxcdJf79nguvrjIR7Wv/or+Qfimll/POew9ccvWlt/3H/TCfXHpSZHqT9+2Nz640EpbuqPfWOmqj/2qzZF/XG/gf9TfzyiYJT641H7v1F/POX8HPXHW58vUX/cMn+U+uOvQn5Qf/zmtj7qjzevHan+OG/ESPXH4zv30fmDZ0e86aQ/buyWqv7YPSld/fGz7y+oP775zkX1x61+fqT517+ntFR/HBDeSv3xkzkO9cfhGT7qjzdFeTrpj6scuqr+r3utOnDWK1z9ce2yR9Uftzh7XP1xtReR6o+XvTyp/jgsKVr9cYXd76s/XtR3qfrj5VEL1R/73Zur/rhzzCz112eNWqD++Py9xeqP9z8KVH/8yy8B6o+TPWarP3ZdMFn98ZaN89Qfp/ovUn/cqt1K9cePiparPw69EqDrLy7VO0X98fB30tVf32dHpvrjx2tKav5xl/411R/XdbRRf/3eoQPUHzcL6q7++Mhr3dUfb7vczEn/WpGvH4jO36n+uPbN/eqPv084pP74wLaj6o9934tQf9xnxBP1xx2bDFZ/3PmzFeqPXX1XqT9u3GmV+uOf+y5Rf1zn1hL1x4WBy9UfX/txo/rj5KYr1B+H5qxUfzy1YL7649aXlqk/ftExSP3xmDuh6o93bfhD/XF8z1/VH//9aKH2H9wrb7Guv3jS4IU6//W3bvc1/7hulTfVH1cMrqn+uMpUH/VXh8b91R+XyfVTf5z3zKn+CXXebp2b96f6468/2qf+ONXzoPrjTg2OqD8+HnRM/XF7r/ec9McDmv6s/nhvmZXqj3dfDlJ/PKtnoPpjt2u/qT/+u85q9ceu3/yu/vhuw3Xqr9cvWaf+eOjPa9Qfx3+yXP3xtO6/qz+uvztE/fGCvD3qj4dv2qP+uMofS9UfN3W2V398KK+2+uM/viqn/rhaVAXNP354q6764w7JbuqPX+tST/1xs5Pt1R9vaNVX/bHLmIHqXzSnsbNnkPXHqa9Yf/wsMVz98ZdRh9Uf18o+qv44dK71x15jrD+OKLNT/XG/Lzaqv16/bI364+xZv6s/DqgapP746fRg9cdti2z+8dGI1eqPZ+Vbf3xz1ir1xzec69Qfv9r7D/XHbf4MVn/8xDNU/fGoiRvVH6cE91d//E9kS/XHjYbVVX+cebuW+mOXLxupP975U0P1x4ErGqs/Xh/nof7Yf4WX+uNStTup/8vXg50L91p/PCJ6r/rjGM8D6o83XDyo/vhwwyPqj98+0U79cUgt6493f3ZU/fHgN4PVHydeWq3+eMm8NeqPG620/tjZeZP644QZG9QfTxkVqP74/q/L1B+nnlum/njStRXqj31X/Kb+uPr4ZeqPb70aqP44uOp89ccTuo9Tf/xBxZ7qjzu4tFd//O/7DvXHfb9rq/74nxrvqD/u91ZT9VeH9fXVH/t/U1398YCcOupf6nqhs3NGqPrjKTWsP86at1/98UclrD/263FY/XHYp9Yff3NnsfrjuIJg9ccTPvxd/fHT9UvVH+//bLH646Vedv3FLSqvVH/cbfVi9cfuG2aqP37ts3Hqj9tu7Kf+uEaJz9Ufd509Wv1xuxr91B9PC+qq/vpcD3v+g9+Y9p764x/qeKo/rt7LQ/3xxzvd1R9X6OOu/vjgK2+qP64XYPsn9kp4S/3xt9feVH/9ls4u6j93cD3vsLFb1R/7nNul/thzdpj644lDD6g/Ln/1kPrjTc2tP348cbn64w3fR6o/nvGlzT/u0WCJ+mPfyDnqj1d2nKn+uDAwQP3xruuz1R8f/WaE+uPxvp+qP56+sJr644DUSuqPXxlTR/1x3+RW6q/XD/ZQfxwaUVf98aABpdUfL037R/sPvhWVr/1H/55cVv1x0J9vqD8eUvuR7r9w7acZuv9SB89k3X/hAcV7FP1xm6pl1b90VFfvoz7WHxd4WH88J3Sv+uNFE/erP+60IFz9ccjDtuqP+7az+ccn/ELUH+9sHqL+uN8f1h8/XD1T/fFfF79Wfzzgyhfqjy+v+Vz9sUdaa/XHg1q6qT8OcBbq+Se+tPmUnn/ihqWP6/4Xb/3xpO6/cO8FMbr/wkHrT2n/1+9NjtP+iV9ZEK/++K1B59Rf75OboP0H//Z7ku5/9R1On1d/PC2uSP3xqda56o9LrclVf3x69w3t/wuafeXdYY/1x/tW7FR//N1Q64+n17P+eN4q64933rf+uLCt9ceuPx5Rf9xrYpj649HOjeqPPRvMVX88tvJE9ccjQ4epP17Zp43649fTXNQff1rpqJ6/4a+7nVB/XPHTaPXHTRrGqj9+//Ep9cdLcuLUH388M179sZf/OfXXb1mSoP64im+S+uO4Einqj0++n6r+uOMT64+f/Zau/vqekfb8AS9fY89/9LdVrqv/qz0WedcM2Kb+eO9Om3/c57D1xzdjrD8u/Zv1xxvPWH/cpZr1x/frWX/89lbbf3CTXXb9xaWOfaf+ODO8r/rjBiUbqz8e5/WG+uMOtY7o+Sf2zz2l/jh3ufXHyxpYf+zqYf3xAJ/T6o8nVjyj/thjl/XHte6fVX+8ZYr1x6PWJ6o/dn8/Wf3x9scp6o+bzbD+eOpY648D22aqPz7x5gX1x7++d0n9P3wR5F0l2uYfz95k849n5u5Rf/x8yD71xx91OaD+uHPRU91/4UWDh6g/rhq/Vv1xy08C1R9/vW+Z+uPmrUaoPw6f3ET99Vklyqo/nvhprJ7/4/zqx9Qfu42PVH9cYt1J9cf7faw/Tgiw/vhZjs0/7hZn849T+1p/fMjV5h9/G2r98Re3rT9uVcX64ztjrT92fdf6Y/fINPXHId0y1B8XHbTzH6/96KL6B+zd610/2/pjZzXrjze7WH98d1yY+uPEtfvVH1/NC1d/fML1XfXHn2wcqv64dNQC9cexy79Xf3xscyP1xwUnXlF/HPrtcz3/xC2XHlF/POLacfXHF4aeUH/csGuU+uPyJWLUH4/52vrjxzusP+5Tx/rj7cWfQ3/cLihe/XGTgefUH4flJKg/9g5MUn/cz9/64w5pqeqPPatZf7Xtn67+uOg7m3/81eJM9T89JtY79bT1x29t2KH++HmP3eqPb5Taq/7431771B/P7HNA/XH8noN6/ozdR72r/jjcv6f64/6LWqq/3qfBKT3/x8kl0vX8GXf1fKD+OPLBMfXH7R9FqD8eEGP9cbkx1h97elt/HDHZ+uO8s9Yfr5tg/fHjbOuPazrt/MGbv7H+eOwa64+fbE9UfzzvsF1/9Z2vJqs/vliYov74wcnz6o9X989Qf5zeMUP9y7pleZftuUX98Tm/UPXH1aJ3qD9+u+Ju9ccFjfaqP/aqvE/9sduZ/eqPnePbqD9u1aaW+uPNN8/qv7/geQ0Oqj8eNPKs+uOIxET1x1/7W39cONb645Jh1h8H7LP++EoD64//LrL+uEma9cfb060/nvDC+uMzE60/7vnE+uOEGXb+YPe/bP7x6542/3j9QZt/3PwDm398f6zNPy79rp0/uMbcLPXvkXjX26PA5h/f/vdP9ccjW+xSfzz1hfXHI8KtPw7bYP1x6qQD6o/n98zUf//CjZrZ/3+ID3kdVn9c2u2o+uOGg+LUH48bF6X+uMveSPXHL/udVH88JCpK/fVZbjHqjyefj1V/vGTTafXH02/EqT/O7B+v/rhJ7Fn1x7ljEtQfl4tIVH88tGWy+uOPv7L9R5/1/nn1xxNmpqk/fuJi+z+uvdSuv3r/A3b+4LjoXPWPPVGiTQU/u//FB7608x8nHLDzB3/b3c5/PPonO39wYWU7f3CNceHqj0vXP6T+uPnW0+qPt/54VP31mrvH1B8vuReh/vj6sBPqj4Pnn1R/7PFatPrjen1i1B9PiYhVf1yy22n1x4MPxqm/XtM+Xv3xb9Fn1R8Pu3NO/XGPTYnqjzdWS1Z/HNg/Rf3xnIrn1R+nTU9Tf/3G++nqj2u2zFR/vCX8gvrjLz67qP7Yd5XtP3lrXNucqblD/XGJx7Z/4vlP7PqLy++0/vh0b7v+4v4Z1h+3X2bnPw5+fkT9cbc/jqg/9m90TP31t/7H1R9fvW/98fu+1h/HF1h/fKSx9cdd91h/PKnsKfXHg09af7yv1Rn1x+tuW3/ccPI59cc9zyaoP249L0n98ZhR1h/fu2P9cerKDPXHI4Iz1R8frZKl/vjy+Ivqj31GXlJ/vCI1W/313ZrlqH+Zb6u26d1rl/rjzyrZ8x98qfhspz9uO9v2f/zrA9s/sdsPB9Vfr3c7rP545VHrj/sNPab+uPyL4+qPzwRFqr9e0+ik+uMJf9v5g+PuR6s/XvRGrPrjmhts/8evFp9d9McvVp1Rf9x39ln11+fWT1B/XGpkovrjJxuT1B+7P0tWf5yxJlX9sbN8mvpjr57p6o8HhmSoP77Y/IL648Qvs9QfL//lovrjGb2sP96+6bLj/wC+WN03AAAAAACAAAAAAAAAAAAAAACAAAAAAAAAAAAAAACAAAAAAAAAAAAAAACAAAAAAAAAAAAAAACAAAAAAAAAAAAAAACAAAAAAAAAAQAAAACAAAAYWgAAYhUAAA==eJwt3GOwnWcfR+Hsvev2rWI3to0mjW27se2kaRrbdmPbbmzbtZnUfM+ae52Ze55r/T7/P505c9LEixfvjXjhJxL30ui0mi1q43SaLWbj9JrtKRtn0GxP2zijZnvGxpk027M2zqzZnrNxFs32vI2zarYXbJxNs71o4+ya7SUb59Bs/7NxTs32so1zabZXbJxbs71q4zya7TUb59Vsr9s4n2aLb+P8mi2BjQtotoQ2LqjZEtm4kGZLbOPCmi2JjYtotqQ2LqrZktm4mGZLbuPimi2Fjd/UbCltXEKzpbJxSc2W2sal4t5b8cKtp7Fxac2W1sZlNFs6G5fVbOltXE6zZbBxec2W0cYVNFsmG1fUbJltXEmzZbFxZc2W1cZVNFs2G1fVbNltXE2z5bBxdc2W08Y1NFsuG9fUbLltXEuz5bFxbc2W18Z1NFs+G9fVbPltXE+zFbBxfc1W0MYNNFshGzfUbIVt3EizFbFxY81W1MZNNFsxGzfVbMVt3EyzvWnj5pqthI1baLaSNm4Z996OF269lI1babbSNm6t2crYuI1mK2vjtpqtnI3babbyNm6v2SrYuINmq2jjjpqtko07abbKNu6s2arYuItmq2rjrpqtmo27abbqNu6u2WrYuIdmq2njnpqtlo17abbaNu6t2erYuI9mq2vjvpqtno37abb6Nu6v2RrYeIBma2jjgZqtkY0HabbGNh6s2ZrY+B3N1tTGQzRbMxu/q9ma23ioZmth42Fx77144dZb2ni4Zmtl4xGarbWNR2q2NjYepdna2ni0Zmtn4zGarb2Nx2q2DjYep9k62ni8Zutk4wmarbONJ2q2LjaepNm62niyZutm4ymarbuNp2q2Hjaeptl62ni6Zutl4xmarbeNZ2q2Pjaepdn62ni2Zutn4zmarb+N52q2ATaep9kG2ni+Zhtk4wWabbCNF2q2d2y8SLMNsfFizfaujZdotqE2Xhr33o8Xbn2YjZdptuE2Xq7ZRth4hWYbaeOVmm2UjVdpttE2Xq3Zxth4jWYba+O1mm2cjddptvE2Xq/ZJth4g2abaOONmm2SjTdptsk23qzZpth4i2abauOtmm2ajbdptuk23q7ZZth4h2abaeOdmm2WjXdpttk23q3Z5th4j2aba+O9mm2ejfdptvk23q/ZFtj4gGZbaOODmm2RjQ9ptsU2PqzZltj4SNz7IF649aU2PqrZltn4mGZbbuPjmm2FjU9otpU2PqnZVtn4lGZbbePTmm2Njc9otrU2PqvZ1tn4nGZbb+Pzmm2DjS9oto02vqjZNtn4kmbbbOPLmm2Lja9otq02vqrZttn4mmbbbuPrmm2HjW9otp02vqnZdtn4lmbbbePbmm2Pje9otr02vqvZ9tn4nmbbb+P7mu2AjR9otoM2fqjZDtn4kWY7bOOP4t6H8cKtH7Hxx5rtqI0/0WzHbPypZjtu48802wkbf67ZTtr4C812ysZfarbTNv5Ks52x8dea7ayNv9Fs52z8rWY7b+PvNNsFG3+v2S7a+AfNdsnGP2q2yzb+SbNdsfFjzXbVxk802zUb/6zZrtv4F812w8a/arabNv5Ns92y8e+a7baN/9Bsd2z8p2a7a+O/NNs9G/+t2e7b+B/N9sDG/2q2hzb+T7M9snGEXxZGwq1/ZONoJJjtYxvHIsFsn9j4qUgw26c2fjoSzPaZjZ+JBLN9buNnI8FsX9j4uUgw25c2fj4SzPaVjV+IBLN9beMXI8Fs39j4pUgw27c2/l8kmO07G78cCWb73savRILZfrDxq5Fgth9t/FokmO0nG78eCWZ7bOP4kWC2JzZOEAl+4l0n0AkjwT971wl1okjwL951Ip04Evyrd51YJ4kE/+ZdJ9FJI8G/e9dJdbJI8B/edTKdPBL8p3edXKeIBP/lXafQKSPBf3vXKXWqSPA/3nUqnToS/K83nlqnifu+4a1z12l0Wh3xrtPqdDrqXafT6XXMu06vM+invOsMOqN+2rvOqDPpZ7zrTDqzfta7zqyz6Oe86yw6q37eu86qs+kXvOtsOrt+0bvOrnPol7zrHDqnZnvZxrk02ys2zq3ZXrVxHs32mo3zarbXbZxPs8W3cX7NlsDGBTRbQhsX1GyJbFxIsyW2cWHNlsTGRTRbUhsX1WzJbFxMsyW3cXHNlsLGb2q2lDYuodlS2bikZktt41Jx761IuPU0Ni6t2dLauIxmS2fjspotvY3LabYMNi6v2TLauIJmy2Tjipots40rabYsNq6s2bLauIpmy2bjqpotu42rabYcNq6u2XLauIZmy2Xjmpott41rabY8Nq6t2fLauI5my2fjupotv43rabYCNq6v2QrauIFmK2TjhpqtsI0babYiNm6s2YrauIlmK2bjppqtuI2babY3bdxcs5WwcQvNVtLGLePe25Fw66Vs3EqzlbZxa81WxsZtNFtZG7fVbOVs3E6zlbdxe81WwcYdNFtFG3fUbJVs3EmzVbZxZ81WxcZdNFtVG3fVbNVs3E2zVbdxd81Ww8Y9NFtNG/fUbLVs3Euz1bZxb81Wx8Z9NFtdG/fVbPVs3E+z1bdxf83WwMYDNFtDGw/UbI1sPEizNbbxYM3WxMbvaLamNh6i2ZrZ+F3N1tzGQzVbCxsPi3vvRcKtt7TxcM3WysYjNFtrG4/UbG1sPEqztbXxaM3WzsZjNFt7G4/VbB1sPE6zdbTxeM3WycYTNFtnG0/UbF1sPEmzdbXxZM3WzcZTNFt3G0/VbD1sPE2z9bTxdM3Wy8YzNFtvG8/UbH1sPEuz9bXxbM3Wz8ZzNFt/G8/VbANsPE+zDbTxfM02yMYLNNtgGy/UbO/YeJFmG2LjxZrtXRsv0WxDbbw07r0fCbc+zMbLNNtwGy/XbCNsvEKzjbTxSs02ysarNNtoG6/WbGNsvEazjbXxWs02zsbrNNt4G6/XbBNsvEGzTbTxRs02ycabNNtkG2/WbFNsvEWzTbXxVs02zcbbNNt0G2/XbDNsvEOzzbTxTs02y8a7NNtsG+/WbHNsvEezzbXxXs02z8b7NNt8G+/XbAtsfECzLbTxQc22yMaHNNtiGx/WbEtsfCTufRAJt77Uxkc12zIbH9Nsy218XLOtsPEJzbbSxic12yobn9Jsq218WrOtsfEZzbbWxmc12zobn9Ns6218XrNtsPEFzbbRxhc12yYbX9Jsm218WbNtsfEVzbbVxlc12zYbX9Ns2218XbPtsPENzbbTxjc12y4b39Jsu218W7PtsfEdzbbXxnc12z4b39Ns+218X7MdsPEDzXbQxg812yEbP9Jsh238Udz7MBJu/YiNP9ZsR238iWY7ZuNPNdtxG3+m2U7Y+HPNdtLGX2i2Uzb+UrOdtvFXmu2Mjb/WbGdt/I1mO2fjbzXbeRt/p9ku2Ph7zXbRxj9otks2/lGzXbbxT5rtio0fa7arNn6i2a7Z+GfNdt3Gv2i2Gzb+VbPdtPFvmu2WjX/XbLdt/Idmu2PjPzXbXRv/pdnu2fhvzXbfxv9otgc2/lezPbTxf5rtkY0j/FFtNNz6RzaORoPZPrZxLBrM9omNn4oGs31q46ejwWyf2fiZaDDb5zZ+NhrM9oWNn4sGs31p4+ejwWxf2fiFaDDb1zZ+MRrM9o2NX4oGs31r4/9Fg9m+s/HL0WC27238SjSY7QcbvxoNZvvRxq9Fg9l+svHr0WC2xzaOHw1+7F3H1wmiwU+86wQ6YTT4Z+86oU4UDf7Fu06kE0eDf/WuE+sk0eDfvOskOmk0+HfvOqlOFg3+w7tOppNHg//0rpPrFNHgv7zrFDplNPhv7zqlThUN/se7TqVTR4P/9cZT6zRx3ze8de46jU6rI951Wp1OR73rdDq9jnnX6XUG/ZR3nUFn1E971xl1Jv2Md51JZ9bPeteZdRb9nHedRWfVz3vXWXU2/YJ3nU1n1y9619l1Dv2Sd51D59RsL9s4l2Z7xca5NdurNs6j2V6zcV7N9rqN82m2+DbOr9kS2LiAZkto44KaLZGNC2m2xDYurNmS2LiIZktq46KaLZmNi2m25DYurtlS2PhNzZbSxiU0Wyobl9RsqW1cKu69FQ23nsbGpTVbWhuX0WzpbFxWs6W3cTnNlsHG5TVbRhtX0GyZbFxRs2W2cSXNlsXGlTVbVhtX0WzZbFxVs2W3cTXNlsPG1TVbThvX0Gy5bFxTs+W2cS3NlsfGtTVbXhvX0Wz5bFxXs+W3cT3NVsDG9TVbQRs30GyFbNxQsxW2cSPNVsTGjTVbURs30WzFbNxUsxW3cTPN9qaNm2u2EjZuodlK2rhl3Hs7Gm69lI1babbSNm6t2crYuI1mK2vjtpqtnI3babbyNm6v2SrYuINmq2jjjpqtko07abbKNu6s2arYuItmq2rjrpqtmo27abbqNu6u2WrYuIdmq2njnpqtlo17abbaNu6t2erYuI9mq2vjvpqtno37abb6Nu6v2RrYeIBma2jjgZqtkY0HabbGNh6s2ZrY+B3N1tTGQzRbMxu/q9ma23ioZmth42Fx771ouPWWNh6u2VrZeIRma23jkZqtjY1Haba2Nh6t2drZeIxma2/jsZqtg43HabaONh6v2TrZeIJm62zjiZqti40nabauNp6s2brZeIpm627jqZqth42nabaeNp6u2XrZeIZm623jmZqtj41naba+Np6t2frZeI5m62/juZptgI3nabaBNp6v2QbZeIFmG2zjhZrtHRsv0mxDbLxYs71r4yWabaiNl8a996Ph1ofZeJlmG27j5ZpthI1XaLaRNl6p2UbZeJVmG23j1ZptjI3XaLaxNl6r2cbZeJ1mG2/j9Zptgo03aLaJNt6o2SbZeJNmm2zjzZptio23aLapNt6q2abZeJtmm27j7Zptho13aLaZNt6p2WbZeJdmm23j3Zptjo33aLa5Nt6r2ebZeJ9mm2/j/ZptgY0PaLaFNj6o2RbZ+JBmW2zjw5ptiY2PxL0PouHWl9r4qGZbZuNjmm25jY9rthU2PqHZVtr4pGZbZeNTmm21jU9rtjU2PqPZ1tr4rGZbZ+Nzmm29jc9rtg02vqDZNtr4ombbZONLmm2zjS9rti02vqLZttr4qmbbZuNrmm27ja9rth02vqHZdtr4pmbbZeNbmm23jW9rtj02vqPZ9tr4rmbbZ+N7mm2/je9rtgM2fqDZDtr4oWY7ZONHmu2wjT+Kex9Gw60fsfHHmu2ojT/RbMds/KlmO27jzzTbCRt/rtlO2vgLzXbKxl9qttM2/kqznbHx15rtrI2/0WznbPytZjtv4+802wUbf6/ZLtr4B812ycY/arbLNv5Js12x8WPNdtXGTzTbNRv/rNmu2/gXzXbDxr9qtps2/k2z3bLx75rtto3/0Gx3bPynZrtr47802z0b/63Z7tv4H832wMb/araHNv5Psz2ycYR/PhELt/6RjaOxYLaPbRyLBbN9YuOnYsFsn9r46Vgw22c2fiYWzPa5jZ+NBbN9YePnYsFsX9r4+Vgw21c2fiEWzPa1jV+MBbN9Y+OXYsFs39r4f7Fgtu9s/HIsmO17G78SC2b7wcavxoLZfrTxa7Fgtp9s/HosmO2xjePHgh971/F1gljwE+86gU4YC/7Zu06oE8WCf/GuE+nEseBfvevEOkks+DfvOolOGgv+3btOqpPFgv/wrpPp5LHgP73r5DpFLPgv7zqFThkL/tu7TqlTxYL/8a5T6dSx4H+98dQ6Tdz3DW+du06j0+qId51Wp9NR7zqdTq9j3nV6nUE/5V1n0Bn10951Rp1JP+NdZ9KZ9bPedWadRT/nXWfRWfXz3nVWnU2/4F1n09n1i951dp1Dv+Rd59A5NdvLNs6l2V6xcW7N9qqN82i212ycV7O9buN8mi2+jfNrtgQ2LqDZEtq4oGZLZONCmi2xjQtrtiQ2LqLZktq4qGZLZuNimi25jYtrthQ2flOzpbRxCc2WysYlNVtqG5eKe2/Fwq2nsXFpzZbWxmU0Wzobl9Vs6W1cTrNlsHF5zZbRxhU0WyYbV9RsmW1cSbNlsXFlzZbVxlU0WzYbV9Vs2W1cTbPlsHF1zZbTxjU0Wy4b19RsuW1cS7PlsXFtzZbXxnU0Wz4b19Vs+W1cT7MVsHF9zVbQxg00WyEbN9RshW3cSLMVsXFjzVbUxk00WzEbN9VsxW3cTLO9aePmmq2EjVtotpI2bhn33o6FWy9l41aarbSNW2u2MjZuo9nK2ritZitn43aarbyN22u2CjbuoNkq2rijZqtk406arbKNO2u2Kjbuotmq2rirZqtm426arbqNu2u2Gjbuodlq2rinZqtl416arbaNe2u2Ojbuo9nq2rivZqtn436arb6N+2u2BjYeoNka2nigZmtk40GarbGNB2u2JjZ+R7M1tfEQzdbMxu9qtuY2HqrZWth4WNx7LxZuvaWNh2u2VjYeodla23ikZmtj41Gara2NR2u2djYeo9na23isZutg43GaraONx2u2TjaeoNk623iiZuti40marauNJ2u2bjaeotm623iqZuth42maraeNp2u2Xjaeodl623imZutj41mara+NZ2u2fjaeo9n623iuZhtg43mabaCN52u2QTZeoNkG23ihZnvHxos02xAbL9Zs79p4iWYbauOlce/9WLj1YTZeptmG23i5Zhth4xWabaSNV2q2UTZepdlG23i1Zhtj4zWabayN12q2cTZep9nG23i9Zptg4w2abaKNN2q2STbepNkm23izZpti4y2abaqNt2q2aTbeptmm23i7Zpth4x2abaaNd2q2WTbepdlm23i3Zptj4z2aba6N92q2eTbep9nm23i/Zltg4wOabaGND2q2RTY+pNkW2/iwZlti4yNx74NYuPWlNj6q2ZbZ+JhmW27j45pthY1PaLaVNj6p2VbZ+JRmW23j05ptjY3PaLa1Nj6r2dbZ+JxmW2/j85ptg40vaLaNNr6o2TbZ+JJm22zjy5pti42vaLatNr6q2bbZ+Jpm227j65pth41vaLadNr6p2XbZ+JZm223j25ptj43vaLa9Nr6r2fbZ+J5m22/j+5rtgI0faLaDNn6o2Q7Z+JFmO2zjj+Leh7Fw60ds/LFmO2rjTzTbMRt/qtmO2/gzzXbCxp9rtpM2/kKznbLxl5rttI2/0mxnbPy1Zjtr42802zkbf6vZztv4O812wcbfa7aLNv5Bs12y8Y+a7bKNf9JsV2z8WLNdtfETzXbNxj9rtus2/kWz3bDxr5rtpo1/02y3bPy7Zrtt4z802x0b/6nZ7tr4L812z8Z/a7b7Nv5Hsz2w8b+a7aGN/9Nsj2z8fwCoWiw=AQAAAACAAAAIHgAApwoAAA==eJwl2YMOIEoSQNHBvrFt27Zt27Zt27Zt27Zt2zb2JJP0+YSb6q4OHCBAgCAEJxRhiUBkohGTOMQnEUlJQWrSkZEsZCcXeSlAYYpRkjKUpxJVqUFt6tGQJjSnFW3pQGe60ZM+9GcQQxnBaMYxkSlMZxZzWcBilrGSNaxnE1vZwW72cZAjHOcUZ7nAZa5xkzvc5xFPecFr3vGRL3znF38JFDBAgP8IRkjCEJ5IRCUGsYlHQpKQnFSkJQOZyUZO8pCfQhSlBKUpR0WqUJ1a1KUBjWlGS9rQnk50pQe96cdAhjCcUYxlApOZxkzmMJ9FLGUFq1nHRrawnV3s5QCHOcZJznCeS1zlBre5x0Oe8JxXvOUDn/nGT/4QMFCAAP8jKCEITTgiEoXoxCIuCUhMMlKShvRkIis5yE0+ClKE4pSiLBWoTDVqUof6NKIpLWhNOzrShe70oi8DGMwwRjKG8UxiKjOYzTwWsoTlrGItG9jMNnayh/0c4ignOM05LnKF69ziLg94zDNe8ob3fOIrP/hNgMAOQQhOKMISgchEIyZxiE8ikpKC1KQjI1nITi7yUoDCFKMkZShPJapSg9rUoyFNaE4r2tKBznSjJ33ozyCGMoLRjGMiU5jOLOaygMUsYyVrWM8mtrKD3ezjIEc4zinOcoHLXOMmd7jPI57ygte84yNf+M4v/hLof/onGCEJQ3giEZUYxCYeCUlCclKRlgxkJhs5yUN+ClGUEpSmHBWpQnVqUZcGNKYZLWlDezrRlR70ph8DGcJwRjGWCUxmGjOZw3wWsZQVrGYdG9nCdnaxlwMc5hgnOcN5LnGVG9zmHg95wnNe8ZYPfOYbP/lDwP/0T1BCEJpwRCQK0YlFXBKQmGSkJA3pyURWcpCbfBSkCMUpRVkqUJlq1KQO9WlEU1rQmnZ0pAvd6UVfBjCYYYxkDOOZxFRmMJt5LGQJy1nFWjawmW3sZA/7OcRRTnCac1zkCte5xV0e8JhnvOQN7/nEV37w+79/gz8wQQhOKMISgchEIyZxiE8ikpKC1KQjI1nITi7yUoDCFKMkZShPJapSg9rUoyFNaE4r2tKBznSjJ33ozyCGMoLRjGMiU5jOLOaygMUsYyVrWM8mtrKD3ezjIEc4zinOcoHLXOMmd7jPI57ygte84yNf+M4v/hIoqP4JRkjCEJ5IRCUGsYlHQpKQnFSkJQOZyUZO8pCfQhSlBKUpR0WqUJ1a1KUBjWlGS9rQnk50pQe96cdAhjCcUYxlApOZxkzmMJ9FLGUFq1nHRrawnV3s5QCHOcZJznCeS1zlBre5x0Oe8JxXvOUDn/nGT/4QMJj+CUoIQhOOiEQhOrGISwISk4yUpCE9mchKDnKTj4IUoTilKEsFKlONmtShPo1oSgta046OdKE7vejLAAYzjJGMYTyTmMoMZjOPhSxhOatYywY2s42d7GE/hzjKCU5zjotc4Tq3uMsDHvOMl7zhPZ/4yg9+B/t36Q9MEIITirBEIDLRiEkc4pOIpKQgNenISBayk4u8FKAwxShJGcpTiarUoDb1aEgTmtOKtnSgM93oSR/6M4ihjGA045jIFKYzi7ksYDHLWMka1rOJrexgN/s4yBGOc4qzXOAy17jJHe7ziKe84DXv+MgXvvOLvwQKoX+CEZIwhCcSUYlBbOKRkCQkJxVpyUBmspGTPOSnEEUpQWnKUZEqVKcWdWlAY5rRkja0pxNd6UFv+jGQIQxnFGOZwGSmMZM5zGcRS1nBataxkS1sZxd7OcBhjnGSM5znEle5wW3u8ZAnPOcVb/nAZ77xkz8EDKl/ghKC0IQjIlGITizikoDEJCMlaUhPJrKSg9zkoyBFKE4pylKBylSjJnWoTyOa0oLWtKMjXehOL/oygMEMYyRjGM8kpjKD2cxjIUtYzirWsoHNbGMne9jPIY5ygtOc4yJXuM4t7vKAxzzjJW94zye+8oPfIf89+AMThOCEIiwRiEw0YhKH+CQiKSlITToykoXs5CIvBShMMUpShvJUoio1qE09GtKE5rSiLR3oTDd60of+DGIoIxjNOCYyhenMYi4LWMwyVrKG9WxiKzvYzT4OcoTjnOIsF7jMNW5yh/s84ikveM07PvKF7/ziL4FC659ghCQM4YlEVGIQm3gkJAnJSUVaMpCZbOQkD/kpRFFKUJpyVKQK1alFXRrQmGa0pA3t6URXetCbfgxkCMMZxVgmMJlpzGQO81nEUlawmnVsZAvb2cVeDnCYY5zkDOe5xFVucJt7POQJz3nFWz7wmW/85A8Bw+ifoIQgNOGISBSiE4u4JCAxyUhJGtKTiazkIDf5KEgRilOKslSgMtWoSR3q04imtKA17ehIF7rTi74MYDDDGMkYxjOJqcxgNvNYyBKWs4q1bGAz29jJHvZziKOc4DTnuMgVrnOLuzzgMc94yRve84mv/OB3mH/LvsAEITihCEsEIhONmMQhPolISgpSk46MZCE7uchLAQpTjJKUoTyVqEoNalOPhjShOa1oSwc6042e9KE/gxjKCEYzjolMYTqzmMsCFrOMlaxhPZvYyg52s4+DHOE4pzjLBS5zjZvc4T6PeMoLXvOOj3zhO7/4S6Bw+icYIQlDeCIRlRjEJh4JSUJyUpGWDGQmGznJQ34KUZQSlKYcFalCdWpRlwY0phktaUN7OtGVHvSmHwMZwnBGMZYJTGYaM5nDfBaxlBWsZh0b2cJ2drGXAxzmGCc5w3kucZUb3OYeD3nCc17xlg985hs/+UPA8PonKCEITTgiEoXoxCIuCUhMMlKShvRkIis5yE0+ClKE4pSiLBWoTDVqUof6NKIpLWhNOzrShe70oi8DGMwwRjKG8UxiKjOYzTwWsoTlrGItG9jMNnayh/0c4ignOM05LnKF69ziLg94zDNe8ob3fOIrP/gd/t+iPzBBCE4owhKByEQjJnGITyKSkoLUpCMjWchOLvJSgMIUoyRlKE8lqlKD2tSjIU1oTiva0oHOdKMnfejPIIYygtGMYyJTmM4s5rKAxSxjJWtYzya2soPd7OMgRzjOKc5ygctc4yZ3uM8jnvKC17zjI1/4zi/+Eiii/glGSMIQnkhEJQaxiUdCkpCcVKQlA5nJRk7ykJ9CFKUEpSlHRapQnVrUpQGNaUZL2tCeTnSlB73px0CGMJxRjGUCk5nGTOYwn0UsZQWrWcdGtrCdXezlAIc5xknOcJ5LXOUGt7nHQ57wnFe85QOf+cZP/hAwkv4JSghCE46IRCE6sYhLAhKTjJSkIT2ZyEoOcpOPghShOKUoSwUqU42a1KE+jWhKC1rTjo50oTu96MsABjOMkYxhPJOYygxmM4+FLGE5q1jLBjazjZ3sYT+HOMoJTnOOi1zhOre4ywMe84yXvOE9n/jKD35H+vfJF5ggBCcUYYlAZKIRkzjEJxFJSUFq0pGRLGQnF3kpQGGKUZIylKcSValBberRkCY0pxVt6UBnutGTPvRnEEMZwWjGMZEpTGcWc1nAYpaxkjWsZxNb2cFu9nGQIxznFGe5wGWucZM73OcRT3nBa97xkS985xd/CRRF/wQjJGEITySiEoPYxCMhSUhOKtKSgcxkIyd5yE8hilKC0pSjIlWoTi3q0oDGNKMlbWhPJ7rSg970YyBD+D83WARr
  </AppendedData>
</VTKFile>
