# Supplementary material for: Immersed Boundary Models for Quantifying Flow-Induced Mechanical Stimuli on Stem Cells Seeded on 3D Scaffolds in Perfusion Bioreactors
Source: PLoS Comput Biol. 2016 Sep 22;12(9):e1005108. doi: 10.1371/journal.pcbi.1005108 (PMC5033382; doi:10.1371/journal.pcbi.1005108)
Supplement: S2 Data — Python scripts used for simulating the Immersed Boundary interactions using Mpacts, and FreeFEM++ scripts for computing the solution for Stokes’ flow. The geometries of the cells in the various configurations (A, F, T, B) are provided as.obj files. (ZIP) [file pcbi.1005108.s011.zip]

Archive with 49 entries (36 files):
- OneStruts/
- OneStruts/ResultsIBM/
- OneStruts/run_flow_facing.edp~
- OneStruts/run_flow_along.edp~
- OneStruts/polar_para1/
- OneStruts/polar_para1/nucleus_x.txt
- OneStruts/polar_para1/spread_cell_mesh_0.obj
- OneStruts/polar_para1/spread_cell_mesh.obj
- OneStruts/cell_in_flow.py
- OneStruts/turnmesh.edp
- OneStruts/polar_perp1/
- OneStruts/polar_perp1/nucleus_x.txt
- OneStruts/polar_perp1/spread_cell_mesh_0.obj
- OneStruts/polar_perp1/spread_cell_mesh.obj
- OneStruts/polar_perp2/
- OneStruts/polar_perp2/nucleus_x.txt
- OneStruts/polar_perp2/spread_cell_mesh_0.obj
- OneStruts/polar_perp2/spread_cell_mesh.obj
- OneStruts/ResultsFacing/
- OneStruts/run_flow_facing.edp
- OneStruts/polar_para2/
- OneStruts/polar_para2/nucleus_x.txt
- OneStruts/polar_para2/spread_cell_mesh_0.obj
- OneStruts/polar_para2/spread_cell_mesh.obj
- OneStruts/run_flow_along.edp
- OneStruts/ResultsAlong/
- OneStruts/cell_in_flow.py~
- OneStruts/turnmesh.edp~
- ThreeCells_OneStrut/
- ThreeCells_OneStrut/PressureHistogram.csv
- ThreeCells_OneStrut/ResultsIBM/
- ThreeCells_OneStrut/run_flow_facing.edp~
- ThreeCells_OneStrut/special_ids.txt
- ThreeCells_OneStrut/case1/
- ThreeCells_OneStrut/case1/nucleus_x.txt
- ThreeCells_OneStrut/case1/spread_cell_mesh_0.obj
- ThreeCells_OneStrut/case1/spread_cell_mesh.obj
- ThreeCells_OneStrut/cell_in_flow.py
- ThreeCells_OneStrut/run_flow_facing.edp
- ThreeCells_OneStrut/TensionHistogram.csv
- ThreeCells_OneStrut/ShearStressHistogram.csv
- ThreeCells_OneStrut/cell_in_flow.py~
- ThreeCells_OneStrut/fitdisplacement.pvsm
- ThreeCells_OneStrut/special_ids.txt~
- TwoCells_OneStrut/
- TwoCells_OneStrut/case1/
- TwoCells_OneStrut/case1/nucleus_x.txt
- TwoCells_OneStrut/case1/spread_cell_mesh_0.obj
- TwoCells_OneStrut/case1/spread_cell_mesh.obj
