# Supplementary material for: Immersed Boundary Models for Quantifying Flow-Induced Mechanical Stimuli on Stem Cells Seeded on 3D Scaffolds in Perfusion Bioreactors
Source: PLoS Comput Biol. 2016 Sep 22;12(9):e1005108. doi: 10.1371/journal.pcbi.1005108 (PMC5033382; doi:10.1371/journal.pcbi.1005108)
Supplement: S2 Data — Python scripts used for simulating the Immersed Boundary interactions using Mpacts, and FreeFEM++ scripts for computing the solution for Stokes’ flow. The geometries of the cells in the various configurations (A, F, T, B) are provided as.obj files. (ZIP) [file pcbi.1005108.s011.zip › OneStruts/polar_para1/spread_cell_mesh_0.obj]

# Wavefront OBJ file created with PYDEM
v 7.65585727516836e-06 0.000113731580009072 0
v 7.73863029849849e-06 0.00011355668218624 5.91818009832033e-07
v 7.96468466310001e-06 0.00011319091854101 0
v 7.73863029849849e-06 0.00011355668218624 -5.91818009832033e-07
v 7.37286665326797e-06 0.000114148500196072 3.65763645230516e-07
v 7.37286665326797e-06 0.000114148500196072 -3.65763645230516e-07
v 8.03634039386411e-06 0.000113008285401725 5.92352270416389e-07
v 7.78436402276947e-06 0.000113359974778546 1.18080340931712e-06
v 7.44398812344773e-06 0.000113966731508572 9.58446106846886e-07
v 8.23539079109686e-06 0.000112630198137556 0
v 8.03634039386411e-06 0.000113008285401725 -5.92352270416389e-07
v 7.78436402276947e-06 0.000113359974778546 -1.18080340931712e-06
v 7.44398812344773e-06 0.000113966731508572 -9.58446106846886e-07
v 7.05458738177974e-06 0.000114540778187863 7.29776640989732e-07
v 7.07789428701723e-06 0.000114559083778988 0
v 7.05458738177974e-06 0.000114540778187863 -7.29776640989732e-07
v 8.29726893875853e-06 0.000112435493648556 5.93895233727909e-07
v 8.07120511668997e-06 0.00011280127259629 1.18573800353012e-06
v 7.79283955329e-06 0.000113142399283931 1.76413714579198e-06
v 7.47730988296206e-06 0.000113762215270218 1.55278544373053e-06
v 7.11153093522841e-06 0.00011435405804002 1.32672162166197e-06
v 8.46667998216631e-06 0.000112052102567016 0
v 8.29726893875853e-06 0.000112435493648556 -5.93895233727909e-07
v 8.07120511668997e-06 0.00011280127259629 -1.18573800353012e-06
v 7.79283955329e-06 0.000113142399283931 -1.76413714579198e-06
v 7.47730988296206e-06 0.000113762215270218 -1.55278544373053e-06
v 7.11153093522841e-06 0.00011435405804002 -1.32672162166197e-06
v 6.70254283637433e-06 0.000114906536429723 1.09029671691567e-06
v 6.744483495028e-06 0.000114947953273748 3.65778947733646e-07
v 6.744483495028e-06 0.000114947953273748 -3.65778947733646e-07
v 6.70254283637433e-06 0.000114906536429723 -1.09029671691567e-06
v 8.5157805705009e-06 0.000111850998368431 5.94381677276515e-07
v 8.31874140550212e-06 0.000112224059141379 1.18489834216858e-06
v 8.06760898732196e-06 0.000112576155222807 1.76771011483083e-06
v 7.76401632374568e-06 0.000112904997080974 2.33902721706979e-06
v 7.47322731004544e-06 0.00011353788497893 2.13505819367789e-06
v 7.13384306333353e-06 0.000114141264932221 1.91720579084217e-06
v 6.74807045567007e-06 0.000114711213416484 1.68688661049895e-06
v 8.65744522005526e-06 0.000111459398760214 0
v 8.5157805705009e-06 0.000111850998368431 -5.94381677276515e-07
v 8.31874140550212e-06 0.000112224059141379 -1.18489834216858e-06
v 8.06760898732196e-06 0.000112576155222807 -1.76771011483083e-06
v 7.76401632374568e-06 0.000112904997080974 -2.33902721706979e-06
v 7.47322731004544e-06 0.00011353788497893 -2.13505819367789e-06
v 7.13384306333353e-06 0.000114141264932221 -1.91720579084217e-06
v 6.74807045567007e-06 0.000114711213416484 -1.68688661049895e-06
v 6.31841800298547e-06 0.000115244024298044 1.44559832076021e-06
v 6.38072237682301e-06 0.000115305595093761 7.25156854375376e-07
v 6.40153561465995e-06 0.00011532616327439 0
v 6.38072237682301e-06 0.000115305595093761 -7.25156854375376e-07
v 6.31841800298547e-06 0.000115244024298044 -1.44559832076021e-06
v 8.69978775659022e-06 0.000111225931296495 5.99101705528048e-07
v 8.53039616664051e-06 0.000111609364936538 1.19312860502492e-06
v 8.30413787999202e-06 0.000111975458534572 1.78548048970697e-06
v 8.02567759422865e-06 0.000112316664451358 2.36394502275235e-06
v 7.69803229036103e-06 0.000112648904444552 2.90272203476153e-06
v 7.4265758887006e-06 0.00011328603137362 2.73421023948672e-06
v 7.1110092749671e-06 0.000113905981170452 2.52287452056213e-06
v 6.74491567693353e-06 0.000114498333055134 2.29661623391364e-06
v 6.33584273383787e-06 0.000115050874690845 2.06010007712515e-06
v 8.80677344774668e-06 0.000110854923567176 0
v 8.69978775659022e-06 0.000111225931296495 -5.99101705528048e-07
v 8.53039616664051e-06 0.000111609364936538 -1.19312860502492e-06
v 8.30413787999202e-06 0.000111975458534572 -1.78548048970697e-06
v 8.02567759422865e-06 0.000112316664451358 -2.36394502275235e-06
v 7.69803229036103e-06 0.000112648904444552 -2.90272203476153e-06
v 7.4265758887006e-06 0.00011328603137362 -2.73421023948672e-06
v 7.1110092749671e-06 0.000113905981170452 -2.52287452056213e-06
v 6.74491567693353e-06 0.000114498333055134 -2.29661623391364e-06
v 6.33584273383787e-06 0.000115050874690845 -2.06010007712515e-06
v 5.90405141298515e-06 0.000115551626479313 1.79398087737588e-06
v 5.9655775171035e-06 0.000115649976396373 1.09073315486273e-06
v 6.00752164607838e-06 0.000115691461660159 3.66093598033565e-07
v 6.00752164607838e-06 0.000115691461660159 -3.66093598033565e-07
v 5.9655775171035e-06 0.000115649976396373 -1.09073315486273e-06
v 5.90405141298515e-06 0.000115551626479313 -1.79398087737588e-06
v 8.83334828531234e-06 0.000110616363290358 5.99439558215913e-07
v 8.69753337662195e-06 0.00011098105324726 1.19513229145112e-06
v 8.49989333593596e-06 0.000111353953592247 1.7918470256305e-06
v 8.24619757672094e-06 0.000111711329911839 2.37674475593159e-06
v 7.94553238496273e-06 0.000112052879592876 2.9237717610838e-06
v 7.59520327160151e-06 0.000112375347107304 3.45252359416543e-06
v 7.34609282674681e-06 0.00011302279317227 3.29424578226245e-06
v 7.05106528526982e-06 0.00011364509458046 3.11537713310093e-06
v 6.70804631030546e-06 0.000114253222982357 2.89926939011055e-06
v 6.32078862069036e-06 0.00011482670704494 2.66404133319992e-06
v 5.90957652422855e-06 0.000115347125375138 2.40642988191284e-06
v 8.91394993761176e-06 0.000110241570179149 0
v 8.83334828531234e-06 0.000110616363290358 -5.99439558215913e-07
v 8.69753337662195e-06 0.00011098105324726 -1.19513229145112e-06
v 8.49989333593596e-06 0.000111353953592247 -1.7918470256305e-06
v 8.24619757672094e-06 0.000111711329911839 -2.37674475593159e-06
v 7.94553238496273e-06 0.000112052879592876 -2.9237717610838e-06
v 7.59520327160151e-06 0.000112375347107304 -3.45252359416543e-06
v 7.34609282674681e-06 0.00011302279317227 -3.29424578226245e-06
v 7.05106528526982e-06 0.00011364509458046 -3.11537713310093e-06
v 6.70804631030546e-06 0.000114253222982357 -2.89926939011055e-06
v 6.32078862069036e-06 0.00011482670704494 -2.66404133319992e-06
v 5.90957652422855e-06 0.000115347125375138 -2.40642988191284e-06
v 5.46142634344633e-06 0.000115827870701469 2.13377692815518e-06
v 5.53910250304989e-06 0.000115946564933354 1.43651630251827e-06
v 5.58215624352102e-06 0.000116021839336391 7.30276664579457e-07
v 5.6006239458254e-06 0.000116045070007988 0
v 5.58215624352102e-06 0.000116021839336391 -7.30276664579457e-07
v 5.53910250304989e-06 0.000115946564933354 -1.43651630251827e-06
v 5.46142634344633e-06 0.000115827870701469 -2.13377692815518e-06
v 8.92482862332664e-06 0.00010999346493237 6.00384437174596e-07
v 8.81483574438886e-06 0.00011036394005619 1.19930743454968e-06
v 8.65069363656976e-06 0.000110726019908179 1.78503638136034e-06
v 8.42444584005323e-06 0.000111092096532823 2.37736080252037e-06
v 8.15248629378046e-06 0.000111435643979704 2.93336080867228e-06
v 7.82752779416027e-06 0.000111768934969844 3.47315530381561e-06
v 7.45602143657599e-06 0.000112085634392927 3.98580038768953e-06
v 7.22714335698567e-06 0.000112740377395509 3.84421329230598e-06
v 6.95317885923079e-06 0.000113376164171766 3.67457356618442e-06
v 6.63940945869289e-06 0.000113980346069019 3.48057395735618e-06
v 6.27333283404939e-06 0.000114572670490179 3.25432616083965e-06
v 5.88147493571658e-06 0.000115110217545888 3.01222411557602e-06
v 5.45167331951103e-06 0.00011561314826215 2.74691246313961e-06
v 8.97846171230088e-06 0.000109622274280962 0
v 8.92482862332664e-06 0.00010999346493237 -6.00384437174596e-07
v 8.81483574438886e-06 0.00011036394005619 -1.19930743454968e-06
v 8.65069363656976e-06 0.000110726019908179 -1.78503638136034e-06
v 8.42444584005323e-06 0.000111092096532823 -2.37736080252037e-06
v 8.15248629378046e-06 0.000111435643979704 -2.93336080867228e-06
v 7.82752779416027e-06 0.000111768934969844 -3.47315530381561e-06
v 7.45602143657599e-06 0.000112085634392927 -3.98580038768953e-06
v 7.22714335698567e-06 0.000112740377395509 -3.84421329230598e-06
v 4.99266132461136e-06 0.000116071434780616 2.46336011196464e-06
v 6.95317885923079e-06 0.000113376164171766 -3.67457356618442e-06
v 6.63940945869289e-06 0.000113980346069019 -3.48057395735618e-06
v 6.27333283404939e-06 0.000114572670490179 -3.25432616083965e-06
v 5.88147493571658e-06 0.000115110217545888 -3.01222411557602e-06
v 5.45167331951103e-06 0.00011561314826215 -2.74691246313961e-06
v 5.08061533102066e-06 0.000116213532699325 1.77547003747464e-06
v 5.14026217820444e-06 0.000116309524980438 1.0717039235142e-06
v 5.17011967921358e-06 0.000116357706871539 3.66076624643507e-07
v 5.17011967921358e-06 0.000116357706871539 -3.66076624643507e-07
v 5.14026217820444e-06 0.000116309524980438 -1.0717039235142e-06
v 5.08061533102066e-06 0.000116213532699325 -1.77547003747464e-06
v 4.99266132461136e-06 0.000116071434780616 -2.46336011196464e-06
v 8.97225600359815e-06 0.000109371235488876 6.00671638831152e-07
v 8.88919506535624e-06 0.000109740182187514 1.19763993726532e-06
v 8.75132928357909e-06 0.000110104565416831 1.78722438723056e-06
v 8.55950864665638e-06 0.000110462138633048 2.3657900045361e-06
v 8.31491579260158e-06 0.000110810697278382 2.92976973975867e-06
v 8.01905871769531e-06 0.000111148092372876 3.47568647028833e-06
v 7.67376147918683e-06 0.000111472243763579 4.00017443794562e-06
v 7.28115294937453e-06 0.000111781152949375 4.5e-06
v 7.07308984035568e-06 0.000112444150891286 4.37140992682138e-06
v 6.82141878042999e-06 0.000113085914497656 4.21586865780259e-06
v 6.52769140537102e-06 0.000113702487082444 4.03433515658986e-06
v 6.19371864212028e-06 0.000114290067270632 3.82792863758418e-06
v 5.82155954382042e-06 0.000114845032434972 3.59792166561235e-06
v 5.41350859506791e-06 0.000115363961030679 3.34573231014166e-06
v 4.97208156565253e-06 0.0001158436536904 3.07291540241005e-06
v 9e-06 0.000109 0
v 8.97225600359815e-06 0.000109371235488876 -6.00671638831152e-07
v 8.88919506535624e-06 0.000109740182187514 -1.19763993726532e-06
v 8.75132928357909e-06 0.000110104565416831 -1.78722438723056e-06
v 8.55950864665638e-06 0.000110462138633048 -2.3657900045361e-06
v 8.31491579260158e-06 0.000110810697278382 -2.92976973975867e-06
v 8.01905871769531e-06 0.000111148092372876 -3.47568647028833e-06
v 7.67376147918683e-06 0.000111472243763579 -4.00017443794562e-06
v 7.28115294937453e-06 0.000111781152949375 -4.5e-06
v 7.07308984035568e-06 0.000112444150891286 -4.37140992682138e-06
v 6.82141878042999e-06 0.000113085914497656 -4.21586865780259e-06
v 4.5e-06 0.000116281152949375 2.78115294937453e-06
v 4.60084607677678e-06 0.000116444325329231 2.10100827470315e-06
v 6.52769140537102e-06 0.000113702487082444 -4.03433515658986e-06
v 6.19371864212028e-06 0.000114290067270632 -3.82792863758418e-06
v 5.82155954382042e-06 0.000114845032434972 -3.59792166561235e-06
v 5.41350859506791e-06 0.000115363961030679 -3.34573231014166e-06
v 4.97208156565253e-06 0.0001158436536904 -3.07291540241005e-06
v 4.67332640755365e-06 0.000116561600967944 1.40791018536208e-06
v 4.71699412698923e-06 0.000116632256822202 7.06131861550605e-07
v 4.7315800090722e-06 0.000116655857275168 0
v 4.71699412698923e-06 0.000116632256822202 -7.06131861550605e-07
v 4.67332640755365e-06 0.000116561600967944 -1.40791018536208e-06
v 4.60084607677678e-06 0.000116444325329231 -2.10100827470315e-06
v 4.5e-06 0.000116281152949375 -2.78115294937453e-06
v 8.97225600359815e-06 0.000108628764511124 6.00671638831152e-07
v 8.91941090442991e-06 0.000109 1.20171091279759e-06
v 8.80966743206682e-06 0.000109371258187031 1.803310038497e-06
v 8.64589268733252e-06 0.000109733509515479 2.38966596616187e-06
v 8.41617400449366e-06 0.000110105202152163 2.99107728568487e-06
v 8.14355077567533e-06 0.000110449057577544 3.54722608540236e-06
v 7.81681045789581e-06 0.000110784044998503 4.08835635783467e-06
v 7.44432532923143e-06 0.000111101008274703 4.60084607677678e-06
v 7.07143478061642e-06 0.000111463360111965 4.99266132461136e-06
v 6.84365369040028e-06 0.00011207291540241 4.97208156565253e-06
v 6.61509954509822e-06 0.000112728454100061 4.83105454659524e-06
v 6.34024073717832e-06 0.000113366874512086 4.66173298144739e-06
v 6.02650803833178e-06 0.000113971762907172 4.46797207453177e-06
v 5.65481540164765e-06 0.000114573174226695 4.23825339169291e-06
v 5.26244134666445e-06 0.000115110790558992 3.9956163250559e-06
v 4.83105454659524e-06 0.000115615099545098 3.72845410006114e-06
v 4.37140992682138e-06 0.000116073089840356 3.44415089128581e-06
v 8.97846171230088e-06 0.000108377725719038 0
v 8.97225600359815e-06 0.000108628764511124 -6.00671638831152e-07
v 8.91941090442991e-06 0.000109 -1.20171091279759e-06
v 8.80966743206682e-06 0.000109371258187031 -1.803310038497e-06
v 8.64589268733252e-06 0.000109733509515479 -2.38966596616187e-06
v 8.41617400449366e-06 0.000110105202152163 -2.99107728568487e-06
v 8.14355077567533e-06 0.000110449057577544 -3.54722608540236e-06
v 7.81681045789581e-06 0.000110784044998503 -4.08835635783467e-06
v 7.44432532923143e-06 0.000111101008274703 -4.60084607677678e-06
v 7.07143478061642e-06 0.000111463360111965 -4.99266132461136e-06
v 6.84365369040028e-06 0.00011207291540241 -4.97208156565253e-06
v 3.98580038768953e-06 0.000116456021436576 3.08563439292689e-06
v 6.61509954509822e-06 0.000112728454100061 -4.83105454659524e-06
v 6.34024073717832e-06 0.000113366874512086 -4.66173298144739e-06
v 4.00017443794562e-06 0.000116673761479187 2.4722437635789e-06
v 4.08835635783467e-06 0.000116816810457896 1.78404499850298e-06
v 6.02650803833178e-06 0.000113971762907172 -4.46797207453177e-06
v 5.65481540164765e-06 0.000114573174226695 -4.23825339169291e-06
v 5.26244134666445e-06 0.000115110790558992 -3.9956163250559e-06
v 4.83105454659524e-06 0.000115615099545098 -3.72845410006114e-06
v 4.37140992682138e-06 0.000116073089840356 -3.44415089128581e-06
v 4.14793445061942e-06 0.000116914100597489 1.07779939051387e-06
v 4.17792061280075e-06 0.000116962840192856 3.71692636684136e-07
v 4.17792061280075e-06 0.000116962840192856 -3.71692636684136e-07
v 4.14793445061942e-06 0.000116914100597489 -1.07779939051387e-06
v 4.08835635783467e-06 0.000116816810457896 -1.78404499850298e-06
v 4.00017443794562e-06 0.000116673761479187 -2.4722437635789e-06
v 3.98580038768953e-06 0.000116456021436576 -3.08563439292689e-06
v 8.92482862332664e-06 0.00010800653506763 6.00384437174596e-07
v 8.88919506535624e-06 0.000108259817812486 1.19763993726532e-06
v 8.80966743206682e-06 0.000108628741812969 1.803310038497e-06
v 8.6747513712086e-06 0.000109 2.39764231021111e-06
v 8.47456250715969e-06 0.000109371717849403 3.00726057279355e-06
v 8.21684243639069e-06 0.000109740912220288 3.59646346531666e-06
v 7.91410059748879e-06 0.000110077799390514 4.14793445061942e-06
v 7.56160096794425e-06 0.000110407910185362 4.67332640755365e-06
v 7.21353269932477e-06 0.000110775470037475 5.08061533102066e-06
v 6.82787070146932e-06 0.000111133776928155 5.46142634344633e-06
v 6.61314826215017e-06 0.00011174691246314 5.45167331951103e-06
v 6.36396103067893e-06 0.000112345732310142 5.41350859506791e-06
v 6.11079055899179e-06 0.000112995616325056 5.26244134666445e-06
v 5.81920012617959e-06 0.000113620378971074 5.07828790589194e-06
v 5.46730193436615e-06 0.00011423756766921 4.86584981980744e-06
v 5.07828790589194e-06 0.00011481920012618 4.62037897107403e-06
v 4.66173298144739e-06 0.000115340240737178 4.36687451208643e-06
v 4.21586865780259e-06 0.00011582141878043 4.08591449765592e-06
v 3.84421329230598e-06 0.000116227143356986 3.74037739550916e-06
v 8.91394993761176e-06 0.000107758429820851 0
v 8.92482862332664e-06 0.00010800653506763 -6.00384437174596e-07
v 8.88919506535624e-06 0.000108259817812486 -1.19763993726532e-06
v 8.80966743206682e-06 0.000108628741812969 -1.803310038497e-06
v 8.6747513712086e-06 0.000109 -2.39764231021111e-06
v 8.47456250715969e-06 0.000109371717849403 -3.00726057279355e-06
v 8.21684243639069e-06 0.000109740912220288 -3.59646346531666e-06
v 7.91410059748879e-06 0.000110077799390514 -4.14793445061942e-06
v 7.56160096794425e-06 0.000110407910185362 -4.67332640755365e-06
v 7.21353269932477e-06 0.000110775470037475 -5.08061533102066e-06
v 6.82787070146932e-06 0.000111133776928155 -5.46142634344633e-06
v 6.61314826215017e-06 0.00011174691246314 -5.45167331951103e-06
v 6.36396103067893e-06 0.000112345732310142 -5.41350859506791e-06
v 3.45252359416543e-06 0.000116595203271602 3.37534710730389e-06
v 3.47315530381561e-06 0.00011682752779416 2.76893496984419e-06
v 6.11079055899179e-06 0.000112995616325056 -5.26244134666445e-06
v 5.81920012617959e-06 0.000113620378971074 -5.07828790589194e-06
v 3.47568647028833e-06 0.000117019058717695 2.14809237287634e-06
v 3.54722608540236e-06 0.000117143550775675 1.44905757754439e-06
v 5.46730193436615e-06 0.00011423756766921 -4.86584981980744e-06
v 5.07828790589194e-06 0.00011481920012618 -4.62037897107403e-06
v 4.66173298144739e-06 0.000115340240737178 -4.36687451208643e-06
v 4.21586865780259e-06 0.00011582141878043 -4.08591449765592e-06
v 3.84421329230598e-06 0.000116227143356986 -3.74037739550916e-06
v 3.59646346531666e-06 0.000117216842436391 7.40912220287642e-07
v 3.60871268735226e-06 0.000117244828242004 0
v 3.59646346531666e-06 0.000117216842436391 -7.40912220287642e-07
v 3.54722608540236e-06 0.000117143550775675 -1.44905757754439e-06
v 3.47568647028833e-06 0.000117019058717695 -2.14809237287634e-06
v 3.47315530381561e-06 0.00011682752779416 -2.76893496984419e-06
v 3.45252359416543e-06 0.000116595203271602 -3.37534710730389e-06
v 8.83334828531234e-06 0.000107383636709642 5.99439558215913e-07
v 8.81483574438886e-06 0.00010763605994381 1.19930743454968e-06
v 8.75132928357909e-06 0.000107895434583169 1.78722438723056e-06
v 8.64589268733252e-06 0.000108266490484521 2.38966596616187e-06
v 8.47456250715969e-06 0.000108628282150597 3.00726057279355e-06
v 8.24482824200376e-06 0.000109 3.60871268735226e-06
v 7.9628401928564e-06 0.000109371692636684 4.17792061280075e-06
v 7.63225682220221e-06 0.000109706131861551 4.71699412698923e-06
v 7.30952498043787e-06 0.000110071703923514 5.14026217820444e-06
v 6.94656493335416e-06 0.000110436516302518 5.53910250304989e-06
v 6.55162647931319e-06 0.000110793980877376 5.90405141298515e-06
v 6.34712537513825e-06 0.000111406429881913 5.90957652422855e-06
v 6.11021754588819e-06 0.000112012224115576 5.88147493571658e-06
v 5.84503243497165e-06 0.000112597921665612 5.82155954382042e-06
v 5.57317422669453e-06 0.000113238253391693 5.65481540164765e-06
v 5.23756766921021e-06 0.000113865849819807 5.46730193436615e-06
v 4.86584981980744e-06 0.000114467301934366 5.23756766921022e-06
v 4.46797207453177e-06 0.000115026508038332 4.97176290717153e-06
v 4.03433515658986e-06 0.000115527691405371 4.70248708244354e-06
v 3.67457356618442e-06 0.000115953178859231 4.37616417176559e-06
v 3.29424578226245e-06 0.000116346092826747 4.02279317227036e-06
v 8.80677344774668e-06 0.000107145076432824 0
v 8.83334828531234e-06 0.000107383636709642 -5.99439558215913e-07
v 8.81483574438886e-06 0.00010763605994381 -1.19930743454968e-06
v 8.75132928357909e-06 0.000107895434583169 -1.78722438723056e-06
v 8.64589268733252e-06 0.000108266490484521 -2.38966596616187e-06
v 8.47456250715969e-06 0.000108628282150597 -3.00726057279355e-06
v 8.24482824200376e-06 0.000109 -3.60871268735226e-06
v 7.9628401928564e-06 0.000109371692636684 -4.17792061280075e-06
v 7.63225682220221e-06 0.000109706131861551 -4.71699412698923e-06
v 7.30952498043787e-06 0.000110071703923514 -5.14026217820444e-06
v 6.94656493335416e-06 0.000110436516302518 -5.53910250304989e-06
v 6.55162647931319e-06 0.000110793980877376 -5.90405141298515e-06
v 6.34712537513825e-06 0.000111406429881913 -5.90957652422855e-06
v 6.11021754588819e-06 0.000112012224115576 -5.88147493571658e-06
v 5.84503243497165e-06 0.000112597921665612 -5.82155954382042e-06
v 2.90272203476153e-06 0.000116698032290361 3.64890444455166e-06
v 2.9237717610838e-06 0.000116945532384963 3.05287959287579e-06
v 2.93336080867228e-06 0.00011715248629378 2.43564397970377e-06
v 5.57317422669453e-06 0.000113238253391693 -5.65481540164765e-06
v 5.23756766921021e-06 0.000113865849819807 -5.46730193436615e-06
v 2.92976973975867e-06 0.000117314915792602 1.81069727838179e-06
v 2.99107728568487e-06 0.000117416174004494 1.10520215216276e-06
v 4.86584981980744e-06 0.000114467301934366 -5.23756766921022e-06
v 4.46797207453177e-06 0.000115026508038332 -4.97176290717153e-06
v 4.03433515658986e-06 0.000115527691405371 -4.70248708244354e-06
v 3.67457356618442e-06 0.000115953178859231 -4.37616417176559e-06
v 3.29424578226245e-06 0.000116346092826747 -4.02279317227036e-06
v 3.00726057279355e-06 0.00011747456250716 3.71717849402778e-07
v 3.00726057279355e-06 0.00011747456250716 -3.71717849402778e-07
v 2.99107728568487e-06 0.000117416174004494 -1.10520215216276e-06
v 2.92976973975867e-06 0.000117314915792602 -1.81069727838179e-06
v 2.93336080867228e-06 0.00011715248629378 -2.43564397970377e-06
v 2.9237717610838e-06 0.000116945532384963 -3.05287959287579e-06
v 2.90272203476153e-06 0.000116698032290361 -3.64890444455166e-06
v 8.69978775659022e-06 0.000106774068703505 5.99101705528048e-07
v 8.69753337662195e-06 0.00010701894675274 1.19513229145112e-06
v 8.65069363656976e-06 0.000107273980091821 1.78503638136034e-06
v 8.55950864665638e-06 0.000107537861366952 2.3657900045361e-06
v 8.41617400449366e-06 0.000107894797847837 2.99107728568487e-06
v 8.21684243639069e-06 0.000108259087779712 3.59646346531666e-06
v 7.9628401928564e-06 0.000108628307363316 4.17792061280075e-06
v 7.65585727516836e-06 0.000109 4.7315800090722e-06
v 7.3577068715394e-06 0.000109366076624644 5.17011967921358e-06
v 7.02183933639114e-06 0.000109730276664579 5.58215624352102e-06
v 6.64997639637258e-06 0.000110090733154863 5.9655775171035e-06
v 6.24402429804404e-06 0.00011044559832076 6.31841800298547e-06
v 6.05087469084453e-06 0.000111060100077125 6.33584273383787e-06
v 5.82670704494002e-06 0.0001116640413332 6.32078862069036e-06
v 5.57267049017906e-06 0.00011225432616084 6.27333283404939e-06
v 5.29006727063226e-06 0.000112827928637584 6.19371864212028e-06
v 4.97176290717153e-06 0.000113467972074532 6.02650803833178e-06
v 4.62037897107403e-06 0.000114078287905892 5.81920012617959e-06
v 4.23825339169291e-06 0.000114654815401648 5.57317422669453e-06
v 3.82792863758418e-06 0.00011519371864212 5.29006727063226e-06
v 3.48057395735618e-06 0.000115639409458693 4.98034606901903e-06
v 3.11537713310093e-06 0.00011605106528527 4.64509458045955e-06
v 2.73421023948672e-06 0.000116426575888701 4.28603137362022e-06
v 8.65744522005526e-06 0.000106540601239786 0
v 8.69978775659022e-06 0.000106774068703505 -5.99101705528048e-07
v 8.69753337662195e-06 0.00010701894675274 -1.19513229145112e-06
v 8.65069363656976e-06 0.000107273980091821 -1.78503638136034e-06
v 8.55950864665638e-06 0.000107537861366952 -2.3657900045361e-06
v 8.41617400449366e-06 0.000107894797847837 -2.99107728568487e-06
v 8.21684243639069e-06 0.000108259087779712 -3.59646346531666e-06
v 7.9628401928564e-06 0.000108628307363316 -4.17792061280075e-06
v 7.65585727516836e-06 0.000109 -4.7315800090722e-06
v 7.3577068715394e-06 0.000109366076624644 -5.17011967921358e-06
v 7.02183933639114e-06 0.000109730276664579 -5.58215624352102e-06
v 6.64997639637258e-06 0.000110090733154863 -5.9655775171035e-06
v 6.24402429804404e-06 0.00011044559832076 -6.31841800298547e-06
v 2.33902721706979e-06 0.000116764016323746 3.90499708097425e-06
v 6.05087469084453e-06 0.000111060100077125 -6.33584273383787e-06
v 5.82670704494002e-06 0.0001116640413332 -6.32078862069036e-06
v 5.57267049017906e-06 0.00011225432616084 -6.27333283404939e-06
v 5.29006727063226e-06 0.000112827928637584 -6.19371864212028e-06
v 2.36394502275235e-06 0.000117025677594229 3.31666445135781e-06
v 2.37674475593159e-06 0.000117246197576721 2.71132991183909e-06
v 2.37736080252037e-06 0.000117424445840053 2.09209653282289e-06
v 4.97176290717153e-06 0.000113467972074532 -6.02650803833178e-06
v 4.62037897107403e-06 0.000114078287905892 -5.81920012617959e-06
v 2.3657900045361e-06 0.000117559508646656 1.46213863304808e-06
v 2.38966596616188e-06 0.000117645892687333 7.33509515478623e-07
v 4.23825339169291e-06 0.000114654815401648 -5.57317422669453e-06
v 3.82792863758418e-06 0.00011519371864212 -5.29006727063226e-06
v 3.48057395735618e-06 0.000115639409458693 -4.98034606901903e-06
v 3.11537713310093e-06 0.00011605106528527 -4.64509458045955e-06
v 2.73421023948672e-06 0.000116426575888701 -4.28603137362022e-06
v 2.39764231021111e-06 0.000117674751371209 0
v 2.38966596616188e-06 0.000117645892687333 -7.33509515478623e-07
v 2.3657900045361e-06 0.000117559508646656 -1.46213863304808e-06
v 2.37736080252037e-06 0.000117424445840053 -2.09209653282289e-06
v 2.37674475593159e-06 0.000117246197576721 -2.71132991183909e-06
v 2.36394502275235e-06 0.000117025677594229 -3.31666445135781e-06
v 2.33902721706979e-06 0.000116764016323746 -3.90499708097425e-06
v 8.5157805705009e-06 0.000106149001631569 5.94381677276515e-07
v 8.53039616664051e-06 0.000106390635063462 1.19312860502492e-06
v 8.49989333593596e-06 0.000106646046407753 1.7918470256305e-06
v 8.42444584005323e-06 0.000106907903467177 2.37736080252037e-06
v 8.31491579260158e-06 0.000107189302721618 2.92976973975867e-06
v 8.14355077567533e-06 0.000107550942422456 3.54722608540236e-06
v 7.91410059748879e-06 0.000107922200609486 4.14793445061942e-06
v 7.63225682220221e-06 0.000108293868138449 4.71699412698923e-06
v 7.3577068715394e-06 0.000108633923375356 5.17011967921358e-06
v 7.04507000798765e-06 0.000109 5.6006239458254e-06
v 6.69146166015905e-06 0.000109366093598034 6.00752164607838e-06
v 6.30559509376098e-06 0.000109725156854375 6.38072237682301e-06
v 5.90653642972344e-06 0.000110090296716916 6.70254283637433e-06
v 5.71121341648446e-06 0.000110686886610499 6.74807045567007e-06
v 5.49833305513413e-06 0.000111296616233914 6.74491567693353e-06
v 5.25322298235715e-06 0.000111899269390111 6.70804631030546e-06
v 4.98034606901903e-06 0.000112480573957356 6.63940945869289e-06
v 4.70248708244354e-06 0.00011303433515659 6.52769140537102e-06
v 4.36687451208643e-06 0.000113661732981447 6.34024073717832e-06
v 3.9956163250559e-06 0.000114262441346664 6.11079055899179e-06
v 3.59792166561235e-06 0.00011482155954382 5.84503243497165e-06
v 3.25432616083965e-06 0.000115273332834049 5.57267049017906e-06
v 2.89926939011055e-06 0.000115708046310305 5.25322298235715e-06
v 2.52287452056213e-06 0.000116111009274967 4.90598117045208e-06
v 2.13505819367789e-06 0.000116473227310045 4.53788497893015e-06
v 8.46667998216631e-06 0.000105947897432984 0
v 8.5157805705009e-06 0.000106149001631569 -5.94381677276515e-07
v 8.53039616664051e-06 0.000106390635063462 -1.19312860502492e-06
v 8.49989333593596e-06 0.000106646046407753 -1.7918470256305e-06
v 8.42444584005323e-06 0.000106907903467177 -2.37736080252037e-06
v 8.31491579260158e-06 0.000107189302721618 -2.92976973975867e-06
v 8.14355077567533e-06 0.000107550942422456 -3.54722608540236e-06
v 7.91410059748879e-06 0.000107922200609486 -4.14793445061942e-06
v 7.63225682220221e-06 0.000108293868138449 -4.71699412698923e-06
v 7.3577068715394e-06 0.000108633923375356 -5.17011967921358e-06
v 7.04507000798765e-06 0.000109 -5.6006239458254e-06
v 6.69146166015905e-06 0.000109366093598034 -6.00752164607838e-06
v 6.30559509376098e-06 0.000109725156854375 -6.38072237682301e-06
v 5.90653642972344e-06 0.000110090296716916 -6.70254283637433e-06
v 5.71121341648446e-06 0.000110686886610499 -6.74807045567007e-06
v 1.76413714579198e-06 0.00011679283955329 4.14239928393146e-06
v 1.76771011483083e-06 0.000117067608987322 3.57615522280658e-06
v 5.49833305513413e-06 0.000111296616233914 -6.74491567693353e-06
v 5.25322298235715e-06 0.000111899269390111 -6.70804631030546e-06
v 4.98034606901903e-06 0.000112480573957356 -6.63940945869289e-06
v 4.70248708244354e-06 0.00011303433515659 -6.52769140537102e-06
v 1.78548048970697e-06 0.000117304137879992 2.975458534572e-06
v 1.7918470256305e-06 0.000117499893335936 2.35395359224659e-06
v 1.78503638136034e-06 0.00011765069363657 1.72601990817938e-06
v 4.36687451208643e-06 0.000113661732981447 -6.34024073717832e-06
v 3.9956163250559e-06 0.000114262441346664 -6.11079055899179e-06
v 1.78722438723056e-06 0.000117751329283579 1.10456541683119e-06
v 1.80331003849701e-06 0.000117809667432067 3.71258187030527e-07
v 3.59792166561235e-06 0.00011482155954382 -5.84503243497165e-06
v 3.25432616083965e-06 0.000115273332834049 -5.57267049017906e-06
v 2.89926939011055e-06 0.000115708046310305 -5.25322298235715e-06
v 2.52287452056213e-06 0.000116111009274967 -4.90598117045208e-06
v 2.13505819367789e-06 0.000116473227310045 -4.53788497893015e-06
v 1.80331003849701e-06 0.000117809667432067 -3.71258187030527e-07
v 1.78722438723056e-06 0.000117751329283579 -1.10456541683119e-06
v 1.78503638136034e-06 0.00011765069363657 -1.72601990817938e-06
v 1.76413714579198e-06 0.00011679283955329 -4.14239928393146e-06
v 1.7918470256305e-06 0.000117499893335936 -2.35395359224659e-06
v 1.78548048970697e-06 0.000117304137879992 -2.975458534572e-06
v 1.76771011483083e-06 0.000117067608987322 -3.57615522280658e-06
v 8.29726893875853e-06 0.000105564506351444 5.93895233727909e-07
v 8.31874140550212e-06 0.000105775940858621 1.18489834216858e-06
v 8.30413787999202e-06 0.000106024541465428 1.78548048970697e-06
v 8.24619757672094e-06 0.000106288670088161 2.37674475593159e-06
v 8.15248629378046e-06 0.000106564356020296 2.93336080867228e-06
v 8.01905871769531e-06 0.000106851907627124 3.47568647028833e-06
v 7.81681045789581e-06 0.000107215955001497 4.08835635783467e-06
v 7.56160096794425e-06 0.000107592089814638 4.67332640755365e-06
v 7.30952498043787e-06 0.000107928296076486 5.14026217820444e-06
v 7.02183933639114e-06 0.000108269723335421 5.58215624352102e-06
v 6.69146166015905e-06 0.000108633906401966 6.00752164607838e-06
v 6.32616327438996e-06 0.000109 6.40153561465995e-06
v 5.94795327374802e-06 0.000109365778947734 6.744483495028e-06
v 5.54077818786313e-06 0.00010972977664099 7.05458738177974e-06
v 5.35405804002011e-06 0.000110326721621662 7.11153093522841e-06
v 5.14126493222138e-06 0.000110917205790842 7.13384306333353e-06
v 4.90598117045208e-06 0.000111522874520562 7.1110092749671e-06
v 4.64509458045955e-06 0.000112115377133101 7.05106528526982e-06
v 4.37616417176559e-06 0.000112674573566184 6.95317885923079e-06
v 4.08591449765592e-06 0.000113215868657803 6.82141878042999e-06
v 3.72845410006114e-06 0.000113831054546595 6.61509954509822e-06
v 3.34573231014166e-06 0.000114413508595068 6.36396103067893e-06
v 3.01222411557602e-06 0.000114881474935717 6.11021754588819e-06
v 2.66404133319992e-06 0.00011532078862069 5.82670704494002e-06
v 2.29661623391364e-06 0.000115744915676934 5.49833305513413e-06
v 1.91720579084217e-06 0.000116133843063334 5.14126493222138e-06
v 1.55278544373053e-06 0.000116477309882962 4.7622152702179e-06
v 8.23539079109686e-06 0.000105369801862444 0
v 8.29726893875853e-06 0.000105564506351444 -5.93895233727909e-07
v 8.31874140550212e-06 0.000105775940858621 -1.18489834216858e-06
v 8.30413787999202e-06 0.000106024541465428 -1.78548048970697e-06
v 8.24619757672094e-06 0.000106288670088161 -2.37674475593159e-06
v 8.15248629378046e-06 0.000106564356020296 -2.93336080867228e-06
v 8.01905871769531e-06 0.000106851907627124 -3.47568647028833e-06
v 7.81681045789581e-06 0.000107215955001497 -4.08835635783467e-06
v 7.56160096794425e-06 0.000107592089814638 -4.67332640755365e-06
v 7.30952498043787e-06 0.000107928296076486 -5.14026217820444e-06
v 7.02183933639114e-06 0.000108269723335421 -5.58215624352102e-06
v 6.69146166015905e-06 0.000108633906401966 -6.00752164607838e-06
v 6.32616327438996e-06 0.000109 -6.40153561465995e-06
v 5.94795327374802e-06 0.000109365778947734 -6.744483495028e-06
v 1.18080340931712e-06 0.000116784364022769 4.35997477854601e-06
v 5.54077818786313e-06 0.00010972977664099 -7.05458738177974e-06
v 5.35405804002011e-06 0.000110326721621662 -7.11153093522841e-06
v 5.14126493222138e-06 0.000110917205790842 -7.13384306333353e-06
v 1.18573800353012e-06 0.00011707120511669 3.80127259628958e-06
v 1.18489834216858e-06 0.000117318741405502 3.22405914137921e-06
v 4.90598117045208e-06 0.000111522874520562 -7.1110092749671e-06
v 4.64509458045955e-06 0.000112115377133101 -7.05106528526982e-06
v 4.37616417176559e-06 0.000112674573566184 -6.95317885923079e-06
v 4.08591449765592e-06 0.000113215868657803 -6.82141878042999e-06
v 1.19312860502492e-06 0.000117530396166641 2.60936493653844e-06
v 1.19513229145112e-06 0.000117697533376622 1.98105324725963e-06
v 1.19930743454968e-06 0.000117814835744389 1.36394005618957e-06
v 3.72845410006114e-06 0.000113831054546595 -6.61509954509822e-06
v 3.34573231014166e-06 0.000114413508595068 -6.36396103067893e-06
v 1.19763993726532e-06 0.000117889195065356 7.40182187514261e-07
v 1.20171091279759e-06 0.00011791941090443 0
v 3.01222411557602e-06 0.000114881474935717 -6.11021754588819e-06
v 2.66404133319992e-06 0.00011532078862069 -5.82670704494002e-06
v 2.29661623391364e-06 0.000115744915676934 -5.49833305513413e-06
v 1.91720579084217e-06 0.000116133843063334 -5.14126493222138e-06
v 1.55278544373053e-06 0.000116477309882962 -4.7622152702179e-06
v 1.19763993726532e-06 0.000117889195065356 -7.40182187514261e-07
v 1.19930743454968e-06 0.000117814835744389 -1.36394005618957e-06
v 1.18080340931712e-06 0.000116784364022769 -4.35997477854601e-06
v 1.19513229145112e-06 0.000117697533376622 -1.98105324725963e-06
v 1.18573800353012e-06 0.00011707120511669 -3.80127259628958e-06
v 1.19312860502492e-06 0.000117530396166641 -2.60936493653844e-06
v 1.18489834216858e-06 0.000117318741405502 -3.22405914137921e-06
v 8.03634039386411e-06 0.000104991714598275 5.92352270416389e-07
v 8.07120511668997e-06 0.00010519872740371 1.18573800353012e-06
v 8.06760898732196e-06 0.000105423844777193 1.76771011483083e-06
v 8.02567759422865e-06 0.000105683335548642 2.36394502275235e-06
v 7.94553238496273e-06 0.000105947120407124 2.9237717610838e-06
v 7.82752779416027e-06 0.000106231065030156 3.47315530381561e-06
v 7.67376147918683e-06 0.000106527756236421 4.00017443794562e-06
v 7.44432532923143e-06 0.000106898991725297 4.60084607677678e-06
v 7.21353269932477e-06 0.000107224529962525 5.08061533102066e-06
v 6.94656493335416e-06 0.000107563483697482 5.53910250304989e-06
v 6.64997639637258e-06 0.000107909266845137 5.9655775171035e-06
v 6.30559509376098e-06 0.000108274843145625 6.38072237682301e-06
v 5.94795327374802e-06 0.000108634221052266 6.744483495028e-06
v 5.55908377898813e-06 0.000109 7.07789428701723e-06
v 5.14850019607233e-06 0.000109365763645231 7.37286665326797e-06
v 4.96673150857174e-06 0.000109958446106847 7.44398812344772e-06
v 4.7622152702179e-06 0.000110552785443731 7.47730988296206e-06
v 4.53788497893015e-06 0.000111135058193678 7.47322731004544e-06
v 4.28603137362022e-06 0.000111734210239487 7.4265758887006e-06
v 4.02279317227036e-06 0.000112294245782262 7.34609282674681e-06
v 3.74037739550916e-06 0.000112844213292306 7.22714335698567e-06
v 3.44415089128581e-06 0.000113371409926821 7.07308984035568e-06
v 3.07291540241005e-06 0.000113972081565653 6.84365369040028e-06
v 2.74691246313961e-06 0.000114451673319511 6.61314826215017e-06
v 2.40642988191284e-06 0.000114909576524229 6.34712537513825e-06
v 2.06010007712515e-06 0.000115335842733838 6.05087469084453e-06
v 1.68688661049895e-06 0.00011574807045567 5.71121341648446e-06
v 1.32672162166197e-06 0.000116111530935228 5.35405804002011e-06
v 9.58446106846886e-07 0.000116443988123448 4.96673150857174e-06
v 7.96468466310001e-06 0.00010480908145899 0
v 8.03634039386411e-06 0.000104991714598275 -5.92352270416389e-07
v 8.07120511668997e-06 0.00010519872740371 -1.18573800353012e-06
v 8.06760898732196e-06 0.000105423844777193 -1.76771011483083e-06
v 8.02567759422865e-06 0.000105683335548642 -2.36394502275235e-06
v 7.94553238496273e-06 0.000105947120407124 -2.9237717610838e-06
v 7.82752779416027e-06 0.000106231065030156 -3.47315530381561e-06
v 7.67376147918683e-06 0.000106527756236421 -4.00017443794562e-06
v 7.44432532923143e-06 0.000106898991725297 -4.60084607677678e-06
v 7.21353269932477e-06 0.000107224529962525 -5.08061533102066e-06
v 6.94656493335416e-06 0.000107563483697482 -5.53910250304989e-06
v 6.64997639637258e-06 0.000107909266845137 -5.9655775171035e-06
v 6.30559509376098e-06 0.000108274843145625 -6.38072237682301e-06
v 5.94795327374802e-06 0.000108634221052266 -6.744483495028e-06
v 5.55908377898813e-06 0.000109 -7.07789428701723e-06
v 5.91818009832033e-07 0.000116738630298498 4.55668218624029e-06
v 5.14850019607233e-06 0.000109365763645231 -7.37286665326797e-06
v 5.92352270416389e-07 0.000117036340393864 4.00828540172485e-06
v 4.96673150857174e-06 0.000109958446106847 -7.44398812344772e-06
v 4.7622152702179e-06 0.000110552785443731 -7.47730988296206e-06
v 4.53788497893015e-06 0.000111135058193678 -7.47322731004544e-06
v 5.93895233727909e-07 0.000117297268938759 3.43549364855593e-06
v 5.94381677276515e-07 0.000117515780570501 2.8509983684312e-06
v 4.28603137362022e-06 0.000111734210239487 -7.4265758887006e-06
v 4.02279317227036e-06 0.000112294245782262 -7.34609282674681e-06
v 3.74037739550916e-06 0.000112844213292306 -7.22714335698567e-06
v 3.44415089128581e-06 0.000113371409926821 -7.07308984035568e-06
v 5.99101705528048e-07 0.00011769978775659 2.22593129649507e-06
v 5.99439558215913e-07 0.000117833348285312 1.61636329035753e-06
v 6.00384437174596e-07 0.000117924828623327 9.93464932369552e-07
v 3.07291540241005e-06 0.000113972081565653 -6.84365369040028e-06
v 2.74691246313961e-06 0.000114451673319511 -6.61314826215017e-06
v 6.00671638831153e-07 0.000117972256003598 3.71235488875753e-07
v 6.00671638831153e-07 0.000117972256003598 -3.71235488875753e-07
v 2.40642988191284e-06 0.000114909576524229 -6.34712537513825e-06
v 2.06010007712515e-06 0.000115335842733838 -6.05087469084453e-06
v 1.68688661049895e-06 0.00011574807045567 -5.71121341648446e-06
v 1.32672162166197e-06 0.000116111530935228 -5.35405804002011e-06
v 9.58446106846886e-07 0.000116443988123448 -4.96673150857174e-06
v 6.00384437174596e-07 0.000117924828623327 -9.93464932369552e-07
v 5.99439558215913e-07 0.000117833348285312 -1.61636329035753e-06
v 5.91818009832033e-07 0.000116738630298498 -4.55668218624029e-06
v 5.92352270416389e-07 0.000117036340393864 -4.00828540172485e-06
v 5.99101705528048e-07 0.00011769978775659 -2.22593129649507e-06
v 5.93895233727909e-07 0.000117297268938759 -3.43549364855593e-06
v 5.94381677276515e-07 0.000117515780570501 -2.8509983684312e-06
v 7.65585727516836e-06 0.000104268419990928 0
v 7.73863029849849e-06 0.00010444331781376 5.91818009832033e-07
v 7.78436402276947e-06 0.000104640025221454 1.18080340931712e-06
v 7.79283955329e-06 0.000104857600716069 1.76413714579198e-06
v 7.76401632374568e-06 0.000105095002919026 2.33902721706979e-06
v 7.69803229036103e-06 0.000105351095555448 2.90272203476153e-06
v 7.59520327160151e-06 0.000105624652892696 3.45252359416543e-06
v 7.45602143657599e-06 0.000105914365607073 3.98580038768953e-06
v 7.28115294937453e-06 0.000106218847050625 4.5e-06
v 7.07143478061642e-06 0.000106536639888035 4.99266132461136e-06
v 6.82787070146932e-06 0.000106866223071845 5.46142634344633e-06
v 6.55162647931319e-06 0.000107206019122624 5.90405141298515e-06
v 6.24402429804404e-06 0.00010755440167924 6.31841800298547e-06
v 5.90653642972344e-06 0.000107909703283084 6.70254283637433e-06
v 5.54077818786313e-06 0.00010827022335901 7.05458738177974e-06
v 5.14850019607233e-06 0.000108634236354769 7.37286665326797e-06
v 4.7315800090722e-06 0.000109 7.65585727516836e-06
v 4.55668218624029e-06 0.000109591818009832 7.73863029849849e-06
v 4.35997477854601e-06 0.000110180803409317 7.78436402276947e-06
v 4.14239928393146e-06 0.000110764137145792 7.79283955329e-06
v 3.90499708097425e-06 0.00011133902721707 7.76401632374568e-06
v 3.64890444455166e-06 0.000111902722034762 7.69803229036103e-06
v 3.37534710730389e-06 0.000112452523594165 7.59520327160151e-06
v 3.08563439292689e-06 0.00011298580038769 7.45602143657599e-06
v 2.78115294937453e-06 0.0001135 7.28115294937453e-06
v 2.46336011196464e-06 0.000113992661324611 7.07143478061642e-06
v 2.13377692815518e-06 0.000114461426343446 6.82787070146932e-06
v 1.79398087737588e-06 0.000114904051412985 6.55162647931319e-06
v 1.44559832076021e-06 0.000115318418002985 6.24402429804404e-06
v 1.09029671691567e-06 0.000115702542836374 5.90653642972344e-06
v 7.29776640989732e-07 0.00011605458738178 5.54077818786313e-06
v 3.65763645230516e-07 0.000116372866653268 5.14850019607233e-06
v 0 0.000116655857275168 4.7315800090722e-06
v 7.73863029849849e-06 0.00010444331781376 -5.91818009832033e-07
v 7.78436402276947e-06 0.000104640025221454 -1.18080340931712e-06
v 7.79283955329e-06 0.000104857600716069 -1.76413714579198e-06
v 7.76401632374568e-06 0.000105095002919026 -2.33902721706979e-06
v 7.69803229036103e-06 0.000105351095555448 -2.90272203476153e-06
v 7.59520327160151e-06 0.000105624652892696 -3.45252359416543e-06
v 7.45602143657599e-06 0.000105914365607073 -3.98580038768953e-06
v 7.28115294937453e-06 0.000106218847050625 -4.5e-06
v 7.07143478061642e-06 0.000106536639888035 -4.99266132461136e-06
v 6.82787070146932e-06 0.000106866223071845 -5.46142634344633e-06
v 6.55162647931319e-06 0.000107206019122624 -5.90405141298515e-06
v 6.24402429804404e-06 0.00010755440167924 -6.31841800298547e-06
v 5.90653642972344e-06 0.000107909703283084 -6.70254283637433e-06
v 5.54077818786313e-06 0.00010827022335901 -7.05458738177974e-06
v 5.14850019607233e-06 0.000108634236354769 -7.37286665326797e-06
v 4.7315800090722e-06 0.000109 -7.65585727516836e-06
v 0 0.0001169646846631 4.19091854100978e-06
v 4.55668218624029e-06 0.000109591818009832 -7.73863029849849e-06
v 0 0.000117235390791097 3.63019813755628e-06
v 4.35997477854601e-06 0.000110180803409317 -7.78436402276947e-06
v 4.14239928393146e-06 0.000110764137145792 -7.79283955329e-06
v 3.90499708097425e-06 0.00011133902721707 -7.76401632374568e-06
v 0 0.000117466679982166 3.05210256701578e-06
v 0 0.000117657445220055 2.45939876021405e-06
v 3.64890444455166e-06 0.000111902722034762 -7.69803229036103e-06
v 3.37534710730389e-06 0.000112452523594165 -7.59520327160151e-06
v 3.08563439292689e-06 0.00011298580038769 -7.45602143657599e-06
v 2.78115294937453e-06 0.0001135 -7.28115294937453e-06
v 0 0.000117806773447747 1.85492356717579e-06
v 0 0.000117913949937612 1.2415701791487e-06
v 0 0.000117978461712301 6.22274280962255e-07
v 2.46336011196464e-06 0.000113992661324611 -7.07143478061642e-06
v 2.13377692815518e-06 0.000114461426343446 -6.82787070146932e-06
v 0 0.000118 0
v 0 0.000117978461712301 -6.22274280962255e-07
v 1.79398087737588e-06 0.000114904051412985 -6.55162647931319e-06
v 1.44559832076021e-06 0.000115318418002985 -6.24402429804404e-06
v 1.09029671691567e-06 0.000115702542836374 -5.90653642972344e-06
v 7.29776640989732e-07 0.00011605458738178 -5.54077818786313e-06
v 3.65763645230516e-07 0.000116372866653268 -5.14850019607233e-06
v 0 0.000116655857275168 -4.7315800090722e-06
v 0 0.000117913949937612 -1.2415701791487e-06
v 0 0.000117806773447747 -1.85492356717579e-06
v 0 0.0001169646846631 -4.19091854100978e-06
v 0 0.000117235390791097 -3.63019813755628e-06
v 0 0.000117657445220055 -2.45939876021405e-06
v 0 0.000117466679982166 -3.05210256701578e-06
v 7.37286665326797e-06 0.000103851499803928 -3.65763645230516e-07
v 7.37286665326797e-06 0.000103851499803928 3.65763645230516e-07
v 7.44398812344773e-06 0.000104033268491428 9.58446106846886e-07
v 7.47730988296206e-06 0.000104237784729782 1.55278544373053e-06
v 7.47322731004544e-06 0.00010446211502107 2.13505819367789e-06
v 7.4265758887006e-06 0.00010471396862638 2.73421023948672e-06
v 7.34609282674681e-06 0.00010497720682773 3.29424578226245e-06
v 7.22714335698567e-06 0.000105259622604491 3.84421329230598e-06
v 7.07308984035568e-06 0.000105555849108714 4.37140992682138e-06
v 6.84365369040028e-06 0.00010592708459759 4.97208156565253e-06
v 6.61314826215017e-06 0.00010625308753686 5.45167331951103e-06
v 6.34712537513825e-06 0.000106593570118087 5.90957652422855e-06
v 6.05087469084453e-06 0.000106939899922875 6.33584273383787e-06
v 5.71121341648446e-06 0.000107313113389501 6.74807045567007e-06
v 5.35405804002011e-06 0.000107673278378338 7.11153093522841e-06
v 4.96673150857174e-06 0.000108041553893153 7.44398812344772e-06
v 4.55668218624029e-06 0.000108408181990168 7.73863029849849e-06
v 4.19091854100978e-06 0.000109 7.96468466310001e-06
v 4.00828540172485e-06 0.000109592352270416 8.03634039386411e-06
v 3.80127259628958e-06 0.00011018573800353 8.07120511668997e-06
v 3.57615522280658e-06 0.000110767710114831 8.06760898732196e-06
v 3.31666445135781e-06 0.000111363945022752 8.02567759422865e-06
v 3.05287959287579e-06 0.000111923771761084 7.94553238496273e-06
v 2.76893496984419e-06 0.000112473155303816 7.82752779416027e-06
v 2.4722437635789e-06 0.000113000174437946 7.67376147918683e-06
v 2.10100827470315e-06 0.000113600846076777 7.44432532923143e-06
v 1.77547003747464e-06 0.000114080615331021 7.21353269932477e-06
v 1.43651630251827e-06 0.00011453910250305 6.94656493335416e-06
v 1.09073315486273e-06 0.000114965577517104 6.64997639637258e-06
v 7.25156854375376e-07 0.000115380722376823 6.30559509376098e-06
v 3.65778947733646e-07 0.000115744483495028 5.94795327374801e-06
v 0 0.000116077894287017 5.55908377898813e-06
v -3.65763645230516e-07 0.000116372866653268 5.14850019607233e-06
v -5.91818009832033e-07 0.000116738630298498 4.55668218624029e-06
v 7.44398812344773e-06 0.000104033268491428 -9.58446106846886e-07
v 7.47730988296206e-06 0.000104237784729782 -1.55278544373053e-06
v 7.47322731004544e-06 0.00010446211502107 -2.13505819367789e-06
v 7.4265758887006e-06 0.00010471396862638 -2.73421023948672e-06
v 7.34609282674681e-06 0.00010497720682773 -3.29424578226245e-06
v 7.22714335698567e-06 0.000105259622604491 -3.84421329230598e-06
v 7.07308984035568e-06 0.000105555849108714 -4.37140992682138e-06
v 6.84365369040028e-06 0.00010592708459759 -4.97208156565253e-06
v 6.61314826215017e-06 0.00010625308753686 -5.45167331951103e-06
v 6.34712537513825e-06 0.000106593570118087 -5.90957652422855e-06
v 6.05087469084453e-06 0.000106939899922875 -6.33584273383787e-06
v 5.71121341648446e-06 0.000107313113389501 -6.74807045567007e-06
v 5.35405804002011e-06 0.000107673278378338 -7.11153093522841e-06
v 4.19091854100978e-06 0.000109 -7.96468466310001e-06
v 4.96673150857174e-06 0.000108041553893153 -7.44398812344772e-06
v 4.55668218624029e-06 0.000108408181990168 -7.73863029849849e-06
v -5.92352270416389e-07 0.000117036340393864 4.00828540172485e-06
v 4.00828540172485e-06 0.000109592352270416 -8.03634039386411e-06
v -5.93895233727909e-07 0.000117297268938759 3.43549364855593e-06
v 3.80127259628958e-06 0.00011018573800353 -8.07120511668997e-06
v 3.57615522280658e-06 0.000110767710114831 -8.06760898732196e-06
v 3.31666445135781e-06 0.000111363945022752 -8.02567759422865e-06
v -5.94381677276515e-07 0.000117515780570501 2.8509983684312e-06
v -5.99101705528048e-07 0.00011769978775659 2.22593129649507e-06
v 3.05287959287579e-06 0.000111923771761084 -7.94553238496273e-06
v 2.76893496984419e-06 0.000112473155303816 -7.82752779416027e-06
v 2.4722437635789e-06 0.000113000174437946 -7.67376147918683e-06
v 2.10100827470315e-06 0.000113600846076777 -7.44432532923143e-06
v -5.99439558215913e-07 0.000117833348285312 1.61636329035753e-06
v -6.00384437174596e-07 0.000117924828623327 9.93464932369552e-07
v -6.00671638831153e-07 0.000117972256003598 3.71235488875753e-07
v 1.77547003747464e-06 0.000114080615331021 -7.21353269932477e-06
v 1.43651630251827e-06 0.00011453910250305 -6.94656493335416e-06
v -6.00671638831153e-07 0.000117972256003598 -3.71235488875753e-07
v -6.00384437174596e-07 0.000117924828623327 -9.93464932369552e-07
v 1.09073315486273e-06 0.000114965577517104 -6.64997639637258e-06
v 7.25156854375376e-07 0.000115380722376823 -6.30559509376098e-06
v 3.65778947733646e-07 0.000115744483495028 -5.94795327374801e-06
v 0 0.000116077894287017 -5.55908377898813e-06
v -3.65763645230516e-07 0.000116372866653268 -5.14850019607233e-06
v -5.91818009832033e-07 0.000116738630298498 -4.55668218624029e-06
v -5.99439558215913e-07 0.000117833348285312 -1.61636329035753e-06
v -5.99101705528048e-07 0.00011769978775659 -2.22593129649507e-06
v -5.92352270416389e-07 0.000117036340393864 -4.00828540172485e-06
v -5.93895233727909e-07 0.000117297268938759 -3.43549364855593e-06
v -5.94381677276515e-07 0.000117515780570501 -2.8509983684312e-06
v 7.05458738177974e-06 0.000103459221812137 -7.29776640989732e-07
v 7.07789428701723e-06 0.000103440916221012 0
v 7.05458738177974e-06 0.000103459221812137 7.29776640989732e-07
v 7.11153093522841e-06 0.00010364594195998 1.32672162166197e-06
v 7.13384306333353e-06 0.000103858735067779 1.91720579084217e-06
v 7.1110092749671e-06 0.000104094018829548 2.52287452056213e-06
v 7.05106528526982e-06 0.00010435490541954 3.11537713310093e-06
v 6.95317885923079e-06 0.000104623835828234 3.67457356618442e-06
v 6.82141878042999e-06 0.000104914085502344 4.21586865780259e-06
v 6.61509954509822e-06 0.000105271545899939 4.83105454659524e-06
v 6.36396103067893e-06 0.000105654267689858 5.41350859506791e-06
v 6.11021754588819e-06 0.000105987775884424 5.88147493571658e-06
v 5.82670704494002e-06 0.0001063359586668 6.32078862069036e-06
v 5.49833305513413e-06 0.000106703383766086 6.74491567693353e-06
v 5.14126493222138e-06 0.000107082794209158 7.13384306333353e-06
v 4.7622152702179e-06 0.000107447214556269 7.47730988296206e-06
v 4.35997477854601e-06 0.000107819196590683 7.78436402276947e-06
v 4.00828540172485e-06 0.000108407647729584 8.03634039386411e-06
v 3.63019813755628e-06 0.000109 8.23539079109686e-06
v 3.43549364855593e-06 0.000109593895233728 8.29726893875853e-06
v 3.22405914137921e-06 0.000110184898342169 8.31874140550212e-06
v 2.975458534572e-06 0.000110785480489707 8.30413787999202e-06
v 2.71132991183909e-06 0.000111376744755932 8.24619757672094e-06
v 2.43564397970377e-06 0.000111933360808672 8.15248629378046e-06
v 2.14809237287634e-06 0.000112475686470288 8.01905871769531e-06
v 1.78404499850298e-06 0.000113088356357835 7.81681045789581e-06
v 1.40791018536208e-06 0.000113673326407554 7.56160096794425e-06
v 1.0717039235142e-06 0.000114140262178204 7.30952498043787e-06
v 7.30276664579457e-07 0.000114582156243521 7.02183933639114e-06
v 3.66093598033565e-07 0.000115007521646078 6.69146166015905e-06
v 0 0.00011540153561466 6.32616327438996e-06
v -3.65778947733646e-07 0.000115744483495028 5.94795327374801e-06
v -1.18080340931712e-06 0.000116784364022769 4.35997477854601e-06
v -7.29776640989732e-07 0.00011605458738178 5.54077818786313e-06
v -9.58446106846886e-07 0.000116443988123448 4.96673150857174e-06
v 7.11153093522841e-06 0.00010364594195998 -1.32672162166197e-06
v 7.13384306333353e-06 0.000103858735067779 -1.91720579084217e-06
v 7.1110092749671e-06 0.000104094018829548 -2.52287452056213e-06
v 7.05106528526982e-06 0.00010435490541954 -3.11537713310093e-06
v 6.95317885923079e-06 0.000104623835828234 -3.67457356618442e-06
v 6.82141878042999e-06 0.000104914085502344 -4.21586865780259e-06
v 6.61509954509822e-06 0.000105271545899939 -4.83105454659524e-06
v 6.36396103067893e-06 0.000105654267689858 -5.41350859506791e-06
v 6.11021754588819e-06 0.000105987775884424 -5.88147493571658e-06
v 5.82670704494002e-06 0.0001063359586668 -6.32078862069036e-06
v 5.49833305513413e-06 0.000106703383766086 -6.74491567693353e-06
v 5.14126493222138e-06 0.000107082794209158 -7.13384306333353e-06
v 4.7622152702179e-06 0.000107447214556269 -7.47730988296206e-06
v 3.63019813755628e-06 0.000109 -8.23539079109686e-06
v 4.00828540172485e-06 0.000108407647729584 -8.03634039386411e-06
v 4.35997477854601e-06 0.000107819196590683 -7.78436402276947e-06
v -1.18573800353012e-06 0.00011707120511669 3.80127259628958e-06
v 3.43549364855593e-06 0.000109593895233728 -8.29726893875853e-06
v -1.18489834216858e-06 0.000117318741405502 3.22405914137921e-06
v 3.22405914137921e-06 0.000110184898342169 -8.31874140550212e-06
v 2.975458534572e-06 0.000110785480489707 -8.30413787999202e-06
v 2.71132991183909e-06 0.000111376744755932 -8.24619757672094e-06
v -1.19312860502492e-06 0.000117530396166641 2.60936493653844e-06
v -1.19513229145112e-06 0.000117697533376622 1.98105324725963e-06
v 2.43564397970377e-06 0.000111933360808672 -8.15248629378046e-06
v 2.14809237287634e-06 0.000112475686470288 -8.01905871769531e-06
v 1.78404499850298e-06 0.000113088356357835 -7.81681045789581e-06
v 1.40791018536208e-06 0.000113673326407554 -7.56160096794425e-06
v -1.19930743454968e-06 0.000117814835744389 1.36394005618957e-06
v -1.19763993726532e-06 0.000117889195065356 7.40182187514261e-07
v -1.20171091279759e-06 0.00011791941090443 0
v 1.0717039235142e-06 0.000114140262178204 -7.30952498043787e-06
v 7.30276664579457e-07 0.000114582156243521 -7.02183933639114e-06
v -1.19763993726532e-06 0.000117889195065356 -7.40182187514261e-07
v -1.19930743454968e-06 0.000117814835744389 -1.36394005618957e-06
v 3.66093598033565e-07 0.000115007521646078 -6.69146166015905e-06
v 0 0.00011540153561466 -6.32616327438996e-06
v -3.65778947733646e-07 0.000115744483495028 -5.94795327374801e-06
v -7.29776640989732e-07 0.00011605458738178 -5.54077818786313e-06
v -9.58446106846886e-07 0.000116443988123448 -4.96673150857174e-06
v -1.18080340931712e-06 0.000116784364022769 -4.35997477854601e-06
v -1.19513229145112e-06 0.000117697533376622 -1.98105324725963e-06
v -1.19312860502492e-06 0.000117530396166641 -2.60936493653844e-06
v -1.18573800353012e-06 0.00011707120511669 -3.80127259628958e-06
v -1.18489834216858e-06 0.000117318741405502 -3.22405914137921e-06
v 6.70254283637433e-06 0.000103093463570277 -1.09029671691567e-06
v 6.744483495028e-06 0.000103052046726252 -3.65778947733646e-07
v 6.744483495028e-06 0.000103052046726252 3.65778947733646e-07
v 6.70254283637433e-06 0.000103093463570277 1.09029671691567e-06
v 6.74807045567007e-06 0.000103288786583516 1.68688661049895e-06
v 6.74491567693353e-06 0.000103501666944866 2.29661623391364e-06
v 6.70804631030546e-06 0.000103746777017643 2.89926939011055e-06
v 6.63940945869289e-06 0.000104019653930981 3.48057395735618e-06
v 6.52769140537102e-06 0.000104297512917556 4.03433515658986e-06
v 6.34024073717832e-06 0.000104633125487914 4.66173298144739e-06
v 6.11079055899179e-06 0.000105004383674944 5.26244134666445e-06
v 5.84503243497165e-06 0.000105402078334388 5.82155954382042e-06
v 5.57267049017906e-06 0.00010574567383916 6.27333283404939e-06
v 5.25322298235715e-06 0.000106100730609889 6.70804631030546e-06
v 4.90598117045208e-06 0.000106477125479438 7.1110092749671e-06
v 4.53788497893015e-06 0.000106864941806322 7.47322731004544e-06
v 4.14239928393146e-06 0.000107235862854208 7.79283955329e-06
v 3.80127259628958e-06 0.00010781426199647 8.07120511668997e-06
v 3.43549364855593e-06 0.000108406104766272 8.29726893875853e-06
v 3.05210256701578e-06 0.000109 8.46667998216631e-06
v 2.8509983684312e-06 0.000109594381677277 8.5157805705009e-06
v 2.60936493653844e-06 0.000110193128605025 8.53039616664051e-06
v 2.35395359224659e-06 0.000110791847025631 8.49989333593596e-06
v 2.09209653282289e-06 0.00011137736080252 8.42444584005323e-06
v 1.81069727838179e-06 0.000111929769739759 8.31491579260158e-06
v 1.44905757754439e-06 0.000112547226085402 8.14355077567533e-06
v 1.07779939051387e-06 0.000113147934450619 7.91410059748879e-06
v 7.06131861550605e-07 0.000113716994126989 7.63225682220221e-06
v 3.66076624643507e-07 0.000114170119679214 7.3577068715394e-06
v 0 0.000114600623945825 7.04507000798765e-06
v -3.66093598033565e-07 0.000115007521646078 6.69146166015905e-06
v -7.25156854375376e-07 0.000115380722376823 6.30559509376098e-06
v -1.09029671691567e-06 0.000115702542836374 5.90653642972344e-06
v -1.76413714579198e-06 0.00011679283955329 4.14239928393146e-06
v -1.55278544373053e-06 0.000116477309882962 4.7622152702179e-06
v -1.32672162166197e-06 0.000116111530935228 5.35405804002011e-06
v 6.74807045567007e-06 0.000103288786583516 -1.68688661049895e-06
v 6.74491567693353e-06 0.000103501666944866 -2.29661623391364e-06
v 6.70804631030546e-06 0.000103746777017643 -2.89926939011055e-06
v 6.63940945869289e-06 0.000104019653930981 -3.48057395735618e-06
v 6.52769140537102e-06 0.000104297512917556 -4.03433515658986e-06
v 6.34024073717832e-06 0.000104633125487914 -4.66173298144739e-06
v 6.11079055899179e-06 0.000105004383674944 -5.26244134666445e-06
v 5.84503243497165e-06 0.000105402078334388 -5.82155954382042e-06
v 5.57267049017906e-06 0.00010574567383916 -6.27333283404939e-06
v 5.25322298235715e-06 0.000106100730609889 -6.70804631030546e-06
v 4.90598117045208e-06 0.000106477125479438 -7.1110092749671e-06
v 4.53788497893015e-06 0.000106864941806322 -7.47322731004544e-06
v 4.14239928393146e-06 0.000107235862854208 -7.79283955329e-06
v 3.05210256701578e-06 0.000109 -8.46667998216631e-06
v 3.43549364855593e-06 0.000108406104766272 -8.29726893875853e-06
v 3.80127259628958e-06 0.00010781426199647 -8.07120511668997e-06
v -1.76771011483083e-06 0.000117067608987322 3.57615522280658e-06
v 2.8509983684312e-06 0.000109594381677277 -8.5157805705009e-06
v -1.78548048970697e-06 0.000117304137879992 2.975458534572e-06
v 2.60936493653844e-06 0.000110193128605025 -8.53039616664051e-06
v 2.35395359224659e-06 0.000110791847025631 -8.49989333593596e-06
v 2.09209653282289e-06 0.00011137736080252 -8.42444584005323e-06
v -1.7918470256305e-06 0.000117499893335936 2.35395359224659e-06
v -1.78503638136034e-06 0.00011765069363657 1.72601990817938e-06
v 1.81069727838179e-06 0.000111929769739759 -8.31491579260158e-06
v 1.44905757754439e-06 0.000112547226085402 -8.14355077567533e-06
v 1.07779939051387e-06 0.000113147934450619 -7.91410059748879e-06
v 7.06131861550605e-07 0.000113716994126989 -7.63225682220221e-06
v -1.78722438723056e-06 0.000117751329283579 1.10456541683119e-06
v -1.80331003849701e-06 0.000117809667432067 3.71258187030527e-07
v -1.80331003849701e-06 0.000117809667432067 -3.71258187030527e-07
v 3.66076624643507e-07 0.000114170119679214 -7.3577068715394e-06
v 0 0.000114600623945825 -7.04507000798765e-06
v -1.78722438723056e-06 0.000117751329283579 -1.10456541683119e-06
v -1.78503638136034e-06 0.00011765069363657 -1.72601990817938e-06
v -3.66093598033565e-07 0.000115007521646078 -6.69146166015905e-06
v -7.25156854375376e-07 0.000115380722376823 -6.30559509376098e-06
v -1.09029671691567e-06 0.000115702542836374 -5.90653642972344e-06
v -1.32672162166197e-06 0.000116111530935228 -5.35405804002011e-06
v -1.55278544373053e-06 0.000116477309882962 -4.7622152702179e-06
v -1.76413714579198e-06 0.00011679283955329 -4.14239928393146e-06
v -1.7918470256305e-06 0.000117499893335936 -2.35395359224659e-06
v -1.78548048970697e-06 0.000117304137879992 -2.975458534572e-06
v -1.76771011483083e-06 0.000117067608987322 -3.57615522280658e-06
v 6.31841800298547e-06 0.000102755975701956 -1.44559832076021e-06
v 6.38072237682301e-06 0.000102694404906239 -7.25156854375376e-07
v 6.40153561465995e-06 0.00010267383672561 0
v 6.38072237682301e-06 0.000102694404906239 7.25156854375376e-07
v 6.31841800298547e-06 0.000102755975701956 1.44559832076021e-06
v 6.33584273383787e-06 0.000102949125309155 2.06010007712515e-06
v 6.32078862069036e-06 0.00010317329295506 2.66404133319992e-06
v 6.27333283404939e-06 0.000103427329509821 3.25432616083965e-06
v 6.19371864212028e-06 0.000103709932729368 3.82792863758418e-06
v 6.02650803833178e-06 0.000104028237092828 4.46797207453177e-06
v 5.81920012617959e-06 0.000104379621028926 5.07828790589194e-06
v 5.57317422669453e-06 0.000104761746608307 5.65481540164765e-06
v 5.29006727063226e-06 0.000105172071362416 6.19371864212028e-06
v 4.98034606901903e-06 0.000105519426042644 6.63940945869289e-06
v 4.64509458045955e-06 0.000105884622866899 7.05106528526982e-06
v 4.28603137362022e-06 0.000106265789760513 7.4265758887006e-06
v 3.90499708097425e-06 0.00010666097278293 7.76401632374568e-06
v 3.57615522280658e-06 0.000107232289885169 8.06760898732196e-06
v 3.22405914137921e-06 0.000107815101657831 8.31874140550212e-06
v 2.45939876021405e-06 0.000109 8.65744522005526e-06
v 2.8509983684312e-06 0.000108405618322723 8.5157805705009e-06
v 2.22593129649507e-06 0.000109599101705528 8.69978775659022e-06
v 1.98105324725963e-06 0.000110195132291451 8.69753337662195e-06
v 1.72601990817938e-06 0.00011078503638136 8.65069363656976e-06
v 1.46213863304808e-06 0.000111365790004536 8.55950864665638e-06
v 1.10520215216276e-06 0.000111991077285685 8.41617400449366e-06
v 7.40912220287642e-07 0.000112596463465317 8.21684243639069e-06
v 3.71692636684136e-07 0.000113177920612801 7.9628401928564e-06
v 0 0.000113731580009072 7.65585727516836e-06
v -3.66076624643507e-07 0.000114170119679214 7.3577068715394e-06
v -7.30276664579457e-07 0.000114582156243521 7.02183933639114e-06
v -1.09073315486273e-06 0.000114965577517104 6.64997639637258e-06
v -1.44559832076021e-06 0.000115318418002985 6.24402429804404e-06
v -1.68688661049895e-06 0.00011574807045567 5.71121341648446e-06
v -2.33902721706979e-06 0.000116764016323746 3.90499708097425e-06
v -2.13505819367789e-06 0.000116473227310045 4.53788497893015e-06
v -1.91720579084217e-06 0.000116133843063334 5.14126493222138e-06
v 6.33584273383787e-06 0.000102949125309155 -2.06010007712515e-06
v 6.32078862069036e-06 0.00010317329295506 -2.66404133319992e-06
v 6.27333283404939e-06 0.000103427329509821 -3.25432616083965e-06
v 6.19371864212028e-06 0.000103709932729368 -3.82792863758418e-06
v 6.02650803833178e-06 0.000104028237092828 -4.46797207453177e-06
v 5.81920012617959e-06 0.000104379621028926 -5.07828790589194e-06
v 5.57317422669453e-06 0.000104761746608307 -5.65481540164765e-06
v 5.29006727063226e-06 0.000105172071362416 -6.19371864212028e-06
v 4.98034606901903e-06 0.000105519426042644 -6.63940945869289e-06
v 4.64509458045955e-06 0.000105884622866899 -7.05106528526982e-06
v 4.28603137362022e-06 0.000106265789760513 -7.4265758887006e-06
v 3.90499708097425e-06 0.00010666097278293 -7.76401632374568e-06
v 3.57615522280658e-06 0.000107232289885169 -8.06760898732196e-06
v 2.45939876021405e-06 0.000109 -8.65744522005526e-06
v 2.8509983684312e-06 0.000108405618322723 -8.5157805705009e-06
v 3.22405914137921e-06 0.000107815101657831 -8.31874140550212e-06
v -2.36394502275235e-06 0.000117025677594229 3.31666445135781e-06
v 2.22593129649507e-06 0.000109599101705528 -8.69978775659022e-06
v -2.37674475593159e-06 0.000117246197576721 2.71132991183909e-06
v 1.98105324725963e-06 0.000110195132291451 -8.69753337662195e-06
v 1.72601990817938e-06 0.00011078503638136 -8.65069363656976e-06
v 1.46213863304808e-06 0.000111365790004536 -8.55950864665638e-06
v -2.37736080252037e-06 0.000117424445840053 2.09209653282289e-06
v -2.3657900045361e-06 0.000117559508646656 1.46213863304808e-06
v 1.10520215216276e-06 0.000111991077285685 -8.41617400449366e-06
v 7.40912220287642e-07 0.000112596463465317 -8.21684243639069e-06
v 3.71692636684136e-07 0.000113177920612801 -7.9628401928564e-06
v 0 0.000113731580009072 -7.65585727516836e-06
v -2.38966596616188e-06 0.000117645892687333 7.33509515478623e-07
v -2.39764231021111e-06 0.000117674751371209 0
v -2.38966596616188e-06 0.000117645892687333 -7.33509515478623e-07
v -3.66076624643507e-07 0.000114170119679214 -7.3577068715394e-06
v -7.30276664579457e-07 0.000114582156243521 -7.02183933639114e-06
v -2.3657900045361e-06 0.000117559508646656 -1.46213863304808e-06
v -2.37736080252037e-06 0.000117424445840053 -2.09209653282289e-06
v -1.09073315486273e-06 0.000114965577517104 -6.64997639637258e-06
v -1.44559832076021e-06 0.000115318418002985 -6.24402429804404e-06
v -1.68688661049895e-06 0.00011574807045567 -5.71121341648446e-06
v -1.91720579084217e-06 0.000116133843063334 -5.14126493222138e-06
v -2.13505819367789e-06 0.000116473227310045 -4.53788497893015e-06
v -2.33902721706979e-06 0.000116764016323746 -3.90499708097425e-06
v -2.37674475593159e-06 0.000117246197576721 -2.71132991183909e-06
v -2.36394502275235e-06 0.000117025677594229 -3.31666445135781e-06
v 5.90405141298515e-06 0.000102448373520687 -1.79398087737588e-06
v 5.9655775171035e-06 0.000102350023603627 -1.09073315486273e-06
v 6.00752164607838e-06 0.000102308538339841 -3.66093598033565e-07
v 6.00752164607838e-06 0.000102308538339841 3.66093598033565e-07
v 5.9655775171035e-06 0.000102350023603627 1.09073315486273e-06
v 5.90405141298515e-06 0.000102448373520687 1.79398087737588e-06
v 5.90957652422855e-06 0.000102652874624862 2.40642988191284e-06
v 5.88147493571658e-06 0.000102889782454112 3.01222411557602e-06
v 5.82155954382042e-06 0.000103154967565028 3.59792166561235e-06
v 5.65481540164765e-06 0.000103426825773305 4.23825339169291e-06
v 5.46730193436615e-06 0.00010376243233079 4.86584981980744e-06
v 5.23756766921021e-06 0.000104134150180193 5.46730193436615e-06
v 4.97176290717153e-06 0.000104532027925468 6.02650803833178e-06
v 4.70248708244354e-06 0.00010496566484341 6.52769140537102e-06
v 4.37616417176559e-06 0.000105325426433816 6.95317885923079e-06
v 4.02279317227036e-06 0.000105705754217738 7.34609282674681e-06
v 3.64890444455166e-06 0.000106097277965238 7.69803229036103e-06
v 3.31666445135781e-06 0.000106636054977248 8.02567759422865e-06
v 2.975458534572e-06 0.000107214519510293 8.30413787999202e-06
v 1.85492356717579e-06 0.000109 8.80677344774668e-06
v 2.60936493653844e-06 0.000107806871394975 8.53039616664051e-06
v 2.22593129649507e-06 0.000108400898294472 8.69978775659022e-06
v 1.61636329035753e-06 0.000109599439558216 8.83334828531234e-06
v 1.36394005618957e-06 0.00011019930743455 8.81483574438886e-06
v 1.10456541683119e-06 0.000110787224387231 8.75132928357909e-06
v 7.33509515478623e-07 0.000111389665966162 8.64589268733252e-06
v 3.71717849402778e-07 0.000112007260572794 8.47456250715969e-06
v 0 0.000112608712687352 8.24482824200376e-06
v -3.71692636684136e-07 0.000113177920612801 7.9628401928564e-06
v -7.06131861550605e-07 0.000113716994126989 7.63225682220221e-06
v -1.0717039235142e-06 0.000114140262178204 7.30952498043787e-06
v -1.43651630251827e-06 0.00011453910250305 6.94656493335416e-06
v -2.90272203476153e-06 0.000116698032290361 3.64890444455166e-06
v -1.79398087737588e-06 0.000114904051412985 6.55162647931319e-06
v -2.06010007712515e-06 0.000115335842733838 6.05087469084453e-06
v -2.29661623391364e-06 0.000115744915676934 5.49833305513413e-06
v -2.73421023948672e-06 0.000116426575888701 4.28603137362022e-06
v -2.52287452056213e-06 0.000116111009274967 4.90598117045208e-06
v 5.90957652422855e-06 0.000102652874624862 -2.40642988191284e-06
v 5.88147493571658e-06 0.000102889782454112 -3.01222411557602e-06
v 5.82155954382042e-06 0.000103154967565028 -3.59792166561235e-06
v 5.65481540164765e-06 0.000103426825773305 -4.23825339169291e-06
v 5.46730193436615e-06 0.00010376243233079 -4.86584981980744e-06
v 5.23756766921021e-06 0.000104134150180193 -5.46730193436615e-06
v 4.97176290717153e-06 0.000104532027925468 -6.02650803833178e-06
v 4.70248708244354e-06 0.00010496566484341 -6.52769140537102e-06
v 4.37616417176559e-06 0.000105325426433816 -6.95317885923079e-06
v 4.02279317227036e-06 0.000105705754217738 -7.34609282674681e-06
v 3.64890444455166e-06 0.000106097277965238 -7.69803229036103e-06
v 3.31666445135781e-06 0.000106636054977248 -8.02567759422865e-06
v 2.975458534572e-06 0.000107214519510293 -8.30413787999202e-06
v 1.85492356717579e-06 0.000109 -8.80677344774668e-06
v 2.22593129649507e-06 0.000108400898294472 -8.69978775659022e-06
v 2.60936493653844e-06 0.000107806871394975 -8.53039616664051e-06
v -2.9237717610838e-06 0.000116945532384963 3.05287959287579e-06
v 1.61636329035753e-06 0.000109599439558216 -8.83334828531234e-06
v -2.93336080867228e-06 0.00011715248629378 2.43564397970377e-06
v 1.36394005618957e-06 0.00011019930743455 -8.81483574438886e-06
v 1.10456541683119e-06 0.000110787224387231 -8.75132928357909e-06
v 7.33509515478623e-07 0.000111389665966162 -8.64589268733252e-06
v -2.92976973975867e-06 0.000117314915792602 1.81069727838179e-06
v -2.99107728568487e-06 0.000117416174004494 1.10520215216276e-06
v 3.71717849402778e-07 0.000112007260572794 -8.47456250715969e-06
v 0 0.000112608712687352 -8.24482824200376e-06
v -3.71692636684136e-07 0.000113177920612801 -7.9628401928564e-06
v -7.06131861550605e-07 0.000113716994126989 -7.63225682220221e-06
v -3.00726057279355e-06 0.00011747456250716 3.71717849402778e-07
v -3.00726057279355e-06 0.00011747456250716 -3.71717849402778e-07
v -2.99107728568487e-06 0.000117416174004494 -1.10520215216276e-06
v -1.0717039235142e-06 0.000114140262178204 -7.30952498043787e-06
v -1.43651630251827e-06 0.00011453910250305 -6.94656493335416e-06
v -2.92976973975867e-06 0.000117314915792602 -1.81069727838179e-06
v -2.93336080867228e-06 0.00011715248629378 -2.43564397970377e-06
v -1.79398087737588e-06 0.000114904051412985 -6.55162647931319e-06
v -2.06010007712515e-06 0.000115335842733838 -6.05087469084453e-06
v -2.29661623391364e-06 0.000115744915676934 -5.49833305513413e-06
v -2.52287452056213e-06 0.000116111009274967 -4.90598117045208e-06
v -2.73421023948672e-06 0.000116426575888701 -4.28603137362022e-06
v -2.90272203476153e-06 0.000116698032290361 -3.64890444455166e-06
v -2.9237717610838e-06 0.000116945532384963 -3.05287959287579e-06
v 5.46142634344633e-06 0.000102172129298531 -2.13377692815518e-06
v 5.53910250304989e-06 0.000102053435066646 -1.43651630251827e-06
v 5.58215624352102e-06 0.000101978160663609 -7.30276664579457e-07
v 5.6006239458254e-06 0.000101954929992012 0
v 5.58215624352102e-06 0.000101978160663609 7.30276664579457e-07
v 5.53910250304989e-06 0.000102053435066646 1.43651630251827e-06
v 5.46142634344633e-06 0.000102172129298531 2.13377692815518e-06
v 5.45167331951103e-06 0.00010238685173785 2.74691246313961e-06
v 5.41350859506791e-06 0.000102636038969321 3.34573231014166e-06
v 5.26244134666445e-06 0.000102889209441008 3.9956163250559e-06
v 5.07828790589194e-06 0.00010318079987382 4.62037897107403e-06
v 4.86584981980744e-06 0.000103532698065634 5.23756766921022e-06
v 4.62037897107403e-06 0.000103921712094108 5.81920012617959e-06
v 4.36687451208643e-06 0.000104338267018553 6.34024073717832e-06
v 4.08591449765592e-06 0.000104784131342197 6.82141878042999e-06
v 3.74037739550916e-06 0.000105155786707694 7.22714335698567e-06
v 3.37534710730389e-06 0.000105547476405835 7.59520327160151e-06
v 3.05287959287579e-06 0.000106076228238916 7.94553238496273e-06
v 2.71132991183909e-06 0.000106623255244068 8.24619757672094e-06
v 1.2415701791487e-06 0.000109 8.91394993761176e-06
v 2.35395359224659e-06 0.00010720815297437 8.49989333593596e-06
v 1.61636329035753e-06 0.000108400560441784 8.83334828531234e-06
v 1.98105324725963e-06 0.000107804867708549 8.69753337662195e-06
v 9.93464932369552e-07 0.000109600384437175 8.92482862332664e-06
v 7.40182187514261e-07 0.000110197639937265 8.88919506535624e-06
v 3.71258187030527e-07 0.000110803310038497 8.80966743206682e-06
v 0 0.000111397642310211 8.6747513712086e-06
v -3.71717849402778e-07 0.000112007260572794 8.47456250715969e-06
v -7.40912220287642e-07 0.000112596463465317 8.21684243639069e-06
v -1.07779939051387e-06 0.000113147934450619 7.91410059748879e-06
v -1.40791018536208e-06 0.000113673326407554 7.56160096794425e-06
v -1.77547003747464e-06 0.000114080615331021 7.21353269932477e-06
v -2.13377692815518e-06 0.000114461426343446 6.82787070146932e-06
v -3.45252359416543e-06 0.000116595203271602 3.37534710730389e-06
v -3.29424578226245e-06 0.000116346092826747 4.02279317227036e-06
v -2.40642988191284e-06 0.000114909576524229 6.34712537513825e-06
v -2.66404133319992e-06 0.00011532078862069 5.82670704494002e-06
v -2.89926939011055e-06 0.000115708046310305 5.25322298235715e-06
v -3.11537713310093e-06 0.00011605106528527 4.64509458045955e-06
v 5.45167331951103e-06 0.00010238685173785 -2.74691246313961e-06
v 5.41350859506791e-06 0.000102636038969321 -3.34573231014166e-06
v 5.26244134666445e-06 0.000102889209441008 -3.9956163250559e-06
v 5.07828790589194e-06 0.00010318079987382 -4.62037897107403e-06
v 4.86584981980744e-06 0.000103532698065634 -5.23756766921022e-06
v 4.62037897107403e-06 0.000103921712094108 -5.81920012617959e-06
v 4.36687451208643e-06 0.000104338267018553 -6.34024073717832e-06
v 4.08591449765592e-06 0.000104784131342197 -6.82141878042999e-06
v 3.74037739550916e-06 0.000105155786707694 -7.22714335698567e-06
v 3.37534710730389e-06 0.000105547476405835 -7.59520327160151e-06
v 3.05287959287579e-06 0.000106076228238916 -7.94553238496273e-06
v 2.71132991183909e-06 0.000106623255244068 -8.24619757672094e-06
v 2.35395359224659e-06 0.00010720815297437 -8.49989333593596e-06
v 1.2415701791487e-06 0.000109 -8.91394993761176e-06
v 1.61636329035753e-06 0.000108400560441784 -8.83334828531234e-06
v 1.98105324725963e-06 0.000107804867708549 -8.69753337662195e-06
v -3.47315530381561e-06 0.00011682752779416 2.76893496984419e-06
v 9.93464932369552e-07 0.000109600384437175 -8.92482862332664e-06
v -3.47568647028833e-06 0.000117019058717695 2.14809237287634e-06
v 7.40182187514261e-07 0.000110197639937265 -8.88919506535624e-06
v 3.71258187030527e-07 0.000110803310038497 -8.80966743206682e-06
v 0 0.000111397642310211 -8.6747513712086e-06
v -3.54722608540236e-06 0.000117143550775675 1.44905757754439e-06
v -3.59646346531666e-06 0.000117216842436391 7.40912220287642e-07
v -3.71717849402778e-07 0.000112007260572794 -8.47456250715969e-06
v -7.40912220287642e-07 0.000112596463465317 -8.21684243639069e-06
v -1.07779939051387e-06 0.000113147934450619 -7.91410059748879e-06
v -1.40791018536208e-06 0.000113673326407554 -7.56160096794425e-06
v -3.60871268735226e-06 0.000117244828242004 0
v -3.59646346531666e-06 0.000117216842436391 -7.40912220287642e-07
v -3.54722608540236e-06 0.000117143550775675 -1.44905757754439e-06
v -1.77547003747464e-06 0.000114080615331021 -7.21353269932477e-06
v -2.13377692815518e-06 0.000114461426343446 -6.82787070146932e-06
v -3.47568647028833e-06 0.000117019058717695 -2.14809237287634e-06
v -3.47315530381561e-06 0.00011682752779416 -2.76893496984419e-06
v -2.40642988191284e-06 0.000114909576524229 -6.34712537513825e-06
v -2.66404133319992e-06 0.00011532078862069 -5.82670704494002e-06
v -2.89926939011055e-06 0.000115708046310305 -5.25322298235715e-06
v -3.11537713310093e-06 0.00011605106528527 -4.64509458045955e-06
v -3.29424578226245e-06 0.000116346092826747 -4.02279317227036e-06
v -3.45252359416543e-06 0.000116595203271602 -3.37534710730389e-06
v 4.99266132461136e-06 0.000101928565219384 -2.46336011196464e-06
v 5.08061533102066e-06 0.000101786467300675 -1.77547003747464e-06
v 5.14026217820444e-06 0.000101690475019562 -1.0717039235142e-06
v 5.17011967921358e-06 0.000101642293128461 -3.66076624643507e-07
v 5.17011967921358e-06 0.000101642293128461 3.66076624643507e-07
v 5.14026217820444e-06 0.000101690475019562 1.0717039235142e-06
v 5.08061533102066e-06 0.000101786467300675 1.77547003747464e-06
v 4.99266132461136e-06 0.000101928565219384 2.46336011196464e-06
v 4.97208156565253e-06 0.0001021563463096 3.07291540241005e-06
v 4.83105454659524e-06 0.000102384900454902 3.72845410006114e-06
v 4.66173298144739e-06 0.000102659759262822 4.36687451208643e-06
v 4.46797207453177e-06 0.000102973491961668 4.97176290717153e-06
v 4.23825339169291e-06 0.000103345184598352 5.57317422669453e-06
v 3.9956163250559e-06 0.000103737558653336 6.11079055899179e-06
v 3.72845410006114e-06 0.000104168945453405 6.61509954509822e-06
v 3.44415089128581e-06 0.000104628590073179 7.07308984035568e-06
v 3.08563439292689e-06 0.00010501419961231 7.45602143657599e-06
v 2.76893496984419e-06 0.000105526844696184 7.82752779416027e-06
v 6.22274280962255e-07 0.000109 8.97846171230088e-06
v 2.43564397970377e-06 0.000106066639191328 8.15248629378046e-06
v 2.09209653282289e-06 0.00010662263919748 8.42444584005323e-06
v 9.93464932369552e-07 0.000108399615562825 8.92482862332664e-06
v 1.72601990817938e-06 0.00010721496361864 8.65069363656976e-06
v 1.36394005618957e-06 0.00010780069256545 8.81483574438886e-06
v 3.71235488875753e-07 0.000109600671638831 8.97225600359815e-06
v 0 0.000110201710912798 8.91941090442991e-06
v -3.71258187030527e-07 0.000110803310038497 8.80966743206682e-06
v -7.33509515478623e-07 0.000111389665966162 8.64589268733252e-06
v -1.10520215216276e-06 0.000111991077285685 8.41617400449366e-06
v -1.44905757754439e-06 0.000112547226085402 8.14355077567533e-06
v -3.98580038768953e-06 0.000116456021436576 3.08563439292689e-06
v -1.78404499850298e-06 0.000113088356357835 7.81681045789581e-06
v -2.10100827470315e-06 0.000113600846076777 7.44432532923143e-06
v -2.46336011196464e-06 0.000113992661324611 7.07143478061642e-06
v -2.74691246313961e-06 0.000114451673319511 6.61314826215017e-06
v -3.84421329230598e-06 0.000116227143356986 3.74037739550916e-06
v -3.67457356618442e-06 0.000115953178859231 4.37616417176559e-06
v -3.01222411557602e-06 0.000114881474935717 6.11021754588819e-06
v -3.25432616083965e-06 0.000115273332834049 5.57267049017906e-06
v -3.48057395735618e-06 0.000115639409458693 4.98034606901903e-06
v 4.97208156565253e-06 0.0001021563463096 -3.07291540241005e-06
v 4.83105454659524e-06 0.000102384900454902 -3.72845410006114e-06
v 4.66173298144739e-06 0.000102659759262822 -4.36687451208643e-06
v 4.46797207453177e-06 0.000102973491961668 -4.97176290717153e-06
v 4.23825339169291e-06 0.000103345184598352 -5.57317422669453e-06
v 3.9956163250559e-06 0.000103737558653336 -6.11079055899179e-06
v 3.72845410006114e-06 0.000104168945453405 -6.61509954509822e-06
v 3.44415089128581e-06 0.000104628590073179 -7.07308984035568e-06
v 3.08563439292689e-06 0.00010501419961231 -7.45602143657599e-06
v 2.76893496984419e-06 0.000105526844696184 -7.82752779416027e-06
v 2.43564397970377e-06 0.000106066639191328 -8.15248629378046e-06
v 2.09209653282289e-06 0.00010662263919748 -8.42444584005323e-06
v 1.72601990817938e-06 0.00010721496361864 -8.65069363656976e-06
v 6.22274280962255e-07 0.000109 -8.97846171230088e-06
v 9.93464932369552e-07 0.000108399615562825 -8.92482862332664e-06
v 1.36394005618957e-06 0.00010780069256545 -8.81483574438886e-06
v -4.00017443794562e-06 0.000116673761479187 2.4722437635789e-06
v 3.71235488875753e-07 0.000109600671638831 -8.97225600359815e-06
v -4.08835635783467e-06 0.000116816810457896 1.78404499850298e-06
v 0 0.000110201710912798 -8.91941090442991e-06
v -3.71258187030527e-07 0.000110803310038497 -8.80966743206682e-06
v -7.33509515478623e-07 0.000111389665966162 -8.64589268733252e-06
v -4.14793445061942e-06 0.000116914100597489 1.07779939051387e-06
v -4.17792061280075e-06 0.000116962840192856 3.71692636684136e-07
v -1.10520215216276e-06 0.000111991077285685 -8.41617400449366e-06
v -1.44905757754439e-06 0.000112547226085402 -8.14355077567533e-06
v -1.78404499850298e-06 0.000113088356357835 -7.81681045789581e-06
v -2.10100827470315e-06 0.000113600846076777 -7.44432532923143e-06
v -4.17792061280075e-06 0.000116962840192856 -3.71692636684136e-07
v -4.14793445061942e-06 0.000116914100597489 -1.07779939051387e-06
v -4.08835635783467e-06 0.000116816810457896 -1.78404499850298e-06
v -2.46336011196464e-06 0.000113992661324611 -7.07143478061642e-06
v -2.74691246313961e-06 0.000114451673319511 -6.61314826215017e-06
v -4.00017443794562e-06 0.000116673761479187 -2.4722437635789e-06
v -3.98580038768953e-06 0.000116456021436576 -3.08563439292689e-06
v -3.01222411557602e-06 0.000114881474935717 -6.11021754588819e-06
v -3.25432616083965e-06 0.000115273332834049 -5.57267049017906e-06
v -3.48057395735618e-06 0.000115639409458693 -4.98034606901903e-06
v -3.67457356618442e-06 0.000115953178859231 -4.37616417176559e-06
v -3.84421329230598e-06 0.000116227143356986 -3.74037739550916e-06
v 4.5e-06 0.000101718847050625 -2.78115294937453e-06
v 4.60084607677678e-06 0.000101555674670769 -2.10100827470315e-06
v 4.67332640755365e-06 0.000101438399032056 -1.40791018536208e-06
v 4.71699412698923e-06 0.000101367743177798 -7.06131861550605e-07
v 4.7315800090722e-06 0.000101344142724832 0
v 4.71699412698923e-06 0.000101367743177798 7.06131861550605e-07
v 4.5e-06 0.000101718847050625 2.78115294937453e-06
v 4.67332640755365e-06 0.000101438399032056 1.40791018536208e-06
v 4.60084607677678e-06 0.000101555674670769 2.10100827470315e-06
v 4.37140992682138e-06 0.000101926910159644 3.44415089128581e-06
v 4.21586865780259e-06 0.00010217858121957 4.08591449765592e-06
v 4.03433515658986e-06 0.000102472308594629 4.70248708244354e-06
v 3.82792863758418e-06 0.00010280628135788 5.29006727063226e-06
v 3.59792166561235e-06 0.00010317844045618 5.84503243497165e-06
v 3.34573231014166e-06 0.000103586491404932 6.36396103067893e-06
v 3.07291540241005e-06 0.000104027918434347 6.84365369040028e-06
v 2.78115294937453e-06 0.0001045 7.28115294937453e-06
v 2.4722437635789e-06 0.000104999825562054 7.67376147918683e-06
v 0 0.000109 9e-06
v 2.14809237287634e-06 0.000105524313529712 8.01905871769531e-06
v 3.71235488875753e-07 0.000108399328361169 8.97225600359815e-06
v 1.81069727838179e-06 0.000106070230260241 8.31491579260158e-06
v 1.46213863304808e-06 0.000106634209995464 8.55950864665638e-06
v 7.40182187514261e-07 0.000107802360062735 8.88919506535624e-06
v 1.10456541683119e-06 0.000107212775612769 8.75132928357909e-06
v -3.71235488875753e-07 0.000109600671638831 8.97225600359815e-06
v -7.40182187514261e-07 0.000110197639937265 8.88919506535624e-06
v -1.10456541683119e-06 0.000110787224387231 8.75132928357909e-06
v -1.46213863304808e-06 0.000111365790004536 8.55950864665638e-06
v -1.81069727838179e-06 0.000111929769739759 8.31491579260158e-06
v -2.14809237287634e-06 0.000112475686470288 8.01905871769531e-06
v -4.5e-06 0.000116281152949375 2.78115294937453e-06
v -4.37140992682138e-06 0.000116073089840356 3.44415089128581e-06
v -2.4722437635789e-06 0.000113000174437946 7.67376147918683e-06
v -2.78115294937453e-06 0.0001135 7.28115294937453e-06
v -3.07291540241005e-06 0.000113972081565653 6.84365369040028e-06
v -3.34573231014166e-06 0.000114413508595068 6.36396103067893e-06
v -4.21586865780259e-06 0.00011582141878043 4.08591449765592e-06
v -4.03433515658986e-06 0.000115527691405371 4.70248708244354e-06
v -3.59792166561235e-06 0.00011482155954382 5.84503243497165e-06
v -3.82792863758418e-06 0.00011519371864212 5.29006727063226e-06
v 4.37140992682138e-06 0.000101926910159644 -3.44415089128581e-06
v 4.21586865780259e-06 0.00010217858121957 -4.08591449765592e-06
v 4.03433515658986e-06 0.000102472308594629 -4.70248708244354e-06
v 3.82792863758418e-06 0.00010280628135788 -5.29006727063226e-06
v 3.59792166561235e-06 0.00010317844045618 -5.84503243497165e-06
v 3.34573231014166e-06 0.000103586491404932 -6.36396103067893e-06
v 3.07291540241005e-06 0.000104027918434347 -6.84365369040028e-06
v 2.78115294937453e-06 0.0001045 -7.28115294937453e-06
v 2.4722437635789e-06 0.000104999825562054 -7.67376147918683e-06
v 2.14809237287634e-06 0.000105524313529712 -8.01905871769531e-06
v 1.81069727838179e-06 0.000106070230260241 -8.31491579260158e-06
v 1.46213863304808e-06 0.000106634209995464 -8.55950864665638e-06
v 0 0.000109 -9e-06
v 1.10456541683119e-06 0.000107212775612769 -8.75132928357909e-06
v 3.71235488875753e-07 0.000108399328361169 -8.97225600359815e-06
v 7.40182187514261e-07 0.000107802360062735 -8.88919506535624e-06
v -4.60084607677678e-06 0.000116444325329231 2.10100827470315e-06
v -3.71235488875753e-07 0.000109600671638831 -8.97225600359815e-06
v -4.67332640755365e-06 0.000116561600967944 1.40791018536208e-06
v -7.40182187514261e-07 0.000110197639937265 -8.88919506535624e-06
v -1.10456541683119e-06 0.000110787224387231 -8.75132928357909e-06
v -1.46213863304808e-06 0.000111365790004536 -8.55950864665638e-06
v -4.71699412698923e-06 0.000116632256822202 7.06131861550605e-07
v -4.7315800090722e-06 0.000116655857275168 0
v -1.81069727838179e-06 0.000111929769739759 -8.31491579260158e-06
v -2.14809237287634e-06 0.000112475686470288 -8.01905871769531e-06
v -2.4722437635789e-06 0.000113000174437946 -7.67376147918683e-06
v -2.78115294937453e-06 0.0001135 -7.28115294937453e-06
v -4.71699412698923e-06 0.000116632256822202 -7.06131861550605e-07
v -4.67332640755365e-06 0.000116561600967944 -1.40791018536208e-06
v -4.60084607677678e-06 0.000116444325329231 -2.10100827470315e-06
v -3.07291540241005e-06 0.000113972081565653 -6.84365369040028e-06
v -3.34573231014166e-06 0.000114413508595068 -6.36396103067893e-06
v -4.5e-06 0.000116281152949375 -2.78115294937453e-06
v -4.37140992682138e-06 0.000116073089840356 -3.44415089128581e-06
v -3.59792166561235e-06 0.00011482155954382 -5.84503243497165e-06
v -3.82792863758418e-06 0.00011519371864212 -5.29006727063226e-06
v -4.03433515658986e-06 0.000115527691405371 -4.70248708244354e-06
v -4.21586865780259e-06 0.00011582141878043 -4.08591449765592e-06
v 3.98580038768953e-06 0.000101543978563424 -3.08563439292689e-06
v 4.00017443794562e-06 0.000101326238520813 -2.4722437635789e-06
v 4.08835635783467e-06 0.000101183189542104 -1.78404499850298e-06
v 4.14793445061942e-06 0.000101085899402511 -1.07779939051387e-06
v 4.17792061280075e-06 0.000101037159807144 -3.71692636684136e-07
v 4.17792061280075e-06 0.000101037159807144 3.71692636684136e-07
v 4.14793445061942e-06 0.000101085899402511 1.07779939051387e-06
v 3.98580038768953e-06 0.000101543978563424 3.08563439292689e-06
v 4.00017443794562e-06 0.000101326238520813 2.4722437635789e-06
v 4.08835635783467e-06 0.000101183189542104 1.78404499850298e-06
v 3.84421329230598e-06 0.000101772856643014 3.74037739550916e-06
v 3.67457356618442e-06 0.000102046821140769 4.37616417176559e-06
v 3.48057395735618e-06 0.000102360590541307 4.98034606901903e-06
v 3.25432616083965e-06 0.000102726667165951 5.57267049017906e-06
v 3.01222411557602e-06 0.000103118525064283 6.11021754588819e-06
v 2.74691246313961e-06 0.000103548326680489 6.61314826215017e-06
v -6.22274280962255e-07 0.000109 8.97846171230088e-06
v 2.46336011196464e-06 0.000104007338675389 7.07143478061642e-06
v 2.10100827470315e-06 0.000104399153923223 7.44432532923143e-06
v 1.78404499850298e-06 0.000104911643642165 7.81681045789581e-06
v -3.71235488875753e-07 0.000108399328361169 8.97225600359815e-06
v 1.44905757754439e-06 0.000105452773914598 8.14355077567533e-06
v 0 0.000107798289087202 8.91941090442991e-06
v 1.10520215216276e-06 0.000106008922714315 8.41617400449366e-06
v 7.33509515478623e-07 0.000106610334033838 8.64589268733252e-06
v 3.71258187030527e-07 0.000107196689961503 8.80966743206682e-06
v -9.93464932369552e-07 0.000109600384437175 8.92482862332664e-06
v -1.36394005618957e-06 0.00011019930743455 8.81483574438886e-06
v -1.72601990817938e-06 0.00011078503638136 8.65069363656976e-06
v -2.09209653282289e-06 0.00011137736080252 8.42444584005323e-06
v -2.43564397970377e-06 0.000111933360808672 8.15248629378046e-06
v -4.99266132461136e-06 0.000116071434780616 2.46336011196464e-06
v -2.76893496984419e-06 0.000112473155303816 7.82752779416027e-06
v -4.97208156565253e-06 0.0001158436536904 3.07291540241005e-06
v -4.83105454659524e-06 0.000115615099545098 3.72845410006114e-06
v -3.08563439292689e-06 0.00011298580038769 7.45602143657599e-06
v -3.44415089128581e-06 0.000113371409926821 7.07308984035568e-06
v -3.72845410006114e-06 0.000113831054546595 6.61509954509822e-06
v -3.9956163250559e-06 0.000114262441346664 6.11079055899179e-06
v -4.66173298144739e-06 0.000115340240737178 4.36687451208643e-06
v -4.46797207453177e-06 0.000115026508038332 4.97176290717153e-06
v -4.23825339169291e-06 0.000114654815401648 5.57317422669453e-06
v 3.84421329230598e-06 0.000101772856643014 -3.74037739550916e-06
v 3.67457356618442e-06 0.000102046821140769 -4.37616417176559e-06
v 3.48057395735618e-06 0.000102360590541307 -4.98034606901903e-06
v 3.25432616083965e-06 0.000102726667165951 -5.57267049017906e-06
v 3.01222411557602e-06 0.000103118525064283 -6.11021754588819e-06
v 2.74691246313961e-06 0.000103548326680489 -6.61314826215017e-06
v 2.46336011196464e-06 0.000104007338675389 -7.07143478061642e-06
v 2.10100827470315e-06 0.000104399153923223 -7.44432532923143e-06
v 1.78404499850298e-06 0.000104911643642165 -7.81681045789581e-06
v 1.44905757754439e-06 0.000105452773914598 -8.14355077567533e-06
v 1.10520215216276e-06 0.000106008922714315 -8.41617400449366e-06
v -6.22274280962255e-07 0.000109 -8.97846171230088e-06
v 7.33509515478623e-07 0.000106610334033838 -8.64589268733252e-06
v -3.71235488875753e-07 0.000108399328361169 -8.97225600359815e-06
v 3.71258187030527e-07 0.000107196689961503 -8.80966743206682e-06
v 0 0.000107798289087202 -8.91941090442991e-06
v -5.08061533102066e-06 0.000116213532699325 1.77547003747464e-06
v -9.93464932369552e-07 0.000109600384437175 -8.92482862332664e-06
v -5.14026217820444e-06 0.000116309524980438 1.0717039235142e-06
v -1.36394005618957e-06 0.00011019930743455 -8.81483574438886e-06
v -1.72601990817938e-06 0.00011078503638136 -8.65069363656976e-06
v -2.09209653282289e-06 0.00011137736080252 -8.42444584005323e-06
v -5.17011967921358e-06 0.000116357706871539 3.66076624643507e-07
v -5.17011967921358e-06 0.000116357706871539 -3.66076624643507e-07
v -2.43564397970377e-06 0.000111933360808672 -8.15248629378046e-06
v -2.76893496984419e-06 0.000112473155303816 -7.82752779416027e-06
v -3.08563439292689e-06 0.00011298580038769 -7.45602143657599e-06
v -3.44415089128581e-06 0.000113371409926821 -7.07308984035568e-06
v -5.14026217820444e-06 0.000116309524980438 -1.0717039235142e-06
v -5.08061533102066e-06 0.000116213532699325 -1.77547003747464e-06
v -4.99266132461136e-06 0.000116071434780616 -2.46336011196464e-06
v -3.72845410006114e-06 0.000113831054546595 -6.61509954509822e-06
v -3.9956163250559e-06 0.000114262441346664 -6.11079055899179e-06
v -4.97208156565253e-06 0.0001158436536904 -3.07291540241005e-06
v -4.83105454659524e-06 0.000115615099545098 -3.72845410006114e-06
v -4.23825339169291e-06 0.000114654815401648 -5.57317422669453e-06
v -4.46797207453177e-06 0.000115026508038332 -4.97176290717153e-06
v -4.66173298144739e-06 0.000115340240737178 -4.36687451208643e-06
v 3.45252359416543e-06 0.000101404796728398 -3.37534710730389e-06
v 3.47315530381561e-06 0.00010117247220584 -2.76893496984419e-06
v 3.47568647028833e-06 0.000100980941282305 -2.14809237287634e-06
v 3.54722608540236e-06 0.000100856449224325 -1.44905757754439e-06
v 3.59646346531666e-06 0.000100783157563609 -7.40912220287642e-07
v 3.60871268735226e-06 0.000100755171757996 0
v 3.59646346531666e-06 0.000100783157563609 7.40912220287642e-07
v 3.54722608540236e-06 0.000100856449224325 1.44905757754439e-06
v 3.45252359416543e-06 0.000101404796728398 3.37534710730389e-06
v 3.47315530381561e-06 0.00010117247220584 2.76893496984419e-06
v 3.47568647028833e-06 0.000100980941282305 2.14809237287634e-06
v 3.29424578226245e-06 0.000101653907173253 4.02279317227036e-06
v 3.11537713310093e-06 0.00010194893471473 4.64509458045955e-06
v 2.89926939011055e-06 0.000102291953689695 5.25322298235715e-06
v 2.66404133319992e-06 0.00010267921137931 5.82670704494002e-06
v -1.2415701791487e-06 0.000109 8.91394993761176e-06
v 2.40642988191284e-06 0.000103090423475771 6.34712537513825e-06
v 2.13377692815518e-06 0.000103538573656554 6.82787070146932e-06
v -9.93464932369552e-07 0.000108399615562825 8.92482862332664e-06
v 1.77547003747464e-06 0.000103919384668979 7.21353269932477e-06
v 1.40791018536208e-06 0.000104326673592446 7.56160096794425e-06
v 1.07779939051387e-06 0.000104852065549381 7.91410059748879e-06
v -7.40182187514261e-07 0.000107802360062735 8.88919506535624e-06
v 7.40912220287642e-07 0.000105403536534683 8.21684243639069e-06
v -3.71258187030527e-07 0.000107196689961503 8.80966743206682e-06
v 3.71717849402778e-07 0.000105992739427206 8.47456250715969e-06
v 0 0.000106602357689789 8.6747513712086e-06
v -1.61636329035753e-06 0.000109599439558216 8.83334828531234e-06
v -1.98105324725963e-06 0.000110195132291451 8.69753337662195e-06
v -2.35395359224659e-06 0.000110791847025631 8.49989333593596e-06
v -2.71132991183909e-06 0.000111376744755932 8.24619757672094e-06
v -3.05287959287579e-06 0.000111923771761084 7.94553238496273e-06
v -5.46142634344633e-06 0.000115827870701469 2.13377692815518e-06
v -5.45167331951103e-06 0.00011561314826215 2.74691246313961e-06
v -3.37534710730389e-06 0.000112452523594165 7.59520327160151e-06
v -5.41350859506791e-06 0.000115363961030679 3.34573231014166e-06
v -5.26244134666445e-06 0.000115110790558992 3.9956163250559e-06
v -3.74037739550916e-06 0.000112844213292306 7.22714335698567e-06
v -4.08591449765592e-06 0.000113215868657803 6.82141878042999e-06
v -4.36687451208643e-06 0.000113661732981447 6.34024073717832e-06
v -4.62037897107403e-06 0.000114078287905892 5.81920012617959e-06
v -5.07828790589194e-06 0.00011481920012618 4.62037897107403e-06
v -4.86584981980744e-06 0.000114467301934366 5.23756766921022e-06
v 3.29424578226245e-06 0.000101653907173253 -4.02279317227036e-06
v 3.11537713310093e-06 0.00010194893471473 -4.64509458045955e-06
v 2.89926939011055e-06 0.000102291953689695 -5.25322298235715e-06
v 2.66404133319992e-06 0.00010267921137931 -5.82670704494002e-06
v 2.40642988191284e-06 0.000103090423475771 -6.34712537513825e-06
v 2.13377692815518e-06 0.000103538573656554 -6.82787070146932e-06
v 1.77547003747464e-06 0.000103919384668979 -7.21353269932477e-06
v 1.40791018536208e-06 0.000104326673592446 -7.56160096794425e-06
v 1.07779939051387e-06 0.000104852065549381 -7.91410059748879e-06
v 7.40912220287642e-07 0.000105403536534683 -8.21684243639069e-06
v 3.71717849402778e-07 0.000105992739427206 -8.47456250715969e-06
v -1.2415701791487e-06 0.000109 -8.91394993761176e-06
v -9.93464932369552e-07 0.000108399615562825 -8.92482862332664e-06
v 0 0.000106602357689789 -8.6747513712086e-06
v -7.40182187514261e-07 0.000107802360062735 -8.88919506535624e-06
v -3.71258187030527e-07 0.000107196689961503 -8.80966743206682e-06
v -5.53910250304989e-06 0.000115946564933354 1.43651630251827e-06
v -1.61636329035753e-06 0.000109599439558216 -8.83334828531234e-06
v -5.58215624352102e-06 0.000116021839336391 7.30276664579457e-07
v -1.98105324725963e-06 0.000110195132291451 -8.69753337662195e-06
v -2.35395359224659e-06 0.000110791847025631 -8.49989333593596e-06
v -2.71132991183909e-06 0.000111376744755932 -8.24619757672094e-06
v -5.6006239458254e-06 0.000116045070007988 0
v -5.58215624352102e-06 0.000116021839336391 -7.30276664579457e-07
v -3.05287959287579e-06 0.000111923771761084 -7.94553238496273e-06
v -3.37534710730389e-06 0.000112452523594165 -7.59520327160151e-06
v -3.74037739550916e-06 0.000112844213292306 -7.22714335698567e-06
v -4.08591449765592e-06 0.000113215868657803 -6.82141878042999e-06
v -5.53910250304989e-06 0.000115946564933354 -1.43651630251827e-06
v -5.46142634344633e-06 0.000115827870701469 -2.13377692815518e-06
v -5.45167331951103e-06 0.00011561314826215 -2.74691246313961e-06
v -4.36687451208643e-06 0.000113661732981447 -6.34024073717832e-06
v -4.62037897107403e-06 0.000114078287905892 -5.81920012617959e-06
v -5.41350859506791e-06 0.000115363961030679 -3.34573231014166e-06
v -5.26244134666445e-06 0.000115110790558992 -3.9956163250559e-06
v -4.86584981980744e-06 0.000114467301934366 -5.23756766921022e-06
v -5.07828790589194e-06 0.00011481920012618 -4.62037897107403e-06
v 2.90272203476153e-06 0.000101301967709639 -3.64890444455166e-06
v 2.9237717610838e-06 0.000101054467615037 -3.05287959287579e-06
v 2.93336080867228e-06 0.00010084751370622 -2.43564397970377e-06
v 2.92976973975867e-06 0.000100685084207398 -1.81069727838179e-06
v 2.99107728568487e-06 0.000100583825995506 -1.10520215216276e-06
v 2.90272203476153e-06 0.000101301967709639 3.64890444455166e-06
v 3.00726057279355e-06 0.00010052543749284 -3.71717849402778e-07
v 3.00726057279355e-06 0.00010052543749284 3.71717849402778e-07
v 2.99107728568487e-06 0.000100583825995506 1.10520215216276e-06
v 2.92976973975867e-06 0.000100685084207398 1.81069727838179e-06
v 2.9237717610838e-06 0.000101054467615037 3.05287959287579e-06
v 2.93336080867228e-06 0.00010084751370622 2.43564397970377e-06
v 2.73421023948672e-06 0.000101573424111299 4.28603137362022e-06
v 2.52287452056213e-06 0.000101888990725033 4.90598117045208e-06
v 2.29661623391364e-06 0.000102255084323066 5.49833305513413e-06
v 2.06010007712515e-06 0.000102664157266162 6.05087469084453e-06
v -1.85492356717579e-06 0.000109 8.80677344774668e-06
v -1.61636329035753e-06 0.000108400560441784 8.83334828531234e-06
v 1.79398087737588e-06 0.000103095948587015 6.55162647931319e-06
v 1.43651630251827e-06 0.00010346089749695 6.94656493335416e-06
v -1.36394005618957e-06 0.00010780069256545 8.81483574438886e-06
v 1.0717039235142e-06 0.000103859737821796 7.30952498043787e-06
v 7.06131861550605e-07 0.000104283005873011 7.63225682220221e-06
v 3.71692636684136e-07 0.000104822079387199 7.9628401928564e-06
v -1.10456541683119e-06 0.000107212775612769 8.75132928357909e-06
v 0 0.000105391287312648 8.24482824200376e-06
v -7.33509515478623e-07 0.000106610334033838 8.64589268733252e-06
v -3.71717849402778e-07 0.000105992739427206 8.47456250715969e-06
v -2.22593129649507e-06 0.000109599101705528 8.69978775659022e-06
v -2.60936493653844e-06 0.000110193128605025 8.53039616664051e-06
v -2.975458534572e-06 0.000110785480489707 8.30413787999202e-06
v -3.31666445135781e-06 0.000111363945022752 8.02567759422865e-06
v -3.64890444455166e-06 0.000111902722034762 7.69803229036103e-06
v -5.90405141298515e-06 0.000115551626479313 1.79398087737588e-06
v -5.90957652422855e-06 0.000115347125375138 2.40642988191284e-06
v -5.88147493571658e-06 0.000115110217545888 3.01222411557602e-06
v -4.02279317227036e-06 0.000112294245782262 7.34609282674681e-06
v -5.82155954382042e-06 0.000114845032434972 3.59792166561235e-06
v -5.65481540164765e-06 0.000114573174226695 4.23825339169291e-06
v -4.37616417176559e-06 0.000112674573566184 6.95317885923079e-06
v -4.70248708244354e-06 0.00011303433515659 6.52769140537102e-06
v -4.97176290717153e-06 0.000113467972074532 6.02650803833178e-06
v -5.23756766921021e-06 0.000113865849819807 5.46730193436615e-06
v -5.46730193436615e-06 0.00011423756766921 4.86584981980744e-06
v 2.73421023948672e-06 0.000101573424111299 -4.28603137362022e-06
v 2.52287452056213e-06 0.000101888990725033 -4.90598117045208e-06
v 2.29661623391364e-06 0.000102255084323066 -5.49833305513413e-06
v 2.06010007712515e-06 0.000102664157266162 -6.05087469084453e-06
v 1.79398087737588e-06 0.000103095948587015 -6.55162647931319e-06
v 1.43651630251827e-06 0.00010346089749695 -6.94656493335416e-06
v 1.0717039235142e-06 0.000103859737821796 -7.30952498043787e-06
v 7.06131861550605e-07 0.000104283005873011 -7.63225682220221e-06
v 3.71692636684136e-07 0.000104822079387199 -7.9628401928564e-06
v -1.85492356717579e-06 0.000109 -8.80677344774668e-06
v 0 0.000105391287312648 -8.24482824200376e-06
v -3.71717849402778e-07 0.000105992739427206 -8.47456250715969e-06
v -1.61636329035753e-06 0.000108400560441784 -8.83334828531234e-06
v -1.36394005618957e-06 0.00010780069256545 -8.81483574438886e-06
v -7.33509515478623e-07 0.000106610334033838 -8.64589268733252e-06
v -1.10456541683119e-06 0.000107212775612769 -8.75132928357909e-06
v -5.9655775171035e-06 0.000115649976396373 1.09073315486273e-06
v -2.22593129649507e-06 0.000109599101705528 -8.69978775659022e-06
v -6.00752164607838e-06 0.000115691461660159 3.66093598033565e-07
v -2.60936493653844e-06 0.000110193128605025 -8.53039616664051e-06
v -2.975458534572e-06 0.000110785480489707 -8.30413787999202e-06
v -3.31666445135781e-06 0.000111363945022752 -8.02567759422865e-06
v -6.00752164607838e-06 0.000115691461660159 -3.66093598033565e-07
v -5.9655775171035e-06 0.000115649976396373 -1.09073315486273e-06
v -3.64890444455166e-06 0.000111902722034762 -7.69803229036103e-06
v -4.02279317227036e-06 0.000112294245782262 -7.34609282674681e-06
v -4.37616417176559e-06 0.000112674573566184 -6.95317885923079e-06
v -4.70248708244354e-06 0.00011303433515659 -6.52769140537102e-06
v -5.90405141298515e-06 0.000115551626479313 -1.79398087737588e-06
v -5.90957652422855e-06 0.000115347125375138 -2.40642988191284e-06
v -5.88147493571658e-06 0.000115110217545888 -3.01222411557602e-06
v -4.97176290717153e-06 0.000113467972074532 -6.02650803833178e-06
v -5.23756766921021e-06 0.000113865849819807 -5.46730193436615e-06
v -5.82155954382042e-06 0.000114845032434972 -3.59792166561235e-06
v -5.65481540164765e-06 0.000114573174226695 -4.23825339169291e-06
v -5.46730193436615e-06 0.00011423756766921 -4.86584981980744e-06
v 2.33902721706979e-06 0.000101235983676254 -3.90499708097425e-06
v 2.36394502275235e-06 0.000100974322405771 -3.31666445135781e-06
v 2.37674475593159e-06 0.000100753802423279 -2.71132991183909e-06
v 2.37736080252037e-06 0.000100575554159947 -2.09209653282289e-06
v 2.33902721706979e-06 0.000101235983676254 3.90499708097425e-06
v 2.3657900045361e-06 0.000100440491353344 -1.46213863304808e-06
v 2.38966596616188e-06 0.000100354107312667 -7.33509515478623e-07
v 2.36394502275235e-06 0.000100974322405771 3.31666445135781e-06
v 2.39764231021111e-06 0.000100325248628791 0
v 2.38966596616188e-06 0.000100354107312667 7.33509515478623e-07
v 2.3657900045361e-06 0.000100440491353344 1.46213863304808e-06
v 2.37736080252037e-06 0.000100575554159947 2.09209653282289e-06
v 2.37674475593159e-06 0.000100753802423279 2.71132991183909e-06
v 2.13505819367789e-06 0.000101526772689955 4.53788497893015e-06
v 1.91720579084217e-06 0.000101866156936666 5.14126493222138e-06
v 1.68688661049895e-06 0.00010225192954433 5.71121341648446e-06
v 1.44559832076021e-06 0.000102681581997015 6.24402429804404e-06
v -2.45939876021405e-06 0.000109 8.65744522005526e-06
v -2.22593129649507e-06 0.000108400898294472 8.69978775659022e-06
v -1.98105324725963e-06 0.000107804867708549 8.69753337662195e-06
v 1.09073315486273e-06 0.000103034422482897 6.64997639637258e-06
v 7.30276664579457e-07 0.000103417843756479 7.02183933639114e-06
v -1.72601990817938e-06 0.00010721496361864 8.65069363656976e-06
v 3.66076624643507e-07 0.000103829880320786 7.3577068715394e-06
v 0 0.000104268419990928 7.65585727516836e-06
v -3.71692636684136e-07 0.000104822079387199 7.9628401928564e-06
v -1.46213863304808e-06 0.000106634209995464 8.55950864665638e-06
v -7.40912220287642e-07 0.000105403536534683 8.21684243639069e-06
v -1.10520215216276e-06 0.000106008922714315 8.41617400449366e-06
v -2.8509983684312e-06 0.000109594381677277 8.5157805705009e-06
v -3.22405914137921e-06 0.000110184898342169 8.31874140550212e-06
v -3.57615522280658e-06 0.000110767710114831 8.06760898732196e-06
v -3.90499708097425e-06 0.00011133902721707 7.76401632374568e-06
v -4.28603137362022e-06 0.000111734210239487 7.4265758887006e-06
v -6.31841800298547e-06 0.000115244024298044 1.44559832076021e-06
v -6.33584273383787e-06 0.000115050874690845 2.06010007712515e-06
v -6.32078862069036e-06 0.00011482670704494 2.66404133319992e-06
v -6.27333283404939e-06 0.000114572670490179 3.25432616083965e-06
v -4.64509458045955e-06 0.000112115377133101 7.05106528526982e-06
v -6.19371864212028e-06 0.000114290067270632 3.82792863758418e-06
v -6.02650803833178e-06 0.000113971762907172 4.46797207453177e-06
v -4.98034606901903e-06 0.000112480573957356 6.63940945869289e-06
v -5.29006727063226e-06 0.000112827928637584 6.19371864212028e-06
v -5.57317422669453e-06 0.000113238253391693 5.65481540164765e-06
v -5.81920012617959e-06 0.000113620378971074 5.07828790589194e-06
v 2.13505819367789e-06 0.000101526772689955 -4.53788497893015e-06
v 1.91720579084217e-06 0.000101866156936666 -5.14126493222138e-06
v 1.68688661049895e-06 0.00010225192954433 -5.71121341648446e-06
v 1.44559832076021e-06 0.000102681581997015 -6.24402429804404e-06
v 1.09073315486273e-06 0.000103034422482897 -6.64997639637258e-06
v 7.30276664579457e-07 0.000103417843756479 -7.02183933639114e-06
v 3.66076624643507e-07 0.000103829880320786 -7.3577068715394e-06
v 0 0.000104268419990928 -7.65585727516836e-06
v -3.71692636684136e-07 0.000104822079387199 -7.9628401928564e-06
v -2.45939876021405e-06 0.000109 -8.65744522005526e-06
v -2.22593129649507e-06 0.000108400898294472 -8.69978775659022e-06
v -7.40912220287642e-07 0.000105403536534683 -8.21684243639069e-06
v -1.10520215216276e-06 0.000106008922714315 -8.41617400449366e-06
v -1.98105324725963e-06 0.000107804867708549 -8.69753337662195e-06
v -1.72601990817938e-06 0.00010721496361864 -8.65069363656976e-06
v -1.46213863304808e-06 0.000106634209995464 -8.55950864665638e-06
v -6.38072237682301e-06 0.000115305595093761 7.25156854375376e-07
v -2.8509983684312e-06 0.000109594381677277 -8.5157805705009e-06
v -6.40153561465995e-06 0.00011532616327439 0
v -3.22405914137921e-06 0.000110184898342169 -8.31874140550212e-06
v -3.57615522280658e-06 0.000110767710114831 -8.06760898732196e-06
v -3.90499708097425e-06 0.00011133902721707 -7.76401632374568e-06
v -6.38072237682301e-06 0.000115305595093761 -7.25156854375376e-07
v -6.31841800298547e-06 0.000115244024298044 -1.44559832076021e-06
v -4.28603137362022e-06 0.000111734210239487 -7.4265758887006e-06
v -4.64509458045955e-06 0.000112115377133101 -7.05106528526982e-06
v -4.98034606901903e-06 0.000112480573957356 -6.63940945869289e-06
v -5.29006727063226e-06 0.000112827928637584 -6.19371864212028e-06
v -6.33584273383787e-06 0.000115050874690845 -2.06010007712515e-06
v -6.32078862069036e-06 0.00011482670704494 -2.66404133319992e-06
v -6.27333283404939e-06 0.000114572670490179 -3.25432616083965e-06
v -5.57317422669453e-06 0.000113238253391693 -5.65481540164765e-06
v -5.81920012617959e-06 0.000113620378971074 -5.07828790589194e-06
v -6.19371864212028e-06 0.000114290067270632 -3.82792863758418e-06
v -6.02650803833178e-06 0.000113971762907172 -4.46797207453177e-06
v 1.76413714579198e-06 0.00010120716044671 -4.14239928393146e-06
v 1.76771011483083e-06 0.000100932391012678 -3.57615522280658e-06
v 1.78548048970697e-06 0.000100695862120008 -2.975458534572e-06
v 1.7918470256305e-06 0.000100500106664064 -2.35395359224659e-06
v 1.78503638136034e-06 0.00010034930636343 -1.72601990817938e-06
v 1.76413714579198e-06 0.00010120716044671 4.14239928393146e-06
v 1.76771011483083e-06 0.000100932391012678 3.57615522280658e-06
v 1.78722438723056e-06 0.000100248670716421 -1.10456541683119e-06
v 1.80331003849701e-06 0.000100190332567933 -3.71258187030527e-07
v 1.78548048970697e-06 0.000100695862120008 2.975458534572e-06
v 1.80331003849701e-06 0.000100190332567933 3.71258187030527e-07
v 1.78722438723056e-06 0.000100248670716421 1.10456541683119e-06
v 1.78503638136034e-06 0.00010034930636343 1.72601990817938e-06
v 1.7918470256305e-06 0.000100500106664064 2.35395359224659e-06
v 1.55278544373053e-06 0.000101522690117038 4.7622152702179e-06
v 1.32672162166197e-06 0.000101888469064772 5.35405804002011e-06
v 1.09029671691567e-06 0.000102297457163626 5.90653642972344e-06
v 7.25156854375376e-07 0.000102619277623177 6.30559509376098e-06
v -3.05210256701578e-06 0.000109 8.46667998216631e-06
v -2.8509983684312e-06 0.000108405618322723 8.5157805705009e-06
v -2.60936493653844e-06 0.000107806871394975 8.53039616664051e-06
v -2.35395359224659e-06 0.00010720815297437 8.49989333593596e-06
v 3.66093598033565e-07 0.000102992478353922 6.69146166015905e-06
v 0 0.000103399376054175 7.04507000798765e-06
v -2.09209653282289e-06 0.00010662263919748 8.42444584005323e-06
v -3.66076624643507e-07 0.000103829880320786 7.3577068715394e-06
v -7.06131861550605e-07 0.000104283005873011 7.63225682220221e-06
v -1.07779939051387e-06 0.000104852065549381 7.91410059748879e-06
v -1.81069727838179e-06 0.000106070230260241 8.31491579260158e-06
v -1.44905757754439e-06 0.000105452773914598 8.14355077567533e-06
v -3.43549364855593e-06 0.000109593895233728 8.29726893875853e-06
v -3.80127259628958e-06 0.00011018573800353 8.07120511668997e-06
v -4.14239928393146e-06 0.000110764137145792 7.79283955329e-06
v -4.53788497893015e-06 0.000111135058193678 7.47322731004544e-06
v -6.70254283637433e-06 0.000114906536429723 1.09029671691567e-06
v -4.90598117045208e-06 0.000111522874520562 7.1110092749671e-06
v -6.74807045567007e-06 0.000114711213416484 1.68688661049895e-06
v -6.74491567693353e-06 0.000114498333055134 2.29661623391364e-06
v -6.70804631030546e-06 0.000114253222982357 2.89926939011055e-06
v -6.63940945869289e-06 0.000113980346069019 3.48057395735618e-06
v -5.25322298235715e-06 0.000111899269390111 6.70804631030546e-06
v -6.52769140537102e-06 0.000113702487082444 4.03433515658986e-06
v -6.34024073717832e-06 0.000113366874512086 4.66173298144739e-06
v -5.57267049017906e-06 0.00011225432616084 6.27333283404939e-06
v -5.84503243497165e-06 0.000112597921665612 5.82155954382042e-06
v -6.11079055899179e-06 0.000112995616325056 5.26244134666445e-06
v 1.55278544373053e-06 0.000101522690117038 -4.7622152702179e-06
v 1.32672162166197e-06 0.000101888469064772 -5.35405804002011e-06
v 1.09029671691567e-06 0.000102297457163626 -5.90653642972344e-06
v 7.25156854375376e-07 0.000102619277623177 -6.30559509376098e-06
v 3.66093598033565e-07 0.000102992478353922 -6.69146166015905e-06
v 0 0.000103399376054175 -7.04507000798765e-06
v -3.66076624643507e-07 0.000103829880320786 -7.3577068715394e-06
v -7.06131861550605e-07 0.000104283005873011 -7.63225682220221e-06
v -1.07779939051387e-06 0.000104852065549381 -7.91410059748879e-06
v -3.05210256701578e-06 0.000109 -8.46667998216631e-06
v -2.8509983684312e-06 0.000108405618322723 -8.5157805705009e-06
v -2.60936493653844e-06 0.000107806871394975 -8.53039616664051e-06
v -1.44905757754439e-06 0.000105452773914598 -8.14355077567533e-06
v -1.81069727838179e-06 0.000106070230260241 -8.31491579260158e-06
v -2.35395359224659e-06 0.00010720815297437 -8.49989333593596e-06
v -2.09209653282289e-06 0.00010662263919748 -8.42444584005323e-06
v -6.744483495028e-06 0.000114947953273748 3.65778947733646e-07
v -3.43549364855593e-06 0.000109593895233728 -8.29726893875853e-06
v -6.744483495028e-06 0.000114947953273748 -3.65778947733646e-07
v -3.80127259628958e-06 0.00011018573800353 -8.07120511668997e-06
v -4.14239928393146e-06 0.000110764137145792 -7.79283955329e-06
v -4.53788497893015e-06 0.000111135058193678 -7.47322731004544e-06
v -6.70254283637433e-06 0.000114906536429723 -1.09029671691567e-06
v -6.74807045567007e-06 0.000114711213416484 -1.68688661049895e-06
v -4.90598117045208e-06 0.000111522874520562 -7.1110092749671e-06
v -5.25322298235715e-06 0.000111899269390111 -6.70804631030546e-06
v -5.57267049017906e-06 0.00011225432616084 -6.27333283404939e-06
v -5.84503243497165e-06 0.000112597921665612 -5.82155954382042e-06
v -6.74491567693353e-06 0.000114498333055134 -2.29661623391364e-06
v -6.70804631030546e-06 0.000114253222982357 -2.89926939011055e-06
v -6.63940945869289e-06 0.000113980346069019 -3.48057395735618e-06
v -6.11079055899179e-06 0.000112995616325056 -5.26244134666445e-06
v -6.34024073717832e-06 0.000113366874512086 -4.66173298144739e-06
v -6.52769140537102e-06 0.000113702487082444 -4.03433515658986e-06
v 1.18080340931712e-06 0.000101215635977231 -4.35997477854601e-06
v 1.18080340931712e-06 0.000101215635977231 4.35997477854601e-06
v 1.18573800353012e-06 0.00010092879488331 -3.80127259628958e-06
v 1.18489834216858e-06 0.000100681258594498 -3.22405914137921e-06
v 1.19312860502492e-06 0.000100469603833359 -2.60936493653844e-06
v 1.19513229145112e-06 0.000100302466623378 -1.98105324725963e-06
v 1.19930743454968e-06 0.000100185164255611 -1.36394005618957e-06
v 1.18573800353012e-06 0.00010092879488331 3.80127259628958e-06
v 1.18489834216858e-06 0.000100681258594498 3.22405914137921e-06
v 1.19763993726532e-06 0.000100110804934644 -7.40182187514261e-07
v 1.20171091279759e-06 0.00010008058909557 0
v 1.19312860502492e-06 0.000100469603833359 2.60936493653844e-06
v 1.19763993726532e-06 0.000100110804934644 7.40182187514261e-07
v 1.19930743454968e-06 0.000100185164255611 1.36394005618957e-06
v 1.19513229145112e-06 0.000100302466623378 1.98105324725963e-06
v 9.58446106846886e-07 0.000101556011876552 4.96673150857174e-06
v -3.63019813755628e-06 0.000109 8.23539079109686e-06
v 7.29776640989732e-07 0.00010194541261822 5.54077818786313e-06
v 3.65778947733646e-07 0.000102255516504972 5.94795327374801e-06
v 0 0.00010259846438534 6.32616327438996e-06
v -3.43549364855593e-06 0.000108406104766272 8.29726893875853e-06
v -3.22405914137921e-06 0.000107815101657831 8.31874140550212e-06
v -2.975458534572e-06 0.000107214519510293 8.30413787999202e-06
v -2.71132991183909e-06 0.000106623255244068 8.24619757672094e-06
v -3.66093598033565e-07 0.000102992478353922 6.69146166015905e-06
v -7.30276664579457e-07 0.000103417843756479 7.02183933639114e-06
v -2.43564397970377e-06 0.000106066639191328 8.15248629378046e-06
v -1.0717039235142e-06 0.000103859737821796 7.30952498043787e-06
v -1.40791018536208e-06 0.000104326673592446 7.56160096794425e-06
v -1.78404499850298e-06 0.000104911643642165 7.81681045789581e-06
v -2.14809237287634e-06 0.000105524313529712 8.01905871769531e-06
v -4.00828540172485e-06 0.000109592352270416 8.03634039386411e-06
v -4.35997477854601e-06 0.000110180803409317 7.78436402276947e-06
v -4.7622152702179e-06 0.000110552785443731 7.47730988296206e-06
v -7.05458738177974e-06 0.000114540778187863 7.29776640989732e-07
v -5.14126493222138e-06 0.000110917205790842 7.13384306333353e-06
v -7.11153093522841e-06 0.00011435405804002 1.32672162166197e-06
v -5.49833305513413e-06 0.000111296616233914 6.74491567693353e-06
v -7.13384306333353e-06 0.000114141264932221 1.91720579084217e-06
v -7.1110092749671e-06 0.000113905981170452 2.52287452056213e-06
v -7.05106528526982e-06 0.00011364509458046 3.11537713310093e-06
v -6.95317885923079e-06 0.000113376164171766 3.67457356618442e-06
v -5.82670704494002e-06 0.0001116640413332 6.32078862069036e-06
v -6.82141878042999e-06 0.000113085914497656 4.21586865780259e-06
v -6.61509954509822e-06 0.000112728454100061 4.83105454659524e-06
v -6.11021754588819e-06 0.000112012224115576 5.88147493571658e-06
v -6.36396103067893e-06 0.000112345732310142 5.41350859506791e-06
v 9.58446106846886e-07 0.000101556011876552 -4.96673150857174e-06
v 7.29776640989732e-07 0.00010194541261822 -5.54077818786313e-06
v 3.65778947733646e-07 0.000102255516504972 -5.94795327374801e-06
v 0 0.00010259846438534 -6.32616327438996e-06
v -3.66093598033565e-07 0.000102992478353922 -6.69146166015905e-06
v -7.30276664579457e-07 0.000103417843756479 -7.02183933639114e-06
v -3.63019813755628e-06 0.000109 -8.23539079109686e-06
v -1.0717039235142e-06 0.000103859737821796 -7.30952498043787e-06
v -1.40791018536208e-06 0.000104326673592446 -7.56160096794425e-06
v -1.78404499850298e-06 0.000104911643642165 -7.81681045789581e-06
v -3.43549364855593e-06 0.000108406104766272 -8.29726893875853e-06
v -3.22405914137921e-06 0.000107815101657831 -8.31874140550212e-06
v -2.975458534572e-06 0.000107214519510293 -8.30413787999202e-06
v -2.14809237287634e-06 0.000105524313529712 -8.01905871769531e-06
v -2.43564397970377e-06 0.000106066639191328 -8.15248629378046e-06
v -2.71132991183909e-06 0.000106623255244068 -8.24619757672094e-06
v -7.07789428701723e-06 0.000114559083778988 0
v -4.00828540172485e-06 0.000109592352270416 -8.03634039386411e-06
v -7.05458738177974e-06 0.000114540778187863 -7.29776640989732e-07
v -4.35997477854601e-06 0.000110180803409317 -7.78436402276947e-06
v -4.7622152702179e-06 0.000110552785443731 -7.47730988296206e-06
v -5.14126493222138e-06 0.000110917205790842 -7.13384306333353e-06
v -7.11153093522841e-06 0.00011435405804002 -1.32672162166197e-06
v -7.13384306333353e-06 0.000114141264932221 -1.91720579084217e-06
v -5.49833305513413e-06 0.000111296616233914 -6.74491567693353e-06
v -5.82670704494002e-06 0.0001116640413332 -6.32078862069036e-06
v -6.11021754588819e-06 0.000112012224115576 -5.88147493571658e-06
v -6.36396103067893e-06 0.000112345732310142 -5.41350859506791e-06
v -7.1110092749671e-06 0.000113905981170452 -2.52287452056213e-06
v -7.05106528526982e-06 0.00011364509458046 -3.11537713310093e-06
v -6.95317885923079e-06 0.000113376164171766 -3.67457356618442e-06
v -6.61509954509822e-06 0.000112728454100061 -4.83105454659524e-06
v -6.82141878042999e-06 0.000113085914497656 -4.21586865780259e-06
v 5.91818009832033e-07 0.000101261369701502 -4.55668218624029e-06
v 5.91818009832033e-07 0.000101261369701502 4.55668218624029e-06
v 5.92352270416389e-07 0.000100963659606136 -4.00828540172485e-06
v 5.92352270416389e-07 0.000100963659606136 4.00828540172485e-06
v 5.93895233727909e-07 0.000100702731061241 -3.43549364855593e-06
v 5.94381677276515e-07 0.000100484219429499 -2.8509983684312e-06
v 5.99101705528048e-07 0.00010030021224341 -2.22593129649507e-06
v 5.99439558215913e-07 0.000100166651714688 -1.61636329035753e-06
v 6.00384437174596e-07 0.000100075171376673 -9.93464932369552e-07
v 5.93895233727909e-07 0.000100702731061241 3.43549364855593e-06
v 5.94381677276515e-07 0.000100484219429499 2.8509983684312e-06
v 6.00671638831153e-07 0.000100027743996402 -3.71235488875753e-07
v 6.00671638831153e-07 0.000100027743996402 3.71235488875753e-07
v 5.99101705528048e-07 0.00010030021224341 2.22593129649507e-06
v 6.00384437174596e-07 0.000100075171376673 9.93464932369552e-07
v 5.99439558215913e-07 0.000100166651714688 1.61636329035753e-06
v -4.19091854100978e-06 0.000109 7.96468466310001e-06
v 3.65763645230516e-07 0.000101627133346732 5.14850019607233e-06
v -4.00828540172485e-06 0.000108407647729584 8.03634039386411e-06
v 0 0.000101922105712983 5.55908377898813e-06
v -3.65778947733646e-07 0.000102255516504972 5.94795327374801e-06
v -7.25156854375376e-07 0.000102619277623177 6.30559509376098e-06
v -3.80127259628958e-06 0.00010781426199647 8.07120511668997e-06
v -3.57615522280658e-06 0.000107232289885169 8.06760898732196e-06
v -3.31666445135781e-06 0.000106636054977248 8.02567759422865e-06
v -3.05287959287579e-06 0.000106076228238916 7.94553238496273e-06
v -1.09073315486273e-06 0.000103034422482897 6.64997639637258e-06
v -1.43651630251827e-06 0.00010346089749695 6.94656493335416e-06
v -2.76893496984419e-06 0.000105526844696184 7.82752779416027e-06
v -1.77547003747464e-06 0.000103919384668979 7.21353269932477e-06
v -2.10100827470315e-06 0.000104399153923223 7.44432532923143e-06
v -2.4722437635789e-06 0.000104999825562054 7.67376147918683e-06
v -4.55668218624029e-06 0.000109591818009832 7.73863029849849e-06
v -4.96673150857174e-06 0.000109958446106847 7.44398812344772e-06
v -7.37286665326797e-06 0.000114148500196072 3.65763645230516e-07
v -5.35405804002011e-06 0.000110326721621662 7.11153093522841e-06
v -7.44398812344773e-06 0.000113966731508572 9.58446106846886e-07
v -5.71121341648446e-06 0.000110686886610499 6.74807045567007e-06
v -7.47730988296206e-06 0.000113762215270218 1.55278544373053e-06
v -6.05087469084453e-06 0.000111060100077125 6.33584273383787e-06
v -7.47322731004544e-06 0.00011353788497893 2.13505819367789e-06
v -7.4265758887006e-06 0.00011328603137362 2.73421023948672e-06
v -7.34609282674681e-06 0.00011302279317227 3.29424578226245e-06
v -7.22714335698567e-06 0.000112740377395509 3.84421329230598e-06
v -6.34712537513825e-06 0.000111406429881913 5.90957652422855e-06
v -7.07308984035568e-06 0.000112444150891286 4.37140992682138e-06
v -6.84365369040028e-06 0.00011207291540241 4.97208156565253e-06
v -6.61314826215017e-06 0.00011174691246314 5.45167331951103e-06
v 3.65763645230516e-07 0.000101627133346732 -5.14850019607233e-06
v 0 0.000101922105712983 -5.55908377898813e-06
v -3.65778947733646e-07 0.000102255516504972 -5.94795327374801e-06
v -7.25156854375376e-07 0.000102619277623177 -6.30559509376098e-06
v -1.09073315486273e-06 0.000103034422482897 -6.64997639637258e-06
v -4.19091854100978e-06 0.000109 -7.96468466310001e-06
v -1.43651630251827e-06 0.00010346089749695 -6.94656493335416e-06
v -4.00828540172485e-06 0.000108407647729584 -8.03634039386411e-06
v -1.77547003747464e-06 0.000103919384668979 -7.21353269932477e-06
v -2.10100827470315e-06 0.000104399153923223 -7.44432532923143e-06
v -2.4722437635789e-06 0.000104999825562054 -7.67376147918683e-06
v -3.80127259628958e-06 0.00010781426199647 -8.07120511668997e-06
v -3.57615522280658e-06 0.000107232289885169 -8.06760898732196e-06
v -3.31666445135781e-06 0.000106636054977248 -8.02567759422865e-06
v -2.76893496984419e-06 0.000105526844696184 -7.82752779416027e-06
v -3.05287959287579e-06 0.000106076228238916 -7.94553238496273e-06
v -7.37286665326797e-06 0.000114148500196072 -3.65763645230516e-07
v -4.55668218624029e-06 0.000109591818009832 -7.73863029849849e-06
v -7.44398812344773e-06 0.000113966731508572 -9.58446106846886e-07
v -4.96673150857174e-06 0.000109958446106847 -7.44398812344772e-06
v -5.35405804002011e-06 0.000110326721621662 -7.11153093522841e-06
v -5.71121341648446e-06 0.000110686886610499 -6.74807045567007e-06
v -7.47730988296206e-06 0.000113762215270218 -1.55278544373053e-06
v -7.47322731004544e-06 0.00011353788497893 -2.13505819367789e-06
v -6.05087469084453e-06 0.000111060100077125 -6.33584273383787e-06
v -6.34712537513825e-06 0.000111406429881913 -5.90957652422855e-06
v -6.61314826215017e-06 0.00011174691246314 -5.45167331951103e-06
v -6.84365369040028e-06 0.00011207291540241 -4.97208156565253e-06
v -7.4265758887006e-06 0.00011328603137362 -2.73421023948672e-06
v -7.34609282674681e-06 0.00011302279317227 -3.29424578226245e-06
v -7.22714335698567e-06 0.000112740377395509 -3.84421329230598e-06
v -7.07308984035568e-06 0.000112444150891286 -4.37140992682138e-06
v 0 0.000101344142724832 -4.7315800090722e-06
v 0 0.000101344142724832 4.7315800090722e-06
v 0 0.0001010353153369 -4.19091854100978e-06
v 0 0.0001010353153369 4.19091854100978e-06
v 0 0.000100764609208903 -3.63019813755628e-06
v 0 0.000100764609208903 3.63019813755628e-06
v 0 0.000100533320017834 -3.05210256701578e-06
v 0 0.000100342554779945 -2.45939876021405e-06
v 0 0.000100193226552253 -1.85492356717579e-06
v 0 0.000100086050062388 -1.2415701791487e-06
v 0 0.000100021538287699 -6.22274280962255e-07
v 0 0.000100533320017834 3.05210256701578e-06
v 0 0.000100342554779945 2.45939876021405e-06
v 0 0.0001 0
v 0 0.000100021538287699 6.22274280962255e-07
v 0 0.000100193226552253 1.85492356717579e-06
v 0 0.000100086050062388 1.2415701791487e-06
v -4.7315800090722e-06 0.000109 7.65585727516836e-06
v -4.55668218624029e-06 0.000108408181990168 7.73863029849849e-06
v -3.65763645230516e-07 0.000101627133346732 5.14850019607233e-06
v -4.35997477854601e-06 0.000107819196590683 7.78436402276947e-06
v -7.29776640989732e-07 0.00010194541261822 5.54077818786313e-06
v -1.09029671691567e-06 0.000102297457163626 5.90653642972344e-06
v -1.44559832076021e-06 0.000102681581997015 6.24402429804404e-06
v -4.14239928393146e-06 0.000107235862854208 7.79283955329e-06
v -3.90499708097425e-06 0.00010666097278293 7.76401632374568e-06
v -3.64890444455166e-06 0.000106097277965238 7.69803229036103e-06
v -3.37534710730389e-06 0.000105547476405835 7.59520327160151e-06
v -1.79398087737588e-06 0.000103095948587015 6.55162647931319e-06
v -2.13377692815518e-06 0.000103538573656554 6.82787070146932e-06
v -3.08563439292689e-06 0.00010501419961231 7.45602143657599e-06
v -2.46336011196464e-06 0.000104007338675389 7.07143478061642e-06
v -2.78115294937453e-06 0.0001045 7.28115294937453e-06
v -5.14850019607233e-06 0.000109365763645231 7.37286665326797e-06
v -7.65585727516836e-06 0.000113731580009072 0
v -5.54077818786313e-06 0.00010972977664099 7.05458738177974e-06
v -7.73863029849849e-06 0.00011355668218624 5.91818009832033e-07
v -5.90653642972344e-06 0.000110090296716916 6.70254283637433e-06
v -7.78436402276947e-06 0.000113359974778546 1.18080340931712e-06
v -6.24402429804404e-06 0.00011044559832076 6.31841800298547e-06
v -7.79283955329e-06 0.000113142399283931 1.76413714579198e-06
v -6.55162647931319e-06 0.000110793980877376 5.90405141298515e-06
v -7.76401632374568e-06 0.000112904997080974 2.33902721706979e-06
v -7.69803229036103e-06 0.000112648904444552 2.90272203476153e-06
v -7.59520327160151e-06 0.000112375347107304 3.45252359416543e-06
v -7.45602143657599e-06 0.000112085634392927 3.98580038768953e-06
v -6.82787070146932e-06 0.000111133776928155 5.46142634344633e-06
v -7.28115294937453e-06 0.000111781152949375 4.5e-06
v -7.07143478061642e-06 0.000111463360111965 4.99266132461136e-06
v -3.65763645230516e-07 0.000101627133346732 -5.14850019607233e-06
v -7.29776640989732e-07 0.00010194541261822 -5.54077818786313e-06
v -1.09029671691567e-06 0.000102297457163626 -5.90653642972344e-06
v -1.44559832076021e-06 0.000102681581997015 -6.24402429804404e-06
v -4.7315800090722e-06 0.000109 -7.65585727516836e-06
v -1.79398087737588e-06 0.000103095948587015 -6.55162647931319e-06
v -4.55668218624029e-06 0.000108408181990168 -7.73863029849849e-06
v -2.13377692815518e-06 0.000103538573656554 -6.82787070146932e-06
v -4.35997477854601e-06 0.000107819196590683 -7.78436402276947e-06
v -2.46336011196464e-06 0.000104007338675389 -7.07143478061642e-06
v -2.78115294937453e-06 0.0001045 -7.28115294937453e-06
v -3.08563439292689e-06 0.00010501419961231 -7.45602143657599e-06
v -4.14239928393146e-06 0.000107235862854208 -7.79283955329e-06
v -3.90499708097425e-06 0.00010666097278293 -7.76401632374568e-06
v -3.64890444455166e-06 0.000106097277965238 -7.69803229036103e-06
v -3.37534710730389e-06 0.000105547476405835 -7.59520327160151e-06
v -7.73863029849849e-06 0.00011355668218624 -5.91818009832033e-07
v -5.14850019607233e-06 0.000109365763645231 -7.37286665326797e-06
v -7.78436402276947e-06 0.000113359974778546 -1.18080340931712e-06
v -5.54077818786313e-06 0.00010972977664099 -7.05458738177974e-06
v -5.90653642972344e-06 0.000110090296716916 -6.70254283637433e-06
v -6.24402429804404e-06 0.00011044559832076 -6.31841800298547e-06
v -7.79283955329e-06 0.000113142399283931 -1.76413714579198e-06
v -7.76401632374568e-06 0.000112904997080974 -2.33902721706979e-06
v -6.55162647931319e-06 0.000110793980877376 -5.90405141298515e-06
v -6.82787070146932e-06 0.000111133776928155 -5.46142634344633e-06
v -7.07143478061642e-06 0.000111463360111965 -4.99266132461136e-06
v -7.28115294937453e-06 0.000111781152949375 -4.5e-06
v -7.69803229036103e-06 0.000112648904444552 -2.90272203476153e-06
v -7.59520327160151e-06 0.000112375347107304 -3.45252359416543e-06
v -7.45602143657599e-06 0.000112085634392927 -3.98580038768953e-06
v -5.91818009832033e-07 0.000101261369701502 -4.55668218624029e-06
v -5.91818009832033e-07 0.000101261369701502 4.55668218624029e-06
v -5.92352270416389e-07 0.000100963659606136 -4.00828540172485e-06
v -5.92352270416389e-07 0.000100963659606136 4.00828540172485e-06
v -5.93895233727909e-07 0.000100702731061241 -3.43549364855593e-06
v -5.93895233727909e-07 0.000100702731061241 3.43549364855593e-06
v -5.94381677276515e-07 0.000100484219429499 -2.8509983684312e-06
v -5.99101705528048e-07 0.00010030021224341 -2.22593129649507e-06
v -5.99439558215913e-07 0.000100166651714688 -1.61636329035753e-06
v -6.00384437174596e-07 0.000100075171376673 -9.93464932369552e-07
v -6.00671638831153e-07 0.000100027743996402 -3.71235488875753e-07
v -5.94381677276515e-07 0.000100484219429499 2.8509983684312e-06
v -5.99101705528048e-07 0.00010030021224341 2.22593129649507e-06
v -6.00671638831153e-07 0.000100027743996402 3.71235488875753e-07
v -6.00384437174596e-07 0.000100075171376673 9.93464932369552e-07
v -5.99439558215913e-07 0.000100166651714688 1.61636329035753e-06
v -5.14850019607233e-06 0.000108634236354769 7.37286665326797e-06
v -4.96673150857174e-06 0.000108041553893153 7.44398812344772e-06
v -9.58446106846886e-07 0.000101556011876552 4.96673150857174e-06
v -4.7622152702179e-06 0.000107447214556269 7.47730988296206e-06
v -1.32672162166197e-06 0.000101888469064772 5.35405804002011e-06
v -1.68688661049895e-06 0.00010225192954433 5.71121341648446e-06
v -2.06010007712515e-06 0.000102664157266162 6.05087469084453e-06
v -4.53788497893015e-06 0.000106864941806322 7.47322731004544e-06
v -4.28603137362022e-06 0.000106265789760513 7.4265758887006e-06
v -4.02279317227036e-06 0.000105705754217738 7.34609282674681e-06
v -3.74037739550916e-06 0.000105155786707694 7.22714335698567e-06
v -2.40642988191284e-06 0.000103090423475771 6.34712537513825e-06
v -2.74691246313961e-06 0.000103548326680489 6.61314826215017e-06
v -3.44415089128581e-06 0.000104628590073179 7.07308984035568e-06
v -3.07291540241005e-06 0.000104027918434347 6.84365369040028e-06
v -5.55908377898813e-06 0.000109 7.07789428701723e-06
v -7.96468466310001e-06 0.00011319091854101 0
v -5.94795327374802e-06 0.000109365778947734 6.744483495028e-06
v -8.03634039386411e-06 0.000113008285401725 5.92352270416389e-07
v -6.30559509376098e-06 0.000109725156854375 6.38072237682301e-06
v -8.07120511668997e-06 0.00011280127259629 1.18573800353012e-06
v -6.64997639637258e-06 0.000110090733154863 5.9655775171035e-06
v -8.06760898732196e-06 0.000112576155222807 1.76771011483083e-06
v -6.94656493335416e-06 0.000110436516302518 5.53910250304989e-06
v -8.02567759422865e-06 0.000112316664451358 2.36394502275235e-06
v -7.94553238496273e-06 0.000112052879592876 2.9237717610838e-06
v -7.82752779416027e-06 0.000111768934969844 3.47315530381561e-06
v -7.67376147918683e-06 0.000111472243763579 4.00017443794562e-06
v -7.21353269932477e-06 0.000110775470037475 5.08061533102066e-06
v -7.44432532923143e-06 0.000111101008274703 4.60084607677678e-06
v -9.58446106846886e-07 0.000101556011876552 -4.96673150857174e-06
v -1.32672162166197e-06 0.000101888469064772 -5.35405804002011e-06
v -1.68688661049895e-06 0.00010225192954433 -5.71121341648446e-06
v -2.06010007712515e-06 0.000102664157266162 -6.05087469084453e-06
v -5.14850019607233e-06 0.000108634236354769 -7.37286665326797e-06
v -2.40642988191284e-06 0.000103090423475771 -6.34712537513825e-06
v -4.96673150857174e-06 0.000108041553893153 -7.44398812344772e-06
v -2.74691246313961e-06 0.000103548326680489 -6.61314826215017e-06
v -4.7622152702179e-06 0.000107447214556269 -7.47730988296206e-06
v -3.07291540241005e-06 0.000104027918434347 -6.84365369040028e-06
v -3.44415089128581e-06 0.000104628590073179 -7.07308984035568e-06
v -3.74037739550916e-06 0.000105155786707694 -7.22714335698567e-06
v -4.53788497893015e-06 0.000106864941806322 -7.47322731004544e-06
v -4.28603137362022e-06 0.000106265789760513 -7.4265758887006e-06
v -4.02279317227036e-06 0.000105705754217738 -7.34609282674681e-06
v -8.03634039386411e-06 0.000113008285401725 -5.92352270416389e-07
v -5.55908377898813e-06 0.000109 -7.07789428701723e-06
v -8.07120511668997e-06 0.00011280127259629 -1.18573800353012e-06
v -5.94795327374802e-06 0.000109365778947734 -6.744483495028e-06
v -6.30559509376098e-06 0.000109725156854375 -6.38072237682301e-06
v -6.64997639637258e-06 0.000110090733154863 -5.9655775171035e-06
v -8.06760898732196e-06 0.000112576155222807 -1.76771011483083e-06
v -8.02567759422865e-06 0.000112316664451358 -2.36394502275235e-06
v -6.94656493335416e-06 0.000110436516302518 -5.53910250304989e-06
v -7.21353269932477e-06 0.000110775470037475 -5.08061533102066e-06
v -7.44432532923143e-06 0.000111101008274703 -4.60084607677678e-06
v -7.67376147918683e-06 0.000111472243763579 -4.00017443794562e-06
v -7.94553238496273e-06 0.000112052879592876 -2.9237717610838e-06
v -7.82752779416027e-06 0.000111768934969844 -3.47315530381561e-06
v -1.18080340931712e-06 0.000101215635977231 -4.35997477854601e-06
v -1.18080340931712e-06 0.000101215635977231 4.35997477854601e-06
v -1.18573800353012e-06 0.00010092879488331 -3.80127259628958e-06
v -1.18573800353012e-06 0.00010092879488331 3.80127259628958e-06
v -1.18489834216858e-06 0.000100681258594498 -3.22405914137921e-06
v -1.18489834216858e-06 0.000100681258594498 3.22405914137921e-06
v -1.19312860502492e-06 0.000100469603833359 -2.60936493653844e-06
v -1.19513229145112e-06 0.000100302466623378 -1.98105324725963e-06
v -1.19930743454968e-06 0.000100185164255611 -1.36394005618957e-06
v -1.19763993726532e-06 0.000100110804934644 -7.40182187514261e-07
v -1.20171091279759e-06 0.00010008058909557 0
v -1.19312860502492e-06 0.000100469603833359 2.60936493653844e-06
v -1.19513229145112e-06 0.000100302466623378 1.98105324725963e-06
v -1.19763993726532e-06 0.000100110804934644 7.40182187514261e-07
v -1.19930743454968e-06 0.000100185164255611 1.36394005618957e-06
v -5.54077818786313e-06 0.00010827022335901 7.05458738177974e-06
v -5.35405804002011e-06 0.000107673278378338 7.11153093522841e-06
v -1.55278544373053e-06 0.000101522690117038 4.7622152702179e-06
v -5.14126493222138e-06 0.000107082794209158 7.13384306333353e-06
v -1.91720579084217e-06 0.000101866156936666 5.14126493222138e-06
v -2.29661623391364e-06 0.000102255084323066 5.49833305513413e-06
v -2.66404133319992e-06 0.00010267921137931 5.82670704494002e-06
v -4.90598117045208e-06 0.000106477125479438 7.1110092749671e-06
v -4.64509458045955e-06 0.000105884622866899 7.05106528526982e-06
v -4.37616417176559e-06 0.000105325426433816 6.95317885923079e-06
v -4.08591449765592e-06 0.000104784131342197 6.82141878042999e-06
v -3.01222411557602e-06 0.000103118525064283 6.11021754588819e-06
v -3.34573231014166e-06 0.000103586491404932 6.36396103067893e-06
v -3.72845410006114e-06 0.000104168945453405 6.61509954509822e-06
v -5.94795327374802e-06 0.000108634221052266 6.744483495028e-06
v -8.23539079109686e-06 0.000112630198137556 0
v -6.32616327438996e-06 0.000109 6.40153561465995e-06
v -8.29726893875853e-06 0.000112435493648556 5.93895233727909e-07
v -6.69146166015905e-06 0.000109366093598034 6.00752164607838e-06
v -8.31874140550212e-06 0.000112224059141379 1.18489834216858e-06
v -7.02183933639114e-06 0.000109730276664579 5.58215624352102e-06
v -8.30413787999202e-06 0.000111975458534572 1.78548048970697e-06
v -7.30952498043787e-06 0.000110071703923514 5.14026217820444e-06
v -8.24619757672094e-06 0.000111711329911839 2.37674475593159e-06
v -8.15248629378046e-06 0.000111435643979704 2.93336080867228e-06
v -8.01905871769531e-06 0.000111148092372876 3.47568647028833e-06
v -7.81681045789581e-06 0.000110784044998503 4.08835635783467e-06
v -7.56160096794425e-06 0.000110407910185362 4.67332640755365e-06
v -1.55278544373053e-06 0.000101522690117038 -4.7622152702179e-06
v -1.91720579084217e-06 0.000101866156936666 -5.14126493222138e-06
v -2.29661623391364e-06 0.000102255084323066 -5.49833305513413e-06
v -2.66404133319992e-06 0.00010267921137931 -5.82670704494002e-06
v -5.54077818786313e-06 0.00010827022335901 -7.05458738177974e-06
v -3.01222411557602e-06 0.000103118525064283 -6.11021754588819e-06
v -5.35405804002011e-06 0.000107673278378338 -7.11153093522841e-06
v -3.34573231014166e-06 0.000103586491404932 -6.36396103067893e-06
v -5.14126493222138e-06 0.000107082794209158 -7.13384306333353e-06
v -3.72845410006114e-06 0.000104168945453405 -6.61509954509822e-06
v -4.08591449765592e-06 0.000104784131342197 -6.82141878042999e-06
v -4.37616417176559e-06 0.000105325426433816 -6.95317885923079e-06
v -4.90598117045208e-06 0.000106477125479438 -7.1110092749671e-06
v -4.64509458045955e-06 0.000105884622866899 -7.05106528526982e-06
v -8.29726893875853e-06 0.000112435493648556 -5.93895233727909e-07
v -5.94795327374802e-06 0.000108634221052266 -6.744483495028e-06
v -8.31874140550212e-06 0.000112224059141379 -1.18489834216858e-06
v -6.32616327438996e-06 0.000109 -6.40153561465995e-06
v -6.69146166015905e-06 0.000109366093598034 -6.00752164607838e-06
v -7.02183933639114e-06 0.000109730276664579 -5.58215624352102e-06
v -8.30413787999202e-06 0.000111975458534572 -1.78548048970697e-06
v -8.24619757672094e-06 0.000111711329911839 -2.37674475593159e-06
v -7.30952498043787e-06 0.000110071703923514 -5.14026217820444e-06
v -7.56160096794425e-06 0.000110407910185362 -4.67332640755365e-06
v -7.81681045789581e-06 0.000110784044998503 -4.08835635783467e-06
v -8.01905871769531e-06 0.000111148092372876 -3.47568647028833e-06
v -8.15248629378046e-06 0.000111435643979704 -2.93336080867228e-06
v -1.76413714579198e-06 0.00010120716044671 -4.14239928393146e-06
v -1.76413714579198e-06 0.00010120716044671 4.14239928393146e-06
v -1.76771011483083e-06 0.000100932391012678 -3.57615522280658e-06
v -1.76771011483083e-06 0.000100932391012678 3.57615522280658e-06
v -1.78548048970697e-06 0.000100695862120008 -2.975458534572e-06
v -1.78548048970697e-06 0.000100695862120008 2.975458534572e-06
v -1.7918470256305e-06 0.000100500106664064 -2.35395359224659e-06
v -1.78503638136034e-06 0.00010034930636343 -1.72601990817938e-06
v -1.78722438723056e-06 0.000100248670716421 -1.10456541683119e-06
v -1.80331003849701e-06 0.000100190332567933 -3.71258187030527e-07
v -1.80331003849701e-06 0.000100190332567933 3.71258187030527e-07
v -1.7918470256305e-06 0.000100500106664064 2.35395359224659e-06
v -1.78503638136034e-06 0.00010034930636343 1.72601990817938e-06
v -1.78722438723056e-06 0.000100248670716421 1.10456541683119e-06
v -5.90653642972344e-06 0.000107909703283084 6.70254283637433e-06
v -5.71121341648446e-06 0.000107313113389501 6.74807045567007e-06
v -2.13505819367789e-06 0.000101526772689955 4.53788497893015e-06
v -5.49833305513413e-06 0.000106703383766086 6.74491567693353e-06
v -2.52287452056213e-06 0.000101888990725033 4.90598117045208e-06
v -2.89926939011055e-06 0.000102291953689695 5.25322298235715e-06
v -3.25432616083965e-06 0.000102726667165951 5.57267049017906e-06
v -5.25322298235715e-06 0.000106100730609889 6.70804631030546e-06
v -4.98034606901903e-06 0.000105519426042644 6.63940945869289e-06
v -4.70248708244354e-06 0.00010496566484341 6.52769140537102e-06
v -4.36687451208643e-06 0.000104338267018553 6.34024073717832e-06
v -3.59792166561235e-06 0.00010317844045618 5.84503243497165e-06
v -3.9956163250559e-06 0.000103737558653336 6.11079055899179e-06
v -6.30559509376098e-06 0.000108274843145625 6.38072237682301e-06
v -8.46667998216631e-06 0.000112052102567016 0
v -6.69146166015905e-06 0.000108633906401966 6.00752164607838e-06
v -8.5157805705009e-06 0.000111850998368431 5.94381677276515e-07
v -7.04507000798765e-06 0.000109 5.6006239458254e-06
v -8.53039616664051e-06 0.000111609364936538 1.19312860502492e-06
v -7.3577068715394e-06 0.000109366076624644 5.17011967921358e-06
v -8.49989333593596e-06 0.000111353953592247 1.7918470256305e-06
v -7.63225682220221e-06 0.000109706131861551 4.71699412698923e-06
v -8.42444584005323e-06 0.000111092096532823 2.37736080252037e-06
v -8.31491579260158e-06 0.000110810697278382 2.92976973975867e-06
v -8.14355077567533e-06 0.000110449057577544 3.54722608540236e-06
v -7.91410059748879e-06 0.000110077799390514 4.14793445061942e-06
v -2.13505819367789e-06 0.000101526772689955 -4.53788497893015e-06
v -2.52287452056213e-06 0.000101888990725033 -4.90598117045208e-06
v -2.89926939011055e-06 0.000102291953689695 -5.25322298235715e-06
v -3.25432616083965e-06 0.000102726667165951 -5.57267049017906e-06
v -5.90653642972344e-06 0.000107909703283084 -6.70254283637433e-06
v -3.59792166561235e-06 0.00010317844045618 -5.84503243497165e-06
v -5.71121341648446e-06 0.000107313113389501 -6.74807045567007e-06
v -3.9956163250559e-06 0.000103737558653336 -6.11079055899179e-06
v -5.49833305513413e-06 0.000106703383766086 -6.74491567693353e-06
v -4.36687451208643e-06 0.000104338267018553 -6.34024073717832e-06
v -4.70248708244354e-06 0.00010496566484341 -6.52769140537102e-06
v -4.98034606901903e-06 0.000105519426042644 -6.63940945869289e-06
v -5.25322298235715e-06 0.000106100730609889 -6.70804631030546e-06
v -8.5157805705009e-06 0.000111850998368431 -5.94381677276515e-07
v -6.30559509376098e-06 0.000108274843145625 -6.38072237682301e-06
v -8.53039616664051e-06 0.000111609364936538 -1.19312860502492e-06
v -6.69146166015905e-06 0.000108633906401966 -6.00752164607838e-06
v -7.04507000798765e-06 0.000109 -5.6006239458254e-06
v -7.3577068715394e-06 0.000109366076624644 -5.17011967921358e-06
v -8.49989333593596e-06 0.000111353953592247 -1.7918470256305e-06
v -8.42444584005323e-06 0.000111092096532823 -2.37736080252037e-06
v -7.63225682220221e-06 0.000109706131861551 -4.71699412698923e-06
v -7.91410059748879e-06 0.000110077799390514 -4.14793445061942e-06
v -8.14355077567533e-06 0.000110449057577544 -3.54722608540236e-06
v -8.31491579260158e-06 0.000110810697278382 -2.92976973975867e-06
v -2.33902721706979e-06 0.000101235983676254 -3.90499708097425e-06
v -2.33902721706979e-06 0.000101235983676254 3.90499708097425e-06
v -2.36394502275235e-06 0.000100974322405771 -3.31666445135781e-06
v -2.36394502275235e-06 0.000100974322405771 3.31666445135781e-06
v -2.37674475593159e-06 0.000100753802423279 -2.71132991183909e-06
v -2.37674475593159e-06 0.000100753802423279 2.71132991183909e-06
v -2.37736080252037e-06 0.000100575554159947 -2.09209653282289e-06
v -2.3657900045361e-06 0.000100440491353344 -1.46213863304808e-06
v -2.38966596616188e-06 0.000100354107312667 -7.33509515478623e-07
v -2.39764231021111e-06 0.000100325248628791 0
v -2.38966596616188e-06 0.000100354107312667 7.33509515478623e-07
v -2.37736080252037e-06 0.000100575554159947 2.09209653282289e-06
v -2.3657900045361e-06 0.000100440491353344 1.46213863304808e-06
v -6.24402429804404e-06 0.00010755440167924 6.31841800298547e-06
v -6.05087469084453e-06 0.000106939899922875 6.33584273383787e-06
v -2.73421023948672e-06 0.000101573424111299 4.28603137362022e-06
v -5.82670704494002e-06 0.0001063359586668 6.32078862069036e-06
v -3.11537713310093e-06 0.00010194893471473 4.64509458045955e-06
v -3.48057395735618e-06 0.000102360590541307 4.98034606901903e-06
v -3.82792863758418e-06 0.00010280628135788 5.29006727063226e-06
v -5.57267049017906e-06 0.00010574567383916 6.27333283404939e-06
v -5.29006727063226e-06 0.000105172071362416 6.19371864212028e-06
v -4.97176290717153e-06 0.000104532027925468 6.02650803833178e-06
v -4.62037897107403e-06 0.000103921712094108 5.81920012617959e-06
v -4.23825339169291e-06 0.000103345184598352 5.57317422669453e-06
v -6.64997639637258e-06 0.000107909266845137 5.9655775171035e-06
v -8.65744522005526e-06 0.000111459398760214 0
v -7.02183933639114e-06 0.000108269723335421 5.58215624352102e-06
v -8.69978775659022e-06 0.000111225931296495 5.99101705528048e-07
v -7.3577068715394e-06 0.000108633923375356 5.17011967921358e-06
v -8.69753337662195e-06 0.00011098105324726 1.19513229145112e-06
v -7.65585727516836e-06 0.000109 4.7315800090722e-06
v -8.65069363656976e-06 0.000110726019908179 1.78503638136034e-06
v -7.9628401928564e-06 0.000109371692636684 4.17792061280075e-06
v -8.55950864665638e-06 0.000110462138633048 2.3657900045361e-06
v -8.41617400449366e-06 0.000110105202152163 2.99107728568487e-06
v -8.21684243639069e-06 0.000109740912220288 3.59646346531666e-06
v -2.73421023948672e-06 0.000101573424111299 -4.28603137362022e-06
v -3.11537713310093e-06 0.00010194893471473 -4.64509458045955e-06
v -3.48057395735618e-06 0.000102360590541307 -4.98034606901903e-06
v -3.82792863758418e-06 0.00010280628135788 -5.29006727063226e-06
v -6.24402429804404e-06 0.00010755440167924 -6.31841800298547e-06
v -4.23825339169291e-06 0.000103345184598352 -5.57317422669453e-06
v -6.05087469084453e-06 0.000106939899922875 -6.33584273383787e-06
v -4.62037897107403e-06 0.000103921712094108 -5.81920012617959e-06
v -5.82670704494002e-06 0.0001063359586668 -6.32078862069036e-06
v -4.97176290717153e-06 0.000104532027925468 -6.02650803833178e-06
v -5.29006727063226e-06 0.000105172071362416 -6.19371864212028e-06
v -5.57267049017906e-06 0.00010574567383916 -6.27333283404939e-06
v -8.69978775659022e-06 0.000111225931296495 -5.99101705528048e-07
v -6.64997639637258e-06 0.000107909266845137 -5.9655775171035e-06
v -8.69753337662195e-06 0.00011098105324726 -1.19513229145112e-06
v -7.02183933639114e-06 0.000108269723335421 -5.58215624352102e-06
v -7.3577068715394e-06 0.000108633923375356 -5.17011967921358e-06
v -7.65585727516836e-06 0.000109 -4.7315800090722e-06
v -8.65069363656976e-06 0.000110726019908179 -1.78503638136034e-06
v -8.55950864665638e-06 0.000110462138633048 -2.3657900045361e-06
v -7.9628401928564e-06 0.000109371692636684 -4.17792061280075e-06
v -8.21684243639069e-06 0.000109740912220288 -3.59646346531666e-06
v -8.41617400449366e-06 0.000110105202152163 -2.99107728568487e-06
v -2.90272203476153e-06 0.000101301967709639 -3.64890444455166e-06
v -2.90272203476153e-06 0.000101301967709639 3.64890444455166e-06
v -2.9237717610838e-06 0.000101054467615037 -3.05287959287579e-06
v -2.9237717610838e-06 0.000101054467615037 3.05287959287579e-06
v -2.93336080867228e-06 0.00010084751370622 -2.43564397970377e-06
v -2.93336080867228e-06 0.00010084751370622 2.43564397970377e-06
v -2.92976973975867e-06 0.000100685084207398 -1.81069727838179e-06
v -2.99107728568487e-06 0.000100583825995506 -1.10520215216276e-06
v -3.00726057279355e-06 0.00010052543749284 -3.71717849402778e-07
v -3.00726057279355e-06 0.00010052543749284 3.71717849402778e-07
v -2.99107728568487e-06 0.000100583825995506 1.10520215216276e-06
v -2.92976973975867e-06 0.000100685084207398 1.81069727838179e-06
v -6.55162647931319e-06 0.000107206019122624 5.90405141298515e-06
v -6.34712537513825e-06 0.000106593570118087 5.90957652422855e-06
v -3.29424578226245e-06 0.000101653907173253 4.02279317227036e-06
v -6.11021754588819e-06 0.000105987775884424 5.88147493571658e-06
v -3.67457356618442e-06 0.000102046821140769 4.37616417176559e-06
v -4.03433515658986e-06 0.000102472308594629 4.70248708244354e-06
v -4.46797207453177e-06 0.000102973491961668 4.97176290717153e-06
v -5.84503243497165e-06 0.000105402078334388 5.82155954382042e-06
v -5.57317422669453e-06 0.000104761746608307 5.65481540164765e-06
v -5.23756766921021e-06 0.000104134150180193 5.46730193436615e-06
v -4.86584981980744e-06 0.000103532698065634 5.23756766921022e-06
v -6.94656493335416e-06 0.000107563483697482 5.53910250304989e-06
v -8.80677344774668e-06 0.000110854923567176 0
v -7.30952498043787e-06 0.000107928296076486 5.14026217820444e-06
v -8.83334828531234e-06 0.000110616363290358 5.99439558215913e-07
v -7.63225682220221e-06 0.000108293868138449 4.71699412698923e-06
v -8.81483574438886e-06 0.00011036394005619 1.19930743454968e-06
v -7.9628401928564e-06 0.000108628307363316 4.17792061280075e-06
v -8.75132928357909e-06 0.000110104565416831 1.78722438723056e-06
v -8.24482824200376e-06 0.000109 3.60871268735226e-06
v -8.64589268733252e-06 0.000109733509515479 2.38966596616187e-06
v -8.47456250715969e-06 0.000109371717849403 3.00726057279355e-06
v -3.29424578226245e-06 0.000101653907173253 -4.02279317227036e-06
v -3.67457356618442e-06 0.000102046821140769 -4.37616417176559e-06
v -4.03433515658986e-06 0.000102472308594629 -4.70248708244354e-06
v -4.46797207453177e-06 0.000102973491961668 -4.97176290717153e-06
v -6.55162647931319e-06 0.000107206019122624 -5.90405141298515e-06
v -4.86584981980744e-06 0.000103532698065634 -5.23756766921022e-06
v -6.34712537513825e-06 0.000106593570118087 -5.90957652422855e-06
v -5.23756766921021e-06 0.000104134150180193 -5.46730193436615e-06
v -6.11021754588819e-06 0.000105987775884424 -5.88147493571658e-06
v -5.57317422669453e-06 0.000104761746608307 -5.65481540164765e-06
v -5.84503243497165e-06 0.000105402078334388 -5.82155954382042e-06
v -8.83334828531234e-06 0.000110616363290358 -5.99439558215913e-07
v -6.94656493335416e-06 0.000107563483697482 -5.53910250304989e-06
v -8.81483574438886e-06 0.00011036394005619 -1.19930743454968e-06
v -7.30952498043787e-06 0.000107928296076486 -5.14026217820444e-06
v -7.63225682220221e-06 0.000108293868138449 -4.71699412698923e-06
v -7.9628401928564e-06 0.000108628307363316 -4.17792061280075e-06
v -8.75132928357909e-06 0.000110104565416831 -1.78722438723056e-06
v -8.64589268733252e-06 0.000109733509515479 -2.38966596616187e-06
v -8.24482824200376e-06 0.000109 -3.60871268735226e-06
v -8.47456250715969e-06 0.000109371717849403 -3.00726057279355e-06
v -3.45252359416543e-06 0.000101404796728398 -3.37534710730389e-06
v -3.45252359416543e-06 0.000101404796728398 3.37534710730389e-06
v -3.47315530381561e-06 0.00010117247220584 -2.76893496984419e-06
v -3.47315530381561e-06 0.00010117247220584 2.76893496984419e-06
v -3.47568647028833e-06 0.000100980941282305 -2.14809237287634e-06
v -3.47568647028833e-06 0.000100980941282305 2.14809237287634e-06
v -3.54722608540236e-06 0.000100856449224325 -1.44905757754439e-06
v -3.59646346531666e-06 0.000100783157563609 -7.40912220287642e-07
v -3.60871268735226e-06 0.000100755171757996 0
v -3.59646346531666e-06 0.000100783157563609 7.40912220287642e-07
v -3.54722608540236e-06 0.000100856449224325 1.44905757754439e-06
v -6.82787070146932e-06 0.000106866223071845 5.46142634344633e-06
v -6.61314826215017e-06 0.00010625308753686 5.45167331951103e-06
v -3.84421329230598e-06 0.000101772856643014 3.74037739550916e-06
v -6.36396103067893e-06 0.000105654267689858 5.41350859506791e-06
v -4.21586865780259e-06 0.00010217858121957 4.08591449765592e-06
v -4.66173298144739e-06 0.000102659759262822 4.36687451208643e-06
v -5.07828790589194e-06 0.00010318079987382 4.62037897107403e-06
v -6.11079055899179e-06 0.000105004383674944 5.26244134666445e-06
v -5.81920012617959e-06 0.000104379621028926 5.07828790589194e-06
v -5.46730193436615e-06 0.00010376243233079 4.86584981980744e-06
v -7.21353269932477e-06 0.000107224529962525 5.08061533102066e-06
v -8.91394993761176e-06 0.000110241570179149 0
v -7.56160096794425e-06 0.000107592089814638 4.67332640755365e-06
v -8.92482862332664e-06 0.00010999346493237 6.00384437174596e-07
v -7.91410059748879e-06 0.000107922200609486 4.14793445061942e-06
v -8.88919506535624e-06 0.000109740182187514 1.19763993726532e-06
v -8.21684243639069e-06 0.000108259087779712 3.59646346531666e-06
v -8.80966743206682e-06 0.000109371258187031 1.803310038497e-06
v -8.47456250715969e-06 0.000108628282150597 3.00726057279355e-06
v -8.6747513712086e-06 0.000109 2.39764231021111e-06
v -3.84421329230598e-06 0.000101772856643014 -3.74037739550916e-06
v -4.21586865780259e-06 0.00010217858121957 -4.08591449765592e-06
v -4.66173298144739e-06 0.000102659759262822 -4.36687451208643e-06
v -5.07828790589194e-06 0.00010318079987382 -4.62037897107403e-06
v -6.82787070146932e-06 0.000106866223071845 -5.46142634344633e-06
v -5.46730193436615e-06 0.00010376243233079 -4.86584981980744e-06
v -6.61314826215017e-06 0.00010625308753686 -5.45167331951103e-06
v -5.81920012617959e-06 0.000104379621028926 -5.07828790589194e-06
v -6.36396103067893e-06 0.000105654267689858 -5.41350859506791e-06
v -6.11079055899179e-06 0.000105004383674944 -5.26244134666445e-06
v -8.92482862332664e-06 0.00010999346493237 -6.00384437174596e-07
v -7.21353269932477e-06 0.000107224529962525 -5.08061533102066e-06
v -8.88919506535624e-06 0.000109740182187514 -1.19763993726532e-06
v -7.56160096794425e-06 0.000107592089814638 -4.67332640755365e-06
v -7.91410059748879e-06 0.000107922200609486 -4.14793445061942e-06
v -8.21684243639069e-06 0.000108259087779712 -3.59646346531666e-06
v -8.80966743206682e-06 0.000109371258187031 -1.803310038497e-06
v -8.6747513712086e-06 0.000109 -2.39764231021111e-06
v -8.47456250715969e-06 0.000108628282150597 -3.00726057279355e-06
v -3.98580038768953e-06 0.000101543978563424 -3.08563439292689e-06
v -3.98580038768953e-06 0.000101543978563424 3.08563439292689e-06
v -4.00017443794562e-06 0.000101326238520813 -2.4722437635789e-06
v -4.00017443794562e-06 0.000101326238520813 2.4722437635789e-06
v -4.08835635783467e-06 0.000101183189542104 -1.78404499850298e-06
v -4.08835635783467e-06 0.000101183189542104 1.78404499850298e-06
v -4.14793445061942e-06 0.000101085899402511 -1.07779939051387e-06
v -4.17792061280075e-06 0.000101037159807144 -3.71692636684136e-07
v -4.17792061280075e-06 0.000101037159807144 3.71692636684136e-07
v -4.14793445061942e-06 0.000101085899402511 1.07779939051387e-06
v -7.07143478061642e-06 0.000106536639888035 4.99266132461136e-06
v -6.84365369040028e-06 0.00010592708459759 4.97208156565253e-06
v -4.37140992682138e-06 0.000101926910159644 3.44415089128581e-06
v -6.61509954509822e-06 0.000105271545899939 4.83105454659524e-06
v -4.83105454659524e-06 0.000102384900454902 3.72845410006114e-06
v -5.26244134666445e-06 0.000102889209441008 3.9956163250559e-06
v -5.65481540164765e-06 0.000103426825773305 4.23825339169291e-06
v -6.34024073717832e-06 0.000104633125487914 4.66173298144739e-06
v -6.02650803833178e-06 0.000104028237092828 4.46797207453177e-06
v -7.44432532923143e-06 0.000106898991725297 4.60084607677678e-06
v -8.97846171230088e-06 0.000109622274280962 0
v -7.81681045789581e-06 0.000107215955001497 4.08835635783467e-06
v -8.97225600359815e-06 0.000109371235488876 6.00671638831152e-07
v -8.14355077567533e-06 0.000107550942422456 3.54722608540236e-06
v -8.91941090442991e-06 0.000109 1.20171091279759e-06
v -8.41617400449366e-06 0.000107894797847837 2.99107728568487e-06
v -8.80966743206682e-06 0.000108628741812969 1.803310038497e-06
v -8.64589268733252e-06 0.000108266490484521 2.38966596616187e-06
v -4.37140992682138e-06 0.000101926910159644 -3.44415089128581e-06
v -4.83105454659524e-06 0.000102384900454902 -3.72845410006114e-06
v -5.26244134666445e-06 0.000102889209441008 -3.9956163250559e-06
v -5.65481540164765e-06 0.000103426825773305 -4.23825339169291e-06
v -7.07143478061642e-06 0.000106536639888035 -4.99266132461136e-06
v -6.02650803833178e-06 0.000104028237092828 -4.46797207453177e-06
v -6.84365369040028e-06 0.00010592708459759 -4.97208156565253e-06
v -6.34024073717832e-06 0.000104633125487914 -4.66173298144739e-06
v -6.61509954509822e-06 0.000105271545899939 -4.83105454659524e-06
v -8.97225600359815e-06 0.000109371235488876 -6.00671638831152e-07
v -7.44432532923143e-06 0.000106898991725297 -4.60084607677678e-06
v -8.91941090442991e-06 0.000109 -1.20171091279759e-06
v -7.81681045789581e-06 0.000107215955001497 -4.08835635783467e-06
v -8.14355077567533e-06 0.000107550942422456 -3.54722608540236e-06
v -8.41617400449366e-06 0.000107894797847837 -2.99107728568487e-06
v -8.80966743206682e-06 0.000108628741812969 -1.803310038497e-06
v -8.64589268733252e-06 0.000108266490484521 -2.38966596616187e-06
v -4.5e-06 0.000101718847050625 -2.78115294937453e-06
v -4.5e-06 0.000101718847050625 2.78115294937453e-06
v -4.60084607677678e-06 0.000101555674670769 -2.10100827470315e-06
v -4.60084607677678e-06 0.000101555674670769 2.10100827470315e-06
v -4.67332640755365e-06 0.000101438399032056 -1.40791018536208e-06
v -4.67332640755365e-06 0.000101438399032056 1.40791018536208e-06
v -4.71699412698923e-06 0.000101367743177798 -7.06131861550605e-07
v -4.7315800090722e-06 0.000101344142724832 0
v -4.71699412698923e-06 0.000101367743177798 7.06131861550605e-07
v -7.28115294937453e-06 0.000106218847050625 4.5e-06
v -7.07308984035568e-06 0.000105555849108714 4.37140992682138e-06
v -4.97208156565253e-06 0.0001021563463096 3.07291540241005e-06
v -6.82141878042999e-06 0.000104914085502344 4.21586865780259e-06
v -5.41350859506791e-06 0.000102636038969321 3.34573231014166e-06
v -5.82155954382042e-06 0.000103154967565028 3.59792166561235e-06
v -6.19371864212028e-06 0.000103709932729368 3.82792863758418e-06
v -6.52769140537102e-06 0.000104297512917556 4.03433515658986e-06
v -7.67376147918683e-06 0.000106527756236421 4.00017443794562e-06
v -9e-06 0.000109 0
v -8.01905871769531e-06 0.000106851907627124 3.47568647028833e-06
v -8.97225600359815e-06 0.000108628764511124 6.00671638831152e-07
v -8.31491579260158e-06 0.000107189302721618 2.92976973975867e-06
v -8.88919506535624e-06 0.000108259817812486 1.19763993726532e-06
v -8.55950864665638e-06 0.000107537861366952 2.3657900045361e-06
v -8.75132928357909e-06 0.000107895434583169 1.78722438723056e-06
v -4.97208156565253e-06 0.0001021563463096 -3.07291540241005e-06
v -5.41350859506791e-06 0.000102636038969321 -3.34573231014166e-06
v -5.82155954382042e-06 0.000103154967565028 -3.59792166561235e-06
v -6.19371864212028e-06 0.000103709932729368 -3.82792863758418e-06
v -7.28115294937453e-06 0.000106218847050625 -4.5e-06
v -6.52769140537102e-06 0.000104297512917556 -4.03433515658986e-06
v -7.07308984035568e-06 0.000105555849108714 -4.37140992682138e-06
v -6.82141878042999e-06 0.000104914085502344 -4.21586865780259e-06
v -8.97225600359815e-06 0.000108628764511124 -6.00671638831152e-07
v -7.67376147918683e-06 0.000106527756236421 -4.00017443794562e-06
v -8.88919506535624e-06 0.000108259817812486 -1.19763993726532e-06
v -8.01905871769531e-06 0.000106851907627124 -3.47568647028833e-06
v -8.31491579260158e-06 0.000107189302721618 -2.92976973975867e-06
v -8.55950864665638e-06 0.000107537861366952 -2.3657900045361e-06
v -8.75132928357909e-06 0.000107895434583169 -1.78722438723056e-06
v -4.99266132461136e-06 0.000101928565219384 -2.46336011196464e-06
v -4.99266132461136e-06 0.000101928565219384 2.46336011196464e-06
v -5.08061533102066e-06 0.000101786467300675 -1.77547003747464e-06
v -5.08061533102066e-06 0.000101786467300675 1.77547003747464e-06
v -5.14026217820444e-06 0.000101690475019562 -1.0717039235142e-06
v -5.14026217820444e-06 0.000101690475019562 1.0717039235142e-06
v -5.17011967921358e-06 0.000101642293128461 -3.66076624643507e-07
v -5.17011967921358e-06 0.000101642293128461 3.66076624643507e-07
v -7.45602143657599e-06 0.000105914365607073 3.98580038768953e-06
v -7.22714335698567e-06 0.000105259622604491 3.84421329230598e-06
v -5.45167331951103e-06 0.00010238685173785 2.74691246313961e-06
v -6.95317885923079e-06 0.000104623835828234 3.67457356618442e-06
v -5.88147493571658e-06 0.000102889782454112 3.01222411557602e-06
v -6.27333283404939e-06 0.000103427329509821 3.25432616083965e-06
v -6.63940945869289e-06 0.000104019653930981 3.48057395735618e-06
v -7.82752779416027e-06 0.000106231065030156 3.47315530381561e-06
v -8.97846171230088e-06 0.000108377725719038 0
v -8.15248629378046e-06 0.000106564356020296 2.93336080867228e-06
v -8.92482862332664e-06 0.00010800653506763 6.00384437174596e-07
v -8.42444584005323e-06 0.000106907903467177 2.37736080252037e-06
v -8.81483574438886e-06 0.00010763605994381 1.19930743454968e-06
v -8.65069363656976e-06 0.000107273980091821 1.78503638136034e-06
v -5.45167331951103e-06 0.00010238685173785 -2.74691246313961e-06
v -5.88147493571658e-06 0.000102889782454112 -3.01222411557602e-06
v -6.27333283404939e-06 0.000103427329509821 -3.25432616083965e-06
v -6.63940945869289e-06 0.000104019653930981 -3.48057395735618e-06
v -7.45602143657599e-06 0.000105914365607073 -3.98580038768953e-06
v -6.95317885923079e-06 0.000104623835828234 -3.67457356618442e-06
v -7.22714335698567e-06 0.000105259622604491 -3.84421329230598e-06
v -8.92482862332664e-06 0.00010800653506763 -6.00384437174596e-07
v -7.82752779416027e-06 0.000106231065030156 -3.47315530381561e-06
v -8.81483574438886e-06 0.00010763605994381 -1.19930743454968e-06
v -8.15248629378046e-06 0.000106564356020296 -2.93336080867228e-06
v -8.42444584005323e-06 0.000106907903467177 -2.37736080252037e-06
v -8.65069363656976e-06 0.000107273980091821 -1.78503638136034e-06
v -5.46142634344633e-06 0.000102172129298531 -2.13377692815518e-06
v -5.46142634344633e-06 0.000102172129298531 2.13377692815518e-06
v -5.53910250304989e-06 0.000102053435066646 -1.43651630251827e-06
v -5.53910250304989e-06 0.000102053435066646 1.43651630251827e-06
v -5.58215624352102e-06 0.000101978160663609 -7.30276664579457e-07
v -5.58215624352102e-06 0.000101978160663609 7.30276664579457e-07
v -5.6006239458254e-06 0.000101954929992012 0
v -7.59520327160151e-06 0.000105624652892696 3.45252359416543e-06
v -7.34609282674681e-06 0.00010497720682773 3.29424578226245e-06
v -5.90957652422855e-06 0.000102652874624862 2.40642988191284e-06
v -7.05106528526982e-06 0.00010435490541954 3.11537713310093e-06
v -6.32078862069036e-06 0.00010317329295506 2.66404133319992e-06
v -6.70804631030546e-06 0.000103746777017643 2.89926939011055e-06
v -7.94553238496273e-06 0.000105947120407124 2.9237717610838e-06
v -8.91394993761176e-06 0.000107758429820851 0
v -8.24619757672094e-06 0.000106288670088161 2.37674475593159e-06
v -8.83334828531234e-06 0.000107383636709642 5.99439558215913e-07
v -8.49989333593596e-06 0.000106646046407753 1.7918470256305e-06
v -8.69753337662195e-06 0.00010701894675274 1.19513229145112e-06
v -5.90957652422855e-06 0.000102652874624862 -2.40642988191284e-06
v -6.32078862069036e-06 0.00010317329295506 -2.66404133319992e-06
v -6.70804631030546e-06 0.000103746777017643 -2.89926939011055e-06
v -7.05106528526982e-06 0.00010435490541954 -3.11537713310093e-06
v -7.59520327160151e-06 0.000105624652892696 -3.45252359416543e-06
v -7.34609282674681e-06 0.00010497720682773 -3.29424578226245e-06
v -8.83334828531234e-06 0.000107383636709642 -5.99439558215913e-07
v -7.94553238496273e-06 0.000105947120407124 -2.9237717610838e-06
v -8.69753337662195e-06 0.00010701894675274 -1.19513229145112e-06
v -8.24619757672094e-06 0.000106288670088161 -2.37674475593159e-06
v -8.49989333593596e-06 0.000106646046407753 -1.7918470256305e-06
v -5.90405141298515e-06 0.000102448373520687 -1.79398087737588e-06
v -5.90405141298515e-06 0.000102448373520687 1.79398087737588e-06
v -5.9655775171035e-06 0.000102350023603627 -1.09073315486273e-06
v -5.9655775171035e-06 0.000102350023603627 1.09073315486273e-06
v -6.00752164607838e-06 0.000102308538339841 -3.66093598033565e-07
v -6.00752164607838e-06 0.000102308538339841 3.66093598033565e-07
v -7.69803229036103e-06 0.000105351095555448 2.90272203476153e-06
v -7.4265758887006e-06 0.00010471396862638 2.73421023948672e-06
v -6.33584273383787e-06 0.000102949125309155 2.06010007712515e-06
v -7.1110092749671e-06 0.000104094018829548 2.52287452056213e-06
v -6.74491567693353e-06 0.000103501666944866 2.29661623391364e-06
v -8.02567759422865e-06 0.000105683335548642 2.36394502275235e-06
v -8.80677344774668e-06 0.000107145076432824 0
v -8.30413787999202e-06 0.000106024541465428 1.78548048970697e-06
v -8.69978775659022e-06 0.000106774068703505 5.99101705528048e-07
v -8.53039616664051e-06 0.000106390635063462 1.19312860502492e-06
v -6.33584273383787e-06 0.000102949125309155 -2.06010007712515e-06
v -6.74491567693353e-06 0.000103501666944866 -2.29661623391364e-06
v -7.1110092749671e-06 0.000104094018829548 -2.52287452056213e-06
v -7.4265758887006e-06 0.00010471396862638 -2.73421023948672e-06
v -7.69803229036103e-06 0.000105351095555448 -2.90272203476153e-06
v -8.69978775659022e-06 0.000106774068703505 -5.99101705528048e-07
v -8.02567759422865e-06 0.000105683335548642 -2.36394502275235e-06
v -8.53039616664051e-06 0.000106390635063462 -1.19312860502492e-06
v -8.30413787999202e-06 0.000106024541465428 -1.78548048970697e-06
v -6.31841800298547e-06 0.000102755975701956 -1.44559832076021e-06
v -6.31841800298547e-06 0.000102755975701956 1.44559832076021e-06
v -6.38072237682301e-06 0.000102694404906239 -7.25156854375376e-07
v -6.38072237682301e-06 0.000102694404906239 7.25156854375376e-07
v -6.40153561465995e-06 0.00010267383672561 0
v -7.76401632374568e-06 0.000105095002919026 2.33902721706979e-06
v -7.47322731004544e-06 0.00010446211502107 2.13505819367789e-06
v -6.74807045567007e-06 0.000103288786583516 1.68688661049895e-06
v -7.13384306333353e-06 0.000103858735067779 1.91720579084217e-06
v -8.06760898732196e-06 0.000105423844777193 1.76771011483083e-06
v -8.65744522005526e-06 0.000106540601239786 0
v -8.31874140550212e-06 0.000105775940858621 1.18489834216858e-06
v -8.5157805705009e-06 0.000106149001631569 5.94381677276515e-07
v -6.74807045567007e-06 0.000103288786583516 -1.68688661049895e-06
v -7.13384306333353e-06 0.000103858735067779 -1.91720579084217e-06
v -7.47322731004544e-06 0.00010446211502107 -2.13505819367789e-06
v -7.76401632374568e-06 0.000105095002919026 -2.33902721706979e-06
v -8.5157805705009e-06 0.000106149001631569 -5.94381677276515e-07
v -8.06760898732196e-06 0.000105423844777193 -1.76771011483083e-06
v -8.31874140550212e-06 0.000105775940858621 -1.18489834216858e-06
v -6.70254283637433e-06 0.000103093463570277 -1.09029671691567e-06
v -6.70254283637433e-06 0.000103093463570277 1.09029671691567e-06
v -6.744483495028e-06 0.000103052046726252 -3.65778947733646e-07
v -6.744483495028e-06 0.000103052046726252 3.65778947733646e-07
v -7.79283955329e-06 0.000104857600716069 1.76413714579198e-06
v -7.47730988296206e-06 0.000104237784729782 1.55278544373053e-06
v -7.11153093522841e-06 0.00010364594195998 1.32672162166197e-06
v -8.07120511668997e-06 0.00010519872740371 1.18573800353012e-06
v -8.46667998216631e-06 0.000105947897432984 0
v -8.29726893875853e-06 0.000105564506351444 5.93895233727909e-07
v -7.11153093522841e-06 0.00010364594195998 -1.32672162166197e-06
v -7.47730988296206e-06 0.000104237784729782 -1.55278544373053e-06
v -7.79283955329e-06 0.000104857600716069 -1.76413714579198e-06
v -8.29726893875853e-06 0.000105564506351444 -5.93895233727909e-07
v -8.07120511668997e-06 0.00010519872740371 -1.18573800353012e-06
v -7.05458738177974e-06 0.000103459221812137 -7.29776640989732e-07
v -7.05458738177974e-06 0.000103459221812137 7.29776640989732e-07
v -7.07789428701723e-06 0.000103440916221012 0
v -7.78436402276947e-06 0.000104640025221454 1.18080340931712e-06
v -7.44398812344773e-06 0.000104033268491428 9.58446106846886e-07
v -8.03634039386411e-06 0.000104991714598275 5.92352270416389e-07
v -8.23539079109686e-06 0.000105369801862444 0
v -7.44398812344773e-06 0.000104033268491428 -9.58446106846886e-07
v -7.78436402276947e-06 0.000104640025221454 -1.18080340931712e-06
v -8.03634039386411e-06 0.000104991714598275 -5.92352270416389e-07
v -7.37286665326797e-06 0.000103851499803928 -3.65763645230516e-07
v -7.37286665326797e-06 0.000103851499803928 3.65763645230516e-07
v -7.73863029849849e-06 0.00010444331781376 5.91818009832033e-07
v -7.96468466310001e-06 0.00010480908145899 0
v -7.73863029849849e-06 0.00010444331781376 -5.91818009832033e-07
v -7.65585727516836e-06 0.000104268419990928 0
usemtl (null)
s off
f 1 2 3 
f 1 3 4 
f 1 4 6 
f 1 5 2 
f 1 6 5 
f 2 5 9 
f 2 7 3 
f 2 8 7 
f 2 9 8 
f 3 7 10 
f 3 10 11 
f 3 11 4 
f 4 11 12 
f 4 12 13 
f 4 13 6 
f 5 6 15 
f 5 14 9 
f 5 15 14 
f 6 13 16 
f 6 16 15 
f 7 8 18 
f 7 17 10 
f 7 18 17 
f 8 9 20 
f 8 19 18 
f 8 20 19 
f 9 14 21 
f 9 21 20 
f 10 17 22 
f 10 22 23 
f 10 23 11 
f 11 23 24 
f 11 24 12 
f 12 24 25 
f 12 25 26 
f 12 26 13 
f 13 26 27 
f 13 27 16 
f 14 15 29 
f 14 28 21 
f 14 29 28 
f 15 16 30 
f 15 30 29 
f 16 27 31 
f 16 31 30 
f 17 18 33 
f 17 32 22 
f 17 33 32 
f 18 19 34 
f 18 34 33 
f 19 20 36 
f 19 35 34 
f 19 36 35 
f 20 21 37 
f 20 37 36 
f 21 28 38 
f 21 38 37 
f 22 32 39 
f 22 39 40 
f 22 40 23 
f 23 40 41 
f 23 41 24 
f 24 41 42 
f 24 42 25 
f 25 42 43 
f 25 43 44 
f 25 44 26 
f 26 44 45 
f 26 45 27 
f 27 45 46 
f 27 46 31 
f 28 29 48 
f 28 47 38 
f 28 48 47 
f 29 30 49 
f 29 49 48 
f 30 31 50 
f 30 50 49 
f 31 46 51 
f 31 51 50 
f 32 33 53 
f 32 52 39 
f 32 53 52 
f 33 34 54 
f 33 54 53 
f 34 35 55 
f 34 55 54 
f 35 36 57 
f 35 56 55 
f 35 57 56 
f 36 37 58 
f 36 58 57 
f 37 38 59 
f 37 59 58 
f 38 47 60 
f 38 60 59 
f 39 52 61 
f 39 61 62 
f 39 62 40 
f 40 62 63 
f 40 63 41 
f 41 63 64 
f 41 64 42 
f 42 64 65 
f 42 65 43 
f 43 65 66 
f 43 66 67 
f 43 67 44 
f 44 67 68 
f 44 68 45 
f 45 68 69 
f 45 69 46 
f 46 69 70 
f 46 70 51 
f 47 48 72 
f 47 71 60 
f 47 72 71 
f 48 49 73 
f 48 73 72 
f 49 50 74 
f 49 74 73 
f 50 51 75 
f 50 75 74 
f 51 70 76 
f 51 76 75 
f 52 53 78 
f 52 77 61 
f 52 78 77 
f 53 54 79 
f 53 79 78 
f 54 55 80 
f 54 80 79 
f 55 56 81 
f 55 81 80 
f 56 57 83 
f 56 82 81 
f 56 83 82 
f 57 58 84 
f 57 84 83 
f 58 59 85 
f 58 85 84 
f 59 60 86 
f 59 86 85 
f 60 71 87 
f 60 87 86 
f 61 77 88 
f 61 88 89 
f 61 89 62 
f 62 89 90 
f 62 90 63 
f 63 90 91 
f 63 91 64 
f 64 91 92 
f 64 92 65 
f 65 92 93 
f 65 93 66 
f 66 93 94 
f 66 94 95 
f 66 95 67 
f 67 95 96 
f 67 96 68 
f 68 96 97 
f 68 97 69 
f 69 97 98 
f 69 98 70 
f 70 98 99 
f 70 99 76 
f 71 72 101 
f 71 100 87 
f 71 101 100 
f 72 73 102 
f 72 102 101 
f 73 74 103 
f 73 103 102 
f 74 75 104 
f 74 104 103 
f 75 76 105 
f 75 105 104 
f 76 99 106 
f 76 106 105 
f 77 78 108 
f 77 107 88 
f 77 108 107 
f 78 79 109 
f 78 109 108 
f 79 80 110 
f 79 110 109 
f 80 81 111 
f 80 111 110 
f 81 82 112 
f 81 112 111 
f 82 83 114 
f 82 113 112 
f 82 114 113 
f 83 84 115 
f 83 115 114 
f 84 85 116 
f 84 116 115 
f 85 86 117 
f 85 117 116 
f 86 87 118 
f 86 118 117 
f 87 100 119 
f 87 119 118 
f 88 107 120 
f 88 120 121 
f 88 121 89 
f 89 121 122 
f 89 122 90 
f 90 122 123 
f 90 123 91 
f 91 123 124 
f 91 124 92 
f 92 124 125 
f 92 125 93 
f 93 125 126 
f 93 126 94 
f 94 126 127 
f 94 127 128 
f 94 128 95 
f 95 128 130 
f 95 130 96 
f 96 130 131 
f 96 131 97 
f 97 131 132 
f 97 132 98 
f 98 132 133 
f 98 133 99 
f 99 133 134 
f 99 134 106 
f 100 101 135 
f 100 129 119 
f 100 135 129 
f 101 102 136 
f 101 136 135 
f 102 103 137 
f 102 137 136 
f 103 104 138 
f 103 138 137 
f 104 105 139 
f 104 139 138 
f 105 106 140 
f 105 140 139 
f 106 134 141 
f 106 141 140 
f 107 108 143 
f 107 142 120 
f 107 143 142 
f 108 109 144 
f 108 144 143 
f 109 110 145 
f 109 145 144 
f 110 111 146 
f 110 146 145 
f 111 112 147 
f 111 147 146 
f 112 113 148 
f 112 148 147 
f 113 114 150 
f 113 149 148 
f 113 150 149 
f 114 115 151 
f 114 151 150 
f 115 116 152 
f 115 152 151 
f 116 117 153 
f 116 153 152 
f 117 118 154 
f 117 154 153 
f 118 119 155 
f 118 155 154 
f 119 129 156 
f 119 156 155 
f 120 142 157 
f 120 157 158 
f 120 158 121 
f 121 158 159 
f 121 159 122 
f 122 159 160 
f 122 160 123 
f 123 160 161 
f 123 161 124 
f 124 161 162 
f 124 162 125 
f 125 162 163 
f 125 163 126 
f 126 163 164 
f 126 164 127 
f 127 164 165 
f 127 165 166 
f 127 166 128 
f 128 166 167 
f 128 167 130 
f 129 135 169 
f 129 168 156 
f 129 169 168 
f 130 167 170 
f 130 170 131 
f 131 170 171 
f 131 171 132 
f 132 171 172 
f 132 172 133 
f 133 172 173 
f 133 173 134 
f 134 173 174 
f 134 174 141 
f 135 136 175 
f 135 175 169 
f 136 137 176 
f 136 176 175 
f 137 138 177 
f 137 177 176 
f 138 139 178 
f 138 178 177 
f 139 140 179 
f 139 179 178 
f 140 141 180 
f 140 180 179 
f 141 174 181 
f 141 181 180 
f 142 143 183 
f 142 182 157 
f 142 183 182 
f 143 144 184 
f 143 184 183 
f 144 145 185 
f 144 185 184 
f 145 146 186 
f 145 186 185 
f 146 147 187 
f 146 187 186 
f 147 148 188 
f 147 188 187 
f 148 149 189 
f 148 189 188 
f 149 150 191 
f 149 190 189 
f 149 191 190 
f 150 151 192 
f 150 192 191 
f 151 152 193 
f 151 193 192 
f 152 153 194 
f 152 194 193 
f 153 154 195 
f 153 195 194 
f 154 155 196 
f 154 196 195 
f 155 156 197 
f 155 197 196 
f 156 168 198 
f 156 198 197 
f 157 182 199 
f 157 199 200 
f 157 200 158 
f 158 200 201 
f 158 201 159 
f 159 201 202 
f 159 202 160 
f 160 202 203 
f 160 203 161 
f 161 203 204 
f 161 204 162 
f 162 204 205 
f 162 205 163 
f 163 205 206 
f 163 206 164 
f 164 206 207 
f 164 207 165 
f 165 207 208 
f 165 208 209 
f 165 209 166 
f 166 209 211 
f 166 211 167 
f 167 211 212 
f 167 212 170 
f 168 169 213 
f 168 210 198 
f 168 213 210 
f 169 175 214 
f 169 214 213 
f 170 212 215 
f 170 215 171 
f 171 215 216 
f 171 216 172 
f 172 216 217 
f 172 217 173 
f 173 217 218 
f 173 218 174 
f 174 218 219 
f 174 219 181 
f 175 176 220 
f 175 220 214 
f 176 177 221 
f 176 221 220 
f 177 178 222 
f 177 222 221 
f 178 179 223 
f 178 223 222 
f 179 180 224 
f 179 224 223 
f 180 181 225 
f 180 225 224 
f 181 219 226 
f 181 226 225 
f 182 183 228 
f 182 227 199 
f 182 228 227 
f 183 184 229 
f 183 229 228 
f 184 185 230 
f 184 230 229 
f 185 186 231 
f 185 231 230 
f 186 187 232 
f 186 232 231 
f 187 188 233 
f 187 233 232 
f 188 189 234 
f 188 234 233 
f 189 190 235 
f 189 235 234 
f 190 191 237 
f 190 236 235 
f 190 237 236 
f 191 192 238 
f 191 238 237 
f 192 193 239 
f 192 239 238 
f 193 194 240 
f 193 240 239 
f 194 195 241 
f 194 241 240 
f 195 196 242 
f 195 242 241 
f 196 197 243 
f 196 243 242 
f 197 198 244 
f 197 244 243 
f 198 210 245 
f 198 245 244 
f 199 227 246 
f 199 246 247 
f 199 247 200 
f 200 247 248 
f 200 248 201 
f 201 248 249 
f 201 249 202 
f 202 249 250 
f 202 250 203 
f 203 250 251 
f 203 251 204 
f 204 251 252 
f 204 252 205 
f 205 252 253 
f 205 253 206 
f 206 253 254 
f 206 254 207 
f 207 254 255 
f 207 255 208 
f 208 255 256 
f 208 256 257 
f 208 257 209 
f 209 257 258 
f 209 258 211 
f 210 213 260 
f 210 259 245 
f 210 260 259 
f 211 258 261 
f 211 261 212 
f 212 261 262 
f 212 262 215 
f 213 214 263 
f 213 263 260 
f 214 220 264 
f 214 264 263 
f 215 262 265 
f 215 265 216 
f 216 265 266 
f 216 266 217 
f 217 266 267 
f 217 267 218 
f 218 267 268 
f 218 268 219 
f 219 268 269 
f 219 269 226 
f 220 221 270 
f 220 270 264 
f 221 222 271 
f 221 271 270 
f 222 223 272 
f 222 272 271 
f 223 224 273 
f 223 273 272 
f 224 225 274 
f 224 274 273 
f 225 226 275 
f 225 275 274 
f 226 269 276 
f 226 276 275 
f 227 228 278 
f 227 277 246 
f 227 278 277 
f 228 229 279 
f 228 279 278 
f 229 230 280 
f 229 280 279 
f 230 231 281 
f 230 281 280 
f 231 232 282 
f 231 282 281 
f 232 233 283 
f 232 283 282 
f 233 234 284 
f 233 284 283 
f 234 235 285 
f 234 285 284 
f 235 236 286 
f 235 286 285 
f 236 237 288 
f 236 287 286 
f 236 288 287 
f 237 238 289 
f 237 289 288 
f 238 239 290 
f 238 290 289 
f 239 240 291 
f 239 291 290 
f 240 241 292 
f 240 292 291 
f 241 242 293 
f 241 293 292 
f 242 243 294 
f 242 294 293 
f 243 244 295 
f 243 295 294 
f 244 245 296 
f 244 296 295 
f 245 259 297 
f 245 297 296 
f 246 277 298 
f 246 298 299 
f 246 299 247 
f 247 299 300 
f 247 300 248 
f 248 300 301 
f 248 301 249 
f 249 301 302 
f 249 302 250 
f 250 302 303 
f 250 303 251 
f 251 303 304 
f 251 304 252 
f 252 304 305 
f 252 305 253 
f 253 305 306 
f 253 306 254 
f 254 306 307 
f 254 307 255 
f 255 307 308 
f 255 308 256 
f 256 308 309 
f 256 309 310 
f 256 310 257 
f 257 310 311 
f 257 311 258 
f 258 311 312 
f 258 312 261 
f 259 260 314 
f 259 313 297 
f 259 314 313 
f 260 263 315 
f 260 315 314 
f 261 312 316 
f 261 316 262 
f 262 316 317 
f 262 317 265 
f 263 264 318 
f 263 318 315 
f 264 270 319 
f 264 319 318 
f 265 317 320 
f 265 320 266 
f 266 320 321 
f 266 321 267 
f 267 321 322 
f 267 322 268 
f 268 322 323 
f 268 323 269 
f 269 323 324 
f 269 324 276 
f 270 271 325 
f 270 325 319 
f 271 272 326 
f 271 326 325 
f 272 273 327 
f 272 327 326 
f 273 274 328 
f 273 328 327 
f 274 275 329 
f 274 329 328 
f 275 276 330 
f 275 330 329 
f 276 324 331 
f 276 331 330 
f 277 278 333 
f 277 332 298 
f 277 333 332 
f 278 279 334 
f 278 334 333 
f 279 280 335 
f 279 335 334 
f 280 281 336 
f 280 336 335 
f 281 282 337 
f 281 337 336 
f 282 283 338 
f 282 338 337 
f 283 284 339 
f 283 339 338 
f 284 285 340 
f 284 340 339 
f 285 286 341 
f 285 341 340 
f 286 287 342 
f 286 342 341 
f 287 288 344 
f 287 343 342 
f 287 344 343 
f 288 289 345 
f 288 345 344 
f 289 290 346 
f 289 346 345 
f 290 291 347 
f 290 347 346 
f 291 292 348 
f 291 348 347 
f 292 293 349 
f 292 349 348 
f 293 294 350 
f 293 350 349 
f 294 295 351 
f 294 351 350 
f 295 296 352 
f 295 352 351 
f 296 297 353 
f 296 353 352 
f 297 313 354 
f 297 354 353 
f 298 332 355 
f 298 355 356 
f 298 356 299 
f 299 356 357 
f 299 357 300 
f 300 357 358 
f 300 358 301 
f 301 358 359 
f 301 359 302 
f 302 359 360 
f 302 360 303 
f 303 360 361 
f 303 361 304 
f 304 361 362 
f 304 362 305 
f 305 362 363 
f 305 363 306 
f 306 363 364 
f 306 364 307 
f 307 364 365 
f 307 365 308 
f 308 365 366 
f 308 366 309 
f 309 366 367 
f 309 367 369 
f 309 369 310 
f 310 369 370 
f 310 370 311 
f 311 370 371 
f 311 371 312 
f 312 371 372 
f 312 372 316 
f 313 314 373 
f 313 368 354 
f 313 373 368 
f 314 315 374 
f 314 374 373 
f 315 318 375 
f 315 375 374 
f 316 372 376 
f 316 376 317 
f 317 376 377 
f 317 377 320 
f 318 319 378 
f 318 378 375 
f 319 325 379 
f 319 379 378 
f 320 377 380 
f 320 380 321 
f 321 380 381 
f 321 381 322 
f 322 381 382 
f 322 382 323 
f 323 382 383 
f 323 383 324 
f 324 383 384 
f 324 384 331 
f 325 326 385 
f 325 385 379 
f 326 327 386 
f 326 386 385 
f 327 328 387 
f 327 387 386 
f 328 329 388 
f 328 388 387 
f 329 330 389 
f 329 389 388 
f 330 331 390 
f 330 390 389 
f 331 384 391 
f 331 391 390 
f 332 333 393 
f 332 392 355 
f 332 393 392 
f 333 334 394 
f 333 394 393 
f 334 335 395 
f 334 395 394 
f 335 336 396 
f 335 396 395 
f 336 337 397 
f 336 397 396 
f 337 338 398 
f 337 398 397 
f 338 339 399 
f 338 399 398 
f 339 340 400 
f 339 400 399 
f 340 341 401 
f 340 401 400 
f 341 342 402 
f 341 402 401 
f 342 343 403 
f 342 403 402 
f 343 344 405 
f 343 404 403 
f 343 405 404 
f 344 345 406 
f 344 406 405 
f 345 346 407 
f 345 407 406 
f 346 347 408 
f 346 408 407 
f 347 348 409 
f 347 409 408 
f 348 349 410 
f 348 410 409 
f 349 350 411 
f 349 411 410 
f 350 351 412 
f 350 412 411 
f 351 352 413 
f 351 413 412 
f 352 353 414 
f 352 414 413 
f 353 354 415 
f 353 415 414 
f 354 368 416 
f 354 416 415 
f 355 392 417 
f 355 417 418 
f 355 418 356 
f 356 418 419 
f 356 419 357 
f 357 419 420 
f 357 420 358 
f 358 420 421 
f 358 421 359 
f 359 421 422 
f 359 422 360 
f 360 422 423 
f 360 423 361 
f 361 423 424 
f 361 424 362 
f 362 424 425 
f 362 425 363 
f 363 425 426 
f 363 426 364 
f 364 426 427 
f 364 427 365 
f 365 427 428 
f 365 428 366 
f 366 428 429 
f 366 429 367 
f 367 429 430 
f 367 430 431 
f 367 431 369 
f 368 373 433 
f 368 432 416 
f 368 433 432 
f 369 431 434 
f 369 434 370 
f 370 434 435 
f 370 435 371 
f 371 435 436 
f 371 436 372 
f 372 436 437 
f 372 437 376 
f 373 374 438 
f 373 438 433 
f 374 375 439 
f 374 439 438 
f 375 378 440 
f 375 440 439 
f 376 437 441 
f 376 441 377 
f 377 441 442 
f 377 442 380 
f 378 379 443 
f 378 443 440 
f 379 385 444 
f 379 444 443 
f 380 442 445 
f 380 445 381 
f 381 445 446 
f 381 446 382 
f 382 446 447 
f 382 447 383 
f 383 447 448 
f 383 448 384 
f 384 448 449 
f 384 449 391 
f 385 386 450 
f 385 450 444 
f 386 387 451 
f 386 451 450 
f 387 388 452 
f 387 452 451 
f 388 389 454 
f 388 454 452 
f 389 390 455 
f 389 455 454 
f 390 391 456 
f 390 456 455 
f 391 449 453 
f 391 453 456 
f 392 393 458 
f 392 457 417 
f 392 458 457 
f 393 394 459 
f 393 459 458 
f 394 395 460 
f 394 460 459 
f 395 396 461 
f 395 461 460 
f 396 397 462 
f 396 462 461 
f 397 398 463 
f 397 463 462 
f 398 399 464 
f 398 464 463 
f 399 400 465 
f 399 465 464 
f 400 401 466 
f 400 466 465 
f 401 402 467 
f 401 467 466 
f 402 403 468 
f 402 468 467 
f 403 404 469 
f 403 469 468 
f 404 405 471 
f 404 470 469 
f 404 471 470 
f 405 406 472 
f 405 472 471 
f 406 407 473 
f 406 473 472 
f 407 408 474 
f 407 474 473 
f 408 409 475 
f 408 475 474 
f 409 410 476 
f 409 476 475 
f 410 411 477 
f 410 477 476 
f 411 412 478 
f 411 478 477 
f 412 413 479 
f 412 479 478 
f 413 414 480 
f 413 480 479 
f 414 415 481 
f 414 481 480 
f 415 416 482 
f 415 482 481 
f 416 432 483 
f 416 483 482 
f 417 457 484 
f 417 484 485 
f 417 485 418 
f 418 485 486 
f 418 486 419 
f 419 486 487 
f 419 487 420 
f 420 487 488 
f 420 488 421 
f 421 488 489 
f 421 489 422 
f 422 489 490 
f 422 490 423 
f 423 490 491 
f 423 491 424 
f 424 491 492 
f 424 492 425 
f 425 492 493 
f 425 493 426 
f 426 493 494 
f 426 494 427 
f 427 494 495 
f 427 495 428 
f 428 495 496 
f 428 496 429 
f 429 496 497 
f 429 497 430 
f 430 497 499 
f 430 499 500 
f 430 500 431 
f 431 500 501 
f 431 501 434 
f 432 433 502 
f 432 498 483 
f 432 502 498 
f 433 438 503 
f 433 503 502 
f 434 501 504 
f 434 504 435 
f 435 504 505 
f 435 505 436 
f 436 505 506 
f 436 506 437 
f 437 506 507 
f 437 507 441 
f 438 439 508 
f 438 508 503 
f 439 440 509 
f 439 509 508 
f 440 443 510 
f 440 510 509 
f 441 507 511 
f 441 511 442 
f 442 511 512 
f 442 512 445 
f 443 444 513 
f 443 513 510 
f 444 450 514 
f 444 514 513 
f 445 512 515 
f 445 515 446 
f 446 515 516 
f 446 516 447 
f 447 516 517 
f 447 517 448 
f 448 517 518 
f 448 518 449 
f 449 518 519 
f 449 519 453 
f 450 451 520 
f 450 520 514 
f 451 452 521 
f 451 521 520 
f 452 454 523 
f 452 523 521 
f 453 519 522 
f 453 522 524 
f 453 524 456 
f 454 455 525 
f 454 525 523 
f 455 456 526 
f 455 526 525 
f 456 524 526 
f 457 458 528 
f 457 527 484 
f 457 528 527 
f 458 459 529 
f 458 529 528 
f 459 460 530 
f 459 530 529 
f 460 461 531 
f 460 531 530 
f 461 462 532 
f 461 532 531 
f 462 463 533 
f 462 533 532 
f 463 464 534 
f 463 534 533 
f 464 465 535 
f 464 535 534 
f 465 466 536 
f 465 536 535 
f 466 467 537 
f 466 537 536 
f 467 468 538 
f 467 538 537 
f 468 469 539 
f 468 539 538 
f 469 470 540 
f 469 540 539 
f 470 471 542 
f 470 541 540 
f 470 542 541 
f 471 472 543 
f 471 543 542 
f 472 473 544 
f 472 544 543 
f 473 474 545 
f 473 545 544 
f 474 475 546 
f 474 546 545 
f 475 476 547 
f 475 547 546 
f 476 477 548 
f 476 548 547 
f 477 478 549 
f 477 549 548 
f 478 479 550 
f 478 550 549 
f 479 480 551 
f 479 551 550 
f 480 481 552 
f 480 552 551 
f 481 482 553 
f 481 553 552 
f 482 483 554 
f 482 554 553 
f 483 498 555 
f 483 555 554 
f 484 527 556 
f 484 556 557 
f 484 557 485 
f 485 557 558 
f 485 558 486 
f 486 558 559 
f 486 559 487 
f 487 559 560 
f 487 560 488 
f 488 560 561 
f 488 561 489 
f 489 561 562 
f 489 562 490 
f 490 562 563 
f 490 563 491 
f 491 563 564 
f 491 564 492 
f 492 564 565 
f 492 565 493 
f 493 565 566 
f 493 566 494 
f 494 566 567 
f 494 567 495 
f 495 567 568 
f 495 568 496 
f 496 568 569 
f 496 569 497 
f 497 569 570 
f 497 570 499 
f 498 502 573 
f 498 571 555 
f 498 573 571 
f 499 570 572 
f 499 572 574 
f 499 574 500 
f 500 574 575 
f 500 575 501 
f 501 575 576 
f 501 576 504 
f 502 503 577 
f 502 577 573 
f 503 508 578 
f 503 578 577 
f 504 576 579 
f 504 579 505 
f 505 579 580 
f 505 580 506 
f 506 580 581 
f 506 581 507 
f 507 581 582 
f 507 582 511 
f 508 509 583 
f 508 583 578 
f 509 510 584 
f 509 584 583 
f 510 513 585 
f 510 585 584 
f 511 582 586 
f 511 586 512 
f 512 586 587 
f 512 587 515 
f 513 514 588 
f 513 588 585 
f 514 520 589 
f 514 589 588 
f 515 587 590 
f 515 590 516 
f 516 590 591 
f 516 591 517 
f 517 591 592 
f 517 592 518 
f 518 592 593 
f 518 593 519 
f 519 593 594 
f 519 594 522 
f 520 521 595 
f 520 595 589 
f 521 523 596 
f 521 596 595 
f 522 594 597 
f 522 597 598 
f 522 598 524 
f 523 525 599 
f 523 599 596 
f 524 598 600 
f 524 600 526 
f 525 526 601 
f 525 601 599 
f 526 600 601 
f 527 528 604 
f 527 603 556 
f 527 604 603 
f 528 529 605 
f 528 605 604 
f 529 530 606 
f 529 606 605 
f 530 531 607 
f 530 607 606 
f 531 532 608 
f 531 608 607 
f 532 533 609 
f 532 609 608 
f 533 534 610 
f 533 610 609 
f 534 535 611 
f 534 611 610 
f 535 536 612 
f 535 612 611 
f 536 537 613 
f 536 613 612 
f 537 538 614 
f 537 614 613 
f 538 539 615 
f 538 615 614 
f 539 540 616 
f 539 616 615 
f 540 541 617 
f 540 617 616 
f 541 542 619 
f 541 618 617 
f 541 619 618 
f 542 543 620 
f 542 620 619 
f 543 544 621 
f 543 621 620 
f 544 545 622 
f 544 622 621 
f 545 546 623 
f 545 623 622 
f 546 547 624 
f 546 624 623 
f 547 548 625 
f 547 625 624 
f 548 549 626 
f 548 626 625 
f 549 550 627 
f 549 627 626 
f 550 551 628 
f 550 628 627 
f 551 552 629 
f 551 629 628 
f 552 553 630 
f 552 630 629 
f 553 554 631 
f 553 631 630 
f 554 555 632 
f 554 632 631 
f 555 571 633 
f 555 633 632 
f 556 602 635 
f 556 603 602 
f 556 635 557 
f 557 635 636 
f 557 636 558 
f 558 636 637 
f 558 637 559 
f 559 637 638 
f 559 638 560 
f 560 638 639 
f 560 639 561 
f 561 639 640 
f 561 640 562 
f 562 640 641 
f 562 641 563 
f 563 641 642 
f 563 642 564 
f 564 642 643 
f 564 643 565 
f 565 643 644 
f 565 644 566 
f 566 644 645 
f 566 645 567 
f 567 645 646 
f 567 646 568 
f 568 646 647 
f 568 647 569 
f 569 647 648 
f 569 648 570 
f 570 648 649 
f 570 649 572 
f 571 573 651 
f 571 634 633 
f 571 651 634 
f 572 649 650 
f 572 650 652 
f 572 652 574 
f 573 577 653 
f 573 653 651 
f 574 652 654 
f 574 654 575 
f 575 654 655 
f 575 655 576 
f 576 655 656 
f 576 656 579 
f 577 578 657 
f 577 657 653 
f 578 583 658 
f 578 658 657 
f 579 656 659 
f 579 659 580 
f 580 659 660 
f 580 660 581 
f 581 660 661 
f 581 661 582 
f 582 661 662 
f 582 662 586 
f 583 584 663 
f 583 663 658 
f 584 585 664 
f 584 664 663 
f 585 588 665 
f 585 665 664 
f 586 662 666 
f 586 666 587 
f 587 666 667 
f 587 667 590 
f 588 589 668 
f 588 668 665 
f 589 595 669 
f 589 669 668 
f 590 667 670 
f 590 670 591 
f 591 670 671 
f 591 671 592 
f 592 671 672 
f 592 672 593 
f 593 672 673 
f 593 673 594 
f 594 673 674 
f 594 674 597 
f 595 596 676 
f 595 676 669 
f 596 599 677 
f 596 677 676 
f 597 674 675 
f 597 675 678 
f 597 678 598 
f 598 678 679 
f 598 679 600 
f 599 601 680 
f 599 680 677 
f 600 679 681 
f 600 681 601 
f 601 681 680 
f 602 603 683 
f 602 682 635 
f 602 683 682 
f 603 604 684 
f 603 684 683 
f 604 605 685 
f 604 685 684 
f 605 606 686 
f 605 686 685 
f 606 607 687 
f 606 687 686 
f 607 608 688 
f 607 688 687 
f 608 609 689 
f 608 689 688 
f 609 610 690 
f 609 690 689 
f 610 611 691 
f 610 691 690 
f 611 612 692 
f 611 692 691 
f 612 613 693 
f 612 693 692 
f 613 614 694 
f 613 694 693 
f 614 615 695 
f 614 695 694 
f 615 616 696 
f 615 696 695 
f 616 617 697 
f 616 697 696 
f 617 618 698 
f 617 698 697 
f 618 619 699 
f 618 699 698 
f 619 620 700 
f 619 700 699 
f 620 621 701 
f 620 701 700 
f 621 622 702 
f 621 702 701 
f 622 623 703 
f 622 703 702 
f 623 624 704 
f 623 704 703 
f 624 625 705 
f 624 705 704 
f 625 626 706 
f 625 706 705 
f 626 627 707 
f 626 707 706 
f 627 628 708 
f 627 708 707 
f 628 629 709 
f 628 709 708 
f 629 630 710 
f 629 710 709 
f 630 631 711 
f 630 711 710 
f 631 632 712 
f 631 712 711 
f 632 633 713 
f 632 713 712 
f 633 634 714 
f 633 714 713 
f 634 651 715 
f 634 715 714 
f 635 682 716 
f 635 716 636 
f 636 716 717 
f 636 717 637 
f 637 717 718 
f 637 718 638 
f 638 718 719 
f 638 719 639 
f 639 719 720 
f 639 720 640 
f 640 720 721 
f 640 721 641 
f 641 721 722 
f 641 722 642 
f 642 722 723 
f 642 723 643 
f 643 723 724 
f 643 724 644 
f 644 724 725 
f 644 725 645 
f 645 725 726 
f 645 726 646 
f 646 726 727 
f 646 727 647 
f 647 727 728 
f 647 728 648 
f 648 728 730 
f 648 730 649 
f 649 730 731 
f 649 731 650 
f 650 729 652 
f 650 731 729 
f 651 653 732 
f 651 732 715 
f 652 729 733 
f 652 733 654 
f 653 657 734 
f 653 734 732 
f 654 733 735 
f 654 735 655 
f 655 735 736 
f 655 736 656 
f 656 736 737 
f 656 737 659 
f 657 658 738 
f 657 738 734 
f 658 663 739 
f 658 739 738 
f 659 737 740 
f 659 740 660 
f 660 740 741 
f 660 741 661 
f 661 741 742 
f 661 742 662 
f 662 742 743 
f 662 743 666 
f 663 664 744 
f 663 744 739 
f 664 665 745 
f 664 745 744 
f 665 668 746 
f 665 746 745 
f 666 743 747 
f 666 747 667 
f 667 747 748 
f 667 748 670 
f 668 669 749 
f 668 749 746 
f 669 676 750 
f 669 750 749 
f 670 748 751 
f 670 751 671 
f 671 751 752 
f 671 752 672 
f 672 752 753 
f 672 753 673 
f 673 753 754 
f 673 754 674 
f 674 754 755 
f 674 755 675 
f 675 755 756 
f 675 756 678 
f 676 677 757 
f 676 757 750 
f 677 680 758 
f 677 758 757 
f 678 756 759 
f 678 759 679 
f 679 759 760 
f 679 760 681 
f 680 681 761 
f 680 761 758 
f 681 760 761 
f 682 683 763 
f 682 762 716 
f 682 763 762 
f 683 684 764 
f 683 764 763 
f 684 685 765 
f 684 765 764 
f 685 686 766 
f 685 766 765 
f 686 687 767 
f 686 767 766 
f 687 688 768 
f 687 768 767 
f 688 689 769 
f 688 769 768 
f 689 690 770 
f 689 770 769 
f 690 691 771 
f 690 771 770 
f 691 692 772 
f 691 772 771 
f 692 693 773 
f 692 773 772 
f 693 694 774 
f 693 774 773 
f 694 695 775 
f 694 775 774 
f 695 696 776 
f 695 776 775 
f 696 697 777 
f 696 777 776 
f 697 698 778 
f 697 778 777 
f 698 699 779 
f 698 779 778 
f 699 700 780 
f 699 780 779 
f 700 701 781 
f 700 781 780 
f 701 702 782 
f 701 782 781 
f 702 703 783 
f 702 783 782 
f 703 704 784 
f 703 784 783 
f 704 705 785 
f 704 785 784 
f 705 706 786 
f 705 786 785 
f 706 707 787 
f 706 787 786 
f 707 708 788 
f 707 788 787 
f 708 709 789 
f 708 789 788 
f 709 710 790 
f 709 790 789 
f 710 711 791 
f 710 791 790 
f 711 712 792 
f 711 792 791 
f 712 713 793 
f 712 793 792 
f 713 714 795 
f 713 795 793 
f 714 715 796 
f 714 796 795 
f 715 732 794 
f 715 794 796 
f 716 762 797 
f 716 797 717 
f 717 797 798 
f 717 798 718 
f 718 798 799 
f 718 799 719 
f 719 799 800 
f 719 800 720 
f 720 800 801 
f 720 801 721 
f 721 801 802 
f 721 802 722 
f 722 802 803 
f 722 803 723 
f 723 803 804 
f 723 804 724 
f 724 804 805 
f 724 805 725 
f 725 805 806 
f 725 806 726 
f 726 806 807 
f 726 807 727 
f 727 807 808 
f 727 808 728 
f 728 808 809 
f 728 809 730 
f 729 731 811 
f 729 810 733 
f 729 811 810 
f 730 809 812 
f 730 812 731 
f 731 812 811 
f 732 734 813 
f 732 813 794 
f 733 810 814 
f 733 814 735 
f 734 738 815 
f 734 815 813 
f 735 814 816 
f 735 816 736 
f 736 816 817 
f 736 817 737 
f 737 817 818 
f 737 818 740 
f 738 739 819 
f 738 819 815 
f 739 744 820 
f 739 820 819 
f 740 818 821 
f 740 821 741 
f 741 821 822 
f 741 822 742 
f 742 822 823 
f 742 823 743 
f 743 823 824 
f 743 824 747 
f 744 745 825 
f 744 825 820 
f 745 746 826 
f 745 826 825 
f 746 749 827 
f 746 827 826 
f 747 824 828 
f 747 828 748 
f 748 828 829 
f 748 829 751 
f 749 750 830 
f 749 830 827 
f 750 757 831 
f 750 831 830 
f 751 829 832 
f 751 832 752 
f 752 832 833 
f 752 833 753 
f 753 833 834 
f 753 834 754 
f 754 834 835 
f 754 835 755 
f 755 835 836 
f 755 836 756 
f 756 836 837 
f 756 837 759 
f 757 758 838 
f 757 838 831 
f 758 761 839 
f 758 839 838 
f 759 837 840 
f 759 840 760 
f 760 840 841 
f 760 841 761 
f 761 841 839 
f 762 763 843 
f 762 842 797 
f 762 843 842 
f 763 764 844 
f 763 844 843 
f 764 765 845 
f 764 845 844 
f 765 766 846 
f 765 846 845 
f 766 767 847 
f 766 847 846 
f 767 768 848 
f 767 848 847 
f 768 769 849 
f 768 849 848 
f 769 770 850 
f 769 850 849 
f 770 771 851 
f 770 851 850 
f 771 772 852 
f 771 852 851 
f 772 773 853 
f 772 853 852 
f 773 774 854 
f 773 854 853 
f 774 775 855 
f 774 855 854 
f 775 776 856 
f 775 856 855 
f 776 777 857 
f 776 857 856 
f 777 778 858 
f 777 858 857 
f 778 779 859 
f 778 859 858 
f 779 780 860 
f 779 860 859 
f 780 781 861 
f 780 861 860 
f 781 782 862 
f 781 862 861 
f 782 783 863 
f 782 863 862 
f 783 784 864 
f 783 864 863 
f 784 785 865 
f 784 865 864 
f 785 786 866 
f 785 866 865 
f 786 787 867 
f 786 867 866 
f 787 788 868 
f 787 868 867 
f 788 789 869 
f 788 869 868 
f 789 790 870 
f 789 870 869 
f 790 791 871 
f 790 871 870 
f 791 792 872 
f 791 872 871 
f 792 793 873 
f 792 873 872 
f 793 795 874 
f 793 874 873 
f 794 813 875 
f 794 875 876 
f 794 876 796 
f 795 796 877 
f 795 877 874 
f 796 876 877 
f 797 842 878 
f 797 878 798 
f 798 878 879 
f 798 879 799 
f 799 879 880 
f 799 880 800 
f 800 880 881 
f 800 881 801 
f 801 881 882 
f 801 882 802 
f 802 882 883 
f 802 883 803 
f 803 883 884 
f 803 884 804 
f 804 884 885 
f 804 885 805 
f 805 885 886 
f 805 886 806 
f 806 886 887 
f 806 887 807 
f 807 887 888 
f 807 888 808 
f 808 888 889 
f 808 889 809 
f 809 889 890 
f 809 890 812 
f 810 811 892 
f 810 891 814 
f 810 892 891 
f 811 812 893 
f 811 893 892 
f 812 890 893 
f 813 815 894 
f 813 894 875 
f 814 891 895 
f 814 895 816 
f 815 819 896 
f 815 896 894 
f 816 895 897 
f 816 897 817 
f 817 897 898 
f 817 898 818 
f 818 898 899 
f 818 899 821 
f 819 820 900 
f 819 900 896 
f 820 825 901 
f 820 901 900 
f 821 899 902 
f 821 902 822 
f 822 902 903 
f 822 903 823 
f 823 903 904 
f 823 904 824 
f 824 904 905 
f 824 905 828 
f 825 826 906 
f 825 906 901 
f 826 827 907 
f 826 907 906 
f 827 830 908 
f 827 908 907 
f 828 905 909 
f 828 909 829 
f 829 909 910 
f 829 910 832 
f 830 831 911 
f 830 911 908 
f 831 838 912 
f 831 912 911 
f 832 910 913 
f 832 913 833 
f 833 913 914 
f 833 914 834 
f 834 914 915 
f 834 915 835 
f 835 915 916 
f 835 916 836 
f 836 916 917 
f 836 917 837 
f 837 917 918 
f 837 918 840 
f 838 839 919 
f 838 919 912 
f 839 841 920 
f 839 920 919 
f 840 918 921 
f 840 921 841 
f 841 921 920 
f 842 843 923 
f 842 922 878 
f 842 923 922 
f 843 844 924 
f 843 924 923 
f 844 845 925 
f 844 925 924 
f 845 846 926 
f 845 926 925 
f 846 847 927 
f 846 927 926 
f 847 848 928 
f 847 928 927 
f 848 849 929 
f 848 929 928 
f 849 850 930 
f 849 930 929 
f 850 851 931 
f 850 931 930 
f 851 852 932 
f 851 932 931 
f 852 853 933 
f 852 933 932 
f 853 854 934 
f 853 934 933 
f 854 855 935 
f 854 935 934 
f 855 856 936 
f 855 936 935 
f 856 857 937 
f 856 937 936 
f 857 858 938 
f 857 938 937 
f 858 859 939 
f 858 939 938 
f 859 860 940 
f 859 940 939 
f 860 861 942 
f 860 942 940 
f 861 862 941 
f 861 941 942 
f 862 863 943 
f 862 943 941 
f 863 864 944 
f 863 944 943 
f 864 865 945 
f 864 945 944 
f 865 866 946 
f 865 946 945 
f 866 867 947 
f 866 947 946 
f 867 868 948 
f 867 948 947 
f 868 869 949 
f 868 949 948 
f 869 870 950 
f 869 950 949 
f 870 871 951 
f 870 951 950 
f 871 872 952 
f 871 952 951 
f 872 873 953 
f 872 953 952 
f 873 874 954 
f 873 954 953 
f 874 877 955 
f 874 955 954 
f 875 894 956 
f 875 956 957 
f 875 957 876 
f 876 957 958 
f 876 958 877 
f 877 958 955 
f 878 922 959 
f 878 959 879 
f 879 959 960 
f 879 960 880 
f 880 960 961 
f 880 961 881 
f 881 961 962 
f 881 962 882 
f 882 962 963 
f 882 963 883 
f 883 963 964 
f 883 964 884 
f 884 964 965 
f 884 965 885 
f 885 965 966 
f 885 966 886 
f 886 966 967 
f 886 967 887 
f 887 967 968 
f 887 968 888 
f 888 968 969 
f 888 969 889 
f 889 969 970 
f 889 970 890 
f 890 970 971 
f 890 971 893 
f 891 892 973 
f 891 972 895 
f 891 973 972 
f 892 893 974 
f 892 974 973 
f 893 971 974 
f 894 896 975 
f 894 975 956 
f 895 972 976 
f 895 976 897 
f 896 900 977 
f 896 977 975 
f 897 976 978 
f 897 978 898 
f 898 978 979 
f 898 979 899 
f 899 979 980 
f 899 980 902 
f 900 901 981 
f 900 981 977 
f 901 906 982 
f 901 982 981 
f 902 980 983 
f 902 983 903 
f 903 983 984 
f 903 984 904 
f 904 984 985 
f 904 985 905 
f 905 985 986 
f 905 986 909 
f 906 907 987 
f 906 987 982 
f 907 908 988 
f 907 988 987 
f 908 911 989 
f 908 989 988 
f 909 986 990 
f 909 990 910 
f 910 990 991 
f 910 991 913 
f 911 912 992 
f 911 992 989 
f 912 919 993 
f 912 993 992 
f 913 991 994 
f 913 994 914 
f 914 994 995 
f 914 995 915 
f 915 995 996 
f 915 996 916 
f 916 996 997 
f 916 997 917 
f 917 997 998 
f 917 998 918 
f 918 998 999 
f 918 999 921 
f 919 920 1000 
f 919 1000 993 
f 920 921 1001 
f 920 1001 1000 
f 921 999 1001 
f 922 923 1003 
f 922 1002 959 
f 922 1003 1002 
f 923 924 1004 
f 923 1004 1003 
f 924 925 1005 
f 924 1005 1004 
f 925 926 1006 
f 925 1006 1005 
f 926 927 1007 
f 926 1007 1006 
f 927 928 1008 
f 927 1008 1007 
f 928 929 1009 
f 928 1009 1008 
f 929 930 1010 
f 929 1010 1009 
f 930 931 1011 
f 930 1011 1010 
f 931 932 1012 
f 931 1012 1011 
f 932 933 1013 
f 932 1013 1012 
f 933 934 1014 
f 933 1014 1013 
f 934 935 1015 
f 934 1015 1014 
f 935 936 1016 
f 935 1016 1015 
f 936 937 1017 
f 936 1017 1016 
f 937 938 1018 
f 937 1018 1017 
f 938 939 1019 
f 938 1019 1018 
f 939 940 1020 
f 939 1020 1019 
f 940 942 1022 
f 940 1022 1020 
f 941 943 1021 
f 941 1021 1023 
f 941 1023 942 
f 942 1023 1022 
f 943 944 1024 
f 943 1024 1021 
f 944 945 1025 
f 944 1025 1024 
f 945 946 1026 
f 945 1026 1025 
f 946 947 1027 
f 946 1027 1026 
f 947 948 1028 
f 947 1028 1027 
f 948 949 1029 
f 948 1029 1028 
f 949 950 1030 
f 949 1030 1029 
f 950 951 1031 
f 950 1031 1030 
f 951 952 1032 
f 951 1032 1031 
f 952 953 1033 
f 952 1033 1032 
f 953 954 1035 
f 953 1035 1033 
f 954 955 1036 
f 954 1036 1035 
f 955 958 1037 
f 955 1037 1036 
f 956 975 1034 
f 956 1034 1038 
f 956 1038 957 
f 957 1038 1039 
f 957 1039 958 
f 958 1039 1037 
f 959 1002 1040 
f 959 1040 960 
f 960 1040 1041 
f 960 1041 961 
f 961 1041 1042 
f 961 1042 962 
f 962 1042 1043 
f 962 1043 963 
f 963 1043 1044 
f 963 1044 964 
f 964 1044 1045 
f 964 1045 965 
f 965 1045 1046 
f 965 1046 966 
f 966 1046 1047 
f 966 1047 967 
f 967 1047 1048 
f 967 1048 968 
f 968 1048 1049 
f 968 1049 969 
f 969 1049 1050 
f 969 1050 970 
f 970 1050 1051 
f 970 1051 971 
f 971 1051 1052 
f 971 1052 974 
f 972 973 1054 
f 972 1053 976 
f 972 1054 1053 
f 973 974 1055 
f 973 1055 1054 
f 974 1052 1055 
f 975 977 1056 
f 975 1056 1034 
f 976 1053 1057 
f 976 1057 978 
f 977 981 1058 
f 977 1058 1056 
f 978 1057 1059 
f 978 1059 979 
f 979 1059 1060 
f 979 1060 980 
f 980 1060 1061 
f 980 1061 983 
f 981 982 1062 
f 981 1062 1058 
f 982 987 1063 
f 982 1063 1062 
f 983 1061 1064 
f 983 1064 984 
f 984 1064 1065 
f 984 1065 985 
f 985 1065 1066 
f 985 1066 986 
f 986 1066 1067 
f 986 1067 990 
f 987 988 1068 
f 987 1068 1063 
f 988 989 1069 
f 988 1069 1068 
f 989 992 1070 
f 989 1070 1069 
f 990 1067 1071 
f 990 1071 991 
f 991 1071 1072 
f 991 1072 994 
f 992 993 1073 
f 992 1073 1070 
f 993 1000 1074 
f 993 1074 1073 
f 994 1072 1075 
f 994 1075 995 
f 995 1075 1076 
f 995 1076 996 
f 996 1076 1077 
f 996 1077 997 
f 997 1077 1078 
f 997 1078 998 
f 998 1078 1079 
f 998 1079 999 
f 999 1079 1080 
f 999 1080 1001 
f 1000 1001 1081 
f 1000 1081 1074 
f 1001 1080 1081 
f 1002 1003 1083 
f 1002 1082 1040 
f 1002 1083 1082 
f 1003 1004 1084 
f 1003 1084 1083 
f 1004 1005 1085 
f 1004 1085 1084 
f 1005 1006 1086 
f 1005 1086 1085 
f 1006 1007 1087 
f 1006 1087 1086 
f 1007 1008 1088 
f 1007 1088 1087 
f 1008 1009 1089 
f 1008 1089 1088 
f 1009 1010 1090 
f 1009 1090 1089 
f 1010 1011 1091 
f 1010 1091 1090 
f 1011 1012 1092 
f 1011 1092 1091 
f 1012 1013 1093 
f 1012 1093 1092 
f 1013 1014 1094 
f 1013 1094 1093 
f 1014 1015 1095 
f 1014 1095 1094 
f 1015 1016 1096 
f 1015 1096 1095 
f 1016 1017 1097 
f 1016 1097 1096 
f 1017 1018 1098 
f 1017 1098 1097 
f 1018 1019 1099 
f 1018 1099 1098 
f 1019 1020 1100 
f 1019 1100 1099 
f 1020 1022 1102 
f 1020 1102 1100 
f 1021 1024 1101 
f 1021 1101 1103 
f 1021 1103 1023 
f 1022 1023 1104 
f 1022 1104 1102 
f 1023 1103 1104 
f 1024 1025 1105 
f 1024 1105 1101 
f 1025 1026 1106 
f 1025 1106 1105 
f 1026 1027 1107 
f 1026 1107 1106 
f 1027 1028 1108 
f 1027 1108 1107 
f 1028 1029 1109 
f 1028 1109 1108 
f 1029 1030 1110 
f 1029 1110 1109 
f 1030 1031 1111 
f 1030 1111 1110 
f 1031 1032 1112 
f 1031 1112 1111 
f 1032 1033 1113 
f 1032 1113 1112 
f 1033 1035 1114 
f 1033 1114 1113 
f 1034 1056 1115 
f 1034 1115 1116 
f 1034 1116 1038 
f 1035 1036 1117 
f 1035 1117 1114 
f 1036 1037 1118 
f 1036 1118 1117 
f 1037 1039 1119 
f 1037 1119 1118 
f 1038 1116 1120 
f 1038 1120 1039 
f 1039 1120 1119 
f 1040 1082 1121 
f 1040 1121 1041 
f 1041 1121 1122 
f 1041 1122 1042 
f 1042 1122 1123 
f 1042 1123 1043 
f 1043 1123 1124 
f 1043 1124 1044 
f 1044 1124 1125 
f 1044 1125 1045 
f 1045 1125 1126 
f 1045 1126 1046 
f 1046 1126 1127 
f 1046 1127 1047 
f 1047 1127 1128 
f 1047 1128 1048 
f 1048 1128 1129 
f 1048 1129 1049 
f 1049 1129 1130 
f 1049 1130 1050 
f 1050 1130 1131 
f 1050 1131 1051 
f 1051 1131 1132 
f 1051 1132 1052 
f 1052 1132 1133 
f 1052 1133 1055 
f 1053 1054 1135 
f 1053 1134 1057 
f 1053 1135 1134 
f 1054 1055 1136 
f 1054 1136 1135 
f 1055 1133 1136 
f 1056 1058 1137 
f 1056 1137 1115 
f 1057 1134 1138 
f 1057 1138 1059 
f 1058 1062 1139 
f 1058 1139 1137 
f 1059 1138 1140 
f 1059 1140 1060 
f 1060 1140 1141 
f 1060 1141 1061 
f 1061 1141 1142 
f 1061 1142 1064 
f 1062 1063 1143 
f 1062 1143 1139 
f 1063 1068 1144 
f 1063 1144 1143 
f 1064 1142 1145 
f 1064 1145 1065 
f 1065 1145 1146 
f 1065 1146 1066 
f 1066 1146 1147 
f 1066 1147 1067 
f 1067 1147 1148 
f 1067 1148 1071 
f 1068 1069 1149 
f 1068 1149 1144 
f 1069 1070 1150 
f 1069 1150 1149 
f 1070 1073 1151 
f 1070 1151 1150 
f 1071 1148 1152 
f 1071 1152 1072 
f 1072 1152 1153 
f 1072 1153 1075 
f 1073 1074 1154 
f 1073 1154 1151 
f 1074 1081 1155 
f 1074 1155 1154 
f 1075 1153 1156 
f 1075 1156 1076 
f 1076 1156 1157 
f 1076 1157 1077 
f 1077 1157 1158 
f 1077 1158 1078 
f 1078 1158 1159 
f 1078 1159 1079 
f 1079 1159 1160 
f 1079 1160 1080 
f 1080 1160 1161 
f 1080 1161 1081 
f 1081 1161 1155 
f 1082 1083 1163 
f 1082 1162 1121 
f 1082 1163 1162 
f 1083 1084 1164 
f 1083 1164 1163 
f 1084 1085 1165 
f 1084 1165 1164 
f 1085 1086 1166 
f 1085 1166 1165 
f 1086 1087 1167 
f 1086 1167 1166 
f 1087 1088 1168 
f 1087 1168 1167 
f 1088 1089 1169 
f 1088 1169 1168 
f 1089 1090 1170 
f 1089 1170 1169 
f 1090 1091 1171 
f 1090 1171 1170 
f 1091 1092 1172 
f 1091 1172 1171 
f 1092 1093 1173 
f 1092 1173 1172 
f 1093 1094 1174 
f 1093 1174 1173 
f 1094 1095 1175 
f 1094 1175 1174 
f 1095 1096 1176 
f 1095 1176 1175 
f 1096 1097 1177 
f 1096 1177 1176 
f 1097 1098 1178 
f 1097 1178 1177 
f 1098 1099 1179 
f 1098 1179 1178 
f 1099 1100 1181 
f 1099 1181 1179 
f 1100 1102 1182 
f 1100 1182 1181 
f 1101 1105 1180 
f 1101 1180 1183 
f 1101 1183 1103 
f 1102 1104 1184 
f 1102 1184 1182 
f 1103 1183 1185 
f 1103 1185 1104 
f 1104 1185 1184 
f 1105 1106 1186 
f 1105 1186 1180 
f 1106 1107 1187 
f 1106 1187 1186 
f 1107 1108 1188 
f 1107 1188 1187 
f 1108 1109 1189 
f 1108 1189 1188 
f 1109 1110 1190 
f 1109 1190 1189 
f 1110 1111 1191 
f 1110 1191 1190 
f 1111 1112 1193 
f 1111 1193 1191 
f 1112 1113 1194 
f 1112 1194 1193 
f 1113 1114 1195 
f 1113 1195 1194 
f 1114 1117 1196 
f 1114 1196 1195 
f 1115 1137 1192 
f 1115 1192 1197 
f 1115 1197 1116 
f 1116 1197 1198 
f 1116 1198 1120 
f 1117 1118 1199 
f 1117 1199 1196 
f 1118 1119 1200 
f 1118 1200 1199 
f 1119 1120 1201 
f 1119 1201 1200 
f 1120 1198 1201 
f 1121 1162 1202 
f 1121 1202 1122 
f 1122 1202 1203 
f 1122 1203 1123 
f 1123 1203 1204 
f 1123 1204 1124 
f 1124 1204 1205 
f 1124 1205 1125 
f 1125 1205 1206 
f 1125 1206 1126 
f 1126 1206 1207 
f 1126 1207 1127 
f 1127 1207 1208 
f 1127 1208 1128 
f 1128 1208 1209 
f 1128 1209 1129 
f 1129 1209 1210 
f 1129 1210 1130 
f 1130 1210 1211 
f 1130 1211 1131 
f 1131 1211 1212 
f 1131 1212 1132 
f 1132 1212 1213 
f 1132 1213 1133 
f 1133 1213 1214 
f 1133 1214 1136 
f 1134 1135 1216 
f 1134 1215 1138 
f 1134 1216 1215 
f 1135 1136 1217 
f 1135 1217 1216 
f 1136 1214 1217 
f 1137 1139 1218 
f 1137 1218 1192 
f 1138 1215 1219 
f 1138 1219 1140 
f 1139 1143 1220 
f 1139 1220 1218 
f 1140 1219 1221 
f 1140 1221 1141 
f 1141 1221 1222 
f 1141 1222 1142 
f 1142 1222 1223 
f 1142 1223 1145 
f 1143 1144 1224 
f 1143 1224 1220 
f 1144 1149 1225 
f 1144 1225 1224 
f 1145 1223 1226 
f 1145 1226 1146 
f 1146 1226 1227 
f 1146 1227 1147 
f 1147 1227 1228 
f 1147 1228 1148 
f 1148 1228 1229 
f 1148 1229 1152 
f 1149 1150 1230 
f 1149 1230 1225 
f 1150 1151 1231 
f 1150 1231 1230 
f 1151 1154 1232 
f 1151 1232 1231 
f 1152 1229 1233 
f 1152 1233 1153 
f 1153 1233 1234 
f 1153 1234 1156 
f 1154 1155 1235 
f 1154 1235 1232 
f 1155 1161 1236 
f 1155 1236 1235 
f 1156 1234 1237 
f 1156 1237 1157 
f 1157 1237 1238 
f 1157 1238 1158 
f 1158 1238 1239 
f 1158 1239 1159 
f 1159 1239 1240 
f 1159 1240 1160 
f 1160 1240 1241 
f 1160 1241 1161 
f 1161 1241 1236 
f 1162 1163 1243 
f 1162 1242 1202 
f 1162 1243 1242 
f 1163 1164 1244 
f 1163 1244 1243 
f 1164 1165 1245 
f 1164 1245 1244 
f 1165 1166 1246 
f 1165 1246 1245 
f 1166 1167 1247 
f 1166 1247 1246 
f 1167 1168 1249 
f 1167 1249 1247 
f 1168 1169 1250 
f 1168 1250 1249 
f 1169 1170 1248 
f 1169 1248 1250 
f 1170 1171 1251 
f 1170 1251 1248 
f 1171 1172 1252 
f 1171 1252 1251 
f 1172 1173 1253 
f 1172 1253 1252 
f 1173 1174 1254 
f 1173 1254 1253 
f 1174 1175 1255 
f 1174 1255 1254 
f 1175 1176 1256 
f 1175 1256 1255 
f 1176 1177 1257 
f 1176 1257 1256 
f 1177 1178 1258 
f 1177 1258 1257 
f 1178 1179 1259 
f 1178 1259 1258 
f 1179 1181 1261 
f 1179 1261 1259 
f 1180 1186 1260 
f 1180 1260 1262 
f 1180 1262 1183 
f 1181 1182 1263 
f 1181 1263 1261 
f 1182 1184 1264 
f 1182 1264 1263 
f 1183 1262 1265 
f 1183 1265 1185 
f 1184 1185 1266 
f 1184 1266 1264 
f 1185 1265 1266 
f 1186 1187 1267 
f 1186 1267 1260 
f 1187 1188 1268 
f 1187 1268 1267 
f 1188 1189 1269 
f 1188 1269 1268 
f 1189 1190 1270 
f 1189 1270 1269 
f 1190 1191 1271 
f 1190 1271 1270 
f 1191 1193 1272 
f 1191 1272 1271 
f 1192 1218 1273 
f 1192 1273 1274 
f 1192 1274 1197 
f 1193 1194 1275 
f 1193 1275 1272 
f 1194 1195 1276 
f 1194 1276 1275 
f 1195 1196 1277 
f 1195 1277 1276 
f 1196 1199 1278 
f 1196 1278 1277 
f 1197 1274 1279 
f 1197 1279 1198 
f 1198 1279 1280 
f 1198 1280 1201 
f 1199 1200 1281 
f 1199 1281 1278 
f 1200 1201 1282 
f 1200 1282 1281 
f 1201 1280 1282 
f 1202 1242 1283 
f 1202 1283 1203 
f 1203 1283 1284 
f 1203 1284 1204 
f 1204 1284 1285 
f 1204 1285 1205 
f 1205 1285 1286 
f 1205 1286 1206 
f 1206 1286 1287 
f 1206 1287 1207 
f 1207 1287 1288 
f 1207 1288 1208 
f 1208 1288 1289 
f 1208 1289 1209 
f 1209 1289 1290 
f 1209 1290 1210 
f 1210 1290 1291 
f 1210 1291 1211 
f 1211 1291 1292 
f 1211 1292 1212 
f 1212 1292 1293 
f 1212 1293 1213 
f 1213 1293 1294 
f 1213 1294 1214 
f 1214 1294 1296 
f 1214 1296 1217 
f 1215 1216 1297 
f 1215 1295 1219 
f 1215 1297 1295 
f 1216 1217 1298 
f 1216 1298 1297 
f 1217 1296 1298 
f 1218 1220 1299 
f 1218 1299 1273 
f 1219 1295 1300 
f 1219 1300 1221 
f 1220 1224 1301 
f 1220 1301 1299 
f 1221 1300 1302 
f 1221 1302 1222 
f 1222 1302 1303 
f 1222 1303 1223 
f 1223 1303 1304 
f 1223 1304 1226 
f 1224 1225 1305 
f 1224 1305 1301 
f 1225 1230 1306 
f 1225 1306 1305 
f 1226 1304 1307 
f 1226 1307 1227 
f 1227 1307 1308 
f 1227 1308 1228 
f 1228 1308 1309 
f 1228 1309 1229 
f 1229 1309 1310 
f 1229 1310 1233 
f 1230 1231 1311 
f 1230 1311 1306 
f 1231 1232 1312 
f 1231 1312 1311 
f 1232 1235 1313 
f 1232 1313 1312 
f 1233 1310 1314 
f 1233 1314 1234 
f 1234 1314 1315 
f 1234 1315 1237 
f 1235 1236 1316 
f 1235 1316 1313 
f 1236 1241 1317 
f 1236 1317 1316 
f 1237 1315 1318 
f 1237 1318 1238 
f 1238 1318 1319 
f 1238 1319 1239 
f 1239 1319 1320 
f 1239 1320 1240 
f 1240 1320 1321 
f 1240 1321 1241 
f 1241 1321 1317 
f 1242 1243 1323 
f 1242 1322 1283 
f 1242 1323 1322 
f 1243 1244 1324 
f 1243 1324 1323 
f 1244 1245 1325 
f 1244 1325 1324 
f 1245 1246 1326 
f 1245 1326 1325 
f 1246 1247 1327 
f 1246 1327 1326 
f 1247 1249 1328 
f 1247 1328 1327 
f 1248 1251 1329 
f 1248 1329 1330 
f 1248 1330 1250 
f 1249 1250 1331 
f 1249 1331 1328 
f 1250 1330 1331 
f 1251 1252 1332 
f 1251 1332 1329 
f 1252 1253 1333 
f 1252 1333 1332 
f 1253 1254 1334 
f 1253 1334 1333 
f 1254 1255 1335 
f 1254 1335 1334 
f 1255 1256 1336 
f 1255 1336 1335 
f 1256 1257 1337 
f 1256 1337 1336 
f 1257 1258 1339 
f 1257 1339 1337 
f 1258 1259 1340 
f 1258 1340 1339 
f 1259 1261 1341 
f 1259 1341 1340 
f 1260 1267 1338 
f 1260 1338 1342 
f 1260 1342 1262 
f 1261 1263 1343 
f 1261 1343 1341 
f 1262 1342 1344 
f 1262 1344 1265 
f 1263 1264 1345 
f 1263 1345 1343 
f 1264 1266 1346 
f 1264 1346 1345 
f 1265 1344 1347 
f 1265 1347 1266 
f 1266 1347 1346 
f 1267 1268 1348 
f 1267 1348 1338 
f 1268 1269 1349 
f 1268 1349 1348 
f 1269 1270 1350 
f 1269 1350 1349 
f 1270 1271 1351 
f 1270 1351 1350 
f 1271 1272 1352 
f 1271 1352 1351 
f 1272 1275 1354 
f 1272 1354 1352 
f 1273 1299 1353 
f 1273 1353 1355 
f 1273 1355 1274 
f 1274 1355 1356 
f 1274 1356 1279 
f 1275 1276 1357 
f 1275 1357 1354 
f 1276 1277 1358 
f 1276 1358 1357 
f 1277 1278 1359 
f 1277 1359 1358 
f 1278 1281 1360 
f 1278 1360 1359 
f 1279 1356 1361 
f 1279 1361 1280 
f 1280 1361 1362 
f 1280 1362 1282 
f 1281 1282 1363 
f 1281 1363 1360 
f 1282 1362 1363 
f 1283 1322 1364 
f 1283 1364 1284 
f 1284 1364 1365 
f 1284 1365 1285 
f 1285 1365 1366 
f 1285 1366 1286 
f 1286 1366 1367 
f 1286 1367 1287 
f 1287 1367 1368 
f 1287 1368 1288 
f 1288 1368 1369 
f 1288 1369 1289 
f 1289 1369 1370 
f 1289 1370 1290 
f 1290 1370 1371 
f 1290 1371 1291 
f 1291 1371 1372 
f 1291 1372 1292 
f 1292 1372 1373 
f 1292 1373 1293 
f 1293 1373 1374 
f 1293 1374 1294 
f 1294 1374 1376 
f 1294 1376 1296 
f 1295 1297 1377 
f 1295 1375 1300 
f 1295 1377 1375 
f 1296 1376 1378 
f 1296 1378 1298 
f 1297 1298 1379 
f 1297 1379 1377 
f 1298 1378 1379 
f 1299 1301 1380 
f 1299 1380 1353 
f 1300 1375 1381 
f 1300 1381 1302 
f 1301 1305 1382 
f 1301 1382 1380 
f 1302 1381 1383 
f 1302 1383 1303 
f 1303 1383 1384 
f 1303 1384 1304 
f 1304 1384 1385 
f 1304 1385 1307 
f 1305 1306 1386 
f 1305 1386 1382 
f 1306 1311 1387 
f 1306 1387 1386 
f 1307 1385 1388 
f 1307 1388 1308 
f 1308 1388 1389 
f 1308 1389 1309 
f 1309 1389 1390 
f 1309 1390 1310 
f 1310 1390 1391 
f 1310 1391 1314 
f 1311 1312 1392 
f 1311 1392 1387 
f 1312 1313 1393 
f 1312 1393 1392 
f 1313 1316 1394 
f 1313 1394 1393 
f 1314 1391 1395 
f 1314 1395 1315 
f 1315 1395 1396 
f 1315 1396 1318 
f 1316 1317 1397 
f 1316 1397 1394 
f 1317 1321 1398 
f 1317 1398 1397 
f 1318 1396 1399 
f 1318 1399 1319 
f 1319 1399 1400 
f 1319 1400 1320 
f 1320 1400 1401 
f 1320 1401 1321 
f 1321 1401 1398 
f 1322 1323 1403 
f 1322 1402 1364 
f 1322 1403 1402 
f 1323 1324 1404 
f 1323 1404 1403 
f 1324 1325 1405 
f 1324 1405 1404 
f 1325 1326 1406 
f 1325 1406 1405 
f 1326 1327 1407 
f 1326 1407 1406 
f 1327 1328 1408 
f 1327 1408 1407 
f 1328 1331 1409 
f 1328 1409 1408 
f 1329 1332 1410 
f 1329 1410 1411 
f 1329 1411 1330 
f 1330 1411 1412 
f 1330 1412 1331 
f 1331 1412 1409 
f 1332 1333 1413 
f 1332 1413 1410 
f 1333 1334 1414 
f 1333 1414 1413 
f 1334 1335 1415 
f 1334 1415 1414 
f 1335 1336 1416 
f 1335 1416 1415 
f 1336 1337 1418 
f 1336 1418 1416 
f 1337 1339 1419 
f 1337 1419 1418 
f 1338 1348 1417 
f 1338 1417 1420 
f 1338 1420 1342 
f 1339 1340 1421 
f 1339 1421 1419 
f 1340 1341 1422 
f 1340 1422 1421 
f 1341 1343 1423 
f 1341 1423 1422 
f 1342 1420 1424 
f 1342 1424 1344 
f 1343 1345 1425 
f 1343 1425 1423 
f 1344 1424 1426 
f 1344 1426 1347 
f 1345 1346 1427 
f 1345 1427 1425 
f 1346 1347 1428 
f 1346 1428 1427 
f 1347 1426 1428 
f 1348 1349 1429 
f 1348 1429 1417 
f 1349 1350 1430 
f 1349 1430 1429 
f 1350 1351 1431 
f 1350 1431 1430 
f 1351 1352 1432 
f 1351 1432 1431 
f 1352 1354 1433 
f 1352 1433 1432 
f 1353 1380 1434 
f 1353 1434 1435 
f 1353 1435 1355 
f 1354 1357 1436 
f 1354 1436 1433 
f 1355 1435 1437 
f 1355 1437 1356 
f 1356 1437 1438 
f 1356 1438 1361 
f 1357 1358 1439 
f 1357 1439 1436 
f 1358 1359 1440 
f 1358 1440 1439 
f 1359 1360 1441 
f 1359 1441 1440 
f 1360 1363 1442 
f 1360 1442 1441 
f 1361 1438 1443 
f 1361 1443 1362 
f 1362 1443 1444 
f 1362 1444 1363 
f 1363 1444 1442 
f 1364 1402 1445 
f 1364 1445 1365 
f 1365 1445 1446 
f 1365 1446 1366 
f 1366 1446 1447 
f 1366 1447 1367 
f 1367 1447 1448 
f 1367 1448 1368 
f 1368 1448 1449 
f 1368 1449 1369 
f 1369 1449 1450 
f 1369 1450 1370 
f 1370 1450 1451 
f 1370 1451 1371 
f 1371 1451 1452 
f 1371 1452 1372 
f 1372 1452 1453 
f 1372 1453 1373 
f 1373 1453 1454 
f 1373 1454 1374 
f 1374 1454 1455 
f 1374 1455 1376 
f 1375 1377 1457 
f 1375 1456 1381 
f 1375 1457 1456 
f 1376 1455 1458 
f 1376 1458 1378 
f 1377 1379 1459 
f 1377 1459 1457 
f 1378 1458 1460 
f 1378 1460 1379 
f 1379 1460 1459 
f 1380 1382 1461 
f 1380 1461 1434 
f 1381 1456 1462 
f 1381 1462 1383 
f 1382 1386 1463 
f 1382 1463 1461 
f 1383 1462 1464 
f 1383 1464 1384 
f 1384 1464 1465 
f 1384 1465 1385 
f 1385 1465 1466 
f 1385 1466 1388 
f 1386 1387 1467 
f 1386 1467 1463 
f 1387 1392 1468 
f 1387 1468 1467 
f 1388 1466 1469 
f 1388 1469 1389 
f 1389 1469 1470 
f 1389 1470 1390 
f 1390 1470 1471 
f 1390 1471 1391 
f 1391 1471 1472 
f 1391 1472 1395 
f 1392 1393 1473 
f 1392 1473 1468 
f 1393 1394 1474 
f 1393 1474 1473 
f 1394 1397 1475 
f 1394 1475 1474 
f 1395 1472 1476 
f 1395 1476 1396 
f 1396 1476 1477 
f 1396 1477 1399 
f 1397 1398 1478 
f 1397 1478 1475 
f 1398 1401 1479 
f 1398 1479 1478 
f 1399 1477 1480 
f 1399 1480 1400 
f 1400 1480 1481 
f 1400 1481 1401 
f 1401 1481 1479 
f 1402 1403 1483 
f 1402 1482 1445 
f 1402 1483 1482 
f 1403 1404 1484 
f 1403 1484 1483 
f 1404 1405 1485 
f 1404 1485 1484 
f 1405 1406 1486 
f 1405 1486 1485 
f 1406 1407 1488 
f 1406 1488 1486 
f 1407 1408 1489 
f 1407 1489 1488 
f 1408 1409 1490 
f 1408 1490 1489 
f 1409 1412 1491 
f 1409 1491 1490 
f 1410 1413 1487 
f 1410 1487 1492 
f 1410 1492 1411 
f 1411 1492 1493 
f 1411 1493 1412 
f 1412 1493 1491 
f 1413 1414 1494 
f 1413 1494 1487 
f 1414 1415 1495 
f 1414 1495 1494 
f 1415 1416 1496 
f 1415 1496 1495 
f 1416 1418 1497 
f 1416 1497 1496 
f 1417 1429 1498 
f 1417 1498 1499 
f 1417 1499 1420 
f 1418 1419 1500 
f 1418 1500 1497 
f 1419 1421 1501 
f 1419 1501 1500 
f 1420 1499 1502 
f 1420 1502 1424 
f 1421 1422 1503 
f 1421 1503 1501 
f 1422 1423 1504 
f 1422 1504 1503 
f 1423 1425 1505 
f 1423 1505 1504 
f 1424 1502 1506 
f 1424 1506 1426 
f 1425 1427 1507 
f 1425 1507 1505 
f 1426 1506 1508 
f 1426 1508 1428 
f 1427 1428 1509 
f 1427 1509 1507 
f 1428 1508 1509 
f 1429 1430 1510 
f 1429 1510 1498 
f 1430 1431 1511 
f 1430 1511 1510 
f 1431 1432 1512 
f 1431 1512 1511 
f 1432 1433 1513 
f 1432 1513 1512 
f 1433 1436 1514 
f 1433 1514 1513 
f 1434 1461 1515 
f 1434 1515 1516 
f 1434 1516 1435 
f 1435 1516 1517 
f 1435 1517 1437 
f 1436 1439 1518 
f 1436 1518 1514 
f 1437 1517 1519 
f 1437 1519 1438 
f 1438 1519 1520 
f 1438 1520 1443 
f 1439 1440 1521 
f 1439 1521 1518 
f 1440 1441 1522 
f 1440 1522 1521 
f 1441 1442 1523 
f 1441 1523 1522 
f 1442 1444 1524 
f 1442 1524 1523 
f 1443 1520 1525 
f 1443 1525 1444 
f 1444 1525 1524 
f 1445 1482 1526 
f 1445 1526 1446 
f 1446 1526 1527 
f 1446 1527 1447 
f 1447 1527 1528 
f 1447 1528 1448 
f 1448 1528 1529 
f 1448 1529 1449 
f 1449 1529 1530 
f 1449 1530 1450 
f 1450 1530 1531 
f 1450 1531 1451 
f 1451 1531 1532 
f 1451 1532 1452 
f 1452 1532 1533 
f 1452 1533 1453 
f 1453 1533 1534 
f 1453 1534 1454 
f 1454 1534 1536 
f 1454 1536 1455 
f 1455 1536 1537 
f 1455 1537 1458 
f 1456 1457 1538 
f 1456 1535 1462 
f 1456 1538 1535 
f 1457 1459 1539 
f 1457 1539 1538 
f 1458 1537 1540 
f 1458 1540 1460 
f 1459 1460 1541 
f 1459 1541 1539 
f 1460 1540 1541 
f 1461 1463 1542 
f 1461 1542 1515 
f 1462 1535 1543 
f 1462 1543 1464 
f 1463 1467 1544 
f 1463 1544 1542 
f 1464 1543 1545 
f 1464 1545 1465 
f 1465 1545 1546 
f 1465 1546 1466 
f 1466 1546 1547 
f 1466 1547 1469 
f 1467 1468 1548 
f 1467 1548 1544 
f 1468 1473 1549 
f 1468 1549 1548 
f 1469 1547 1550 
f 1469 1550 1470 
f 1470 1550 1551 
f 1470 1551 1471 
f 1471 1551 1552 
f 1471 1552 1472 
f 1472 1552 1553 
f 1472 1553 1476 
f 1473 1474 1554 
f 1473 1554 1549 
f 1474 1475 1555 
f 1474 1555 1554 
f 1475 1478 1556 
f 1475 1556 1555 
f 1476 1553 1557 
f 1476 1557 1477 
f 1477 1557 1558 
f 1477 1558 1480 
f 1478 1479 1559 
f 1478 1559 1556 
f 1479 1481 1560 
f 1479 1560 1559 
f 1480 1558 1561 
f 1480 1561 1481 
f 1481 1561 1560 
f 1482 1483 1563 
f 1482 1562 1526 
f 1482 1563 1562 
f 1483 1484 1564 
f 1483 1564 1563 
f 1484 1485 1565 
f 1484 1565 1564 
f 1485 1486 1567 
f 1485 1567 1565 
f 1486 1488 1568 
f 1486 1568 1567 
f 1487 1494 1566 
f 1487 1566 1569 
f 1487 1569 1492 
f 1488 1489 1570 
f 1488 1570 1568 
f 1489 1490 1571 
f 1489 1571 1570 
f 1490 1491 1572 
f 1490 1572 1571 
f 1491 1493 1573 
f 1491 1573 1572 
f 1492 1569 1574 
f 1492 1574 1493 
f 1493 1574 1573 
f 1494 1495 1575 
f 1494 1575 1566 
f 1495 1496 1576 
f 1495 1576 1575 
f 1496 1497 1577 
f 1496 1577 1576 
f 1497 1500 1578 
f 1497 1578 1577 
f 1498 1510 1579 
f 1498 1579 1580 
f 1498 1580 1499 
f 1499 1580 1581 
f 1499 1581 1502 
f 1500 1501 1582 
f 1500 1582 1578 
f 1501 1503 1583 
f 1501 1583 1582 
f 1502 1581 1584 
f 1502 1584 1506 
f 1503 1504 1585 
f 1503 1585 1583 
f 1504 1505 1586 
f 1504 1586 1585 
f 1505 1507 1587 
f 1505 1587 1586 
f 1506 1584 1588 
f 1506 1588 1508 
f 1507 1509 1589 
f 1507 1589 1587 
f 1508 1588 1590 
f 1508 1590 1509 
f 1509 1590 1589 
f 1510 1511 1591 
f 1510 1591 1579 
f 1511 1512 1592 
f 1511 1592 1591 
f 1512 1513 1593 
f 1512 1593 1592 
f 1513 1514 1594 
f 1513 1594 1593 
f 1514 1518 1595 
f 1514 1595 1594 
f 1515 1542 1596 
f 1515 1596 1597 
f 1515 1597 1516 
f 1516 1597 1598 
f 1516 1598 1517 
f 1517 1598 1599 
f 1517 1599 1519 
f 1518 1521 1600 
f 1518 1600 1595 
f 1519 1599 1601 
f 1519 1601 1520 
f 1520 1601 1602 
f 1520 1602 1525 
f 1521 1522 1603 
f 1521 1603 1600 
f 1522 1523 1604 
f 1522 1604 1603 
f 1523 1524 1605 
f 1523 1605 1604 
f 1524 1525 1606 
f 1524 1606 1605 
f 1525 1602 1606 
f 1526 1562 1607 
f 1526 1607 1527 
f 1527 1607 1608 
f 1527 1608 1528 
f 1528 1608 1609 
f 1528 1609 1529 
f 1529 1609 1610 
f 1529 1610 1530 
f 1530 1610 1611 
f 1530 1611 1531 
f 1531 1611 1612 
f 1531 1612 1532 
f 1532 1612 1613 
f 1532 1613 1533 
f 1533 1613 1614 
f 1533 1614 1534 
f 1534 1614 1615 
f 1534 1615 1536 
f 1535 1538 1617 
f 1535 1616 1543 
f 1535 1617 1616 
f 1536 1615 1618 
f 1536 1618 1537 
f 1537 1618 1619 
f 1537 1619 1540 
f 1538 1539 1620 
f 1538 1620 1617 
f 1539 1541 1621 
f 1539 1621 1620 
f 1540 1619 1622 
f 1540 1622 1541 
f 1541 1622 1621 
f 1542 1544 1623 
f 1542 1623 1596 
f 1543 1616 1624 
f 1543 1624 1545 
f 1544 1548 1625 
f 1544 1625 1623 
f 1545 1624 1626 
f 1545 1626 1546 
f 1546 1626 1627 
f 1546 1627 1547 
f 1547 1627 1628 
f 1547 1628 1550 
f 1548 1549 1629 
f 1548 1629 1625 
f 1549 1554 1630 
f 1549 1630 1629 
f 1550 1628 1631 
f 1550 1631 1551 
f 1551 1631 1632 
f 1551 1632 1552 
f 1552 1632 1633 
f 1552 1633 1553 
f 1553 1633 1634 
f 1553 1634 1557 
f 1554 1555 1635 
f 1554 1635 1630 
f 1555 1556 1636 
f 1555 1636 1635 
f 1556 1559 1637 
f 1556 1637 1636 
f 1557 1634 1638 
f 1557 1638 1558 
f 1558 1638 1639 
f 1558 1639 1561 
f 1559 1560 1640 
f 1559 1640 1637 
f 1560 1561 1641 
f 1560 1641 1640 
f 1561 1639 1641 
f 1562 1563 1643 
f 1562 1642 1607 
f 1562 1643 1642 
f 1563 1564 1644 
f 1563 1644 1643 
f 1564 1565 1645 
f 1564 1645 1644 
f 1565 1567 1646 
f 1565 1646 1645 
f 1566 1575 1647 
f 1566 1647 1648 
f 1566 1648 1569 
f 1567 1568 1649 
f 1567 1649 1646 
f 1568 1570 1650 
f 1568 1650 1649 
f 1569 1648 1651 
f 1569 1651 1574 
f 1570 1571 1652 
f 1570 1652 1650 
f 1571 1572 1653 
f 1571 1653 1652 
f 1572 1573 1654 
f 1572 1654 1653 
f 1573 1574 1655 
f 1573 1655 1654 
f 1574 1651 1655 
f 1575 1576 1656 
f 1575 1656 1647 
f 1576 1577 1657 
f 1576 1657 1656 
f 1577 1578 1658 
f 1577 1658 1657 
f 1578 1582 1659 
f 1578 1659 1658 
f 1579 1591 1660 
f 1579 1660 1661 
f 1579 1661 1580 
f 1580 1661 1662 
f 1580 1662 1581 
f 1581 1662 1663 
f 1581 1663 1584 
f 1582 1583 1664 
f 1582 1664 1659 
f 1583 1585 1665 
f 1583 1665 1664 
f 1584 1663 1666 
f 1584 1666 1588 
f 1585 1586 1667 
f 1585 1667 1665 
f 1586 1587 1668 
f 1586 1668 1667 
f 1587 1589 1669 
f 1587 1669 1668 
f 1588 1666 1670 
f 1588 1670 1590 
f 1589 1590 1671 
f 1589 1671 1669 
f 1590 1670 1671 
f 1591 1592 1672 
f 1591 1672 1660 
f 1592 1593 1673 
f 1592 1673 1672 
f 1593 1594 1674 
f 1593 1674 1673 
f 1594 1595 1675 
f 1594 1675 1674 
f 1595 1600 1677 
f 1595 1677 1675 
f 1596 1623 1676 
f 1596 1676 1678 
f 1596 1678 1597 
f 1597 1678 1679 
f 1597 1679 1598 
f 1598 1679 1680 
f 1598 1680 1599 
f 1599 1680 1681 
f 1599 1681 1601 
f 1600 1603 1682 
f 1600 1682 1677 
f 1601 1681 1683 
f 1601 1683 1602 
f 1602 1683 1684 
f 1602 1684 1606 
f 1603 1604 1685 
f 1603 1685 1682 
f 1604 1605 1686 
f 1604 1686 1685 
f 1605 1606 1687 
f 1605 1687 1686 
f 1606 1684 1687 
f 1607 1642 1688 
f 1607 1688 1608 
f 1608 1688 1689 
f 1608 1689 1609 
f 1609 1689 1690 
f 1609 1690 1610 
f 1610 1690 1691 
f 1610 1691 1611 
f 1611 1691 1692 
f 1611 1692 1612 
f 1612 1692 1693 
f 1612 1693 1613 
f 1613 1693 1694 
f 1613 1694 1614 
f 1614 1694 1695 
f 1614 1695 1615 
f 1615 1695 1696 
f 1615 1696 1618 
f 1616 1617 1698 
f 1616 1697 1624 
f 1616 1698 1697 
f 1617 1620 1699 
f 1617 1699 1698 
f 1618 1696 1700 
f 1618 1700 1619 
f 1619 1700 1701 
f 1619 1701 1622 
f 1620 1621 1702 
f 1620 1702 1699 
f 1621 1622 1703 
f 1621 1703 1702 
f 1622 1701 1703 
f 1623 1625 1704 
f 1623 1704 1676 
f 1624 1697 1705 
f 1624 1705 1626 
f 1625 1629 1706 
f 1625 1706 1704 
f 1626 1705 1707 
f 1626 1707 1627 
f 1627 1707 1708 
f 1627 1708 1628 
f 1628 1708 1709 
f 1628 1709 1631 
f 1629 1630 1710 
f 1629 1710 1706 
f 1630 1635 1711 
f 1630 1711 1710 
f 1631 1709 1712 
f 1631 1712 1632 
f 1632 1712 1713 
f 1632 1713 1633 
f 1633 1713 1714 
f 1633 1714 1634 
f 1634 1714 1715 
f 1634 1715 1638 
f 1635 1636 1716 
f 1635 1716 1711 
f 1636 1637 1717 
f 1636 1717 1716 
f 1637 1640 1718 
f 1637 1718 1717 
f 1638 1715 1719 
f 1638 1719 1639 
f 1639 1719 1720 
f 1639 1720 1641 
f 1640 1641 1721 
f 1640 1721 1718 
f 1641 1720 1721 
f 1642 1643 1724 
f 1642 1722 1688 
f 1642 1724 1722 
f 1643 1644 1725 
f 1643 1725 1724 
f 1644 1645 1726 
f 1644 1726 1725 
f 1645 1646 1727 
f 1645 1727 1726 
f 1646 1649 1728 
f 1646 1728 1727 
f 1647 1656 1723 
f 1647 1723 1729 
f 1647 1729 1648 
f 1648 1729 1730 
f 1648 1730 1651 
f 1649 1650 1731 
f 1649 1731 1728 
f 1650 1652 1732 
f 1650 1732 1731 
f 1651 1730 1733 
f 1651 1733 1655 
f 1652 1653 1734 
f 1652 1734 1732 
f 1653 1654 1735 
f 1653 1735 1734 
f 1654 1655 1736 
f 1654 1736 1735 
f 1655 1733 1736 
f 1656 1657 1737 
f 1656 1737 1723 
f 1657 1658 1739 
f 1657 1739 1737 
f 1658 1659 1740 
f 1658 1740 1739 
f 1659 1664 1741 
f 1659 1741 1740 
f 1660 1672 1738 
f 1660 1738 1742 
f 1660 1742 1661 
f 1661 1742 1743 
f 1661 1743 1662 
f 1662 1743 1744 
f 1662 1744 1663 
f 1663 1744 1745 
f 1663 1745 1666 
f 1664 1665 1746 
f 1664 1746 1741 
f 1665 1667 1747 
f 1665 1747 1746 
f 1666 1745 1748 
f 1666 1748 1670 
f 1667 1668 1749 
f 1667 1749 1747 
f 1668 1669 1750 
f 1668 1750 1749 
f 1669 1671 1751 
f 1669 1751 1750 
f 1670 1748 1752 
f 1670 1752 1671 
f 1671 1752 1751 
f 1672 1673 1753 
f 1672 1753 1738 
f 1673 1674 1754 
f 1673 1754 1753 
f 1674 1675 1755 
f 1674 1755 1754 
f 1675 1677 1757 
f 1675 1757 1755 
f 1676 1704 1756 
f 1676 1756 1758 
f 1676 1758 1678 
f 1677 1682 1759 
f 1677 1759 1757 
f 1678 1758 1760 
f 1678 1760 1679 
f 1679 1760 1761 
f 1679 1761 1680 
f 1680 1761 1762 
f 1680 1762 1681 
f 1681 1762 1763 
f 1681 1763 1683 
f 1682 1685 1764 
f 1682 1764 1759 
f 1683 1763 1765 
f 1683 1765 1684 
f 1684 1765 1766 
f 1684 1766 1687 
f 1685 1686 1767 
f 1685 1767 1764 
f 1686 1687 1768 
f 1686 1768 1767 
f 1687 1766 1768 
f 1688 1722 1769 
f 1688 1769 1689 
f 1689 1769 1770 
f 1689 1770 1690 
f 1690 1770 1771 
f 1690 1771 1691 
f 1691 1771 1772 
f 1691 1772 1692 
f 1692 1772 1773 
f 1692 1773 1693 
f 1693 1773 1774 
f 1693 1774 1694 
f 1694 1774 1776 
f 1694 1776 1695 
f 1695 1776 1777 
f 1695 1777 1696 
f 1696 1777 1778 
f 1696 1778 1700 
f 1697 1698 1779 
f 1697 1775 1705 
f 1697 1779 1775 
f 1698 1699 1780 
f 1698 1780 1779 
f 1699 1702 1781 
f 1699 1781 1780 
f 1700 1778 1782 
f 1700 1782 1701 
f 1701 1782 1783 
f 1701 1783 1703 
f 1702 1703 1784 
f 1702 1784 1781 
f 1703 1783 1784 
f 1704 1706 1785 
f 1704 1785 1756 
f 1705 1775 1786 
f 1705 1786 1707 
f 1706 1710 1787 
f 1706 1787 1785 
f 1707 1786 1788 
f 1707 1788 1708 
f 1708 1788 1789 
f 1708 1789 1709 
f 1709 1789 1790 
f 1709 1790 1712 
f 1710 1711 1791 
f 1710 1791 1787 
f 1711 1716 1792 
f 1711 1792 1791 
f 1712 1790 1793 
f 1712 1793 1713 
f 1713 1793 1794 
f 1713 1794 1714 
f 1714 1794 1795 
f 1714 1795 1715 
f 1715 1795 1796 
f 1715 1796 1719 
f 1716 1717 1797 
f 1716 1797 1792 
f 1717 1718 1798 
f 1717 1798 1797 
f 1718 1721 1799 
f 1718 1799 1798 
f 1719 1796 1800 
f 1719 1800 1720 
f 1720 1800 1801 
f 1720 1801 1721 
f 1721 1801 1799 
f 1722 1724 1804 
f 1722 1802 1769 
f 1722 1804 1802 
f 1723 1737 1803 
f 1723 1803 1805 
f 1723 1805 1729 
f 1724 1725 1806 
f 1724 1806 1804 
f 1725 1726 1807 
f 1725 1807 1806 
f 1726 1727 1808 
f 1726 1808 1807 
f 1727 1728 1809 
f 1727 1809 1808 
f 1728 1731 1810 
f 1728 1810 1809 
f 1729 1805 1811 
f 1729 1811 1730 
f 1730 1811 1812 
f 1730 1812 1733 
f 1731 1732 1813 
f 1731 1813 1810 
f 1732 1734 1814 
f 1732 1814 1813 
f 1733 1812 1815 
f 1733 1815 1736 
f 1734 1735 1816 
f 1734 1816 1814 
f 1735 1736 1817 
f 1735 1817 1816 
f 1736 1815 1817 
f 1737 1739 1819 
f 1737 1819 1803 
f 1738 1753 1818 
f 1738 1818 1820 
f 1738 1820 1742 
f 1739 1740 1821 
f 1739 1821 1819 
f 1740 1741 1822 
f 1740 1822 1821 
f 1741 1746 1823 
f 1741 1823 1822 
f 1742 1820 1824 
f 1742 1824 1743 
f 1743 1824 1825 
f 1743 1825 1744 
f 1744 1825 1826 
f 1744 1826 1745 
f 1745 1826 1827 
f 1745 1827 1748 
f 1746 1747 1828 
f 1746 1828 1823 
f 1747 1749 1829 
f 1747 1829 1828 
f 1748 1827 1830 
f 1748 1830 1752 
f 1749 1750 1831 
f 1749 1831 1829 
f 1750 1751 1832 
f 1750 1832 1831 
f 1751 1752 1833 
f 1751 1833 1832 
f 1752 1830 1833 
f 1753 1754 1834 
f 1753 1834 1818 
f 1754 1755 1835 
f 1754 1835 1834 
f 1755 1757 1837 
f 1755 1837 1835 
f 1756 1785 1836 
f 1756 1836 1838 
f 1756 1838 1758 
f 1757 1759 1839 
f 1757 1839 1837 
f 1758 1838 1840 
f 1758 1840 1760 
f 1759 1764 1841 
f 1759 1841 1839 
f 1760 1840 1842 
f 1760 1842 1761 
f 1761 1842 1843 
f 1761 1843 1762 
f 1762 1843 1844 
f 1762 1844 1763 
f 1763 1844 1845 
f 1763 1845 1765 
f 1764 1767 1846 
f 1764 1846 1841 
f 1765 1845 1847 
f 1765 1847 1766 
f 1766 1847 1848 
f 1766 1848 1768 
f 1767 1768 1849 
f 1767 1849 1846 
f 1768 1848 1849 
f 1769 1802 1850 
f 1769 1850 1770 
f 1770 1850 1851 
f 1770 1851 1771 
f 1771 1851 1852 
f 1771 1852 1772 
f 1772 1852 1853 
f 1772 1853 1773 
f 1773 1853 1854 
f 1773 1854 1774 
f 1774 1854 1856 
f 1774 1856 1776 
f 1775 1779 1857 
f 1775 1855 1786 
f 1775 1857 1855 
f 1776 1856 1858 
f 1776 1858 1777 
f 1777 1858 1859 
f 1777 1859 1778 
f 1778 1859 1860 
f 1778 1860 1782 
f 1779 1780 1861 
f 1779 1861 1857 
f 1780 1781 1862 
f 1780 1862 1861 
f 1781 1784 1863 
f 1781 1863 1862 
f 1782 1860 1864 
f 1782 1864 1783 
f 1783 1864 1865 
f 1783 1865 1784 
f 1784 1865 1863 
f 1785 1787 1866 
f 1785 1866 1836 
f 1786 1855 1867 
f 1786 1867 1788 
f 1787 1791 1868 
f 1787 1868 1866 
f 1788 1867 1869 
f 1788 1869 1789 
f 1789 1869 1870 
f 1789 1870 1790 
f 1790 1870 1871 
f 1790 1871 1793 
f 1791 1792 1872 
f 1791 1872 1868 
f 1792 1797 1873 
f 1792 1873 1872 
f 1793 1871 1874 
f 1793 1874 1794 
f 1794 1874 1875 
f 1794 1875 1795 
f 1795 1875 1876 
f 1795 1876 1796 
f 1796 1876 1877 
f 1796 1877 1800 
f 1797 1798 1878 
f 1797 1878 1873 
f 1798 1799 1879 
f 1798 1879 1878 
f 1799 1801 1880 
f 1799 1880 1879 
f 1800 1877 1881 
f 1800 1881 1801 
f 1801 1881 1880 
f 1802 1804 1884 
f 1802 1882 1850 
f 1802 1884 1882 
f 1803 1819 1883 
f 1803 1883 1885 
f 1803 1885 1805 
f 1804 1806 1886 
f 1804 1886 1884 
f 1805 1885 1887 
f 1805 1887 1811 
f 1806 1807 1888 
f 1806 1888 1886 
f 1807 1808 1889 
f 1807 1889 1888 
f 1808 1809 1890 
f 1808 1890 1889 
f 1809 1810 1891 
f 1809 1891 1890 
f 1810 1813 1892 
f 1810 1892 1891 
f 1811 1887 1893 
f 1811 1893 1812 
f 1812 1893 1894 
f 1812 1894 1815 
f 1813 1814 1895 
f 1813 1895 1892 
f 1814 1816 1896 
f 1814 1896 1895 
f 1815 1894 1897 
f 1815 1897 1817 
f 1816 1817 1898 
f 1816 1898 1896 
f 1817 1897 1898 
f 1818 1834 1899 
f 1818 1899 1900 
f 1818 1900 1820 
f 1819 1821 1901 
f 1819 1901 1883 
f 1820 1900 1902 
f 1820 1902 1824 
f 1821 1822 1903 
f 1821 1903 1901 
f 1822 1823 1904 
f 1822 1904 1903 
f 1823 1828 1905 
f 1823 1905 1904 
f 1824 1902 1906 
f 1824 1906 1825 
f 1825 1906 1907 
f 1825 1907 1826 
f 1826 1907 1908 
f 1826 1908 1827 
f 1827 1908 1909 
f 1827 1909 1830 
f 1828 1829 1910 
f 1828 1910 1905 
f 1829 1831 1911 
f 1829 1911 1910 
f 1830 1909 1912 
f 1830 1912 1833 
f 1831 1832 1913 
f 1831 1913 1911 
f 1832 1833 1914 
f 1832 1914 1913 
f 1833 1912 1914 
f 1834 1835 1915 
f 1834 1915 1899 
f 1835 1837 1917 
f 1835 1917 1915 
f 1836 1866 1916 
f 1836 1916 1918 
f 1836 1918 1838 
f 1837 1839 1919 
f 1837 1919 1917 
f 1838 1918 1920 
f 1838 1920 1840 
f 1839 1841 1921 
f 1839 1921 1919 
f 1840 1920 1922 
f 1840 1922 1842 
f 1841 1846 1923 
f 1841 1923 1921 
f 1842 1922 1924 
f 1842 1924 1843 
f 1843 1924 1925 
f 1843 1925 1844 
f 1844 1925 1926 
f 1844 1926 1845 
f 1845 1926 1927 
f 1845 1927 1847 
f 1846 1849 1928 
f 1846 1928 1923 
f 1847 1927 1929 
f 1847 1929 1848 
f 1848 1929 1930 
f 1848 1930 1849 
f 1849 1930 1928 
f 1850 1882 1931 
f 1850 1931 1851 
f 1851 1931 1932 
f 1851 1932 1852 
f 1852 1932 1933 
f 1852 1933 1853 
f 1853 1933 1934 
f 1853 1934 1854 
f 1854 1934 1936 
f 1854 1936 1856 
f 1855 1857 1937 
f 1855 1935 1867 
f 1855 1937 1935 
f 1856 1936 1938 
f 1856 1938 1858 
f 1857 1861 1939 
f 1857 1939 1937 
f 1858 1938 1940 
f 1858 1940 1859 
f 1859 1940 1941 
f 1859 1941 1860 
f 1860 1941 1942 
f 1860 1942 1864 
f 1861 1862 1943 
f 1861 1943 1939 
f 1862 1863 1944 
f 1862 1944 1943 
f 1863 1865 1945 
f 1863 1945 1944 
f 1864 1942 1946 
f 1864 1946 1865 
f 1865 1946 1945 
f 1866 1868 1947 
f 1866 1947 1916 
f 1867 1935 1948 
f 1867 1948 1869 
f 1868 1872 1949 
f 1868 1949 1947 
f 1869 1948 1950 
f 1869 1950 1870 
f 1870 1950 1951 
f 1870 1951 1871 
f 1871 1951 1952 
f 1871 1952 1874 
f 1872 1873 1953 
f 1872 1953 1949 
f 1873 1878 1954 
f 1873 1954 1953 
f 1874 1952 1955 
f 1874 1955 1875 
f 1875 1955 1956 
f 1875 1956 1876 
f 1876 1956 1957 
f 1876 1957 1877 
f 1877 1957 1958 
f 1877 1958 1881 
f 1878 1879 1959 
f 1878 1959 1954 
f 1879 1880 1960 
f 1879 1960 1959 
f 1880 1881 1961 
f 1880 1961 1960 
f 1881 1958 1961 
f 1882 1884 1962 
f 1882 1962 1931 
f 1883 1901 1963 
f 1883 1963 1885 
f 1884 1886 1964 
f 1884 1964 1962 
f 1885 1963 1965 
f 1885 1965 1887 
f 1886 1888 1966 
f 1886 1966 1964 
f 1887 1965 1967 
f 1887 1967 1893 
f 1888 1889 1968 
f 1888 1968 1966 
f 1889 1890 1969 
f 1889 1969 1968 
f 1890 1891 1970 
f 1890 1970 1969 
f 1891 1892 1971 
f 1891 1971 1970 
f 1892 1895 1972 
f 1892 1972 1971 
f 1893 1967 1973 
f 1893 1973 1894 
f 1894 1973 1974 
f 1894 1974 1897 
f 1895 1896 1975 
f 1895 1975 1972 
f 1896 1898 1976 
f 1896 1976 1975 
f 1897 1974 1977 
f 1897 1977 1898 
f 1898 1977 1976 
f 1899 1915 1978 
f 1899 1978 1900 
f 1900 1978 1979 
f 1900 1979 1902 
f 1901 1903 1980 
f 1901 1980 1963 
f 1902 1979 1981 
f 1902 1981 1906 
f 1903 1904 1982 
f 1903 1982 1980 
f 1904 1905 1983 
f 1904 1983 1982 
f 1905 1910 1984 
f 1905 1984 1983 
f 1906 1981 1985 
f 1906 1985 1907 
f 1907 1985 1986 
f 1907 1986 1908 
f 1908 1986 1987 
f 1908 1987 1909 
f 1909 1987 1988 
f 1909 1988 1912 
f 1910 1911 1989 
f 1910 1989 1984 
f 1911 1913 1990 
f 1911 1990 1989 
f 1912 1988 1991 
f 1912 1991 1914 
f 1913 1914 1992 
f 1913 1992 1990 
f 1914 1991 1992 
f 1915 1917 1993 
f 1915 1993 1978 
f 1916 1947 1994 
f 1916 1994 1918 
f 1917 1919 1995 
f 1917 1995 1993 
f 1918 1994 1996 
f 1918 1996 1920 
f 1919 1921 1997 
f 1919 1997 1995 
f 1920 1996 1998 
f 1920 1998 1922 
f 1921 1923 1999 
f 1921 1999 1997 
f 1922 1998 2000 
f 1922 2000 1924 
f 1923 1928 2001 
f 1923 2001 1999 
f 1924 2000 2002 
f 1924 2002 1925 
f 1925 2002 2003 
f 1925 2003 1926 
f 1926 2003 2004 
f 1926 2004 1927 
f 1927 2004 2005 
f 1927 2005 1929 
f 1928 1930 2006 
f 1928 2006 2001 
f 1929 2005 2007 
f 1929 2007 1930 
f 1930 2007 2006 
f 1931 1962 2008 
f 1931 2008 1932 
f 1932 2008 2009 
f 1932 2009 1933 
f 1933 2009 2010 
f 1933 2010 1934 
f 1934 2010 2011 
f 1934 2011 1936 
f 1935 1937 2012 
f 1935 2012 1948 
f 1936 2011 2013 
f 1936 2013 1938 
f 1937 1939 2014 
f 1937 2014 2012 
f 1938 2013 2015 
f 1938 2015 1940 
f 1939 1943 2016 
f 1939 2016 2014 
f 1940 2015 2017 
f 1940 2017 1941 
f 1941 2017 2018 
f 1941 2018 1942 
f 1942 2018 2019 
f 1942 2019 1946 
f 1943 1944 2020 
f 1943 2020 2016 
f 1944 1945 2021 
f 1944 2021 2020 
f 1945 1946 2022 
f 1945 2022 2021 
f 1946 2019 2022 
f 1947 1949 2023 
f 1947 2023 1994 
f 1948 2012 2024 
f 1948 2024 1950 
f 1949 1953 2025 
f 1949 2025 2023 
f 1950 2024 2026 
f 1950 2026 1951 
f 1951 2026 2027 
f 1951 2027 1952 
f 1952 2027 2028 
f 1952 2028 1955 
f 1953 1954 2029 
f 1953 2029 2025 
f 1954 1959 2030 
f 1954 2030 2029 
f 1955 2028 2031 
f 1955 2031 1956 
f 1956 2031 2032 
f 1956 2032 1957 
f 1957 2032 2033 
f 1957 2033 1958 
f 1958 2033 2034 
f 1958 2034 1961 
f 1959 1960 2035 
f 1959 2035 2030 
f 1960 1961 2036 
f 1960 2036 2035 
f 1961 2034 2036 
f 1962 1964 2037 
f 1962 2037 2008 
f 1963 1980 2038 
f 1963 2038 1965 
f 1964 1966 2039 
f 1964 2039 2037 
f 1965 2038 2040 
f 1965 2040 1967 
f 1966 1968 2041 
f 1966 2041 2039 
f 1967 2040 2042 
f 1967 2042 1973 
f 1968 1969 2043 
f 1968 2043 2041 
f 1969 1970 2044 
f 1969 2044 2043 
f 1970 1971 2045 
f 1970 2045 2044 
f 1971 1972 2046 
f 1971 2046 2045 
f 1972 1975 2047 
f 1972 2047 2046 
f 1973 2042 2048 
f 1973 2048 1974 
f 1974 2048 2049 
f 1974 2049 1977 
f 1975 1976 2050 
f 1975 2050 2047 
f 1976 1977 2051 
f 1976 2051 2050 
f 1977 2049 2051 
f 1978 1993 2052 
f 1978 2052 1979 
f 1979 2052 2053 
f 1979 2053 1981 
f 1980 1982 2054 
f 1980 2054 2038 
f 1981 2053 2055 
f 1981 2055 1985 
f 1982 1983 2056 
f 1982 2056 2054 
f 1983 1984 2057 
f 1983 2057 2056 
f 1984 1989 2058 
f 1984 2058 2057 
f 1985 2055 2059 
f 1985 2059 1986 
f 1986 2059 2060 
f 1986 2060 1987 
f 1987 2060 2061 
f 1987 2061 1988 
f 1988 2061 2062 
f 1988 2062 1991 
f 1989 1990 2063 
f 1989 2063 2058 
f 1990 1992 2064 
f 1990 2064 2063 
f 1991 2062 2065 
f 1991 2065 1992 
f 1992 2065 2064 
f 1993 1995 2066 
f 1993 2066 2052 
f 1994 2023 2067 
f 1994 2067 1996 
f 1995 1997 2068 
f 1995 2068 2066 
f 1996 2067 2069 
f 1996 2069 1998 
f 1997 1999 2070 
f 1997 2070 2068 
f 1998 2069 2071 
f 1998 2071 2000 
f 1999 2001 2072 
f 1999 2072 2070 
f 2000 2071 2073 
f 2000 2073 2002 
f 2001 2006 2074 
f 2001 2074 2072 
f 2002 2073 2075 
f 2002 2075 2003 
f 2003 2075 2076 
f 2003 2076 2004 
f 2004 2076 2077 
f 2004 2077 2005 
f 2005 2077 2078 
f 2005 2078 2007 
f 2006 2007 2079 
f 2006 2079 2074 
f 2007 2078 2079 
f 2008 2037 2080 
f 2008 2080 2009 
f 2009 2080 2081 
f 2009 2081 2010 
f 2010 2081 2082 
f 2010 2082 2011 
f 2011 2082 2083 
f 2011 2083 2013 
f 2012 2014 2084 
f 2012 2084 2024 
f 2013 2083 2085 
f 2013 2085 2015 
f 2014 2016 2086 
f 2014 2086 2084 
f 2015 2085 2087 
f 2015 2087 2017 
f 2016 2020 2088 
f 2016 2088 2086 
f 2017 2087 2089 
f 2017 2089 2018 
f 2018 2089 2090 
f 2018 2090 2019 
f 2019 2090 2091 
f 2019 2091 2022 
f 2020 2021 2092 
f 2020 2092 2088 
f 2021 2022 2093 
f 2021 2093 2092 
f 2022 2091 2093 
f 2023 2025 2094 
f 2023 2094 2067 
f 2024 2084 2095 
f 2024 2095 2026 
f 2025 2029 2096 
f 2025 2096 2094 
f 2026 2095 2097 
f 2026 2097 2027 
f 2027 2097 2098 
f 2027 2098 2028 
f 2028 2098 2099 
f 2028 2099 2031 
f 2029 2030 2100 
f 2029 2100 2096 
f 2030 2035 2101 
f 2030 2101 2100 
f 2031 2099 2102 
f 2031 2102 2032 
f 2032 2102 2103 
f 2032 2103 2033 
f 2033 2103 2104 
f 2033 2104 2034 
f 2034 2104 2105 
f 2034 2105 2036 
f 2035 2036 2106 
f 2035 2106 2101 
f 2036 2105 2106 
f 2037 2039 2107 
f 2037 2107 2080 
f 2038 2054 2108 
f 2038 2108 2040 
f 2039 2041 2109 
f 2039 2109 2107 
f 2040 2108 2110 
f 2040 2110 2042 
f 2041 2043 2111 
f 2041 2111 2109 
f 2042 2110 2112 
f 2042 2112 2048 
f 2043 2044 2113 
f 2043 2113 2111 
f 2044 2045 2114 
f 2044 2114 2113 
f 2045 2046 2115 
f 2045 2115 2114 
f 2046 2047 2116 
f 2046 2116 2115 
f 2047 2050 2117 
f 2047 2117 2116 
f 2048 2112 2118 
f 2048 2118 2049 
f 2049 2118 2119 
f 2049 2119 2051 
f 2050 2051 2120 
f 2050 2120 2117 
f 2051 2119 2120 
f 2052 2066 2121 
f 2052 2121 2053 
f 2053 2121 2122 
f 2053 2122 2055 
f 2054 2056 2123 
f 2054 2123 2108 
f 2055 2122 2124 
f 2055 2124 2059 
f 2056 2057 2125 
f 2056 2125 2123 
f 2057 2058 2126 
f 2057 2126 2125 
f 2058 2063 2127 
f 2058 2127 2126 
f 2059 2124 2128 
f 2059 2128 2060 
f 2060 2128 2129 
f 2060 2129 2061 
f 2061 2129 2130 
f 2061 2130 2062 
f 2062 2130 2131 
f 2062 2131 2065 
f 2063 2064 2132 
f 2063 2132 2127 
f 2064 2065 2133 
f 2064 2133 2132 
f 2065 2131 2133 
f 2066 2068 2134 
f 2066 2134 2121 
f 2067 2094 2135 
f 2067 2135 2069 
f 2068 2070 2136 
f 2068 2136 2134 
f 2069 2135 2137 
f 2069 2137 2071 
f 2070 2072 2138 
f 2070 2138 2136 
f 2071 2137 2139 
f 2071 2139 2073 
f 2072 2074 2140 
f 2072 2140 2138 
f 2073 2139 2141 
f 2073 2141 2075 
f 2074 2079 2142 
f 2074 2142 2140 
f 2075 2141 2143 
f 2075 2143 2076 
f 2076 2143 2144 
f 2076 2144 2077 
f 2077 2144 2145 
f 2077 2145 2078 
f 2078 2145 2146 
f 2078 2146 2079 
f 2079 2146 2142 
f 2080 2107 2147 
f 2080 2147 2081 
f 2081 2147 2148 
f 2081 2148 2082 
f 2082 2148 2149 
f 2082 2149 2083 
f 2083 2149 2150 
f 2083 2150 2085 
f 2084 2086 2151 
f 2084 2151 2095 
f 2085 2150 2152 
f 2085 2152 2087 
f 2086 2088 2153 
f 2086 2153 2151 
f 2087 2152 2154 
f 2087 2154 2089 
f 2088 2092 2155 
f 2088 2155 2153 
f 2089 2154 2156 
f 2089 2156 2090 
f 2090 2156 2157 
f 2090 2157 2091 
f 2091 2157 2158 
f 2091 2158 2093 
f 2092 2093 2159 
f 2092 2159 2155 
f 2093 2158 2159 
f 2094 2096 2160 
f 2094 2160 2135 
f 2095 2151 2161 
f 2095 2161 2097 
f 2096 2100 2162 
f 2096 2162 2160 
f 2097 2161 2163 
f 2097 2163 2098 
f 2098 2163 2164 
f 2098 2164 2099 
f 2099 2164 2165 
f 2099 2165 2102 
f 2100 2101 2166 
f 2100 2166 2162 
f 2101 2106 2167 
f 2101 2167 2166 
f 2102 2165 2168 
f 2102 2168 2103 
f 2103 2168 2169 
f 2103 2169 2104 
f 2104 2169 2170 
f 2104 2170 2105 
f 2105 2170 2171 
f 2105 2171 2106 
f 2106 2171 2167 
f 2107 2109 2172 
f 2107 2172 2147 
f 2108 2123 2173 
f 2108 2173 2110 
f 2109 2111 2174 
f 2109 2174 2172 
f 2110 2173 2175 
f 2110 2175 2112 
f 2111 2113 2176 
f 2111 2176 2174 
f 2112 2175 2177 
f 2112 2177 2118 
f 2113 2114 2178 
f 2113 2178 2176 
f 2114 2115 2179 
f 2114 2179 2178 
f 2115 2116 2180 
f 2115 2180 2179 
f 2116 2117 2181 
f 2116 2181 2180 
f 2117 2120 2182 
f 2117 2182 2181 
f 2118 2177 2183 
f 2118 2183 2119 
f 2119 2183 2184 
f 2119 2184 2120 
f 2120 2184 2182 
f 2121 2134 2185 
f 2121 2185 2122 
f 2122 2185 2186 
f 2122 2186 2124 
f 2123 2125 2187 
f 2123 2187 2173 
f 2124 2186 2188 
f 2124 2188 2128 
f 2125 2126 2189 
f 2125 2189 2187 
f 2126 2127 2190 
f 2126 2190 2189 
f 2127 2132 2191 
f 2127 2191 2190 
f 2128 2188 2192 
f 2128 2192 2129 
f 2129 2192 2193 
f 2129 2193 2130 
f 2130 2193 2194 
f 2130 2194 2131 
f 2131 2194 2195 
f 2131 2195 2133 
f 2132 2133 2196 
f 2132 2196 2191 
f 2133 2195 2196 
f 2134 2136 2197 
f 2134 2197 2185 
f 2135 2160 2198 
f 2135 2198 2137 
f 2136 2138 2199 
f 2136 2199 2197 
f 2137 2198 2200 
f 2137 2200 2139 
f 2138 2140 2201 
f 2138 2201 2199 
f 2139 2200 2202 
f 2139 2202 2141 
f 2140 2142 2203 
f 2140 2203 2201 
f 2141 2202 2204 
f 2141 2204 2143 
f 2142 2146 2205 
f 2142 2205 2203 
f 2143 2204 2206 
f 2143 2206 2144 
f 2144 2206 2207 
f 2144 2207 2145 
f 2145 2207 2208 
f 2145 2208 2146 
f 2146 2208 2205 
f 2147 2172 2209 
f 2147 2209 2148 
f 2148 2209 2210 
f 2148 2210 2149 
f 2149 2210 2211 
f 2149 2211 2150 
f 2150 2211 2212 
f 2150 2212 2152 
f 2151 2153 2213 
f 2151 2213 2161 
f 2152 2212 2214 
f 2152 2214 2154 
f 2153 2155 2215 
f 2153 2215 2213 
f 2154 2214 2216 
f 2154 2216 2156 
f 2155 2159 2217 
f 2155 2217 2215 
f 2156 2216 2218 
f 2156 2218 2157 
f 2157 2218 2219 
f 2157 2219 2158 
f 2158 2219 2220 
f 2158 2220 2159 
f 2159 2220 2217 
f 2160 2162 2221 
f 2160 2221 2198 
f 2161 2213 2222 
f 2161 2222 2163 
f 2162 2166 2223 
f 2162 2223 2221 
f 2163 2222 2224 
f 2163 2224 2164 
f 2164 2224 2225 
f 2164 2225 2165 
f 2165 2225 2226 
f 2165 2226 2168 
f 2166 2167 2227 
f 2166 2227 2223 
f 2167 2171 2228 
f 2167 2228 2227 
f 2168 2226 2229 
f 2168 2229 2169 
f 2169 2229 2230 
f 2169 2230 2170 
f 2170 2230 2231 
f 2170 2231 2171 
f 2171 2231 2228 
f 2172 2174 2232 
f 2172 2232 2209 
f 2173 2187 2233 
f 2173 2233 2175 
f 2174 2176 2234 
f 2174 2234 2232 
f 2175 2233 2235 
f 2175 2235 2177 
f 2176 2178 2236 
f 2176 2236 2234 
f 2177 2235 2237 
f 2177 2237 2183 
f 2178 2179 2238 
f 2178 2238 2236 
f 2179 2180 2239 
f 2179 2239 2238 
f 2180 2181 2240 
f 2180 2240 2239 
f 2181 2182 2241 
f 2181 2241 2240 
f 2182 2184 2242 
f 2182 2242 2241 
f 2183 2237 2243 
f 2183 2243 2184 
f 2184 2243 2242 
f 2185 2197 2244 
f 2185 2244 2186 
f 2186 2244 2245 
f 2186 2245 2188 
f 2187 2189 2246 
f 2187 2246 2233 
f 2188 2245 2247 
f 2188 2247 2192 
f 2189 2190 2248 
f 2189 2248 2246 
f 2190 2191 2249 
f 2190 2249 2248 
f 2191 2196 2250 
f 2191 2250 2249 
f 2192 2247 2251 
f 2192 2251 2193 
f 2193 2251 2252 
f 2193 2252 2194 
f 2194 2252 2253 
f 2194 2253 2195 
f 2195 2253 2254 
f 2195 2254 2196 
f 2196 2254 2250 
f 2197 2199 2255 
f 2197 2255 2244 
f 2198 2221 2256 
f 2198 2256 2200 
f 2199 2201 2257 
f 2199 2257 2255 
f 2200 2256 2258 
f 2200 2258 2202 
f 2201 2203 2259 
f 2201 2259 2257 
f 2202 2258 2260 
f 2202 2260 2204 
f 2203 2205 2261 
f 2203 2261 2259 
f 2204 2260 2262 
f 2204 2262 2206 
f 2205 2208 2263 
f 2205 2263 2261 
f 2206 2262 2264 
f 2206 2264 2207 
f 2207 2264 2265 
f 2207 2265 2208 
f 2208 2265 2263 
f 2209 2232 2266 
f 2209 2266 2210 
f 2210 2266 2267 
f 2210 2267 2211 
f 2211 2267 2268 
f 2211 2268 2212 
f 2212 2268 2269 
f 2212 2269 2214 
f 2213 2215 2270 
f 2213 2270 2222 
f 2214 2269 2271 
f 2214 2271 2216 
f 2215 2217 2272 
f 2215 2272 2270 
f 2216 2271 2273 
f 2216 2273 2218 
f 2217 2220 2274 
f 2217 2274 2272 
f 2218 2273 2275 
f 2218 2275 2219 
f 2219 2275 2276 
f 2219 2276 2220 
f 2220 2276 2274 
f 2221 2223 2277 
f 2221 2277 2256 
f 2222 2270 2278 
f 2222 2278 2224 
f 2223 2227 2279 
f 2223 2279 2277 
f 2224 2278 2280 
f 2224 2280 2225 
f 2225 2280 2281 
f 2225 2281 2226 
f 2226 2281 2282 
f 2226 2282 2229 
f 2227 2228 2283 
f 2227 2283 2279 
f 2228 2231 2284 
f 2228 2284 2283 
f 2229 2282 2285 
f 2229 2285 2230 
f 2230 2285 2286 
f 2230 2286 2231 
f 2231 2286 2284 
f 2232 2234 2287 
f 2232 2287 2266 
f 2233 2246 2288 
f 2233 2288 2235 
f 2234 2236 2289 
f 2234 2289 2287 
f 2235 2288 2290 
f 2235 2290 2237 
f 2236 2238 2291 
f 2236 2291 2289 
f 2237 2290 2292 
f 2237 2292 2243 
f 2238 2239 2293 
f 2238 2293 2291 
f 2239 2240 2294 
f 2239 2294 2293 
f 2240 2241 2295 
f 2240 2295 2294 
f 2241 2242 2296 
f 2241 2296 2295 
f 2242 2243 2297 
f 2242 2297 2296 
f 2243 2292 2297 
f 2244 2255 2298 
f 2244 2298 2245 
f 2245 2298 2299 
f 2245 2299 2247 
f 2246 2248 2300 
f 2246 2300 2288 
f 2247 2299 2301 
f 2247 2301 2251 
f 2248 2249 2302 
f 2248 2302 2300 
f 2249 2250 2303 
f 2249 2303 2302 
f 2250 2254 2304 
f 2250 2304 2303 
f 2251 2301 2305 
f 2251 2305 2252 
f 2252 2305 2306 
f 2252 2306 2253 
f 2253 2306 2307 
f 2253 2307 2254 
f 2254 2307 2304 
f 2255 2257 2308 
f 2255 2308 2298 
f 2256 2277 2309 
f 2256 2309 2258 
f 2257 2259 2310 
f 2257 2310 2308 
f 2258 2309 2311 
f 2258 2311 2260 
f 2259 2261 2312 
f 2259 2312 2310 
f 2260 2311 2313 
f 2260 2313 2262 
f 2261 2263 2314 
f 2261 2314 2312 
f 2262 2313 2315 
f 2262 2315 2264 
f 2263 2265 2316 
f 2263 2316 2314 
f 2264 2315 2317 
f 2264 2317 2265 
f 2265 2317 2316 
f 2266 2287 2318 
f 2266 2318 2267 
f 2267 2318 2319 
f 2267 2319 2268 
f 2268 2319 2320 
f 2268 2320 2269 
f 2269 2320 2321 
f 2269 2321 2271 
f 2270 2272 2322 
f 2270 2322 2278 
f 2271 2321 2323 
f 2271 2323 2273 
f 2272 2274 2324 
f 2272 2324 2322 
f 2273 2323 2325 
f 2273 2325 2275 
f 2274 2276 2326 
f 2274 2326 2324 
f 2275 2325 2327 
f 2275 2327 2276 
f 2276 2327 2326 
f 2277 2279 2328 
f 2277 2328 2309 
f 2278 2322 2329 
f 2278 2329 2280 
f 2279 2283 2330 
f 2279 2330 2328 
f 2280 2329 2331 
f 2280 2331 2281 
f 2281 2331 2332 
f 2281 2332 2282 
f 2282 2332 2333 
f 2282 2333 2285 
f 2283 2284 2334 
f 2283 2334 2330 
f 2284 2286 2335 
f 2284 2335 2334 
f 2285 2333 2336 
f 2285 2336 2286 
f 2286 2336 2335 
f 2287 2289 2337 
f 2287 2337 2318 
f 2288 2300 2338 
f 2288 2338 2290 
f 2289 2291 2339 
f 2289 2339 2337 
f 2290 2338 2340 
f 2290 2340 2292 
f 2291 2293 2341 
f 2291 2341 2339 
f 2292 2340 2342 
f 2292 2342 2297 
f 2293 2294 2343 
f 2293 2343 2341 
f 2294 2295 2344 
f 2294 2344 2343 
f 2295 2296 2345 
f 2295 2345 2344 
f 2296 2297 2346 
f 2296 2346 2345 
f 2297 2342 2346 
f 2298 2308 2347 
f 2298 2347 2299 
f 2299 2347 2348 
f 2299 2348 2301 
f 2300 2302 2349 
f 2300 2349 2338 
f 2301 2348 2350 
f 2301 2350 2305 
f 2302 2303 2351 
f 2302 2351 2349 
f 2303 2304 2352 
f 2303 2352 2351 
f 2304 2307 2353 
f 2304 2353 2352 
f 2305 2350 2354 
f 2305 2354 2306 
f 2306 2354 2355 
f 2306 2355 2307 
f 2307 2355 2353 
f 2308 2310 2356 
f 2308 2356 2347 
f 2309 2328 2357 
f 2309 2357 2311 
f 2310 2312 2358 
f 2310 2358 2356 
f 2311 2357 2359 
f 2311 2359 2313 
f 2312 2314 2360 
f 2312 2360 2358 
f 2313 2359 2361 
f 2313 2361 2315 
f 2314 2316 2362 
f 2314 2362 2360 
f 2315 2361 2363 
f 2315 2363 2317 
f 2316 2317 2364 
f 2316 2364 2362 
f 2317 2363 2364 
f 2318 2337 2365 
f 2318 2365 2319 
f 2319 2365 2366 
f 2319 2366 2320 
f 2320 2366 2367 
f 2320 2367 2321 
f 2321 2367 2368 
f 2321 2368 2323 
f 2322 2324 2369 
f 2322 2369 2329 
f 2323 2368 2370 
f 2323 2370 2325 
f 2324 2326 2371 
f 2324 2371 2369 
f 2325 2370 2372 
f 2325 2372 2327 
f 2326 2327 2373 
f 2326 2373 2371 
f 2327 2372 2373 
f 2328 2330 2374 
f 2328 2374 2357 
f 2329 2369 2375 
f 2329 2375 2331 
f 2330 2334 2376 
f 2330 2376 2374 
f 2331 2375 2377 
f 2331 2377 2332 
f 2332 2377 2378 
f 2332 2378 2333 
f 2333 2378 2379 
f 2333 2379 2336 
f 2334 2335 2380 
f 2334 2380 2376 
f 2335 2336 2381 
f 2335 2381 2380 
f 2336 2379 2381 
f 2337 2339 2382 
f 2337 2382 2365 
f 2338 2349 2383 
f 2338 2383 2340 
f 2339 2341 2384 
f 2339 2384 2382 
f 2340 2383 2385 
f 2340 2385 2342 
f 2341 2343 2386 
f 2341 2386 2384 
f 2342 2385 2387 
f 2342 2387 2346 
f 2343 2344 2388 
f 2343 2388 2386 
f 2344 2345 2389 
f 2344 2389 2388 
f 2345 2346 2390 
f 2345 2390 2389 
f 2346 2387 2390 
f 2347 2356 2391 
f 2347 2391 2348 
f 2348 2391 2392 
f 2348 2392 2350 
f 2349 2351 2393 
f 2349 2393 2383 
f 2350 2392 2394 
f 2350 2394 2354 
f 2351 2352 2395 
f 2351 2395 2393 
f 2352 2353 2396 
f 2352 2396 2395 
f 2353 2355 2397 
f 2353 2397 2396 
f 2354 2394 2398 
f 2354 2398 2355 
f 2355 2398 2397 
f 2356 2358 2399 
f 2356 2399 2391 
f 2357 2374 2400 
f 2357 2400 2359 
f 2358 2360 2401 
f 2358 2401 2399 
f 2359 2400 2402 
f 2359 2402 2361 
f 2360 2362 2403 
f 2360 2403 2401 
f 2361 2402 2404 
f 2361 2404 2363 
f 2362 2364 2405 
f 2362 2405 2403 
f 2363 2404 2406 
f 2363 2406 2364 
f 2364 2406 2405 
f 2365 2382 2407 
f 2365 2407 2366 
f 2366 2407 2408 
f 2366 2408 2367 
f 2367 2408 2409 
f 2367 2409 2368 
f 2368 2409 2410 
f 2368 2410 2370 
f 2369 2371 2411 
f 2369 2411 2375 
f 2370 2410 2412 
f 2370 2412 2372 
f 2371 2373 2413 
f 2371 2413 2411 
f 2372 2412 2414 
f 2372 2414 2373 
f 2373 2414 2413 
f 2374 2376 2415 
f 2374 2415 2400 
f 2375 2411 2416 
f 2375 2416 2377 
f 2376 2380 2417 
f 2376 2417 2415 
f 2377 2416 2418 
f 2377 2418 2378 
f 2378 2418 2419 
f 2378 2419 2379 
f 2379 2419 2420 
f 2379 2420 2381 
f 2380 2381 2421 
f 2380 2421 2417 
f 2381 2420 2421 
f 2382 2384 2422 
f 2382 2422 2407 
f 2383 2393 2423 
f 2383 2423 2385 
f 2384 2386 2424 
f 2384 2424 2422 
f 2385 2423 2425 
f 2385 2425 2387 
f 2386 2388 2426 
f 2386 2426 2424 
f 2387 2425 2427 
f 2387 2427 2390 
f 2388 2389 2428 
f 2388 2428 2426 
f 2389 2390 2429 
f 2389 2429 2428 
f 2390 2427 2429 
f 2391 2399 2430 
f 2391 2430 2392 
f 2392 2430 2431 
f 2392 2431 2394 
f 2393 2395 2432 
f 2393 2432 2423 
f 2394 2431 2433 
f 2394 2433 2398 
f 2395 2396 2434 
f 2395 2434 2432 
f 2396 2397 2435 
f 2396 2435 2434 
f 2397 2398 2436 
f 2397 2436 2435 
f 2398 2433 2436 
f 2399 2401 2437 
f 2399 2437 2430 
f 2400 2415 2438 
f 2400 2438 2402 
f 2401 2403 2439 
f 2401 2439 2437 
f 2402 2438 2440 
f 2402 2440 2404 
f 2403 2405 2441 
f 2403 2441 2439 
f 2404 2440 2442 
f 2404 2442 2406 
f 2405 2406 2443 
f 2405 2443 2441 
f 2406 2442 2443 
f 2407 2422 2444 
f 2407 2444 2408 
f 2408 2444 2445 
f 2408 2445 2409 
f 2409 2445 2446 
f 2409 2446 2410 
f 2410 2446 2447 
f 2410 2447 2412 
f 2411 2413 2448 
f 2411 2448 2416 
f 2412 2447 2449 
f 2412 2449 2414 
f 2413 2414 2450 
f 2413 2450 2448 
f 2414 2449 2450 
f 2415 2417 2451 
f 2415 2451 2438 
f 2416 2448 2452 
f 2416 2452 2418 
f 2417 2421 2453 
f 2417 2453 2451 
f 2418 2452 2454 
f 2418 2454 2419 
f 2419 2454 2455 
f 2419 2455 2420 
f 2420 2455 2456 
f 2420 2456 2421 
f 2421 2456 2453 
f 2422 2424 2457 
f 2422 2457 2444 
f 2423 2432 2458 
f 2423 2458 2425 
f 2424 2426 2459 
f 2424 2459 2457 
f 2425 2458 2460 
f 2425 2460 2427 
f 2426 2428 2461 
f 2426 2461 2459 
f 2427 2460 2462 
f 2427 2462 2429 
f 2428 2429 2463 
f 2428 2463 2461 
f 2429 2462 2463 
f 2430 2437 2464 
f 2430 2464 2431 
f 2431 2464 2465 
f 2431 2465 2433 
f 2432 2434 2466 
f 2432 2466 2458 
f 2433 2465 2467 
f 2433 2467 2436 
f 2434 2435 2468 
f 2434 2468 2466 
f 2435 2436 2469 
f 2435 2469 2468 
f 2436 2467 2469 
f 2437 2439 2470 
f 2437 2470 2464 
f 2438 2451 2471 
f 2438 2471 2440 
f 2439 2441 2472 
f 2439 2472 2470 
f 2440 2471 2473 
f 2440 2473 2442 
f 2441 2443 2474 
f 2441 2474 2472 
f 2442 2473 2475 
f 2442 2475 2443 
f 2443 2475 2474 
f 2444 2457 2476 
f 2444 2476 2445 
f 2445 2476 2477 
f 2445 2477 2446 
f 2446 2477 2478 
f 2446 2478 2447 
f 2447 2478 2479 
f 2447 2479 2449 
f 2448 2450 2480 
f 2448 2480 2452 
f 2449 2479 2481 
f 2449 2481 2450 
f 2450 2481 2480 
f 2451 2453 2482 
f 2451 2482 2471 
f 2452 2480 2483 
f 2452 2483 2454 
f 2453 2456 2484 
f 2453 2484 2482 
f 2454 2483 2485 
f 2454 2485 2455 
f 2455 2485 2486 
f 2455 2486 2456 
f 2456 2486 2484 
f 2457 2459 2487 
f 2457 2487 2476 
f 2458 2466 2488 
f 2458 2488 2460 
f 2459 2461 2489 
f 2459 2489 2487 
f 2460 2488 2490 
f 2460 2490 2462 
f 2461 2463 2491 
f 2461 2491 2489 
f 2462 2490 2492 
f 2462 2492 2463 
f 2463 2492 2491 
f 2464 2470 2493 
f 2464 2493 2465 
f 2465 2493 2494 
f 2465 2494 2467 
f 2466 2468 2495 
f 2466 2495 2488 
f 2467 2494 2496 
f 2467 2496 2469 
f 2468 2469 2497 
f 2468 2497 2495 
f 2469 2496 2497 
f 2470 2472 2498 
f 2470 2498 2493 
f 2471 2482 2499 
f 2471 2499 2473 
f 2472 2474 2500 
f 2472 2500 2498 
f 2473 2499 2501 
f 2473 2501 2475 
f 2474 2475 2502 
f 2474 2502 2500 
f 2475 2501 2502 
f 2476 2487 2503 
f 2476 2503 2477 
f 2477 2503 2504 
f 2477 2504 2478 
f 2478 2504 2505 
f 2478 2505 2479 
f 2479 2505 2506 
f 2479 2506 2481 
f 2480 2481 2507 
f 2480 2507 2483 
f 2481 2506 2507 
f 2482 2484 2508 
f 2482 2508 2499 
f 2483 2507 2509 
f 2483 2509 2485 
f 2484 2486 2510 
f 2484 2510 2508 
f 2485 2509 2511 
f 2485 2511 2486 
f 2486 2511 2510 
f 2487 2489 2512 
f 2487 2512 2503 
f 2488 2495 2513 
f 2488 2513 2490 
f 2489 2491 2514 
f 2489 2514 2512 
f 2490 2513 2515 
f 2490 2515 2492 
f 2491 2492 2516 
f 2491 2516 2514 
f 2492 2515 2516 
f 2493 2498 2517 
f 2493 2517 2494 
f 2494 2517 2518 
f 2494 2518 2496 
f 2495 2497 2519 
f 2495 2519 2513 
f 2496 2518 2520 
f 2496 2520 2497 
f 2497 2520 2519 
f 2498 2500 2521 
f 2498 2521 2517 
f 2499 2508 2522 
f 2499 2522 2501 
f 2500 2502 2523 
f 2500 2523 2521 
f 2501 2522 2524 
f 2501 2524 2502 
f 2502 2524 2523 
f 2503 2512 2525 
f 2503 2525 2504 
f 2504 2525 2526 
f 2504 2526 2505 
f 2505 2526 2527 
f 2505 2527 2506 
f 2506 2527 2528 
f 2506 2528 2507 
f 2507 2528 2509 
f 2508 2510 2529 
f 2508 2529 2522 
f 2509 2528 2530 
f 2509 2530 2511 
f 2510 2511 2531 
f 2510 2531 2529 
f 2511 2530 2531 
f 2512 2514 2532 
f 2512 2532 2525 
f 2513 2519 2533 
f 2513 2533 2515 
f 2514 2516 2534 
f 2514 2534 2532 
f 2515 2533 2535 
f 2515 2535 2516 
f 2516 2535 2534 
f 2517 2521 2536 
f 2517 2536 2518 
f 2518 2536 2537 
f 2518 2537 2520 
f 2519 2520 2538 
f 2519 2538 2533 
f 2520 2537 2538 
f 2521 2523 2539 
f 2521 2539 2536 
f 2522 2529 2540 
f 2522 2540 2524 
f 2523 2524 2541 
f 2523 2541 2539 
f 2524 2540 2541 
f 2525 2532 2542 
f 2525 2542 2526 
f 2526 2542 2543 
f 2526 2543 2527 
f 2527 2543 2544 
f 2527 2544 2528 
f 2528 2544 2530 
f 2529 2531 2545 
f 2529 2545 2540 
f 2530 2544 2546 
f 2530 2546 2531 
f 2531 2546 2545 
f 2532 2534 2547 
f 2532 2547 2542 
f 2533 2538 2548 
f 2533 2548 2535 
f 2534 2535 2549 
f 2534 2549 2547 
f 2535 2548 2549 
f 2536 2539 2550 
f 2536 2550 2537 
f 2537 2550 2551 
f 2537 2551 2538 
f 2538 2551 2548 
f 2539 2541 2552 
f 2539 2552 2550 
f 2540 2545 2553 
f 2540 2553 2541 
f 2541 2553 2552 
f 2542 2547 2554 
f 2542 2554 2543 
f 2543 2554 2555 
f 2543 2555 2544 
f 2544 2555 2546 
f 2545 2546 2556 
f 2545 2556 2553 
f 2546 2555 2556 
f 2547 2549 2557 
f 2547 2557 2554 
f 2548 2551 2558 
f 2548 2558 2549 
f 2549 2558 2557 
f 2550 2552 2559 
f 2550 2559 2551 
f 2551 2559 2558 
f 2552 2553 2560 
f 2552 2560 2559 
f 2553 2556 2560 
f 2554 2557 2561 
f 2554 2561 2555 
f 2555 2561 2556 
f 2556 2561 2560 
f 2557 2558 2562 
f 2557 2562 2561 
f 2558 2559 2562 
f 2559 2560 2562 
f 2560 2561 2562 
