# Supplementary material for: Immersed Boundary Models for Quantifying Flow-Induced Mechanical Stimuli on Stem Cells Seeded on 3D Scaffolds in Perfusion Bioreactors
Source: PLoS Comput Biol. 2016 Sep 22;12(9):e1005108. doi: 10.1371/journal.pcbi.1005108 (PMC5033382; doi:10.1371/journal.pcbi.1005108)
Supplement: S2 Data — Python scripts used for simulating the Immersed Boundary interactions using Mpacts, and FreeFEM++ scripts for computing the solution for Stokes’ flow. The geometries of the cells in the various configurations (A, F, T, B) are provided as.obj files. (ZIP) [file pcbi.1005108.s011.zip › OneStruts/polar_para1/spread_cell_mesh.obj]

# Wavefront OBJ file created with PYDEM
v 1.38077370245047e-05 0.000104073217784135 -4.33711362155441e-07
v 1.40059499595677e-05 0.000103959305738538 4.53145858750995e-08
v 1.45902861439734e-05 0.000103663308709743 -4.52904712256503e-07
v 1.40610871873721e-05 0.000103922064864771 -9.19053684815086e-07
v 1.31426531939959e-05 0.000104405777375652 -1.36523551760522e-07
v 1.31707602903941e-05 0.000104385642590226 -7.01409761785468e-07
v 1.48302499324313e-05 0.000103537934863761 2.00302664928702e-08
v 1.41564924260966e-05 0.000103849699317313 5.05021761975273e-07
v 1.32857375536481e-05 0.000104307111406752 3.16535716388573e-07
v 1.54255893092657e-05 0.000103238748537652 -4.75570920284426e-07
v 1.49037180142047e-05 0.000103490321462857 -9.38185637618407e-07
v 1.42852780258281e-05 0.000103765185789814 -1.37945822591877e-06
v 1.33743470153868e-05 0.000104246532407638 -1.15383429059185e-06
v 1.24073902169719e-05 0.000104735664530683 1.31840802351147e-07
v 1.24494073480397e-05 0.000104730201934271 -4.025968463251e-07
v 1.24613394894072e-05 0.00010469674323914 -9.35533426998673e-07
v 1.56823132590739e-05 0.000103113029003952 6.6429535406109e-09
v 1.49986929965376e-05 0.000103432932804198 4.96651984602003e-07
v 1.42418135004554e-05 0.000103753061198964 9.61062517753228e-07
v 1.33823457376281e-05 0.0001042063114029 7.67111882912234e-07
v 1.25112306417472e-05 0.000104645061018603 5.7370200839044e-07
v 1.62869421558121e-05 0.00010280888972122 -4.99247188814334e-07
v 1.57754771208165e-05 0.000103054126395343 -9.72436164043352e-07
v 1.51625393478549e-05 0.000103328635858315 -1.41769893655274e-06
v 1.44539051806239e-05 0.00010361652617318 -1.82924044000997e-06
v 1.35396042176885e-05 0.000104101254095972 -1.59823952197685e-06
v 1.26226444597241e-05 0.000104567288082465 -1.37220027924032e-06
v 1.16287628263849e-05 0.000105049461017032 3.86418883686121e-07
v 1.16878944629436e-05 0.00010505339547635 -1.26170272962382e-07
v 1.17121012336341e-05 0.000105035546370588 -6.47695140267913e-07
v 1.1702297325969e-05 0.000104995117107377 -1.15579449652008e-06
v 1.65400836512153e-05 0.000102689176577416 2.32919618719393e-09
v 1.5847810013297e-05 0.000103018797952972 5.00699411790848e-07
v 1.50846974244096e-05 0.000103347672935647 9.72176281491057e-07
v 1.42542148128875e-05 0.000103669963810071 1.41495111947076e-06
v 1.3416436392727e-05 0.000104113887818401 1.20920037972952e-06
v 1.25683973991514e-05 0.000104549788044407 1.00972524595822e-06
v 1.17043572674162e-05 0.000104963130005333 8.16835891722192e-07
v 1.71622204037534e-05 0.000102373678133684 -5.20367707375909e-07
v 1.66553979294757e-05 0.000102617445393333 -1.01604141094619e-06
v 1.6052437282992e-05 0.000102891649804442 -1.47125728692284e-06
v 1.53505994948136e-05 0.000103181969612955 -1.88662612443275e-06
v 1.45536070660077e-05 0.000103480512316061 -2.26827535736876e-06
v 1.36460206528978e-05 0.000103963432758636 -2.02738607792243e-06
v 1.27405107929365e-05 0.000104431990383771 -1.79728198500348e-06
v 1.18292768041352e-05 0.000104873343208148 -1.57764460142223e-06
v 1.08191117792703e-05 0.000105344048114509 6.33550680708503e-07
v 1.09018577902382e-05 0.000105353489799186 1.33113627408969e-07
v 1.09421549223021e-05 0.000105345597361204 -3.73161918526209e-07
v 1.09447097078692e-05 0.000105320692952547 -8.77162053641464e-07
v 1.09052833052653e-05 0.000105277723638331 -1.37023499238762e-06
v 1.74276394723958e-05 0.000102250656579298 1.93318845555691e-08
v 1.6710571741033e-05 0.00010259527779835 5.37852868736325e-07
v 1.59300475636496e-05 0.000102939078186562 1.02591648455931e-06
v 1.50903558699285e-05 0.000103271321309047 1.47412476530818e-06
v 1.41897069991482e-05 0.000103599576115068 1.86526613014451e-06
v 1.33777829885802e-05 0.000104026842714633 1.67019045270295e-06
v 1.25547726129896e-05 0.000104457363609991 1.46228667662645e-06
v 1.17098620652048e-05 0.0001048757163487 1.26034832553963e-06
v 1.08452409866134e-05 0.000105266747569236 1.06946709540324e-06
v 1.80483466718833e-05 0.000101939272150327 -5.34205258604829e-07
v 1.7565866213741e-05 0.000102163453726013 -1.07489527575148e-06
v 1.69616456640787e-05 0.00010244027820154 -1.56095312009214e-06
v 1.62609415297568e-05 0.000102736996041194 -1.99383468676849e-06
v 1.54650414306098e-05 0.00010304233496354 -2.37269717757843e-06
v 1.45747504165024e-05 0.00010335986874649 -2.69412027681185e-06
v 1.36787050678332e-05 0.000103832213058197 -2.46653399067327e-06
v 1.27869430637942e-05 0.000104300275393637 -2.23159637694758e-06
v 1.18861704568572e-05 0.000104750342620687 -2.00624026882649e-06
v 1.09754741106384e-05 0.000105168415195228 -1.7947338423803e-06
v 9.98215731012354e-06 0.000105618156671151 8.70380545337646e-07
v 1.00619426074353e-05 0.000105642774377858 3.91906947816427e-07
v 1.01228440390066e-05 0.000105643005133193 -1.07786636160438e-07
v 1.01413695885619e-05 0.000105627941609416 -6.13269286468723e-07
v 1.01175065764981e-05 0.000105597599936834 -1.10822068156104e-06
v 1.00744412758632e-05 0.000105543161905446 -1.57722663582561e-06
v 1.82912023172538e-05 0.00010183479585958 4.78438887880741e-08
v 1.75617136744718e-05 0.000102177619067678 5.91742625335013e-07
v 1.67634025692708e-05 0.00010253215610034 1.09997004321679e-06
v 1.59099596581394e-05 0.000102878260202624 1.55812960727825e-06
v 1.50036572998632e-05 0.000103214719426157 1.94940497766291e-06
v 1.40458603677497e-05 0.000103540253540683 2.30657050273018e-06
v 1.32675774138254e-05 0.000103954579765288 2.10012606104262e-06
v 1.24735283249545e-05 0.000104370149030335 1.9056669008746e-06
v 1.1657271580907e-05 0.000104785162977833 1.70035895186821e-06
v 1.08201627607642e-05 0.00010518165049075 1.49787974703163e-06
v 9.98328483742444e-06 0.000105541503042537 1.29649741186975e-06
v 1.89591941730729e-05 0.000101504476673121 -5.25478093196375e-07
v 1.84473847549755e-05 0.000101730879319469 -1.12532976213282e-06
v 1.78588412563528e-05 0.000101991330317768 -1.66439790335764e-06
v 1.71693635987595e-05 0.00010228699826684 -2.12894205966815e-06
v 1.63770465944312e-05 0.000102600435013277 -2.51287980352517e-06
v 1.54849346270572e-05 0.000102927559187719 -2.82031187001585e-06
v 1.45052433730176e-05 0.000103258341160228 -3.09962794193536e-06
v 1.36324943787714e-05 0.000103721320510925 -2.86691568880272e-06
v 1.27606351404738e-05 0.000104177264666373 -2.65025829741148e-06
v 1.18810416192748e-05 0.000104626736227768 -2.42600821625259e-06
v 1.09919126861239e-05 0.000105052844680744 -2.2068645150354e-06
v 1.01117905924257e-05 0.000105438502828349 -1.99058249011591e-06
v 9.12242694451786e-06 0.000105870071114854 1.09809498398932e-06
v 9.22415864510505e-06 0.000105900149211292 6.27714531390493e-07
v 9.28359930462001e-06 0.000105914411931198 1.49564328866887e-07
v 9.31793121104433e-06 0.000105909024174347 -3.49942442759816e-07
v 9.31505555642188e-06 0.000105886940675688 -8.47205838268689e-07
v 9.28683628900762e-06 0.000105845744391456 -1.31906557812444e-06
v 9.21509362502504e-06 0.000105789066226259 -1.77848572645752e-06
v 1.91638332851927e-05 0.000101425581187019 9.3833779270081e-08
v 1.83663675576511e-05 0.000101788588220073 6.71093037714919e-07
v 1.75619338394901e-05 0.000102139305847127 1.19495838073605e-06
v 1.66993931132276e-05 0.000102492036666744 1.67055216489639e-06
v 1.57969085421327e-05 0.000102831866164566 2.06644822348416e-06
v 1.48333450082938e-05 0.000103163658348091 2.41826575288373e-06
v 1.38261938856019e-05 0.000103485156191838 2.73147145727355e-06
v 1.30787428687736e-05 0.000103891119906357 2.5201901741059e-06
v 1.23146688128446e-05 0.00010429914263427 2.31845937594341e-06
v 1.15414395874043e-05 0.000104698210047862 2.12333061898746e-06
v 1.07349125523652e-05 0.000105094891762316 1.91700908056579e-06
v 9.92789591493851e-06 0.000105457917812085 1.71984541908371e-06
v 9.0955980755386e-06 0.000105794736169003 1.52092195801465e-06
v 1.99645718764882e-05 0.000101053684937418 -4.59891491502998e-07
v 1.93228555855018e-05 0.000101304192121265 -1.13606147459677e-06
v 1.86955733648728e-05 0.000101569035480648 -1.78029558666275e-06
v 1.80461087905934e-05 0.000101845959474342 -2.2948762878212e-06
v 1.72782017600311e-05 0.000102155343422812 -2.69883550311525e-06
v 1.63984380359714e-05 0.000102485441177662 -2.99389933198289e-06
v 1.54043843630683e-05 0.000102830154197321 -3.24656275937183e-06
v 1.4335818343854e-05 0.000103174625864408 -3.47557286871089e-06
v 1.34908966262997e-05 0.000103628606299128 -3.24794030109074e-06
v 8.24684091074392e-06 0.000106097739211304 1.32526426393427e-06
v 1.26455389848361e-05 0.000104077361224582 -3.03178494531165e-06
v 1.18048416818377e-05 0.000104511382912517 -2.82368980458188e-06
v 1.09423987897765e-05 0.000104938892588291 -2.60530028627958e-06
v 1.00887222115286e-05 0.000105328728837622 -2.39701222362234e-06
v 9.21711297375474e-06 0.000105689127544225 -2.18792167125057e-06
v 8.36107836292274e-06 0.000106135864696584 8.6085086897721e-07
v 8.43902269225016e-06 0.000106157210552117 3.84442738923452e-07
v 8.4839413957706e-06 0.000106161495873071 -9.16819694339903e-08
v 8.49704490776948e-06 0.000106148934780587 -5.88653188537722e-07
v 8.47828967805875e-06 0.000106120152122349 -1.06110919876195e-06
v 8.42573910889363e-06 0.000106074351441645 -1.52993323674424e-06
v 8.33541959336854e-06 0.000106012493845201 -1.98288479065635e-06
v 2.00450321690069e-05 0.000101029924136137 1.32958000522197e-07
v 1.91159076615998e-05 0.000101420018259561 7.61666885945106e-07
v 1.82788987251814e-05 0.000101774981742649 1.34174107547759e-06
v 1.74352892294682e-05 0.000102117536004059 1.82311143882315e-06
v 1.65414314683381e-05 0.000102455383932041 2.22308241459298e-06
v 1.55864007909645e-05 0.000102788664969234 2.5617366386859e-06
v 1.45836650043196e-05 0.000103109854042787 2.86400800017445e-06
v 1.35418768439663e-05 0.000103424016806379 3.13422987903126e-06
v 1.28250785035665e-05 0.000103828170744104 2.91866307550005e-06
v 1.20958950971106e-05 0.000104227711311757 2.71759312888545e-06
v 1.13524263420867e-05 0.000104621272986708 2.52338389426762e-06
v 1.05961351258704e-05 0.000105003807277374 2.32879949575651e-06
v 9.82161527996752e-06 0.000105369075092894 2.13288809803857e-06
v 9.0249135711416e-06 0.000105708866454286 1.93838449686044e-06
v 8.2073915000257e-06 0.000106018484106729 1.74576814245014e-06
v 2.11748615338306e-05 0.000100597889228449 -2.81187405693113e-07
v 2.01700505834665e-05 0.000100896544104502 -1.01782053144569e-06
v 1.94285452685508e-05 0.00010116934914607 -1.86773256192129e-06
v 1.88223991495779e-05 0.000101431109055603 -2.52918461824539e-06
v 1.81380517554566e-05 0.00010171346560786 -2.95765070300395e-06
v 1.72888292369594e-05 0.000102037433900335 -3.23386563440471e-06
v 1.62915167908883e-05 0.000102393308633512 -3.44059596206e-06
v 1.52074796956781e-05 0.000102747926964807 -3.63284888680943e-06
v 1.40695072658502e-05 0.000103098997016135 -3.81559441050915e-06
v 1.32609991902819e-05 0.000103548180643968 -3.5982560565969e-06
v 1.24536710302288e-05 0.00010398600947487 -3.39292804223284e-06
v 7.3677449307986e-06 0.000106294673960592 1.56302461732478e-06
v 7.49727175552451e-06 0.000106345033050102 1.09443582251382e-06
v 1.16431838206047e-05 0.000104413163247258 -3.19322185464434e-06
v 1.08304234220788e-05 0.000104825477221941 -2.99225972707649e-06
v 1.00080799806787e-05 0.000105217418539117 -2.78971191458318e-06
v 9.17048930985632e-06 0.000105580962677115 -2.58885054644662e-06
v 8.31826081668058e-06 0.000105911626660773 -2.39019932383549e-06
v 7.58718516565548e-06 0.000106377078518332 6.20517204006583e-07
v 7.64394897446281e-06 0.000106391113584493 1.4414318081589e-07
v 7.66940143043387e-06 0.000106388426826932 -3.32439396237912e-07
v 7.66536179050618e-06 0.000106368724657036 -8.07387407644175e-07
v 7.62975352550063e-06 0.000106332260086722 -1.27890102853338e-06
v 7.55999538778663e-06 0.000106277994434996 -1.74472444266516e-06
v 7.44916399353014e-06 0.000106205960729618 -2.20199671700826e-06
v 2.10382839483268e-05 0.000100604035305849 1.5858019789159e-07
v 1.98387164466878e-05 0.00010103730934929 8.95376778198123e-07
v 1.89544808110712e-05 0.000101386612064083 1.60662213102847e-06
v 1.81340306016738e-05 0.000101710275447352 2.12220276447611e-06
v 1.72320447261306e-05 0.000102049692721772 2.53193882566334e-06
v 1.62827759136602e-05 0.000102381341966705 2.84092653215438e-06
v 1.52684559954695e-05 0.000102705791019532 3.114888254716e-06
v 1.42188152393825e-05 0.000103016330081141 3.36506043809601e-06
v 1.31830376524481e-05 0.000103358353434337 3.51041231306343e-06
v 1.2477820126178e-05 0.000103720429804613 3.38599434307041e-06
v 1.17874075490479e-05 0.000104112437882981 3.19276981129358e-06
v 1.10750202866359e-05 0.000104505958271098 2.99995216186456e-06
v 1.03506146224467e-05 0.000104888115668308 2.8110688665214e-06
v 9.58321499450339e-06 0.00010527468745001 2.60394506270055e-06
v 8.8165168931277e-06 0.000105620860892729 2.41117977534927e-06
v 8.01952754886511e-06 0.00010594141950594 2.21442119454608e-06
v 7.19863604816294e-06 0.000106225848626521 2.02328704173967e-06
v 2.24461542749283e-05 0.000100000000001283 -6.64664276572959e-16
v 2.10650664689979e-05 0.000100436621880278 -6.9354023355173e-07
v 2.0042135049834e-05 0.000100755488637164 -1.90617403796077e-06
v 1.94990277034779e-05 0.000100982053697342 -2.92128246139295e-06
v 1.89675302318556e-05 0.000101219444768349 -3.44018799827755e-06
v 1.81665141740412e-05 0.000101536025335148 -3.68738084118732e-06
v 1.71512537272495e-05 0.000101910986903067 -3.79509874354192e-06
v 1.60216290350194e-05 0.000102283811616479 -3.90966294410285e-06
v 1.48477281295148e-05 0.000102639482391691 -4.04319750375964e-06
v 1.36986739852472e-05 0.000103026098059599 -4.11761501039635e-06
v 1.29129383522486e-05 0.000103429147629639 -3.99954602151762e-06
v 6.47697243367506e-06 0.000106460191683384 1.79252178808627e-06
v 1.21526784983729e-05 0.000103857651010965 -3.8166002319397e-06
v 1.13785367610709e-05 0.000104282430272188 -3.6283616165565e-06
v 6.51079011183948e-06 0.000106545274495219 1.37610316663344e-06
v 6.61829313762856e-06 0.000106596785694786 8.98845114149565e-07
v 1.05998233397617e-05 0.000104692115852671 -3.44084263207067e-06
v 9.78553478316943e-06 0.000105104235561644 -3.23323724022969e-06
v 8.97819235433495e-06 0.000105473097205098 -3.0390847546202e-06
v 8.14610016278531e-06 0.000105814466646493 -2.84055912839533e-06
v 7.29485308929903e-06 0.000106117402185804 -2.64760624374062e-06
v 6.68813866812857e-06 0.000106627763206707 4.11717901745991e-07
v 6.72615005734083e-06 0.000106637913287302 -7.03315264488744e-08
v 6.73469314389595e-06 0.000106627281637753 -5.81525307783071e-07
v 6.71381039008103e-06 0.000106596572562644 -1.06058866182978e-06
v 6.66037087097556e-06 0.000106544704225794 -1.54178370431552e-06
v 6.56802844454796e-06 0.000106472545358302 -2.01004713474259e-06
v 6.54786320801993e-06 0.000106369147296607 -2.41598975361962e-06
v 2.09029269095859e-05 0.000100357359380321 3.55819418206909e-07
v 2.00387674400595e-05 0.000100739194045066 1.2444001621805e-06
v 1.9386379277934e-05 0.00010105688580094 2.01126781539613e-06
v 1.86998137556771e-05 0.000101330483170836 2.5453988707586e-06
v 1.78723012006839e-05 0.000101634270783134 2.92300569708278e-06
v 1.6916749554808e-05 0.000101974961838724 3.18712348631743e-06
v 1.59017057045736e-05 0.00010229909492629 3.4064626550338e-06
v 1.48311519175005e-05 0.000102614133293916 3.61237775482064e-06
v 1.37851246456835e-05 0.000102962816550412 3.72801396093977e-06
v 1.27327713358803e-05 0.000103296394288654 3.86107548550871e-06
v 1.20838091733662e-05 0.000103644844748473 3.74757922219336e-06
v 1.14047602302598e-05 0.000103990737448529 3.63869764119871e-06
v 1.07325268181573e-05 0.000104374003764644 3.45921473670109e-06
v 1.0045383534241e-05 0.000104755790790435 3.27304181147126e-06
v 9.31206757309113e-06 0.000105144352762157 3.07558581679496e-06
v 8.55903905087414e-06 0.000105512763823415 2.86871314689522e-06
v 7.79003252572077e-06 0.000105840633407354 2.67421381373112e-06
v 6.99150260136391e-06 0.000106135838667048 2.47097229187291e-06
v 6.28886734315484e-06 0.000106376066193272 2.23605698704699e-06
v 2.09848240423311e-05 0.000100101404308543 -1.08629873309235e-07
v 2.09449136114542e-05 0.00010019760305019 -6.98269252383876e-07
v 2.01587266536311e-05 0.000100427686299778 -1.99359866483869e-06
v 1.98408821500702e-05 0.000100594258501894 -3.57434702206202e-06
v 1.96418209619657e-05 0.00010075837014611 -4.21074339383578e-06
v 1.90936861733575e-05 0.00010098821774328 -4.36461150966691e-06
v 1.80001372258576e-05 0.000101415296487498 -4.25648886018138e-06
v 1.6808823929527e-05 0.000101808418491147 -4.23247364361787e-06
v 1.55665085774308e-05 0.00010218263215357 -4.27947480407722e-06
v 1.43776678551704e-05 0.000102584106044601 -4.30992961089686e-06
v 1.32060570835995e-05 0.000102962795417977 -4.39140836879948e-06
v 1.24968827949393e-05 0.000103348388918113 -4.29875950606573e-06
v 1.17583510560172e-05 0.000103727896623917 -4.20472896859332e-06
v 5.56737135761674e-06 0.000106596234345776 1.99195349067464e-06
v 5.61846062483075e-06 0.000106692885405941 1.58123593556695e-06
v 1.10330608501477e-05 0.000104141120860136 -4.04153192296292e-06
v 1.02973707401053e-05 0.00010454849014766 -3.86548957795195e-06
v 5.63966217650452e-06 0.000106772594650786 1.16576061557955e-06
v 5.72442166701036e-06 0.000106823024947029 6.82041011755538e-07
v 9.52041578425034e-06 0.000104960273979771 -3.674082027246e-06
v 8.72887368055846e-06 0.000105350058619021 -3.47117844815805e-06
v 7.92566205658704e-06 0.000105697450327302 -3.27899008311081e-06
v 7.09683760517296e-06 0.000106010954388398 -3.07744970639652e-06
v 6.36826004648563e-06 0.000106268219937427 -2.84454832255665e-06
v 5.78009622245497e-06 0.000106848668249141 1.93612183824699e-07
v 5.79854548646805e-06 0.000106852629403926 -3.20868131372822e-07
v 5.79336136503167e-06 0.000106829155069978 -8.34001937762701e-07
v 5.75066854301662e-06 0.000106784350751462 -1.3182484268752e-06
v 5.67789726836026e-06 0.000106714440835285 -1.79492052228885e-06
v 5.66758761799883e-06 0.000106617265442722 -2.20193272251749e-06
v 5.62459935996996e-06 0.000106504295649516 -2.601781721817e-06
v 2.00117923069377e-05 0.000100182088260365 8.64393791908905e-07
v 1.98137839455473e-05 0.00010041497655912 1.72643296866322e-06
v 1.95012094080749e-05 0.000100708345865416 2.62021554152386e-06
v 1.91027811317932e-05 0.000100968586049137 3.1689012676979e-06
v 1.84356722084457e-05 0.000101221100047134 3.47996348830395e-06
v 1.75200368844833e-05 0.000101555268658633 3.62908813453481e-06
v 1.64775104317903e-05 0.000101902831262919 3.74229099955582e-06
v 1.53826959084843e-05 0.000102218719854175 3.87884492251875e-06
v 1.43226333868049e-05 0.000102567667124313 3.95345446720319e-06
v 1.32561113524057e-05 0.000102908398579809 4.0590192276532e-06
v 1.22074768263317e-05 0.000103229000477805 4.18891977493859e-06
v 1.1610552617549e-05 0.000103569046165999 4.09036186782067e-06
v 1.09764231296586e-05 0.000103906976159686 3.9878909602277e-06
v 1.0323302722683e-05 0.000104240564642391 3.88352944864891e-06
v 9.67325280463659e-06 0.000104614187963798 3.70879768781602e-06
v 8.97265106545402e-06 0.000104996206463918 3.52773827488371e-06
v 8.25245203459404e-06 0.000105370461726657 3.32641878948407e-06
v 7.51607374158409e-06 0.000105718788498252 3.10994565930178e-06
v 6.74149801774902e-06 0.000106023799172665 2.90319827406164e-06
v 6.05940084771177e-06 0.000106269085337614 2.67349087779948e-06
v 5.35794694952215e-06 0.000106495059694165 2.42811572411469e-06
v 1.99662704586264e-05 0.000100104446228846 5.12587523731288e-08
v 2.0152783844203e-05 0.000100112526496914 -9.11564448513637e-07
v 1.99552960824894e-05 0.000100206055733642 -2.04128022157667e-06
v 1.98684902085074e-05 0.000100288385755977 -3.59633362453532e-06
v 2.02782735638465e-05 0.000100253535754223 -5.25065017603184e-06
v 2.01489466290751e-05 0.000100400612538974 -5.57756239184555e-06
v 1.89193075282749e-05 0.000100877275088699 -4.87034582753603e-06
v 1.75826485368592e-05 0.000101325903615958 -4.59104280029569e-06
v 1.62330071454898e-05 0.000101728476540953 -4.51463247564785e-06
v 1.49858302607586e-05 0.000102143854436926 -4.49415472265145e-06
v 1.37742369513264e-05 0.000102538533472799 -4.54542897931916e-06
v 1.26137854170397e-05 0.000102902232812884 -4.6486007359916e-06
v 1.1980305609271e-05 0.000103272640281019 -4.5795009184004e-06
v 1.13028364688776e-05 0.00010364122388506 -4.50173599849921e-06
v 1.06055285727347e-05 0.000104002190626428 -4.41577597078055e-06
v 4.65138793363324e-06 0.000106700539774573 2.17138420403716e-06
v 4.70417330903615e-06 0.000106810358279632 1.76594555454082e-06
v 4.73954603545896e-06 0.000106901045968345 1.35304415405657e-06
v 9.91507828605634e-06 0.000104400222069314 -4.26042881076244e-06
v 9.17639715928591e-06 0.000104803421334334 -4.09207755506133e-06
v 4.75277644809869e-06 0.000106971728946157 9.39005984543899e-07
v 4.82425345468929e-06 0.000107015506563364 4.53097868682538e-07
v 8.42140977663713e-06 0.000105196998775528 -3.90013570526188e-06
v 7.65352056916977e-06 0.000105563704896743 -3.69094753132661e-06
v 6.84987652852798e-06 0.000105886043474907 -3.48908681415092e-06
v 6.14219231664778e-06 0.000106147310968334 -3.26424983794455e-06
v 5.41847383924017e-06 0.000106388610504998 -3.02284215356247e-06
v 4.84339863242898e-06 0.00010703791222611 -5.76826519381465e-08
v 4.84829660739538e-06 0.000107028916922684 -5.74871310075511e-07
v 4.83877073390992e-06 0.000106988386333103 -1.0831246926035e-06
v 4.77631713500891e-06 0.000106926471038 -1.56371081767477e-06
v 4.77131805451123e-06 0.000106839344121934 -1.97106569338848e-06
v 4.74225552090321e-06 0.000106732631512629 -2.37492969026777e-06
v 4.69298229999346e-06 0.00010660836894841 -2.76944597641007e-06
v 1.94038456982751e-05 0.000100083056867714 1.25155361689154e-06
v 1.93999934571351e-05 0.000100161344142187 2.3026317465074e-06
v 1.94287329411152e-05 0.000100330052835115 3.50410847301842e-06
v 1.936740647491e-05 0.000100561247735184 4.13291677061047e-06
v 1.89734352725507e-05 0.000100794327596635 4.32548328569566e-06
v 1.80951830480449e-05 0.000101140792043226 4.20661396439535e-06
v 1.70285703901675e-05 0.000101494782241313 4.15012745278098e-06
v 1.58751781078137e-05 0.000101831448094225 4.16261205367609e-06
v 1.47899039981582e-05 0.000102180500411735 4.18005507272267e-06
v 1.37134418230873e-05 0.000102520766017607 4.25118750481356e-06
v 1.26601618337726e-05 0.000102843390958634 4.36138135202618e-06
v 1.16249738089792e-05 0.000103148969069384 4.49517712138577e-06
v 1.10771748344893e-05 0.000103487766456448 4.40947281323657e-06
v 1.04898063331511e-05 0.00010381898565309 4.31759224832708e-06
v 9.87401788329959e-06 0.000104145101538526 4.21962063893953e-06
v 9.23705690949812e-06 0.000104467632698613 4.11592502610797e-06
v 8.56965911247359e-06 0.00010483895862923 3.94760483168292e-06
v 7.88790790452307e-06 0.000105207299830355 3.75887112315022e-06
v 7.18524352084165e-06 0.000105561526684445 3.54911073690275e-06
v 6.44929412055472e-06 0.000105888231382834 3.31782228701333e-06
v 5.78923968922456e-06 0.00010614048843908 3.09292039606192e-06
v 5.11447574493421e-06 0.000106370424062485 2.85424974380793e-06
v 4.43054006454325e-06 0.000106581792091076 2.60129782380406e-06
v 1.92337264801766e-05 0.000100101267702883 2.91181820611997e-07
v 1.94695693314818e-05 0.000100100115390864 -8.30118733617505e-07
v 1.95324078522763e-05 0.000100120200164786 -2.06415430742871e-06
v 1.96376392697044e-05 0.000100116726781618 -3.62102658429779e-06
v 2.01899950826585e-05 9.99913863902522e-05 -5.21130769760294e-06
v 2.10404350060933e-05 9.97532008473912e-05 -7.0213190327578e-06
v 1.98779478952319e-05 0.000100292149368421 -5.75607966601096e-06
v 1.84174859488627e-05 0.000100794282028223 -4.99174635386731e-06
v 1.68333157445261e-05 0.000101284483798965 -4.73228799324108e-06
v 1.54967982366303e-05 0.000101718094295033 -4.65502223090716e-06
v 1.42521615346034e-05 0.000102122378865813 -4.67938541569223e-06
v 1.30786048186297e-05 0.000102493281099868 -4.76701684506787e-06
v 1.19507292573173e-05 0.000102835575504766 -4.89413687013188e-06
v 3.73459577238993e-06 0.000106773215179316 2.33735770162462e-06
v 1.13887283918543e-05 0.000103197449916042 -4.84296218030768e-06
v 1.07749533455977e-05 0.00010355401860951 -4.78124115029385e-06
v 1.01274319920347e-05 0.000103905055054526 -4.70815552096644e-06
v 9.45698301190243e-06 0.000104249637850926 -4.62396747364991e-06
v 3.79235590597246e-06 0.000106895630942641 1.93270549537813e-06
v 3.82810427992143e-06 0.000106997519782297 1.52444944814972e-06
v 3.8501069386084e-06 0.000107077908489428 1.11366121526573e-06
v 8.7584724241507e-06 0.000104641027223043 -4.47543820609405e-06
v 8.04709748434378e-06 0.000105026973898808 -4.3014372273622e-06
v 3.85277609479784e-06 0.000107138278111544 6.97203805517335e-07
v 3.88072959242556e-06 0.000107177395164758 1.94014792968027e-07
v 7.31669765675127e-06 0.000105397751399005 -4.10307133786703e-06
v 6.55451031397872e-06 0.000105741044583001 -3.88099449782063e-06
v 5.87022066617009e-06 0.000106008024442201 -3.663962662489e-06
v 5.17396317114799e-06 0.000106252213647996 -3.4318921903193e-06
v 4.47146860113971e-06 0.000106477078864698 -3.18458372655989e-06
v 3.8900699854141e-06 0.000107185353032737 -3.12737890847144e-07
v 3.88728409535304e-06 0.000107160739323017 -8.18295629904736e-07
v 3.86548759151165e-06 0.000107104289357345 -1.31778698340816e-06
v 3.8684460298169e-06 0.000107028404361082 -1.72911756614462e-06
v 3.85074136811181e-06 0.000106932670633696 -2.13264127320192e-06
v 3.81745905278314e-06 0.000106816344515595 -2.53171494373538e-06
v 3.75951060127876e-06 0.000106681060527841 -2.92560002256499e-06
v 1.8811602070184e-05 0.000100059915189788 1.45775824474561e-06
v 1.90084662448107e-05 0.000100037256747318 2.61485223355114e-06
v 1.92687756572432e-05 0.000100060168509309 3.96016740068401e-06
v 1.97609359378892e-05 0.000100105488145935 5.34661281293931e-06
v 1.97341405274115e-05 0.000100284389729057 5.68959245351119e-06
v 1.87356588827985e-05 0.000100726191834686 4.93927017896972e-06
v 1.75605278542963e-05 0.000101107644512287 4.58727987896549e-06
v 1.63194980081292e-05 0.000101454725012879 4.44886944800823e-06
v 1.51933865231173e-05 0.000101787856778984 4.41151628247378e-06
v 1.40922680827672e-05 0.000102125940358864 4.44437046737759e-06
v 1.30234849689887e-05 0.00010244837894848 4.53328030202993e-06
v 1.19886520572349e-05 0.000102752635248771 4.65455040726559e-06
v 1.09981162782578e-05 0.000103052371731069 4.78088959064089e-06
v 1.04851757563183e-05 0.000103380723528626 4.72237428224265e-06
v 9.9381877282148e-06 0.000103713290319854 4.64061640942171e-06
v 9.35502185966431e-06 0.000104042569718307 4.54534151040719e-06
v 8.74587305383528e-06 0.000104362872695682 4.44239090720324e-06
v 8.14441338700917e-06 0.000104672592214529 4.3260818406048e-06
v 7.49087407997179e-06 0.000105036045517254 4.1454357212039e-06
v 6.81554172047886e-06 0.000105396073426721 3.93903229263609e-06
v 6.11261358223154e-06 0.000105730325380748 3.71216412068214e-06
v 5.46995398868691e-06 0.00010598030308888 3.51234136209744e-06
v 4.81646752802282e-06 0.000106217293160752 3.28048896177186e-06
v 4.14883139256354e-06 0.000106438314036094 3.02943146040583e-06
v 3.47373003956547e-06 0.000106637874343348 2.76772116392788e-06
v 1.85447844041402e-05 0.000100105174714453 4.78186678890037e-07
v 1.87538711280052e-05 0.000100092760061431 -5.64450580066589e-07
v 1.89268208153316e-05 0.000100091387784324 -1.66433362708553e-06
v 1.90987479047539e-05 0.000100085426717358 -2.87902410842026e-06
v 1.94191849822528e-05 0.000100019940544471 -4.20177707572572e-06
v 2.00238570696716e-05 9.98843827633758e-05 -5.49081664940247e-06
v 1.98534290589789e-05 0.000100012169978179 -5.72906163702119e-06
v 1.84994809321632e-05 0.000100466118670618 -5.10522257239941e-06
v 1.7100365810208e-05 0.000100917330466213 -4.86504191490623e-06
v 1.58234513351654e-05 0.000101315602037606 -4.77134730860396e-06
v 1.45909294392615e-05 0.00010171245169761 -4.78424448302704e-06
v 1.34187684687196e-05 0.000102083918178531 -4.86714384874686e-06
v 1.23007120649192e-05 0.000102425997746712 -4.99073426021751e-06
v 1.12416513786654e-05 0.000102754792135811 -5.12865862528779e-06
v 1.07304393102344e-05 0.000103100079371364 -5.1047107445929e-06
v 2.8206699101825e-06 0.00010681467343309 2.49115045829109e-06
v 2.85480831898903e-06 0.00010694862968625 2.09860184250332e-06
v 1.0171867493876e-05 0.000103452571860491 -5.0565142377032e-06
v 9.56945586929511e-06 0.000103803266994058 -4.99092022256549e-06
v 8.93641664528038e-06 0.000104144299561212 -4.91242097697248e-06
v 8.3093677640562e-06 0.000104471974286766 -4.81637459472666e-06
v 2.89225852006594e-06 0.000107063263685236 1.68726434064151e-06
v 2.91387647684513e-06 0.000107155985794297 1.26812055511606e-06
v 2.92341534662878e-06 0.0001072243048732 8.52659305039915e-07
v 7.63205567737506e-06 0.000104852196162146 -4.65600970820286e-06
v 6.93376299981072e-06 0.000105227379684652 -4.46543500810898e-06
v 2.93832835190553e-06 0.000107267924116449 4.46546609233065e-07
v 2.95535578194592e-06 0.000107292309249638 -5.42864502882477e-08
v 6.20840866656184e-06 0.00010557665467998 -4.25117097664107e-06
v 5.54375466842642e-06 0.000105839534245653 -4.06145076222895e-06
v 4.87033952887305e-06 0.000106089676643229 -3.83907788966201e-06
v 4.18523575692879e-06 0.000106323407114847 -3.59618384827302e-06
v 3.49477285638366e-06 0.000106534851582489 -3.34149767099233e-06
v 2.95717967250657e-06 0.000107284368810179 -5.64839284377685e-07
v 2.94364487478462e-06 0.000107243788062601 -1.06335808929864e-06
v 2.93185768034057e-06 0.00010718586134305 -1.465721032162e-06
v 2.8283795444479e-06 0.000106722646989429 -3.07138664795402e-06
v 2.92450148612207e-06 0.000107102671788761 -1.87545356364349e-06
v 2.90381605355155e-06 0.000106995510224435 -2.28692407210455e-06
v 2.86560626488306e-06 0.000106867748871936 -2.68901919982715e-06
v 1.81681367419059e-05 0.000100070940086039 1.48324853389364e-06
v 1.84922700290136e-05 0.000100028648075832 2.59707913929151e-06
v 1.89435531757451e-05 9.99758913725446e-05 4.05404729794326e-06
v 1.96489538853717e-05 9.98868946169231e-05 5.55377863463907e-06
v 2.03812157293429e-05 9.97470654455105e-05 7.1079487344392e-06
v 1.94987254372517e-05 0.000100249369941163 5.94673216205517e-06
v 1.81362373039205e-05 0.000100704591701144 5.06029209655605e-06
v 1.67014723922683e-05 0.000101091797664985 4.71456054805802e-06
v 1.55038723416624e-05 0.000101421613073741 4.61199129308664e-06
v 1.43818998157149e-05 0.000101738276069367 4.6183446587604e-06
v 1.33049043148114e-05 0.000102053954642692 4.68674799689087e-06
v 1.22681799476225e-05 0.000102357745236471 4.79389556646731e-06
v 1.12906924232029e-05 0.000102653354227781 4.91351615864699e-06
v 1.03341366520841e-05 0.00010293889472515 5.04386792768359e-06
v 9.86552465577806e-06 0.000103269649729861 4.99846976192939e-06
v 9.34726894039659e-06 0.000103593477304458 4.93856684488162e-06
v 8.79615867592358e-06 0.000103923784893095 4.8519154809969e-06
v 8.21703065528527e-06 0.000104247683335346 4.74846029865582e-06
v 7.63615235162316e-06 0.000104552735769752 4.63554170388293e-06
v 7.04563490046872e-06 0.000104853832527111 4.50706227843871e-06
v 6.39826161157082e-06 0.00010520888438432 4.3113362436478e-06
v 5.73024824333727e-06 0.00010555156010454 4.08618842086536e-06
v 5.11437116708321e-06 0.000105806196866759 3.89434140080408e-06
v 4.4802280417001e-06 0.000106039870326035 3.68662792044378e-06
v 3.83396515018669e-06 0.00010626652611687 3.44541424012002e-06
v 3.1812799305656e-06 0.000106475793456157 3.18537623558744e-06
v 2.55103718044407e-06 0.000106659820941431 2.91607680457597e-06
v 1.78094672523294e-05 0.000100108933408199 5.64085967676647e-07
v 1.80208795751761e-05 0.000100093729399804 -3.47358478100526e-07
v 1.81932671016758e-05 0.000100078477291446 -1.29422608804758e-06
v 1.83762537806184e-05 0.000100072002512043 -2.29936694014463e-06
v 1.86026596160188e-05 0.000100056566123501 -3.32478593393533e-06
v 1.89604763893253e-05 0.000100018893414777 -4.30247492934587e-06
v 1.87988613991708e-05 0.000100059436936374 -4.69084546435903e-06
v 1.83653209280968e-05 0.000100238250964973 -4.86375529793485e-06
v 1.70734890843882e-05 0.000100613874861895 -4.78653903891535e-06
v 1.59061255081867e-05 0.000100966059451716 -4.76670629821274e-06
v 1.47534856923452e-05 0.000101323369715413 -4.81534598838709e-06
v 1.36249486674531e-05 0.000101682076964403 -4.9177302099754e-06
v 1.25343288774782e-05 0.000102023876896764 -5.05156007623608e-06
v 1.15058761823195e-05 0.000102348659443416 -5.19548518100238e-06
v 1.91410352590417e-06 0.000106827176670352 2.62823718642324e-06
v 1.05010950826224e-05 0.000102658143123155 -5.34779603302384e-06
v 1.00447603895981e-05 0.000103001415484372 -5.33927541011996e-06
v 9.52544151344239e-06 0.000103340561229966 -5.31204151923459e-06
v 1.94787411812466e-06 0.000106973215822305 2.23499012444244e-06
v 1.96112223997984e-06 0.000107095835443209 1.8384689367227e-06
v 8.96521997564395e-06 0.000103688357926253 -5.25724040705191e-06
v 8.37124343220244e-06 0.000104030468936586 -5.18209227920923e-06
v 7.77184146411802e-06 0.000104352293261752 -5.09297161119223e-06
v 7.16166626622316e-06 0.000104668175234486 -4.9844010941717e-06
v 1.97736815379457e-06 0.000107198948978952 1.42010720374552e-06
v 1.98626934632575e-06 0.000107276963684949 1.00013191155257e-06
v 2.00063741091901e-06 0.00010732806776278 5.98364272758449e-07
v 6.49636773559564e-06 0.000105037323394742 -4.80887376186886e-06
v 5.81040755186468e-06 0.00010539366311119 -4.60024723676852e-06
v 2.00643019587192e-06 0.000107358615680038 1.94254120016968e-07
v 2.01114808674545e-06 0.000107367499564947 -3.072669092867e-07
v 5.17578385914824e-06 0.000105659816877778 -4.42126394455856e-06
v 4.52385176633014e-06 0.000105905217889996 -4.22500403685171e-06
v 3.86181736443002e-06 0.000106143657868249 -3.99440403028224e-06
v 3.19509749178128e-06 0.000106364200604001 -3.74362009693439e-06
v 2.55248061350088e-06 0.000106558515177129 -3.48250114100053e-06
v 2.00735544401464e-06 0.000107343118468191 -8.07728760845594e-07
v 2.00227139871521e-06 0.000107299006689851 -1.20922675974105e-06
v 1.90459145670206e-06 0.000106735506772754 -3.20190843043169e-06
v 1.98798892970859e-06 0.000107233975474916 -1.60663844210664e-06
v 1.94366352499177e-06 0.000106891408716523 -2.81853666987053e-06
v 1.9783392082176e-06 0.000107141809128565 -2.02037720151939e-06
v 1.96022004385209e-06 0.000107025457003789 -2.43088700296244e-06
v 1.73871769099235e-05 0.000100080769005798 1.38280036971601e-06
v 1.77636353595297e-05 0.000100048505364345 2.30102173957554e-06
v 1.81849920474807e-05 0.000100011238497116 3.34190096588184e-06
v 1.87398430516386e-05 9.99537596109268e-05 4.52907120148624e-06
v 1.94001183321288e-05 9.98720016771933e-05 5.72065311515039e-06
v 1.92113654356376e-05 0.000100053402338656 5.8148711259531e-06
v 1.80997163478298e-05 0.000100403314444507 5.20932455266438e-06
v 1.68137751269735e-05 0.000100761706036636 4.87479687170157e-06
v 1.5653894358498e-05 0.000101069058319098 4.75556368151985e-06
v 1.45356825458998e-05 0.000101374242425418 4.74840854094538e-06
v 1.34843967488845e-05 0.000101668361517108 4.80811561110033e-06
v 1.2454304305906e-05 0.000101967154579474 4.90787966030244e-06
v 1.14896839152437e-05 0.000102250512520348 5.02586879970279e-06
v 1.05529036965552e-05 0.000102528539697717 5.15400184064996e-06
v 9.65130577963512e-06 0.000102802941075274 5.2800682924088e-06
v 9.21802597214602e-06 0.000103139798440359 5.249010136036e-06
v 8.72794009612687e-06 0.000103471226476593 5.1988907103333e-06
v 8.20804767552699e-06 0.000103791305970066 5.1292578746357e-06
v 7.65365817062515e-06 0.000104117996705285 5.03144248363232e-06
v 7.09008133511511e-06 0.000104419914282556 4.92541884180083e-06
v 6.51382898212217e-06 0.000104717786637013 4.79984001708257e-06
v 5.94300072519965e-06 0.000105008664605756 4.65554591984412e-06
v 5.30453295823029e-06 0.00010535230919921 4.43999957385366e-06
v 4.71452808256742e-06 0.000105610979400302 4.25791935474855e-06
v 4.10137861092808e-06 0.000105851957809058 4.0563867116149e-06
v 3.48796565489169e-06 0.000106073223439474 3.83796562905697e-06
v 2.854443217058e-06 0.000106288808004958 3.58648120554743e-06
v 2.24297538892894e-06 0.000106476437931676 3.33118587384916e-06
v 1.62975729900168e-06 0.000106650649573266 3.0531808848614e-06
v 1.70010664716494e-05 0.000100104236021937 5.72087479354844e-07
v 1.72123397896623e-05 0.000100095766977043 -2.08286747095158e-07
v 1.7388085388555e-05 0.000100081668342992 -1.0266198442978e-06
v 1.75420977802199e-05 0.000100072897614485 -1.85160782071611e-06
v 1.76982897221319e-05 0.000100073979092538 -2.69565873645729e-06
v 1.78316078526622e-05 0.000100079405741637 -3.43518529632431e-06
v 1.77470935230293e-05 0.000100106137759439 -3.96073298567943e-06
v 1.74008267344689e-05 0.000100208140423777 -4.26965852489956e-06
v 1.67498153610419e-05 0.000100427940719851 -4.49024178681482e-06
v 1.57328209233775e-05 0.00010069229381221 -4.59258629047059e-06
v 1.46882352098692e-05 0.000100992013807974 -4.72702939268457e-06
v 1.36638378517998e-05 0.000101304317326738 -4.88339966124057e-06
v 1.26310668479329e-05 0.000101632814275356 -5.05466582457164e-06
v 1.1646635325474e-05 0.00010194297376771 -5.2229325940446e-06
v 1.06831077099429e-05 0.000102244802390657 -5.38955830788413e-06
v 1.02594063131477e-06 0.00010681016320913 2.7524653426651e-06
v 9.75172735708559e-06 0.000102539853093437 -5.5460812583636e-06
v 1.04581216493409e-06 0.000106969153409548 2.35736590460603e-06
v 9.33521585204497e-06 0.000102885981804897 -5.55374037985827e-06
v 8.85097618278086e-06 0.000103229285001791 -5.53751669178275e-06
v 8.32893307724439e-06 0.000103563072888345 -5.49890593526406e-06
v 1.05120797553058e-06 0.000107102421593633 1.95770637087116e-06
v 1.05119802096011e-06 0.000107209228067411 1.56081250228473e-06
v 7.76699087021935e-06 0.000103904790593963 -5.43147104484926e-06
v 7.19116968263425e-06 0.00010422132484528 -5.3512880592249e-06
v 6.60061563818629e-06 0.000104533020018049 -5.24873476095488e-06
v 6.01514922467821e-06 0.000104835898610545 -5.12398425599554e-06
v 1.05292264921031e-06 0.000107296150593708 1.14101079403452e-06
v 1.05109184666337e-06 0.000107355213292231 7.41865054575632e-07
v 1.05487612449975e-06 0.000107392736010563 3.39919847802334e-07
v 5.36331705750583e-06 0.000105191789012534 -4.92884311478132e-06
v 4.75830760979853e-06 0.000105460581254629 -4.76196859824218e-06
v 1.05996861117481e-06 0.000107409530913775 -5.86954745667833e-08
v 1.05925663371492e-06 0.000107401943073653 -5.51855318199506e-07
v 4.13022680655473e-06 0.000105712317102826 -4.57435515213692e-06
v 3.50305581697747e-06 0.000105944180993382 -4.36834686767093e-06
v 2.85732927326381e-06 0.00010617040445809 -4.12837078667904e-06
v 2.23497140335309e-06 0.000106367612087614 -3.88300863043041e-06
v 1.61225757558359e-06 0.000106550916709986 -3.61386963996837e-06
v 1.0525648100441e-06 0.000107372229924274 -9.4884334160729e-07
v 1.04668439020841e-06 0.000107321150907304 -1.34754417316565e-06
v 1.00003146154237e-06 0.000106718814999957 -3.32093700280457e-06
v 1.02626455694167e-06 0.000106886556670339 -2.93524333131503e-06
v 1.04593012484982e-06 0.000107248756690032 -1.74189377962374e-06
v 1.03679823205462e-06 0.000107030181938608 -2.54434278212002e-06
v 1.04092688359155e-06 0.00010714856939265 -2.15509044859264e-06
v 1.61529773823171e-05 0.000100082453093961 5.49883251009803e-07
v 1.65049552852558e-05 0.000100080002076412 1.25887543175354e-06
v 1.68770700960744e-05 0.000100062839398346 2.0168595996895e-06
v 1.72731006890871e-05 0.000100039002062239 2.83626067061737e-06
v 1.77164247321365e-05 0.00010001140002166 3.70356500726088e-06
v 1.82668562219412e-05 9.99756711824952e-05 4.58477793101391e-06
v 1.81201229874552e-05 0.000100044426824062 4.88532294757234e-06
v 1.77491007864837e-05 0.000100223885091938 4.94951176356016e-06
v 1.66453146386563e-05 0.000100490279923168 4.78244479955618e-06
v 1.55551808188939e-05 0.000100752752270902 4.74917916564931e-06
v 1.45062822847459e-05 0.000101026107917979 4.78894020678056e-06
v 1.34957019667346e-05 0.000101303482058744 4.87249583333263e-06
v 1.25238428208653e-05 0.000101580381981265 4.98166017096062e-06
v 1.15836778610321e-05 0.000101855090257843 5.10639503113861e-06
v 1.06709308161352e-05 0.000102119058684551 5.23809853125567e-06
v 9.79520328135561e-06 0.000102374285167933 5.36825712168119e-06
v 8.98685648977528e-06 0.000102627247368271 5.48071930939858e-06
v 8.57176754327256e-06 0.000102991508610709 5.46132723556019e-06
v 8.09583050242241e-06 0.000103329753720646 5.42541663827819e-06
v 7.58962143298403e-06 0.000103654584581304 5.36666335222908e-06
v 7.06323713322131e-06 0.000103968405829974 5.28569547842918e-06
v 6.51678571351137e-06 0.000104272133027585 5.18569738838095e-06
v 5.95513700395816e-06 0.000104566109204264 5.06774703489695e-06
v 5.39013020590471e-06 0.000104852115045861 4.93148393920259e-06
v 4.83618884676175e-06 0.000105132435196158 4.77320159549929e-06
v 4.27474275528511e-06 0.000105400602297669 4.59602133678609e-06
v 3.68841611564601e-06 0.000105647291631127 4.40425852240385e-06
v 3.09048459015397e-06 0.000105873732201961 4.19520028985536e-06
v 2.49187776438012e-06 0.000106082285128358 3.96803612021091e-06
v 1.89650312902104e-06 0.00010627400351477 3.72310580825399e-06
v 1.30467518278581e-06 0.000106448503028033 3.4625266659837e-06
v 7.25275648027431e-07 0.00010660841942348 3.18371836193221e-06
v 1.84492537273899e-07 0.000106762321031728 2.87138593758498e-06
v 1.63399860440921e-05 0.000100090401693418 -1.37591677447128e-07
v 1.65038746314525e-05 0.000100086796370969 -8.39689381203626e-07
v 1.66420234952473e-05 0.000100082866679129 -1.55051416673146e-06
v 1.67476335477489e-05 0.000100086544826519 -2.24732492266268e-06
v 1.67968392649434e-05 0.000100101703155799 -2.89071114392008e-06
v 1.67082680958174e-05 0.000100131816546807 -3.41952234147486e-06
v 1.64220454664663e-05 0.000100200712317489 -3.8076087404181e-06
v 1.59543680794935e-05 0.000100330486710801 -4.0863789511321e-06
v 1.52950170436966e-05 0.000100516158842154 -4.31617613062125e-06
v 1.44116212614605e-05 0.00010074390804978 -4.53490187468068e-06
v 1.34842342188969e-05 0.000100998366301721 -4.75943524910229e-06
v 1.25600856890626e-05 0.000101272130998738 -4.98005200609113e-06
v 1.16427476388868e-05 0.000101557655174053 -5.19174342528875e-06
v 1.07347368267637e-05 0.000101838829985055 -5.38746294136206e-06
v 9.85277480390849e-06 0.000102112135703832 -5.56464000684745e-06
v 9.03508831218671e-06 0.00010238176382257 -5.71062366813331e-06
v 1.69789599060375e-07 0.000106938412764366 2.46064958938681e-06
v 8.63527089717582e-06 0.000102753435795306 -5.73500782385319e-06
v 1.52732269473176e-07 0.000107079891506742 2.06237701184396e-06
v 8.16745012956319e-06 0.000103101072279055 -5.7340153402112e-06
v 7.66332041441398e-06 0.00010343660190774 -5.707145335528e-06
v 7.13405437919827e-06 0.000103761995874869 -5.65596067958449e-06
v 1.36556586383739e-07 0.000107193669703162 1.66641836315836e-06
v 1.22389331907684e-07 0.000107282650179405 1.27115642577143e-06
v 6.58066781310317e-06 0.000104077805532507 -5.5833865553615e-06
v 6.00920579098031e-06 0.000104383774896705 -5.49024046648177e-06
v 5.43303386626373e-06 0.000104680690400906 -5.37593630148665e-06
v 4.86824195349533e-06 0.000104970376067152 -5.2369368291158e-06
v 1.10404865731223e-07 0.00010734848720206 8.74843789014484e-07
v 1.00934596511327e-07 0.000107392489295566 4.78707412308085e-07
v 9.44301589513441e-08 0.0001074159285638 8.53349849647794e-08
v 4.29578877021007e-06 0.000105247463729746 -5.07710942431465e-06
v 3.69784705524336e-06 0.000105503639415241 -4.90110761946975e-06
v 9.12653163302087e-08 0.000107419967511226 -3.03961713123562e-07
v 9.08218830253996e-08 0.000107403616553027 -6.9258306530234e-07
v 3.0885793025167e-06 0.000105739836569832 -4.70652400220404e-06
v 2.47962900345053e-06 0.000105957926073032 -4.49252241381359e-06
v 1.87517231511265e-06 0.000106158762883149 -4.25951655987469e-06
v 1.27558453682126e-06 0.000106341832071473 -4.00961061960846e-06
v 6.89925026765406e-07 0.000106509625384336 -3.74023060799438e-06
v 1.44896013058682e-07 0.000106670958026405 -3.43603256128097e-06
v 9.30905979594549e-08 0.000107367246665169 -1.08380046169762e-06
v 9.78853699965148e-08 0.000107310114041623 -1.47621615117228e-06
v 1.35217662967169e-07 0.000106855417124138 -3.03421581286028e-06
v 1.24090993845667e-07 0.000107006300160397 -2.64435022346098e-06
v 1.04872116312501e-07 0.000107231607423403 -1.86730044358658e-06
v 1.1369917561489e-07 0.000107130819385829 -2.25602092695337e-06
v 1.53766823553271e-05 0.000100078396595965 1.34373027779259e-07
v 1.54699545135704e-05 0.000100074440254934 9.07722886217706e-07
v 1.58175247576113e-05 0.000100068817139763 1.57384859888212e-06
v 1.6184805774318e-05 0.000100054742812678 2.26247206193049e-06
v 1.65529858581612e-05 0.000100039174861904 2.95232800385853e-06
v 1.69015134658746e-05 0.000100030327438741 3.63494103105072e-06
v 1.69562599989926e-05 0.0001000491592645 4.07622779578286e-06
v 1.67343600854437e-05 0.000100148240553726 4.34136932277968e-06
v 1.62616702721763e-05 0.000100301441907653 4.47431782675574e-06
v 1.51897860389434e-05 0.000100540340524021 4.58378101085584e-06
v 1.41986926628172e-05 0.000100777245908223 4.70882745632614e-06
v 1.3224254791199e-05 0.00010102745509835 4.85290737105352e-06
v 1.2286641466984e-05 0.00010127976686556 5.00434634161182e-06
v 1.13585306140133e-05 0.000101551434370182 5.16123973737475e-06
v 1.04682344728741e-05 0.000101801450578733 5.31123694826485e-06
v 9.59790716718748e-06 0.000102046160545783 5.45458400888242e-06
v 8.76817527230683e-06 0.000102277156913345 5.58296748841014e-06
v 8.06026229939472e-06 0.000102669152667122 5.64915018285622e-06
v 7.58233951166109e-06 0.000103025434568824 5.64086582574601e-06
v 7.0797840401567e-06 0.000103367666684998 5.60369633428378e-06
v 6.56229397098427e-06 0.000103691776321563 5.54176900854187e-06
v 6.01199094556489e-06 0.000104021066708561 5.44975791616986e-06
v 5.46123721905071e-06 0.000104321105873808 5.34364922421354e-06
v 4.89599785931248e-06 0.000104611737236151 5.2187516283786e-06
v 4.34022894443715e-06 0.00010489140336332 5.07728745864905e-06
v 3.72515840685737e-06 0.000105230379796987 4.86312100231685e-06
v 3.15704223078651e-06 0.000105485269979861 4.6750962751356e-06
v 2.56789199649308e-06 0.000105718402971337 4.4684308496614e-06
v 1.97565881063964e-06 0.000105928139844685 4.24679300954666e-06
v 1.37318809487764e-06 0.000106130495686091 3.99123191897052e-06
v 7.87909422306009e-07 0.000106302688478029 3.73523544343267e-06
v 2.11508874439266e-07 0.000106459282986587 3.46187973169121e-06
v -3.33954477013894e-07 0.00010660054134548 3.17575196068714e-06
v -6.66691285153051e-07 0.000106798093731446 2.74100307709352e-06
v 1.55273851505611e-05 0.00010007904731576 -5.07149205147701e-07
v 1.56642602024451e-05 0.000100075689497372 -1.14695283280165e-06
v 1.57628232236881e-05 0.000100075336591674 -1.76692751598058e-06
v 1.57922081528144e-05 0.000100087336974314 -2.38066758367463e-06
v 1.57184558216279e-05 0.000100112116285575 -2.90090552107432e-06
v 1.54901504781203e-05 0.000100160906823023 -3.33644624158424e-06
v 1.5109505847314e-05 0.000100249526616352 -3.68454478151315e-06
v 1.45410196030306e-05 0.000100419555709923 -4.06108540240787e-06
v 1.38564387110632e-05 0.000100598866354897 -4.34099498953867e-06
v 1.30434899266064e-05 0.00010080729480358 -4.61832258732392e-06
v 1.21905190603056e-05 0.000101036571457705 -4.88564556011415e-06
v 1.13138598546631e-05 0.000101298377907405 -5.14786835424489e-06
v 1.04504228182536e-05 0.000101551061818862 -5.37761635608101e-06
v 8.07206794812117e-06 0.000102445531584343 -5.87338487594719e-06
v 9.59312115209219e-06 0.000101803989066255 -5.58343404408575e-06
v 8.76752961698727e-06 0.000102046409334072 -5.75536597075481e-06
v -7.21089736394758e-07 0.000106956253276148 2.34683356053975e-06
v 7.60346050047571e-06 0.000102808063879114 -5.90699628458828e-06
v -7.60916750155748e-07 0.000107088651747961 1.94877352754721e-06
v 7.10623289272733e-06 0.000103158358186222 -5.90617473828106e-06
v 6.58964247378767e-06 0.00010349155424854 -5.8767441578734e-06
v 6.03700055370943e-06 0.000103831056267 -5.81599398358406e-06
v -7.92199982831735e-07 0.000107194705314376 1.55384792770151e-06
v -8.20893329459376e-07 0.000107281112546134 1.13607356456049e-06
v 5.48041068625309e-06 0.000104141261845457 -5.73694037671561e-06
v 4.90710097413475e-06 0.000104441450205929 -5.63658426271021e-06
v 4.34262256527976e-06 0.000104729075335132 -5.51647704213124e-06
v 3.72015450109503e-06 0.000105076986138093 -5.32510516299305e-06
v -8.41183355853178e-07 0.000107339893359787 7.38943538859736e-07
v -8.61572249605475e-07 0.000107377258362702 3.39155592878647e-07
v -8.76668687667108e-07 0.000107394126303878 -5.73826258347186e-08
v 3.14353209531623e-06 0.000105340032898718 -5.15406410302049e-06
v 2.54563077499857e-06 0.000105581914277037 -4.96343497288713e-06
v -8.79658856797761e-07 0.000107387060043161 -5.48427471088258e-07
v -8.70964066774621e-07 0.000107358046704854 -9.43707414374066e-07
v 1.94499921656714e-06 0.000105800447076359 -4.75648794367096e-06
v 1.33522364213921e-06 0.000106011884053552 -4.5150979665352e-06
v 7.43767880849104e-07 0.00010619237279633 -4.27125390415952e-06
v 1.62635828025912e-07 0.000106356738112582 -4.00892920483472e-06
v -3.8548529674671e-07 0.000106504942758296 -3.73225688146277e-06
v -7.16650601658102e-07 0.000106711136465019 -3.30885630827995e-06
v -8.57531331980751e-07 0.000107307884032685 -1.34071068540132e-06
v -8.44429040613921e-07 0.000107236494014554 -1.73353717310812e-06
v -7.65732084071376e-07 0.000106877875547799 -2.92345179041607e-06
v -7.98784744925137e-07 0.000107020327954614 -2.5333959300949e-06
v -8.22920765838023e-07 0.000107137498868009 -2.14535859361923e-06
v 1.45167086404519e-05 0.000100084817395555 -2.24791268805223e-07
v 1.45900063965508e-05 0.000100086796602435 4.70028209304613e-07
v 1.47051946237969e-05 0.000100079161445674 1.17074477830348e-06
v 1.50301041487714e-05 0.000100068435922587 1.77614365891825e-06
v 1.53527441227362e-05 0.000100054192055777 2.36979678848881e-06
v 1.56134696746743e-05 0.000100044633986676 2.95080960851754e-06
v 1.5721038399929e-05 0.0001000533476673 3.43939479025797e-06
v 1.55975284731301e-05 0.000100102799298118 3.79264462104677e-06
v 1.52743439885704e-05 0.000100204187241603 4.0465687934991e-06
v 1.4626622943514e-05 0.000100373683365272 4.29500515894025e-06
v 1.37371420000885e-05 0.000100588362696074 4.5369646914015e-06
v 1.28406461429853e-05 0.000100795361709158 4.74227863295029e-06
v 1.19448443243979e-05 0.000101018113053554 4.94685236351685e-06
v 1.10497784530749e-05 0.000101261876711022 5.14610050710289e-06
v 1.01729725320228e-05 0.000101508234408882 5.33061333911871e-06
v 9.31613738542714e-06 0.000101736872562594 5.49550620416069e-06
v 8.48167125615829e-06 0.000101960423547778 5.64039381036972e-06
v 7.76533662124171e-06 0.0001023445287339 5.74241841924785e-06
v 7.06204400960507e-06 0.000102715847862171 5.79978048278399e-06
v 6.55998561795717e-06 0.000103062496777795 5.79099543656485e-06
v 6.04944741828913e-06 0.000103396665621295 5.75071144217351e-06
v 5.50631999782926e-06 0.00010373306401767 5.6792674366865e-06
v 4.95273000654125e-06 0.000104054182774919 5.58247423132025e-06
v 4.39155122976518e-06 0.000104346663782355 5.47310958620268e-06
v 3.8361284479972e-06 0.000104631144635566 5.34477058070478e-06
v 3.2234800859121e-06 0.000104981423580455 5.1481659735825e-06
v 2.60872103330394e-06 0.000105304617096688 4.92389514390855e-06
v 2.02927435181592e-06 0.000105543651647429 4.72462939865302e-06
v 1.44392143101082e-06 0.000105759101291639 4.50582276970577e-06
v 8.42717730414521e-07 0.000105961950868898 4.25692405143296e-06
v 2.50157713327146e-07 0.000106143038260859 3.99036159110719e-06
v -3.29534743682001e-07 0.000106294867468611 3.72400357432353e-06
v -1.56963584752839e-06 0.000106801888707999 2.60529833980047e-06
v -8.85097557887521e-07 0.000106432369019801 3.44339553033902e-06
v -1.24889614124884e-06 0.000106630401790932 3.03010093345064e-06
v 1.46393402951602e-05 0.00010007886931231 -8.11384963842965e-07
v 1.47430793752976e-05 0.000100072008152861 -1.38091858329062e-06
v 1.47806214624721e-05 0.000100072098229402 -1.95103789497845e-06
v 1.47275963969975e-05 0.000100087754753372 -2.47896812557805e-06
v 1.45469758135852e-05 0.000100120621268498 -2.92777681675904e-06
v 1.42412040351281e-05 0.000100182309366598 -3.31912414355727e-06
v 1.37730873278597e-05 0.000100311285290847 -3.75670147764516e-06
v 1.31722684659663e-05 0.000100483584060218 -4.14795202598909e-06
v 1.24841594572891e-05 0.000100653054457621 -4.45701312425788e-06
v 1.17191784783665e-05 0.000100844248987212 -4.75776911259842e-06
v 1.09022578657974e-05 0.000101065404192338 -5.0533009160008e-06
v 1.00726088113645e-05 0.000101299566300748 -5.32372695518416e-06
v 9.24281473872258e-06 0.000101526254693263 -5.55762428834797e-06
v 7.03623779614734e-06 0.000102513428256247 -6.0240600185001e-06
v 7.72622200686306e-06 0.000102137762115521 -5.91871064871765e-06
v 8.42395209959584e-06 0.00010175432814939 -5.75603354959618e-06
v -1.64074964780773e-06 0.00010694632830019 2.21482123804844e-06
v 6.54187239662526e-06 0.000102864634538797 -6.05648663983402e-06
v -1.68876698574931e-06 0.000107067524550712 1.821871082701e-06
v 6.03531960516757e-06 0.000103205148616911 -6.05257795585263e-06
v 5.49293886431432e-06 0.000103549498198512 -6.015075657473e-06
v 4.93690772959094e-06 0.000103878916725771 -5.94895684095897e-06
v -1.73547857258134e-06 0.000107169460935821 1.40744601130226e-06
v -1.76998343187334e-06 0.000107246710204992 9.9176467786367e-07
v 4.37043755478593e-06 0.000104179354596934 -5.86599041116921e-06
v 3.80859077031026e-06 0.000104470630940219 -5.76094270908461e-06
v 3.19033371606516e-06 0.000104828439068385 -5.58838467030011e-06
v 2.56964029753722e-06 0.000105158956681346 -5.38588152769932e-06
v -1.80468024262917e-06 0.00010729727325765 5.94295282074883e-07
v -1.82412322311737e-06 0.000107327867116705 1.94441412866607e-07
v -1.83559566781593e-06 0.000107337491243368 -3.02661715509509e-07
v 1.98357586168266e-06 0.00010540520626956 -5.20352473561348e-06
v 1.39192999507682e-06 0.000105628462052287 -5.0007968684659e-06
v -1.83256047880945e-06 0.000107314340670106 -7.98853719184307e-07
v -1.82228571051e-06 0.000107271684446752 -1.19681193138694e-06
v 7.85052911012972e-07 0.000105839712021974 -4.76740248855664e-06
v 1.87743053568418e-07 0.000106029057625159 -4.51517301188501e-06
v -3.95466418976567e-07 0.000106188505647275 -4.26120806928058e-06
v -9.52659647162894e-07 0.000106333072437219 -3.99143428359918e-06
v -1.31456245133296e-06 0.000106539010269573 -3.59093809411901e-06
v -1.6308941767868e-06 0.000106719385059973 -3.17697791329514e-06
v -1.79710817363084e-06 0.000107208638402966 -1.5909130661795e-06
v -1.77195872376479e-06 0.000107118694491385 -2.00155711012372e-06
v -1.69485224533187e-06 0.000106873042711962 -2.79500891105461e-06
v -1.73431318184452e-06 0.000107004764655716 -2.40950336723801e-06
v 1.35987997542671e-05 0.000100089983600002 -5.36806005633407e-07
v 1.36720821917407e-05 0.00010009694334724 9.12287697079197e-08
v 1.37591954950035e-05 0.000100094888045844 7.37201883960837e-07
v 1.38648637909911e-05 0.000100083374570767 1.36552252555908e-06
v 1.41465802525828e-05 0.000100069474090607 1.9034509082894e-06
v 1.43722113262227e-05 0.000100055217893933 2.42997988360553e-06
v 1.44977088811067e-05 0.000100050961408837 2.90973822168389e-06
v 1.44601245478312e-05 0.000100072862099509 3.31624334311388e-06
v 1.42264843719995e-05 0.000100132602327266 3.637999669037e-06
v 1.37642663005024e-05 0.000100254333450145 3.97651367609904e-06
v 1.31144242212807e-05 0.00010041857902633 4.28998626740265e-06
v 1.23279766318438e-05 0.000100614469697776 4.5858025596406e-06
v 1.15102596931571e-05 0.000100799812951202 4.83072559765618e-06
v 1.06545835209382e-05 0.000101006160967805 5.06749586735616e-06
v 9.80721527548742e-06 0.000101227711277281 5.28768227887759e-06
v 8.97219483095623e-06 0.000101453559429182 5.48390392103124e-06
v 8.14236262337452e-06 0.000101667524771569 5.64995093794745e-06
v 7.4287557382033e-06 0.000102032872774779 5.78859517157811e-06
v 6.7257472845989e-06 0.000102401321147315 5.87984010910954e-06
v 6.02902647114125e-06 0.000102757963084746 5.92597469538326e-06
v 5.52189688689911e-06 0.000103094262351758 5.91286128150261e-06
v 4.98094783989543e-06 0.000103429808801774 5.86728880542101e-06
v 4.4332218281031e-06 0.000103757182815946 5.79021591504901e-06
v 3.88216353926515e-06 0.000104066863549353 5.68967986820229e-06
v 3.32519421144651e-06 0.000104354928196903 5.57583686678645e-06
v 2.70793040042159e-06 0.000104707204862096 5.40150100662207e-06
v 2.09615794970685e-06 0.000105044973629326 5.19218996429006e-06
v 1.48500799949664e-06 0.00010534874923991 4.95529496221684e-06
v 9.03497798032269e-07 0.000105570531215599 4.74247483347703e-06
v 2.98468934315766e-07 0.000105772021550623 4.50479570790757e-06
v -2.97531118036379e-07 0.000105954671469397 4.24266673868323e-06
v -8.7643859654299e-07 0.000106115341763931 3.96585659567937e-06
v -1.44520790927478e-06 0.000106250034885526 3.68951598328562e-06
v -2.49605723852581e-06 0.000106775205419289 2.45741352107539e-06
v -2.18692092581354e-06 0.00010662599852901 2.87877613094726e-06
v -1.83697519708154e-06 0.000106447887386197 3.29378680490822e-06
v 1.36958565207091e-05 0.000100079996611115 -1.06890809662508e-06
v 1.37401631376955e-05 0.000100070522900637 -1.60196254203251e-06
v 1.371753946224e-05 0.000100070134158835 -2.11141080350687e-06
v 1.35949330375218e-05 0.000100087474640874 -2.57738906090216e-06
v 1.33496925478922e-05 0.000100126626076231 -2.98984565691094e-06
v 1.29598739018593e-05 0.000100218553149159 -3.4606978379073e-06
v 1.24561367772424e-05 0.000100354832670184 -3.89848247673294e-06
v 1.18423096469129e-05 0.000100521749221806 -4.29607587778453e-06
v 1.11656111303741e-05 0.000100681321859863 -4.61777000500751e-06
v 1.04100486440817e-05 0.00010086394853186 -4.93204484931686e-06
v 9.62701389019401e-06 0.000101066401365681 -5.2279284135451e-06
v 8.83282841114499e-06 0.00010128032380854 -5.49360767757307e-06
v 8.02805907636627e-06 0.00010149201407649 -5.71619324155999e-06
v 5.96778050072914e-06 0.00010257460820941 -6.15620325956983e-06
v 6.6524220426933e-06 0.000102215653750076 -6.0639803709799e-06
v 7.33840259156496e-06 0.000101848851360017 -5.91903696895588e-06
v -2.56922541448838e-06 0.000106907067963178 2.06989253657537e-06
v 5.46731898597952e-06 0.000102913852546603 -6.18300498902016e-06
v -2.64143606754471e-06 0.000107019719568489 1.66431444596804e-06
v 4.92974466600309e-06 0.00010325465205392 -6.17395193068723e-06
v 4.38229154351523e-06 0.000103588165086844 -6.13016153908623e-06
v 3.82862515113347e-06 0.000103904074247473 -6.0592925507374e-06
v -2.6926894981511e-06 0.000107111036069594 1.25154157004728e-06
v -2.72650861596047e-06 0.000107178551806015 8.4275914709864e-07
v 3.26735948934731e-06 0.00010419784105176 -5.97054977114737e-06
v 2.64622633192639e-06 0.000104556408613236 -5.82159773817618e-06
v 2.03005324936253e-06 0.000104899867254582 -5.63500797415044e-06
v 1.41405258382746e-06 0.000105209731386103 -5.41940866198741e-06
v -2.75892062520135e-06 0.000107221866577762 4.43194805844282e-07
v -2.78593503466776e-06 0.00010724697015494 -5.07323698968642e-08
v -2.79129439591936e-06 0.000107240473099672 -5.54557963533844e-07
v 8.27845746177419e-07 0.00010543788431033 -5.22351744394786e-06
v 2.18795322998605e-07 0.000105646670362596 -5.00225009024134e-06
v -2.77531400205568e-06 0.000107202061512644 -1.04675105257019e-06
v -2.75466388731457e-06 0.000107146656353483 -1.44381947807859e-06
v -3.80587064934998e-07 0.000105836973619937 -4.75584178726486e-06
v -9.61918427482081e-07 0.000106005238623337 -4.49343633330213e-06
v -1.53137917330868e-06 0.000106146994938178 -4.22921900060783e-06
v -1.92054277049806e-06 0.000106352269114434 -3.84753228476946e-06
v -2.2656288042411e-06 0.000106538509525461 -3.44455806792215e-06
v -2.567867892031e-06 0.000106697145602567 -3.03355352172553e-06
v -2.73267085723557e-06 0.000107066518042417 -1.84848242162629e-06
v -2.6928248024877e-06 0.000106962862510298 -2.25554943547474e-06
v -2.6314076857127e-06 0.000106838811880576 -2.65408076655022e-06
v 1.26375738814095e-05 0.000100091576096923 -8.1764355816965e-07
v 1.27293834797361e-05 0.000100102067456939 -2.37885663706893e-07
v 1.2810094180316e-05 0.000100105497136839 3.56902078936552e-07
v 1.28863215757159e-05 0.000100098751041828 9.49296030450596e-07
v 1.29539206368955e-05 0.000100084568205788 1.52020449828053e-06
v 1.31514082104859e-05 0.000100069174679863 2.01471013350752e-06
v 1.32880994897762e-05 0.000100056178532712 2.47254405918814e-06
v 1.3307556190951e-05 0.000100055839087212 2.88662034154036e-06
v 1.31783950582916e-05 0.000100083447152608 3.25947304453002e-06
v 1.28370660554387e-05 0.000100161499156477 3.66127643257763e-06
v 1.23431366508277e-05 0.00010028158388552 4.02720866758008e-06
v 1.17083461249927e-05 0.000100435923776895 4.36717645376535e-06
v 1.0970744242196e-05 0.000100619630024429 4.68762690407095e-06
v 1.01802869320829e-05 0.00010079101738554 4.94818679820662e-06
v 9.37325959440882e-06 0.0001009802037477 5.19421223563746e-06
v 8.56425893246916e-06 0.000101183269651081 5.41811938255551e-06
v 7.75731190255352e-06 0.000101398916533896 5.6127091718603e-06
v 7.05421405875684e-06 0.00010174349019479 5.7882606491265e-06
v 6.36128170430211e-06 0.000102097366958388 5.91356534267534e-06
v 4.97479675269971e-06 0.000102792307464717 6.02728537874652e-06
v 5.67020348152259e-06 0.000102449498629572 5.99234780231372e-06
v 4.43845361718698e-06 0.000103124292830265 6.00902234235048e-06
v 3.89952174500316e-06 0.000103448418575418 5.95664504693249e-06
v 3.35365735160484e-06 0.000103760570738058 5.87605876457924e-06
v 2.80957770339586e-06 0.000104065458802728 5.77067260347116e-06
v 2.18873308208682e-06 0.000104420710982697 5.61506366787738e-06
v 1.57934418154394e-06 0.000104760388935054 5.42656365229356e-06
v 9.69977913881389e-07 0.000105075953330322 5.20551566586879e-06
v 3.56655103583635e-07 0.00010536009908544 4.95407501423039e-06
v -2.50729102881833e-07 0.000105563804696452 4.72550278062691e-06
v -8.50334302117223e-07 0.000105745111032116 4.47427522503383e-06
v -1.43748302227521e-06 0.000105906161347859 4.20360493405917e-06
v -2.00613008548465e-06 0.000106051311701735 3.9166330510249e-06
v -2.42068025875663e-06 0.000106252549240684 3.53169490327034e-06
v -3.43516810072092e-06 0.000106718839370151 2.29382204640673e-06
v -3.13239413698079e-06 0.000106589588711451 2.71714603620478e-06
v -2.79534085030183e-06 0.000106433634005777 3.13089051137996e-06
v 1.26800132562923e-05 0.000100079416898428 -1.32195154047782e-06
v 1.26815548301032e-05 0.000100069010374135 -1.80415741066226e-06
v 1.26055931576127e-05 0.000100067527023181 -2.25977505523533e-06
v 1.24374549935844e-05 0.000100085154293003 -2.69269610539291e-06
v 1.21179371519058e-05 0.00010014341577225 -3.18676667767758e-06
v 1.16961534284011e-05 0.000100242462766194 -3.64900432152671e-06
v 1.11681196354796e-05 0.000100376133155666 -4.07732118125555e-06
v 1.05450259621776e-05 0.000100537911829578 -4.47554705257083e-06
v 9.85298559422835e-06 0.000100690607083816 -4.79999053264226e-06
v 9.1205467559384e-06 0.000100861270065933 -5.10808985389592e-06
v 8.36263588737015e-06 0.000101049107803134 -5.392600772962e-06
v 7.58999718849201e-06 0.000101255779838616 -5.64336190854316e-06
v 6.91526555426568e-06 0.000101585729653656 -5.88159287966638e-06
v 4.88049894312746e-06 0.000102625492316726 -6.26803057501981e-06
v 5.56568861558613e-06 0.000102281869496215 -6.18931794018444e-06
v 6.24234987448722e-06 0.000101932276425825 -6.06184056264897e-06
v -3.53288027317969e-06 0.000106838412578133 1.89688740050352e-06
v 4.3498694202145e-06 0.000102959357178662 -6.28843492458935e-06
v -3.60308183089367e-06 0.000106938110991489 1.49704061792667e-06
v 3.81360155197483e-06 0.000103287017195405 -6.27124217464561e-06
v 3.26754688287561e-06 0.000103603551863177 -6.2224057217281e-06
v 2.7214686508052e-06 0.000103912883498189 -6.14511909186152e-06
v -3.65379336681733e-06 0.000107017000512329 1.09516476743072e-06
v -3.6781140310578e-06 0.000107076961340296 6.87726211570593e-07
v 2.09821904402623e-06 0.000104273513234498 -6.01686854500903e-06
v 1.48583288820351e-06 0.000104617594414888 -5.85208776681823e-06
v 8.72795532675207e-07 0.000104937509131798 -5.65287482437216e-06
v 2.55759039601489e-07 0.000105226824917295 -5.42240647488065e-06
v -3.71972050026079e-06 0.000107116702244805 1.94156671312347e-07
v -3.73547185458538e-06 0.00010712618793417 -3.03220562660923e-07
v -3.73287891307592e-06 0.000107103868504458 -7.99797179133886e-07
v -3.54575351679134e-07 0.00010543631882981 -5.21099634221953e-06
v -9.56199029620633e-07 0.000105624211702115 -4.97638924968282e-06
v -3.70482074570418e-06 0.00010705068807964 -1.29095914644732e-06
v -3.69480505180486e-06 0.000106978329380795 -1.69508696913584e-06
v -1.54461104778199e-06 0.000105792280197849 -4.72135856108408e-06
v -2.11295796263854e-06 0.000105944519721995 -4.4483616413721e-06
v -2.524175349051e-06 0.000106152857056332 -4.0786295911709e-06
v -2.89336105227813e-06 0.000106341411624964 -3.69091466787116e-06
v -3.22288513342528e-06 0.000106505907360159 -3.28854884899698e-06
v -3.51605217975851e-06 0.000106645263702092 -2.87495478299199e-06
v -3.65822195818949e-06 0.000106887026615493 -2.09213112628628e-06
v -3.6014584825811e-06 0.000106775537220757 -2.48564400880206e-06
v 1.16427118029556e-05 0.00010009167747468 -1.07382239869227e-06
v 1.17284273276528e-05 0.000100103503118265 -5.44222753787972e-07
v 1.18178178265364e-05 0.000100110269728292 1.72143087429978e-08
v 1.18868194328898e-05 0.000100108866805541 5.8674877979511e-07
v 1.19346377054989e-05 0.000100099148799441 1.13943725918979e-06
v 1.19821235720035e-05 0.000100084296827106 1.65218343304747e-06
v 1.21154644521642e-05 0.000100068595299141 2.10124683312661e-06
v 1.21714481694104e-05 0.000100055993512818 2.52331229463946e-06
v 1.21189184021066e-05 0.000100056174889652 2.91319485234503e-06
v 1.18516909818507e-05 0.000100088349362736 3.33459828267521e-06
v 1.14718621529772e-05 0.000100164923988231 3.74541994705595e-06
v 1.09544687396356e-05 0.000100282526648657 4.12970918512019e-06
v 1.03261729795229e-05 0.000100433387330486 4.48454767326573e-06
v 9.65176344935488e-06 0.000100609599040808 4.80597920590487e-06
v 8.89500032727341e-06 0.000100773341797913 5.07103367453641e-06
v 8.11292501802441e-06 0.000100956331667346 5.31834027304479e-06
v 7.32751601243162e-06 0.000101154832373665 5.53468068616451e-06
v 6.62700423902134e-06 0.000101458609821839 5.74116420838394e-06
v 5.9448995406468e-06 0.000101794799799682 5.90260403959269e-06
v 3.90726869256303e-06 0.000102819643859518 6.10220878059481e-06
v 5.25938992211006e-06 0.000102141572863663 6.01646776645953e-06
v 4.57067093289245e-06 0.00010248446123948 6.08276110541751e-06
v 3.37223344250116e-06 0.000103143845838698 6.07525690345527e-06
v 2.82713592512958e-06 0.000103460406438694 6.01532441603334e-06
v 2.28651087929294e-06 0.000103765298038786 5.928439264687e-06
v 1.64681856661411e-06 0.000104098579542491 5.80286145690474e-06
v 1.033844402501e-06 0.00010444141025326 5.63293805027715e-06
v 4.18148472677887e-07 0.000104770205816099 5.42539740935991e-06
v -1.9694142834734e-07 0.000105070174453075 5.18564784176209e-06
v -7.75085028367469e-07 0.000105336558114256 4.91967295347222e-06
v -1.38348875753229e-06 0.000105523978497373 4.67395329004938e-06
v -1.9852471932498e-06 0.00010569038247285 4.40543215234269e-06
v -4.38273084383845e-06 0.000106630366724735 2.11947880072709e-06
v -2.56733618561668e-06 0.000105836353722434 4.12314593467171e-06
v -3.02320400846429e-06 0.000106029586487752 3.76193882176327e-06
v -3.42374743398995e-06 0.000106216062852343 3.37024574002032e-06
v -4.11814607178279e-06 0.000106517616448708 2.53861137582557e-06
v -3.78924034831583e-06 0.000106380874995797 2.95887650213209e-06
v 1.16538235528825e-05 0.000100078421656023 -1.54238635732564e-06
v 1.16105721951952e-05 0.000100066720604767 -1.99595673312703e-06
v 1.1498277098216e-05 0.000100062707256367 -2.42729098703321e-06
v 1.12196882982957e-05 0.000100082502818039 -2.91329912971904e-06
v 1.08697670380573e-05 0.000100143172355677 -3.39597066066805e-06
v 1.04138605716542e-05 0.000100244578567845 -3.85357884328444e-06
v 9.86370883593125e-06 0.000100379011358065 -4.27660110168841e-06
v 9.26922250548407e-06 0.000100537985272836 -4.65956919376203e-06
v 8.58295630446895e-06 0.000100686629941496 -4.97813220768228e-06
v 7.85693195667046e-06 0.00010085473381343 -5.27815784123072e-06
v 7.11158363813921e-06 0.000101041903587639 -5.54493493345192e-06
v 6.44241912849141e-06 0.000101328685857869 -5.80659347670249e-06
v 5.78296400954903e-06 0.000101652808449646 -6.02103994699427e-06
v 3.78207712716723e-06 0.00010266674358585 -6.35672151794199e-06
v 4.43696220834784e-06 0.000102332159406232 -6.2957731707981e-06
v 5.11381153247091e-06 0.000101992397651306 -6.18423681385892e-06
v -4.47576867234308e-06 0.000106737059857889 1.72462420623592e-06
v 3.25171633180381e-06 0.000102991675470487 -6.36662851612349e-06
v -4.54521073374971e-06 0.00010682545294361 1.3230448132754e-06
v 2.70859972859281e-06 0.000103310467598039 -6.34057697191566e-06
v 2.16799035743067e-06 0.000103618130765541 -6.28366690781766e-06
v 1.52721532012771e-06 0.000103955604234451 -6.1865151106746e-06
v -4.58467267358647e-06 0.000106895112692318 9.20555798543528e-07
v -4.6738918638795e-06 0.000106938803149317 4.47067780892074e-07
v 9.12491925533216e-07 0.000104301761973383 -6.04223812896122e-06
v 2.94369808184964e-07 0.000104633702182952 -5.85791204046557e-06
v -3.23576936578522e-07 0.000104937334219393 -5.63969724895123e-06
v -9.04277482492329e-07 0.00010520807950287 -5.39428632048092e-06
v -4.70287446407997e-06 0.000106962774106842 -5.13105242741876e-08
v -4.7106486539281e-06 0.000106956267532371 -5.56386171255862e-07
v -4.69734147533411e-06 0.000106919155084618 -1.0532893068952e-06
v -1.51404819957896e-06 0.000105400863494859 -5.1659665287179e-06
v -2.11598894718957e-06 0.000105573524057219 -4.91430426655152e-06
v -4.6241841070158e-06 0.000106862104252402 -1.52382298226173e-06
v -4.60156279436225e-06 0.000106779966834939 -1.9222802981559e-06
v -2.6968537343543e-06 0.00010572606711146 -4.64730494616695e-06
v -3.14871428668217e-06 0.000105925670199236 -4.30227299094415e-06
v -3.5431143941389e-06 0.000106119117902333 -3.92485124675421e-06
v -3.90039929544179e-06 0.000106291873676311 -3.52597350651559e-06
v -4.21890963837483e-06 0.000106437870360641 -3.11642308182043e-06
v -4.47088428224102e-06 0.00010656124565024 -2.70619303556115e-06
v -4.54861733830108e-06 0.000106679226284644 -2.31829451170918e-06
v 1.06257768120422e-05 0.000100090211371832 -1.31411405298633e-06
v 1.07361388599352e-05 0.000100104101064233 -8.11045247005356e-07
v 1.08169018142899e-05 0.000100113419029868 -2.93139274845392e-07
v 1.08876990727653e-05 0.000100115868629551 2.51339847261496e-07
v 1.09358668858839e-05 0.00010011083007571 7.91050167984694e-07
v 1.09704441925367e-05 0.000100098942250363 1.29637043513601e-06
v 1.09681249489181e-05 0.000100082648813916 1.77738750146868e-06
v 1.10370876595405e-05 0.000100066154484098 2.20252161010614e-06
v 1.10397080730538e-05 0.000100052376164674 2.60621587071394e-06
v 1.08558546370756e-05 0.00010005145223152 3.04605619154038e-06
v 1.05541368983481e-05 0.00010008260487776 3.46238805274429e-06
v 1.01369795936828e-05 0.000100157241153854 3.8729784819966e-06
v 9.61087701126929e-06 0.00010027355429082 4.25836109383076e-06
v 9.01932962006197e-06 0.000100417769792249 4.60179525714188e-06
v 8.36194549372409e-06 0.000100591491598034 4.92442472881511e-06
v 7.61796021495466e-06 0.00010075245119751 5.18652273978934e-06
v 6.85688886628984e-06 0.00010093517461186 5.42397059744447e-06
v 6.17484579913134e-06 0.000101211551746112 5.66010902583534e-06
v 5.49649141294932e-06 0.000101513243738549 5.84974340288166e-06
v 2.8289925552831e-06 0.00010283900177466 6.15051072984312e-06
v 4.82177188629224e-06 0.000101843453391009 5.99672019981623e-06
v 3.48920121930115e-06 0.000102513667793934 6.14466318177943e-06
v 4.14588749958365e-06 0.000102183141266875 6.09543144459607e-06
v 2.28765469079306e-06 0.000103153000549228 6.1145920507327e-06
v 1.75181193968406e-06 0.000103459597492569 6.04692915786792e-06
v 1.11209311020142e-06 0.000103787546254371 5.94035696123473e-06
v 4.86399292983273e-07 0.000104107495784093 5.7981274656197e-06
v -1.31792633581123e-07 0.000104436458204982 5.61016651220759e-06
v -7.45711506874332e-07 0.000104750101549767 5.38377115681623e-06
v -1.32921706279561e-06 0.000105028287496392 5.13304617828325e-06
v -1.90913112033575e-06 0.000105280653179844 4.85169296938554e-06
v -2.52592382916364e-06 0.000105452534625759 4.58961794499152e-06
v -3.12451095364629e-06 0.000105604608402582 4.30878797218745e-06
v -5.33561338035232e-06 0.000106509319006765 1.93333315090993e-06
v -5.08124469431246e-06 0.000106414331485435 2.3548514295725e-06
v -3.60325731625335e-06 0.000105802135287381 3.95678525849956e-06
v -4.04344222475889e-06 0.000105982053860959 3.58710486742482e-06
v -4.43697793082253e-06 0.000106151332644029 3.18611284424717e-06
v -4.78831416245577e-06 0.00010629677932733 2.76876096774753e-06
v 1.05990182414053e-05 0.000100075419156467 -1.76272549749388e-06
v 1.05289299184042e-05 0.000100061213336842 -2.1967841218429e-06
v 1.03082851152371e-05 0.000100054183430821 -2.68312838215788e-06
v 1.00076712507972e-05 0.000100073884270375 -3.15132444602153e-06
v 9.62056180688231e-06 0.000100135049583723 -3.61947772527918e-06
v 9.14348787713712e-06 0.000100237891667837 -4.06265882158456e-06
v 8.60936259083563e-06 0.000100369020103262 -4.46012692641765e-06
v 8.00984609879621e-06 0.000100528232539393 -4.83457907492778e-06
v 7.31746741234221e-06 0.000100676907177566 -5.14317760504767e-06
v 6.59832213336207e-06 0.000100848078234577 -5.42582119618451e-06
v 5.94942273026535e-06 0.000101106799140567 -5.71071908076392e-06
v 5.29525301303691e-06 0.000101394652598587 -5.94791029122145e-06
v 4.63821476828375e-06 0.000101714320864057 -6.14185105181715e-06
v 2.6744120159121e-06 0.000102697615960369 -6.42116071181383e-06
v 3.32801624800707e-06 0.000102373764773264 -6.37614859896791e-06
v 3.9752672673396e-06 0.000102047089737378 -6.28545990323811e-06
v -5.42694020018843e-06 0.000106602604780078 1.53636358178022e-06
v 2.13667197530035e-06 0.00010301143096926 -6.42000477418098e-06
v -5.47992257266775e-06 0.000106680508104819 1.13507416165891e-06
v 1.60252230431085e-06 0.00010331894352433 -6.38393871106286e-06
v 9.63065160419838e-07 0.000103649629082852 -6.30782896965582e-06
v 3.36822223543688e-07 0.000103971916874599 -6.19217946393129e-06
v -5.58718880768225e-06 0.000106730456551766 6.66909870312806e-07
v -5.65662508421545e-06 0.000106757095651334 1.9396085815846e-07
v -2.82683165926037e-07 0.000104302879724033 -6.02896596007319e-06
v -8.98380232134926e-07 0.000104618842574578 -5.82534776766015e-06
v -1.48386239913746e-06 0.000104899813832121 -5.59565191255721e-06
v -2.06520722077446e-06 0.000105156144906567 -5.33467558217275e-06
v -5.68112304598009e-06 0.000106763565981342 -3.04889914332246e-07
v -5.67459225237122e-06 0.000106743820393108 -8.03093429402933e-07
v -5.62345401614594e-06 0.000106703996882042 -1.27398726299406e-06
v -2.68187220347532e-06 0.000105333131192487 -5.09020123223956e-06
v -3.27857663410469e-06 0.000105491137675666 -4.82589504518396e-06
v -5.5348338649137e-06 0.000106640481986036 -1.73865527987249e-06
v -5.50136216743937e-06 0.00010654999308426 -2.13524653651303e-06
v -3.7527084271935e-06 0.00010569449094399 -4.49118335558037e-06
v -4.18610504082308e-06 0.000105880667925069 -4.13672325526056e-06
v -4.57075218724045e-06 0.000106057195025835 -3.74933780782584e-06
v -4.91092312119969e-06 0.000106211102300625 -3.34379242907723e-06
v -5.1902794868851e-06 0.000106338393397671 -2.9396300307485e-06
v -5.42882786567251e-06 0.000106444705844638 -2.52608903852812e-06
v 9.597582921628e-06 0.000100087047328041 -1.55401530275775e-06
v 9.7252328436478e-06 0.000100103136392357 -1.06867555044687e-06
v 9.82315623577831e-06 0.00010011558401362 -5.65751585714095e-07
v 9.89656259760694e-06 0.000100121510117827 -6.04580703163509e-08
v 9.94771075636107e-06 0.000100120352134764 4.66937687591036e-07
v 9.9746927829908e-06 0.000100112187748608 9.64798000154469e-07
v 9.97279336045254e-06 0.000100097556433154 1.45252692128103e-06
v 9.93274907829627e-06 0.00010007959690183 1.91551413900888e-06
v 9.96243657123841e-06 0.000100061157274452 2.33084243566971e-06
v 9.82145980996825e-06 0.000100044265724518 2.77959901139061e-06
v 9.60043851020015e-06 0.000100042383419382 3.207296368403e-06
v 9.27451332799906e-06 0.000100072002613472 3.60744455344664e-06
v 8.83815519280448e-06 0.000100146338540476 4.00975940583885e-06
v 8.32355663623335e-06 0.000100253349437878 4.3664785274873e-06
v 7.73560414344595e-06 0.000100397827559992 4.70989766670529e-06
v 7.0951950879749e-06 0.000100572106428338 5.02962110982732e-06
v 6.35709392388241e-06 0.000100738300519391 5.28661441345615e-06
v 5.68496833101035e-06 0.000100986757907418 5.54909349640045e-06
v 1.74035295862803e-06 0.000102848792286858 6.17078849316519e-06
v 5.01811462766088e-06 0.00010126772343931 5.76834420111506e-06
v 4.36026619811887e-06 0.000101567168109799 5.93979267643836e-06
v 2.39122422655933e-06 0.000102535310588231 6.18031265579384e-06
v 3.69553417758427e-06 0.000101894092016434 6.06904320641907e-06
v 3.04475435073807e-06 0.000102212963270257 6.14707443609514e-06
v 1.20692919847963e-06 0.000103151542267576 6.12454789614747e-06
v 5.62995157816387e-07 0.000103466314057421 6.03916061250718e-06
v -6.48937515153542e-08 0.000103782539747628 5.91446836709178e-06
v -6.75326846356379e-07 0.000104088854848443 5.75441567647382e-06
v -1.29060305839473e-06 0.00010440642024123 5.5463717757181e-06
v -1.88159939007189e-06 0.000104687027857355 5.31568065688603e-06
v -6.28881293565722e-06 0.000106355612538261 1.72904140606065e-06
v -2.46878564788669e-06 0.000104954307573763 5.04830780028044e-06
v -3.04363718473216e-06 0.0001051949576273 4.75303719782925e-06
v -3.6668902786046e-06 0.000105354842676833 4.47428238971903e-06
v -4.18016712871681e-06 0.000105556528368827 4.13115347745307e-06
v -6.05492161279507e-06 0.000106277634756201 2.15383710987195e-06
v -5.77421216979029e-06 0.000106178038044461 2.57465219105814e-06
v -4.64892813261825e-06 0.000105742385812874 3.76754823427245e-06
v -5.06890294452969e-06 0.00010590694149894 3.39022154359294e-06
v -5.4483660131027e-06 0.000106058008792956 2.98064712479174e-06
v 9.55071004505723e-06 0.000100069639955753 -1.9909771062025e-06
v 9.35677857775702e-06 0.000100051648078228 -2.47437970234648e-06
v 9.11247621524386e-06 0.000100043820382463 -2.9417429836457e-06
v 8.79414341118713e-06 0.000100062732241508 -3.38399373076842e-06
v 8.38395925268986e-06 0.000100124935690239 -3.83375687567614e-06
v 7.90706371926652e-06 0.000100221077683471 -4.23677754621179e-06
v 7.36183920325249e-06 0.000100354051782157 -4.62592287159208e-06
v 6.76417983315222e-06 0.000100515934627177 -4.98989519606139e-06
v 6.06430885180329e-06 0.000100671676892725 -5.28800116148329e-06
v 5.42450117812674e-06 0.000100903811066744 -5.59396133265108e-06
v 4.78199615798824e-06 0.000101170160076003 -5.85666340673847e-06
v 4.14218666471735e-06 0.000101457880751559 -6.070432654415e-06
v 3.49074533317364e-06 0.000101775246721001 -6.24228909375096e-06
v 1.55723701518429e-06 0.000102717012076472 -6.4589775921662e-06
v 2.2031175919843e-06 0.00010240576481716 -6.43194423416521e-06
v 2.84960274751877e-06 0.000102087676500459 -6.36006689032457e-06
v -6.36089649187895e-06 0.000106437728052725 1.32959660272137e-06
v 1.02685770205204e-06 0.000103018586770244 -6.44491841570007e-06
v -6.49670880891563e-06 0.000106487823179591 8.71182598856885e-07
v 3.84215118650405e-07 0.000103334277245979 -6.39116499638276e-06
v -2.43277632754575e-07 0.00010365148737178 -6.29503476191898e-06
v -8.5403528230485e-07 0.000103958776857915 -6.16037674764891e-06
v -6.58514345604543e-06 0.000106519311513658 4.03368566957086e-07
v -6.63288164651593e-06 0.000106531523064854 -5.98340589853372e-08
v -1.47011712028209e-06 0.000104277378551914 -5.97667895443598e-06
v -2.06217005025215e-06 0.000104559445747959 -5.76780204032267e-06
v -2.65024172459737e-06 0.000104829159856437 -5.52149749385943e-06
v -3.22510569396714e-06 0.000105073565053317 -5.24633920359333e-06
v -6.64296205151507e-06 0.000106524748730997 -5.52002176790825e-07
v -6.61572100605537e-06 0.000106499264268264 -1.01394441817856e-06
v -6.5481884546555e-06 0.000106454217214933 -1.47932270056561e-06
v -3.84660651385185e-06 0.000105238510491793 -4.98515027633641e-06
v -4.35522153554128e-06 0.000105445510070813 -4.66027245555944e-06
v -6.43387179731084e-06 0.000106390452248892 -1.93383873463471e-06
v -6.38423715412716e-06 0.000106295779240789 -2.32802033703107e-06
v -4.81691195095205e-06 0.000105637144879132 -4.31303527013785e-06
v -5.2274149381307e-06 0.000105808098984221 -3.95013455230431e-06
v -5.59499222815962e-06 0.000105966806512271 -3.55345660427004e-06
v -5.90640817231496e-06 0.000106095661737975 -3.15807513938771e-06
v -6.17004120017593e-06 0.000106205742214008 -2.74602895664139e-06
v 8.57741979068401e-06 0.00010008023437527 -1.80963139138953e-06
v 8.72388248186136e-06 0.000100098278223046 -1.32487548478498e-06
v 8.83312642229284e-06 0.00010011328301335 -8.32617085163525e-07
v 8.91432854913002e-06 0.000100122725344211 -3.36245432310609e-07
v 8.96981687116161e-06 0.000100125285636854 1.61028863433022e-07
v 9.00130056482612e-06 0.000100120918506239 6.55109963977197e-07
v 8.90411170398261e-06 0.000100073426322918 2.0863430267854e-06
v 9.00550566311389e-06 0.00010010965993507 1.14233964095173e-06
v 8.97680149145554e-06 0.000100092905209586 1.62020063649873e-06
v 8.78127306777045e-06 0.000100053870091277 2.53631808923476e-06
v 8.60286522726932e-06 0.00010003780120561 2.96158202633526e-06
v 8.34990621165301e-06 0.000100036028217366 3.36087050355123e-06
v 8.00334629268815e-06 0.00010006573375467 3.74189525607585e-06
v 7.56860637999713e-06 0.000100133328300575 4.10792317339189e-06
v 7.05591406329822e-06 0.000100239209921956 4.46079729501731e-06
v 6.47836310132357e-06 0.000100381947617726 4.80017867779824e-06
v 5.84281013672075e-06 0.000100562892081186 5.12417864352992e-06
v 5.18175530656934e-06 0.000100785228109236 5.41352143023236e-06
v 6.47417615325745e-07 0.000102848106010048 6.15971653329068e-06
v 4.52559390247029e-06 0.000101039206938083 5.65730317225123e-06
v 1.29908823887168e-06 0.000102547173907534 6.18658636115759e-06
v 3.87386111913967e-06 0.000101317516147224 5.85484577258167e-06
v 3.22972386371719e-06 0.00010161390555922 6.00598976264226e-06
v 1.94414780080874e-06 0.000102235578882494 6.1715088746158e-06
v 2.58821245840248e-06 0.000101922659147922 6.1118543630057e-06
v 1.47009208380918e-09 0.000103146063235558 6.09475553725383e-06
v -6.26131068138747e-07 0.000103449342589416 5.99103065605512e-06
v -1.24092230549146e-06 0.000103750563939897 5.84970853590139e-06
v -1.84167913702505e-06 0.000104046648889773 5.67183982932126e-06
v -2.4339199206144e-06 0.000104331493550873 5.45952995196295e-06
v -3.02224243152205e-06 0.000104601767377912 5.21354954262028e-06
v -7.22901521291929e-06 0.000106172204880279 1.49638937685349e-06
v -7.01436152077195e-06 0.000106109088617599 1.93426738814253e-06
v -3.60460054661135e-06 0.00010485483292497 4.93436601087095e-06
v -4.18226187503458e-06 0.000105086851645095 4.62198174327593e-06
v -4.73152672769124e-06 0.000105295641692843 4.2835301176881e-06
v -5.23316531901982e-06 0.000105483682425111 3.92935918489949e-06
v -6.75498402437352e-06 0.000106026458650625 2.36116340193402e-06
v -6.4467535962253e-06 0.000105923469535452 2.7752365804299e-06
v -5.68772924146537e-06 0.000105651073208928 3.56006823347331e-06
v -6.09174017303191e-06 0.00010579797869937 3.17554461656892e-06
v 8.39508952571554e-06 0.000100061512897525 -2.28397260789877e-06
v 8.1787164504503e-06 0.000100043943229973 -2.7403022638815e-06
v 7.91160652134127e-06 0.00010003627031276 -3.17516505976974e-06
v 7.5737811588557e-06 0.000100056178581849 -3.59278406324766e-06
v 7.15941733733718e-06 0.000100113990686998 -3.99756057542863e-06
v 6.67501180837733e-06 0.000100210224354956 -4.3891312124934e-06
v 6.1292424810797e-06 0.0001003425737218 -4.76674612398491e-06
v 5.52634887807726e-06 0.000100511640328191 -5.12940722150277e-06
v 4.89415952740239e-06 0.000100719539813233 -5.45897391774454e-06
v 4.26035660170127e-06 0.000100959694168405 -5.74240239462248e-06
v 3.62568751706846e-06 0.000101225889288255 -5.97893190170621e-06
v 2.99413937566124e-06 0.000101512050008291 -6.16834511596335e-06
v 4.36297709624369e-07 0.000102724270165547 -6.46617155570627e-06
v 2.36192762479778e-06 0.000101812485742725 -6.31163500121077e-06
v 1.08455207172778e-06 0.000102426204699167 -6.45888410175977e-06
v 1.72468902458952e-06 0.000102119111991874 -6.40803307642693e-06
v -7.39418584719781e-06 0.000106219275927884 1.05077664488053e-06
v -2.07477850725992e-07 0.000103020794767458 -6.43311771076059e-06
v -7.50865592268919e-06 0.000106250584490192 6.001070778047e-07
v -8.34026240359604e-07 0.000103323380228965 -6.35900800671945e-06
v -1.44856657133956e-06 0.000103624317124103 -6.2447254093872e-06
v -2.04947258149714e-06 0.000103920278128631 -6.09161952424765e-06
v -7.57983310073333e-06 0.000106266016171769 1.46873685413143e-07
v -7.61012018993937e-06 0.000106266816158206 -3.07157355790539e-07
v -2.64200966227895e-06 0.000104205331187503 -5.90234878949417e-06
v -3.23030950342947e-06 0.000104476617641241 -5.6782212623722e-06
v -3.81201489976943e-06 0.00010473186540944 -5.41996676907257e-06
v -4.38757463578693e-06 0.000104967853236692 -5.12762916091814e-06
v -7.60220957109419e-06 0.000106252565488896 -7.60646704994523e-07
v -7.5540851116571e-06 0.000106223514893973 -1.21228110759726e-06
v -7.46340078792973e-06 0.000106178501310414 -1.66012993701064e-06
v -4.93268864338148e-06 0.000105181824057335 -4.80822522015453e-06
v -5.42774644808911e-06 0.00010537507588711 -4.47134023275604e-06
v -7.32316294093183e-06 0.000106117601240557 -2.10162634525631e-06
v -7.13257049839147e-06 0.000106041463418197 -2.53389675851221e-06
v -5.87278807712613e-06 0.000105548205452561 -4.11751918941749e-06
v -6.26449928454877e-06 0.000105701732605289 -3.74656031327452e-06
v -6.6042747788153e-06 0.000105835094020161 -3.3578312911438e-06
v -6.89426431953929e-06 0.000105947615614785 -2.95326878839508e-06
v 7.56056844337144e-06 0.000100075843763885 -2.05859823081337e-06
v 7.60749103784235e-06 0.000100090689270958 -1.63144824833986e-06
v 7.73076992824951e-06 0.00010010428769961 -1.13870415346553e-06
v 7.82041140771482e-06 0.000100114844986729 -6.36129311629274e-07
v 7.88319836233575e-06 0.000100119706678083 -1.38792620639123e-07
v 7.92143443434323e-06 0.0001001188872271 3.88138148523077e-07
v 7.93411384377736e-06 0.000100112493437253 8.80057442861641e-07
v 7.87696834852954e-06 0.000100069805536768 2.26303103411461e-06
v 7.86285253226303e-06 0.000100085561570442 1.85013370477842e-06
v 7.91764898794439e-06 0.000100100460286612 1.37247403855461e-06
v 7.72299831237012e-06 0.000100051309797641 2.69136252445794e-06
v 7.51099871992143e-06 0.000100036818071328 3.10542140674561e-06
v 7.22775479963737e-06 0.000100040047045967 3.4949813038867e-06
v 6.84915089453083e-06 0.000100078280369011 3.88819128502882e-06
v 6.39942970029876e-06 0.000100152891262738 4.25234865412056e-06
v 5.87932253018674e-06 0.000100264707941442 4.60530581443074e-06
v -4.46384730742653e-07 0.000102839281274043 6.11395802858464e-06
v 5.30042870129827e-06 0.000100410072147568 4.9392047690235e-06
v 4.60618881301884e-06 0.000100553873481684 5.19990289032401e-06
v 3.96322748893484e-06 0.000100767682312645 5.47085589917672e-06
v 8.29017174331394e-08 0.000102543596313128 6.15417126738589e-06
v 3.31601975826462e-06 0.000101018834733741 5.70234354532349e-06
v 7.33876910468521e-07 0.000102231106617006 6.15939829968919e-06
v 2.6745623593177e-06 0.000101292182575272 5.88479043820074e-06
v 2.01954734132533e-06 0.000101607152308766 6.02961553541367e-06
v 1.37990296400634e-06 0.000101914310351858 6.11772610527885e-06
v -1.0803550573608e-06 0.000103138423640878 6.03047431430819e-06
v -1.70422900655407e-06 0.000103441035330261 5.90748366488717e-06
v -2.31310168507314e-06 0.000103736565227289 5.7478170841161e-06
v -2.92349953486805e-06 0.000104038534349772 5.5439211708359e-06
v -3.5153844221794e-06 0.000104313340345951 5.31227462925959e-06
v -8.16390014720261e-06 0.000105955998106798 1.25940034318297e-06
v -4.10414866713073e-06 0.000104572793571076 5.04554509528725e-06
v -8.08138877528873e-06 0.000105881617424578 1.6558220609319e-06
v -7.84042851682914e-06 0.000105811540798961 2.09922717538795e-06
v -4.68536649412203e-06 0.000104806552888027 4.74853608022508e-06
v -5.32326543378171e-06 0.000104950254514041 4.46138478293848e-06
v -5.86250059437809e-06 0.000105137553809428 4.1178266379353e-06
v -6.36015991227353e-06 0.000105311499110617 3.75170243241755e-06
v -7.55039349999374e-06 0.000105719643825172 2.53547079733057e-06
v -7.20965071321739e-06 0.00010560873696969 2.95110825081867e-06
v -6.80637141838149e-06 0.000105463478298342 3.37308142815041e-06
v 7.36100388245288e-06 0.000100057299120407 -2.51158960702124e-06
v 7.12096682814342e-06 0.000100040456093977 -2.95462927038094e-06
v 6.82942835467811e-06 0.00010003750935774 -3.37497686385901e-06
v 6.45731071561708e-06 0.000100067373397175 -3.80136838540996e-06
v 6.02294148548098e-06 0.000100133683343522 -4.19862345212179e-06
v 5.52388206895033e-06 0.000100236371127474 -4.58491827307312e-06
v 4.96909588163514e-06 0.000100371042054035 -4.95233491454929e-06
v 4.29769467524548e-06 0.000100504510890721 -5.247389754033e-06
v 3.67414972865735e-06 0.000100705467398551 -5.55408981862121e-06
v 3.04192394638812e-06 0.00010094439328923 -5.82142344296721e-06
v 2.41178793387198e-06 0.000101206986718037 -6.03904784905617e-06
v -6.85123225229235e-07 0.000102722087000592 -6.43949525810056e-06
v 1.76517850011607e-06 0.00010151171699895 -6.22039403875121e-06
v -1.58172561772893e-07 0.000102429648518896 -6.44947801909786e-06
v 1.13165317809804e-06 0.00010181099409015 -6.34328311727049e-06
v 4.89961111335426e-07 0.000102121450426388 -6.42006104240042e-06
v -8.309941648432e-06 0.000105991237532779 8.23380452337898e-07
v -1.31774313679294e-06 0.000103019126010146 -6.38662774478598e-06
v -8.40797805825048e-06 0.0001060128974512 3.75156823847588e-07
v -1.94111564814406e-06 0.000103320213325631 -6.2921237766675e-06
v -2.54991509853003e-06 0.000103614583408857 -6.15836820597568e-06
v -3.16030747291774e-06 0.00010391562530171 -5.97923563740735e-06
v -8.4621493851327e-06 0.000106020088060473 -7.37623508939826e-08
v -8.47443102485291e-06 0.000106013119411121 -5.43941597902646e-07
v -3.7517037722374e-06 0.000104190151165666 -5.77018128298719e-06
v -4.33910989408071e-06 0.000104450149688729 -5.52532599919586e-06
v -4.91764913049384e-06 0.000104685655570818 -5.24968053514329e-06
v -5.55198090395544e-06 0.000104833435224507 -4.98190328299766e-06
v -8.44522267074015e-06 0.000105992118708405 -9.92013236581352e-07
v -8.37297479905429e-06 0.000105956429249853 -1.43827893656105e-06
v -8.25370059484276e-06 0.000105907076934017 -1.87111121904671e-06
v -6.08522465423065e-06 0.000105025112155676 -4.65699888147045e-06
v -6.57386684294748e-06 0.000105204078038823 -4.30747272752953e-06
v -8.19928309626039e-06 0.000105819394463767 -2.26265541531037e-06
v -7.98365836927446e-06 0.000105736851557797 -2.69976785740759e-06
v -7.0076175783414e-06 0.000105362010582926 -3.94314171686164e-06
v -7.39489964554414e-06 0.000105514634038489 -3.53363303788946e-06
v -7.71620110915454e-06 0.000105634336618738 -3.12798027930597e-06
v 6.54002447871184e-06 0.000100070153751284 -2.27509093926277e-06
v 6.60357391415171e-06 0.00010008684971737 -1.85524139190612e-06
v 6.6383314278378e-06 0.000100099353216356 -1.43201771215652e-06
v 6.73907844075942e-06 0.0001001094462753 -9.35539504216962e-07
v 6.81488497496675e-06 0.000100115880294159 -4.34566183413298e-07
v 6.85796266729264e-06 0.000100117525155659 9.27034728566217e-08
v 6.88193643738122e-06 0.000100114651397892 6.17837629971923e-07
v 6.87184176811164e-06 0.000100107052453766 1.1116066022542e-06
v 6.84437408653617e-06 0.000100065389225772 2.41400339690671e-06
v 6.85751823117565e-06 0.000100082447400535 2.00852426254597e-06
v 6.8343067548989e-06 0.000100095822760775 1.59637727648517e-06
v 6.66115196828518e-06 0.00010004714752052 2.83471619691385e-06
v 6.4276991306114e-06 0.000100036225064916 3.23935555648537e-06
v 6.10564249771229e-06 0.000100048396224104 3.64155585526543e-06
v 5.70682242480802e-06 0.000100096075491401 4.02981782221719e-06
v -1.53725546726115e-06 0.000102822322381469 6.03507817862494e-06
v 5.23718589469278e-06 0.000100176012779838 4.3894570635306e-06
v 4.71207066938214e-06 0.000100287118306365 4.73417336222455e-06
v -1.01098304918994e-06 0.000102525406599735 6.08801028835557e-06
v 4.05714005228027e-06 0.000100398030199669 5.00243666359957e-06
v 3.38165502102508e-06 0.000100536672672832 5.24684033151436e-06
v 2.74623959432051e-06 0.000100747538710768 5.5030711204516e-06
v -4.77122467392508e-07 0.000102232036401409 6.10562780576314e-06
v 2.11445071934474e-06 0.000100995721747773 5.7173198242241e-06
v 1.70724958475173e-07 0.000101913731400816 6.08499647902846e-06
v 1.46191106144127e-06 0.000101288694760455 5.89290312920156e-06
v 8.14970832280398e-07 0.000101603368169932 6.01681938688266e-06
v -2.16832706143167e-06 0.00010312133355511 5.93440521185189e-06
v -2.78246836248344e-06 0.000103420218118724 5.79477984605297e-06
v -3.40236144925969e-06 0.00010372384421701 5.61049476143093e-06
v -4.00856528411814e-06 0.000104015911723094 5.38827709330622e-06
v -4.60590351563788e-06 0.000104277991802039 5.13694379486818e-06
v -9.10256386869384e-06 0.000105706475162055 1.039348797948e-06
v -9.036669306249e-06 0.000105635544037217 1.43349762959446e-06
v -5.19184752044869e-06 0.000104517953993903 4.85162462106926e-06
v -8.91326027599474e-06 0.000105557777480772 1.82208815676594e-06
v -8.64205057986243e-06 0.00010547898019876 2.26529996705909e-06
v -5.84187651417102e-06 0.000104656737102066 4.57214589781844e-06
v -6.46504727217132e-06 0.000104779210127346 4.27258655803277e-06
v -7.00054018043971e-06 0.00010494761386276 3.91766827173176e-06
v -7.48384869519337e-06 0.000105104145408901 3.5438105895287e-06
v -8.31458172960089e-06 0.000105382213625426 2.69633946437421e-06
v -7.93085521303906e-06 0.000105253114491288 3.12998518109979e-06
v 6.32057051371147e-06 0.000100051166836174 -2.71932474320333e-06
v 6.06506482970376e-06 0.000100037315487972 -3.14987722759731e-06
v 5.73688684338982e-06 0.000100043627839416 -3.57968137819507e-06
v 5.34193673749519e-06 0.000100084422843567 -3.9968643780078e-06
v 4.88303166503706e-06 0.000100156901925582 -4.38560406757948e-06
v 4.37311453560684e-06 0.000100258790061774 -4.75980076706233e-06
v 3.73480417549438e-06 0.000100360567505842 -5.05863262390107e-06
v 3.07484871499944e-06 0.000100489272308085 -5.33383204465656e-06
v 2.45192882384844e-06 0.000100688298110099 -5.62238546278153e-06
v 1.82946013611096e-06 0.000100925474221029 -5.86903730086266e-06
v 1.18363372587899e-06 0.000101207778715612 -6.07836707534577e-06
v -1.80355932965101e-06 0.000102710098985836 -6.38128035191455e-06
v -1.27800415481037e-06 0.000102416759809158 -6.40520259789975e-06
v 5.41347877108934e-07 0.000101512998397728 -6.23612891408972e-06
v -7.45668259588889e-07 0.000102128017699926 -6.39252561746294e-06
v -9.97015132587145e-08 0.000101815777892282 -6.33765479350469e-06
v -9.23039714578374e-06 0.000105735249462311 6.02558594186366e-07
v -2.43423936936409e-06 0.000103006387471898 -6.31005183322794e-06
v -9.30380181976032e-06 0.000105751753000587 1.5690554614746e-07
v -3.04831905786243e-06 0.000103303027807877 -6.19751010971486e-06
v -3.66836452346741e-06 0.000103604756575805 -6.03884485669982e-06
v -4.27434320419753e-06 0.000103895149793116 -5.84048090716715e-06
v -9.34097879632886e-06 0.000105751696807872 -3.10802582124845e-07
v -9.33049077268819e-06 0.000105737612073152 -7.78133538799291e-07
v -4.87048905934773e-06 0.000104156239665823 -5.6115332631565e-06
v -5.45394750560612e-06 0.00010439609853846 -5.34836300315569e-06
v -6.10058848864107e-06 0.000104537948035012 -5.08933343327587e-06
v -6.71773014046562e-06 0.000104664054686469 -4.80937819622221e-06
v -9.2846462362943e-06 0.000105706891548737 -1.22271211092557e-06
v -9.18540252625602e-06 0.000105663620111867 -1.65741512941326e-06
v -9.15003298723667e-06 0.00010557866252536 -2.04749273551485e-06
v -7.24434835144614e-06 0.000104836507542863 -4.47252257279712e-06
v -7.71526480912419e-06 0.000104998024602079 -4.11410480113458e-06
v -9.05670683911055e-06 0.000105487595622248 -2.43147015010251e-06
v -8.81261747157368e-06 0.00010539701667386 -2.8680379611065e-06
v -8.14582263891166e-06 0.000105153417406336 -3.71355631784902e-06
v -8.50914926319689e-06 0.000105290533308432 -3.29057907020873e-06
v 5.52715679831068e-06 0.000100062490728625 -2.4738606609194e-06
v 5.5919826952442e-06 0.00010008036164612 -2.05965485287434e-06
v 5.64094855415154e-06 0.000100095783456788 -1.63936714504001e-06
v 5.66973594159025e-06 0.000100105995696184 -1.21931296749637e-06
v 5.75865470066453e-06 0.00010011280178725 -7.22672706083061e-07
v 5.82056951641147e-06 0.000100059315573649 2.5546420735226e-06
v 5.79792858810819e-06 0.000100116432867783 -2.00934222659116e-07
v 5.82758121540271e-06 0.000100116043741298 3.26793815745215e-07
v 5.84732004438935e-06 0.000100111615287924 8.44665288698984e-07
v 5.81618185709928e-06 0.000100103958527731 1.33245229820249e-06
v 5.84252389520707e-06 0.000100077110373977 2.15361619363999e-06
v 5.84178749181768e-06 0.000100092996323234 1.74440889299861e-06
v 5.62053579077344e-06 0.000100042103749749 2.97052319952601e-06
v 5.34146160312187e-06 0.000100036548775422 3.378488772818e-06
v 4.99266007748578e-06 0.000100058636130752 3.77689955061894e-06
v 4.58113043838468e-06 0.000100113029683784 4.15806205830009e-06
v -2.61917288249622e-06 0.000102796333203163 5.9263672262057e-06
v -2.11099649859767e-06 0.00010249845922983 5.98939408421282e-06
v 4.09512284376987e-06 0.000100193110096943 4.51091930228526e-06
v 3.47056102861263e-06 0.000100274599672737 4.78286937424757e-06
v -1.57856778097645e-06 0.000102205461031596 6.01789043685927e-06
v 2.81981523943058e-06 0.000100383408078042 5.03856895006912e-06
v 2.16261737628634e-06 0.00010052255398024 5.26654774456239e-06
v 1.53927202905284e-06 0.00010073487944073 5.5058078716526e-06
v -1.03733713262237e-06 0.00010192159033212 6.0120745673612e-06
v 8.87050218340724e-07 0.00010099333458146 5.70604389877259e-06
v -3.8849546125014e-07 0.000101608126926017 5.96460902589126e-06
v 2.43177436980854e-07 0.00010128989327523 5.86067801975069e-06
v -3.24069544081632e-06 0.000103093683934125 5.81055826184789e-06
v -3.873237101432e-06 0.000103392249064523 5.64982160863116e-06
v -4.48892524365467e-06 0.000103689732290134 5.44747068177219e-06
v -5.08731298701583e-06 0.000103973000106025 5.20737947737703e-06
v -5.688481011026e-06 0.000104219886420487 4.93403969863339e-06
v -1.00301971710688e-05 0.00010543180070317 8.24916347919732e-07
v -1.00001811335141e-05 0.000105357641910561 1.21781298795179e-06
v -9.89590475294754e-06 0.000105281562667271 1.60661882583962e-06
v -6.35733006324745e-06 0.000104354508096638 4.66101239873013e-06
v -9.72574300710003e-06 0.000105204501746351 1.98523701165357e-06
v -9.41312762728655e-06 0.000105122092072207 2.42189988485946e-06
v -7.00325721917933e-06 0.000104474217269836 4.363478002342e-06
v -7.61129971425129e-06 0.000104579914678582 4.05198682261136e-06
v -8.13525306315194e-06 0.000104731311099268 3.68703272058409e-06
v -8.63201178552369e-06 0.00010487282356224 3.28726802479493e-06
v -9.05998741322885e-06 0.00010500551066006 2.86186260009768e-06
v 5.29664410196177e-06 0.000100044076549063 -2.91084904697758e-06
v 4.99937128258594e-06 0.000100035383911332 -3.34262195273145e-06
v 4.64446081328909e-06 0.000100052505022315 -3.76552001088856e-06
v 4.23437447230203e-06 0.000100101016011298 -4.17230408849914e-06
v 3.75522979596716e-06 0.000100173732217465 -4.55173029998697e-06
v 3.14024802338846e-06 0.000100247417572495 -4.85139443854523e-06
v 2.50025324744615e-06 0.000100347121507617 -5.13506525521097e-06
v 1.85255212084936e-06 0.000100476926639732 -5.39097630686697e-06
v 1.23629373687616e-06 0.000100678257804843 -5.65979713208542e-06
v -2.91324151792433e-06 0.000102687695139641 -6.29473109926276e-06
v 5.88622724023483e-07 0.000100926045065775 -5.89103029393854e-06
v -5.2484502872312e-08 0.000101212597059244 -6.07730475936396e-06
v -2.40470833894531e-06 0.000102393858800293 -6.33044311583722e-06
v -1.87206529587657e-06 0.000102105790931901 -6.32955972952773e-06
v -6.82717602848545e-07 0.000101521748883763 -6.21344172815483e-06
v -1.33117107507886e-06 0.000101827733189055 -6.29400578259205e-06
v -1.01286560718e-05 0.000105457601379218 3.84932281709162e-07
v -3.53500756589534e-06 0.000102981663511507 -6.20698763287419e-06
v -1.01963208674523e-05 0.000105462826714305 -7.74340627029644e-08
v -4.16802371244875e-06 0.000103277380394814 -6.07267833100277e-06
v -4.78397577135082e-06 0.000103572065895734 -5.89484397178184e-06
v -5.3819144355223e-06 0.000103852808408946 -5.67776468820785e-06
v -1.02104298925046e-05 0.00010545572271458 -5.47472186124425e-07
v -1.01715525778768e-05 0.000105436117812744 -1.00958150079429e-06
v -5.98160634031157e-06 0.000104097936141322 -5.42697166358228e-06
v -6.64854810940729e-06 0.000104234470187565 -5.17520288159828e-06
v -7.28916000600742e-06 0.000104356766281047 -4.89859699795792e-06
v -7.88809856654799e-06 0.000104465852229636 -4.6065320423747e-06
v -1.01032730203706e-05 0.000105395551886908 -1.44866520448482e-06
v -1.01055533520658e-05 0.000105306906447239 -1.83841147591945e-06
v -1.00346589089078e-05 0.000105216471324492 -2.22390988388846e-06
v -8.39934673823441e-06 0.000104621242610265 -4.25873423222173e-06
v -8.87942333329494e-06 0.000104768166013217 -3.8734928532085e-06
v -9.8969618951433e-06 0.000105126314701856 -2.59850983032347e-06
v -9.61356040183056e-06 0.000105033041353285 -3.02841613670468e-06
v -9.28609226247314e-06 0.0001049077485332 -3.4596372860826e-06
v 4.52518669021104e-06 0.000100053985734702 -2.66181895354983e-06
v 4.59526816974638e-06 0.000100071912377786 -2.24838885067843e-06
v 4.64570039252933e-06 0.000100088827437338 -1.83214110032379e-06
v 4.68426766459266e-06 0.000100101968958294 -1.41507794237052e-06
v 4.81077473087787e-06 0.000100052445371116 2.69157289728363e-06
v 4.7047859035996e-06 0.000100109484196755 -9.93389479863322e-07
v 4.75125739706723e-06 0.00010011391865242 -4.80393843433302e-07
v 4.84263803870564e-06 0.000100070045070041 2.28968732369588e-06
v 4.78163389660363e-06 0.000100115633830352 3.61986843520062e-08
v 4.80393284556045e-06 0.000100113689133962 5.50913935393661e-07
v 4.81039942264278e-06 0.000100108770835731 1.05820751226999e-06
v 4.8407324479877e-06 0.000100100708190157 1.47433102163331e-06
v 4.84986170004478e-06 0.000100087115149205 1.88334953825508e-06
v 4.56525377289549e-06 0.000100038133407885 3.10878396352787e-06
v 4.26490180162775e-06 0.000100040136249616 3.50835656020575e-06
v 3.89667443542008e-06 0.000100069305073751 3.89603786318797e-06
v 3.46581041795494e-06 0.000100125119495447 4.27126894642168e-06
v -3.69208071173735e-06 0.000102761356959041 5.78957969309324e-06
v -3.19459899915673e-06 0.000102463839201329 5.86252891339523e-06
v -2.67983577406804e-06 0.000102171949073174 5.89920534816395e-06
v 2.86669120673589e-06 0.000100183065047888 4.54806251828906e-06
v 2.24002437882783e-06 0.000100263818748367 4.80717741291819e-06
v -2.14337121231469e-06 0.000101891114211666 5.90269965595437e-06
v 1.59793389207349e-06 0.000100374028015433 5.04457538898403e-06
v 9.49218501619183e-07 0.000100517132443668 5.2537267777063e-06
v 3.00209634802356e-07 0.000100736509550857 5.47446192892229e-06
v -1.59601863093326e-06 0.0001016173122816 5.87265624437136e-06
v -3.36890255689943e-07 0.000100999077418353 5.65340245154883e-06
v -9.64973954579798e-07 0.000101296523787777 5.78708774021472e-06
v -4.3325132665361e-06 0.000103053964312171 5.65463517139681e-06
v -4.95373622983402e-06 0.000103348951571368 5.47780913264487e-06
v -5.56227254040054e-06 0.000103638775193294 5.25868471001347e-06
v -6.1639456345542e-06 0.000103911845457092 4.99587855624289e-06
v -6.85355976026774e-06 0.000104047241094883 4.72758016240855e-06
v -1.09383046928153e-05 0.000105135220035912 6.07761857794033e-07
v -1.09433415648334e-05 0.000105057668097778 1.00595151713514e-06
v -1.08786898668377e-05 0.000104977620500177 1.39477944912158e-06
v -1.07328126305818e-05 0.000104902028213338 1.7727246402614e-06
v -7.52150996856299e-06 0.00010416392597751 4.43551325792547e-06
v -1.05168610311113e-05 0.000104826548110959 2.14360323448429e-06
v -1.01826189855862e-05 0.000104725251635425 2.58466446968206e-06
v -8.1606795706522e-06 0.000104265417973462 4.12592372043764e-06
v -8.76262738867976e-06 0.000104354400073793 3.80288864711979e-06
v -9.30791129823519e-06 0.000104484464083133 3.41719627122354e-06
v -9.78218582651094e-06 0.000104609078373897 3.01075815113398e-06
v 4.25325175544621e-06 0.000100038253053146 -3.09858277158612e-06
v 3.93736269125884e-06 0.000100037337926966 -3.51917755339761e-06
v 3.56213467525648e-06 0.000100062504098777 -3.92957581890684e-06
v 3.13045920695261e-06 0.000100112656090971 -4.32873002042408e-06
v 2.53425268712664e-06 0.000100164169065874 -4.63112841710011e-06
v 1.91257816270043e-06 0.000100237108807179 -4.91589822840974e-06
v 1.27595691487567e-06 0.000100338776543469 -5.17890504058583e-06
v 6.317048856892e-07 0.000100473093163905 -5.41398519325262e-06
v -1.50024357566113e-08 0.00010068191833303 -5.66330453203826e-06
v -4.014443698288e-06 0.000102655126498233 -6.18156839308491e-06
v -3.51575403394777e-06 0.000102362096733788 -6.22884538410562e-06
v -6.51563922496267e-07 0.000100934378473523 -5.87150674515576e-06
v -1.28024796567138e-06 0.000101222113269907 -6.03539111448383e-06
v -2.99956364923252e-06 0.000102075528706174 -6.23775148393832e-06
v -2.4614959291548e-06 0.000101800783154474 -6.21220653046283e-06
v -1.91276889247301e-06 0.000101533752249204 -6.15306728282251e-06
v -1.10313487121103e-05 0.000105149082443844 1.51216303568012e-07
v -4.65579554456174e-06 0.000102943802984483 -6.0738833758171e-06
v -1.10704152711838e-05 0.000105149068547627 -3.13719007721324e-07
v -5.27776356277413e-06 0.000103235034828559 -5.92209857450219e-06
v -5.88668744286838e-06 0.000103521168126243 -5.72628029251373e-06
v -6.48812663793378e-06 0.00010379080980572 -5.48617116160163e-06
v -1.10608960714749e-05 0.000105134934609904 -7.78896617214717e-07
v -1.0998838835289e-05 0.00010510620484071 -1.23596826768397e-06
v -7.17795908928555e-06 0.000103926956312889 -5.23977287726746e-06
v -7.84295881801008e-06 0.000104044817788441 -4.96935268771281e-06
v -8.4740912907707e-06 0.000104148530724185 -4.68059946026985e-06
v -9.06318872923912e-06 0.000104241020525485 -4.37675074824612e-06
v -1.10372395169647e-05 0.000105013784262778 -1.63199219877316e-06
v -1.10081160853415e-05 0.00010491874250848 -2.0188823833307e-06
v -1.08989105448274e-05 0.000104828687509708 -2.39493526962975e-06
v -9.59110777250379e-06 0.000104375509023695 -4.00761183891511e-06
v -1.00432580943071e-05 0.000104505824548884 -3.61401750267649e-06
v -1.07183990713209e-05 0.000104740455584531 -2.76274840568204e-06
v -1.04163400633096e-05 0.000104629440240327 -3.19730662045399e-06
v 3.5357553239005e-06 0.000100047170868459 -2.83880778663837e-06
v 3.5827558336242e-06 0.000100063321345799 -2.438598203295e-06
v 3.63662057014618e-06 0.000100080219356828 -2.01841074037402e-06
v 3.67613095869721e-06 0.000100095138680768 -1.59198522782118e-06
v 3.70547242061657e-06 0.000100105511319475 -1.17089469496273e-06
v 3.81694491946315e-06 0.000100047119630386 2.82337830986361e-06
v 3.82921200417996e-06 0.000100062818389383 2.43262790791835e-06
v 3.74075362090839e-06 0.000100109789521579 -7.59742194322041e-07
v 3.77821869328856e-06 0.000100111144527137 -2.4921726541709e-07
v 3.84416871121668e-06 0.00010007967714472 2.02130005073141e-06
v 3.8020237700955e-06 0.000100111441032864 2.71299557685866e-07
v 3.81277566316688e-06 0.000100110326788935 7.78420551671073e-07
v 3.82482589666353e-06 0.000100105756106464 1.18617709895377e-06
v 3.84121363753842e-06 0.000100094907648812 1.60208945337661e-06
v 3.55562692699949e-06 0.000100037158833485 3.23430144222118e-06
v 3.22779704970026e-06 0.000100046682416221 3.63429970706457e-06
v 2.83266494735225e-06 0.000100079436486676 4.01673619660912e-06
v 2.24346125137543e-06 0.000100114881133277 4.2809403933866e-06
v -4.7540796075581e-06 0.000102717490448799 5.62551170606868e-06
v -4.2975972784187e-06 0.000102422125605331 5.70332801269726e-06
v -3.79255928499415e-06 0.000102126583686239 5.74837515016505e-06
v -3.26567847153586e-06 0.000101839016503107 5.75730509484665e-06
v 1.63319668197577e-06 0.000100172121090869 4.54489389022787e-06
v 1.00084221667998e-06 0.000100257703830024 4.79337066915329e-06
v -2.72017582023575e-06 0.000101570794521482 5.73506700569781e-06
v 3.57899982910949e-07 0.000100374897645788 5.01518650226577e-06
v -2.5934520691054e-07 0.000100524903743051 5.20652525778999e-06
v -8.98247825397117e-07 0.000100752175310941 5.40913193874783e-06
v -2.15667600855057e-06 0.000101325988276767 5.68778546870895e-06
v -1.5287168279127e-06 0.000101025912800309 5.57291648106257e-06
v -5.3817834665253e-06 0.000103011781121763 5.47549068745455e-06
v -6.00005507081117e-06 0.000103309947037227 5.2789481726861e-06
v -6.61299410973571e-06 0.000103593555736413 5.03586950622995e-06
v -7.33159237770506e-06 0.00010371456680085 4.78046075078505e-06
v -1.18207678859596e-05 0.000104819412544229 3.87908030809821e-07
v -8.02835086787583e-06 0.000103833546481378 4.49246812945813e-06
v -1.18879601820843e-05 0.000104729605834664 7.77566545534541e-07
v -1.18662639682745e-05 0.000104643539316122 1.17624984557761e-06
v -1.17629167663032e-05 0.000104560862351593 1.56815706898393e-06
v -1.15714507696316e-05 0.00010448904693954 1.94096274836613e-06
v -8.7045325181342e-06 0.000103938829729203 4.18160903536405e-06
v -1.12903331905897e-05 0.000104431840681124 2.29282715621222e-06
v -1.09079041868937e-05 0.000104333505304374 2.72089026338983e-06
v -9.3485566440251e-06 0.000104026016283079 3.85737222372908e-06
v -9.92215773378605e-06 0.000104104022374711 3.53101901196016e-06
v -1.04527909118242e-05 0.000104219464091617 3.13839638601019e-06
v 3.2510793002818e-06 0.000100035789687006 -3.26784077645972e-06
v 2.90896639559108e-06 0.000100042885593644 -3.68762497359556e-06
v 2.50619833602632e-06 0.000100071850633215 -4.09169271242945e-06
v 1.91380713436566e-06 0.000100102591555308 -4.37964926091097e-06
v 1.30302497563705e-06 0.00010015339635794 -4.66762981479771e-06
v 6.71208185993512e-07 0.000100231492311371 -4.94029408179044e-06
v 2.90325376014841e-08 0.000100340595369918 -5.18652333526358e-06
v -5.88204499653417e-07 0.000100482338329661 -5.40226514374515e-06
v -1.22899720789873e-06 0.000100699485063139 -5.63255669467385e-06
v -5.10537002202716e-06 0.000102612747181091 -6.04253282642587e-06
v -4.64739628598442e-06 0.000102322043995615 -6.09723916094785e-06
v -4.14003480182445e-06 0.000102032107519975 -6.11573103283604e-06
v -1.8625575522626e-06 0.000100962930138843 -5.82510049247467e-06
v -2.49424750114784e-06 0.000101252921887329 -5.97032837996525e-06
v -3.61016990904704e-06 0.000101751289416475 -6.09638257658439e-06
v -3.06123878150052e-06 0.000101490406190486 -6.04546112881744e-06
v -1.18808492167711e-05 0.000104831186003291 -7.63917688214671e-08
v -5.73434149298596e-06 0.000102902504722854 -5.91836153869768e-06
v -1.18957533213501e-05 0.000104824333039118 -5.52733231571701e-07
v -6.35376194758675e-06 0.000103196031221918 -5.74564361320992e-06
v -6.96778709744643e-06 0.000103474709809645 -5.52524334397718e-06
v -7.68925591348586e-06 0.000103595364991934 -5.29212020089995e-06
v -1.18665852402078e-05 0.000104798182807365 -1.01849266835008e-06
v -1.196670663794e-05 0.00010469370497634 -1.40677065048185e-06
v -8.38613939223354e-06 0.000103713879961041 -5.02644190219021e-06
v -9.05743904306066e-06 0.000103819707039454 -4.73748632564896e-06
v -9.689889201896e-06 0.000103909166188978 -4.43426320579128e-06
v -1.0245570720948e-05 0.000103990975378831 -4.12666715332271e-06
v -1.1981613420267e-05 0.000104592144032197 -1.80489927806533e-06
v -1.19180103410827e-05 0.00010449400004297 -2.1971995470295e-06
v -1.17678358626951e-05 0.000104407660155107 -2.57036254894661e-06
v -1.0752607953183e-05 0.000104111267999554 -3.74924973001997e-06
v -1.11783786682409e-05 0.000104231636662457 -3.34204556379148e-06
v -1.15254812169194e-05 0.000104338317917812 -2.92031480399512e-06
v 2.56030836389751e-06 0.000100041841121131 -2.9984502934904e-06
v 2.84001624893311e-06 0.000100043109631262 2.94239559124345e-06
v 2.60884746990648e-06 0.000100056728741154 -2.59878960222877e-06
v 2.64028053913077e-06 0.000100072794835068 -2.19453245324764e-06
v 2.67722995116769e-06 0.000100087689383398 -1.76817869815784e-06
v 2.70759025826314e-06 0.000100098855797236 -1.34160033193531e-06
v 2.74463063731505e-06 0.00010010376942804 -9.34524718418506e-07
v 2.85659157564866e-06 0.000100057473235426 2.55105062858123e-06
v 2.8524143638955e-06 0.000100073369838673 2.15363217653276e-06
v 2.77221018818599e-06 0.00010010322614437 -5.24513420594023e-07
v 2.79829041593636e-06 0.000100102335064178 -1.17507596554244e-08
v 2.85084678878849e-06 0.000100088452471268 1.73339084892192e-06
v 2.81630118408495e-06 0.000100104749064185 4.99413457285545e-07
v 2.8329283025842e-06 0.000100105507589864 9.0764190833321e-07
v 2.83968508158662e-06 0.000100100103856202 1.31141026647549e-06
v 2.55458034992154e-06 0.00010003820453135 3.35267304837222e-06
v -5.79743561225196e-06 0.000102664815070231 5.43675173240869e-06
v 2.19865817661149e-06 0.000100052801414487 3.74982672527766e-06
v 1.63122563041655e-06 0.000100074182046012 4.01567006188266e-06
v 1.02706762265493e-06 0.000100110532365466 4.26672791244938e-06
v -5.35873405771405e-06 0.000102365555025489 5.52125938725335e-06
v -4.89456709126928e-06 0.000102077868696322 5.56984561259331e-06
v -4.38324172050355e-06 0.000101788898369343 5.58465159091903e-06
v -3.84615034788658e-06 0.000101517477784724 5.56668075810819e-06
v 4.0308841853022e-07 0.000100172496895827 4.5175641285516e-06
v -2.33134081245098e-07 0.000100265020524961 4.75007848915363e-06
v -3.2862272755763e-06 0.000101278137946216 5.52610890838787e-06
v -8.5364196323207e-07 0.000100386156062936 4.94958147479163e-06
v -1.46359488263871e-06 0.000100541943433008 5.12358241536155e-06
v -2.09802377969225e-06 0.00010077686542569 5.30971075316621e-06
v -2.72218583029387e-06 0.00010105214865962 5.45629786553214e-06
v -6.41769322268286e-06 0.000102963723000048 5.26996286254087e-06
v -7.03503341876506e-06 0.000103263518002161 5.05126854161591e-06
v -7.76678958342437e-06 0.000103388892694599 4.80506399463566e-06
v -1.26720143650701e-05 0.000104486315425832 1.69310778748193e-07
v -8.49654649661938e-06 0.00010349686399403 4.52926625628195e-06
v -1.27809898871039e-05 0.000104388186084031 5.67286232147228e-07
v -9.21032515035814e-06 0.00010360322795037 4.22405764420124e-06
v -1.28275483808556e-05 0.000104289895279076 9.55220486798435e-07
v -1.27784411650736e-05 0.000104200919212136 1.35344492395789e-06
v -1.26322094030863e-05 0.000104125308366679 1.73766905154237e-06
v -1.23800653017481e-05 0.00010407354679632 2.09052319548573e-06
v -9.89717980536455e-06 0.000103694035331142 3.90067705209893e-06
v -1.20502611156493e-05 0.000104025087142101 2.43208624314271e-06
v -1.16152043655774e-05 0.00010392874765842 2.84928650886095e-06
v -1.05268413686401e-05 0.000103763323900413 3.57784655311845e-06
v -1.10963600996057e-05 0.000103826714929938 3.24790649191116e-06
v 2.25401467716855e-06 0.000100035709579431 -3.42565625604969e-06
v 1.88448407416919e-06 0.000100048042313772 -3.84240076919453e-06
v 1.30866058392828e-06 0.000100066080715078 -4.13051807790561e-06
v 6.98970379337065e-07 0.000100097697565217 -4.40437463733753e-06
v 7.07808078498157e-08 0.000100153613902825 -4.67843208900815e-06
v -5.691337913401e-07 0.000100239146119098 -4.93452317637371e-06
v -6.17817072772579e-06 0.000102560583496663 -5.88023622893506e-06
v -1.19321619777904e-06 0.00010035282640783 -5.15751825855826e-06
v -1.80754577823097e-06 0.000100500609679927 -5.35559832848896e-06
v -2.44784725067972e-06 0.000100725241177619 -5.56912107714549e-06
v -5.73791992461799e-06 0.000102266256174488 -5.94349744224809e-06
v -5.27136094198236e-06 0.00010198426805859 -5.96798162927604e-06
v -4.7562516772294e-06 0.000101702419037976 -5.95564769174112e-06
v -3.07861098985158e-06 0.000100989834092445 -5.74458869438098e-06
v -3.64870511831442e-06 0.000101207793134008 -5.8411506921268e-06
v -4.21429034457149e-06 0.000101439108043753 -5.90952871892077e-06
v -1.27053847175503e-05 0.000104492572761644 -3.14090674143514e-07
v -6.80011207021381e-06 0.000102854340757878 -5.73782634144621e-06
v -1.27016362063852e-05 0.00010447314081643 -7.98971187136863e-07
v -7.41985088608325e-06 0.000103148261089846 -5.54169541227089e-06
v -8.15708499802215e-06 0.000103271979370682 -5.31817610034224e-06
v -8.89057595340332e-06 0.00010337821218451 -5.06507705835872e-06
v -1.2841926261384e-05 0.000104361063187477 -1.19636103185114e-06
v -1.29241265072129e-05 0.00010424742714596 -1.58511669047175e-06
v -9.60355020318438e-06 0.000103483124192244 -4.7825890750514e-06
v -1.02827475789501e-05 0.000103573960085556 -4.48159709978944e-06
v -1.08958284831869e-05 0.00010364576868924 -4.18001268804786e-06
v -1.14407046496172e-05 0.000103713836884876 -3.86850723324803e-06
v -1.29158211722741e-05 0.000104142291597686 -1.98596570471519e-06
v -1.28151679530287e-05 0.000104050649685064 -2.37430267115304e-06
v -1.26098773472321e-05 0.000103984703137855 -2.73014175360127e-06
v -1.19274333705398e-05 0.00010382165344718 -3.4823011039654e-06
v -1.23235043536365e-05 0.000103925022223536 -3.07120260016381e-06
v 1.60864412476791e-06 0.00010003709956579 -3.14463830017931e-06
v 1.88974764993342e-06 0.000100039477127368 3.05230458679102e-06
v 1.64523422031099e-06 0.000100049941510297 -2.74567411939593e-06
v 1.89691439543823e-06 0.000100051804039127 2.66032666089807e-06
v 1.67060917927255e-06 0.000100066332330301 -2.33891075832697e-06
v 1.69465258847442e-06 0.000100080612373015 -1.93429974795734e-06
v 1.72070451675752e-06 0.000100091330016467 -1.50717178756864e-06
v 1.74321813003904e-06 0.000100095104433476 -1.10235159455185e-06
v 1.7716550105259e-06 0.000100091647971537 -6.94585764837923e-07
v 1.88894893255882e-06 0.000100067923163535 2.2590180607419e-06
v 1.87754198227989e-06 0.000100082252640537 1.85840619464706e-06
v 1.7984121388613e-06 0.000100086470886039 -2.87231996087094e-07
v 1.81900966707894e-06 0.000100088319198385 2.20992343606141e-07
v 1.86516896381062e-06 0.000100093391236999 1.43492210165267e-06
v 1.83327036948128e-06 0.00010009494329617 6.2686971340649e-07
v 1.84706622447551e-06 0.000100097818632951 1.032720204756e-06
v -6.80890874820192e-06 0.000102605707721467 5.22596347514576e-06
v 1.5761308795064e-06 0.000100039665637744 3.46878041127215e-06
v -6.40706552070435e-06 0.000102298501543044 5.31302503451931e-06
v 1.02488733253375e-06 0.00010005107985887 3.7363326526542e-06
v 4.28845184350849e-07 0.000100074625845493 3.99053590072067e-06
v -1.84560170468129e-07 0.000100115577018786 4.22807439180049e-06
v -5.96292311232691e-06 0.000102006961175151 5.36553191054014e-06
v -5.4861033118224e-06 0.000101735953573762 5.38589804137625e-06
v -4.96277243203879e-06 0.000101464402356269 5.3721786901341e-06
v -4.42279700207404e-06 0.000101225266021112 5.33351326699092e-06
v -8.19989209842085e-07 0.000100184344054614 4.4642061827906e-06
v -1.44745345706171e-06 0.000100277313230953 4.66543164498288e-06
v -3.85570241691299e-06 0.000101003428565011 5.26885512883533e-06
v -2.0692159274595e-06 0.000100403542429784 4.84825087900599e-06
v -2.66201791237039e-06 0.000100563453316958 5.00712108425952e-06
v -3.2896799888186e-06 0.000100800966871074 5.17778815175763e-06
v -7.42193111273631e-06 0.00010291925036179 5.03992792583697e-06
v -8.16291080847524e-06 0.000103052075415691 4.80666999246545e-06
v -1.34755377321139e-05 0.000104141450445732 -5.58016229371288e-08
v -8.92015645898573e-06 0.000103168072279065 4.53861988653737e-06
v -1.36389913295676e-05 0.000104030384069888 3.53244344437866e-07
v -9.66511686843485e-06 0.000103265517228259 4.24950144692171e-06
v -1.37449572518914e-05 0.000103919583375436 7.52889712384807e-07
v -1.04006031271167e-05 0.000103358029662177 3.932306760146e-06
v -1.37654341320207e-05 0.000103824233742437 1.13783875430375e-06
v -1.36801487608419e-05 0.000103743611584081 1.53145960751874e-06
v -1.34864383174027e-05 0.000103687589308647 1.89039633469564e-06
v -1.31804741665038e-05 0.000103646906321795 2.23602092402738e-06
v -1.10918899800793e-05 0.000103419143715447 3.61567936233005e-06
v -1.27916826614214e-05 0.000103609568502652 2.56550501556888e-06
v -1.22887223149712e-05 0.000103523283662708 2.96328958107575e-06
v -1.17333652433333e-05 0.000103471422632373 3.28986060427737e-06
v 1.27662270394832e-06 0.000100036038270252 -3.57803289395571e-06
v 7.13156414787416e-07 0.000100045275335513 -3.8668635598364e-06
v 1.07329050435046e-07 0.000100065378944716 -4.1435872647155e-06
v -5.14600170817287e-07 0.000100101934420411 -4.40371114691171e-06
v -1.15814642836012e-06 0.000100165102002797 -4.6633213862588e-06
v -7.2190123126631e-06 0.000102501243617861 -5.69697268327133e-06
v -1.79350321443499e-06 0.000100251824800143 -4.88776548479553e-06
v -6.81663691846656e-06 0.000102199043080365 -5.76537881505961e-06
v -2.42343520982279e-06 0.000100370769452205 -5.09433222913174e-06
v -3.02492735513198e-06 0.000100522701566689 -5.27711951937106e-06
v -3.66247022321454e-06 0.000100749646250389 -5.47546604126187e-06
v -6.37064182301692e-06 0.000101913447397106 -5.79528255713835e-06
v -5.89011754351786e-06 0.000101649548176172 -5.79066779182422e-06
v -5.36100331383994e-06 0.000101386804534999 -5.74955995299819e-06
v -4.23785906287739e-06 0.000100943732002196 -5.5921500925755e-06
v -4.81371379540662e-06 0.000101156608005468 -5.68382752357772e-06
v -1.34890785988516e-05 0.000104135839058601 -5.69205615482995e-07
v -7.83514706132573e-06 0.000102808847242404 -5.53359181713938e-06
v -1.36805253605631e-05 0.000104012668973255 -9.77350649231446e-07
v -8.58445267681899e-06 0.000102938906578688 -5.32349199715082e-06
v -9.34947416606399e-06 0.000103051723624154 -5.07871280779968e-06
v -1.00987167641367e-05 0.000103146075430092 -4.81276623168454e-06
v -1.38192521508092e-05 0.000103887715898184 -1.37864674557421e-06
v -1.38784214885153e-05 0.000103776365960377 -1.76824464679578e-06
v -1.08320658994053e-05 0.000103235910314498 -4.5192085937217e-06
v -1.15117322916572e-05 0.000103297194239143 -4.22581548528389e-06
v -1.21290088288048e-05 0.000103353200010938 -3.92178449586019e-06
v -1.26497944915725e-05 0.000103411340549146 -3.6119568552558e-06
v -1.38399517968634e-05 0.000103678350581786 -2.17009318744375e-06
v -1.36996687956586e-05 0.000103605797140177 -2.5381328048349e-06
v -1.34483036397948e-05 0.000103551792106306 -2.89089473546966e-06
v -1.31086360970502e-05 0.000103504376879065 -3.22122888947688e-06
v 7.13718044953214e-07 0.00010003132457795 -3.28097461224506e-06
v 9.98690750779484e-07 0.000100034797483992 3.1583989134284e-06
v 7.11174600690866e-07 0.000100042257202611 -2.87250708166753e-06
v 9.70720942571731e-07 0.000100045120477916 2.75427382280305e-06
v 7.15499347088831e-07 0.000100058928826151 -2.46962977797279e-06
v 9.43084593356079e-07 0.000100061468369901 2.35442017805784e-06
v 7.26909501865783e-07 0.000100074165654588 -2.06575671015733e-06
v 7.41012504240829e-07 0.000100084385529748 -1.66282650629175e-06
v 7.55744145319853e-07 0.000100087052538155 -1.2604841903922e-06
v 7.71302675122686e-07 0.000100080226151546 -8.5992930164975e-07
v 7.93968743160507e-07 0.000100064992232223 -4.61157348634169e-07
v 9.20574416901608e-07 0.000100076616182308 1.95270715861298e-06
v 8.98763647813367e-07 0.000100087067771853 1.55147746533061e-06
v 8.13704321383059e-07 0.00010005896671409 -5.17214932468586e-08
v 8.3010288429785e-07 0.000100070207615593 3.54367073529156e-07
v 8.75110817429316e-07 0.000100090289750202 1.15061842956078e-06
v 8.50323682562659e-07 0.000100084388795748 7.51480761438424e-07
v -7.75039852019431e-06 0.000102549022575044 5.0028520181283e-06
v -7.42513536763125e-06 0.000102218064792705 5.08197378428692e-06
v 4.51468024961338e-07 0.00010004023347175 3.44762698786083e-06
v -7.02024760870038e-06 0.000101926832857058 5.13384986448876e-06
v -1.46349710875077e-07 0.000100053907846222 3.70250847959688e-06
v -7.64903783825617e-07 0.000100080698987417 3.93973367943212e-06
v -1.39260658284958e-06 0.000100126576103385 4.16155143687461e-06
v -6.5664359915804e-06 0.000101657608296902 5.15552542899349e-06
v -6.07555003622114e-06 0.000101406901712523 5.14784832136531e-06
v -5.54934660097007e-06 0.000101173335922721 5.11363395085369e-06
v -4.99366117629551e-06 0.000100957225124199 5.05394665520593e-06
v -2.02720913124133e-06 0.000100195623903709 4.36527220760159e-06
v -2.66099274886548e-06 0.000100292194620904 4.54881585130042e-06
v -4.42385567890713e-06 0.000100758516006987 4.96776077912658e-06
v -3.27766725422334e-06 0.000100419374272486 4.71075259417709e-06
v -3.85803822929621e-06 0.000100577949233816 4.85172174046104e-06
v -8.49422984680618e-06 0.000102709894636661 4.78503719568583e-06
v -1.41957473798015e-05 0.000103802669942088 -3.08613283000656e-07
v -9.28053000828244e-06 0.000102832562829361 4.5290474524094e-06
v -1.44317045520466e-05 0.000103670243643464 1.32672153228188e-07
v -1.00685535887038e-05 0.000102933808237653 4.24963692995583e-06
v -1.46160127281719e-05 0.000103541030863852 5.4381322481739e-07
v -1.08415198276873e-05 0.000103016726550572 3.95267878592878e-06
v -1.47162298340378e-05 0.000103430583740893 9.41208186478453e-07
v -1.15943769880112e-05 0.000103076381810072 3.64419594792629e-06
v -1.47122178055259e-05 0.0001033446347125 1.32511024719863e-06
v -1.45861408295022e-05 0.000103284740692982 1.69387488475845e-06
v -1.43311371716201e-05 0.000103246611676936 2.04370594604969e-06
v -1.39624586548004e-05 0.000103217753837435 2.37558667347828e-06
v -1.23128770987891e-05 0.000103116397281501 3.32797134056869e-06
v -1.35087260326212e-05 0.00010318410001125 2.69539322840065e-06
v -1.2964364824088e-05 0.000103147692376972 3.01081531057424e-06
v 1.53802163874215e-07 0.000100035273618142 -3.59172274276476e-06
v -4.56783892450941e-07 0.000100046494100234 -3.86990989596962e-06
v -1.08775452443732e-06 0.000100070065071216 -4.13074311782427e-06
v -1.7277191361628e-06 0.000100111933668673 -4.37624415651971e-06
v -8.18737620209477e-06 0.000102443988148255 -5.5012752337654e-06
v -2.37459497064293e-06 0.000100176006741412 -4.60363929424551e-06
v -7.86561150700874e-06 0.000102117696115877 -5.56540771482252e-06
v -3.02094196860811e-06 0.000100266511383962 -4.81117263554711e-06
v -7.4611193626953e-06 0.000101832470979068 -5.59691265734043e-06
v -3.65063651839183e-06 0.000100386743658662 -4.99751746907096e-06
v -4.24437658065213e-06 0.000100537795902272 -5.16285929926994e-06
v -4.82347496373295e-06 0.000100710025119708 -5.30340633985198e-06
v -7.00447701069562e-06 0.000101570898192415 -5.59476505331967e-06
v -6.5077100519889e-06 0.000101329250345826 -5.56156885236022e-06
v -5.97278599365376e-06 0.000101105517168553 -5.50107620023837e-06
v -5.40599703410207e-06 0.000100899367202109 -5.41513702045545e-06
v -1.44541390548248e-05 0.000103661581985323 -7.46804238086464e-07
v -8.94348861091432e-06 0.000102601527291799 -5.3073183197939e-06
v -1.46664041677194e-05 0.000103520709434053 -1.15777116574761e-06
v -9.74238081359886e-06 0.000102720111803216 -5.07585345361489e-06
v -1.05406087660935e-05 0.000102816496647159 -4.82104340260825e-06
v -1.13187800990483e-05 0.000102894430144858 -4.54872776557821e-06
v -1.47996706988143e-05 0.000103396344283126 -1.56057137449571e-06
v -1.48376477056601e-05 0.000103293456545891 -1.95613229320262e-06
v -1.20681100920057e-05 0.000102951023380478 -4.26504198337339e-06
v -1.27680122363207e-05 0.000102992354395785 -3.97359031985702e-06
v -1.33829376199879e-05 0.000103030135491957 -3.67806576828895e-06
v -1.38784525861992e-05 0.000103075343656902 -3.37508540987037e-06
v -1.47671708447356e-05 0.000103214523845396 -2.3414798235321e-06
v -1.45778028342508e-05 0.000103159407067337 -2.70947701976552e-06
v -1.4274477858319e-05 0.000103118188211283 -3.053932849667e-06
v -1.81312275984747e-07 0.000100036011467633 -3.16895827363025e-06
v 9.54227342257351e-08 0.000100040206572748 3.01923543289637e-06
v -2.17221665846973e-07 0.000100048645944014 -2.77429667860871e-06
v 2.89569041665257e-08 0.000100052304335998 2.62539651794832e-06
v -2.26640795442573e-07 0.000100064292708262 -2.37060991394688e-06
v -1.39954250556554e-08 0.000100067562115259 2.22221264280596e-06
v -2.24534125952529e-07 0.000100076865165659 -1.96838796257863e-06
v -2.2178555487934e-07 0.000100084290217594 -1.5437235737253e-06
v -2.14081728455008e-07 0.0001000827771865 -1.14177098241971e-06
v -2.12119477953374e-07 0.000100069569971657 -7.38164023110303e-07
v -2.13884626773955e-07 0.000100053246331758 -3.31222875159811e-07
v -4.70566382601581e-08 0.000100079878518553 1.82031510376498e-06
v -8.19569674054716e-08 0.000100087247497071 1.39590903131246e-06
v -1.93367322091896e-07 0.000100055194489726 1.87705395553442e-07
v -1.52096848417115e-07 0.00010007315645812 5.91949156653449e-07
v -1.13738081656352e-07 0.000100085909890552 9.94475899998872e-07
v -8.50359310300554e-06 0.000102285341237156 4.81140223018147e-06
v -8.16967777798965e-06 0.000101984951575804 4.87301972500062e-06
v -5.28561654327176e-07 0.0001000395355813 3.29010999409708e-06
v -7.75225673145593e-06 0.000101705560232313 4.90801747548683e-06
v -1.16843549788634e-06 0.000100048119894759 3.53953451038485e-06
v -1.81299564208535e-06 0.000100070508371989 3.76603054396969e-06
v -2.48259911442044e-06 0.000100114550753378 3.98872364723428e-06
v -7.28284414791174e-06 0.000101448179091673 4.91406976035547e-06
v -6.76155591594222e-06 0.000101196713804796 4.88684877363159e-06
v -6.21235705993866e-06 0.000100978830393572 4.84070136136071e-06
v -5.63676257308629e-06 0.000100775868155103 4.76712466451723e-06
v -3.13533524470069e-06 0.000100179216603176 4.17764947600328e-06
v -3.78574906499708e-06 0.000100271370299241 4.34580364236917e-06
v -5.05674620939166e-06 0.000100591411107292 4.6652819340825e-06
v -4.40440415386536e-06 0.000100393322182317 4.49025215257921e-06
v -9.35596745055959e-06 0.000102424846450405 4.56867138785324e-06
v -1.50612530212796e-05 0.000103378556717977 -3.01122032371267e-07
v -1.02136114542929e-05 0.000102537724319498 4.30283415114435e-06
v -1.53666217939843e-05 0.000103223624988066 1.30235575723558e-07
v -1.1057267471508e-05 0.000102625636260818 4.02296549896948e-06
v -1.55867634296829e-05 0.000103092013388707 5.52713153181714e-07
v -1.1907787848168e-05 0.00010269886321837 3.71970727393922e-06
v -1.57003142620301e-05 0.000102988385222624 9.61004026023356e-07
v -1.27147020219227e-05 0.000102735270712495 3.41872081552964e-06
v -1.56900118608824e-05 0.000102907664945792 1.37766402388797e-06
v -1.55241876534658e-05 0.000102863722856393 1.75194584716609e-06
v -1.52081190077589e-05 0.000102837988138741 2.10355915984854e-06
v -1.47652896837137e-05 0.000102816792282682 2.43415297212286e-06
v -1.34848701560474e-05 0.000102750717947187 3.11374198200936e-06
v -1.41615293234754e-05 0.000102759344057937 2.81345884691012e-06
v -8.21611113855612e-07 0.000100033815341915 -3.46619877418031e-06
v -1.47793992108692e-06 0.000100040378930755 -3.74151595100817e-06
v -2.13895814925848e-06 0.000100060232312701 -3.99336471724273e-06
v -2.82559568022974e-06 0.000100100728563749 -4.24162922750895e-06
v -8.97367714721085e-06 0.000102183081910603 -5.33077507592387e-06
v -3.49529745542169e-06 0.000100160900969668 -4.45535446117317e-06
v -8.64605907489494e-06 0.000101887230048075 -5.37628476734146e-06
v -4.16327253278426e-06 0.000100247370963701 -4.64898426404782e-06
v -8.22857939679874e-06 0.000101614719418009 -5.38962368910257e-06
v -4.79988167828744e-06 0.000100362736947202 -4.81837513725958e-06
v -5.47105996766934e-06 0.000100550695180497 -5.0200794620971e-06
v -6.06866038142839e-06 0.000100725630128969 -5.14617707737535e-06
v -7.75414659311908e-06 0.000101366115867969 -5.37101975068194e-06
v -7.22307991347229e-06 0.000101125372514287 -5.31733552268189e-06
v -6.66045534108875e-06 0.000100918089013215 -5.24523923916743e-06
v -1.53891199526213e-05 0.000103214412256238 -7.25765920919739e-07
v -9.84825133824629e-06 0.000102318497870204 -5.11621329705807e-06
v -1.56334664474618e-05 0.000103072465730646 -1.14871641311852e-06
v -1.07240897788638e-05 0.000102426238026935 -4.87888185236258e-06
v -1.15808646870452e-05 0.000102507510165519 -4.62744928540759e-06
v -1.24368578323313e-05 0.000102573632409241 -4.35332699579575e-06
v -1.57769806771897e-05 0.00010295595261582 -1.56780541614644e-06
v -1.58127540856283e-05 0.000102857613800757 -2.00694968485504e-06
v -1.32367809200659e-05 0.000102605769473862 -4.08176240210778e-06
v -1.39759640117872e-05 0.000102624308584798 -3.80601023056567e-06
v -1.45962479677423e-05 0.000102644610647322 -3.52602365263946e-06
v -1.51228582187388e-05 0.000102714599206335 -3.1425202239069e-06
v -1.57160845002371e-05 0.000102793101658218 -2.41081634232343e-06
v -1.54839420144827e-05 0.000102749712194201 -2.79329058612112e-06
v -1.12942316782998e-06 0.00010003974278238 -3.05138990640087e-06
v -8.60981188350546e-07 0.000100044689188466 2.86952565118861e-06
v -1.16909450546458e-06 0.000100054236378064 -2.65814073640656e-06
v -9.33698220016501e-07 0.000100058572881716 2.47563511396078e-06
v -1.17816326937942e-06 0.000100069052764474 -2.25909702639154e-06
v -9.7806898152464e-07 0.000100072800253414 2.07584859620627e-06
v -1.18637040116178e-06 0.000100081433848355 -1.83753727065624e-06
v -1.18585318613146e-06 0.000100088976452944 -1.41523666468658e-06
v -1.19000842312434e-06 0.000100089009318556 -1.01220289784394e-06
v -1.18419807877973e-06 0.00010008298292267 -6.04781484657625e-07
v -1.17202882147405e-06 0.000100079007014931 -9.1993310019948e-08
v -1.02364252584651e-06 0.000100084582368703 1.65327327848999e-06
v -1.06277253711133e-06 0.000100091637703389 1.23052265450062e-06
v -1.1437196122584e-06 0.000100084502844178 4.20858177839955e-07
v -1.10827750751878e-06 0.000100091299479119 8.27418036996391e-07
v -9.29953511273009e-06 0.000102024010864192 4.58040665233019e-06
v -8.93264079553573e-06 0.000101743567456782 4.62600325156491e-06
v -1.52646064673363e-06 0.000100039428385477 3.1259177122695e-06
v -8.48559510639625e-06 0.000101485731398013 4.64586539407991e-06
v -2.19135948505256e-06 0.000100042251245256 3.36103671515716e-06
v -2.88339995910437e-06 0.000100060425126834 3.58666105693459e-06
v -3.57218848690444e-06 0.000100098469976275 3.7921634446495e-06
v -7.98283478591845e-06 0.000101234176596611 4.63207671704246e-06
v -7.43057738848758e-06 0.000101002888623926 4.59266461247671e-06
v -6.85666864791075e-06 0.000100800872123925 4.53444978783226e-06
v -6.25892082857172e-06 0.000100616125176051 4.45289205132526e-06
v -4.25098740922116e-06 0.000100157591503479 3.96199000454281e-06
v -4.90580403559403e-06 0.000100247807231123 4.11357173504448e-06
v -5.59841619510537e-06 0.000100414431822283 4.30171273067658e-06
v -1.02284868505284e-05 0.000102138565555144 4.32843010253441e-06
v -1.60091926894083e-05 0.000102932340388054 -2.86043946010866e-07
v -1.11481130798217e-05 0.00010223355842223 4.06528090141314e-06
v -1.63544456923359e-05 0.000102768130757041 1.54334836469236e-07
v -1.20824152420804e-05 0.000102308878035187 3.78300384754005e-06
v -1.65925772726214e-05 0.000102638414469121 5.92865447478697e-07
v -1.29968643439454e-05 0.000102358156778228 3.49395202920885e-06
v -1.6717919991464e-05 0.000102532950516013 1.04341476192224e-06
v -1.38795173464858e-05 0.000102365796312613 3.20819110401368e-06
v -1.66816984616445e-05 0.000102465111324223 1.47266348014223e-06
v -1.64624630074768e-05 0.000102435406757591 1.84708659498663e-06
v -1.60565553849826e-05 0.000102427188751936 2.18472772485592e-06
v -1.54624082591411e-05 0.000102393130246049 2.55809666308898e-06
v -1.46995942112486e-05 0.000102355811116683 2.92122759981256e-06
v -1.81522358248411e-06 0.000100033007445264 -3.33623812683513e-06
v -2.50098076044976e-06 0.000100034147788629 -3.59908281205685e-06
v -3.21454816447939e-06 0.000100050073891146 -3.85227489661474e-06
v -3.92522687110188e-06 0.000100084938571693 -4.08507587596344e-06
v -9.81194818816505e-06 0.000101923688049584 -5.12532953209128e-06
v -4.62630431113494e-06 0.000100139739854008 -4.28206588988356e-06
v -9.45049353059869e-06 0.000101648500319633 -5.15267439670231e-06
v -5.30421765543909e-06 0.000100224365721204 -4.46010162577862e-06
v -9.00081204675942e-06 0.000101398711876795 -5.14888654396525e-06
v -6.02148510049699e-06 0.000100382001306674 -4.67529307325847e-06
v -6.70623569340465e-06 0.000100572776693606 -4.85284262224256e-06
v -7.32667977968807e-06 0.000100747241797658 -4.95921833889188e-06
v -8.48843748572187e-06 0.00010115777185689 -5.10900055155439e-06
v -7.92048062616114e-06 0.000100938159893266 -5.04293766892193e-06
v -1.63711536676848e-05 0.000102760858184348 -7.1414869395524e-07
v -1.07712273052382e-05 0.000102032830557471 -4.90762316949171e-06
v -1.66235943133579e-05 0.000102624243439077 -1.1548514655032e-06
v -1.1715660413098e-05 0.000102121409892536 -4.67894394277027e-06
v -1.26671640529391e-05 0.000102188812096213 -4.43182440621498e-06
v -1.3588537759161e-05 0.000102228695742319 -4.17775556194219e-06
v -1.67720768003827e-05 0.000102507914922686 -1.62754970049653e-06
v -1.67887827865139e-05 0.00010242080250429 -2.09876431808559e-06
v -1.44590301225389e-05 0.000102231055578903 -3.92817715403462e-06
v -1.52220481707808e-05 0.00010222992775051 -3.67441144513127e-06
v -1.58846117472919e-05 0.00010228575289335 -3.3203506147125e-06
v -1.63645051384729e-05 0.00010233964886442 -2.91510390763513e-06
v -1.66613559814136e-05 0.000102367543936934 -2.52724790101704e-06
v -2.09623715809541e-06 0.000100044094287823 -2.92107488187293e-06
v -1.83516187165654e-06 0.000100049719977853 2.70471199559034e-06
v -2.12583248180356e-06 0.000100059619221908 -2.52918001960596e-06
v -1.89995084016358e-06 0.000100064473657988 2.31131812738136e-06
v -2.15163117647563e-06 0.000100074840608332 -2.11695816700631e-06
v -1.96339805320385e-06 0.000100078794840213 1.89708846043555e-06
v -2.15919333864769e-06 0.000100087209016926 -1.69733830270569e-06
v -2.15388730044758e-06 0.000100094404983201 -1.28219345247123e-06
v -2.15250494224035e-06 0.000100095310584493 -8.7593313141445e-07
v -2.15029258310385e-06 0.00010009394831962 -3.70687888791421e-07
v -2.12951994602913e-06 0.000100094444639213 1.47032283473365e-07
v -2.01087397468744e-06 0.000100090262782891 1.47580174040782e-06
v -2.04782391563742e-06 0.000100096684051728 1.05980169506299e-06
v -2.08926466645367e-06 0.000100096818612496 6.53272240471257e-07
v -1.0101478877657e-05 0.00010176138476909 4.32125429935904e-06
v -9.68778675411545e-06 0.000101504443923548 4.35010424640198e-06
v -2.52573820649158e-06 0.000100041625512232 2.9483518900684e-06
v -9.20883895150126e-06 0.000101257344250418 4.34560060207259e-06
v -3.24477554900342e-06 0.00010004013072304 3.17098943249088e-06
v -3.96072029077534e-06 0.000100051782584956 3.38088886180333e-06
v -4.66623978281052e-06 0.00010008275481486 3.56857654414746e-06
v -8.66634709343638e-06 0.000101029290787062 4.31757544065382e-06
v -8.07342653952617e-06 0.000100824483692299 4.27235606997315e-06
v -7.46778544581108e-06 0.000100641872173553 4.20653800373322e-06
v -6.80081449591277e-06 0.000100441729326182 4.07689546074059e-06
v -5.35901660667734e-06 0.000100140707102401 3.72391843983432e-06
v -6.09992733575007e-06 0.000100267637269935 3.91279513058808e-06
v -1.10956542787037e-05 0.000101851968281576 4.06983972218454e-06
v -1.70047961725559e-05 0.00010247707041752 -2.59481968016683e-07
v -1.21127378577912e-05 0.000101918587561948 3.80709775286101e-06
v -1.73716785831642e-05 0.000102308919862795 2.07991086217323e-07
v -1.31259516547167e-05 0.000101970924433269 3.54299279684303e-06
v -1.76432010517739e-05 0.000102167964831302 6.97094986770017e-07
v -1.41204248738044e-05 0.000101995579230064 3.28054526313557e-06
v -1.776671172602e-05 0.000102066212863068 1.18191575245622e-06
v -1.50834259988013e-05 0.000101977396498977 3.01780373830632e-06
v -1.76859728667759e-05 0.000102015619265203 1.62202456955838e-06
v -1.73769600381463e-05 0.000102004339535619 1.98486517868807e-06
v -1.68318828544854e-05 0.000101983392311858 2.34480657203308e-06
v -1.60521550648196e-05 0.000101977917165423 2.68293741284138e-06
v -2.81097566754509e-06 0.000100034563635816 -3.19455662888228e-06
v -3.55592303974389e-06 0.000100031469779904 -3.44734203830572e-06
v -4.29861696549197e-06 0.000100041021092406 -3.68731297692652e-06
v -5.03154002535852e-06 0.00010006876926491 -3.90500969236303e-06
v -1.06630886945768e-05 0.000101661735556695 -4.89685821207635e-06
v -5.75278741338548e-06 0.000100122210732547 -4.08936411384693e-06
v -1.02517426928327e-05 0.000101411419577831 -4.90406018266978e-06
v -6.52472152844615e-06 0.000100241735282078 -4.30674223235748e-06
v -9.76505383703983e-06 0.000101174315088745 -4.87361637602796e-06
v -7.25673515801904e-06 0.000100406006144843 -4.49811752176814e-06
v -7.95443008769188e-06 0.000100594386350488 -4.65470881262876e-06
v -8.58843556992961e-06 0.0001007658015912 -4.74598507512436e-06
v -9.20560941770163e-06 0.000100958312538571 -4.81824914930127e-06
v -1.73729505150435e-05 0.000102306644962514 -7.0624236232738e-07
v -1.16975624311451e-05 0.000101744643393799 -4.68794402916437e-06
v -1.76363696566149e-05 0.000102165497759613 -1.20041151878689e-06
v -1.27497734336503e-05 0.000101803908789804 -4.47077593860044e-06
v -1.37872272610816e-05 0.000101847534881331 -4.25199479800563e-06
v -1.47913912674021e-05 0.000101860510217468 -4.03386324590256e-06
v -1.77672016264197e-05 0.000102057520511372 -1.72757069830724e-06
v -1.77555181276047e-05 0.000101983020917155 -2.24816267811612e-06
v -1.57346940409523e-05 0.000101835988183761 -3.81537705743121e-06
v -1.65821966473539e-05 0.000101857069095484 -3.51602271345274e-06
v -1.71909599741739e-05 0.000101897352562985 -3.16101951675202e-06
v -1.75762455203789e-05 0.000101943466552818 -2.70864070228771e-06
v -3.07116756551011e-06 0.000100049823023325 -2.77327703975143e-06
v -2.81644976037168e-06 0.000100055949787059 2.52052235968319e-06
v -3.11571222556287e-06 0.000100066817889021 -2.37111040396559e-06
v -2.8986872588834e-06 0.000100071915604483 2.11566863303628e-06
v -3.13318919110592e-06 0.000100082003473532 -1.96506115630847e-06
v -2.95666712624907e-06 0.000100085940567531 1.70691070192396e-06
v -3.13526211784433e-06 0.000100092991196758 -1.55742586211341e-06
v -3.11684317270825e-06 0.000100098201688514 -1.14390200605128e-06
v -3.12146771120139e-06 0.000100100598679852 -6.40777061294185e-07
v -3.10621895906155e-06 0.000100101833649314 -1.31729351593025e-07
v -3.07754887798829e-06 0.00010010148822804 3.77863917987254e-07
v -3.00191213513036e-06 0.000100095854562095 1.29725661350493e-06
v -3.02808002971506e-06 0.000100100118264678 8.82748157934155e-07
v -1.08940079702967e-05 0.000101500210973519 4.03667790964398e-06
v -1.04409510912389e-05 0.000101256841546853 4.03657518818029e-06
v -3.55976031212227e-06 0.000100046918389902 2.74911611285387e-06
v -9.91079279243976e-06 0.000101038976561602 4.01642428646664e-06
v -4.29920013374031e-06 0.00010004175564865 2.96017801444362e-06
v -5.03587260066522e-06 0.000100046190345577 3.14946386401631e-06
v -5.7581170103726e-06 0.000100073904935686 3.32371702704035e-06
v -9.32113362287519e-06 0.000100841731686886 3.98044348907677e-06
v -8.68390566946501e-06 0.000100663109325835 3.93144391886058e-06
v -8.00267586918846e-06 0.000100467652484979 3.81828197108979e-06
v -7.29190624502226e-06 0.000100296127873599 3.67810686746435e-06
v -6.54774565667267e-06 0.000100159513842909 3.51176333678559e-06
v -1.19795026609923e-05 0.000101555823380227 3.78290111640223e-06
v -1.8029217993736e-05 0.000102014845030912 -2.14978208817324e-07
v -1.30733192326674e-05 0.00010159833703647 3.5388097829026e-06
v -1.84376443413956e-05 0.00010183334618292 3.1631409993414e-07
v -1.41778691004149e-05 0.00010162015679504 3.30702607446287e-06
v -1.87155423094127e-05 0.000101695153908125 8.69201853585006e-07
v -1.52729717827151e-05 0.000101617904353127 3.08186505240533e-06
v -1.8843397509274e-05 0.000101593356116588 1.40564390044349e-06
v -1.6424896389192e-05 0.00010159712915167 2.7972158151544e-06
v -1.8688001169004e-05 0.000101562979572996 1.85422528094335e-06
v -1.82538951964366e-05 0.000101533858984053 2.2369549983446e-06
v -1.75149735338051e-05 0.000101540624857941 2.511640524432e-06
v -3.84292608635572e-06 0.000100039322469895 -3.03398079577419e-06
v -4.61291765336318e-06 0.000100032501401835 -3.27788028223108e-06
v -5.382100254029e-06 0.000100034579599228 -3.50057006519543e-06
v -6.13833965766184e-06 0.000100058594997593 -3.70725776309913e-06
v -1.15112402301901e-05 0.000101400033267112 -4.64835712169224e-06
v -6.96538307943037e-06 0.000100138287608835 -3.92623722193038e-06
v -1.10554504342412e-05 0.000101165605968651 -4.62280850009654e-06
v -7.74785988403413e-06 0.00010026661216019 -4.12200879716513e-06
v -1.05085696369565e-05 0.000100959717980755 -4.57375324086804e-06
v -8.49758957043569e-06 0.000100427244502175 -4.29093490226345e-06
v -9.21753619730114e-06 0.000100609461286075 -4.43209584845399e-06
v -9.89048608154201e-06 0.000100775489572945 -4.50903661265286e-06
v -1.84066207807602e-05 0.000101839859133326 -7.10270969762334e-07
v -1.26509316175638e-05 0.000101444887844532 -4.45028367113879e-06
v -1.8628853798736e-05 0.000101715334586953 -1.27386767690737e-06
v -1.37952046618424e-05 0.000101477742016167 -4.26741129494419e-06
v -1.49381016929512e-05 0.000101490705457632 -4.09979722479651e-06
v -1.60482604071273e-05 0.000101476503672832 -3.93604450233106e-06
v -1.87299721789466e-05 0.000101618838387663 -1.88841964358381e-06
v -1.86901673467689e-05 0.000101547423478629 -2.49875018422887e-06
v -1.71918352824718e-05 0.000101440275297008 -3.70820426583144e-06
v -1.797830486126e-05 0.000101445913770096 -3.45994274324433e-06
v -1.84606808674102e-05 0.000101484590211577 -3.07850539816943e-06
v -4.05336773299135e-06 0.000100057055508639 -2.61459013635019e-06
v -3.80404688472256e-06 0.000100063524473576 2.32277567295551e-06
v -4.08564277872285e-06 0.000100073843881487 -2.21488733635461e-06
v -3.87725243394234e-06 0.000100079025049364 1.9195212943699e-06
v -4.09638043943665e-06 0.000100087813368726 -1.80819614898295e-06
v -3.93256182287793e-06 0.000100091620944324 1.50973198530598e-06
v -4.08341498103256e-06 0.000100096514010727 -1.40050490085746e-06
v -4.12715683882128e-06 0.000100101943829697 -9.19099005640662e-07
v -4.11806227880105e-06 0.000100105051265096 -4.10371253788299e-07
v -4.09463474194611e-06 0.000100105506493141 1.06459265366926e-07
v -4.05677472016838e-06 0.000100103360696307 6.16047739716936e-07
v -3.96596493541044e-06 0.000100099090736172 1.10025316252984e-06
v -1.16734413196626e-05 0.000101251055192747 3.73106420107213e-06
v -1.11573849188025e-05 0.00010103743270591 3.71133345191236e-06
v -4.56942513745822e-06 0.000100053262761269 2.54186727321847e-06
v -1.05610388427646e-05 0.000100845479189691 3.67710919806632e-06
v -5.34016429376844e-06 0.000100044632612722 2.74080641157735e-06
v -6.09913461977185e-06 0.000100046110257438 2.91489442461363e-06
v -6.94607150709347e-06 0.000100085563114144 3.06965451514253e-06
v -9.91113627291812e-06 0.000100673875787029 3.63302895183585e-06
v -9.24632728360341e-06 0.000100486576084559 3.52074700286447e-06
v -8.51152969146667e-06 0.000100318337564981 3.39151279099672e-06
v -7.74303511347784e-06 0.000100179421093736 3.23822826275105e-06
v -1.28259057247055e-05 0.000101283980430768 3.48838594245402e-06
v -1.90701619550111e-05 0.00010155632075866 -1.41228652883352e-07
v -1.40128095729712e-05 0.000101295910240171 3.26735981453444e-06
v -1.94771889612574e-05 0.000101386913417749 4.83680315120645e-07
v -1.5220003626772e-05 0.000101281261385259 3.07166284691995e-06
v -1.97665676279013e-05 0.000101245289795247 1.15466006880869e-06
v -1.65249380657353e-05 0.00010121499909307 2.8491913307981e-06
v -1.99268130734619e-05 0.000101119276455431 1.81461602163926e-06
v -1.78241617121732e-05 0.000101151054704404 2.6627683440996e-06
v -1.97227536421802e-05 0.000101054265622847 2.3087426800631e-06
v -1.91613691720186e-05 0.000101019330563991 2.52786364185211e-06
v -4.85134658004272e-06 0.000100045230444595 -2.86827860350153e-06
v -5.65765370004112e-06 0.000100034654094133 -3.10342839366819e-06
v -6.45541460353613e-06 0.000100033191529587 -3.31421600781715e-06
v -7.34570611844702e-06 0.000100068134808598 -3.5034718151502e-06
v -1.23540071519815e-05 0.000101150035062008 -4.385015467269e-06
v -8.18798712729218e-06 0.000100154832245702 -3.70509133922867e-06
v -1.18251106450834e-05 0.000100947985680109 -4.33434267236872e-06
v -9.00394060285519e-06 0.000100283618886176 -3.89075432128675e-06
v -1.11958453413476e-05 0.000100770075482996 -4.26808052003661e-06
v -9.78775482769004e-06 0.000100439112519808 -4.05138779894338e-06
v -1.05010667409545e-05 0.000100612170174535 -4.19291458028117e-06
v -1.93903775021529e-05 0.000101406778680267 -7.07684418706907e-07
v -1.35775730905811e-05 0.000101168206050985 -4.21290650788585e-06
v -1.95275855591116e-05 0.000101307735663146 -1.39419590344604e-06
v -1.48370984911082e-05 0.000101164728495426 -4.0770922217201e-06
v -1.61053331797505e-05 0.00010113903023079 -3.97953333988389e-06
v -1.74533959618951e-05 0.000101063892847608 -3.86915933651492e-06
v -1.9580759999111e-05 0.000101216021093409 -2.19192739742463e-06
v -1.96377596311247e-05 0.000101051523600693 -3.06044467519306e-06
v -1.88076713868012e-05 0.000100951379046294 -3.79682275270964e-06
v -1.93892927905583e-05 0.000100985585708398 -3.5933326256861e-06
v -5.0424457503683e-06 0.000100063417853724 -2.44537910953913e-06
v -4.79830259291312e-06 0.000100070037182097 2.11140245395346e-06
v -5.06633312592956e-06 0.000100079128103752 -2.04417713331598e-06
v -4.8678178106462e-06 0.00010008418069731 1.70628076640123e-06
v -5.05659280833304e-06 0.000100090642210977 -1.63863271545119e-06
v -4.90671994066636e-06 0.000100094162669527 1.29788964969515e-06
v -5.1088212406755e-06 0.000100099831347086 -1.16347699368275e-06
v -5.13229034426186e-06 0.00010010595859512 -6.82458494728358e-07
v -5.11890658927139e-06 0.000100108186097948 -1.73295692706895e-07
v -5.08212418936632e-06 0.000100106925217281 3.36266565431649e-07
v -5.00870036488893e-06 0.00010010190487443 8.19287448648701e-07
v -1.24314962269156e-05 0.000101016794227036 3.40687229028389e-06
v -1.18340897563801e-05 0.000100831823924895 3.36800592373689e-06
v -5.59169479549601e-06 0.000100058575131865 2.31400095848743e-06
v -1.11586444158008e-05 0.000100669326469619 3.32460914070886e-06
v -6.37912894586803e-06 0.000100048121881185 2.49652365514914e-06
v -7.27086390530295e-06 0.000100056329160182 2.64009795556283e-06
v -8.12358514107569e-06 0.000100104486430275 2.78149873184709e-06
v -1.04680314537323e-05 0.000100491424002502 3.21320677773682e-06
v -9.7390863725426e-06 0.000100336349044211 3.08614260122914e-06
v -8.94773059773424e-06 0.000100201163217345 2.93867627177648e-06
v -1.36559377233785e-05 0.000101024740971746 3.17977833669091e-06
v -2.0142945963303e-05 0.000101106135796785 -2.36856852701599e-08
v -1.49213602243521e-05 0.000101009207568385 2.98737822110648e-06
v -2.04785103729034e-05 0.000100972264669627 6.96790327287532e-07
v -1.63188006619127e-05 0.000100912981539761 2.77615330020797e-06
v -2.07038477468665e-05 0.000100832538903779 1.62656902628924e-06
v -1.7761175682217e-05 0.00010080659638066 2.65042018982356e-06
v -2.10581496701065e-05 0.000100574702176833 2.7914571461586e-06
v -1.92653673258716e-05 0.000100672537546329 2.68491846555462e-06
v -2.07685479345896e-05 0.00010049302230312 3.0292496322049e-06
v -5.8727959342417e-06 0.000100050181711208 -2.68579223652723e-06
v -6.70104610190496e-06 0.00010003734203877 -2.90775432421783e-06
v -7.64045390844913e-06 0.000100042018077191 -3.09051446303218e-06
v -8.54468252232457e-06 0.0001000841282316 -3.26932765976629e-06
v -1.3183185213358e-05 0.000100914677125792 -4.10950186285075e-06
v -9.42392937869467e-06 0.000100171667032009 -3.46389694628947e-06
v -1.25500606238834e-05 0.000100744468509217 -4.03359558160112e-06
v -1.02739774414156e-05 0.00010029477610107 -3.64784509981976e-06
v -1.18167971667252e-05 0.000100597596930113 -3.95412336688083e-06
v -1.10639348617763e-05 0.00010043578117886 -3.80960143857293e-06
v -2.03228782837298e-05 0.000101006956178777 -6.66776420699349e-07
v -1.45032130525689e-05 0.000100903143258587 -3.9723836351827e-06
v -2.02455073347751e-05 0.000100953000759146 -1.57629665729504e-06
v -1.58723009509252e-05 0.000100863598339229 -3.89577996463811e-06
v -1.7363330438672e-05 0.000100750552105232 -3.85268214187351e-06
v -1.88572117423628e-05 0.000100621813412673 -3.95431140087234e-06
v -2.02690210896937e-05 0.000100797910103913 -2.87351580571849e-06
v -2.06753312901585e-05 0.000100496184643536 -4.166013098905e-06
v -2.03727265091521e-05 0.000100439130508062 -4.38904418647179e-06
v -6.03546479527037e-06 0.000100067908844 -2.25908517990215e-06
v -5.7978005969284e-06 0.000100074487613227 1.87998487736815e-06
v -6.03484907675257e-06 0.000100081955018808 -1.85583103458619e-06
v -5.84821253189342e-06 0.000100086668227541 1.47331395619574e-06
v -6.10598217353386e-06 0.000100094844780685 -1.3913550790706e-06
v -5.97213724992103e-06 0.000100097733486993 1.00432487094449e-06
v -6.13962703138104e-06 0.000100105293343136 -9.16841851249798e-07
v -6.14196847642499e-06 0.000100110706462838 -4.46377096523729e-07
v -6.11510501576021e-06 0.00010011118850796 5.53699344074335e-08
v -6.0592174340461e-06 0.000100106803282554 5.27252233445939e-07
v -1.31399099135793e-05 0.000100800294041192 3.07334869822451e-06
v -1.24336517905582e-05 0.000100646343206864 3.01965580924192e-06
v -6.60558158222623e-06 0.000100061961207391 2.06287783964309e-06
v -1.17159933349983e-05 0.000100479514359771 2.90009101320311e-06
v -7.53101051148444e-06 0.000100056230896706 2.19639846530528e-06
v -8.43599410605216e-06 0.000100071578829148 2.33320263664372e-06
v -9.30091749029828e-06 0.000100123232206714 2.47413433915683e-06
v -1.09500744416499e-05 0.000100335066304779 2.76783898987224e-06
v -1.01532370009282e-05 0.000100217940739478 2.63239131168614e-06
v -1.44218088156604e-05 0.000100791265775683 2.86872957357161e-06
v -2.13192918550373e-05 0.000100675828934232 1.05791959716041e-07
v -1.58374597765617e-05 0.000100697245191624 2.63349208635327e-06
v -2.12344548775277e-05 0.000100637620352545 7.95392604059168e-07
v -1.73904687585988e-05 0.000100578941571422 2.47521642813374e-06
v -2.12500083744935e-05 0.000100385112036158 2.48705262636594e-06
v -1.9047957929988e-05 0.000100422767611353 2.52054117768292e-06
v -2.20241685754416e-05 9.99131041086282e-05 4.16792846025529e-06
v -2.07324182471869e-05 0.000100214953841792 3.04116962850518e-06
v -6.88492505092713e-06 0.000100053350638243 -2.48313360973251e-06
v -7.85846173499651e-06 0.000100045043925538 -2.6594048751931e-06
v -8.81951278385713e-06 0.000100055282950615 -2.83941752454428e-06
v -9.7453649800261e-06 0.000100099044978116 -3.02256253678001e-06
v -1.39585840895615e-05 0.000100697561524278 -3.83185062863833e-06
v -1.06643362821707e-05 0.000100182478195674 -3.2236519064155e-06
v -1.31742775245874e-05 0.000100561822851037 -3.73300804154914e-06
v -1.15326949290872e-05 0.000100285870727005 -3.40071109769626e-06
v -1.2375504112151e-05 0.000100413697448649 -3.57388329356041e-06
v -2.1081279959861e-05 0.000100673607414263 -5.25054346321848e-07
v -1.53687540976499e-05 0.000100664419420543 -3.7375712185165e-06
v -2.05401237890731e-05 0.000100600962772983 -2.12083913987126e-06
v -1.69744355977966e-05 0.000100535474447856 -3.66476593742979e-06
v -1.86613602228005e-05 0.00010037858467372 -3.79582229397417e-06
v -2.02603218891412e-05 0.00010016953368871 -4.37868366918958e-06
v -2.08196993690537e-05 0.000100298781769963 -3.87445025576473e-06
v -2.16147317130161e-05 9.98449764293122e-05 -5.56602929430516e-06
v -7.02036919547078e-06 0.000100071114219071 -2.04250134208477e-06
v -6.79208616867214e-06 0.000100077276190052 1.61608870538891e-06
v -7.11103754903276e-06 0.000100088223673692 -1.59250388556579e-06
v -6.93887589276693e-06 0.000100092068632933 1.16134640102765e-06
v -7.16147768970776e-06 0.000100103058171786 -1.13764783731579e-06
v -7.04646389504031e-06 0.000100105121915473 7.02696297931216e-07
v -7.17866549695456e-06 0.000100113067752559 -6.79405386415725e-07
v -7.16459663098078e-06 0.000100116717040727 -2.19001220257362e-07
v -7.12131844206128e-06 0.00010011393584689 2.42172102839054e-07
v -1.375282603847e-05 0.000100607143900345 2.73870793871734e-06
v -1.29914484194092e-05 0.000100451427357195 2.59947522380967e-06
v -7.73821830323881e-06 0.000100068830315969 1.74593106633152e-06
v -1.21897199430342e-05 0.000100322205152605 2.45749348097295e-06
v -8.68088918294649e-06 0.000100067041073418 1.88048023011873e-06
v -9.60340974575862e-06 0.000100085871853463 2.01934487290526e-06
v -1.04935506044001e-05 0.000100136755534723 2.16679457246499e-06
v -1.13546155333118e-05 0.000100216689966688 2.31391566486619e-06
v -1.51310977172452e-05 0.00010053911999772 2.48714101054856e-06
v -2.24999999952058e-05 0.000100000000000728 9.34649748938681e-16
v -1.65696221623379e-05 0.000100445078661753 2.28206385117388e-06
v -2.12447172142548e-05 0.000100326241856559 8.36038681169353e-07
v -1.80570670668672e-05 0.000100333575319854 2.18831789442789e-06
v -2.11601199736728e-05 0.00010011343301866 2.50894211304377e-06
v -1.95434416220677e-05 0.000100204914034371 2.29787386764983e-06
v -2.09164086990143e-05 0.000100037258861004 2.78489776932598e-06
v -8.01426688977628e-06 0.00010006060717848 -2.21869191436828e-06
v -9.01297528072781e-06 0.000100055242177973 -2.40158829857756e-06
v -1.00007191540253e-05 0.000100067321741058 -2.58876870888818e-06
v -1.09623896084662e-05 0.000100108462794356 -2.78463144403883e-06
v -1.45915824978567e-05 0.000100506548488125 -3.55922719326972e-06
v -1.19022491696998e-05 0.000100175356474385 -2.9805079603268e-06
v -1.37236875671953e-05 0.000100373801341565 -3.36672443929707e-06
v -1.2824967294968e-05 0.000100264442543667 -3.17365727256536e-06
v -2.1085833001294e-05 0.000100360930476958 -6.01779699431533e-07
v -1.60778181417156e-05 0.000100417015120255 -3.44319975940286e-06
v -2.04978753428308e-05 0.000100284194711068 -2.22732045470685e-06
v -1.75966135132898e-05 0.000100297543275009 -3.4233185811258e-06
v -1.90982331234874e-05 0.000100158259236802 -3.60392581872036e-06
v -2.04849465780976e-05 9.99708386554559e-05 -4.18164156150697e-06
v -2.07065803531925e-05 0.000100036629520984 -3.90816683371985e-06
v -8.00858634956224e-06 0.000100076786456745 -1.82389794342967e-06
v -7.7921929376547e-06 0.000100082524172964 1.34602510450006e-06
v -8.07802032776418e-06 0.000100092334993784 -1.38724854791802e-06
v -7.92240048860711e-06 0.000100095706831085 9.03370195506383e-07
v -8.11046574724007e-06 0.000100105214813822 -9.36387115772143e-07
v -8.01694328700429e-06 0.000100106861786267 4.48692298790435e-07
v -8.11047432513472e-06 0.000100112286083179 -4.83050022341865e-07
v -8.07921970479056e-06 0.000100112776370904 -6.36664942331378e-09
v -1.42742348922729e-05 0.000100443555278891 2.40608022155734e-06
v -1.34291483516275e-05 0.000100328319481079 2.25184920969118e-06
v -8.77285788398601e-06 0.000100074250622798 1.48964577750838e-06
v -1.25510279247465e-05 0.00010022969073537 2.09589946352513e-06
v -9.75451241880716e-06 0.000100075321603045 1.63310109218028e-06
v -1.0707599005145e-05 0.000100098353766281 1.78033592387905e-06
v -1.1650504965452e-05 0.000100152300078607 1.94316382151479e-06
v -1.56542733907694e-05 0.00010037293773313 2.15793534497967e-06
v -2.11770989805385e-05 0.000100168889141011 9.47702938875524e-08
v -1.70567565280685e-05 0.000100287782836578 1.96656910801294e-06
v -2.07614984919234e-05 0.000100171489061426 1.05086074894576e-06
v -1.84294700603144e-05 0.000100204873905375 1.86695850381678e-06
v -2.0361862348656e-05 0.000100129214555994 1.69155509498245e-06
v -1.97398598777548e-05 0.000100137379746194 1.88640050448083e-06
v -9.04264894030092e-06 0.00010006599587397 -2.01849674770952e-06
v -1.00883073460645e-05 0.000100062307482578 -2.21485061978466e-06
v -1.1115829555761e-05 0.000100076845024227 -2.41540687661344e-06
v -1.21420776171612e-05 0.000100118305018261 -2.63320047477898e-06
v -1.50810786101285e-05 0.000100349931447664 -3.28337134047767e-06
v -1.3135047733646e-05 0.00010018005769373 -2.84278093703849e-06
v -1.41176427513884e-05 0.000100258741820758 -3.06029380190737e-06
v -2.05152138335888e-05 0.000100181490593343 -1.03774666540379e-06
v -1.65214274258792e-05 0.000100263342513747 -3.16855409829315e-06
v -2.01596783983517e-05 0.000100128505509476 -2.45521826284404e-06
v -1.79375987836964e-05 0.000100166734834584 -3.13596705905436e-06
v -1.92780787404886e-05 0.000100081738966798 -3.24825596031592e-06
v -1.98747145723922e-05 0.000100068412453385 -3.07383076299153e-06
v -9.0135906154483e-06 0.000100079365945495 -1.62829614038381e-06
v -8.81085898395784e-06 0.000100084718959398 1.09386312284263e-06
v -9.05972846080784e-06 0.000100092890513589 -1.19230825472134e-06
v -8.92402058007157e-06 0.000100095791424916 6.52500066502845e-07
v -9.06551309784921e-06 0.000100102957125148 -7.44481738540132e-07
v -8.99759163145478e-06 0.00010010415926674 2.018271803428e-07
v -9.04881848456001e-06 0.000100106930592822 -2.71916289897198e-07
v -1.47020835827125e-05 0.000100316288520221 2.06477342117401e-06
v -1.37760282877153e-05 0.000100233911188321 1.8904543052716e-06
v -9.82948839947892e-06 0.000100077537652867 1.24245930389474e-06
v -1.28254060159829e-05 0.000100162876029643 1.72632026957903e-06
v -1.08401132224094e-05 0.000100080917230727 1.39374149199595e-06
v -1.18469753736996e-05 0.000100108537126555 1.55539122218983e-06
v -1.60343067297704e-05 0.000100254258797608 1.8055490638528e-06
v -2.04174193213264e-05 0.000100140070627907 -9.05682604657834e-08
v -1.73287284877394e-05 0.000100196031583161 1.58974995918802e-06
v -1.99670833974365e-05 0.000100146189222215 6.44444911571556e-07
v -1.85159967936634e-05 0.000100157142222171 1.38820476538915e-06
v -1.93929948560816e-05 0.000100141552989121 1.11970286655316e-06
v -1.00897087082814e-05 0.000100069227788015 -1.83172384944019e-06
v -1.11704067548563e-05 0.00010006676088469 -2.03986980894913e-06
v -1.22596000617874e-05 0.000100083835963605 -2.25916117617055e-06
v -1.33313845387802e-05 0.000100124195176346 -2.49204589053958e-06
v -1.54356355086279e-05 0.000100237348939054 -2.97851509098763e-06
v -1.43878167088686e-05 0.000100177849204415 -2.72443288087769e-06
v -1.99198171526572e-05 0.000100130994211629 -1.20566117685901e-06
v -1.67697434984725e-05 0.000100170714547489 -2.82629433314029e-06
v -1.94607712405671e-05 0.000100110100193304 -2.02743644574282e-06
v -1.79925758343733e-05 0.00010011850406349 -2.71218696310281e-06
v -1.88807103632756e-05 0.00010009431320752 -2.50050497183024e-06
v -1.0016953168341e-05 0.000100080733447455 -1.44269647867673e-06
v -9.83204960982026e-06 0.000100085698201021 8.49119114516624e-07
v -1.00289986132967e-05 0.00010009221439101 -1.00301718541538e-06
v -9.91834244024914e-06 0.000100094642765091 4.0603432224111e-07
v -1.00289600360947e-05 0.000100099758360493 -5.37128200783542e-07
v -9.99213566218116e-06 0.000100100431999848 -6.17354097514864e-08
v -1.50045438242569e-05 0.000100227996162437 1.70369115745832e-06
v -1.39968641408591e-05 0.000100168965580259 1.51597082654234e-06
v -1.08778335224909e-05 0.00010007932428463 1.00248800197361e-06
v -1.29809182529371e-05 0.000100116248004307 1.32674619704911e-06
v -1.19408308801709e-05 0.000100085633275092 1.15290443338467e-06
v -1.62413550627805e-05 0.000100184936929599 1.41456452392044e-06
v -1.96187842362555e-05 0.000100146933035205 -3.16747445612777e-07
v -1.7376046779546e-05 0.000100152308373124 1.11340960298086e-06
v -1.90692242910841e-05 0.000100143904505287 3.24909272750105e-07
v -1.83309314999409e-05 0.000100139665846791 7.74757253024236e-07
v -1.11225882712462e-05 0.000100071011878796 -1.6544786323627e-06
v -1.22589724727096e-05 0.000100070367955405 -1.86451845302812e-06
v -1.33852080273121e-05 0.000100089431054452 -2.10017776330743e-06
v -1.45002298509391e-05 0.000100127834499031 -2.35785785334035e-06
v -1.56211315217528e-05 0.000100169364741341 -2.62514023594266e-06
v -1.91197468630712e-05 0.000100127721631004 -1.1369393553738e-06
v -1.67941533462066e-05 0.000100128455994518 -2.41111504891382e-06
v -1.85270734935392e-05 0.000100104350010243 -1.7399458775406e-06
v -1.77739920699295e-05 0.000100102802645209 -2.14174245643693e-06
v -1.10089163122255e-05 0.000100080974329302 -1.25712655566065e-06
v -1.08481312526558e-05 0.000100085514468986 6.0311826747851e-07
v -1.10136619018485e-05 0.000100090857700428 -7.97699453329565e-07
v -1.0934268344723e-05 0.000100092735091758 1.4264813063171e-07
v -1.09877087312373e-05 0.000100095508703146 -3.2761485081191e-07
v -1.51587926784368e-05 0.000100173116189564 1.31552743745585e-06
v -1.40936195266825e-05 0.000100124948479877 1.10391648918886e-06
v -1.19397968798556e-05 0.000100080854100241 7.4886636396832e-07
v -1.30237415220158e-05 0.0001000905609432 9.14939906630404e-07
v -1.62657535510842e-05 0.000100146501638114 9.58516686188743e-07
v -1.87033029451609e-05 0.000100144096023741 -4.18258479754992e-07
v -1.72377373771483e-05 0.000100133490557526 5.80260353434408e-07
v -1.80450836379866e-05 0.000100136136471629 1.3777588269712e-07
v -1.21602306538435e-05 0.000100072529906451 -1.46414661634835e-06
v -1.33174080779276e-05 0.000100074320839133 -1.69159989108385e-06
v -1.44711850976719e-05 0.000100096764167379 -1.9439169695402e-06
v -1.56278334511917e-05 0.000100131003087982 -2.22603337016604e-06
v -1.81408995491788e-05 0.000100119785880583 -1.04865512082627e-06
v -1.66342316825796e-05 0.00010010799662344 -1.91651766261754e-06
v -1.74685686904377e-05 0.000100102948334783 -1.54124489004601e-06
v -1.19811683962399e-05 0.000100079989831471 -1.06970034024821e-06
v -1.18516154103277e-05 0.000100084248532023 3.55696633895614e-07
v -1.19538035426073e-05 0.000100086673162648 -5.98327048787134e-07
v -1.19114989018188e-05 0.000100087923875361 -1.14435639767538e-07
v -1.51702074482521e-05 0.000100139749026842 9.04206541090965e-07
v -1.4068316927059e-05 0.000100099913802926 7.00309181502377e-07
v -1.29592340705455e-05 0.000100081633574591 5.17398067901291e-07
v -1.61493831709226e-05 0.000100129894601448 4.99666943234693e-07
v -1.769709348439e-05 0.000100136205260471 -4.55498316920844e-07
v -1.69943996262131e-05 0.000100131484475156 5.40473615881596e-08
v -1.31464243462479e-05 0.000100073035656013 -1.29266302970538e-06
v -1.43231674053145e-05 0.000100082097971052 -1.53497978368026e-06
v -1.54950771139223e-05 0.000100109536168767 -1.79761514770298e-06
v -1.7102686238671e-05 0.000100117387294093 -9.83177129076685e-07
v -1.63729897027839e-05 0.00010010552592048 -1.42733680047009e-06
v -1.2926296038355e-05 0.00010007621750498 -8.81126380851934e-07
v -1.28354785682527e-05 0.000100080079636594 1.10263255487152e-07
v -1.28804767898241e-05 0.000100079486177286 -3.84314450063113e-07
v -1.50635072796227e-05 0.000100118886993469 4.76094720016808e-07
v -1.39486938906952e-05 0.000100085540877262 2.827834249261e-07
v -1.59207261453304e-05 0.000100123507576163 2.56804953759052e-08
v -1.66476295078691e-05 0.000100129446085691 -4.59312270504405e-07
v -1.40917045301346e-05 0.000100076641667211 -1.11066313187804e-06
v -1.52605144865621e-05 0.000100099699616105 -1.35410712934442e-06
v -1.6023619833869e-05 0.00010011212329208 -9.33438025856054e-07
v -1.38232436433471e-05 0.000100074268514752 -6.77909501429776e-07
v -1.37769310796358e-05 0.000100077206631793 -1.43711245925785e-07
v -1.48665520747993e-05 0.000100103757331313 3.68656150900557e-08
v -1.5600211427543e-05 0.000100115725352475 -4.46580238612806e-07
v -1.4953390775206e-05 0.000100094623302449 -9.03071235461818e-07
v -1.46196139244996e-05 0.00010008839532479 -4.28528108423208e-07
usemtl (null)
s off
f 1 2 3 
f 1 3 4 
f 1 4 6 
f 1 5 2 
f 1 6 5 
f 2 5 9 
f 2 7 3 
f 2 8 7 
f 2 9 8 
f 3 7 10 
f 3 10 11 
f 3 11 4 
f 4 11 12 
f 4 12 13 
f 4 13 6 
f 5 6 15 
f 5 14 9 
f 5 15 14 
f 6 13 16 
f 6 16 15 
f 7 8 18 
f 7 17 10 
f 7 18 17 
f 8 9 20 
f 8 19 18 
f 8 20 19 
f 9 14 21 
f 9 21 20 
f 10 17 22 
f 10 22 23 
f 10 23 11 
f 11 23 24 
f 11 24 12 
f 12 24 25 
f 12 25 26 
f 12 26 13 
f 13 26 27 
f 13 27 16 
f 14 15 29 
f 14 28 21 
f 14 29 28 
f 15 16 30 
f 15 30 29 
f 16 27 31 
f 16 31 30 
f 17 18 33 
f 17 32 22 
f 17 33 32 
f 18 19 34 
f 18 34 33 
f 19 20 36 
f 19 35 34 
f 19 36 35 
f 20 21 37 
f 20 37 36 
f 21 28 38 
f 21 38 37 
f 22 32 39 
f 22 39 40 
f 22 40 23 
f 23 40 41 
f 23 41 24 
f 24 41 42 
f 24 42 25 
f 25 42 43 
f 25 43 44 
f 25 44 26 
f 26 44 45 
f 26 45 27 
f 27 45 46 
f 27 46 31 
f 28 29 48 
f 28 47 38 
f 28 48 47 
f 29 30 49 
f 29 49 48 
f 30 31 50 
f 30 50 49 
f 31 46 51 
f 31 51 50 
f 32 33 53 
f 32 52 39 
f 32 53 52 
f 33 34 54 
f 33 54 53 
f 34 35 55 
f 34 55 54 
f 35 36 57 
f 35 56 55 
f 35 57 56 
f 36 37 58 
f 36 58 57 
f 37 38 59 
f 37 59 58 
f 38 47 60 
f 38 60 59 
f 39 52 61 
f 39 61 62 
f 39 62 40 
f 40 62 63 
f 40 63 41 
f 41 63 64 
f 41 64 42 
f 42 64 65 
f 42 65 43 
f 43 65 66 
f 43 66 67 
f 43 67 44 
f 44 67 68 
f 44 68 45 
f 45 68 69 
f 45 69 46 
f 46 69 70 
f 46 70 51 
f 47 48 72 
f 47 71 60 
f 47 72 71 
f 48 49 73 
f 48 73 72 
f 49 50 74 
f 49 74 73 
f 50 51 75 
f 50 75 74 
f 51 70 76 
f 51 76 75 
f 52 53 78 
f 52 77 61 
f 52 78 77 
f 53 54 79 
f 53 79 78 
f 54 55 80 
f 54 80 79 
f 55 56 81 
f 55 81 80 
f 56 57 83 
f 56 82 81 
f 56 83 82 
f 57 58 84 
f 57 84 83 
f 58 59 85 
f 58 85 84 
f 59 60 86 
f 59 86 85 
f 60 71 87 
f 60 87 86 
f 61 77 88 
f 61 88 89 
f 61 89 62 
f 62 89 90 
f 62 90 63 
f 63 90 91 
f 63 91 64 
f 64 91 92 
f 64 92 65 
f 65 92 93 
f 65 93 66 
f 66 93 94 
f 66 94 95 
f 66 95 67 
f 67 95 96 
f 67 96 68 
f 68 96 97 
f 68 97 69 
f 69 97 98 
f 69 98 70 
f 70 98 99 
f 70 99 76 
f 71 72 101 
f 71 100 87 
f 71 101 100 
f 72 73 102 
f 72 102 101 
f 73 74 103 
f 73 103 102 
f 74 75 104 
f 74 104 103 
f 75 76 105 
f 75 105 104 
f 76 99 106 
f 76 106 105 
f 77 78 108 
f 77 107 88 
f 77 108 107 
f 78 79 109 
f 78 109 108 
f 79 80 110 
f 79 110 109 
f 80 81 111 
f 80 111 110 
f 81 82 112 
f 81 112 111 
f 82 83 114 
f 82 113 112 
f 82 114 113 
f 83 84 115 
f 83 115 114 
f 84 85 116 
f 84 116 115 
f 85 86 117 
f 85 117 116 
f 86 87 118 
f 86 118 117 
f 87 100 119 
f 87 119 118 
f 88 107 120 
f 88 120 121 
f 88 121 89 
f 89 121 122 
f 89 122 90 
f 90 122 123 
f 90 123 91 
f 91 123 124 
f 91 124 92 
f 92 124 125 
f 92 125 93 
f 93 125 126 
f 93 126 94 
f 94 126 127 
f 94 127 128 
f 94 128 95 
f 95 128 130 
f 95 130 96 
f 96 130 131 
f 96 131 97 
f 97 131 132 
f 97 132 98 
f 98 132 133 
f 98 133 99 
f 99 133 134 
f 99 134 106 
f 100 101 135 
f 100 129 119 
f 100 135 129 
f 101 102 136 
f 101 136 135 
f 102 103 137 
f 102 137 136 
f 103 104 138 
f 103 138 137 
f 104 105 139 
f 104 139 138 
f 105 106 140 
f 105 140 139 
f 106 134 141 
f 106 141 140 
f 107 108 143 
f 107 142 120 
f 107 143 142 
f 108 109 144 
f 108 144 143 
f 109 110 145 
f 109 145 144 
f 110 111 146 
f 110 146 145 
f 111 112 147 
f 111 147 146 
f 112 113 148 
f 112 148 147 
f 113 114 150 
f 113 149 148 
f 113 150 149 
f 114 115 151 
f 114 151 150 
f 115 116 152 
f 115 152 151 
f 116 117 153 
f 116 153 152 
f 117 118 154 
f 117 154 153 
f 118 119 155 
f 118 155 154 
f 119 129 156 
f 119 156 155 
f 120 142 157 
f 120 157 158 
f 120 158 121 
f 121 158 159 
f 121 159 122 
f 122 159 160 
f 122 160 123 
f 123 160 161 
f 123 161 124 
f 124 161 162 
f 124 162 125 
f 125 162 163 
f 125 163 126 
f 126 163 164 
f 126 164 127 
f 127 164 165 
f 127 165 166 
f 127 166 128 
f 128 166 167 
f 128 167 130 
f 129 135 169 
f 129 168 156 
f 129 169 168 
f 130 167 170 
f 130 170 131 
f 131 170 171 
f 131 171 132 
f 132 171 172 
f 132 172 133 
f 133 172 173 
f 133 173 134 
f 134 173 174 
f 134 174 141 
f 135 136 175 
f 135 175 169 
f 136 137 176 
f 136 176 175 
f 137 138 177 
f 137 177 176 
f 138 139 178 
f 138 178 177 
f 139 140 179 
f 139 179 178 
f 140 141 180 
f 140 180 179 
f 141 174 181 
f 141 181 180 
f 142 143 183 
f 142 182 157 
f 142 183 182 
f 143 144 184 
f 143 184 183 
f 144 145 185 
f 144 185 184 
f 145 146 186 
f 145 186 185 
f 146 147 187 
f 146 187 186 
f 147 148 188 
f 147 188 187 
f 148 149 189 
f 148 189 188 
f 149 150 191 
f 149 190 189 
f 149 191 190 
f 150 151 192 
f 150 192 191 
f 151 152 193 
f 151 193 192 
f 152 153 194 
f 152 194 193 
f 153 154 195 
f 153 195 194 
f 154 155 196 
f 154 196 195 
f 155 156 197 
f 155 197 196 
f 156 168 198 
f 156 198 197 
f 157 182 199 
f 157 199 200 
f 157 200 158 
f 158 200 201 
f 158 201 159 
f 159 201 202 
f 159 202 160 
f 160 202 203 
f 160 203 161 
f 161 203 204 
f 161 204 162 
f 162 204 205 
f 162 205 163 
f 163 205 206 
f 163 206 164 
f 164 206 207 
f 164 207 165 
f 165 207 208 
f 165 208 209 
f 165 209 166 
f 166 209 211 
f 166 211 167 
f 167 211 212 
f 167 212 170 
f 168 169 213 
f 168 210 198 
f 168 213 210 
f 169 175 214 
f 169 214 213 
f 170 212 215 
f 170 215 171 
f 171 215 216 
f 171 216 172 
f 172 216 217 
f 172 217 173 
f 173 217 218 
f 173 218 174 
f 174 218 219 
f 174 219 181 
f 175 176 220 
f 175 220 214 
f 176 177 221 
f 176 221 220 
f 177 178 222 
f 177 222 221 
f 178 179 223 
f 178 223 222 
f 179 180 224 
f 179 224 223 
f 180 181 225 
f 180 225 224 
f 181 219 226 
f 181 226 225 
f 182 183 228 
f 182 227 199 
f 182 228 227 
f 183 184 229 
f 183 229 228 
f 184 185 230 
f 184 230 229 
f 185 186 231 
f 185 231 230 
f 186 187 232 
f 186 232 231 
f 187 188 233 
f 187 233 232 
f 188 189 234 
f 188 234 233 
f 189 190 235 
f 189 235 234 
f 190 191 237 
f 190 236 235 
f 190 237 236 
f 191 192 238 
f 191 238 237 
f 192 193 239 
f 192 239 238 
f 193 194 240 
f 193 240 239 
f 194 195 241 
f 194 241 240 
f 195 196 242 
f 195 242 241 
f 196 197 243 
f 196 243 242 
f 197 198 244 
f 197 244 243 
f 198 210 245 
f 198 245 244 
f 199 227 246 
f 199 246 247 
f 199 247 200 
f 200 247 248 
f 200 248 201 
f 201 248 249 
f 201 249 202 
f 202 249 250 
f 202 250 203 
f 203 250 251 
f 203 251 204 
f 204 251 252 
f 204 252 205 
f 205 252 253 
f 205 253 206 
f 206 253 254 
f 206 254 207 
f 207 254 255 
f 207 255 208 
f 208 255 256 
f 208 256 257 
f 208 257 209 
f 209 257 258 
f 209 258 211 
f 210 213 260 
f 210 259 245 
f 210 260 259 
f 211 258 261 
f 211 261 212 
f 212 261 262 
f 212 262 215 
f 213 214 263 
f 213 263 260 
f 214 220 264 
f 214 264 263 
f 215 262 265 
f 215 265 216 
f 216 265 266 
f 216 266 217 
f 217 266 267 
f 217 267 218 
f 218 267 268 
f 218 268 219 
f 219 268 269 
f 219 269 226 
f 220 221 270 
f 220 270 264 
f 221 222 271 
f 221 271 270 
f 222 223 272 
f 222 272 271 
f 223 224 273 
f 223 273 272 
f 224 225 274 
f 224 274 273 
f 225 226 275 
f 225 275 274 
f 226 269 276 
f 226 276 275 
f 227 228 278 
f 227 277 246 
f 227 278 277 
f 228 229 279 
f 228 279 278 
f 229 230 280 
f 229 280 279 
f 230 231 281 
f 230 281 280 
f 231 232 282 
f 231 282 281 
f 232 233 283 
f 232 283 282 
f 233 234 284 
f 233 284 283 
f 234 235 285 
f 234 285 284 
f 235 236 286 
f 235 286 285 
f 236 237 288 
f 236 287 286 
f 236 288 287 
f 237 238 289 
f 237 289 288 
f 238 239 290 
f 238 290 289 
f 239 240 291 
f 239 291 290 
f 240 241 292 
f 240 292 291 
f 241 242 293 
f 241 293 292 
f 242 243 294 
f 242 294 293 
f 243 244 295 
f 243 295 294 
f 244 245 296 
f 244 296 295 
f 245 259 297 
f 245 297 296 
f 246 277 298 
f 246 298 299 
f 246 299 247 
f 247 299 300 
f 247 300 248 
f 248 300 301 
f 248 301 249 
f 249 301 302 
f 249 302 250 
f 250 302 303 
f 250 303 251 
f 251 303 304 
f 251 304 252 
f 252 304 305 
f 252 305 253 
f 253 305 306 
f 253 306 254 
f 254 306 307 
f 254 307 255 
f 255 307 308 
f 255 308 256 
f 256 308 309 
f 256 309 310 
f 256 310 257 
f 257 310 311 
f 257 311 258 
f 258 311 312 
f 258 312 261 
f 259 260 314 
f 259 313 297 
f 259 314 313 
f 260 263 315 
f 260 315 314 
f 261 312 316 
f 261 316 262 
f 262 316 317 
f 262 317 265 
f 263 264 318 
f 263 318 315 
f 264 270 319 
f 264 319 318 
f 265 317 320 
f 265 320 266 
f 266 320 321 
f 266 321 267 
f 267 321 322 
f 267 322 268 
f 268 322 323 
f 268 323 269 
f 269 323 324 
f 269 324 276 
f 270 271 325 
f 270 325 319 
f 271 272 326 
f 271 326 325 
f 272 273 327 
f 272 327 326 
f 273 274 328 
f 273 328 327 
f 274 275 329 
f 274 329 328 
f 275 276 330 
f 275 330 329 
f 276 324 331 
f 276 331 330 
f 277 278 333 
f 277 332 298 
f 277 333 332 
f 278 279 334 
f 278 334 333 
f 279 280 335 
f 279 335 334 
f 280 281 336 
f 280 336 335 
f 281 282 337 
f 281 337 336 
f 282 283 338 
f 282 338 337 
f 283 284 339 
f 283 339 338 
f 284 285 340 
f 284 340 339 
f 285 286 341 
f 285 341 340 
f 286 287 342 
f 286 342 341 
f 287 288 344 
f 287 343 342 
f 287 344 343 
f 288 289 345 
f 288 345 344 
f 289 290 346 
f 289 346 345 
f 290 291 347 
f 290 347 346 
f 291 292 348 
f 291 348 347 
f 292 293 349 
f 292 349 348 
f 293 294 350 
f 293 350 349 
f 294 295 351 
f 294 351 350 
f 295 296 352 
f 295 352 351 
f 296 297 353 
f 296 353 352 
f 297 313 354 
f 297 354 353 
f 298 332 355 
f 298 355 356 
f 298 356 299 
f 299 356 357 
f 299 357 300 
f 300 357 358 
f 300 358 301 
f 301 358 359 
f 301 359 302 
f 302 359 360 
f 302 360 303 
f 303 360 361 
f 303 361 304 
f 304 361 362 
f 304 362 305 
f 305 362 363 
f 305 363 306 
f 306 363 364 
f 306 364 307 
f 307 364 365 
f 307 365 308 
f 308 365 366 
f 308 366 309 
f 309 366 367 
f 309 367 369 
f 309 369 310 
f 310 369 370 
f 310 370 311 
f 311 370 371 
f 311 371 312 
f 312 371 372 
f 312 372 316 
f 313 314 373 
f 313 368 354 
f 313 373 368 
f 314 315 374 
f 314 374 373 
f 315 318 375 
f 315 375 374 
f 316 372 376 
f 316 376 317 
f 317 376 377 
f 317 377 320 
f 318 319 378 
f 318 378 375 
f 319 325 379 
f 319 379 378 
f 320 377 380 
f 320 380 321 
f 321 380 381 
f 321 381 322 
f 322 381 382 
f 322 382 323 
f 323 382 383 
f 323 383 324 
f 324 383 384 
f 324 384 331 
f 325 326 385 
f 325 385 379 
f 326 327 386 
f 326 386 385 
f 327 328 387 
f 327 387 386 
f 328 329 388 
f 328 388 387 
f 329 330 389 
f 329 389 388 
f 330 331 390 
f 330 390 389 
f 331 384 391 
f 331 391 390 
f 332 333 393 
f 332 392 355 
f 332 393 392 
f 333 334 394 
f 333 394 393 
f 334 335 395 
f 334 395 394 
f 335 336 396 
f 335 396 395 
f 336 337 397 
f 336 397 396 
f 337 338 398 
f 337 398 397 
f 338 339 399 
f 338 399 398 
f 339 340 400 
f 339 400 399 
f 340 341 401 
f 340 401 400 
f 341 342 402 
f 341 402 401 
f 342 343 403 
f 342 403 402 
f 343 344 405 
f 343 404 403 
f 343 405 404 
f 344 345 406 
f 344 406 405 
f 345 346 407 
f 345 407 406 
f 346 347 408 
f 346 408 407 
f 347 348 409 
f 347 409 408 
f 348 349 410 
f 348 410 409 
f 349 350 411 
f 349 411 410 
f 350 351 412 
f 350 412 411 
f 351 352 413 
f 351 413 412 
f 352 353 414 
f 352 414 413 
f 353 354 415 
f 353 415 414 
f 354 368 416 
f 354 416 415 
f 355 392 417 
f 355 417 418 
f 355 418 356 
f 356 418 419 
f 356 419 357 
f 357 419 420 
f 357 420 358 
f 358 420 421 
f 358 421 359 
f 359 421 422 
f 359 422 360 
f 360 422 423 
f 360 423 361 
f 361 423 424 
f 361 424 362 
f 362 424 425 
f 362 425 363 
f 363 425 426 
f 363 426 364 
f 364 426 427 
f 364 427 365 
f 365 427 428 
f 365 428 366 
f 366 428 429 
f 366 429 367 
f 367 429 430 
f 367 430 431 
f 367 431 369 
f 368 373 433 
f 368 432 416 
f 368 433 432 
f 369 431 434 
f 369 434 370 
f 370 434 435 
f 370 435 371 
f 371 435 436 
f 371 436 372 
f 372 436 437 
f 372 437 376 
f 373 374 438 
f 373 438 433 
f 374 375 439 
f 374 439 438 
f 375 378 440 
f 375 440 439 
f 376 437 441 
f 376 441 377 
f 377 441 442 
f 377 442 380 
f 378 379 443 
f 378 443 440 
f 379 385 444 
f 379 444 443 
f 380 442 445 
f 380 445 381 
f 381 445 446 
f 381 446 382 
f 382 446 447 
f 382 447 383 
f 383 447 448 
f 383 448 384 
f 384 448 449 
f 384 449 391 
f 385 386 450 
f 385 450 444 
f 386 387 451 
f 386 451 450 
f 387 388 452 
f 387 452 451 
f 388 389 454 
f 388 454 452 
f 389 390 455 
f 389 455 454 
f 390 391 456 
f 390 456 455 
f 391 449 453 
f 391 453 456 
f 392 393 458 
f 392 457 417 
f 392 458 457 
f 393 394 459 
f 393 459 458 
f 394 395 460 
f 394 460 459 
f 395 396 461 
f 395 461 460 
f 396 397 462 
f 396 462 461 
f 397 398 463 
f 397 463 462 
f 398 399 464 
f 398 464 463 
f 399 400 465 
f 399 465 464 
f 400 401 466 
f 400 466 465 
f 401 402 467 
f 401 467 466 
f 402 403 468 
f 402 468 467 
f 403 404 469 
f 403 469 468 
f 404 405 471 
f 404 470 469 
f 404 471 470 
f 405 406 472 
f 405 472 471 
f 406 407 473 
f 406 473 472 
f 407 408 474 
f 407 474 473 
f 408 409 475 
f 408 475 474 
f 409 410 476 
f 409 476 475 
f 410 411 477 
f 410 477 476 
f 411 412 478 
f 411 478 477 
f 412 413 479 
f 412 479 478 
f 413 414 480 
f 413 480 479 
f 414 415 481 
f 414 481 480 
f 415 416 482 
f 415 482 481 
f 416 432 483 
f 416 483 482 
f 417 457 484 
f 417 484 485 
f 417 485 418 
f 418 485 486 
f 418 486 419 
f 419 486 487 
f 419 487 420 
f 420 487 488 
f 420 488 421 
f 421 488 489 
f 421 489 422 
f 422 489 490 
f 422 490 423 
f 423 490 491 
f 423 491 424 
f 424 491 492 
f 424 492 425 
f 425 492 493 
f 425 493 426 
f 426 493 494 
f 426 494 427 
f 427 494 495 
f 427 495 428 
f 428 495 496 
f 428 496 429 
f 429 496 497 
f 429 497 430 
f 430 497 499 
f 430 499 500 
f 430 500 431 
f 431 500 501 
f 431 501 434 
f 432 433 502 
f 432 498 483 
f 432 502 498 
f 433 438 503 
f 433 503 502 
f 434 501 504 
f 434 504 435 
f 435 504 505 
f 435 505 436 
f 436 505 506 
f 436 506 437 
f 437 506 507 
f 437 507 441 
f 438 439 508 
f 438 508 503 
f 439 440 509 
f 439 509 508 
f 440 443 510 
f 440 510 509 
f 441 507 511 
f 441 511 442 
f 442 511 512 
f 442 512 445 
f 443 444 513 
f 443 513 510 
f 444 450 514 
f 444 514 513 
f 445 512 515 
f 445 515 446 
f 446 515 516 
f 446 516 447 
f 447 516 517 
f 447 517 448 
f 448 517 518 
f 448 518 449 
f 449 518 519 
f 449 519 453 
f 450 451 520 
f 450 520 514 
f 451 452 521 
f 451 521 520 
f 452 454 523 
f 452 523 521 
f 453 519 522 
f 453 522 524 
f 453 524 456 
f 454 455 525 
f 454 525 523 
f 455 456 526 
f 455 526 525 
f 456 524 526 
f 457 458 528 
f 457 527 484 
f 457 528 527 
f 458 459 529 
f 458 529 528 
f 459 460 530 
f 459 530 529 
f 460 461 531 
f 460 531 530 
f 461 462 532 
f 461 532 531 
f 462 463 533 
f 462 533 532 
f 463 464 534 
f 463 534 533 
f 464 465 535 
f 464 535 534 
f 465 466 536 
f 465 536 535 
f 466 467 537 
f 466 537 536 
f 467 468 538 
f 467 538 537 
f 468 469 539 
f 468 539 538 
f 469 470 540 
f 469 540 539 
f 470 471 542 
f 470 541 540 
f 470 542 541 
f 471 472 543 
f 471 543 542 
f 472 473 544 
f 472 544 543 
f 473 474 545 
f 473 545 544 
f 474 475 546 
f 474 546 545 
f 475 476 547 
f 475 547 546 
f 476 477 548 
f 476 548 547 
f 477 478 549 
f 477 549 548 
f 478 479 550 
f 478 550 549 
f 479 480 551 
f 479 551 550 
f 480 481 552 
f 480 552 551 
f 481 482 553 
f 481 553 552 
f 482 483 554 
f 482 554 553 
f 483 498 555 
f 483 555 554 
f 484 527 556 
f 484 556 557 
f 484 557 485 
f 485 557 558 
f 485 558 486 
f 486 558 559 
f 486 559 487 
f 487 559 560 
f 487 560 488 
f 488 560 561 
f 488 561 489 
f 489 561 562 
f 489 562 490 
f 490 562 563 
f 490 563 491 
f 491 563 564 
f 491 564 492 
f 492 564 565 
f 492 565 493 
f 493 565 566 
f 493 566 494 
f 494 566 567 
f 494 567 495 
f 495 567 568 
f 495 568 496 
f 496 568 569 
f 496 569 497 
f 497 569 570 
f 497 570 499 
f 498 502 573 
f 498 571 555 
f 498 573 571 
f 499 570 572 
f 499 572 574 
f 499 574 500 
f 500 574 575 
f 500 575 501 
f 501 575 576 
f 501 576 504 
f 502 503 577 
f 502 577 573 
f 503 508 578 
f 503 578 577 
f 504 576 579 
f 504 579 505 
f 505 579 580 
f 505 580 506 
f 506 580 581 
f 506 581 507 
f 507 581 582 
f 507 582 511 
f 508 509 583 
f 508 583 578 
f 509 510 584 
f 509 584 583 
f 510 513 585 
f 510 585 584 
f 511 582 586 
f 511 586 512 
f 512 586 587 
f 512 587 515 
f 513 514 588 
f 513 588 585 
f 514 520 589 
f 514 589 588 
f 515 587 590 
f 515 590 516 
f 516 590 591 
f 516 591 517 
f 517 591 592 
f 517 592 518 
f 518 592 593 
f 518 593 519 
f 519 593 594 
f 519 594 522 
f 520 521 595 
f 520 595 589 
f 521 523 596 
f 521 596 595 
f 522 594 597 
f 522 597 598 
f 522 598 524 
f 523 525 599 
f 523 599 596 
f 524 598 600 
f 524 600 526 
f 525 526 601 
f 525 601 599 
f 526 600 601 
f 527 528 604 
f 527 603 556 
f 527 604 603 
f 528 529 605 
f 528 605 604 
f 529 530 606 
f 529 606 605 
f 530 531 607 
f 530 607 606 
f 531 532 608 
f 531 608 607 
f 532 533 609 
f 532 609 608 
f 533 534 610 
f 533 610 609 
f 534 535 611 
f 534 611 610 
f 535 536 612 
f 535 612 611 
f 536 537 613 
f 536 613 612 
f 537 538 614 
f 537 614 613 
f 538 539 615 
f 538 615 614 
f 539 540 616 
f 539 616 615 
f 540 541 617 
f 540 617 616 
f 541 542 619 
f 541 618 617 
f 541 619 618 
f 542 543 620 
f 542 620 619 
f 543 544 621 
f 543 621 620 
f 544 545 622 
f 544 622 621 
f 545 546 623 
f 545 623 622 
f 546 547 624 
f 546 624 623 
f 547 548 625 
f 547 625 624 
f 548 549 626 
f 548 626 625 
f 549 550 627 
f 549 627 626 
f 550 551 628 
f 550 628 627 
f 551 552 629 
f 551 629 628 
f 552 553 630 
f 552 630 629 
f 553 554 631 
f 553 631 630 
f 554 555 632 
f 554 632 631 
f 555 571 633 
f 555 633 632 
f 556 602 635 
f 556 603 602 
f 556 635 557 
f 557 635 636 
f 557 636 558 
f 558 636 637 
f 558 637 559 
f 559 637 638 
f 559 638 560 
f 560 638 639 
f 560 639 561 
f 561 639 640 
f 561 640 562 
f 562 640 641 
f 562 641 563 
f 563 641 642 
f 563 642 564 
f 564 642 643 
f 564 643 565 
f 565 643 644 
f 565 644 566 
f 566 644 645 
f 566 645 567 
f 567 645 646 
f 567 646 568 
f 568 646 647 
f 568 647 569 
f 569 647 648 
f 569 648 570 
f 570 648 649 
f 570 649 572 
f 571 573 651 
f 571 634 633 
f 571 651 634 
f 572 649 650 
f 572 650 652 
f 572 652 574 
f 573 577 653 
f 573 653 651 
f 574 652 654 
f 574 654 575 
f 575 654 655 
f 575 655 576 
f 576 655 656 
f 576 656 579 
f 577 578 657 
f 577 657 653 
f 578 583 658 
f 578 658 657 
f 579 656 659 
f 579 659 580 
f 580 659 660 
f 580 660 581 
f 581 660 661 
f 581 661 582 
f 582 661 662 
f 582 662 586 
f 583 584 663 
f 583 663 658 
f 584 585 664 
f 584 664 663 
f 585 588 665 
f 585 665 664 
f 586 662 666 
f 586 666 587 
f 587 666 667 
f 587 667 590 
f 588 589 668 
f 588 668 665 
f 589 595 669 
f 589 669 668 
f 590 667 670 
f 590 670 591 
f 591 670 671 
f 591 671 592 
f 592 671 672 
f 592 672 593 
f 593 672 673 
f 593 673 594 
f 594 673 674 
f 594 674 597 
f 595 596 676 
f 595 676 669 
f 596 599 677 
f 596 677 676 
f 597 674 675 
f 597 675 678 
f 597 678 598 
f 598 678 679 
f 598 679 600 
f 599 601 680 
f 599 680 677 
f 600 679 681 
f 600 681 601 
f 601 681 680 
f 602 603 683 
f 602 682 635 
f 602 683 682 
f 603 604 684 
f 603 684 683 
f 604 605 685 
f 604 685 684 
f 605 606 686 
f 605 686 685 
f 606 607 687 
f 606 687 686 
f 607 608 688 
f 607 688 687 
f 608 609 689 
f 608 689 688 
f 609 610 690 
f 609 690 689 
f 610 611 691 
f 610 691 690 
f 611 612 692 
f 611 692 691 
f 612 613 693 
f 612 693 692 
f 613 614 694 
f 613 694 693 
f 614 615 695 
f 614 695 694 
f 615 616 696 
f 615 696 695 
f 616 617 697 
f 616 697 696 
f 617 618 698 
f 617 698 697 
f 618 619 699 
f 618 699 698 
f 619 620 700 
f 619 700 699 
f 620 621 701 
f 620 701 700 
f 621 622 702 
f 621 702 701 
f 622 623 703 
f 622 703 702 
f 623 624 704 
f 623 704 703 
f 624 625 705 
f 624 705 704 
f 625 626 706 
f 625 706 705 
f 626 627 707 
f 626 707 706 
f 627 628 708 
f 627 708 707 
f 628 629 709 
f 628 709 708 
f 629 630 710 
f 629 710 709 
f 630 631 711 
f 630 711 710 
f 631 632 712 
f 631 712 711 
f 632 633 713 
f 632 713 712 
f 633 634 714 
f 633 714 713 
f 634 651 715 
f 634 715 714 
f 635 682 716 
f 635 716 636 
f 636 716 717 
f 636 717 637 
f 637 717 718 
f 637 718 638 
f 638 718 719 
f 638 719 639 
f 639 719 720 
f 639 720 640 
f 640 720 721 
f 640 721 641 
f 641 721 722 
f 641 722 642 
f 642 722 723 
f 642 723 643 
f 643 723 724 
f 643 724 644 
f 644 724 725 
f 644 725 645 
f 645 725 726 
f 645 726 646 
f 646 726 727 
f 646 727 647 
f 647 727 728 
f 647 728 648 
f 648 728 730 
f 648 730 649 
f 649 730 731 
f 649 731 650 
f 650 729 652 
f 650 731 729 
f 651 653 732 
f 651 732 715 
f 652 729 733 
f 652 733 654 
f 653 657 734 
f 653 734 732 
f 654 733 735 
f 654 735 655 
f 655 735 736 
f 655 736 656 
f 656 736 737 
f 656 737 659 
f 657 658 738 
f 657 738 734 
f 658 663 739 
f 658 739 738 
f 659 737 740 
f 659 740 660 
f 660 740 741 
f 660 741 661 
f 661 741 742 
f 661 742 662 
f 662 742 743 
f 662 743 666 
f 663 664 744 
f 663 744 739 
f 664 665 745 
f 664 745 744 
f 665 668 746 
f 665 746 745 
f 666 743 747 
f 666 747 667 
f 667 747 748 
f 667 748 670 
f 668 669 749 
f 668 749 746 
f 669 676 750 
f 669 750 749 
f 670 748 751 
f 670 751 671 
f 671 751 752 
f 671 752 672 
f 672 752 753 
f 672 753 673 
f 673 753 754 
f 673 754 674 
f 674 754 755 
f 674 755 675 
f 675 755 756 
f 675 756 678 
f 676 677 757 
f 676 757 750 
f 677 680 758 
f 677 758 757 
f 678 756 759 
f 678 759 679 
f 679 759 760 
f 679 760 681 
f 680 681 761 
f 680 761 758 
f 681 760 761 
f 682 683 763 
f 682 762 716 
f 682 763 762 
f 683 684 764 
f 683 764 763 
f 684 685 765 
f 684 765 764 
f 685 686 766 
f 685 766 765 
f 686 687 767 
f 686 767 766 
f 687 688 768 
f 687 768 767 
f 688 689 769 
f 688 769 768 
f 689 690 770 
f 689 770 769 
f 690 691 771 
f 690 771 770 
f 691 692 772 
f 691 772 771 
f 692 693 773 
f 692 773 772 
f 693 694 774 
f 693 774 773 
f 694 695 775 
f 694 775 774 
f 695 696 776 
f 695 776 775 
f 696 697 777 
f 696 777 776 
f 697 698 778 
f 697 778 777 
f 698 699 779 
f 698 779 778 
f 699 700 780 
f 699 780 779 
f 700 701 781 
f 700 781 780 
f 701 702 782 
f 701 782 781 
f 702 703 783 
f 702 783 782 
f 703 704 784 
f 703 784 783 
f 704 705 785 
f 704 785 784 
f 705 706 786 
f 705 786 785 
f 706 707 787 
f 706 787 786 
f 707 708 788 
f 707 788 787 
f 708 709 789 
f 708 789 788 
f 709 710 790 
f 709 790 789 
f 710 711 791 
f 710 791 790 
f 711 712 792 
f 711 792 791 
f 712 713 793 
f 712 793 792 
f 713 714 795 
f 713 795 793 
f 714 715 796 
f 714 796 795 
f 715 732 794 
f 715 794 796 
f 716 762 797 
f 716 797 717 
f 717 797 798 
f 717 798 718 
f 718 798 799 
f 718 799 719 
f 719 799 800 
f 719 800 720 
f 720 800 801 
f 720 801 721 
f 721 801 802 
f 721 802 722 
f 722 802 803 
f 722 803 723 
f 723 803 804 
f 723 804 724 
f 724 804 805 
f 724 805 725 
f 725 805 806 
f 725 806 726 
f 726 806 807 
f 726 807 727 
f 727 807 808 
f 727 808 728 
f 728 808 809 
f 728 809 730 
f 729 731 811 
f 729 810 733 
f 729 811 810 
f 730 809 812 
f 730 812 731 
f 731 812 811 
f 732 734 813 
f 732 813 794 
f 733 810 814 
f 733 814 735 
f 734 738 815 
f 734 815 813 
f 735 814 816 
f 735 816 736 
f 736 816 817 
f 736 817 737 
f 737 817 818 
f 737 818 740 
f 738 739 819 
f 738 819 815 
f 739 744 820 
f 739 820 819 
f 740 818 821 
f 740 821 741 
f 741 821 822 
f 741 822 742 
f 742 822 823 
f 742 823 743 
f 743 823 824 
f 743 824 747 
f 744 745 825 
f 744 825 820 
f 745 746 826 
f 745 826 825 
f 746 749 827 
f 746 827 826 
f 747 824 828 
f 747 828 748 
f 748 828 829 
f 748 829 751 
f 749 750 830 
f 749 830 827 
f 750 757 831 
f 750 831 830 
f 751 829 832 
f 751 832 752 
f 752 832 833 
f 752 833 753 
f 753 833 834 
f 753 834 754 
f 754 834 835 
f 754 835 755 
f 755 835 836 
f 755 836 756 
f 756 836 837 
f 756 837 759 
f 757 758 838 
f 757 838 831 
f 758 761 839 
f 758 839 838 
f 759 837 840 
f 759 840 760 
f 760 840 841 
f 760 841 761 
f 761 841 839 
f 762 763 843 
f 762 842 797 
f 762 843 842 
f 763 764 844 
f 763 844 843 
f 764 765 845 
f 764 845 844 
f 765 766 846 
f 765 846 845 
f 766 767 847 
f 766 847 846 
f 767 768 848 
f 767 848 847 
f 768 769 849 
f 768 849 848 
f 769 770 850 
f 769 850 849 
f 770 771 851 
f 770 851 850 
f 771 772 852 
f 771 852 851 
f 772 773 853 
f 772 853 852 
f 773 774 854 
f 773 854 853 
f 774 775 855 
f 774 855 854 
f 775 776 856 
f 775 856 855 
f 776 777 857 
f 776 857 856 
f 777 778 858 
f 777 858 857 
f 778 779 859 
f 778 859 858 
f 779 780 860 
f 779 860 859 
f 780 781 861 
f 780 861 860 
f 781 782 862 
f 781 862 861 
f 782 783 863 
f 782 863 862 
f 783 784 864 
f 783 864 863 
f 784 785 865 
f 784 865 864 
f 785 786 866 
f 785 866 865 
f 786 787 867 
f 786 867 866 
f 787 788 868 
f 787 868 867 
f 788 789 869 
f 788 869 868 
f 789 790 870 
f 789 870 869 
f 790 791 871 
f 790 871 870 
f 791 792 872 
f 791 872 871 
f 792 793 873 
f 792 873 872 
f 793 795 874 
f 793 874 873 
f 794 813 875 
f 794 875 876 
f 794 876 796 
f 795 796 877 
f 795 877 874 
f 796 876 877 
f 797 842 878 
f 797 878 798 
f 798 878 879 
f 798 879 799 
f 799 879 880 
f 799 880 800 
f 800 880 881 
f 800 881 801 
f 801 881 882 
f 801 882 802 
f 802 882 883 
f 802 883 803 
f 803 883 884 
f 803 884 804 
f 804 884 885 
f 804 885 805 
f 805 885 886 
f 805 886 806 
f 806 886 887 
f 806 887 807 
f 807 887 888 
f 807 888 808 
f 808 888 889 
f 808 889 809 
f 809 889 890 
f 809 890 812 
f 810 811 892 
f 810 891 814 
f 810 892 891 
f 811 812 893 
f 811 893 892 
f 812 890 893 
f 813 815 894 
f 813 894 875 
f 814 891 895 
f 814 895 816 
f 815 819 896 
f 815 896 894 
f 816 895 897 
f 816 897 817 
f 817 897 898 
f 817 898 818 
f 818 898 899 
f 818 899 821 
f 819 820 900 
f 819 900 896 
f 820 825 901 
f 820 901 900 
f 821 899 902 
f 821 902 822 
f 822 902 903 
f 822 903 823 
f 823 903 904 
f 823 904 824 
f 824 904 905 
f 824 905 828 
f 825 826 906 
f 825 906 901 
f 826 827 907 
f 826 907 906 
f 827 830 908 
f 827 908 907 
f 828 905 909 
f 828 909 829 
f 829 909 910 
f 829 910 832 
f 830 831 911 
f 830 911 908 
f 831 838 912 
f 831 912 911 
f 832 910 913 
f 832 913 833 
f 833 913 914 
f 833 914 834 
f 834 914 915 
f 834 915 835 
f 835 915 916 
f 835 916 836 
f 836 916 917 
f 836 917 837 
f 837 917 918 
f 837 918 840 
f 838 839 919 
f 838 919 912 
f 839 841 920 
f 839 920 919 
f 840 918 921 
f 840 921 841 
f 841 921 920 
f 842 843 923 
f 842 922 878 
f 842 923 922 
f 843 844 924 
f 843 924 923 
f 844 845 925 
f 844 925 924 
f 845 846 926 
f 845 926 925 
f 846 847 927 
f 846 927 926 
f 847 848 928 
f 847 928 927 
f 848 849 929 
f 848 929 928 
f 849 850 930 
f 849 930 929 
f 850 851 931 
f 850 931 930 
f 851 852 932 
f 851 932 931 
f 852 853 933 
f 852 933 932 
f 853 854 934 
f 853 934 933 
f 854 855 935 
f 854 935 934 
f 855 856 936 
f 855 936 935 
f 856 857 937 
f 856 937 936 
f 857 858 938 
f 857 938 937 
f 858 859 939 
f 858 939 938 
f 859 860 940 
f 859 940 939 
f 860 861 942 
f 860 942 940 
f 861 862 941 
f 861 941 942 
f 862 863 943 
f 862 943 941 
f 863 864 944 
f 863 944 943 
f 864 865 945 
f 864 945 944 
f 865 866 946 
f 865 946 945 
f 866 867 947 
f 866 947 946 
f 867 868 948 
f 867 948 947 
f 868 869 949 
f 868 949 948 
f 869 870 950 
f 869 950 949 
f 870 871 951 
f 870 951 950 
f 871 872 952 
f 871 952 951 
f 872 873 953 
f 872 953 952 
f 873 874 954 
f 873 954 953 
f 874 877 955 
f 874 955 954 
f 875 894 956 
f 875 956 957 
f 875 957 876 
f 876 957 958 
f 876 958 877 
f 877 958 955 
f 878 922 959 
f 878 959 879 
f 879 959 960 
f 879 960 880 
f 880 960 961 
f 880 961 881 
f 881 961 962 
f 881 962 882 
f 882 962 963 
f 882 963 883 
f 883 963 964 
f 883 964 884 
f 884 964 965 
f 884 965 885 
f 885 965 966 
f 885 966 886 
f 886 966 967 
f 886 967 887 
f 887 967 968 
f 887 968 888 
f 888 968 969 
f 888 969 889 
f 889 969 970 
f 889 970 890 
f 890 970 971 
f 890 971 893 
f 891 892 973 
f 891 972 895 
f 891 973 972 
f 892 893 974 
f 892 974 973 
f 893 971 974 
f 894 896 975 
f 894 975 956 
f 895 972 976 
f 895 976 897 
f 896 900 977 
f 896 977 975 
f 897 976 978 
f 897 978 898 
f 898 978 979 
f 898 979 899 
f 899 979 980 
f 899 980 902 
f 900 901 981 
f 900 981 977 
f 901 906 982 
f 901 982 981 
f 902 980 983 
f 902 983 903 
f 903 983 984 
f 903 984 904 
f 904 984 985 
f 904 985 905 
f 905 985 986 
f 905 986 909 
f 906 907 987 
f 906 987 982 
f 907 908 988 
f 907 988 987 
f 908 911 989 
f 908 989 988 
f 909 986 990 
f 909 990 910 
f 910 990 991 
f 910 991 913 
f 911 912 992 
f 911 992 989 
f 912 919 993 
f 912 993 992 
f 913 991 994 
f 913 994 914 
f 914 994 995 
f 914 995 915 
f 915 995 996 
f 915 996 916 
f 916 996 997 
f 916 997 917 
f 917 997 998 
f 917 998 918 
f 918 998 999 
f 918 999 921 
f 919 920 1000 
f 919 1000 993 
f 920 921 1001 
f 920 1001 1000 
f 921 999 1001 
f 922 923 1003 
f 922 1002 959 
f 922 1003 1002 
f 923 924 1004 
f 923 1004 1003 
f 924 925 1005 
f 924 1005 1004 
f 925 926 1006 
f 925 1006 1005 
f 926 927 1007 
f 926 1007 1006 
f 927 928 1008 
f 927 1008 1007 
f 928 929 1009 
f 928 1009 1008 
f 929 930 1010 
f 929 1010 1009 
f 930 931 1011 
f 930 1011 1010 
f 931 932 1012 
f 931 1012 1011 
f 932 933 1013 
f 932 1013 1012 
f 933 934 1014 
f 933 1014 1013 
f 934 935 1015 
f 934 1015 1014 
f 935 936 1016 
f 935 1016 1015 
f 936 937 1017 
f 936 1017 1016 
f 937 938 1018 
f 937 1018 1017 
f 938 939 1019 
f 938 1019 1018 
f 939 940 1020 
f 939 1020 1019 
f 940 942 1022 
f 940 1022 1020 
f 941 943 1021 
f 941 1021 1023 
f 941 1023 942 
f 942 1023 1022 
f 943 944 1024 
f 943 1024 1021 
f 944 945 1025 
f 944 1025 1024 
f 945 946 1026 
f 945 1026 1025 
f 946 947 1027 
f 946 1027 1026 
f 947 948 1028 
f 947 1028 1027 
f 948 949 1029 
f 948 1029 1028 
f 949 950 1030 
f 949 1030 1029 
f 950 951 1031 
f 950 1031 1030 
f 951 952 1032 
f 951 1032 1031 
f 952 953 1033 
f 952 1033 1032 
f 953 954 1035 
f 953 1035 1033 
f 954 955 1036 
f 954 1036 1035 
f 955 958 1037 
f 955 1037 1036 
f 956 975 1034 
f 956 1034 1038 
f 956 1038 957 
f 957 1038 1039 
f 957 1039 958 
f 958 1039 1037 
f 959 1002 1040 
f 959 1040 960 
f 960 1040 1041 
f 960 1041 961 
f 961 1041 1042 
f 961 1042 962 
f 962 1042 1043 
f 962 1043 963 
f 963 1043 1044 
f 963 1044 964 
f 964 1044 1045 
f 964 1045 965 
f 965 1045 1046 
f 965 1046 966 
f 966 1046 1047 
f 966 1047 967 
f 967 1047 1048 
f 967 1048 968 
f 968 1048 1049 
f 968 1049 969 
f 969 1049 1050 
f 969 1050 970 
f 970 1050 1051 
f 970 1051 971 
f 971 1051 1052 
f 971 1052 974 
f 972 973 1054 
f 972 1053 976 
f 972 1054 1053 
f 973 974 1055 
f 973 1055 1054 
f 974 1052 1055 
f 975 977 1056 
f 975 1056 1034 
f 976 1053 1057 
f 976 1057 978 
f 977 981 1058 
f 977 1058 1056 
f 978 1057 1059 
f 978 1059 979 
f 979 1059 1060 
f 979 1060 980 
f 980 1060 1061 
f 980 1061 983 
f 981 982 1062 
f 981 1062 1058 
f 982 987 1063 
f 982 1063 1062 
f 983 1061 1064 
f 983 1064 984 
f 984 1064 1065 
f 984 1065 985 
f 985 1065 1066 
f 985 1066 986 
f 986 1066 1067 
f 986 1067 990 
f 987 988 1068 
f 987 1068 1063 
f 988 989 1069 
f 988 1069 1068 
f 989 992 1070 
f 989 1070 1069 
f 990 1067 1071 
f 990 1071 991 
f 991 1071 1072 
f 991 1072 994 
f 992 993 1073 
f 992 1073 1070 
f 993 1000 1074 
f 993 1074 1073 
f 994 1072 1075 
f 994 1075 995 
f 995 1075 1076 
f 995 1076 996 
f 996 1076 1077 
f 996 1077 997 
f 997 1077 1078 
f 997 1078 998 
f 998 1078 1079 
f 998 1079 999 
f 999 1079 1080 
f 999 1080 1001 
f 1000 1001 1081 
f 1000 1081 1074 
f 1001 1080 1081 
f 1002 1003 1083 
f 1002 1082 1040 
f 1002 1083 1082 
f 1003 1004 1084 
f 1003 1084 1083 
f 1004 1005 1085 
f 1004 1085 1084 
f 1005 1006 1086 
f 1005 1086 1085 
f 1006 1007 1087 
f 1006 1087 1086 
f 1007 1008 1088 
f 1007 1088 1087 
f 1008 1009 1089 
f 1008 1089 1088 
f 1009 1010 1090 
f 1009 1090 1089 
f 1010 1011 1091 
f 1010 1091 1090 
f 1011 1012 1092 
f 1011 1092 1091 
f 1012 1013 1093 
f 1012 1093 1092 
f 1013 1014 1094 
f 1013 1094 1093 
f 1014 1015 1095 
f 1014 1095 1094 
f 1015 1016 1096 
f 1015 1096 1095 
f 1016 1017 1097 
f 1016 1097 1096 
f 1017 1018 1098 
f 1017 1098 1097 
f 1018 1019 1099 
f 1018 1099 1098 
f 1019 1020 1100 
f 1019 1100 1099 
f 1020 1022 1102 
f 1020 1102 1100 
f 1021 1024 1101 
f 1021 1101 1103 
f 1021 1103 1023 
f 1022 1023 1104 
f 1022 1104 1102 
f 1023 1103 1104 
f 1024 1025 1105 
f 1024 1105 1101 
f 1025 1026 1106 
f 1025 1106 1105 
f 1026 1027 1107 
f 1026 1107 1106 
f 1027 1028 1108 
f 1027 1108 1107 
f 1028 1029 1109 
f 1028 1109 1108 
f 1029 1030 1110 
f 1029 1110 1109 
f 1030 1031 1111 
f 1030 1111 1110 
f 1031 1032 1112 
f 1031 1112 1111 
f 1032 1033 1113 
f 1032 1113 1112 
f 1033 1035 1114 
f 1033 1114 1113 
f 1034 1056 1115 
f 1034 1115 1116 
f 1034 1116 1038 
f 1035 1036 1117 
f 1035 1117 1114 
f 1036 1037 1118 
f 1036 1118 1117 
f 1037 1039 1119 
f 1037 1119 1118 
f 1038 1116 1120 
f 1038 1120 1039 
f 1039 1120 1119 
f 1040 1082 1121 
f 1040 1121 1041 
f 1041 1121 1122 
f 1041 1122 1042 
f 1042 1122 1123 
f 1042 1123 1043 
f 1043 1123 1124 
f 1043 1124 1044 
f 1044 1124 1125 
f 1044 1125 1045 
f 1045 1125 1126 
f 1045 1126 1046 
f 1046 1126 1127 
f 1046 1127 1047 
f 1047 1127 1128 
f 1047 1128 1048 
f 1048 1128 1129 
f 1048 1129 1049 
f 1049 1129 1130 
f 1049 1130 1050 
f 1050 1130 1131 
f 1050 1131 1051 
f 1051 1131 1132 
f 1051 1132 1052 
f 1052 1132 1133 
f 1052 1133 1055 
f 1053 1054 1135 
f 1053 1134 1057 
f 1053 1135 1134 
f 1054 1055 1136 
f 1054 1136 1135 
f 1055 1133 1136 
f 1056 1058 1137 
f 1056 1137 1115 
f 1057 1134 1138 
f 1057 1138 1059 
f 1058 1062 1139 
f 1058 1139 1137 
f 1059 1138 1140 
f 1059 1140 1060 
f 1060 1140 1141 
f 1060 1141 1061 
f 1061 1141 1142 
f 1061 1142 1064 
f 1062 1063 1143 
f 1062 1143 1139 
f 1063 1068 1144 
f 1063 1144 1143 
f 1064 1142 1145 
f 1064 1145 1065 
f 1065 1145 1146 
f 1065 1146 1066 
f 1066 1146 1147 
f 1066 1147 1067 
f 1067 1147 1148 
f 1067 1148 1071 
f 1068 1069 1149 
f 1068 1149 1144 
f 1069 1070 1150 
f 1069 1150 1149 
f 1070 1073 1151 
f 1070 1151 1150 
f 1071 1148 1152 
f 1071 1152 1072 
f 1072 1152 1153 
f 1072 1153 1075 
f 1073 1074 1154 
f 1073 1154 1151 
f 1074 1081 1155 
f 1074 1155 1154 
f 1075 1153 1156 
f 1075 1156 1076 
f 1076 1156 1157 
f 1076 1157 1077 
f 1077 1157 1158 
f 1077 1158 1078 
f 1078 1158 1159 
f 1078 1159 1079 
f 1079 1159 1160 
f 1079 1160 1080 
f 1080 1160 1161 
f 1080 1161 1081 
f 1081 1161 1155 
f 1082 1083 1163 
f 1082 1162 1121 
f 1082 1163 1162 
f 1083 1084 1164 
f 1083 1164 1163 
f 1084 1085 1165 
f 1084 1165 1164 
f 1085 1086 1166 
f 1085 1166 1165 
f 1086 1087 1167 
f 1086 1167 1166 
f 1087 1088 1168 
f 1087 1168 1167 
f 1088 1089 1169 
f 1088 1169 1168 
f 1089 1090 1170 
f 1089 1170 1169 
f 1090 1091 1171 
f 1090 1171 1170 
f 1091 1092 1172 
f 1091 1172 1171 
f 1092 1093 1173 
f 1092 1173 1172 
f 1093 1094 1174 
f 1093 1174 1173 
f 1094 1095 1175 
f 1094 1175 1174 
f 1095 1096 1176 
f 1095 1176 1175 
f 1096 1097 1177 
f 1096 1177 1176 
f 1097 1098 1178 
f 1097 1178 1177 
f 1098 1099 1179 
f 1098 1179 1178 
f 1099 1100 1181 
f 1099 1181 1179 
f 1100 1102 1182 
f 1100 1182 1181 
f 1101 1105 1180 
f 1101 1180 1183 
f 1101 1183 1103 
f 1102 1104 1184 
f 1102 1184 1182 
f 1103 1183 1185 
f 1103 1185 1104 
f 1104 1185 1184 
f 1105 1106 1186 
f 1105 1186 1180 
f 1106 1107 1187 
f 1106 1187 1186 
f 1107 1108 1188 
f 1107 1188 1187 
f 1108 1109 1189 
f 1108 1189 1188 
f 1109 1110 1190 
f 1109 1190 1189 
f 1110 1111 1191 
f 1110 1191 1190 
f 1111 1112 1193 
f 1111 1193 1191 
f 1112 1113 1194 
f 1112 1194 1193 
f 1113 1114 1195 
f 1113 1195 1194 
f 1114 1117 1196 
f 1114 1196 1195 
f 1115 1137 1192 
f 1115 1192 1197 
f 1115 1197 1116 
f 1116 1197 1198 
f 1116 1198 1120 
f 1117 1118 1199 
f 1117 1199 1196 
f 1118 1119 1200 
f 1118 1200 1199 
f 1119 1120 1201 
f 1119 1201 1200 
f 1120 1198 1201 
f 1121 1162 1202 
f 1121 1202 1122 
f 1122 1202 1203 
f 1122 1203 1123 
f 1123 1203 1204 
f 1123 1204 1124 
f 1124 1204 1205 
f 1124 1205 1125 
f 1125 1205 1206 
f 1125 1206 1126 
f 1126 1206 1207 
f 1126 1207 1127 
f 1127 1207 1208 
f 1127 1208 1128 
f 1128 1208 1209 
f 1128 1209 1129 
f 1129 1209 1210 
f 1129 1210 1130 
f 1130 1210 1211 
f 1130 1211 1131 
f 1131 1211 1212 
f 1131 1212 1132 
f 1132 1212 1213 
f 1132 1213 1133 
f 1133 1213 1214 
f 1133 1214 1136 
f 1134 1135 1216 
f 1134 1215 1138 
f 1134 1216 1215 
f 1135 1136 1217 
f 1135 1217 1216 
f 1136 1214 1217 
f 1137 1139 1218 
f 1137 1218 1192 
f 1138 1215 1219 
f 1138 1219 1140 
f 1139 1143 1220 
f 1139 1220 1218 
f 1140 1219 1221 
f 1140 1221 1141 
f 1141 1221 1222 
f 1141 1222 1142 
f 1142 1222 1223 
f 1142 1223 1145 
f 1143 1144 1224 
f 1143 1224 1220 
f 1144 1149 1225 
f 1144 1225 1224 
f 1145 1223 1226 
f 1145 1226 1146 
f 1146 1226 1227 
f 1146 1227 1147 
f 1147 1227 1228 
f 1147 1228 1148 
f 1148 1228 1229 
f 1148 1229 1152 
f 1149 1150 1230 
f 1149 1230 1225 
f 1150 1151 1231 
f 1150 1231 1230 
f 1151 1154 1232 
f 1151 1232 1231 
f 1152 1229 1233 
f 1152 1233 1153 
f 1153 1233 1234 
f 1153 1234 1156 
f 1154 1155 1235 
f 1154 1235 1232 
f 1155 1161 1236 
f 1155 1236 1235 
f 1156 1234 1237 
f 1156 1237 1157 
f 1157 1237 1238 
f 1157 1238 1158 
f 1158 1238 1239 
f 1158 1239 1159 
f 1159 1239 1240 
f 1159 1240 1160 
f 1160 1240 1241 
f 1160 1241 1161 
f 1161 1241 1236 
f 1162 1163 1243 
f 1162 1242 1202 
f 1162 1243 1242 
f 1163 1164 1244 
f 1163 1244 1243 
f 1164 1165 1245 
f 1164 1245 1244 
f 1165 1166 1246 
f 1165 1246 1245 
f 1166 1167 1247 
f 1166 1247 1246 
f 1167 1168 1249 
f 1167 1249 1247 
f 1168 1169 1250 
f 1168 1250 1249 
f 1169 1170 1248 
f 1169 1248 1250 
f 1170 1171 1251 
f 1170 1251 1248 
f 1171 1172 1252 
f 1171 1252 1251 
f 1172 1173 1253 
f 1172 1253 1252 
f 1173 1174 1254 
f 1173 1254 1253 
f 1174 1175 1255 
f 1174 1255 1254 
f 1175 1176 1256 
f 1175 1256 1255 
f 1176 1177 1257 
f 1176 1257 1256 
f 1177 1178 1258 
f 1177 1258 1257 
f 1178 1179 1259 
f 1178 1259 1258 
f 1179 1181 1261 
f 1179 1261 1259 
f 1180 1186 1260 
f 1180 1260 1262 
f 1180 1262 1183 
f 1181 1182 1263 
f 1181 1263 1261 
f 1182 1184 1264 
f 1182 1264 1263 
f 1183 1262 1265 
f 1183 1265 1185 
f 1184 1185 1266 
f 1184 1266 1264 
f 1185 1265 1266 
f 1186 1187 1267 
f 1186 1267 1260 
f 1187 1188 1268 
f 1187 1268 1267 
f 1188 1189 1269 
f 1188 1269 1268 
f 1189 1190 1270 
f 1189 1270 1269 
f 1190 1191 1271 
f 1190 1271 1270 
f 1191 1193 1272 
f 1191 1272 1271 
f 1192 1218 1273 
f 1192 1273 1274 
f 1192 1274 1197 
f 1193 1194 1275 
f 1193 1275 1272 
f 1194 1195 1276 
f 1194 1276 1275 
f 1195 1196 1277 
f 1195 1277 1276 
f 1196 1199 1278 
f 1196 1278 1277 
f 1197 1274 1279 
f 1197 1279 1198 
f 1198 1279 1280 
f 1198 1280 1201 
f 1199 1200 1281 
f 1199 1281 1278 
f 1200 1201 1282 
f 1200 1282 1281 
f 1201 1280 1282 
f 1202 1242 1283 
f 1202 1283 1203 
f 1203 1283 1284 
f 1203 1284 1204 
f 1204 1284 1285 
f 1204 1285 1205 
f 1205 1285 1286 
f 1205 1286 1206 
f 1206 1286 1287 
f 1206 1287 1207 
f 1207 1287 1288 
f 1207 1288 1208 
f 1208 1288 1289 
f 1208 1289 1209 
f 1209 1289 1290 
f 1209 1290 1210 
f 1210 1290 1291 
f 1210 1291 1211 
f 1211 1291 1292 
f 1211 1292 1212 
f 1212 1292 1293 
f 1212 1293 1213 
f 1213 1293 1294 
f 1213 1294 1214 
f 1214 1294 1296 
f 1214 1296 1217 
f 1215 1216 1297 
f 1215 1295 1219 
f 1215 1297 1295 
f 1216 1217 1298 
f 1216 1298 1297 
f 1217 1296 1298 
f 1218 1220 1299 
f 1218 1299 1273 
f 1219 1295 1300 
f 1219 1300 1221 
f 1220 1224 1301 
f 1220 1301 1299 
f 1221 1300 1302 
f 1221 1302 1222 
f 1222 1302 1303 
f 1222 1303 1223 
f 1223 1303 1304 
f 1223 1304 1226 
f 1224 1225 1305 
f 1224 1305 1301 
f 1225 1230 1306 
f 1225 1306 1305 
f 1226 1304 1307 
f 1226 1307 1227 
f 1227 1307 1308 
f 1227 1308 1228 
f 1228 1308 1309 
f 1228 1309 1229 
f 1229 1309 1310 
f 1229 1310 1233 
f 1230 1231 1311 
f 1230 1311 1306 
f 1231 1232 1312 
f 1231 1312 1311 
f 1232 1235 1313 
f 1232 1313 1312 
f 1233 1310 1314 
f 1233 1314 1234 
f 1234 1314 1315 
f 1234 1315 1237 
f 1235 1236 1316 
f 1235 1316 1313 
f 1236 1241 1317 
f 1236 1317 1316 
f 1237 1315 1318 
f 1237 1318 1238 
f 1238 1318 1319 
f 1238 1319 1239 
f 1239 1319 1320 
f 1239 1320 1240 
f 1240 1320 1321 
f 1240 1321 1241 
f 1241 1321 1317 
f 1242 1243 1323 
f 1242 1322 1283 
f 1242 1323 1322 
f 1243 1244 1324 
f 1243 1324 1323 
f 1244 1245 1325 
f 1244 1325 1324 
f 1245 1246 1326 
f 1245 1326 1325 
f 1246 1247 1327 
f 1246 1327 1326 
f 1247 1249 1328 
f 1247 1328 1327 
f 1248 1251 1329 
f 1248 1329 1330 
f 1248 1330 1250 
f 1249 1250 1331 
f 1249 1331 1328 
f 1250 1330 1331 
f 1251 1252 1332 
f 1251 1332 1329 
f 1252 1253 1333 
f 1252 1333 1332 
f 1253 1254 1334 
f 1253 1334 1333 
f 1254 1255 1335 
f 1254 1335 1334 
f 1255 1256 1336 
f 1255 1336 1335 
f 1256 1257 1337 
f 1256 1337 1336 
f 1257 1258 1339 
f 1257 1339 1337 
f 1258 1259 1340 
f 1258 1340 1339 
f 1259 1261 1341 
f 1259 1341 1340 
f 1260 1267 1338 
f 1260 1338 1342 
f 1260 1342 1262 
f 1261 1263 1343 
f 1261 1343 1341 
f 1262 1342 1344 
f 1262 1344 1265 
f 1263 1264 1345 
f 1263 1345 1343 
f 1264 1266 1346 
f 1264 1346 1345 
f 1265 1344 1347 
f 1265 1347 1266 
f 1266 1347 1346 
f 1267 1268 1348 
f 1267 1348 1338 
f 1268 1269 1349 
f 1268 1349 1348 
f 1269 1270 1350 
f 1269 1350 1349 
f 1270 1271 1351 
f 1270 1351 1350 
f 1271 1272 1352 
f 1271 1352 1351 
f 1272 1275 1354 
f 1272 1354 1352 
f 1273 1299 1353 
f 1273 1353 1355 
f 1273 1355 1274 
f 1274 1355 1356 
f 1274 1356 1279 
f 1275 1276 1357 
f 1275 1357 1354 
f 1276 1277 1358 
f 1276 1358 1357 
f 1277 1278 1359 
f 1277 1359 1358 
f 1278 1281 1360 
f 1278 1360 1359 
f 1279 1356 1361 
f 1279 1361 1280 
f 1280 1361 1362 
f 1280 1362 1282 
f 1281 1282 1363 
f 1281 1363 1360 
f 1282 1362 1363 
f 1283 1322 1364 
f 1283 1364 1284 
f 1284 1364 1365 
f 1284 1365 1285 
f 1285 1365 1366 
f 1285 1366 1286 
f 1286 1366 1367 
f 1286 1367 1287 
f 1287 1367 1368 
f 1287 1368 1288 
f 1288 1368 1369 
f 1288 1369 1289 
f 1289 1369 1370 
f 1289 1370 1290 
f 1290 1370 1371 
f 1290 1371 1291 
f 1291 1371 1372 
f 1291 1372 1292 
f 1292 1372 1373 
f 1292 1373 1293 
f 1293 1373 1374 
f 1293 1374 1294 
f 1294 1374 1376 
f 1294 1376 1296 
f 1295 1297 1377 
f 1295 1375 1300 
f 1295 1377 1375 
f 1296 1376 1378 
f 1296 1378 1298 
f 1297 1298 1379 
f 1297 1379 1377 
f 1298 1378 1379 
f 1299 1301 1380 
f 1299 1380 1353 
f 1300 1375 1381 
f 1300 1381 1302 
f 1301 1305 1382 
f 1301 1382 1380 
f 1302 1381 1383 
f 1302 1383 1303 
f 1303 1383 1384 
f 1303 1384 1304 
f 1304 1384 1385 
f 1304 1385 1307 
f 1305 1306 1386 
f 1305 1386 1382 
f 1306 1311 1387 
f 1306 1387 1386 
f 1307 1385 1388 
f 1307 1388 1308 
f 1308 1388 1389 
f 1308 1389 1309 
f 1309 1389 1390 
f 1309 1390 1310 
f 1310 1390 1391 
f 1310 1391 1314 
f 1311 1312 1392 
f 1311 1392 1387 
f 1312 1313 1393 
f 1312 1393 1392 
f 1313 1316 1394 
f 1313 1394 1393 
f 1314 1391 1395 
f 1314 1395 1315 
f 1315 1395 1396 
f 1315 1396 1318 
f 1316 1317 1397 
f 1316 1397 1394 
f 1317 1321 1398 
f 1317 1398 1397 
f 1318 1396 1399 
f 1318 1399 1319 
f 1319 1399 1400 
f 1319 1400 1320 
f 1320 1400 1401 
f 1320 1401 1321 
f 1321 1401 1398 
f 1322 1323 1403 
f 1322 1402 1364 
f 1322 1403 1402 
f 1323 1324 1404 
f 1323 1404 1403 
f 1324 1325 1405 
f 1324 1405 1404 
f 1325 1326 1406 
f 1325 1406 1405 
f 1326 1327 1407 
f 1326 1407 1406 
f 1327 1328 1408 
f 1327 1408 1407 
f 1328 1331 1409 
f 1328 1409 1408 
f 1329 1332 1410 
f 1329 1410 1411 
f 1329 1411 1330 
f 1330 1411 1412 
f 1330 1412 1331 
f 1331 1412 1409 
f 1332 1333 1413 
f 1332 1413 1410 
f 1333 1334 1414 
f 1333 1414 1413 
f 1334 1335 1415 
f 1334 1415 1414 
f 1335 1336 1416 
f 1335 1416 1415 
f 1336 1337 1418 
f 1336 1418 1416 
f 1337 1339 1419 
f 1337 1419 1418 
f 1338 1348 1417 
f 1338 1417 1420 
f 1338 1420 1342 
f 1339 1340 1421 
f 1339 1421 1419 
f 1340 1341 1422 
f 1340 1422 1421 
f 1341 1343 1423 
f 1341 1423 1422 
f 1342 1420 1424 
f 1342 1424 1344 
f 1343 1345 1425 
f 1343 1425 1423 
f 1344 1424 1426 
f 1344 1426 1347 
f 1345 1346 1427 
f 1345 1427 1425 
f 1346 1347 1428 
f 1346 1428 1427 
f 1347 1426 1428 
f 1348 1349 1429 
f 1348 1429 1417 
f 1349 1350 1430 
f 1349 1430 1429 
f 1350 1351 1431 
f 1350 1431 1430 
f 1351 1352 1432 
f 1351 1432 1431 
f 1352 1354 1433 
f 1352 1433 1432 
f 1353 1380 1434 
f 1353 1434 1435 
f 1353 1435 1355 
f 1354 1357 1436 
f 1354 1436 1433 
f 1355 1435 1437 
f 1355 1437 1356 
f 1356 1437 1438 
f 1356 1438 1361 
f 1357 1358 1439 
f 1357 1439 1436 
f 1358 1359 1440 
f 1358 1440 1439 
f 1359 1360 1441 
f 1359 1441 1440 
f 1360 1363 1442 
f 1360 1442 1441 
f 1361 1438 1443 
f 1361 1443 1362 
f 1362 1443 1444 
f 1362 1444 1363 
f 1363 1444 1442 
f 1364 1402 1445 
f 1364 1445 1365 
f 1365 1445 1446 
f 1365 1446 1366 
f 1366 1446 1447 
f 1366 1447 1367 
f 1367 1447 1448 
f 1367 1448 1368 
f 1368 1448 1449 
f 1368 1449 1369 
f 1369 1449 1450 
f 1369 1450 1370 
f 1370 1450 1451 
f 1370 1451 1371 
f 1371 1451 1452 
f 1371 1452 1372 
f 1372 1452 1453 
f 1372 1453 1373 
f 1373 1453 1454 
f 1373 1454 1374 
f 1374 1454 1455 
f 1374 1455 1376 
f 1375 1377 1457 
f 1375 1456 1381 
f 1375 1457 1456 
f 1376 1455 1458 
f 1376 1458 1378 
f 1377 1379 1459 
f 1377 1459 1457 
f 1378 1458 1460 
f 1378 1460 1379 
f 1379 1460 1459 
f 1380 1382 1461 
f 1380 1461 1434 
f 1381 1456 1462 
f 1381 1462 1383 
f 1382 1386 1463 
f 1382 1463 1461 
f 1383 1462 1464 
f 1383 1464 1384 
f 1384 1464 1465 
f 1384 1465 1385 
f 1385 1465 1466 
f 1385 1466 1388 
f 1386 1387 1467 
f 1386 1467 1463 
f 1387 1392 1468 
f 1387 1468 1467 
f 1388 1466 1469 
f 1388 1469 1389 
f 1389 1469 1470 
f 1389 1470 1390 
f 1390 1470 1471 
f 1390 1471 1391 
f 1391 1471 1472 
f 1391 1472 1395 
f 1392 1393 1473 
f 1392 1473 1468 
f 1393 1394 1474 
f 1393 1474 1473 
f 1394 1397 1475 
f 1394 1475 1474 
f 1395 1472 1476 
f 1395 1476 1396 
f 1396 1476 1477 
f 1396 1477 1399 
f 1397 1398 1478 
f 1397 1478 1475 
f 1398 1401 1479 
f 1398 1479 1478 
f 1399 1477 1480 
f 1399 1480 1400 
f 1400 1480 1481 
f 1400 1481 1401 
f 1401 1481 1479 
f 1402 1403 1483 
f 1402 1482 1445 
f 1402 1483 1482 
f 1403 1404 1484 
f 1403 1484 1483 
f 1404 1405 1485 
f 1404 1485 1484 
f 1405 1406 1486 
f 1405 1486 1485 
f 1406 1407 1488 
f 1406 1488 1486 
f 1407 1408 1489 
f 1407 1489 1488 
f 1408 1409 1490 
f 1408 1490 1489 
f 1409 1412 1491 
f 1409 1491 1490 
f 1410 1413 1487 
f 1410 1487 1492 
f 1410 1492 1411 
f 1411 1492 1493 
f 1411 1493 1412 
f 1412 1493 1491 
f 1413 1414 1494 
f 1413 1494 1487 
f 1414 1415 1495 
f 1414 1495 1494 
f 1415 1416 1496 
f 1415 1496 1495 
f 1416 1418 1497 
f 1416 1497 1496 
f 1417 1429 1498 
f 1417 1498 1499 
f 1417 1499 1420 
f 1418 1419 1500 
f 1418 1500 1497 
f 1419 1421 1501 
f 1419 1501 1500 
f 1420 1499 1502 
f 1420 1502 1424 
f 1421 1422 1503 
f 1421 1503 1501 
f 1422 1423 1504 
f 1422 1504 1503 
f 1423 1425 1505 
f 1423 1505 1504 
f 1424 1502 1506 
f 1424 1506 1426 
f 1425 1427 1507 
f 1425 1507 1505 
f 1426 1506 1508 
f 1426 1508 1428 
f 1427 1428 1509 
f 1427 1509 1507 
f 1428 1508 1509 
f 1429 1430 1510 
f 1429 1510 1498 
f 1430 1431 1511 
f 1430 1511 1510 
f 1431 1432 1512 
f 1431 1512 1511 
f 1432 1433 1513 
f 1432 1513 1512 
f 1433 1436 1514 
f 1433 1514 1513 
f 1434 1461 1515 
f 1434 1515 1516 
f 1434 1516 1435 
f 1435 1516 1517 
f 1435 1517 1437 
f 1436 1439 1518 
f 1436 1518 1514 
f 1437 1517 1519 
f 1437 1519 1438 
f 1438 1519 1520 
f 1438 1520 1443 
f 1439 1440 1521 
f 1439 1521 1518 
f 1440 1441 1522 
f 1440 1522 1521 
f 1441 1442 1523 
f 1441 1523 1522 
f 1442 1444 1524 
f 1442 1524 1523 
f 1443 1520 1525 
f 1443 1525 1444 
f 1444 1525 1524 
f 1445 1482 1526 
f 1445 1526 1446 
f 1446 1526 1527 
f 1446 1527 1447 
f 1447 1527 1528 
f 1447 1528 1448 
f 1448 1528 1529 
f 1448 1529 1449 
f 1449 1529 1530 
f 1449 1530 1450 
f 1450 1530 1531 
f 1450 1531 1451 
f 1451 1531 1532 
f 1451 1532 1452 
f 1452 1532 1533 
f 1452 1533 1453 
f 1453 1533 1534 
f 1453 1534 1454 
f 1454 1534 1536 
f 1454 1536 1455 
f 1455 1536 1537 
f 1455 1537 1458 
f 1456 1457 1538 
f 1456 1535 1462 
f 1456 1538 1535 
f 1457 1459 1539 
f 1457 1539 1538 
f 1458 1537 1540 
f 1458 1540 1460 
f 1459 1460 1541 
f 1459 1541 1539 
f 1460 1540 1541 
f 1461 1463 1542 
f 1461 1542 1515 
f 1462 1535 1543 
f 1462 1543 1464 
f 1463 1467 1544 
f 1463 1544 1542 
f 1464 1543 1545 
f 1464 1545 1465 
f 1465 1545 1546 
f 1465 1546 1466 
f 1466 1546 1547 
f 1466 1547 1469 
f 1467 1468 1548 
f 1467 1548 1544 
f 1468 1473 1549 
f 1468 1549 1548 
f 1469 1547 1550 
f 1469 1550 1470 
f 1470 1550 1551 
f 1470 1551 1471 
f 1471 1551 1552 
f 1471 1552 1472 
f 1472 1552 1553 
f 1472 1553 1476 
f 1473 1474 1554 
f 1473 1554 1549 
f 1474 1475 1555 
f 1474 1555 1554 
f 1475 1478 1556 
f 1475 1556 1555 
f 1476 1553 1557 
f 1476 1557 1477 
f 1477 1557 1558 
f 1477 1558 1480 
f 1478 1479 1559 
f 1478 1559 1556 
f 1479 1481 1560 
f 1479 1560 1559 
f 1480 1558 1561 
f 1480 1561 1481 
f 1481 1561 1560 
f 1482 1483 1563 
f 1482 1562 1526 
f 1482 1563 1562 
f 1483 1484 1564 
f 1483 1564 1563 
f 1484 1485 1565 
f 1484 1565 1564 
f 1485 1486 1567 
f 1485 1567 1565 
f 1486 1488 1568 
f 1486 1568 1567 
f 1487 1494 1566 
f 1487 1566 1569 
f 1487 1569 1492 
f 1488 1489 1570 
f 1488 1570 1568 
f 1489 1490 1571 
f 1489 1571 1570 
f 1490 1491 1572 
f 1490 1572 1571 
f 1491 1493 1573 
f 1491 1573 1572 
f 1492 1569 1574 
f 1492 1574 1493 
f 1493 1574 1573 
f 1494 1495 1575 
f 1494 1575 1566 
f 1495 1496 1576 
f 1495 1576 1575 
f 1496 1497 1577 
f 1496 1577 1576 
f 1497 1500 1578 
f 1497 1578 1577 
f 1498 1510 1579 
f 1498 1579 1580 
f 1498 1580 1499 
f 1499 1580 1581 
f 1499 1581 1502 
f 1500 1501 1582 
f 1500 1582 1578 
f 1501 1503 1583 
f 1501 1583 1582 
f 1502 1581 1584 
f 1502 1584 1506 
f 1503 1504 1585 
f 1503 1585 1583 
f 1504 1505 1586 
f 1504 1586 1585 
f 1505 1507 1587 
f 1505 1587 1586 
f 1506 1584 1588 
f 1506 1588 1508 
f 1507 1509 1589 
f 1507 1589 1587 
f 1508 1588 1590 
f 1508 1590 1509 
f 1509 1590 1589 
f 1510 1511 1591 
f 1510 1591 1579 
f 1511 1512 1592 
f 1511 1592 1591 
f 1512 1513 1593 
f 1512 1593 1592 
f 1513 1514 1594 
f 1513 1594 1593 
f 1514 1518 1595 
f 1514 1595 1594 
f 1515 1542 1596 
f 1515 1596 1597 
f 1515 1597 1516 
f 1516 1597 1598 
f 1516 1598 1517 
f 1517 1598 1599 
f 1517 1599 1519 
f 1518 1521 1600 
f 1518 1600 1595 
f 1519 1599 1601 
f 1519 1601 1520 
f 1520 1601 1602 
f 1520 1602 1525 
f 1521 1522 1603 
f 1521 1603 1600 
f 1522 1523 1604 
f 1522 1604 1603 
f 1523 1524 1605 
f 1523 1605 1604 
f 1524 1525 1606 
f 1524 1606 1605 
f 1525 1602 1606 
f 1526 1562 1607 
f 1526 1607 1527 
f 1527 1607 1608 
f 1527 1608 1528 
f 1528 1608 1609 
f 1528 1609 1529 
f 1529 1609 1610 
f 1529 1610 1530 
f 1530 1610 1611 
f 1530 1611 1531 
f 1531 1611 1612 
f 1531 1612 1532 
f 1532 1612 1613 
f 1532 1613 1533 
f 1533 1613 1614 
f 1533 1614 1534 
f 1534 1614 1615 
f 1534 1615 1536 
f 1535 1538 1617 
f 1535 1616 1543 
f 1535 1617 1616 
f 1536 1615 1618 
f 1536 1618 1537 
f 1537 1618 1619 
f 1537 1619 1540 
f 1538 1539 1620 
f 1538 1620 1617 
f 1539 1541 1621 
f 1539 1621 1620 
f 1540 1619 1622 
f 1540 1622 1541 
f 1541 1622 1621 
f 1542 1544 1623 
f 1542 1623 1596 
f 1543 1616 1624 
f 1543 1624 1545 
f 1544 1548 1625 
f 1544 1625 1623 
f 1545 1624 1626 
f 1545 1626 1546 
f 1546 1626 1627 
f 1546 1627 1547 
f 1547 1627 1628 
f 1547 1628 1550 
f 1548 1549 1629 
f 1548 1629 1625 
f 1549 1554 1630 
f 1549 1630 1629 
f 1550 1628 1631 
f 1550 1631 1551 
f 1551 1631 1632 
f 1551 1632 1552 
f 1552 1632 1633 
f 1552 1633 1553 
f 1553 1633 1634 
f 1553 1634 1557 
f 1554 1555 1635 
f 1554 1635 1630 
f 1555 1556 1636 
f 1555 1636 1635 
f 1556 1559 1637 
f 1556 1637 1636 
f 1557 1634 1638 
f 1557 1638 1558 
f 1558 1638 1639 
f 1558 1639 1561 
f 1559 1560 1640 
f 1559 1640 1637 
f 1560 1561 1641 
f 1560 1641 1640 
f 1561 1639 1641 
f 1562 1563 1643 
f 1562 1642 1607 
f 1562 1643 1642 
f 1563 1564 1644 
f 1563 1644 1643 
f 1564 1565 1645 
f 1564 1645 1644 
f 1565 1567 1646 
f 1565 1646 1645 
f 1566 1575 1647 
f 1566 1647 1648 
f 1566 1648 1569 
f 1567 1568 1649 
f 1567 1649 1646 
f 1568 1570 1650 
f 1568 1650 1649 
f 1569 1648 1651 
f 1569 1651 1574 
f 1570 1571 1652 
f 1570 1652 1650 
f 1571 1572 1653 
f 1571 1653 1652 
f 1572 1573 1654 
f 1572 1654 1653 
f 1573 1574 1655 
f 1573 1655 1654 
f 1574 1651 1655 
f 1575 1576 1656 
f 1575 1656 1647 
f 1576 1577 1657 
f 1576 1657 1656 
f 1577 1578 1658 
f 1577 1658 1657 
f 1578 1582 1659 
f 1578 1659 1658 
f 1579 1591 1660 
f 1579 1660 1661 
f 1579 1661 1580 
f 1580 1661 1662 
f 1580 1662 1581 
f 1581 1662 1663 
f 1581 1663 1584 
f 1582 1583 1664 
f 1582 1664 1659 
f 1583 1585 1665 
f 1583 1665 1664 
f 1584 1663 1666 
f 1584 1666 1588 
f 1585 1586 1667 
f 1585 1667 1665 
f 1586 1587 1668 
f 1586 1668 1667 
f 1587 1589 1669 
f 1587 1669 1668 
f 1588 1666 1670 
f 1588 1670 1590 
f 1589 1590 1671 
f 1589 1671 1669 
f 1590 1670 1671 
f 1591 1592 1672 
f 1591 1672 1660 
f 1592 1593 1673 
f 1592 1673 1672 
f 1593 1594 1674 
f 1593 1674 1673 
f 1594 1595 1675 
f 1594 1675 1674 
f 1595 1600 1677 
f 1595 1677 1675 
f 1596 1623 1676 
f 1596 1676 1678 
f 1596 1678 1597 
f 1597 1678 1679 
f 1597 1679 1598 
f 1598 1679 1680 
f 1598 1680 1599 
f 1599 1680 1681 
f 1599 1681 1601 
f 1600 1603 1682 
f 1600 1682 1677 
f 1601 1681 1683 
f 1601 1683 1602 
f 1602 1683 1684 
f 1602 1684 1606 
f 1603 1604 1685 
f 1603 1685 1682 
f 1604 1605 1686 
f 1604 1686 1685 
f 1605 1606 1687 
f 1605 1687 1686 
f 1606 1684 1687 
f 1607 1642 1688 
f 1607 1688 1608 
f 1608 1688 1689 
f 1608 1689 1609 
f 1609 1689 1690 
f 1609 1690 1610 
f 1610 1690 1691 
f 1610 1691 1611 
f 1611 1691 1692 
f 1611 1692 1612 
f 1612 1692 1693 
f 1612 1693 1613 
f 1613 1693 1694 
f 1613 1694 1614 
f 1614 1694 1695 
f 1614 1695 1615 
f 1615 1695 1696 
f 1615 1696 1618 
f 1616 1617 1698 
f 1616 1697 1624 
f 1616 1698 1697 
f 1617 1620 1699 
f 1617 1699 1698 
f 1618 1696 1700 
f 1618 1700 1619 
f 1619 1700 1701 
f 1619 1701 1622 
f 1620 1621 1702 
f 1620 1702 1699 
f 1621 1622 1703 
f 1621 1703 1702 
f 1622 1701 1703 
f 1623 1625 1704 
f 1623 1704 1676 
f 1624 1697 1705 
f 1624 1705 1626 
f 1625 1629 1706 
f 1625 1706 1704 
f 1626 1705 1707 
f 1626 1707 1627 
f 1627 1707 1708 
f 1627 1708 1628 
f 1628 1708 1709 
f 1628 1709 1631 
f 1629 1630 1710 
f 1629 1710 1706 
f 1630 1635 1711 
f 1630 1711 1710 
f 1631 1709 1712 
f 1631 1712 1632 
f 1632 1712 1713 
f 1632 1713 1633 
f 1633 1713 1714 
f 1633 1714 1634 
f 1634 1714 1715 
f 1634 1715 1638 
f 1635 1636 1716 
f 1635 1716 1711 
f 1636 1637 1717 
f 1636 1717 1716 
f 1637 1640 1718 
f 1637 1718 1717 
f 1638 1715 1719 
f 1638 1719 1639 
f 1639 1719 1720 
f 1639 1720 1641 
f 1640 1641 1721 
f 1640 1721 1718 
f 1641 1720 1721 
f 1642 1643 1724 
f 1642 1722 1688 
f 1642 1724 1722 
f 1643 1644 1725 
f 1643 1725 1724 
f 1644 1645 1726 
f 1644 1726 1725 
f 1645 1646 1727 
f 1645 1727 1726 
f 1646 1649 1728 
f 1646 1728 1727 
f 1647 1656 1723 
f 1647 1723 1729 
f 1647 1729 1648 
f 1648 1729 1730 
f 1648 1730 1651 
f 1649 1650 1731 
f 1649 1731 1728 
f 1650 1652 1732 
f 1650 1732 1731 
f 1651 1730 1733 
f 1651 1733 1655 
f 1652 1653 1734 
f 1652 1734 1732 
f 1653 1654 1735 
f 1653 1735 1734 
f 1654 1655 1736 
f 1654 1736 1735 
f 1655 1733 1736 
f 1656 1657 1737 
f 1656 1737 1723 
f 1657 1658 1739 
f 1657 1739 1737 
f 1658 1659 1740 
f 1658 1740 1739 
f 1659 1664 1741 
f 1659 1741 1740 
f 1660 1672 1738 
f 1660 1738 1742 
f 1660 1742 1661 
f 1661 1742 1743 
f 1661 1743 1662 
f 1662 1743 1744 
f 1662 1744 1663 
f 1663 1744 1745 
f 1663 1745 1666 
f 1664 1665 1746 
f 1664 1746 1741 
f 1665 1667 1747 
f 1665 1747 1746 
f 1666 1745 1748 
f 1666 1748 1670 
f 1667 1668 1749 
f 1667 1749 1747 
f 1668 1669 1750 
f 1668 1750 1749 
f 1669 1671 1751 
f 1669 1751 1750 
f 1670 1748 1752 
f 1670 1752 1671 
f 1671 1752 1751 
f 1672 1673 1753 
f 1672 1753 1738 
f 1673 1674 1754 
f 1673 1754 1753 
f 1674 1675 1755 
f 1674 1755 1754 
f 1675 1677 1757 
f 1675 1757 1755 
f 1676 1704 1756 
f 1676 1756 1758 
f 1676 1758 1678 
f 1677 1682 1759 
f 1677 1759 1757 
f 1678 1758 1760 
f 1678 1760 1679 
f 1679 1760 1761 
f 1679 1761 1680 
f 1680 1761 1762 
f 1680 1762 1681 
f 1681 1762 1763 
f 1681 1763 1683 
f 1682 1685 1764 
f 1682 1764 1759 
f 1683 1763 1765 
f 1683 1765 1684 
f 1684 1765 1766 
f 1684 1766 1687 
f 1685 1686 1767 
f 1685 1767 1764 
f 1686 1687 1768 
f 1686 1768 1767 
f 1687 1766 1768 
f 1688 1722 1769 
f 1688 1769 1689 
f 1689 1769 1770 
f 1689 1770 1690 
f 1690 1770 1771 
f 1690 1771 1691 
f 1691 1771 1772 
f 1691 1772 1692 
f 1692 1772 1773 
f 1692 1773 1693 
f 1693 1773 1774 
f 1693 1774 1694 
f 1694 1774 1776 
f 1694 1776 1695 
f 1695 1776 1777 
f 1695 1777 1696 
f 1696 1777 1778 
f 1696 1778 1700 
f 1697 1698 1779 
f 1697 1775 1705 
f 1697 1779 1775 
f 1698 1699 1780 
f 1698 1780 1779 
f 1699 1702 1781 
f 1699 1781 1780 
f 1700 1778 1782 
f 1700 1782 1701 
f 1701 1782 1783 
f 1701 1783 1703 
f 1702 1703 1784 
f 1702 1784 1781 
f 1703 1783 1784 
f 1704 1706 1785 
f 1704 1785 1756 
f 1705 1775 1786 
f 1705 1786 1707 
f 1706 1710 1787 
f 1706 1787 1785 
f 1707 1786 1788 
f 1707 1788 1708 
f 1708 1788 1789 
f 1708 1789 1709 
f 1709 1789 1790 
f 1709 1790 1712 
f 1710 1711 1791 
f 1710 1791 1787 
f 1711 1716 1792 
f 1711 1792 1791 
f 1712 1790 1793 
f 1712 1793 1713 
f 1713 1793 1794 
f 1713 1794 1714 
f 1714 1794 1795 
f 1714 1795 1715 
f 1715 1795 1796 
f 1715 1796 1719 
f 1716 1717 1797 
f 1716 1797 1792 
f 1717 1718 1798 
f 1717 1798 1797 
f 1718 1721 1799 
f 1718 1799 1798 
f 1719 1796 1800 
f 1719 1800 1720 
f 1720 1800 1801 
f 1720 1801 1721 
f 1721 1801 1799 
f 1722 1724 1804 
f 1722 1802 1769 
f 1722 1804 1802 
f 1723 1737 1803 
f 1723 1803 1805 
f 1723 1805 1729 
f 1724 1725 1806 
f 1724 1806 1804 
f 1725 1726 1807 
f 1725 1807 1806 
f 1726 1727 1808 
f 1726 1808 1807 
f 1727 1728 1809 
f 1727 1809 1808 
f 1728 1731 1810 
f 1728 1810 1809 
f 1729 1805 1811 
f 1729 1811 1730 
f 1730 1811 1812 
f 1730 1812 1733 
f 1731 1732 1813 
f 1731 1813 1810 
f 1732 1734 1814 
f 1732 1814 1813 
f 1733 1812 1815 
f 1733 1815 1736 
f 1734 1735 1816 
f 1734 1816 1814 
f 1735 1736 1817 
f 1735 1817 1816 
f 1736 1815 1817 
f 1737 1739 1819 
f 1737 1819 1803 
f 1738 1753 1818 
f 1738 1818 1820 
f 1738 1820 1742 
f 1739 1740 1821 
f 1739 1821 1819 
f 1740 1741 1822 
f 1740 1822 1821 
f 1741 1746 1823 
f 1741 1823 1822 
f 1742 1820 1824 
f 1742 1824 1743 
f 1743 1824 1825 
f 1743 1825 1744 
f 1744 1825 1826 
f 1744 1826 1745 
f 1745 1826 1827 
f 1745 1827 1748 
f 1746 1747 1828 
f 1746 1828 1823 
f 1747 1749 1829 
f 1747 1829 1828 
f 1748 1827 1830 
f 1748 1830 1752 
f 1749 1750 1831 
f 1749 1831 1829 
f 1750 1751 1832 
f 1750 1832 1831 
f 1751 1752 1833 
f 1751 1833 1832 
f 1752 1830 1833 
f 1753 1754 1834 
f 1753 1834 1818 
f 1754 1755 1835 
f 1754 1835 1834 
f 1755 1757 1837 
f 1755 1837 1835 
f 1756 1785 1836 
f 1756 1836 1838 
f 1756 1838 1758 
f 1757 1759 1839 
f 1757 1839 1837 
f 1758 1838 1840 
f 1758 1840 1760 
f 1759 1764 1841 
f 1759 1841 1839 
f 1760 1840 1842 
f 1760 1842 1761 
f 1761 1842 1843 
f 1761 1843 1762 
f 1762 1843 1844 
f 1762 1844 1763 
f 1763 1844 1845 
f 1763 1845 1765 
f 1764 1767 1846 
f 1764 1846 1841 
f 1765 1845 1847 
f 1765 1847 1766 
f 1766 1847 1848 
f 1766 1848 1768 
f 1767 1768 1849 
f 1767 1849 1846 
f 1768 1848 1849 
f 1769 1802 1850 
f 1769 1850 1770 
f 1770 1850 1851 
f 1770 1851 1771 
f 1771 1851 1852 
f 1771 1852 1772 
f 1772 1852 1853 
f 1772 1853 1773 
f 1773 1853 1854 
f 1773 1854 1774 
f 1774 1854 1856 
f 1774 1856 1776 
f 1775 1779 1857 
f 1775 1855 1786 
f 1775 1857 1855 
f 1776 1856 1858 
f 1776 1858 1777 
f 1777 1858 1859 
f 1777 1859 1778 
f 1778 1859 1860 
f 1778 1860 1782 
f 1779 1780 1861 
f 1779 1861 1857 
f 1780 1781 1862 
f 1780 1862 1861 
f 1781 1784 1863 
f 1781 1863 1862 
f 1782 1860 1864 
f 1782 1864 1783 
f 1783 1864 1865 
f 1783 1865 1784 
f 1784 1865 1863 
f 1785 1787 1866 
f 1785 1866 1836 
f 1786 1855 1867 
f 1786 1867 1788 
f 1787 1791 1868 
f 1787 1868 1866 
f 1788 1867 1869 
f 1788 1869 1789 
f 1789 1869 1870 
f 1789 1870 1790 
f 1790 1870 1871 
f 1790 1871 1793 
f 1791 1792 1872 
f 1791 1872 1868 
f 1792 1797 1873 
f 1792 1873 1872 
f 1793 1871 1874 
f 1793 1874 1794 
f 1794 1874 1875 
f 1794 1875 1795 
f 1795 1875 1876 
f 1795 1876 1796 
f 1796 1876 1877 
f 1796 1877 1800 
f 1797 1798 1878 
f 1797 1878 1873 
f 1798 1799 1879 
f 1798 1879 1878 
f 1799 1801 1880 
f 1799 1880 1879 
f 1800 1877 1881 
f 1800 1881 1801 
f 1801 1881 1880 
f 1802 1804 1884 
f 1802 1882 1850 
f 1802 1884 1882 
f 1803 1819 1883 
f 1803 1883 1885 
f 1803 1885 1805 
f 1804 1806 1886 
f 1804 1886 1884 
f 1805 1885 1887 
f 1805 1887 1811 
f 1806 1807 1888 
f 1806 1888 1886 
f 1807 1808 1889 
f 1807 1889 1888 
f 1808 1809 1890 
f 1808 1890 1889 
f 1809 1810 1891 
f 1809 1891 1890 
f 1810 1813 1892 
f 1810 1892 1891 
f 1811 1887 1893 
f 1811 1893 1812 
f 1812 1893 1894 
f 1812 1894 1815 
f 1813 1814 1895 
f 1813 1895 1892 
f 1814 1816 1896 
f 1814 1896 1895 
f 1815 1894 1897 
f 1815 1897 1817 
f 1816 1817 1898 
f 1816 1898 1896 
f 1817 1897 1898 
f 1818 1834 1899 
f 1818 1899 1900 
f 1818 1900 1820 
f 1819 1821 1901 
f 1819 1901 1883 
f 1820 1900 1902 
f 1820 1902 1824 
f 1821 1822 1903 
f 1821 1903 1901 
f 1822 1823 1904 
f 1822 1904 1903 
f 1823 1828 1905 
f 1823 1905 1904 
f 1824 1902 1906 
f 1824 1906 1825 
f 1825 1906 1907 
f 1825 1907 1826 
f 1826 1907 1908 
f 1826 1908 1827 
f 1827 1908 1909 
f 1827 1909 1830 
f 1828 1829 1910 
f 1828 1910 1905 
f 1829 1831 1911 
f 1829 1911 1910 
f 1830 1909 1912 
f 1830 1912 1833 
f 1831 1832 1913 
f 1831 1913 1911 
f 1832 1833 1914 
f 1832 1914 1913 
f 1833 1912 1914 
f 1834 1835 1915 
f 1834 1915 1899 
f 1835 1837 1917 
f 1835 1917 1915 
f 1836 1866 1916 
f 1836 1916 1918 
f 1836 1918 1838 
f 1837 1839 1919 
f 1837 1919 1917 
f 1838 1918 1920 
f 1838 1920 1840 
f 1839 1841 1921 
f 1839 1921 1919 
f 1840 1920 1922 
f 1840 1922 1842 
f 1841 1846 1923 
f 1841 1923 1921 
f 1842 1922 1924 
f 1842 1924 1843 
f 1843 1924 1925 
f 1843 1925 1844 
f 1844 1925 1926 
f 1844 1926 1845 
f 1845 1926 1927 
f 1845 1927 1847 
f 1846 1849 1928 
f 1846 1928 1923 
f 1847 1927 1929 
f 1847 1929 1848 
f 1848 1929 1930 
f 1848 1930 1849 
f 1849 1930 1928 
f 1850 1882 1931 
f 1850 1931 1851 
f 1851 1931 1932 
f 1851 1932 1852 
f 1852 1932 1933 
f 1852 1933 1853 
f 1853 1933 1934 
f 1853 1934 1854 
f 1854 1934 1936 
f 1854 1936 1856 
f 1855 1857 1937 
f 1855 1935 1867 
f 1855 1937 1935 
f 1856 1936 1938 
f 1856 1938 1858 
f 1857 1861 1939 
f 1857 1939 1937 
f 1858 1938 1940 
f 1858 1940 1859 
f 1859 1940 1941 
f 1859 1941 1860 
f 1860 1941 1942 
f 1860 1942 1864 
f 1861 1862 1943 
f 1861 1943 1939 
f 1862 1863 1944 
f 1862 1944 1943 
f 1863 1865 1945 
f 1863 1945 1944 
f 1864 1942 1946 
f 1864 1946 1865 
f 1865 1946 1945 
f 1866 1868 1947 
f 1866 1947 1916 
f 1867 1935 1948 
f 1867 1948 1869 
f 1868 1872 1949 
f 1868 1949 1947 
f 1869 1948 1950 
f 1869 1950 1870 
f 1870 1950 1951 
f 1870 1951 1871 
f 1871 1951 1952 
f 1871 1952 1874 
f 1872 1873 1953 
f 1872 1953 1949 
f 1873 1878 1954 
f 1873 1954 1953 
f 1874 1952 1955 
f 1874 1955 1875 
f 1875 1955 1956 
f 1875 1956 1876 
f 1876 1956 1957 
f 1876 1957 1877 
f 1877 1957 1958 
f 1877 1958 1881 
f 1878 1879 1959 
f 1878 1959 1954 
f 1879 1880 1960 
f 1879 1960 1959 
f 1880 1881 1961 
f 1880 1961 1960 
f 1881 1958 1961 
f 1882 1884 1962 
f 1882 1962 1931 
f 1883 1901 1963 
f 1883 1963 1885 
f 1884 1886 1964 
f 1884 1964 1962 
f 1885 1963 1965 
f 1885 1965 1887 
f 1886 1888 1966 
f 1886 1966 1964 
f 1887 1965 1967 
f 1887 1967 1893 
f 1888 1889 1968 
f 1888 1968 1966 
f 1889 1890 1969 
f 1889 1969 1968 
f 1890 1891 1970 
f 1890 1970 1969 
f 1891 1892 1971 
f 1891 1971 1970 
f 1892 1895 1972 
f 1892 1972 1971 
f 1893 1967 1973 
f 1893 1973 1894 
f 1894 1973 1974 
f 1894 1974 1897 
f 1895 1896 1975 
f 1895 1975 1972 
f 1896 1898 1976 
f 1896 1976 1975 
f 1897 1974 1977 
f 1897 1977 1898 
f 1898 1977 1976 
f 1899 1915 1978 
f 1899 1978 1900 
f 1900 1978 1979 
f 1900 1979 1902 
f 1901 1903 1980 
f 1901 1980 1963 
f 1902 1979 1981 
f 1902 1981 1906 
f 1903 1904 1982 
f 1903 1982 1980 
f 1904 1905 1983 
f 1904 1983 1982 
f 1905 1910 1984 
f 1905 1984 1983 
f 1906 1981 1985 
f 1906 1985 1907 
f 1907 1985 1986 
f 1907 1986 1908 
f 1908 1986 1987 
f 1908 1987 1909 
f 1909 1987 1988 
f 1909 1988 1912 
f 1910 1911 1989 
f 1910 1989 1984 
f 1911 1913 1990 
f 1911 1990 1989 
f 1912 1988 1991 
f 1912 1991 1914 
f 1913 1914 1992 
f 1913 1992 1990 
f 1914 1991 1992 
f 1915 1917 1993 
f 1915 1993 1978 
f 1916 1947 1994 
f 1916 1994 1918 
f 1917 1919 1995 
f 1917 1995 1993 
f 1918 1994 1996 
f 1918 1996 1920 
f 1919 1921 1997 
f 1919 1997 1995 
f 1920 1996 1998 
f 1920 1998 1922 
f 1921 1923 1999 
f 1921 1999 1997 
f 1922 1998 2000 
f 1922 2000 1924 
f 1923 1928 2001 
f 1923 2001 1999 
f 1924 2000 2002 
f 1924 2002 1925 
f 1925 2002 2003 
f 1925 2003 1926 
f 1926 2003 2004 
f 1926 2004 1927 
f 1927 2004 2005 
f 1927 2005 1929 
f 1928 1930 2006 
f 1928 2006 2001 
f 1929 2005 2007 
f 1929 2007 1930 
f 1930 2007 2006 
f 1931 1962 2008 
f 1931 2008 1932 
f 1932 2008 2009 
f 1932 2009 1933 
f 1933 2009 2010 
f 1933 2010 1934 
f 1934 2010 2011 
f 1934 2011 1936 
f 1935 1937 2012 
f 1935 2012 1948 
f 1936 2011 2013 
f 1936 2013 1938 
f 1937 1939 2014 
f 1937 2014 2012 
f 1938 2013 2015 
f 1938 2015 1940 
f 1939 1943 2016 
f 1939 2016 2014 
f 1940 2015 2017 
f 1940 2017 1941 
f 1941 2017 2018 
f 1941 2018 1942 
f 1942 2018 2019 
f 1942 2019 1946 
f 1943 1944 2020 
f 1943 2020 2016 
f 1944 1945 2021 
f 1944 2021 2020 
f 1945 1946 2022 
f 1945 2022 2021 
f 1946 2019 2022 
f 1947 1949 2023 
f 1947 2023 1994 
f 1948 2012 2024 
f 1948 2024 1950 
f 1949 1953 2025 
f 1949 2025 2023 
f 1950 2024 2026 
f 1950 2026 1951 
f 1951 2026 2027 
f 1951 2027 1952 
f 1952 2027 2028 
f 1952 2028 1955 
f 1953 1954 2029 
f 1953 2029 2025 
f 1954 1959 2030 
f 1954 2030 2029 
f 1955 2028 2031 
f 1955 2031 1956 
f 1956 2031 2032 
f 1956 2032 1957 
f 1957 2032 2033 
f 1957 2033 1958 
f 1958 2033 2034 
f 1958 2034 1961 
f 1959 1960 2035 
f 1959 2035 2030 
f 1960 1961 2036 
f 1960 2036 2035 
f 1961 2034 2036 
f 1962 1964 2037 
f 1962 2037 2008 
f 1963 1980 2038 
f 1963 2038 1965 
f 1964 1966 2039 
f 1964 2039 2037 
f 1965 2038 2040 
f 1965 2040 1967 
f 1966 1968 2041 
f 1966 2041 2039 
f 1967 2040 2042 
f 1967 2042 1973 
f 1968 1969 2043 
f 1968 2043 2041 
f 1969 1970 2044 
f 1969 2044 2043 
f 1970 1971 2045 
f 1970 2045 2044 
f 1971 1972 2046 
f 1971 2046 2045 
f 1972 1975 2047 
f 1972 2047 2046 
f 1973 2042 2048 
f 1973 2048 1974 
f 1974 2048 2049 
f 1974 2049 1977 
f 1975 1976 2050 
f 1975 2050 2047 
f 1976 1977 2051 
f 1976 2051 2050 
f 1977 2049 2051 
f 1978 1993 2052 
f 1978 2052 1979 
f 1979 2052 2053 
f 1979 2053 1981 
f 1980 1982 2054 
f 1980 2054 2038 
f 1981 2053 2055 
f 1981 2055 1985 
f 1982 1983 2056 
f 1982 2056 2054 
f 1983 1984 2057 
f 1983 2057 2056 
f 1984 1989 2058 
f 1984 2058 2057 
f 1985 2055 2059 
f 1985 2059 1986 
f 1986 2059 2060 
f 1986 2060 1987 
f 1987 2060 2061 
f 1987 2061 1988 
f 1988 2061 2062 
f 1988 2062 1991 
f 1989 1990 2063 
f 1989 2063 2058 
f 1990 1992 2064 
f 1990 2064 2063 
f 1991 2062 2065 
f 1991 2065 1992 
f 1992 2065 2064 
f 1993 1995 2066 
f 1993 2066 2052 
f 1994 2023 2067 
f 1994 2067 1996 
f 1995 1997 2068 
f 1995 2068 2066 
f 1996 2067 2069 
f 1996 2069 1998 
f 1997 1999 2070 
f 1997 2070 2068 
f 1998 2069 2071 
f 1998 2071 2000 
f 1999 2001 2072 
f 1999 2072 2070 
f 2000 2071 2073 
f 2000 2073 2002 
f 2001 2006 2074 
f 2001 2074 2072 
f 2002 2073 2075 
f 2002 2075 2003 
f 2003 2075 2076 
f 2003 2076 2004 
f 2004 2076 2077 
f 2004 2077 2005 
f 2005 2077 2078 
f 2005 2078 2007 
f 2006 2007 2079 
f 2006 2079 2074 
f 2007 2078 2079 
f 2008 2037 2080 
f 2008 2080 2009 
f 2009 2080 2081 
f 2009 2081 2010 
f 2010 2081 2082 
f 2010 2082 2011 
f 2011 2082 2083 
f 2011 2083 2013 
f 2012 2014 2084 
f 2012 2084 2024 
f 2013 2083 2085 
f 2013 2085 2015 
f 2014 2016 2086 
f 2014 2086 2084 
f 2015 2085 2087 
f 2015 2087 2017 
f 2016 2020 2088 
f 2016 2088 2086 
f 2017 2087 2089 
f 2017 2089 2018 
f 2018 2089 2090 
f 2018 2090 2019 
f 2019 2090 2091 
f 2019 2091 2022 
f 2020 2021 2092 
f 2020 2092 2088 
f 2021 2022 2093 
f 2021 2093 2092 
f 2022 2091 2093 
f 2023 2025 2094 
f 2023 2094 2067 
f 2024 2084 2095 
f 2024 2095 2026 
f 2025 2029 2096 
f 2025 2096 2094 
f 2026 2095 2097 
f 2026 2097 2027 
f 2027 2097 2098 
f 2027 2098 2028 
f 2028 2098 2099 
f 2028 2099 2031 
f 2029 2030 2100 
f 2029 2100 2096 
f 2030 2035 2101 
f 2030 2101 2100 
f 2031 2099 2102 
f 2031 2102 2032 
f 2032 2102 2103 
f 2032 2103 2033 
f 2033 2103 2104 
f 2033 2104 2034 
f 2034 2104 2105 
f 2034 2105 2036 
f 2035 2036 2106 
f 2035 2106 2101 
f 2036 2105 2106 
f 2037 2039 2107 
f 2037 2107 2080 
f 2038 2054 2108 
f 2038 2108 2040 
f 2039 2041 2109 
f 2039 2109 2107 
f 2040 2108 2110 
f 2040 2110 2042 
f 2041 2043 2111 
f 2041 2111 2109 
f 2042 2110 2112 
f 2042 2112 2048 
f 2043 2044 2113 
f 2043 2113 2111 
f 2044 2045 2114 
f 2044 2114 2113 
f 2045 2046 2115 
f 2045 2115 2114 
f 2046 2047 2116 
f 2046 2116 2115 
f 2047 2050 2117 
f 2047 2117 2116 
f 2048 2112 2118 
f 2048 2118 2049 
f 2049 2118 2119 
f 2049 2119 2051 
f 2050 2051 2120 
f 2050 2120 2117 
f 2051 2119 2120 
f 2052 2066 2121 
f 2052 2121 2053 
f 2053 2121 2122 
f 2053 2122 2055 
f 2054 2056 2123 
f 2054 2123 2108 
f 2055 2122 2124 
f 2055 2124 2059 
f 2056 2057 2125 
f 2056 2125 2123 
f 2057 2058 2126 
f 2057 2126 2125 
f 2058 2063 2127 
f 2058 2127 2126 
f 2059 2124 2128 
f 2059 2128 2060 
f 2060 2128 2129 
f 2060 2129 2061 
f 2061 2129 2130 
f 2061 2130 2062 
f 2062 2130 2131 
f 2062 2131 2065 
f 2063 2064 2132 
f 2063 2132 2127 
f 2064 2065 2133 
f 2064 2133 2132 
f 2065 2131 2133 
f 2066 2068 2134 
f 2066 2134 2121 
f 2067 2094 2135 
f 2067 2135 2069 
f 2068 2070 2136 
f 2068 2136 2134 
f 2069 2135 2137 
f 2069 2137 2071 
f 2070 2072 2138 
f 2070 2138 2136 
f 2071 2137 2139 
f 2071 2139 2073 
f 2072 2074 2140 
f 2072 2140 2138 
f 2073 2139 2141 
f 2073 2141 2075 
f 2074 2079 2142 
f 2074 2142 2140 
f 2075 2141 2143 
f 2075 2143 2076 
f 2076 2143 2144 
f 2076 2144 2077 
f 2077 2144 2145 
f 2077 2145 2078 
f 2078 2145 2146 
f 2078 2146 2079 
f 2079 2146 2142 
f 2080 2107 2147 
f 2080 2147 2081 
f 2081 2147 2148 
f 2081 2148 2082 
f 2082 2148 2149 
f 2082 2149 2083 
f 2083 2149 2150 
f 2083 2150 2085 
f 2084 2086 2151 
f 2084 2151 2095 
f 2085 2150 2152 
f 2085 2152 2087 
f 2086 2088 2153 
f 2086 2153 2151 
f 2087 2152 2154 
f 2087 2154 2089 
f 2088 2092 2155 
f 2088 2155 2153 
f 2089 2154 2156 
f 2089 2156 2090 
f 2090 2156 2157 
f 2090 2157 2091 
f 2091 2157 2158 
f 2091 2158 2093 
f 2092 2093 2159 
f 2092 2159 2155 
f 2093 2158 2159 
f 2094 2096 2160 
f 2094 2160 2135 
f 2095 2151 2161 
f 2095 2161 2097 
f 2096 2100 2162 
f 2096 2162 2160 
f 2097 2161 2163 
f 2097 2163 2098 
f 2098 2163 2164 
f 2098 2164 2099 
f 2099 2164 2165 
f 2099 2165 2102 
f 2100 2101 2166 
f 2100 2166 2162 
f 2101 2106 2167 
f 2101 2167 2166 
f 2102 2165 2168 
f 2102 2168 2103 
f 2103 2168 2169 
f 2103 2169 2104 
f 2104 2169 2170 
f 2104 2170 2105 
f 2105 2170 2171 
f 2105 2171 2106 
f 2106 2171 2167 
f 2107 2109 2172 
f 2107 2172 2147 
f 2108 2123 2173 
f 2108 2173 2110 
f 2109 2111 2174 
f 2109 2174 2172 
f 2110 2173 2175 
f 2110 2175 2112 
f 2111 2113 2176 
f 2111 2176 2174 
f 2112 2175 2177 
f 2112 2177 2118 
f 2113 2114 2178 
f 2113 2178 2176 
f 2114 2115 2179 
f 2114 2179 2178 
f 2115 2116 2180 
f 2115 2180 2179 
f 2116 2117 2181 
f 2116 2181 2180 
f 2117 2120 2182 
f 2117 2182 2181 
f 2118 2177 2183 
f 2118 2183 2119 
f 2119 2183 2184 
f 2119 2184 2120 
f 2120 2184 2182 
f 2121 2134 2185 
f 2121 2185 2122 
f 2122 2185 2186 
f 2122 2186 2124 
f 2123 2125 2187 
f 2123 2187 2173 
f 2124 2186 2188 
f 2124 2188 2128 
f 2125 2126 2189 
f 2125 2189 2187 
f 2126 2127 2190 
f 2126 2190 2189 
f 2127 2132 2191 
f 2127 2191 2190 
f 2128 2188 2192 
f 2128 2192 2129 
f 2129 2192 2193 
f 2129 2193 2130 
f 2130 2193 2194 
f 2130 2194 2131 
f 2131 2194 2195 
f 2131 2195 2133 
f 2132 2133 2196 
f 2132 2196 2191 
f 2133 2195 2196 
f 2134 2136 2197 
f 2134 2197 2185 
f 2135 2160 2198 
f 2135 2198 2137 
f 2136 2138 2199 
f 2136 2199 2197 
f 2137 2198 2200 
f 2137 2200 2139 
f 2138 2140 2201 
f 2138 2201 2199 
f 2139 2200 2202 
f 2139 2202 2141 
f 2140 2142 2203 
f 2140 2203 2201 
f 2141 2202 2204 
f 2141 2204 2143 
f 2142 2146 2205 
f 2142 2205 2203 
f 2143 2204 2206 
f 2143 2206 2144 
f 2144 2206 2207 
f 2144 2207 2145 
f 2145 2207 2208 
f 2145 2208 2146 
f 2146 2208 2205 
f 2147 2172 2209 
f 2147 2209 2148 
f 2148 2209 2210 
f 2148 2210 2149 
f 2149 2210 2211 
f 2149 2211 2150 
f 2150 2211 2212 
f 2150 2212 2152 
f 2151 2153 2213 
f 2151 2213 2161 
f 2152 2212 2214 
f 2152 2214 2154 
f 2153 2155 2215 
f 2153 2215 2213 
f 2154 2214 2216 
f 2154 2216 2156 
f 2155 2159 2217 
f 2155 2217 2215 
f 2156 2216 2218 
f 2156 2218 2157 
f 2157 2218 2219 
f 2157 2219 2158 
f 2158 2219 2220 
f 2158 2220 2159 
f 2159 2220 2217 
f 2160 2162 2221 
f 2160 2221 2198 
f 2161 2213 2222 
f 2161 2222 2163 
f 2162 2166 2223 
f 2162 2223 2221 
f 2163 2222 2224 
f 2163 2224 2164 
f 2164 2224 2225 
f 2164 2225 2165 
f 2165 2225 2226 
f 2165 2226 2168 
f 2166 2167 2227 
f 2166 2227 2223 
f 2167 2171 2228 
f 2167 2228 2227 
f 2168 2226 2229 
f 2168 2229 2169 
f 2169 2229 2230 
f 2169 2230 2170 
f 2170 2230 2231 
f 2170 2231 2171 
f 2171 2231 2228 
f 2172 2174 2232 
f 2172 2232 2209 
f 2173 2187 2233 
f 2173 2233 2175 
f 2174 2176 2234 
f 2174 2234 2232 
f 2175 2233 2235 
f 2175 2235 2177 
f 2176 2178 2236 
f 2176 2236 2234 
f 2177 2235 2237 
f 2177 2237 2183 
f 2178 2179 2238 
f 2178 2238 2236 
f 2179 2180 2239 
f 2179 2239 2238 
f 2180 2181 2240 
f 2180 2240 2239 
f 2181 2182 2241 
f 2181 2241 2240 
f 2182 2184 2242 
f 2182 2242 2241 
f 2183 2237 2243 
f 2183 2243 2184 
f 2184 2243 2242 
f 2185 2197 2244 
f 2185 2244 2186 
f 2186 2244 2245 
f 2186 2245 2188 
f 2187 2189 2246 
f 2187 2246 2233 
f 2188 2245 2247 
f 2188 2247 2192 
f 2189 2190 2248 
f 2189 2248 2246 
f 2190 2191 2249 
f 2190 2249 2248 
f 2191 2196 2250 
f 2191 2250 2249 
f 2192 2247 2251 
f 2192 2251 2193 
f 2193 2251 2252 
f 2193 2252 2194 
f 2194 2252 2253 
f 2194 2253 2195 
f 2195 2253 2254 
f 2195 2254 2196 
f 2196 2254 2250 
f 2197 2199 2255 
f 2197 2255 2244 
f 2198 2221 2256 
f 2198 2256 2200 
f 2199 2201 2257 
f 2199 2257 2255 
f 2200 2256 2258 
f 2200 2258 2202 
f 2201 2203 2259 
f 2201 2259 2257 
f 2202 2258 2260 
f 2202 2260 2204 
f 2203 2205 2261 
f 2203 2261 2259 
f 2204 2260 2262 
f 2204 2262 2206 
f 2205 2208 2263 
f 2205 2263 2261 
f 2206 2262 2264 
f 2206 2264 2207 
f 2207 2264 2265 
f 2207 2265 2208 
f 2208 2265 2263 
f 2209 2232 2266 
f 2209 2266 2210 
f 2210 2266 2267 
f 2210 2267 2211 
f 2211 2267 2268 
f 2211 2268 2212 
f 2212 2268 2269 
f 2212 2269 2214 
f 2213 2215 2270 
f 2213 2270 2222 
f 2214 2269 2271 
f 2214 2271 2216 
f 2215 2217 2272 
f 2215 2272 2270 
f 2216 2271 2273 
f 2216 2273 2218 
f 2217 2220 2274 
f 2217 2274 2272 
f 2218 2273 2275 
f 2218 2275 2219 
f 2219 2275 2276 
f 2219 2276 2220 
f 2220 2276 2274 
f 2221 2223 2277 
f 2221 2277 2256 
f 2222 2270 2278 
f 2222 2278 2224 
f 2223 2227 2279 
f 2223 2279 2277 
f 2224 2278 2280 
f 2224 2280 2225 
f 2225 2280 2281 
f 2225 2281 2226 
f 2226 2281 2282 
f 2226 2282 2229 
f 2227 2228 2283 
f 2227 2283 2279 
f 2228 2231 2284 
f 2228 2284 2283 
f 2229 2282 2285 
f 2229 2285 2230 
f 2230 2285 2286 
f 2230 2286 2231 
f 2231 2286 2284 
f 2232 2234 2287 
f 2232 2287 2266 
f 2233 2246 2288 
f 2233 2288 2235 
f 2234 2236 2289 
f 2234 2289 2287 
f 2235 2288 2290 
f 2235 2290 2237 
f 2236 2238 2291 
f 2236 2291 2289 
f 2237 2290 2292 
f 2237 2292 2243 
f 2238 2239 2293 
f 2238 2293 2291 
f 2239 2240 2294 
f 2239 2294 2293 
f 2240 2241 2295 
f 2240 2295 2294 
f 2241 2242 2296 
f 2241 2296 2295 
f 2242 2243 2297 
f 2242 2297 2296 
f 2243 2292 2297 
f 2244 2255 2298 
f 2244 2298 2245 
f 2245 2298 2299 
f 2245 2299 2247 
f 2246 2248 2300 
f 2246 2300 2288 
f 2247 2299 2301 
f 2247 2301 2251 
f 2248 2249 2302 
f 2248 2302 2300 
f 2249 2250 2303 
f 2249 2303 2302 
f 2250 2254 2304 
f 2250 2304 2303 
f 2251 2301 2305 
f 2251 2305 2252 
f 2252 2305 2306 
f 2252 2306 2253 
f 2253 2306 2307 
f 2253 2307 2254 
f 2254 2307 2304 
f 2255 2257 2308 
f 2255 2308 2298 
f 2256 2277 2309 
f 2256 2309 2258 
f 2257 2259 2310 
f 2257 2310 2308 
f 2258 2309 2311 
f 2258 2311 2260 
f 2259 2261 2312 
f 2259 2312 2310 
f 2260 2311 2313 
f 2260 2313 2262 
f 2261 2263 2314 
f 2261 2314 2312 
f 2262 2313 2315 
f 2262 2315 2264 
f 2263 2265 2316 
f 2263 2316 2314 
f 2264 2315 2317 
f 2264 2317 2265 
f 2265 2317 2316 
f 2266 2287 2318 
f 2266 2318 2267 
f 2267 2318 2319 
f 2267 2319 2268 
f 2268 2319 2320 
f 2268 2320 2269 
f 2269 2320 2321 
f 2269 2321 2271 
f 2270 2272 2322 
f 2270 2322 2278 
f 2271 2321 2323 
f 2271 2323 2273 
f 2272 2274 2324 
f 2272 2324 2322 
f 2273 2323 2325 
f 2273 2325 2275 
f 2274 2276 2326 
f 2274 2326 2324 
f 2275 2325 2327 
f 2275 2327 2276 
f 2276 2327 2326 
f 2277 2279 2328 
f 2277 2328 2309 
f 2278 2322 2329 
f 2278 2329 2280 
f 2279 2283 2330 
f 2279 2330 2328 
f 2280 2329 2331 
f 2280 2331 2281 
f 2281 2331 2332 
f 2281 2332 2282 
f 2282 2332 2333 
f 2282 2333 2285 
f 2283 2284 2334 
f 2283 2334 2330 
f 2284 2286 2335 
f 2284 2335 2334 
f 2285 2333 2336 
f 2285 2336 2286 
f 2286 2336 2335 
f 2287 2289 2337 
f 2287 2337 2318 
f 2288 2300 2338 
f 2288 2338 2290 
f 2289 2291 2339 
f 2289 2339 2337 
f 2290 2338 2340 
f 2290 2340 2292 
f 2291 2293 2341 
f 2291 2341 2339 
f 2292 2340 2342 
f 2292 2342 2297 
f 2293 2294 2343 
f 2293 2343 2341 
f 2294 2295 2344 
f 2294 2344 2343 
f 2295 2296 2345 
f 2295 2345 2344 
f 2296 2297 2346 
f 2296 2346 2345 
f 2297 2342 2346 
f 2298 2308 2347 
f 2298 2347 2299 
f 2299 2347 2348 
f 2299 2348 2301 
f 2300 2302 2349 
f 2300 2349 2338 
f 2301 2348 2350 
f 2301 2350 2305 
f 2302 2303 2351 
f 2302 2351 2349 
f 2303 2304 2352 
f 2303 2352 2351 
f 2304 2307 2353 
f 2304 2353 2352 
f 2305 2350 2354 
f 2305 2354 2306 
f 2306 2354 2355 
f 2306 2355 2307 
f 2307 2355 2353 
f 2308 2310 2356 
f 2308 2356 2347 
f 2309 2328 2357 
f 2309 2357 2311 
f 2310 2312 2358 
f 2310 2358 2356 
f 2311 2357 2359 
f 2311 2359 2313 
f 2312 2314 2360 
f 2312 2360 2358 
f 2313 2359 2361 
f 2313 2361 2315 
f 2314 2316 2362 
f 2314 2362 2360 
f 2315 2361 2363 
f 2315 2363 2317 
f 2316 2317 2364 
f 2316 2364 2362 
f 2317 2363 2364 
f 2318 2337 2365 
f 2318 2365 2319 
f 2319 2365 2366 
f 2319 2366 2320 
f 2320 2366 2367 
f 2320 2367 2321 
f 2321 2367 2368 
f 2321 2368 2323 
f 2322 2324 2369 
f 2322 2369 2329 
f 2323 2368 2370 
f 2323 2370 2325 
f 2324 2326 2371 
f 2324 2371 2369 
f 2325 2370 2372 
f 2325 2372 2327 
f 2326 2327 2373 
f 2326 2373 2371 
f 2327 2372 2373 
f 2328 2330 2374 
f 2328 2374 2357 
f 2329 2369 2375 
f 2329 2375 2331 
f 2330 2334 2376 
f 2330 2376 2374 
f 2331 2375 2377 
f 2331 2377 2332 
f 2332 2377 2378 
f 2332 2378 2333 
f 2333 2378 2379 
f 2333 2379 2336 
f 2334 2335 2380 
f 2334 2380 2376 
f 2335 2336 2381 
f 2335 2381 2380 
f 2336 2379 2381 
f 2337 2339 2382 
f 2337 2382 2365 
f 2338 2349 2383 
f 2338 2383 2340 
f 2339 2341 2384 
f 2339 2384 2382 
f 2340 2383 2385 
f 2340 2385 2342 
f 2341 2343 2386 
f 2341 2386 2384 
f 2342 2385 2387 
f 2342 2387 2346 
f 2343 2344 2388 
f 2343 2388 2386 
f 2344 2345 2389 
f 2344 2389 2388 
f 2345 2346 2390 
f 2345 2390 2389 
f 2346 2387 2390 
f 2347 2356 2391 
f 2347 2391 2348 
f 2348 2391 2392 
f 2348 2392 2350 
f 2349 2351 2393 
f 2349 2393 2383 
f 2350 2392 2394 
f 2350 2394 2354 
f 2351 2352 2395 
f 2351 2395 2393 
f 2352 2353 2396 
f 2352 2396 2395 
f 2353 2355 2397 
f 2353 2397 2396 
f 2354 2394 2398 
f 2354 2398 2355 
f 2355 2398 2397 
f 2356 2358 2399 
f 2356 2399 2391 
f 2357 2374 2400 
f 2357 2400 2359 
f 2358 2360 2401 
f 2358 2401 2399 
f 2359 2400 2402 
f 2359 2402 2361 
f 2360 2362 2403 
f 2360 2403 2401 
f 2361 2402 2404 
f 2361 2404 2363 
f 2362 2364 2405 
f 2362 2405 2403 
f 2363 2404 2406 
f 2363 2406 2364 
f 2364 2406 2405 
f 2365 2382 2407 
f 2365 2407 2366 
f 2366 2407 2408 
f 2366 2408 2367 
f 2367 2408 2409 
f 2367 2409 2368 
f 2368 2409 2410 
f 2368 2410 2370 
f 2369 2371 2411 
f 2369 2411 2375 
f 2370 2410 2412 
f 2370 2412 2372 
f 2371 2373 2413 
f 2371 2413 2411 
f 2372 2412 2414 
f 2372 2414 2373 
f 2373 2414 2413 
f 2374 2376 2415 
f 2374 2415 2400 
f 2375 2411 2416 
f 2375 2416 2377 
f 2376 2380 2417 
f 2376 2417 2415 
f 2377 2416 2418 
f 2377 2418 2378 
f 2378 2418 2419 
f 2378 2419 2379 
f 2379 2419 2420 
f 2379 2420 2381 
f 2380 2381 2421 
f 2380 2421 2417 
f 2381 2420 2421 
f 2382 2384 2422 
f 2382 2422 2407 
f 2383 2393 2423 
f 2383 2423 2385 
f 2384 2386 2424 
f 2384 2424 2422 
f 2385 2423 2425 
f 2385 2425 2387 
f 2386 2388 2426 
f 2386 2426 2424 
f 2387 2425 2427 
f 2387 2427 2390 
f 2388 2389 2428 
f 2388 2428 2426 
f 2389 2390 2429 
f 2389 2429 2428 
f 2390 2427 2429 
f 2391 2399 2430 
f 2391 2430 2392 
f 2392 2430 2431 
f 2392 2431 2394 
f 2393 2395 2432 
f 2393 2432 2423 
f 2394 2431 2433 
f 2394 2433 2398 
f 2395 2396 2434 
f 2395 2434 2432 
f 2396 2397 2435 
f 2396 2435 2434 
f 2397 2398 2436 
f 2397 2436 2435 
f 2398 2433 2436 
f 2399 2401 2437 
f 2399 2437 2430 
f 2400 2415 2438 
f 2400 2438 2402 
f 2401 2403 2439 
f 2401 2439 2437 
f 2402 2438 2440 
f 2402 2440 2404 
f 2403 2405 2441 
f 2403 2441 2439 
f 2404 2440 2442 
f 2404 2442 2406 
f 2405 2406 2443 
f 2405 2443 2441 
f 2406 2442 2443 
f 2407 2422 2444 
f 2407 2444 2408 
f 2408 2444 2445 
f 2408 2445 2409 
f 2409 2445 2446 
f 2409 2446 2410 
f 2410 2446 2447 
f 2410 2447 2412 
f 2411 2413 2448 
f 2411 2448 2416 
f 2412 2447 2449 
f 2412 2449 2414 
f 2413 2414 2450 
f 2413 2450 2448 
f 2414 2449 2450 
f 2415 2417 2451 
f 2415 2451 2438 
f 2416 2448 2452 
f 2416 2452 2418 
f 2417 2421 2453 
f 2417 2453 2451 
f 2418 2452 2454 
f 2418 2454 2419 
f 2419 2454 2455 
f 2419 2455 2420 
f 2420 2455 2456 
f 2420 2456 2421 
f 2421 2456 2453 
f 2422 2424 2457 
f 2422 2457 2444 
f 2423 2432 2458 
f 2423 2458 2425 
f 2424 2426 2459 
f 2424 2459 2457 
f 2425 2458 2460 
f 2425 2460 2427 
f 2426 2428 2461 
f 2426 2461 2459 
f 2427 2460 2462 
f 2427 2462 2429 
f 2428 2429 2463 
f 2428 2463 2461 
f 2429 2462 2463 
f 2430 2437 2464 
f 2430 2464 2431 
f 2431 2464 2465 
f 2431 2465 2433 
f 2432 2434 2466 
f 2432 2466 2458 
f 2433 2465 2467 
f 2433 2467 2436 
f 2434 2435 2468 
f 2434 2468 2466 
f 2435 2436 2469 
f 2435 2469 2468 
f 2436 2467 2469 
f 2437 2439 2470 
f 2437 2470 2464 
f 2438 2451 2471 
f 2438 2471 2440 
f 2439 2441 2472 
f 2439 2472 2470 
f 2440 2471 2473 
f 2440 2473 2442 
f 2441 2443 2474 
f 2441 2474 2472 
f 2442 2473 2475 
f 2442 2475 2443 
f 2443 2475 2474 
f 2444 2457 2476 
f 2444 2476 2445 
f 2445 2476 2477 
f 2445 2477 2446 
f 2446 2477 2478 
f 2446 2478 2447 
f 2447 2478 2479 
f 2447 2479 2449 
f 2448 2450 2480 
f 2448 2480 2452 
f 2449 2479 2481 
f 2449 2481 2450 
f 2450 2481 2480 
f 2451 2453 2482 
f 2451 2482 2471 
f 2452 2480 2483 
f 2452 2483 2454 
f 2453 2456 2484 
f 2453 2484 2482 
f 2454 2483 2485 
f 2454 2485 2455 
f 2455 2485 2486 
f 2455 2486 2456 
f 2456 2486 2484 
f 2457 2459 2487 
f 2457 2487 2476 
f 2458 2466 2488 
f 2458 2488 2460 
f 2459 2461 2489 
f 2459 2489 2487 
f 2460 2488 2490 
f 2460 2490 2462 
f 2461 2463 2491 
f 2461 2491 2489 
f 2462 2490 2492 
f 2462 2492 2463 
f 2463 2492 2491 
f 2464 2470 2493 
f 2464 2493 2465 
f 2465 2493 2494 
f 2465 2494 2467 
f 2466 2468 2495 
f 2466 2495 2488 
f 2467 2494 2496 
f 2467 2496 2469 
f 2468 2469 2497 
f 2468 2497 2495 
f 2469 2496 2497 
f 2470 2472 2498 
f 2470 2498 2493 
f 2471 2482 2499 
f 2471 2499 2473 
f 2472 2474 2500 
f 2472 2500 2498 
f 2473 2499 2501 
f 2473 2501 2475 
f 2474 2475 2502 
f 2474 2502 2500 
f 2475 2501 2502 
f 2476 2487 2503 
f 2476 2503 2477 
f 2477 2503 2504 
f 2477 2504 2478 
f 2478 2504 2505 
f 2478 2505 2479 
f 2479 2505 2506 
f 2479 2506 2481 
f 2480 2481 2507 
f 2480 2507 2483 
f 2481 2506 2507 
f 2482 2484 2508 
f 2482 2508 2499 
f 2483 2507 2509 
f 2483 2509 2485 
f 2484 2486 2510 
f 2484 2510 2508 
f 2485 2509 2511 
f 2485 2511 2486 
f 2486 2511 2510 
f 2487 2489 2512 
f 2487 2512 2503 
f 2488 2495 2513 
f 2488 2513 2490 
f 2489 2491 2514 
f 2489 2514 2512 
f 2490 2513 2515 
f 2490 2515 2492 
f 2491 2492 2516 
f 2491 2516 2514 
f 2492 2515 2516 
f 2493 2498 2517 
f 2493 2517 2494 
f 2494 2517 2518 
f 2494 2518 2496 
f 2495 2497 2519 
f 2495 2519 2513 
f 2496 2518 2520 
f 2496 2520 2497 
f 2497 2520 2519 
f 2498 2500 2521 
f 2498 2521 2517 
f 2499 2508 2522 
f 2499 2522 2501 
f 2500 2502 2523 
f 2500 2523 2521 
f 2501 2522 2524 
f 2501 2524 2502 
f 2502 2524 2523 
f 2503 2512 2525 
f 2503 2525 2504 
f 2504 2525 2526 
f 2504 2526 2505 
f 2505 2526 2527 
f 2505 2527 2506 
f 2506 2527 2528 
f 2506 2528 2507 
f 2507 2528 2509 
f 2508 2510 2529 
f 2508 2529 2522 
f 2509 2528 2530 
f 2509 2530 2511 
f 2510 2511 2531 
f 2510 2531 2529 
f 2511 2530 2531 
f 2512 2514 2532 
f 2512 2532 2525 
f 2513 2519 2533 
f 2513 2533 2515 
f 2514 2516 2534 
f 2514 2534 2532 
f 2515 2533 2535 
f 2515 2535 2516 
f 2516 2535 2534 
f 2517 2521 2536 
f 2517 2536 2518 
f 2518 2536 2537 
f 2518 2537 2520 
f 2519 2520 2538 
f 2519 2538 2533 
f 2520 2537 2538 
f 2521 2523 2539 
f 2521 2539 2536 
f 2522 2529 2540 
f 2522 2540 2524 
f 2523 2524 2541 
f 2523 2541 2539 
f 2524 2540 2541 
f 2525 2532 2542 
f 2525 2542 2526 
f 2526 2542 2543 
f 2526 2543 2527 
f 2527 2543 2544 
f 2527 2544 2528 
f 2528 2544 2530 
f 2529 2531 2545 
f 2529 2545 2540 
f 2530 2544 2546 
f 2530 2546 2531 
f 2531 2546 2545 
f 2532 2534 2547 
f 2532 2547 2542 
f 2533 2538 2548 
f 2533 2548 2535 
f 2534 2535 2549 
f 2534 2549 2547 
f 2535 2548 2549 
f 2536 2539 2550 
f 2536 2550 2537 
f 2537 2550 2551 
f 2537 2551 2538 
f 2538 2551 2548 
f 2539 2541 2552 
f 2539 2552 2550 
f 2540 2545 2553 
f 2540 2553 2541 
f 2541 2553 2552 
f 2542 2547 2554 
f 2542 2554 2543 
f 2543 2554 2555 
f 2543 2555 2544 
f 2544 2555 2546 
f 2545 2546 2556 
f 2545 2556 2553 
f 2546 2555 2556 
f 2547 2549 2557 
f 2547 2557 2554 
f 2548 2551 2558 
f 2548 2558 2549 
f 2549 2558 2557 
f 2550 2552 2559 
f 2550 2559 2551 
f 2551 2559 2558 
f 2552 2553 2560 
f 2552 2560 2559 
f 2553 2556 2560 
f 2554 2557 2561 
f 2554 2561 2555 
f 2555 2561 2556 
f 2556 2561 2560 
f 2557 2558 2562 
f 2557 2562 2561 
f 2558 2559 2562 
f 2559 2560 2562 
f 2560 2561 2562 
