# Supplementary material for: Immersed Boundary Models for Quantifying Flow-Induced Mechanical Stimuli on Stem Cells Seeded on 3D Scaffolds in Perfusion Bioreactors
Source: PLoS Comput Biol. 2016 Sep 22;12(9):e1005108. doi: 10.1371/journal.pcbi.1005108 (PMC5033382; doi:10.1371/journal.pcbi.1005108)
Supplement: S2 Data — Python scripts used for simulating the Immersed Boundary interactions using Mpacts, and FreeFEM++ scripts for computing the solution for Stokes’ flow. The geometries of the cells in the various configurations (A, F, T, B) are provided as.obj files. (ZIP) [file pcbi.1005108.s011.zip › OneStruts/polar_perp1/spread_cell_mesh.obj]

# Wavefront OBJ file created with PYDEM
v 5.76867581481346e-06 0.000104059973770881 3.33320070574354e-08
v 5.86398995076824e-06 0.000103965363069968 9.03773523953789e-07
v 6.06357373229165e-06 0.000103780949817703 3.29428339563554e-08
v 5.83547635257982e-06 0.000103978224154645 -8.36078551926151e-07
v 5.53373255647194e-06 0.000104254402573317 5.73924317430136e-07
v 5.51576066092181e-06 0.000104262787533962 -5.07332907401731e-07
v 6.14321315751095e-06 0.000103702591236593 9.51334323121892e-07
v 5.94067329248779e-06 0.000103852154855302 1.83689641126318e-06
v 5.63206924789227e-06 0.000104135493629052 1.51355905686845e-06
v 6.32850562288531e-06 0.000103514213359266 2.94884747451773e-08
v 6.1124488769826e-06 0.000103716231902561 -8.8612077218716e-07
v 5.87837450592711e-06 0.000103880821837232 -1.76640306250047e-06
v 5.58003062219146e-06 0.000104160240748423 -1.44323321291709e-06
v 5.29755490669595e-06 0.000104405105368322 1.1495484501213e-06
v 5.29299457422837e-06 0.000104433840324779 3.15712729665819e-08
v 5.25737556686415e-06 0.000104424476677152 -1.08342757118692e-06
v 6.40615156019493e-06 0.000103439367948333 9.80882364865356e-07
v 6.21410044772786e-06 0.000103595352689667 1.9090082551531e-06
v 6.000840133598e-06 0.000103713292742183 2.80211794803855e-06
v 5.70681448545733e-06 0.000103994554737818 2.48245045607363e-06
v 5.38779291294255e-06 0.000104270872802062 2.12532076970346e-06
v 6.57333359336022e-06 0.000103251954659824 2.25386995149649e-08
v 6.37363136726081e-06 0.000103453303527396 -9.25088374407806e-07
v 6.14915391621253e-06 0.000103624295932985 -1.84311023814997e-06
v 5.90239766529311e-06 0.000103758753841907 -2.72614401803656e-06
v 5.61801915485756e-06 0.000104036975432295 -2.4053633557669e-06
v 5.30977957061859e-06 0.000104308832237825 -2.0525075316216e-06
v 5.04820966977868e-06 0.000104525668035925 1.7296069905417e-06
v 5.05218511842476e-06 0.000104577987790111 5.96555368427612e-07
v 5.0307563163915e-06 0.000104588330841589 -5.38435289317498e-07
v 4.9832139233267e-06 0.000104557243515087 -1.66560845791227e-06
v 6.6478139390396e-06 0.000103177857257446 9.99660823419337e-07
v 6.47118426194316e-06 0.000103337233065677 1.95565890186917e-06
v 6.26824612337249e-06 0.000103460648626997 2.8842038436697e-06
v 6.04617878063526e-06 0.000103545590901126 3.78876690948516e-06
v 5.76355622723712e-06 0.000103828748341161 3.4666245155738e-06
v 5.46066966712541e-06 0.000104106898802163 3.11307481552474e-06
v 5.13503162011608e-06 0.000104374658114572 2.72573120569142e-06
v 6.79778400926151e-06 0.000102988964952304 1.1994597471683e-08
v 6.61372338053273e-06 0.000103191911095301 -9.6082770578923e-07
v 6.40388627701036e-06 0.000103366007187786 -1.90199899113667e-06
v 6.16736843132626e-06 0.000103505577207858 -2.8154480373751e-06
v 5.91017511068282e-06 0.000103608481550267 -3.70415509401268e-06
v 5.6363976978603e-06 0.000103889724081049 -3.37920649862027e-06
v 5.34315024909361e-06 0.00010416440236356 -3.02948416901598e-06
v 5.02885990421249e-06 0.000104426736691006 -2.65161936795725e-06
v 4.78519364355516e-06 0.000104621456279391 2.30255901420604e-06
v 4.79851549890224e-06 0.000104695499598451 1.16198775776843e-06
v 4.78921391037087e-06 0.000104726059005632 2.37958203289057e-08
v 4.75321095896224e-06 0.000104717222816654 -1.11132363334125e-06
v 4.69303521433971e-06 0.000104665967621521 -2.24304448606999e-06
v 6.87861483938489e-06 0.00010289666214579 1.01373047657475e-06
v 6.71867368105071e-06 0.000103061379791962 1.9998050240819e-06
v 6.52649991615957e-06 0.000103193972513901 2.96491918877978e-06
v 6.31073656808972e-06 0.000103286940136985 3.90546588791622e-06
v 6.07326126879535e-06 0.00010335090165182 4.79396917747498e-06
v 5.80152099611352e-06 0.000103631951425827 4.49950415562781e-06
v 5.50831561973028e-06 0.000103917076731076 4.14277578963118e-06
v 5.19084082393401e-06 0.000104197202749746 3.75313987574647e-06
v 4.85374296064002e-06 0.000104460405256275 3.33405873150134e-06
v 6.99902030342285e-06 0.000102719153903195 -2.58703323788966e-09
v 6.84304873215017e-06 0.000102910757571892 -9.99626976780734e-07
v 6.64879743422937e-06 0.000103089876246483 -1.96633609394506e-06
v 6.42247201166892e-06 0.000103238153697532 -2.91153224514071e-06
v 6.17178412999378e-06 0.000103348630597985 -3.831019149401e-06
v 5.89829072891354e-06 0.000103432141400754 -4.69724611806002e-06
v 5.63405574467989e-06 0.0001037125090473 -4.39779157273091e-06
v 5.34960773866546e-06 0.000103995083716831 -4.04400900977106e-06
v 5.04197380210345e-06 0.000104270749594961 -3.66419871032943e-06
v 4.71664005492052e-06 0.00010452729544936 -3.26080766417273e-06
v 4.5108646758054e-06 0.000104694213650951 2.86680701731767e-06
v 4.51397696191666e-06 0.000104798038072179 1.73304247401914e-06
v 4.51641188057648e-06 0.000104849199964735 5.89177228947149e-07
v 4.49263943557371e-06 0.000104860369792031 -5.55300130322169e-07
v 4.44185033870624e-06 0.000104832017672439 -1.6930144630325e-06
v 4.38919733973131e-06 0.000104751903422406 -2.81440919125393e-06
v 7.07047884622976e-06 0.000102619621802533 1.01641484294737e-06
v 6.93909606560301e-06 0.000102776096550763 2.02828359759674e-06
v 6.76477817805147e-06 0.000102915771686972 3.02199702388018e-06
v 6.55758997379969e-06 0.000103022469378336 3.99248631420334e-06
v 6.32872305113952e-06 0.000103092488949781 4.9159351864817e-06
v 6.08268991101731e-06 0.000103125385717853 5.81604229936537e-06
v 5.82261455657265e-06 0.000103410611663875 5.51985598163336e-06
v 5.54396562712779e-06 0.000103693387941013 5.18684337317584e-06
v 5.2373030996463e-06 0.000103982555780254 4.79792794939587e-06
v 4.91044541224754e-06 0.000104260897661609 4.37294534009347e-06
v 4.57796790372716e-06 0.000104514952443502 3.91024126944163e-06
v 7.17008662613003e-06 0.000102439291922966 -2.13122364258234e-08
v 7.03369702271543e-06 0.000102633923985652 -1.03585170806295e-06
v 6.86679191111662e-06 0.000102804520534978 -2.02388746456628e-06
v 6.6575429974123e-06 0.000102959211107805 -2.99304939594063e-06
v 6.41531961241263e-06 0.00010308263345484 -3.93749891286849e-06
v 6.15088250096384e-06 0.000103171657795849 -4.83305824358723e-06
v 5.8672800089145e-06 0.000103226206336974 -5.70353487630645e-06
v 5.61406537497575e-06 0.00010351193255177 -5.39963001038929e-06
v 5.34251620519733e-06 0.000103793342202609 -5.06803884519901e-06
v 5.04433753733107e-06 0.000104078824267303 -4.68876501209301e-06
v 4.72752856769685e-06 0.000104351131841718 -4.28032574849751e-06
v 4.40805679096497e-06 0.000104596470639517 -3.83996279594982e-06
v 4.22581305904154e-06 0.000104746881970685 3.41600074062438e-06
v 4.23534810273861e-06 0.000104871689637129 2.28209252899646e-06
v 4.22922122351006e-06 0.000104951028132795 1.15143498010071e-06
v 4.21577757179891e-06 0.000104983228992879 6.78308088777814e-09
v 4.17921931914596e-06 0.000104973794894746 -1.13478522336752e-06
v 4.13437791055963e-06 0.000104917752965649 -2.25578260178723e-06
v 4.07213027249116e-06 0.00010481754552427 -3.37388089427291e-06
v 7.22705563875819e-06 0.000102328009332879 1.01962471126873e-06
v 7.11664570169571e-06 0.000102490087065334 2.05545214469136e-06
v 6.96982535382394e-06 0.000102627951610827 3.05786421514343e-06
v 6.77937925529847e-06 0.000102746384351847 4.05591609073693e-06
v 6.56611933756745e-06 0.000102823265329738 5.01023290561862e-06
v 6.3275145867739e-06 0.00010286339523707 5.94595823093796e-06
v 6.07619786097378e-06 0.000102862611306691 6.85327151538227e-06
v 5.8296263632582e-06 0.000103151805011291 6.56467448807501e-06
v 5.56197775881215e-06 0.000103442558216978 6.22800891411961e-06
v 5.27827699022847e-06 0.000103729540246259 5.85061624773542e-06
v 4.96063243155002e-06 0.000104022453020095 5.42365334762522e-06
v 4.63663049118502e-06 0.000104293460065856 4.96677144054925e-06
v 4.29034312974346e-06 0.000104550567744188 4.46957422459447e-06
v 7.30018677313763e-06 0.000102150225357238 -4.28767704510696e-08
v 7.18890010026292e-06 0.00010234325750273 -1.0805603433487e-06
v 7.04160093783663e-06 0.000102519311243314 -2.08968753140977e-06
v 6.85940389749466e-06 0.000102671215128299 -3.06360488925396e-06
v 6.63330566061616e-06 0.000102805340103575 -4.03099401620556e-06
v 6.38471067738313e-06 0.000102899991918059 -4.9522097046153e-06
v 6.10935329412606e-06 0.00010296087583197 -5.8520954749113e-06
v 5.81923217202915e-06 0.000102984260836335 -6.72090989725816e-06
v 5.57839715862424e-06 0.000103275737484202 -6.42090730195844e-06
v 3.92869295719819e-06 0.000104785168368693 3.93782389505104e-06
v 5.31660562679143e-06 0.000103566349264568 -6.08387221785443e-06
v 5.03972260156245e-06 0.000103850419641857 -5.71543700068546e-06
v 4.73041194517764e-06 0.000104137748970074 -5.30555343114337e-06
v 4.41704315435995e-06 0.000104400372427238 -4.87247749429479e-06
v 4.08446098286003e-06 0.000104646560379115 -4.40539968408224e-06
v 3.94038948001761e-06 0.000104930303121623 2.8133980583477e-06
v 3.9430105185532e-06 0.000105029517359008 1.68502916589978e-06
v 3.93197190253258e-06 0.00010508453407862 5.65476685006749e-07
v 3.90606086095529e-06 0.000105095788865079 -5.76059593154081e-07
v 3.86487810902219e-06 0.000105063430438907 -1.68922462122624e-06
v 3.80830827929795e-06 0.000104987928228371 -2.8047582116055e-06
v 3.74050185474805e-06 0.000104868091077792 -3.90984780839583e-06
v 7.33472615312343e-06 0.000102026892238744 1.01851541886765e-06
v 7.25112930892013e-06 0.000102188952401904 2.06388005603817e-06
v 7.12893050916379e-06 0.00010233165842347 3.08759336714052e-06
v 6.9681050906745e-06 0.000102452037004441 4.08558041707778e-06
v 6.77397658922202e-06 0.000102541624356596 5.06411276213025e-06
v 6.55197287462932e-06 0.000102591154032915 6.02699644117632e-06
v 6.30965103068782e-06 0.000102599209726065 6.96992346292657e-06
v 6.05982787185619e-06 0.000102559588119122 7.896700631354e-06
v 5.82326635640947e-06 0.000102856705963642 7.61206735946678e-06
v 5.5681802920383e-06 0.000103154401581101 7.27761992368621e-06
v 5.29438104246824e-06 0.000103453015484777 6.89770430115859e-06
v 4.99988424623147e-06 0.000103749473012133 6.47848552722918e-06
v 4.6845664460969e-06 0.000104038209796728 6.01985453296581e-06
v 4.34868000695161e-06 0.000104314853308503 5.52208109885001e-06
v 3.9919923961624e-06 0.000104575302201832 4.9882105225512e-06
v 7.37924457567062e-06 0.000101855796416524 -6.49712143693845e-08
v 7.2957324713774e-06 0.00010204356358783 -1.12451324015795e-06
v 7.17449089432441e-06 0.000102219237197228 -2.14319165155851e-06
v 7.01561216252844e-06 0.000102375443806372 -3.13648206796076e-06
v 6.81914277569969e-06 0.00010250996877814 -4.10095050334314e-06
v 6.58941868091423e-06 0.000102615696383522 -5.04259478810285e-06
v 6.33097575690512e-06 0.000102684522577031 -5.96453123089992e-06
v 6.05088112872873e-06 0.000102715340106746 -6.86279931526317e-06
v 5.76080417799913e-06 0.000102702893890727 -7.74054731159385e-06
v 5.52901888961081e-06 0.000103004596881752 -7.4397174170469e-06
v 5.27848478956389e-06 0.00010330366511453 -7.10267916559837e-06
v 3.61509465475683e-06 0.000104815856713666 4.41828415079119e-06
v 3.63154458249644e-06 0.000104978020164041 3.31022636373764e-06
v 5.00995605118931e-06 0.000103600185073499 -6.73118013290116e-06
v 4.72208415014571e-06 0.000103891306404062 -6.32942117018734e-06
v 4.41541516346607e-06 0.000104171730536384 -5.89587941119483e-06
v 4.09076636545026e-06 0.000104437330903653 -5.42997307031178e-06
v 3.74850599449992e-06 0.000104684464288733 -4.93404193647316e-06
v 3.64242553287999e-06 0.000105094969898367 2.20077081580345e-06
v 3.63961500087769e-06 0.00010516969511327 1.08947475608355e-06
v 3.62193196594305e-06 0.000105201651853297 -2.03661410063637e-08
v 3.58630180008966e-06 0.000105191472662147 -1.12715448658232e-06
v 3.53418223851711e-06 0.000105139327224471 -2.22913064463746e-06
v 3.46681101142358e-06 0.000105046052339637 -3.32296157936633e-06
v 3.39006629411207e-06 0.000104909804735687 -4.40863178875928e-06
v 7.39269580322982e-06 0.000101649252892812 1.00137322067013e-06
v 7.34512999339361e-06 0.000101806012319453 2.06152614585851e-06
v 7.25635968765041e-06 0.000101953765450603 3.10672468549379e-06
v 7.12849822706778e-06 0.000102079317504916 4.13055576690042e-06
v 6.95318989191465e-06 0.000102191433144097 5.16850672214076e-06
v 6.75281147201981e-06 0.000102254811865053 6.16248442546551e-06
v 6.52265338221962e-06 0.0001022793904675 7.14924471192599e-06
v 6.27732990518325e-06 0.000102256626172231 8.12114900608906e-06
v 6.03107207689226e-06 0.000102229731593891 8.95541278359957e-06
v 5.79580236657117e-06 0.000102493733163717 8.78865291981039e-06
v 5.53860981985459e-06 0.000102807449204819 8.44542565259042e-06
v 5.26227855483379e-06 0.000103127104195777 8.05588181732733e-06
v 4.97165289770465e-06 0.000103443567637261 7.62755786910265e-06
v 4.63972827862856e-06 0.000103771098482335 7.14563663774415e-06
v 4.30825857809052e-06 0.000104068600169754 6.64018419015567e-06
v 3.95288031846264e-06 0.000104352367743664 6.09626741738483e-06
v 3.58681588483829e-06 0.000104611023720762 5.52424113042474e-06
v 7.39831166682571e-06 0.000101556658294811 -9.01945732070965e-08
v 7.35498077446648e-06 0.000101665878436773 -1.15436861806599e-06
v 7.2695972004386e-06 0.000101835833313276 -2.18732231093947e-06
v 7.14318569901094e-06 0.000101996520704623 -3.20239918878557e-06
v 6.97840392563666e-06 0.000102135832989242 -4.19164189094212e-06
v 6.76516795128592e-06 0.000102263663656246 -5.19001527778303e-06
v 6.52765247788726e-06 0.000102344917897752 -6.1399344303809e-06
v 6.25895200657969e-06 0.000102390800803035 -7.07767259105311e-06
v 5.97334711020782e-06 0.00010239350605562 -7.99550313569755e-06
v 5.68836087820317e-06 0.000102395605214034 -8.77029969592335e-06
v 5.45402200337539e-06 0.000102667148645668 -8.58154765390888e-06
v 3.28987682755494e-06 0.000104832119488386 4.87388594240487e-06
v 5.20195775348029e-06 0.000102983206216757 -8.23361592939732e-06
v 4.93044979777004e-06 0.000103301447231412 -7.85223879181944e-06
v 3.22405848432757e-06 0.000105031808477246 3.83310867768316e-06
v 3.24473852354855e-06 0.000105170521475902 2.73555264795983e-06
v 4.64539234297499e-06 0.000103612853010219 -7.44238430253837e-06
v 4.32047566220127e-06 0.000103932191291671 -6.98753022209456e-06
v 3.99802966970033e-06 0.000104218640310886 -6.51605214951291e-06
v 3.6539788985891e-06 0.000104488916238207 -6.01229050089517e-06
v 3.30168473780861e-06 0.000104732105373611 -5.48635693077072e-06
v 3.25376351772143e-06 0.000105266243897691 1.63008519356111e-06
v 3.24610297358936e-06 0.000105319454343563 5.30545153444921e-07
v 3.21798787242507e-06 0.000105330219471942 -6.04922604600458e-07
v 3.16906071123795e-06 0.000105298523493669 -1.6986541579591e-06
v 3.10194572166638e-06 0.000105225195816815 -2.79244514646294e-06
v 3.02055875026868e-06 0.000105110253767492 -3.87223856087964e-06
v 3.02592724512154e-06 0.0001049351262291 -4.8865434452966e-06
v 7.37351786371825e-06 0.000101342565039033 9.58814906970909e-07
v 7.35650562578812e-06 0.000101419575532573 2.03526127316221e-06
v 7.30613968422326e-06 0.000101560042318838 3.09577495885286e-06
v 7.21516328964647e-06 0.000101692286399048 4.1361920877632e-06
v 7.07725212409136e-06 0.000101808330503543 5.19721344778533e-06
v 6.89941944702981e-06 0.000101898539281368 6.24378475960042e-06
v 6.69533160586728e-06 0.000101937697722054 7.26593933873002e-06
v 6.46642413602891e-06 0.000101937663293289 8.28139579169785e-06
v 6.23940006688821e-06 0.00010192535452117 9.16996461507142e-06
v 6.00182994556452e-06 0.000101881635095794 1.00356933055633e-05
v 5.76364595769339e-06 0.00010214885244816 9.86391831164296e-06
v 5.50928934814255e-06 0.000102419846843608 9.62140240145378e-06
v 5.22730754707413e-06 0.000102752113130768 9.21783319954067e-06
v 4.93382922884924e-06 0.000103090268311437 8.77166810889878e-06
v 4.60426717057375e-06 0.000103439739449378 8.28324134494325e-06
v 4.25542673293293e-06 0.000103778871790369 7.75184592890583e-06
v 3.90341567080596e-06 0.00010408365738767 7.20687132577681e-06
v 3.54153695880993e-06 0.000104365447358634 6.62519693761613e-06
v 3.25251728295402e-06 0.000104607381142271 5.97968843693758e-06
v 7.35301508553472e-06 0.000101257106698221 -1.22324976986111e-07
v 7.33731797785065e-06 0.000101356436720171 -1.17065300195658e-06
v 7.2839786125485e-06 0.000101448068022607 -2.21369020094078e-06
v 7.19577517525941e-06 0.00010160102872352 -3.24292673355982e-06
v 7.06713389137296e-06 0.000101746395456135 -4.24923333128811e-06
v 6.89048244767784e-06 0.000101877783936871 -5.27068485709751e-06
v 6.67318623738199e-06 0.000101985462854785 -6.27163309775046e-06
v 6.42938267625006e-06 0.00010204481845657 -7.24207960214585e-06
v 6.15872496938404e-06 0.000102068575212696 -8.19968864706022e-06
v 5.89150973614368e-06 0.000102083007078896 -9.02338037544564e-06
v 5.61132957272278e-06 0.00010207188679183 -9.81747080970774e-06
v 5.3748292016917e-06 0.000102349037564466 -9.61642213542277e-06
v 5.12192495397947e-06 0.000102625231718472 -9.36548088598911e-06
v 2.95820127154314e-06 0.000104828826347565 5.31749062749537e-06
v 2.89626883123013e-06 0.000105044661604314 4.28379836197465e-06
v 4.84566288135753e-06 0.000102956233244295 -8.97015411846344e-06
v 4.55797975853508e-06 0.000103288988382865 -8.54382761650704e-06
v 2.82526183920281e-06 0.0001052235054019 3.2513435116732e-06
v 2.84034403428976e-06 0.000105343914687464 2.15727814212987e-06
v 4.23446100504205e-06 0.000103629913953659 -8.08460307414484e-06
v 3.89338025600613e-06 0.000103957343013971 -7.58977421549118e-06
v 3.55049270073717e-06 0.000104248110553958 -7.08736692322439e-06
v 3.19961134863488e-06 0.000104513563784708 -6.55421115399642e-06
v 2.92807096454082e-06 0.000104736319454703 -5.9617593778209e-06
v 2.84801603881666e-06 0.00010541801876534 1.06506475330955e-06
v 2.82576717677918e-06 0.00010545261190022 -5.70541341472808e-08
v 2.78925563674044e-06 0.000105438672948796 -1.17629187621252e-06
v 2.72201778726133e-06 0.000105385415871671 -2.26054420662514e-06
v 2.64480479951454e-06 0.000105286949488972 -3.34087563215282e-06
v 2.65398906997049e-06 0.000105130474639926 -4.35088527940534e-06
v 2.65370429488455e-06 0.00010493822129372 -5.35665364784156e-06
v 7.28513478659469e-06 0.000101046460027357 9.03873563080405e-07
v 7.29550306872789e-06 0.00010111535013971 1.98381761310731e-06
v 7.26789947459191e-06 0.000101179571958836 3.04991093215274e-06
v 7.21633565077393e-06 0.000101304188540856 4.11174984361656e-06
v 7.11968773574445e-06 0.000101411930873512 5.18995454237357e-06
v 6.98175812409919e-06 0.000101510426465369 6.26289272682229e-06
v 6.807366922818e-06 0.000101583351136061 7.32025255050905e-06
v 6.60888615578833e-06 0.000101599686483327 8.37797760040539e-06
v 6.41326466122972e-06 0.00010160106030259 9.31637087842854e-06
v 6.20662611934758e-06 0.000101571150830686 1.02423475089639e-05
v 5.99182608390353e-06 0.000101508661255992 1.11302189996582e-05
v 5.74939826103424e-06 0.000101776486760307 1.09708578417616e-05
v 5.48247045850526e-06 0.000102052396208027 1.07134691206355e-05
v 5.20625610578502e-06 0.000102337503822395 1.03897608663872e-05
v 4.89956545642675e-06 0.000102691969102316 9.91887532779883e-06
v 4.56155314006576e-06 0.000103059460306208 9.42654104171892e-06
v 4.20855412176018e-06 0.000103424493539601 8.88701221856259e-06
v 3.85067829630862e-06 0.000103768564611781 8.30595240396297e-06
v 3.48805375834535e-06 0.000104073882606963 7.72132600304038e-06
v 3.20055790808243e-06 0.000104338897712157 7.08136816527748e-06
v 2.90773793529826e-06 0.000104585011272346 6.41507951656995e-06
v 7.23989798393995e-06 0.000100972252450418 -1.57543636189861e-07
v 7.25009266706586e-06 0.000101056422537861 -1.18596222264983e-06
v 7.22507869782593e-06 0.000101138623724857 -2.22946405500113e-06
v 7.1625112855845e-06 0.000101216673383094 -3.25763515988141e-06
v 7.07325434904197e-06 0.00010135419024688 -4.2839949729542e-06
v 6.93805619624879e-06 0.000101477066669344 -5.32365867750038e-06
v 6.76030039314665e-06 0.000101593124631696 -6.35163194036657e-06
v 6.54434963581572e-06 0.000101686173403351 -7.35689420199219e-06
v 6.30224165045344e-06 0.000101725996248447 -8.35477401577641e-06
v 6.06361880796078e-06 0.000101751336316801 -9.22540319495064e-06
v 5.81122417780917e-06 0.00010175056861229 -1.00748602605521e-05
v 5.548071624888e-06 0.000101725512690889 -1.08764819061458e-05
v 5.30707909140053e-06 0.000102007322752681 -1.06761418423434e-05
v 5.04298512454295e-06 0.000102290440478404 -1.04056475232857e-05
v 4.76982402556742e-06 0.000102575772851758 -1.00894860443612e-05
v 2.61536812939231e-06 0.000104810884222368 5.73712887958505e-06
v 2.55579328704568e-06 0.00010504073323516 4.72156007399025e-06
v 2.48875367184936e-06 0.000105235496590995 3.69376056246549e-06
v 4.47074874294623e-06 0.000102923539950401 -9.64093871608665e-06
v 4.13898580057812e-06 0.000103281210933443 -9.18050419113289e-06
v 2.41879001172338e-06 0.000105390437017511 2.67180436987489e-06
v 2.43170752044736e-06 0.000105490436490691 1.58433075342728e-06
v 3.79329386942766e-06 0.000103633472040599 -8.68033005318932e-06
v 3.44389382635984e-06 0.000103962137137922 -8.14486590068444e-06
v 3.09001753982373e-06 0.000104249971301557 -7.61168504345877e-06
v 2.81724018453494e-06 0.000104494325129572 -7.02804750450464e-06
v 2.54166958113546e-06 0.000104718986463123 -6.42229306045751e-06
v 2.41066237023073e-06 0.000105550181970071 4.77772363451451e-07
v 2.38035266809423e-06 0.000105559795159531 -6.3547609451583e-07
v 2.34000157263933e-06 0.000105519508283714 -1.73681837539047e-06
v 2.26334430911527e-06 0.000105439464806867 -2.81446075719244e-06
v 2.26968622400431e-06 0.000105304745743394 -3.81762392674746e-06
v 2.27254692329576e-06 0.00010513143198673 -4.82109749305836e-06
v 2.26897850001769e-06 0.000104923770617557 -5.80715634436706e-06
v 7.13008731546018e-06 0.000100779230143559 8.51679366243725e-07
v 7.16585859055334e-06 0.00010083721024701 1.90561748081157e-06
v 7.16402277670249e-06 0.00010088909064522 2.97557671556446e-06
v 7.12555791484556e-06 0.000100936644957378 4.03862043346263e-06
v 7.06847849540412e-06 0.000101029692644714 5.14330752961326e-06
v 6.97461491822851e-06 0.000101122447186053 6.23051859096692e-06
v 6.84394807421441e-06 0.000101199926429916 7.31474310993483e-06
v 6.68333730633775e-06 0.000101248334556075 8.40661323753158e-06
v 6.52602840462831e-06 0.000101260567589005 9.38975515476156e-06
v 6.36305297343272e-06 0.000101242969504626 1.03610087087202e-05
v 6.19207047430171e-06 0.000101192886170496 1.1311903862388e-05
v 6.01853106528523e-06 0.000101101977144341 1.22379499553933e-05
v 5.77218434554401e-06 0.000101374446401939 1.20907932345142e-05
v 5.49184364420462e-06 0.000101654746018746 1.1830592447728e-05
v 5.19264940233524e-06 0.000101948460845912 1.14825684310689e-05
v 4.8831973842083e-06 0.000102257423242561 1.10792263648846e-05
v 4.52425990753301e-06 0.000102641026974097 1.05620339632404e-05
v 4.16134363029116e-06 0.000103024689886121 1.00158268994519e-05
v 3.79375947667193e-06 0.000103394075037716 9.43192396025337e-06
v 3.42706482149448e-06 0.000103737830440342 8.80736336124186e-06
v 3.13910069774996e-06 0.000104027967569204 8.16474961351813e-06
v 2.84850008346363e-06 0.000104298162692627 7.49927212422022e-06
v 2.55464780791954e-06 0.000104549213985572 6.81754178541959e-06
v 7.06377587472077e-06 0.000100718084459735 -1.91807051052553e-07
v 7.09565855916826e-06 0.000100785645931602 -1.20519427656232e-06
v 7.09671477056724e-06 0.000100852752703651 -2.2261320401158e-06
v 7.06094385567417e-06 0.00010091702979018 -3.25766264733879e-06
v 6.98927904252362e-06 0.000100977961108934 -4.27958031980763e-06
v 6.8947485888097e-06 0.000101086744078109 -5.34581322059302e-06
v 6.76279384386627e-06 0.000101196931327613 -6.3901094308148e-06
v 6.59208869272829e-06 0.000101295419644085 -7.42379480575127e-06
v 6.38684714749035e-06 0.000101368844024294 -8.45627002887617e-06
v 6.1838594765407e-06 0.000101404695167879 -9.3715838297417e-06
v 5.97075911223857e-06 0.000101413178024446 -1.02660262357117e-05
v 5.74614591536443e-06 0.000101395249934396 -1.11282848947183e-05
v 5.51352046420686e-06 0.000101348426221223 -1.19491512583858e-05
v 2.25887636627377e-06 0.000104782349013449 6.12451624992051e-06
v 5.26735283332355e-06 0.000101640625339751 -1.17419353233102e-05
v 4.99135143119802e-06 0.000101931124221487 -1.14619775812005e-05
v 4.69829314311038e-06 0.000102224658184832 -1.11217256267426e-05
v 4.39539474335053e-06 0.00010252652796213 -1.07431956214771e-05
v 2.20407794300723e-06 0.000105024413695179 5.12741278097761e-06
v 2.14427038925059e-06 0.000105230237894117 4.12275788827511e-06
v 2.07559683902225e-06 0.0001054001108625 3.1091977380117e-06
v 4.04546851511518e-06 0.00010289764675939 -1.02617912661966e-05
v 3.69100354356049e-06 0.000103266316738429 -9.75823977489239e-06
v 2.00393463219746e-06 0.000105530903778083 2.09633255463008e-06
v 1.98664407392044e-06 0.000105615649879482 9.94342076429263e-07
v 3.3319965029227e-06 0.000103618569232056 -9.22315821338121e-06
v 2.97387637426745e-06 0.000103942848681976 -8.65362619221498e-06
v 2.69810013356971e-06 0.000104210546348039 -8.07117211545068e-06
v 2.42225790518907e-06 0.000104457294577831 -7.46996924439802e-06
v 2.14577219594049e-06 0.000104685176235538 -6.85445948196802e-06
v 1.96191190180747e-06 0.000105649576035774 -1.0394916640975e-07
v 1.92404826010341e-06 0.000105633207175444 -1.19990792731213e-06
v 1.87575577505247e-06 0.000105566597247788 -2.29475213633463e-06
v 1.88158565289672e-06 0.000105453789569273 -3.29235359111523e-06
v 1.88429730640454e-06 0.000105303019420337 -4.28488947392725e-06
v 1.87925773267856e-06 0.000105117035646694 -5.26371390091216e-06
v 1.86923944217948e-06 0.00010489572613986 -6.22983022296095e-06
v 6.90561397323016e-06 0.000100540268666025 7.93644803082491e-07
v 6.96289039299283e-06 0.000100584810223455 1.83198655248307e-06
v 6.98678253362756e-06 0.000100626566472286 2.89155020804709e-06
v 6.97218359007257e-06 0.000100660144363935 3.96442204199442e-06
v 6.93378661074897e-06 0.000100701587063928 5.00554795001368e-06
v 6.87808529832714e-06 0.000100777849408809 6.12545354115021e-06
v 6.7886722170465e-06 0.000100850753799921 7.24124207049487e-06
v 6.66974512899994e-06 0.000100899825919654 8.36341676176071e-06
v 6.55346187442535e-06 0.000100899539501776 9.38443188137689e-06
v 6.43908528595944e-06 0.000100885650039218 1.0404522039711e-05
v 6.32270149049331e-06 0.000100846189393986 1.14150036368681e-05
v 6.20723270680877e-06 0.000100769434509861 1.24093252756031e-05
v 6.09826920154363e-06 0.000100658697154703 1.33536737540714e-05
v 5.85334355565701e-06 0.000100922780207671 1.32613210650838e-05
v 5.54740479627282e-06 0.000101217051539519 1.29906764521761e-05
v 5.21056067377315e-06 0.000101532002167796 1.26134836359727e-05
v 4.86551896948867e-06 0.000101854670570414 1.21723950856361e-05
v 4.53583649085459e-06 0.000102184388432716 1.16861425358025e-05
v 4.14671044682182e-06 0.000102588107247121 1.11122198651813e-05
v 3.75325995854995e-06 0.000102987806941163 1.05124225453242e-05
v 3.36676438132366e-06 0.000103360123510422 9.88021739149809e-06
v 3.06464860745579e-06 0.000103668537874078 9.25561020652915e-06
v 2.76652411710889e-06 0.000103966893047495 8.58094221747647e-06
v 2.46320234964831e-06 0.00010424708585777 7.88874469153222e-06
v 2.16363710744135e-06 0.000104505831130761 7.18885306962301e-06
v 6.83458905080298e-06 0.000100504356688085 -2.23185637373749e-07
v 6.87138587238844e-06 0.000100543039700218 -1.21320705076149e-06
v 6.89422693131285e-06 0.000100593179705081 -2.22350013068287e-06
v 6.88427394265351e-06 0.00010064382919771 -3.25123639629443e-06
v 6.83755941863573e-06 0.000100689428825354 -4.28602881251861e-06
v 6.76763165633484e-06 0.000100742921097028 -5.2848413657164e-06
v 6.67657320280307e-06 0.000100836902371542 -6.36520395666869e-06
v 6.55074893008685e-06 0.000100931377375181 -7.434579835408e-06
v 6.3919168106745e-06 0.000101007001155322 -8.50084100085456e-06
v 6.23344515817232e-06 0.000101032027633389 -9.45703446373265e-06
v 6.06735272651516e-06 0.000101045837292237 -1.04021067883982e-05
v 5.89075338783255e-06 0.000101036899901663 -1.13268742167425e-05
v 5.70763614247532e-06 0.000100996813343411 -1.2219832448873e-05
v 5.52319382642534e-06 0.000100937142372631 -1.30358780796571e-05
v 5.26966533935017e-06 0.000101231277972492 -1.28494865811042e-05
v 1.88788035217953e-06 0.000104744306986653 6.47769514613861e-06
v 1.81666437822734e-06 0.00010499672356008 5.51660562143652e-06
v 4.97102710746431e-06 0.000101539712843967 -1.25493718204325e-05
v 4.64612263217146e-06 0.000101852765505042 -1.2182881658476e-05
v 4.31374593729159e-06 0.000102165067326728 -1.1771159745432e-05
v 3.99630122082518e-06 0.000102479813667543 -1.13247529619077e-05
v 1.76488687887505e-06 0.000105214445153386 4.52802722455642e-06
v 1.70647749378616e-06 0.000105396928204541 3.52286974686974e-06
v 1.63661183455417e-06 0.000105541526993357 2.51371423588936e-06
v 3.61890965924133e-06 0.000102865161927571 -1.07977957907928e-05
v 3.23546897869135e-06 0.000103245139307692 -1.02502914737634e-05
v 1.58314801181001e-06 0.000105642720041163 1.52103744466581e-06
v 1.56341485194408e-06 0.000105702423012951 4.20187035643527e-07
v 2.85807804769897e-06 0.000103595563177069 -9.6767943736242e-06
v 2.5660656713728e-06 0.00010387925463304 -9.11676940473625e-06
v 2.28047561623927e-06 0.000104151678183272 -8.51122508442664e-06
v 1.99213405702187e-06 0.00010440643542103 -7.88959488163316e-06
v 1.70993152203234e-06 0.000104640452203079 -7.26139718880526e-06
v 1.53119535581436e-06 0.00010571029971209 -6.82331261465584e-07
v 1.48438303296248e-06 0.000105666521242952 -1.77866711337795e-06
v 1.47019290492937e-06 0.000105580822657647 -2.75945436135617e-06
v 1.45393468786142e-06 0.000104854955835094 -6.62267765318397e-06
v 1.47129036173565e-06 0.000105453028595927 -3.75044326936768e-06
v 1.46234484693355e-06 0.000105288094405413 -4.73283157891849e-06
v 1.44762145966244e-06 0.000105088553263591 -5.69416269096912e-06
v 6.6455320674173e-06 0.000100358470263822 7.35289769275468e-07
v 6.70520228413929e-06 0.000100381552621814 1.74561752100274e-06
v 6.74691406868307e-06 0.000100409141944832 2.79020180350664e-06
v 6.75792770657557e-06 0.00010043341306618 3.85218869392704e-06
v 6.73901694655718e-06 0.000100456718752832 4.90628119479626e-06
v 6.69715944935397e-06 0.000100484537391729 5.95340848701112e-06
v 6.6425818342491e-06 0.000100537193500762 7.09661828475803e-06
v 6.56381041791398e-06 0.000100581235218909 8.24167416530431e-06
v 6.48042159886426e-06 0.000100576834661676 9.28912968303198e-06
v 6.40245066837707e-06 0.00010054073874645 1.03450617739968e-05
v 6.33922119311185e-06 0.000100492195599364 1.14060249288315e-05
v 6.29086671368207e-06 0.000100421021363718 1.24561945346877e-05
v 6.26138074621911e-06 0.000100319466225605 1.34682875907653e-05
v 6.26223192023458e-06 0.000100179516326738 1.44656505546448e-05
v 6.02494573132963e-06 0.000100444393267719 1.44257978601145e-05
v 5.69245661750447e-06 0.000100732167591809 1.41795894786059e-05
v 5.30192306337728e-06 0.000101074398010645 1.37597087184769e-05
v 4.90010086045061e-06 0.000101425897857869 1.32748485596852e-05
v 4.52054288380989e-06 0.000101772539554971 1.27497747827633e-05
v 4.15311677372398e-06 0.000102124643978009 1.22070055587189e-05
v 3.72600538679185e-06 0.000102545897555592 1.1584791408902e-05
v 3.31252016881986e-06 0.000102948485644768 1.09357568574769e-05
v 2.99169472747249e-06 0.000103281585533941 1.03034972590096e-05
v 2.68184431218893e-06 0.000103595850359514 9.642871679328e-06
v 2.36825377501349e-06 0.000103902401053364 8.9429348462631e-06
v 2.06046420821544e-06 0.000104189146765603 8.23030578323335e-06
v 1.77920173575598e-06 0.000104452387656516 7.51429811839074e-06
v 6.56302172852103e-06 0.000100332600172554 -2.50998388880962e-07
v 6.610805316955e-06 0.000100358084174351 -1.21494755385488e-06
v 6.63615037646383e-06 0.000100383370591683 -2.20155947124358e-06
v 6.64364761176532e-06 0.000100416147759445 -3.22087191047079e-06
v 6.62193301476122e-06 0.000100448498198047 -4.25369130630283e-06
v 6.57264762649979e-06 0.000100482030460603 -5.27197208011094e-06
v 6.50170800742432e-06 0.000100521479906417 -6.27721300571439e-06
v 6.41574105076979e-06 0.000100593539956711 -7.3805419902939e-06
v 6.30447048406542e-06 0.000100662571342737 -8.4777353382859e-06
v 6.18722997102355e-06 0.000100682653851371 -9.4689674553732e-06
v 6.06799126913149e-06 0.000100677077078183 -1.04562956456588e-05
v 5.94897479027685e-06 0.000100663879503668 -1.14369876499904e-05
v 5.82974254760665e-06 0.000100629957758026 -1.23939239184989e-05
v 5.71685875533048e-06 0.000100568723042033 -1.3293934120056e-05
v 1.50078926916047e-06 0.000104696598269685 6.79843954873004e-06
v 5.61024682303876e-06 0.00010049485543711 -1.41367028857078e-05
v 5.33942205599928e-06 0.000100804395383499 -1.3946498687508e-05
v 5.01446787030266e-06 0.000101114258952364 -1.36486743644495e-05
v 1.43596255247686e-06 0.000104957030054963 5.86201153067482e-06
v 1.3702646598516e-06 0.000105183185502987 4.90973505265686e-06
v 4.64932636986134e-06 0.000101447300427789 -1.32517148036416e-05
v 4.27337368685252e-06 0.000101782050289279 -1.28037279603453e-05
v 3.91576297751148e-06 0.00010210882559388 -1.2323271897295e-05
v 3.56474527868687e-06 0.000102439768693389 -1.18310559656222e-05
v 1.31933872373259e-06 0.00010537719826232 3.92052316592966e-06
v 1.2640081876437e-06 0.000105533612695436 2.919063474679e-06
v 1.21299948216058e-06 0.000105648123908555 1.9310692435977e-06
v 3.15103723218224e-06 0.000102837605673005 -1.12648959317329e-05
v 2.74773390988676e-06 0.000103215661148831 -1.06776083687713e-05
v 1.16174002847057e-06 0.000105724146294412 9.42370039461767e-07
v 1.13259697469088e-06 0.000105757909184279 -1.61413087518278e-07
v 2.43609833264902e-06 0.000103521315077298 -1.01140982738365e-05
v 2.13645047515725e-06 0.000103806843700424 -9.52762107706047e-06
v 1.83590150308011e-06 0.000104084968002492 -8.90392640747884e-06
v 1.54396180590793e-06 0.000104344399844438 -8.26788317534758e-06
v 1.28148033132633e-06 0.000104581480854998 -7.62801088926699e-06
v 1.09433491528925e-06 0.000105737885757394 -1.26308454326459e-06
v 1.07644153639188e-06 0.00010567485561656 -2.24256246680714e-06
v 1.02252976308828e-06 0.000104801062539858 -6.98728417919344e-06
v 1.0561656330064e-06 0.000105574373902176 -3.21552869719782e-06
v 1.02251192001066e-06 0.000105045016550558 -6.08332701040068e-06
v 1.04114966791307e-06 0.000105433096503927 -4.19647075573693e-06
v 1.02329820782813e-06 0.000105254853570171 -5.16078078979903e-06
v 6.34796520995098e-06 0.000100221129106952 6.72552742018331e-07
v 6.41933366953627e-06 0.000100236072464969 1.66122378159954e-06
v 6.46513031368922e-06 0.000100247640303154 2.66785738975308e-06
v 6.49360117886021e-06 0.000100259461537427 3.72075174610116e-06
v 6.49100811215077e-06 0.000100266571652363 4.76335977651905e-06
v 6.46566973562353e-06 0.000100274973225228 5.82639470154515e-06
v 6.42612178216037e-06 0.000100290334242725 6.87721617603132e-06
v 6.37811304582105e-06 0.000100318075606094 8.04673507221463e-06
v 6.31781970266864e-06 0.000100306026553905 9.10988715336616e-06
v 6.26122996838864e-06 0.000100258582444616 1.01951002045347e-05
v 6.22558770103489e-06 0.000100185971029021 1.12745528138372e-05
v 6.22596706118293e-06 0.000100095265446708 1.23778294192416e-05
v 6.26828262393689e-06 9.99796638485169e-05 1.34484869000796e-05
v 6.36799878402566e-06 9.98378646081091e-05 1.45177611110303e-05
v 6.54834370349628e-06 9.96656647322858e-05 1.55601486419873e-05
v 6.3596208872697e-06 9.99253006707698e-05 1.55967336516083e-05
v 5.97763908330079e-06 0.00010020494283864 1.53948539359178e-05
v 5.50364264883566e-06 0.000100576377434151 1.49053413713556e-05
v 5.00640269054211e-06 0.000100966945994391 1.43628853905378e-05
v 4.55060580000367e-06 0.000101339771533048 1.38062994619423e-05
v 4.12057939073531e-06 0.000101712647931891 1.3222465746482e-05
v 3.72235508209171e-06 0.000102083652130692 1.26351823558929e-05
v 3.26699381984249e-06 0.000102512554981444 1.19663283130318e-05
v 2.9178263867748e-06 0.000102866831565043 1.13336649486092e-05
v 2.58735499368717e-06 0.000103205602240466 1.06618869250083e-05
v 2.27562593014979e-06 0.000103525535170786 9.97079432402512e-06
v 1.95398172634788e-06 0.000103838357849379 9.24642794185428e-06
v 1.66186413340568e-06 0.000104124008684148 8.52722224532428e-06
v 1.3735013020008e-06 0.000104392896134278 7.79945593672427e-06
v 6.25725498722067e-06 0.000100202584684392 -2.7320442955851e-07
v 6.31319834479401e-06 0.000100218557585398 -1.20274523808235e-06
v 6.34922204957325e-06 0.00010023283541325 -2.1744020000819e-06
v 6.36010452114368e-06 0.000100245915782928 -3.1613324334365e-06
v 6.3546586009288e-06 0.000100262152074878 -4.19283651594621e-06
v 6.32051682369353e-06 0.000100275153604053 -5.20981610483825e-06
v 6.26675361598497e-06 0.000100292041189892 -6.24055845683322e-06
v 6.20130985249433e-06 0.000100318207296894 -7.2508810183927e-06
v 6.12741118964703e-06 0.000100366015169564 -8.38096633055648e-06
v 6.04283922689022e-06 0.000100372139741062 -9.39953499252716e-06
v 5.95909133331534e-06 0.000100350477150857 -1.04309468010266e-05
v 5.88836868135026e-06 0.000100311336993624 -1.14431056085444e-05
v 5.83613977464586e-06 0.000100263660102952 -1.24661932627213e-05
v 5.8057123311748e-06 0.000100190953288779 -1.34419514754548e-05
v 5.80377891772167e-06 0.000100099737461898 -1.43944790286142e-05
v 1.09309781816008e-06 0.000104639707377396 7.08415135063211e-06
v 5.82223317915823e-06 0.000100032787492526 -1.52355757814269e-05
v 1.03352502974352e-06 0.000104904376166116 6.18274158847074e-06
v 5.52808076678881e-06 0.000100350245324751 -1.50670616256836e-05
v 5.14531790990577e-06 0.000100669214385259 -1.47481611164489e-05
v 4.73166026354745e-06 0.000101009110344889 -1.43186024335847e-05
v 9.79097039513844e-07 0.000105138865397779 5.24871919659024e-06
v 9.26332359628287e-07 0.000105338627574787 4.30032777299569e-06
v 4.28954607914907e-06 0.000101371207371248 -1.38248765216646e-05
v 3.874035320013e-06 0.000101717914190474 -1.33162377435722e-05
v 3.47130074706226e-06 0.000102065333604137 -1.27845988777522e-05
v 3.09035807129408e-06 0.000102410702995725 -1.22546354876003e-05
v 8.80931178687864e-07 0.00010550784597065 3.30690354143716e-06
v 8.3337135110171e-07 0.000105634708090299 2.33286058174307e-06
v 7.86037493263193e-07 0.000105724770302064 1.34356790335341e-06
v 2.6475311635692e-06 0.000102811797701563 -1.16499213378405e-05
v 2.306303985751e-06 0.000103136251419853 -1.1088730771656e-05
v 7.42279740792369e-07 0.000105774948273245 3.60801948939973e-07
v 7.07997150098296e-07 0.000105780680342343 -7.4828075848111e-07
v 1.98361275603579e-06 0.000103443201866598 -1.04961055178497e-05
v 1.68214648502399e-06 0.000103731362627563 -9.88717521332672e-06
v 1.37467903387681e-06 0.000104013373237799 -9.24619533592454e-06
v 1.10009976590124e-06 0.000104270032915948 -8.60897547680598e-06
v 8.31933107183321e-07 0.000104512226871581 -7.960499266625e-06
v 6.81975501454363e-07 0.000105740885817622 -1.72486565614983e-06
v 6.55404133854621e-07 0.000105662072815728 -2.70183557760064e-06
v 5.71537396975925e-07 0.000104734994120503 -7.3197032194891e-06
v 5.74007155247859e-07 0.000104985764384669 -6.45036044984306e-06
v 6.29469767415988e-07 0.000105547328132741 -3.65770942703024e-06
v 5.86250743015324e-07 0.000105205673102454 -5.54785802128242e-06
v 6.02904739489675e-07 0.00010539144105855 -4.62777612326759e-06
v 5.9179480709017e-06 0.000100113649737845 -2.86813771630393e-07
v 6.02739863044518e-06 0.000100130736339958 5.99409698668112e-07
v 6.10684095876853e-06 0.0001001390132916 1.55680136741487e-06
v 6.1608691443679e-06 0.000100141209781937 2.54901235270554e-06
v 6.19553644376712e-06 0.000100139327992984 3.56307396224013e-06
v 6.20675965977472e-06 0.000100133262722625 4.59667301068859e-06
v 6.19609910810294e-06 0.00010012548001759 5.64831396095133e-06
v 6.16828654437759e-06 0.000100120640382429 6.71542907528141e-06
v 6.13765787848078e-06 0.00010012244966625 7.7818271463424e-06
v 6.09646143370774e-06 0.000100106553310856 8.85554436072218e-06
v 6.04675252653687e-06 0.000100051245302044 9.95157022652374e-06
v 6.01733962711739e-06 9.99641006842872e-05 1.10571244403331e-05
v 6.03021392265861e-06 9.98520859824495e-05 1.21694566299645e-05
v 6.10233972047521e-06 9.97128029080395e-05 1.32854819774918e-05
v 6.25991757312112e-06 9.95433736067688e-05 1.44080857700409e-05
v 6.5468521123184e-06 9.93439235805359e-05 1.55321016244627e-05
v 7.04567715239601e-06 9.91226656919726e-05 1.66569148861304e-05
v 6.94551200705945e-06 9.93854976508643e-05 1.66908888238947e-05
v 6.54469369985588e-06 9.96331041371172e-05 1.66053996037572e-05
v 5.84902645176017e-06 0.00010005653865472 1.60079894332531e-05
v 5.20793058965039e-06 0.000100479265512582 1.54086097514537e-05
v 4.62766859099859e-06 0.000100889770084607 1.48085962435144e-05
v 4.11545351245108e-06 0.000101285258136172 1.42019431288991e-05
v 3.65917125066402e-06 0.000101674447751004 1.35851137709915e-05
v 3.2377839776622e-06 0.000102062551153539 1.29659598718889e-05
v 2.8446566719241e-06 0.000102439922243924 1.23293349472761e-05
v 2.48973929223591e-06 0.000102798704243129 1.16555989330299e-05
v 2.16028262520003e-06 0.000103140015913685 1.09547917915399e-05
v 1.84541216817026e-06 0.000103465399109724 1.02365693691183e-05
v 1.53904753254147e-06 0.000103773534722467 9.50630759033406e-06
v 1.24255342158388e-06 0.000104063108958997 8.76715693894281e-06
v 9.49844846420093e-07 0.000104332758257769 8.03135228577765e-06
v 6.47783488264266e-07 0.000104575219183627 7.32805719892057e-06
v 5.99399127263681e-06 0.000100127015812615 -1.16657023538796e-06
v 6.03679646297183e-06 0.00010013228127584 -2.11503198550286e-06
v 6.05414632513003e-06 0.000100133192037343 -3.09573861212331e-06
v 6.053334796854e-06 0.000100132169298262 -4.09493860695826e-06
v 6.03115081970862e-06 0.000100128451578468 -5.11124950129387e-06
v 5.98989908519572e-06 0.00010012462261311 -6.14180578294104e-06
v 5.93573278497882e-06 0.000100126017957587 -7.18202767759811e-06
v 5.88279082076279e-06 0.000100138062561355 -8.21175629129851e-06
v 5.82379252930912e-06 0.000100133432648155 -9.24544241862935e-06
v 5.7573953785978e-06 0.000100092989423282 -1.03012722123307e-05
v 5.7111026127575e-06 0.000100026744647393 -1.1359877242699e-05
v 5.70233274637998e-06 9.9944821750715e-05 -1.24133843880386e-05
v 5.74285551707209e-06 9.98440424914834e-05 -1.34606419630156e-05
v 5.84282171175491e-06 9.97236597769668e-05 -1.45073848572524e-05
v 6.02454431736706e-06 9.95884970036639e-05 -1.55446991040642e-05
v 6.18023593342156e-06 9.95702189246931e-05 -1.62727858271869e-05
v 6.14409403290625e-07 0.000104835663287448 6.47877450159983e-06
v 5.89657928337478e-06 9.98820435836574e-05 -1.61757497091275e-05
v 5.74648615350139e-07 0.000105075811950037 5.57327343292609e-06
v 5.43851007281997e-06 0.000100174274515104 -1.58820015985954e-05
v 4.9077265630267e-06 0.000100544069625884 -1.53662231792379e-05
v 4.380974920257e-06 0.000100926679134646 -1.48213389208585e-05
v 5.32810888543013e-07 0.000105285354939253 4.63791700673214e-06
v 4.91000200246885e-07 0.000105461641667075 3.68307993721551e-06
v 3.87702415922703e-06 0.000101304635790899 -1.42674179965267e-05
v 3.40888269609152e-06 0.000101672453967573 -1.3707593867199e-05
v 2.97550522472552e-06 0.000102034255510854 -1.3145709855626e-05
v 2.56658212007097e-06 0.00010239323319689 -1.25897084682015e-05
v 4.48799730903722e-07 0.000105602014854867 2.71590134795711e-06
v 4.06869597131476e-07 0.000105705369991418 1.73971099727775e-06
v 3.66978162296608e-07 0.000105770731810809 7.56053113126807e-07
v 2.18130205336588e-06 0.000102739012215411 -1.20250461288997e-05
v 1.83083212032639e-06 0.000103063422522019 -1.14343646464402e-05
v 3.32022357733569e-07 0.000105795541409413 -2.29016803673257e-07
v 2.98298298679358e-07 0.000105778580580765 -1.21081037086293e-06
v 1.50729173017227e-06 0.000103369287151127 -1.08225869866892e-05
v 1.20291585638056e-06 0.000103659870460237 -1.01952131789002e-05
v 9.12715776552858e-07 0.000103935073239336 -9.55492992142099e-06
v 6.36483099617306e-07 0.000104194589272805 -8.90261970572502e-06
v 3.67083390593278e-07 0.000104438243855133 -8.24651337710323e-06
v 8.63723322875934e-08 0.000104660914628153 -7.60765875853561e-06
v 2.62319843190523e-07 0.000105721388354353 -2.18486973098186e-06
v 2.26750248292983e-07 0.000105627056206654 -3.14531178169691e-06
v 1.0652268198868e-07 0.000104908754917781 -6.79148542953012e-06
v 1.32490681117518e-07 0.000105135291288894 -5.92130613374254e-06
v 1.93078249298077e-07 0.00010549686959692 -4.09080935148891e-06
v 1.61777042718178e-07 0.00010533208169163 -5.01822335418634e-06
v 5.64800389746877e-06 0.000100080146986277 -8.33551888757119e-07
v 5.66916012759244e-06 0.000100083011148217 2.49074801318379e-07
v 5.76869442413215e-06 0.000100087914870837 1.20481169759029e-06
v 5.83649439301534e-06 0.00010008356738918 2.19418580175168e-06
v 5.88156551121434e-06 0.000100072083340238 3.20190634382657e-06
v 5.90457320683687e-06 0.000100054244740548 4.25879457134546e-06
v 5.90691602196015e-06 0.000100032876308159 5.3060693978214e-06
v 5.89283320814899e-06 0.000100011418186703 6.3789499366915e-06
v 5.86650327801269e-06 9.99921538613703e-05 7.45414658283452e-06
v 5.83021364356739e-06 9.99644646970734e-05 8.65249191579899e-06
v 5.78152873076529e-06 9.99060334478772e-05 9.74862726648123e-06
v 5.74852935985702e-06 9.98107928524211e-05 1.08737524375752e-05
v 5.75722920797108e-06 9.96849762478411e-05 1.20030661635113e-05
v 5.83521787733942e-06 9.95278854260271e-05 1.31696025515455e-05
v 6.00310471533999e-06 9.93367846475678e-05 1.43240950142669e-05
v 6.33496886369096e-06 9.91098640734215e-05 1.54916658030936e-05
v 6.9227490080057e-06 9.88638500578758e-05 1.66212416543739e-05
v 7.89263256819269e-06 9.8707413264965e-05 1.77227638485712e-05
v 7.63933483949555e-06 9.89728140662892e-05 1.77411712975798e-05
v 6.56328445653881e-06 9.94505373266158e-05 1.71170910370574e-05
v 5.62699255185468e-06 9.99135776073447e-05 1.64441895116617e-05
v 4.82570880454995e-06 0.00010037820154551 1.5789742238677e-05
v 4.18801673887953e-06 0.000100796942191814 1.51748229820941e-05
v 3.65205937338262e-06 0.000101203997221263 1.45500244402839e-05
v 3.19366257288861e-06 0.000101607297894562 1.39199877696984e-05
v 2.69733267151344e-06 0.000102066291003258 1.31998812286845e-05
v 2.31625630703767e-06 0.000102442388107829 1.25244431883546e-05
v 1.96664124928604e-06 0.000102803336142143 1.18062283880325e-05
v 1.64315102710459e-06 0.00010314601523416 1.10704407074904e-05
v 1.31724830595455e-06 0.000103484293349694 1.0294226500858e-05
v 1.01211769906651e-06 0.000103791276127563 9.53107366229288e-06
v 7.07151528956021e-07 0.000104081616508191 8.75536934028008e-06
v 3.97233267186796e-07 0.000104351468879837 7.9843458578773e-06
v 1.85167142630715e-07 0.00010466841077352 7.00972446416532e-06
v 5.70843669574232e-06 0.000100080042356165 -1.7870508145837e-06
v 5.73709373174904e-06 0.000100071725618299 -2.77175225288166e-06
v 5.74374194122826e-06 0.00010005789793914 -3.77222023832324e-06
v 5.72968557671762e-06 0.00010003934823218 -4.81940222038023e-06
v 5.69822569482608e-06 0.000100018425204118 -5.85381750415879e-06
v 5.65398755212449e-06 9.99986893843214e-05 -6.91062836477726e-06
v 5.60283180601197e-06 9.99831094965306e-05 -7.96607765072013e-06
v 5.5489415596756e-06 9.99626234775854e-05 -9.14294886390485e-06
v 5.48878797389062e-06 9.99108042521889e-05 -1.02113292283173e-05
v 5.44969742648397e-06 9.98247874890959e-05 -1.13080138643523e-05
v 5.45896470439474e-06 9.97129994213012e-05 -1.24045216481879e-05
v 5.54684869297026e-06 9.95797051645376e-05 -1.35299947710438e-05
v 5.72185158370644e-06 9.94257307163236e-05 -1.46337551477411e-05
v 6.51839902055635e-06 9.92322265925385e-05 -1.72667642116246e-05
v 6.02645472954404e-06 9.92554420437786e-05 -1.57620359060578e-05
v 6.4914181231503e-06 9.90307518626239e-05 -1.69880940982626e-05
v 1.65803536183596e-07 0.000104932720571736 6.10241923197746e-06
v 6.12872262920341e-06 9.94825422321302e-05 -1.71626353145298e-05
v 1.36566079755015e-07 0.000105164945061353 5.1669488275396e-06
v 5.36760497724816e-06 9.99452323043416e-05 -1.64876117150818e-05
v 4.66775693960296e-06 0.000100381279532513 -1.58485608883455e-05
v 4.0081038517187e-06 0.000100812071399376 -1.52277323770483e-05
v 1.04235975924384e-07 0.000105361702108447 4.21904492827644e-06
v 6.36819029621442e-08 0.000105527746288602 3.22697308329352e-06
v 3.44106478265099e-06 0.000101207066161595 -1.46400685815892e-05
v 2.93433341523042e-06 0.000101590619589819 -1.40559459041525e-05
v 2.48387582386107e-06 0.000101966688863654 -1.34835149815005e-05
v 1.98792431788706e-06 0.000102393680310483 -1.28365555476587e-05
v 2.59471192654451e-08 0.000105651214157987 2.25508037426925e-06
v -9.999774926845e-09 0.000105737945444969 1.26810397482898e-06
v -4.25854674585255e-08 0.000105785158358071 2.87732965181186e-07
v 1.60425968934252e-06 0.000102734849872425 -1.22463431982761e-05
v 1.25348569292731e-06 0.000103057371510262 -1.16244450053581e-05
v -8.09291479394838e-08 0.000105788345850925 -8.18755850064008e-07
v -1.25847616562577e-07 0.000105746279356972 -1.7925531559657e-06
v 9.33913401291675e-07 0.00010336098937292 -1.09888558624243e-05
v 6.19489960211397e-07 0.000103661426335806 -1.03132592962107e-05
v 3.33573360176169e-07 0.000103933698288071 -9.64670723388912e-06
v 5.42043628539536e-08 0.000104193405990681 -8.96121224612417e-06
v -2.24337286591188e-07 0.000104437823686182 -8.27028900650554e-06
v -3.89749395904013e-07 0.000104734033141703 -7.36131912919001e-06
v -1.71872507408542e-07 0.00010566517997575 -2.76650100483689e-06
v -2.15864860106871e-07 0.000105548369278948 -3.71920946237358e-06
v -3.4352624858479e-07 0.00010498364419063 -6.49888887888264e-06
v -2.99809449745969e-07 0.000105203918836157 -5.60147922002707e-06
v -2.5531450917604e-07 0.000105390778437265 -4.6855250127153e-06
v 5.36995843638636e-06 0.000100068044481974 -1.41700996423355e-06
v 5.41453078417385e-06 0.000100075474190631 -2.99053476805727e-07
v 5.41492306402944e-06 0.000100074644410589 8.17412316394908e-07
v 5.49443364487538e-06 0.000100065558524888 1.80672287574472e-06
v 5.55295117309592e-06 0.000100047095764924 2.81250185391988e-06
v 5.5832114924383e-06 0.000100019782502712 3.86286588544152e-06
v 5.59973517389386e-06 9.99873467499131e-05 4.9303535109897e-06
v 5.59525123307196e-06 9.99511339341799e-05 5.99875906911444e-06
v 5.57854059821269e-06 9.99155295542239e-05 7.07781934245548e-06
v 5.53472231156021e-06 9.98735989308684e-05 8.27313059065307e-06
v 5.49402544122109e-06 9.98175418052577e-05 9.47413157643707e-06
v 5.4487551449803e-06 9.97260596237811e-05 1.05929500121387e-05
v 5.44135913637081e-06 9.95983602616245e-05 1.17306327752177e-05
v 5.49087871883818e-06 9.94363096754562e-05 1.28968710293561e-05
v 5.63503227619472e-06 9.92458479789453e-05 1.40733554732186e-05
v 5.91260400910117e-06 9.90203277812695e-05 1.52545913940005e-05
v 6.47300451833709e-06 9.87572894480764e-05 1.64613136674157e-05
v 7.63441046196213e-06 9.84947542548062e-05 1.76623852323855e-05
v 9.07549533680347e-06 9.82624778922889e-05 1.85603189298637e-05
v 7.54842927265542e-06 9.8865602666864e-05 1.80254062691652e-05
v 6.23329844176704e-06 9.93755904998393e-05 1.73337719441068e-05
v 5.05566797498994e-06 9.98949663570112e-05 1.66341110639023e-05
v 4.22840993148409e-06 0.0001003402988859 1.60239952950022e-05
v 3.60216852105292e-06 0.000100745035274736 1.54286473171597e-05
v 3.09625839093279e-06 0.000101153945996741 1.48064680046518e-05
v 2.57713248208099e-06 0.00010162494998151 1.40998380076599e-05
v 2.11519296257569e-06 0.00010208757521812 1.33466880912382e-05
v 1.75257482258422e-06 0.000102462401232507 1.26319156780879e-05
v 1.42235421857341e-06 0.000102821694125291 1.1876724538746e-05
v 1.09355329303845e-06 0.000103174216180106 1.1085663396229e-05
v 7.78256212021192e-07 0.00010351061003954 1.0273183348666e-05
v 4.71243372699638e-07 0.000103816157173028 9.4729087412427e-06
v -2.46162783841424e-07 0.000104756564707583 6.63735554201346e-06
v 1.6653828302504e-07 0.000104106688094724 8.66027152910599e-06
v -4.07560695710043e-08 0.000104447741625425 7.65930191800844e-06
v 5.40722717336322e-06 0.000100053070791827 -2.40843515542905e-06
v 5.42407832937188e-06 0.000100029578342757 -3.41374510740286e-06
v 5.41396063357261e-06 9.99985287426118e-05 -4.46143552982537e-06
v 5.3923102076988e-06 9.99636569029523e-05 -5.52363883643324e-06
v 5.35375911828028e-06 9.99261026287353e-05 -6.58427308918815e-06
v 5.30867793469823e-06 9.9890541785066e-05 -7.65330002191737e-06
v 5.24468125667861e-06 9.98511773523424e-05 -8.83748274493277e-06
v 5.19009413871828e-06 9.97973113618154e-05 -1.00258017484814e-05
v 5.1410253074293e-06 9.97076385218176e-05 -1.11295972997831e-05
v 5.14110780330822e-06 9.95830020800135e-05 -1.22539811088436e-05
v 5.21763576740945e-06 9.94261861368687e-05 -1.34105538373331e-05
v 5.41238730116525e-06 9.92424005176508e-05 -1.4582709208662e-05
v 5.76563416680202e-06 9.90277869230519e-05 -1.5754192499512e-05
v 7.24900962775352e-06 9.88110141925175e-05 -1.82706267151363e-05
v 7.377273275821e-06 9.86047132149541e-05 -1.8074905749739e-05
v 6.35302428166094e-06 9.87956688766833e-05 -1.69196939884117e-05
v -2.68103677285129e-07 0.000105012552894786 5.69778191335035e-06
v 6.10536795512235e-06 9.93412284377217e-05 -1.75557515625158e-05
v -2.89819342549836e-07 0.000105232675866142 4.74643782662916e-06
v 5.08016025772247e-06 9.98382450687066e-05 -1.67928662504675e-05
v 4.20693169976723e-06 0.000100313174197212 -1.61063677658774e-05
v 3.48325918868335e-06 0.000100750208064045 -1.54801133848199e-05
v -3.27256873098825e-07 0.000105420355492701 3.75953757738795e-06
v -3.59636851287937e-07 0.000105569897719614 2.76225658114066e-06
v 2.88420611068047e-06 0.000101146609961843 -1.48925752865188e-05
v 2.37420312020989e-06 0.000101536669044804 -1.43111469610236e-05
v 1.83997578276871e-06 0.000101979603840666 -1.36716613626839e-05
v 1.36065026101551e-06 0.000102405799977676 -1.30066764610691e-05
v -3.94792866580906e-07 0.000105677658692818 1.77885426136199e-06
v -4.24708394418994e-07 0.000105747407096994 7.95108197713177e-07
v -4.72465874769581e-07 0.000105775807099905 -3.04642866412789e-07
v 9.84772219057601e-07 0.000102740707533088 -1.2393858454605e-05
v 6.49192913515641e-07 0.000103056930420212 -1.1749657833053e-05
v -5.08436160080049e-07 0.000105750565664921 -1.40013622722092e-06
v -5.63502055607919e-07 0.000105683050242427 -2.3741189098154e-06
v 3.24662500330864e-07 0.000103366722129776 -1.10708625089348e-05
v 2.40439316396159e-08 0.000103662832060281 -1.03677881936616e-05
v -2.57737761989129e-07 0.000103932603333717 -9.67025356052809e-06
v -5.28513122384371e-07 0.000104192488439576 -8.95160378245039e-06
v -6.85230392090434e-07 0.000104507553898605 -8.03281733479927e-06
v -8.31403445152027e-07 0.000104796503848635 -7.07969248415089e-06
v -6.15864994985753e-07 0.000105578150558903 -3.34100485609494e-06
v -6.70117800926313e-07 0.000105433113652392 -4.31551392523479e-06
v -7.76634369381317e-07 0.000105040423718516 -6.18619566659092e-06
v -7.17421163715136e-07 0.000105251917029334 -5.27205632343634e-06
v 5.0689179787657e-06 0.000100061192827309 -2.00568146884731e-06
v 5.12616770499432e-06 0.000100076951256713 -8.74438373884477e-07
v 5.14923715196778e-06 0.000100080507742382 2.54591204111076e-07
v 5.13813807874816e-06 0.00010007196496632 1.3829439990885e-06
v 5.21002972783187e-06 0.000100051845517655 2.39115139856169e-06
v 5.24660163197513e-06 0.000100020938714534 3.43525583073881e-06
v 5.271216718858e-06 9.99810870518201e-05 4.50086083825905e-06
v 5.28808935926453e-06 9.99345692292074e-05 5.5784170862129e-06
v 5.27810615753756e-06 9.98837356664671e-05 6.65547172063331e-06
v 5.22423396796351e-06 9.98261468737908e-05 7.84558100342669e-06
v 5.1737452703261e-06 9.97664163740142e-05 9.040584151416e-06
v 5.14058098508209e-06 9.96861484453071e-05 1.02447896692909e-05
v 5.10795668810951e-06 9.95680887333003e-05 1.13712096812117e-05
v 5.11265471211007e-06 9.94083811437169e-05 1.25273087660173e-05
v 5.20050645994584e-06 9.92239447702995e-05 1.36826938033945e-05
v 5.40192485630249e-06 9.90221802276805e-05 1.48223481971506e-05
v 5.74547296626785e-06 9.88144674483735e-05 1.59121117115499e-05
v 6.4617061522438e-06 9.86189296245422e-05 1.69623620725013e-05
v 7.44174060268119e-06 9.84405100748056e-05 1.7894933654626e-05
v 7.32016862941177e-06 9.86312041776172e-05 1.80581056051939e-05
v 6.17376872989895e-06 9.9137319835409e-05 1.76291671212401e-05
v 5.05133378947721e-06 9.95756567850309e-05 1.7186464995112e-05
v 4.14924217863264e-06 9.99524873947754e-05 1.67207430322448e-05
v 3.4655159808435e-06 0.000100332018285943 1.61889034892765e-05
v 2.92415346909005e-06 0.000100720413027053 1.56139086223415e-05
v 2.38442597459524e-06 0.000101183411579525 1.4937378821413e-05
v 1.91668087547572e-06 0.000101657501940999 1.42040763771991e-05
v 1.5091016024404e-06 0.000102118409542092 1.34084982338293e-05
v 1.17722297881527e-06 0.000102492433145461 1.26521035657012e-05
v 8.46716471819918e-07 0.000102854230319505 1.18525414176319e-05
v 5.33011919026993e-07 0.000103205977102645 1.10199771053917e-05
v 2.36306592221439e-07 0.000103540519128744 1.01695595030598e-05
v -6.38590647548378e-08 0.000103848107128012 9.3305884769402e-06
v -6.63765031255027e-07 0.000104833316809009 6.22895423175082e-06
v -4.69585420096515e-07 0.000104542274186583 7.2788825773985e-06
v -2.68088605899269e-07 0.000104209446043926 8.31601372408261e-06
v 5.09570036325549e-06 0.000100034586250653 -3.0179745605925e-06
v 5.0881006512495e-06 9.99974053786605e-05 -4.06521033396003e-06
v 5.07043485325299e-06 9.99520460158177e-05 -5.13216145221868e-06
v 5.04843790110705e-06 9.99014170121642e-05 -6.20911344617279e-06
v 5.00589903086621e-06 9.98479403831109e-05 -7.28404716089712e-06
v 4.92693487961797e-06 9.97894990870975e-05 -8.47169546510265e-06
v 4.85997505308217e-06 9.97291740682459e-05 -9.66286277714844e-06
v 4.82004812648579e-06 9.9647382797376e-05 -1.08629726564437e-05
v 4.79487236509572e-06 9.95270823983313e-05 -1.19868745368169e-05
v 4.82961821841411e-06 9.93646814274201e-05 -1.31486393402814e-05
v 4.98259310636366e-06 9.91756457089944e-05 -1.43265025010788e-05
v 5.3090445914887e-06 9.89589964479467e-05 -1.55317529750098e-05
v 5.92113834541169e-06 9.86964863608131e-05 -1.67738656813473e-05
v 6.89644301456164e-06 9.88324672345341e-05 -1.83261586233845e-05
v 8.58873411418049e-06 9.81892523777974e-05 -1.89438833874801e-05
v 7.12114640739405e-06 9.84231178929973e-05 -1.79765587842473e-05
v -6.84350548655741e-07 0.000105076334218368 5.26970907840046e-06
v 5.63174655602983e-06 9.93497585834424e-05 -1.75844050987405e-05
v -7.24279041520634e-07 0.000105284336127057 4.28492907339017e-06
v 4.42992164719831e-06 9.987004312739e-05 -1.68443947035187e-05
v 3.51569015365269e-06 0.000100320644854381 -1.62167283625732e-05
v 2.80969651115452e-06 0.000100731426395207 -1.56271308066943e-05
v -7.56328524344407e-07 0.00010545652117481 3.2857032395011e-06
v -7.75894907026255e-07 0.000105590416904849 2.28407356022635e-06
v 2.23036351825959e-06 0.000101119887531314 -1.50609499824847e-05
v 1.64720473219594e-06 0.000101562852079245 -1.44393050718054e-05
v 1.13791106968268e-06 0.000102003313618515 -1.37922417445224e-05
v 6.95717437143454e-07 0.000102420140566559 -1.31060278952632e-05
v -8.0763977279487e-07 0.000105681860948194 1.29855727791428e-06
v -8.69554292824701e-07 0.000105733082855782 2.03602785092749e-07
v -9.13915487557152e-07 0.000105732801027561 -8.91371241345297e-07
v 3.42892995423925e-07 0.000102747600542015 -1.24709860209604e-05
v 5.90415311878227e-09 0.000103061166132453 -1.17984683581756e-05
v -9.43324321986674e-07 0.000105681204240631 -1.97831777370159e-06
v -1.00325890707792e-06 0.000105588893619361 -2.95058923533276e-06
v -2.99506921993869e-07 0.000103366686629007 -1.1090340578519e-05
v -5.74154795038682e-07 0.000103659508217868 -1.03575672583457e-05
v -8.40089440195322e-07 0.000103931170992638 -9.62748924232832e-06
v -9.91722509102798e-07 0.000104262163733053 -8.70919589103142e-06
v -1.13034297732803e-06 0.000104571861792475 -7.75393457891055e-06
v -1.25320828199795e-06 0.000104846514986645 -6.77067150295492e-06
v -1.07722701937771e-06 0.000105455177256204 -3.93293597881963e-06
v -1.13708413397834e-06 0.000105285143866939 -4.90527877400844e-06
v -1.1870767477562e-06 0.000105081718940345 -5.85493038267159e-06
v 4.74656087422895e-06 0.000100052916772483 -2.59143973348665e-06
v 4.81689155555866e-06 0.000100076637242667 -1.45384554633444e-06
v 4.85591518310083e-06 0.000100087321185716 -3.24998280168802e-07
v 4.86383934356403e-06 0.000100084195259631 8.02985583808431e-07
v 4.841256454813e-06 0.000100068170508785 1.93752356048592e-06
v 4.89391009942097e-06 0.000100039449074763 2.97862236626307e-06
v 4.92956404430633e-06 0.000100000108943286 4.03447292934784e-06
v 4.95468247967196e-06 9.9950343755431e-05 5.10788838711455e-06
v 4.96649839210146e-06 9.98904999603421e-05 6.19087345194245e-06
v 4.91010568618647e-06 9.98186050708066e-05 7.37366294104096e-06
v 4.84941285306942e-06 9.97480032598106e-05 8.55733184564885e-06
v 4.79793124738376e-06 9.96703849923177e-05 9.74669775629029e-06
v 4.76849628388163e-06 9.95682651991828e-05 1.09495928512194e-05
v 4.73143471658758e-06 9.94247458714913e-05 1.2085564657722e-05
v 4.7536734962051e-06 9.92489299365034e-05 1.32193031634802e-05
v 4.85407991333309e-06 9.90606403305861e-05 1.43240085622846e-05
v 5.04781833524147e-06 9.88799817240507e-05 1.53710421066416e-05
v 5.44311712436196e-06 9.87290039912539e-05 1.63617543027876e-05
v 6.0326422184132e-06 9.86146902861967e-05 1.71825734785259e-05
v 5.65105057708583e-06 9.8935341025602e-05 1.76417660444361e-05
v 5.91573182436085e-06 9.86864970743632e-05 1.75301323339737e-05
v 4.69148221600235e-06 9.93318204625433e-05 1.74889735599633e-05
v 3.8391424346291e-06 9.96497393460724e-05 1.72482626741221e-05
v 3.16503005569224e-06 9.99588517675686e-05 1.68564096807357e-05
v 2.63739380903521e-06 0.000100318127273398 1.63389956640346e-05
v 2.10457225405817e-06 0.000100760227532886 1.57031948429813e-05
v 1.64831509831962e-06 0.000101224014307089 1.49993808241454e-05
v 1.24992782607436e-06 0.000101694431699154 1.42284069544895e-05
v 8.96232256136583e-07 0.000102154616435379 1.33865462553394e-05
v 5.76105329121769e-07 0.000102530103392347 1.25840312819355e-05
v 2.72515989372973e-07 0.000102891771774436 1.17404032975037e-05
v -1.88003361453556e-08 0.000103240839298425 1.08717852050381e-05
v -3.00827944175553e-07 0.000103577397342838 9.98496270821037e-06
v -4.95886978107181e-07 0.000103959614990486 8.95788145418473e-06
v -1.07221305257657e-06 0.00010489642289785 5.79077851163917e-06
v -8.84950412342966e-07 0.000104626989162718 6.86015816732469e-06
v -6.91141562673836e-07 0.000104313296708953 7.91644976578605e-06
v 4.75178265846543e-06 0.000100016997875469 -3.63730211422754e-06
v 4.74148774040317e-06 9.99704229970826e-05 -4.69842758599815e-06
v 4.72315758858186e-06 9.99137679382315e-05 -5.77666456287495e-06
v 4.69680293555927e-06 9.98479697746956e-05 -6.86386406869973e-06
v 4.60914697566044e-06 9.97718646830705e-05 -8.05153163377456e-06
v 4.5271299817249e-06 9.96985066125738e-05 -9.23858031141225e-06
v 4.46446381940115e-06 9.96173716801257e-05 -1.04309756181471e-05
v 4.4375280852363e-06 9.95103382086213e-05 -1.16375119955705e-05
v 4.42464703022404e-06 9.93604248612823e-05 -1.27813444628982e-05
v 4.50543868043637e-06 9.91766892564017e-05 -1.39313269355343e-05
v 4.71991812881491e-06 9.89775908035246e-05 -1.50678965677952e-05
v 5.12856248490945e-06 9.87778024641208e-05 -1.61685755610741e-05
v 5.92301268018566e-06 9.85689857760937e-05 -1.72388570514286e-05
v 5.55287035686365e-06 9.91230428794141e-05 -1.78072296210209e-05
v 6.86538537167357e-06 9.85628483458279e-05 -1.83834967063715e-05
v 6.95602905121617e-06 9.83730316408377e-05 -1.82049066070357e-05
v -1.11364668487956e-06 0.000105124735162981 4.79984742538769e-06
v 4.42140710250453e-06 9.9593453961001e-05 -1.72830939055892e-05
v -1.14766810048288e-06 0.000105316432805122 3.80367943742359e-06
v 3.44066823212791e-06 9.99840539782326e-05 -1.67813451268855e-05
v 2.65379506528481e-06 0.000100355446006737 -1.6261978255873e-05
v 2.02474111621783e-06 0.000100733757882361 -1.57200997403323e-05
v -1.17137621457325e-06 0.000105471901750976 2.80030140388792e-06
v -1.18891195149413e-06 0.000105588825196523 1.79795297245194e-06
v 1.40264364845779e-06 0.000101165314625589 -1.51243751594983e-05
v 8.6938135663878e-07 0.000101598707501739 -1.45045263485441e-05
v 4.07358980921508e-07 0.000102024243808584 -1.38478559753993e-05
v 5.94235761681093e-09 0.000102430214038786 -1.31410567303004e-05
v -1.25814140039219e-06 0.000105661393868491 7.04097189321978e-07
v -1.31343257339156e-06 0.000105683970522051 -3.84793836245275e-07
v -1.3529735413686e-06 0.000105656947573137 -1.47012644177768e-06
v -3.38307187565324e-07 0.000102751152454409 -1.2482039929399e-05
v -6.43127261552333e-07 0.000103059395548829 -1.17820267363684e-05
v -1.38291275709835e-06 0.000105580217536828 -2.55281039272625e-06
v -1.46412849937927e-06 0.000105459267609323 -3.53980025011778e-06
v -9.17048168975533e-07 0.000103359922343339 -1.10493808742072e-05
v -1.16565140969806e-06 0.00010365477630977 -1.02878574918411e-05
v -1.3058873097731e-06 0.00010400259679094 -9.37117473462928e-06
v -1.43554341861635e-06 0.000104330117845029 -8.42375870326293e-06
v -1.55387002673477e-06 0.000104625703811968 -7.44487760033893e-06
v -1.65820302539646e-06 0.000104883744694737 -6.43681862730031e-06
v -1.539574781913e-06 0.000105301092893379 -4.52064311719538e-06
v -1.60326784762505e-06 0.000105109066434393 -5.48610660854477e-06
v 4.40757381535262e-06 0.0001000409185154 -3.17389834796414e-06
v 4.46976496427303e-06 0.000100072020310391 -2.04402453501667e-06
v 4.52435066013541e-06 0.000100089697924483 -9.10766961651315e-07
v 4.54843383929633e-06 0.000100093717772947 2.23138542241224e-07
v 4.54250583400271e-06 0.000100084046921722 1.35512353046989e-06
v 4.52900674103406e-06 0.000100061078753236 2.48179044999264e-06
v 4.57979765567651e-06 0.000100026176371614 3.53291049845025e-06
v 4.61629566891452e-06 9.99796326081047e-05 4.60629173161481e-06
v 4.63884921936746e-06 9.99206961080332e-05 5.68450955344752e-06
v 4.56553795640672e-06 9.98454821186372e-05 6.84329170257721e-06
v 4.50010262487651e-06 9.97620000073017e-05 8.02405832529527e-06
v 4.43125539878182e-06 9.96741078411294e-05 9.21741396375635e-06
v 4.37450874845367e-06 9.95779470489747e-05 1.04061472279352e-05
v 4.37297894512603e-06 9.94625651249062e-05 1.15823366518817e-05
v 4.33687823307903e-06 9.93062668244679e-05 1.26962373492208e-05
v 4.35123345437975e-06 9.91288283641791e-05 1.37924431742488e-05
v 4.41016270867044e-06 9.89605002850157e-05 1.48243085380736e-05
v 4.56897588730266e-06 9.88143156819879e-05 1.58001417550461e-05
v 4.73612568694703e-06 9.87113596880037e-05 1.66178826259024e-05
v 3.96146399567738e-06 9.90860556418866e-05 1.76794330057802e-05
v 4.63911521272942e-06 9.86889657397838e-05 1.71606240669636e-05
v 4.22183951318444e-06 9.88195570917525e-05 1.75346727626348e-05
v 3.27928722260243e-06 9.93727354315289e-05 1.76685935582482e-05
v 2.6764467578891e-06 9.96307934546895e-05 1.74422255684873e-05
v 2.20505127458395e-06 9.99448347811691e-05 1.70044904555537e-05
v 1.68941389997461e-06 0.000100335717261954 1.64390184866085e-05
v 1.26142693393458e-06 0.0001007846772279 1.57589412855599e-05
v 8.85284726327311e-07 0.00010125868922553 1.49964764683417e-05
v 5.54909110585814e-07 0.000101733535366248 1.41685895500008e-05
v 2.93468035787609e-07 0.000102196257221351 1.32766148587082e-05
v 8.91717456921021e-09 0.000102575433067584 1.24241649271763e-05
v -2.70647460811842e-07 0.000102942322222686 1.15297182025732e-05
v -1.47223848271338e-06 0.000104945499918327 5.32209006443366e-06
v -5.43720314756437e-07 0.00010329575645389 1.06209860553475e-05
v -7.47999474224786e-07 0.000103689417118318 9.59719513926471e-06
v -9.35143922564848e-07 0.000104066389982299 8.5442344530686e-06
v -1.31485000185434e-06 0.000104697220496392 6.39916566104837e-06
v -1.12604823899005e-06 0.000104405342502693 7.47571399183435e-06
v 4.40949445556128e-06 9.99982678693478e-05 -4.23010493884595e-06
v 4.39866823326538e-06 9.99437069972039e-05 -5.30995819067289e-06
v 4.37832949280803e-06 9.98768144551387e-05 -6.39529859758829e-06
v 4.26683775397198e-06 9.97933451865293e-05 -7.56390284630722e-06
v 4.17218688723283e-06 9.97031934250436e-05 -8.75432340264245e-06
v 4.08551638798497e-06 9.96099356299099e-05 -9.9564844106288e-06
v 4.02342560803462e-06 9.95072375970972e-05 -1.1153732076087e-05
v 4.03549398770316e-06 9.93848596574137e-05 -1.23370834209099e-05
v 4.04051925929921e-06 9.92187891453554e-05 -1.34591600487632e-05
v 4.13947206507473e-06 9.90303647115793e-05 -1.45620103089527e-05
v 4.35208327338325e-06 9.88560850753537e-05 -1.55940431878673e-05
v 4.78503987140495e-06 9.87143944978222e-05 -1.65578206475664e-05
v 5.46840014091067e-06 9.85945847097797e-05 -1.73813955937946e-05
v 4.14048455298508e-06 9.93736840334833e-05 -1.74811237076215e-05
v 5.22767796321275e-06 9.89203316544962e-05 -1.77779270307871e-05
v 5.45455560407271e-06 9.86728679628511e-05 -1.77090023855392e-05
v -1.5112825077504e-06 0.000105156827639236 4.31806192111897e-06
v 3.18295401923655e-06 9.9735314337754e-05 -1.7161758191689e-05
v -1.54096549445544e-06 0.000105332898428345 3.30389231770738e-06
v 2.37762956325435e-06 0.000100054782700419 -1.67570967816382e-05
v 1.72422455161362e-06 0.000100389879023647 -1.62860469722624e-05
v 1.06159596765696e-06 0.000100774950895664 -1.57544476122054e-05
v -1.56357592479072e-06 0.000105469918388863 2.29638699392748e-06
v -1.66687936655459e-06 0.000105554386356198 1.21949926933415e-06
v 5.10003172944669e-07 0.000101193988394763 -1.51607558932872e-05
v 3.02600028934439e-08 0.000101619884924977 -1.45232278958151e-05
v -3.79890173078699e-07 0.000102034761096997 -1.38453254158681e-05
v -6.92654232443246e-07 0.000102432008464256 -1.3116433613378e-05
v -1.73038050190589e-06 0.000105599072489031 1.25062939271854e-07
v -1.78086842809868e-06 0.000105594852902276 -9.75756413859898e-07
v -1.81965079548337e-06 0.000105541718857274 -2.06429661117989e-06
v -9.94497348003959e-07 0.000102749347346617 -1.24294735420833e-05
v -1.26372433852047e-06 0.000103059637266446 -1.16936924617354e-05
v -1.82174959073307e-06 0.000105449172708111 -3.12712965795512e-06
v -1.90390277473211e-06 0.000105304695631521 -4.11778548802049e-06
v -1.50579742323441e-06 0.000103364509048868 -1.09300668680713e-05
v -1.65538484590406e-06 0.000103718570960796 -1.00338423189362e-05
v -1.773233381511e-06 0.00010406655457702 -9.08718944679875e-06
v -1.88435743485992e-06 0.000104385822134312 -8.10586694345483e-06
v -1.98425438384431e-06 0.000104665886701451 -7.09966341761765e-06
v -2.04666794931167e-06 0.00010490870751288 -6.0763132694288e-06
v -1.98044877540743e-06 0.000105122750968321 -5.10695085335843e-06
v 4.05322340971793e-06 0.000100024887433112 -3.74891642665519e-06
v 4.12552816790187e-06 0.000100062238280023 -2.61810655728581e-06
v 4.17471448218002e-06 0.000100086650356412 -1.49830768954207e-06
v 4.2126089355989e-06 0.000100097448175349 -3.65245658248716e-07
v 4.22456922455836e-06 0.000100095127025649 7.67201484001741e-07
v 4.22531281898906e-06 0.000100079140523792 1.88540409789694e-06
v 4.20316254911451e-06 0.000100050478619189 3.01259499361008e-06
v 4.25012539926001e-06 0.000100009894183584 4.07336710329901e-06
v 4.28672112220316e-06 9.99564938590638e-05 5.14322987450676e-06
v 4.22204768008949e-06 9.98869905347131e-05 6.28819700329018e-06
v 4.14106321365172e-06 9.98053409561805e-05 7.43898095674174e-06
v 4.06328193910953e-06 9.97102850995642e-05 8.6269813933139e-06
v 3.98711148881487e-06 9.96072334461426e-05 9.8174035149458e-06
v 3.95053370826555e-06 9.94984663502659e-05 1.09787321976175e-05
v 3.94017229968896e-06 9.93703095360169e-05 1.21368227961409e-05
v 3.88228104831219e-06 9.92121607409465e-05 1.32134754015374e-05
v 3.85081803498869e-06 9.9051361877689e-05 1.4249561584946e-05
v 3.87918773216286e-06 9.89010154850871e-05 1.52585180728787e-05
v 3.85301749244119e-06 9.87758233261615e-05 1.61348412207501e-05
v 2.39867447777907e-06 9.90350180155991e-05 1.81763565666422e-05
v 3.67876676846095e-06 9.86867057650781e-05 1.68570733399069e-05
v 2.642145689208e-06 9.87815408427572e-05 1.80166384143402e-05
v 3.25944072540963e-06 9.86775055088722e-05 1.74498679617043e-05
v 1.95607325639951e-06 9.92789367875892e-05 1.81004034616804e-05
v 1.6220262469575e-06 9.95850933530926e-05 1.7666886898099e-05
v 1.1661580560249e-06 9.99491901940141e-05 1.71184911310452e-05
v 7.70226474717907e-07 0.000100350552312506 1.64832080952099e-05
v 4.37534713383864e-07 0.000100812983526021 1.57327558288854e-05
v 1.5082264623198e-07 0.000101297842206772 1.49004887187427e-05
v -7.67208542049705e-08 0.000101778691194238 1.4015448443523e-05
v -2.86351802389073e-07 0.000102247223842756 1.30709678934315e-05
v -5.42874755298957e-07 0.000102631649388893 1.2167779037025e-05
v -7.96551873727233e-07 0.000103004815923143 1.12337790464694e-05
v -1.86452155263298e-06 0.000104978642176792 4.82617983957295e-06
v -1.71343881720054e-06 0.000104753995048996 5.9128715411405e-06
v -9.87572997063787e-07 0.000103417470943455 1.01970929207531e-05
v -1.18213429383329e-06 0.000103805457857609 9.1516126139789e-06
v -1.36872484596639e-06 0.000104167169008795 8.07708468446496e-06
v -1.55292457834268e-06 0.000104484534341371 6.99217115793684e-06
v 4.04979387334685e-06 9.99760722095106e-05 -4.81460585399194e-06
v 4.03962911304153e-06 9.9914184666008e-05 -5.89086135285964e-06
v 3.93186351353512e-06 9.98351357299376e-05 -7.04594584353562e-06
v 3.81463375022836e-06 9.97438797873733e-05 -8.20929279101625e-06
v 3.70891621890388e-06 9.96394229187319e-05 -9.41138329572985e-06
v 3.61713608366039e-06 9.9527489166802e-05 -1.06149366949407e-05
v 3.5810736608066e-06 9.94100316930298e-05 -1.1785907824638e-05
v 3.59191206414047e-06 9.9272929502794e-05 -1.29491274509692e-05
v 3.58354989051879e-06 9.91038156497659e-05 -1.40218593941987e-05
v 3.6439472885707e-06 9.89400466330621e-05 -1.50331075222772e-05
v 3.83027851276615e-06 9.88176418404443e-05 -1.59741148579329e-05
v 4.05211571667751e-06 9.87413209637956e-05 -1.67266722104321e-05
v 3.99395759463921e-06 9.87506857324349e-05 -1.71955850400959e-05
v 2.68826904207636e-06 9.95144444600138e-05 -1.74112661774824e-05
v 3.60254232323177e-06 9.91782309285665e-05 -1.75287124586765e-05
v 3.84767683323169e-06 9.8904082338743e-05 -1.74665458797154e-05
v -1.90375869824229e-06 0.000105171056574638 3.81014031323031e-06
v 1.92054520520554e-06 9.97916915580922e-05 -1.71642325928689e-05
v -1.92949328240542e-06 0.000105327348140091 2.79666090873313e-06
v 1.29472477996709e-06 0.000100085335457001 -1.67750028277413e-05
v 6.38731808336265e-07 0.000100435456683212 -1.62880058638143e-05
v 7.35991946293632e-08 0.000100806662875508 -1.57494087044313e-05
v -2.03924294136543e-06 0.00010542786598401 1.71758232531051e-06
v -2.13495195298395e-06 0.000105483636724136 6.40075455672331e-07
v -4.10700921197745e-07 0.000101214400629 -1.51407642482435e-05
v -8.19416077134567e-07 0.000101628704950739 -1.4482932667672e-05
v -1.13056633864762e-06 0.000102031957899674 -1.37876704981452e-05
v -1.38382813908949e-06 0.000102425854641899 -1.30337985822465e-05
v -2.19702164097479e-06 0.000105500944912441 -4.66929791926778e-07
v -2.24201945103821e-06 0.000105471136517408 -1.57162034434547e-06
v -2.25451171448354e-06 0.00010540286896136 -2.64066092963692e-06
v -1.64166856208729e-06 0.00010274426834138 -1.23150989830729e-05
v -1.86654953746721e-06 0.000103061290037361 -1.15500527590194e-05
v -2.25715315757253e-06 0.000105290198470356 -3.70518039324699e-06
v -2.34338492909501e-06 0.000105122618714941 -4.70127689909091e-06
v -2.0007878122288e-06 0.000103429281700872 -1.06592349641786e-05
v -2.12203166125896e-06 0.000103784457487788 -9.7353535303093e-06
v -2.22372565173505e-06 0.000104124856119846 -8.75814922731844e-06
v -2.31348213812571e-06 0.000104430088264604 -7.7509849849682e-06
v -2.3727741733228e-06 0.000104694899100503 -6.73198660510066e-06
v -2.41819933835385e-06 0.000104920977729528 -5.69034662605943e-06
v 3.68296737760141e-06 0.000100005369856285 -4.30531797456468e-06
v 3.76181249324765e-06 0.000100047702169618 -3.18224548065173e-06
v 3.82449811278731e-06 0.000100077918889704 -2.06292917730383e-06
v 3.86842426224205e-06 0.000100094935863952 -9.54653636505669e-07
v 3.89411396118436e-06 0.000100099412325647 1.76737634556925e-07
v 3.90147830076663e-06 0.000100091196144674 1.28388405714756e-06
v 3.89059055161112e-06 0.000100069937474671 2.40115634266546e-06
v 3.86370350709784e-06 0.000100036816811432 3.52098433564612e-06
v 3.90856479411251e-06 9.99902734091661e-05 4.57922997888226e-06
v 3.84780851564894e-06 9.99289055965119e-05 5.70538454474707e-06
v 3.77433400086214e-06 9.98547807988823e-05 6.84577959262141e-06
v 3.69380523228256e-06 9.97666968214052e-05 7.98986727902016e-06
v 3.60653604749106e-06 9.96631726194243e-05 9.17710772556105e-06
v 3.53669665893286e-06 9.95516476675178e-05 1.033061852404e-05
v 3.48261486812558e-06 9.94298312796967e-05 1.1480498111315e-05
v 3.45510469249251e-06 9.92949451115053e-05 1.2606486270787e-05
v 3.35801902898779e-06 9.91471634813189e-05 1.36338411744255e-05
v 3.30558255444324e-06 9.89976086806923e-05 1.46686306337998e-05
v 1.13452362141979e-06 9.87817140613487e-05 1.91021060809371e-05
v 3.19453831957261e-06 9.8861127793506e-05 1.56207044243665e-05
v 2.97549083630003e-06 9.87416073150788e-05 1.64608496993927e-05
v 1.3313886694664e-06 9.85494094907802e-05 1.90079870164204e-05
v 2.58107537104746e-06 9.86387012722969e-05 1.72424995186318e-05
v 2.01369793040864e-06 9.8574790454107e-05 1.80268998583768e-05
v 9.82155924940863e-07 9.92031480467445e-05 1.84088818998204e-05
v 5.33821903848838e-07 9.95688682169657e-05 1.7801979692416e-05
v 1.66856943153121e-07 9.99475132087396e-05 1.7164725461045e-05
v -9.85385534316575e-08 0.000100368985891517 1.64444919399527e-05
v -3.23884537968752e-07 0.000100855988463461 1.5603742092751e-05
v -5.04323014596418e-07 0.000101344928389455 1.47127792890463e-05
v -2.25132787629664e-06 0.000104990842732298 4.31325023919751e-06
v -6.76263396576798e-07 0.000101838197743576 1.37587873404954e-05
v -8.36463069002856e-07 0.000102311526454894 1.27640443071221e-05
v -1.0654225900532e-06 0.000102704433510307 1.18137600587086e-05
v -1.23972155537978e-06 0.000103134382572897 1.07686303454416e-05
v -2.11034354797066e-06 0.000104791323036512 5.39985392518615e-06
v -1.95397192290811e-06 0.000104546613078291 6.48719962464131e-06
v -1.422428492552e-06 0.000103542503580605 9.71131743716638e-06
v -1.60491113900301e-06 0.000103915974994108 8.65260005686663e-06
v -1.78711266358084e-06 0.00010425719157561 7.56218236953161e-06
v 3.67703839533664e-06 9.99502957330457e-05 -5.36672604124283e-06
v 3.56872345181783e-06 9.98793459086104e-05 -6.50095274905862e-06
v 3.4536770749904e-06 9.97949434826803e-05 -7.65317646078704e-06
v 3.33794388991172e-06 9.96959739553436e-05 -8.81222192922006e-06
v 3.22395430431542e-06 9.95808156100463e-05 -1.00165134350272e-05
v 3.13939454839938e-06 9.9457292676808e-05 -1.11843110935338e-05
v 3.0860519192214e-06 9.93238754979915e-05 -1.23425091076617e-05
v 3.07925309162911e-06 9.91797419491112e-05 -1.34656607034179e-05
v 3.02353570065913e-06 9.90265969969308e-05 -1.44703386161055e-05
v 3.04388417164293e-06 9.89003824525778e-05 -1.54383240824876e-05
v 3.02257815559413e-06 9.88152171683181e-05 -1.62595808668494e-05
v 2.84936728222693e-06 9.87775361332606e-05 -1.68738180045668e-05
v 2.43344987692198e-06 9.8834327519402e-05 -1.73532039198814e-05
v 1.25844194169943e-06 9.95364539450583e-05 -1.75538067722721e-05
v 1.9797373931078e-06 9.92927674062438e-05 -1.76413794872118e-05
v 2.29204167874365e-06 9.90261134023516e-05 -1.75990067877944e-05
v -2.28721030936718e-06 0.000105162695326037 3.29724294453463e-06
v 7.17551907931012e-07 9.98028819032494e-05 -1.7227946154307e-05
v -2.40700784320236e-06 0.000105276992842673 2.21958206155163e-06
v 1.003220591212e-07 0.000100119148339166 -1.67777089588657e-05
v -4.49619706186147e-07 0.000100463813149151 -1.62590715329728e-05
v -9.17971974164877e-07 0.000100825522733919 -1.56990619460576e-05
v -2.50815368232225e-06 0.000105350356298619 1.13288564639649e-06
v -2.58750887163617e-06 0.000105382913143872 5.11421553510971e-08
v -1.32222846319182e-06 0.000101225428856582 -1.50650394341118e-05
v -1.63026199024843e-06 0.000101617683011884 -1.44017593548591e-05
v -1.87396614441325e-06 0.000102019600240445 -1.36757650778195e-05
v -2.05341012206821e-06 0.000102414512464441 -1.28937471345979e-05
v -2.64338152638811e-06 0.000105374720677187 -1.06726348019387e-06
v -2.67622759567458e-06 0.000105325368982808 -2.14448832569241e-06
v -2.69014100946538e-06 0.000105235620972582 -3.22209482532585e-06
v -2.25721599786078e-06 0.000102742134228372 -1.21414169852279e-05
v -2.3714084389513e-06 0.000103122408356845 -1.12638418442435e-05
v -2.68965903669512e-06 0.000105105037775895 -4.28535704588329e-06
v -2.77430097450378e-06 0.00010491745725403 -5.28506656997263e-06
v -2.47382735561917e-06 0.000103495095400866 -1.03430291133045e-05
v -2.56329018025001e-06 0.000103845566017689 -9.39263509923332e-06
v -2.64488452815342e-06 0.00010417437591282 -8.38697014851628e-06
v -2.70494454197976e-06 0.000104460089007093 -7.37714681393644e-06
v -2.74921693560787e-06 0.000104708362382749 -6.3382906206131e-06
v 3.29293497052424e-06 9.99834808033282e-05 -4.82717320253716e-06
v 3.38318074268606e-06 0.000100029252165123 -3.71760883628001e-06
v 3.45876325042599e-06 0.000100063753753286 -2.61402993450184e-06
v 3.51556953784338e-06 0.000100086548601219 -1.51222001520586e-06
v 3.55248761698293e-06 0.000100096650999689 -4.12324834330234e-07
v 3.56808971670631e-06 0.000100095705826771 6.86758667502445e-07
v 3.50732471525077e-06 0.000100020948871807 3.99419775257048e-06
v 3.56460324475661e-06 0.000100082143954588 1.78656271793046e-06
v 3.54248898294493e-06 0.000100057019569145 2.88735181055394e-06
v 3.45753751567643e-06 9.99681857219258e-05 5.10896839371199e-06
v 3.39084563465304e-06 9.99027359108772e-05 6.22934084685991e-06
v 3.31356191872834e-06 9.98235094044572e-05 7.35994980195874e-06
v 3.2258752924721e-06 9.972998383165e-05 8.49841519806598e-06
v 3.13649438202199e-06 9.96241995787499e-05 9.64087478360658e-06
v 3.05097909604979e-06 9.95063171893312e-05 1.07789967268294e-05
v 2.97293153767168e-06 9.93792171394869e-05 1.18974143150252e-05
v 2.9092211193696e-06 9.92408488586987e-05 1.29844845674839e-05
v 2.82108849784027e-06 9.90949891871813e-05 1.40301471328419e-05
v 5.00764723868969e-07 9.88163257221122e-05 1.91389483500639e-05
v 2.66895361735663e-06 9.89566805720667e-05 1.50192446756771e-05
v 9.28088720991563e-07 9.78916448812288e-05 2.04261073773431e-05
v 2.42912765056133e-06 9.88264226316715e-05 1.59442835061776e-05
v 2.06719567837186e-06 9.87020179229383e-05 1.68220107419209e-05
v 9.80005656463562e-07 9.83570067913497e-05 1.89054120699342e-05
v 1.55561265949971e-06 9.85665151650323e-05 1.77319525117966e-05
v -1.74160502871315e-07 9.9221137738842e-05 1.84322279665065e-05
v -5.67318060903107e-07 9.95589950735384e-05 1.78229265418047e-05
v -7.67685523495684e-07 9.99494171024115e-05 1.71194647658214e-05
v -8.82271788481291e-07 0.000100413505163558 1.62957747256875e-05
v -9.86358314419349e-07 0.000100914977800136 1.5383880608999e-05
v -1.09811659893924e-06 0.000101423891775226 1.4410625870563e-05
v -2.63653558752675e-06 0.000104976690176044 3.79747465113911e-06
v -2.5011596844485e-06 0.000104802945094705 4.87698379950013e-06
v -1.22290306228271e-06 0.000101921966349788 1.33968101072316e-05
v -1.35467456717086e-06 0.000102395337038729 1.23517784482105e-05
v -1.5023500479674e-06 0.000102843590490124 1.12944286075605e-05
v -1.66861432576274e-06 0.00010326677671564 1.02361829915973e-05
v -2.3506669555383e-06 0.000104586548107386 5.95538984781317e-06
v -2.18942727127263e-06 0.000104323118325087 7.03267095049554e-06
v -1.8432470348756e-06 0.000103658853122896 9.17297723606323e-06
v -2.01841038892075e-06 0.000104013057181811 8.10531388278237e-06
v 3.19073273714356e-06 9.99212333124686e-05 -5.94662634165975e-06
v 3.07769808863817e-06 9.98455489149467e-05 -7.07689439292669e-06
v 2.95905456030919e-06 9.97552106047452e-05 -8.22168578758302e-06
v 2.83637128982612e-06 9.96496682604066e-05 -9.3774685990548e-06
v 2.71967865473191e-06 9.95307285531958e-05 -1.05373287428717e-05
v 2.61658309209482e-06 9.93989159714026e-05 -1.1688706314975e-05
v 2.53340367646944e-06 9.92586731469519e-05 -1.28111415128544e-05
v 2.47910184994236e-06 9.91121679699989e-05 -1.38859540603218e-05
v 2.41184983777515e-06 9.89756968220401e-05 -1.48925642283642e-05
v 2.27770315349049e-06 9.88704586476631e-05 -1.57993535317071e-05
v 2.02135984107424e-06 9.87860897330899e-05 -1.6580746685876e-05
v 1.57852461461258e-06 9.87423715324804e-05 -1.72497741061063e-05
v -7.28782205771481e-09 9.95271696161533e-05 -1.77122960474191e-05
v 9.65555895372753e-07 9.87868356072162e-05 -1.7890148284449e-05
v 4.68838235618941e-07 9.92503505430076e-05 -1.80638978606832e-05
v 8.27920055469065e-07 9.90080080029975e-05 -1.80873787727892e-05
v -2.75768252206114e-06 0.000105109064404454 2.71571072005962e-06
v -5.42242074525322e-07 9.9826028522343e-05 -1.72446641278441e-05
v -2.86440983567445e-06 0.000105199662634632 1.62954726149716e-06
v -1.06420378930007e-06 0.00010014395718039 -1.67297911758835e-05
v -1.52323606959689e-06 0.000100480017282986 -1.61850864560983e-05
v -1.9003214614012e-06 0.000100837076383664 -1.56015000610761e-05
v -2.9521822129472e-06 0.000105250017103771 5.3953723889438e-07
v -3.01997253399008e-06 0.000105259913559037 -5.50720154402406e-07
v -2.19602664051617e-06 0.000101213957480695 -1.49660627751845e-05
v -2.4185412141778e-06 0.000101605880200978 -1.4271387782545e-05
v -2.58095275638556e-06 0.00010200593593069 -1.35155725996552e-05
v -2.68777021409464e-06 0.000102404096433327 -1.2698342033279e-05
v -3.06742944081019e-06 0.000105229394732664 -1.63902812626994e-06
v -3.09819726320166e-06 0.000105158240884456 -2.72346967459903e-06
v -3.11300362798556e-06 0.000105047434936007 -3.80036983001919e-06
v -2.7657213382449e-06 0.000102798994960744 -1.1831356287903e-05
v -2.84269330237325e-06 0.000103185666084945 -1.09238999192269e-05
v -3.11905459482596e-06 0.000104894388859511 -4.86962847338154e-06
v -3.10975328368546e-06 0.000104702187021457 -5.92824256519315e-06
v -2.91380885029364e-06 0.000103554688350096 -9.97869589622836e-06
v -2.97954932287074e-06 0.000103896950402295 -9.00187109722675e-06
v -3.03693416183534e-06 0.000104204483930011 -7.99802210046183e-06
v -3.08004218220457e-06 0.000104473587005442 -6.97142026518167e-06
v 2.89039838062959e-06 9.99606549483327e-05 -5.32989496810503e-06
v 2.896022590719e-06 0.000100008318491528 -4.28464498771772e-06
v 2.9876934525803e-06 0.000100045725521116 -3.18789125199076e-06
v 3.06132465488672e-06 0.000100073565345633 -2.0887889376341e-06
v 3.1133623871571e-06 0.000100089595948253 -9.98054036056806e-07
v 3.14086753132358e-06 0.000100094455776466 1.29096944523842e-07
v 3.14384757096677e-06 0.000100087906719374 1.21770915144176e-06
v 3.14055154704065e-06 0.000100004281384397 4.44571829553853e-06
v 3.09088953554399e-06 0.000100042141021647 3.40441797796689e-06
v 3.12577627514282e-06 0.000100069690812675 2.3129756946997e-06
v 3.08289643427249e-06 9.99472738217425e-05 5.56105413703483e-06
v 3.00935668846077e-06 9.98763191930395e-05 6.6861666933951e-06
v 2.92462152871015e-06 9.97920677660718e-05 7.81066068922333e-06
v 2.82291508401734e-06 9.96932693436258e-05 8.96249533552072e-06
v 2.71927213301608e-06 9.95846799432615e-05 1.00879969298605e-05
v 2.61019569136298e-06 9.94646921481675e-05 1.12081620842205e-05
v -9.04457482586502e-07 9.89638277302405e-05 1.86967016866181e-05
v 2.49724629104681e-06 9.93347936048384e-05 1.22988910711634e-05
v 2.30444865817336e-06 9.92004210640201e-05 1.32735979490698e-05
v 2.13395647194484e-06 9.90547939864615e-05 1.4290524041812e-05
v -9.58553436562318e-08 9.85934412528054e-05 1.90350267096646e-05
v 1.88363514375232e-06 9.89147705650907e-05 1.52595586926686e-05
v 3.8835904917166e-07 9.83529438273458e-05 1.89307886670433e-05
v 1.54455214164486e-06 9.87818708055184e-05 1.61748646671044e-05
v 1.0898256674064e-06 9.86553048835847e-05 1.70906821698123e-05
v 6.28143499661233e-07 9.85164696122602e-05 1.79961215657306e-05
v -1.35766824782662e-06 9.92397767147128e-05 1.83439113888364e-05
v -1.48874137759727e-06 9.95533599701104e-05 1.77684529897199e-05
v -1.44726826722211e-06 0.00010000877694528 1.69509503538008e-05
v -1.43835786951443e-06 0.000100536330370035 1.59946125679357e-05
v -1.47051414167555e-06 0.000101065539788223 1.49891155874406e-05
v -3.01305358571129e-06 0.000104943011032346 3.26395001941743e-06
v -1.54626843668838e-06 0.00010158923855982 1.39367461721302e-05
v -2.97319483167614e-06 0.000104768472312531 4.28211812020922e-06
v -2.82636310140665e-06 0.000104579587892293 5.36221193296388e-06
v -1.65078603010096e-06 0.000102085010603335 1.28610833310098e-05
v -1.84483905231635e-06 0.000102492784010491 1.18425690009085e-05
v -1.99078503141726e-06 0.000102931574768407 1.07685062554217e-05
v -2.1546581188739e-06 0.000103344622049656 9.69454286364455e-06
v -2.66769889398792e-06 0.000104344047899854 6.44608851287857e-06
v -2.50150667570544e-06 0.000104061724694111 7.52063573228785e-06
v -2.3238643059441e-06 0.00010371951359088 8.62626028679673e-06
v 2.78122533430753e-06 9.9893176384609e-05 -6.45405227788436e-06
v 2.66063015410687e-06 9.98109385647592e-05 -7.59224338412378e-06
v 2.53357918872001e-06 9.97146086696741e-05 -8.73334084368115e-06
v 2.39439313042105e-06 9.96023994192637e-05 -9.90415804004552e-06
v 2.25946029132498e-06 9.94796179131896e-05 -1.10462007481037e-05
v 2.12645774809088e-06 9.93453103192015e-05 -1.21766461137892e-05
v 1.99790873196453e-06 9.92032605402373e-05 -1.32655829559747e-05
v 1.79000132131033e-06 9.90597806454682e-05 -1.42254710966492e-05
v 1.60286575851833e-06 9.89229112399204e-05 -1.52062810262474e-05
v 1.31481501848667e-06 9.88075675574552e-05 -1.61204319437431e-05
v 8.90554770960634e-07 9.86964040988244e-05 -1.69829529346851e-05
v -1.08877317611208e-06 9.95445395402642e-05 -1.77099554917062e-05
v 2.72118243372482e-07 9.8593845557855e-05 -1.79223168690656e-05
v -7.3600759534649e-07 9.919311247814e-05 -1.83538720995313e-05
v -4.03508611181355e-07 9.852976122942e-05 -1.90231338386753e-05
v -5.85570795430425e-07 9.87588527212106e-05 -1.91335984991434e-05
v -3.12533085725488e-06 0.000105057348448067 2.167286011159e-06
v -1.62251357613423e-06 9.98650303351022e-05 -1.71481255617228e-05
v -3.22227453035433e-06 0.000105128495709804 1.06388432912336e-06
v -2.08986476537097e-06 0.000100185148138004 -1.66098184194153e-05
v -2.45913741463577e-06 0.000100515432339927 -1.6058481093858e-05
v -2.74486317778641e-06 0.000100882426400735 -1.544105498452e-05
v -3.30010969103229e-06 0.000105157788686046 -3.32219989262458e-08
v -3.3602189391369e-06 0.000105145406001119 -1.15426949797792e-06
v -2.93815402581716e-06 0.000101259731563318 -1.47781960956462e-05
v -3.07036207148092e-06 0.000101657055550843 -1.40395607779487e-05
v -3.15269326326067e-06 0.000102056942209375 -1.32332930256707e-05
v -3.27598896557369e-06 0.000102400299843438 -1.24381328192089e-05
v -3.40325152277914e-06 0.000105091272656021 -2.24838498572296e-06
v -3.43105342790586e-06 0.000104995584133767 -3.34566080970287e-06
v -3.44736606852753e-06 0.00010485693890302 -4.43283347993825e-06
v -3.31723592109096e-06 0.000102803526853696 -1.15274761233164e-05
v -3.36317824885745e-06 0.000103196421731079 -1.05782255435515e-05
v -3.53978279857287e-06 0.000104656723778663 -5.44118236487098e-06
v -3.52504182799387e-06 0.000104446464120239 -6.49703866409404e-06
v -3.40754193643757e-06 0.00010356249298112 -9.60409073395444e-06
v -3.45801545399276e-06 0.000103905199239907 -8.56831561982182e-06
v -3.49591508733224e-06 0.000104195867562627 -7.54482930269079e-06
v 2.48197835101478e-06 9.99339408949666e-05 -5.8277636535054e-06
v 2.49293970398685e-06 9.99882463410803e-05 -4.78193706061553e-06
v 2.492507096682e-06 0.000100028650335093 -3.74785500114028e-06
v 2.57760718874997e-06 0.000100059710624192 -2.65578663410423e-06
v 2.64960829270572e-06 0.000100081171463104 -1.5701631219524e-06
v 2.6874322145834e-06 0.000100091537674464 -4.56333082016827e-07
v 2.70670737563848e-06 0.000100091234704178 6.55986997558795e-07
v 2.69194459114742e-06 0.000100079605868316 1.73711638566642e-06
v 2.76914874095204e-06 9.99844730987838e-05 4.88753787947643e-06
v 2.72311902000469e-06 0.000100028180912988 3.84978865027251e-06
v 2.66554018038375e-06 0.000100058542932622 2.82212676050602e-06
v 2.69888155997364e-06 9.99224003058546e-05 5.9995229647209e-06
v 2.61856977482171e-06 9.9846682072642e-05 7.11449780085629e-06
v 2.51232872363108e-06 9.97574366677978e-05 8.24681579875401e-06
v 2.3992734645181e-06 9.96577352984235e-05 9.3793646559536e-06
v -2.39965452062624e-06 9.88677348245416e-05 1.87179622703437e-05
v 2.27089898887325e-06 9.95492346146931e-05 1.04837203891869e-05
v 2.13343555687551e-06 9.94296086409248e-05 1.15714699977195e-05
v -1.91673370160243e-06 9.86167808662131e-05 1.87025413704997e-05
v 1.91725270323167e-06 9.93057631503428e-05 1.25464326921104e-05
v 1.66336960859058e-06 9.917140865173e-05 1.34840108396858e-05
v 1.41103504415879e-06 9.90235259050478e-05 1.44799816569918e-05
v -1.15075681952533e-06 9.84646743204771e-05 1.84460048585203e-05
v 1.08607570478826e-06 9.88792531526457e-05 1.54285553028274e-05
v -3.98372526776987e-07 9.84778251697377e-05 1.80354281888181e-05
v 6.46990891611389e-07 9.87438142022975e-05 1.63533762936419e-05
v 1.38887328138651e-07 9.86137850885887e-05 1.72445041649427e-05
v -2.54306630562691e-06 9.91163771119132e-05 1.8432414142371e-05
v -2.16689291353388e-06 9.95943749812052e-05 1.76065862267272e-05
v -1.96398233647847e-06 0.000100145371866979 1.66155474547073e-05
v -1.87872007617539e-06 0.000100715919798297 1.55452747828593e-05
v -1.88749792734468e-06 0.00010126372961117 1.44580495062457e-05
v -3.37426354760188e-06 0.000104897981128675 2.69536242597348e-06
v -3.33846242598584e-06 0.000104738210504096 3.71618201482628e-06
v -1.94950068242895e-06 0.000101783381831419 1.33500348277661e-05
v -3.29301210860516e-06 0.000104540627805201 4.73381149146484e-06
v -3.14252418385033e-06 0.0001043316454569 5.81983264906883e-06
v -2.11713791252399e-06 0.000102201774282913 1.22997787668891e-05
v -2.31560804669219e-06 0.000102587316945971 1.12593721289678e-05
v -2.46888076637005e-06 0.000103009181961255 1.01742491280114e-05
v -2.62808199429464e-06 0.000103403877866417 9.10091931788471e-06
v -2.97627861740113e-06 0.0001040790055214 6.89912003206068e-06
v -2.80769956987294e-06 0.000103763544811555 8.00150648889511e-06
v 2.35939746717311e-06 9.98603735106569e-05 -6.9523362974016e-06
v 2.23036548093117e-06 9.97723572904106e-05 -8.08328120871019e-06
v 2.07806642736983e-06 9.96697220595565e-05 -9.23496820960049e-06
v 1.92228705312001e-06 9.95555680971566e-05 -1.03871999638371e-05
v 1.7546907621136e-06 9.94324221062452e-05 -1.15070456192567e-05
v 1.58288609861227e-06 9.9299321821789e-05 -1.26017971478692e-05
v 1.3323811441744e-06 9.91612751383705e-05 -1.35762202194693e-05
v 1.04166117714328e-06 9.90169068794106e-05 -1.45031459057748e-05
v 7.45772692801832e-07 9.88709666414179e-05 -1.54856374489733e-05
v 3.60830353942567e-07 9.87396030901921e-05 -1.64488804766918e-05
v -1.75191310857372e-07 9.85934828748807e-05 -1.75205255313071e-05
v -2.23799187722305e-06 9.96128962762916e-05 -1.74865092171854e-05
v -1.71025407234079e-06 9.92735505930504e-05 -1.80972833618385e-05
v -7.42716878245559e-07 9.83107282061494e-05 -1.89926537112693e-05
v -1.16769338515601e-06 9.87765951631271e-05 -1.91188791775204e-05
v -9.28145467473408e-07 9.78500843694354e-05 -2.0624281540356e-05
v -3.48116781305643e-06 0.000104991202540058 1.58989475636427e-06
v -2.74708213903821e-06 9.99196920099235e-05 -1.69675681981702e-05
v -3.5668124555538e-06 0.000105041501451475 4.84860126632182e-07
v -3.11854964383613e-06 0.00010022005727097 -1.64594210376831e-05
v -3.38312864019331e-06 0.00010055425977134 -1.58933667406488e-05
v -3.54019007005276e-06 0.000100925423323109 -1.52536903469779e-05
v -3.64143067073839e-06 0.000105047046624905 -6.37385581980055e-07
v -3.69090145802219e-06 0.000105012822364499 -1.75834245289403e-06
v -3.62549224153083e-06 0.000101312027891243 -1.45485047884167e-05
v -3.65883741038014e-06 0.000101713763384565 -1.37559680483537e-05
v -3.74064305820874e-06 0.000102058791133079 -1.29569953201074e-05
v -3.81563153132305e-06 0.000102400629659139 -1.21081216163723e-05
v -3.73153326950922e-06 0.000104933986712115 -2.8604522521838e-06
v -3.75463064199552e-06 0.000104812355787209 -3.96010473308565e-06
v -3.85445036969487e-06 0.000104621199190145 -4.97514597389603e-06
v -3.82806189607244e-06 0.000102806296986408 -1.1152933362589e-05
v -3.84370116155406e-06 0.00010319761184869 -1.01734295223558e-05
v -3.94565487279304e-06 0.000104395101282178 -5.98188272168483e-06
v -3.93500355558823e-06 0.000104161638515532 -7.04371317460116e-06
v -3.87980268848392e-06 0.000103562912256515 -9.14242970460914e-06
v -3.90749464744091e-06 0.000103890851483386 -8.08803970431949e-06
v 2.06254391528887e-06 9.99038275972141e-05 -6.30867132747575e-06
v 2.07641077868339e-06 9.99635427595238e-05 -5.27364619028955e-06
v 2.08252016232049e-06 0.000100010974285636 -4.23796497010701e-06
v 2.0828177164555e-06 0.000100045653721475 -3.21707193092992e-06
v 2.1654319659198e-06 0.000100070853393385 -2.13242806547232e-06
v 2.38866901870348e-06 9.9961865477349e-05 5.3097758380958e-06
v 2.20852045277823e-06 0.000100086875179017 -1.03263340087634e-06
v 2.23797134899036e-06 0.000100092156487247 7.27572715534204e-08
v 2.25415603657967e-06 0.000100086558701723 1.16843317791391e-06
v 2.23206533335823e-06 0.000100071525454532 2.2449533545234e-06
v 2.34424425260415e-06 0.000100010347788379 4.28507385966165e-06
v 2.29090333618973e-06 0.000100046988037829 3.2583791147984e-06
v 2.30885662932836e-06 9.9894966132735e-05 6.41186104833184e-06
v 2.19549123191127e-06 9.98150032516235e-05 7.52370231044771e-06
v 2.07544758229921e-06 9.97248730565245e-05 8.63914129341887e-06
v 1.95252578495443e-06 9.96263103355429e-05 9.74595166193873e-06
v -3.85002168711954e-06 9.86330816364624e-05 1.91376341593537e-05
v -3.77389774351711e-06 9.83771916395007e-05 1.91441927007189e-05
v 1.80008712115623e-06 9.95189786585403e-05 1.08189215756494e-05
v 1.56705398792124e-06 9.94084690203798e-05 1.17727773664631e-05
v -2.62094992616811e-06 9.83966640667545e-05 1.851647964996e-05
v 1.30486642443352e-06 9.92869121428619e-05 1.27095341380891e-05
v 1.00585198359703e-06 9.9154751953325e-05 1.36135923752524e-05
v 6.91079612241672e-07 9.90055611621023e-05 1.45900742976277e-05
v -1.65960715087353e-06 9.8463198555923e-05 1.79605353921224e-05
v 2.64256619834279e-07 9.88590062644948e-05 1.55282836841429e-05
v -8.53487622609686e-07 9.85874131744703e-05 1.72920785504101e-05
v -2.48400327784281e-07 9.87206522784152e-05 1.64374780033637e-05
v -3.08646635239347e-06 9.9153438306506e-05 1.83108995457811e-05
v -2.57523087729939e-06 9.97445492095721e-05 1.7232608991228e-05
v -2.32845210445313e-06 0.000100356964127687 1.60844024370666e-05
v -2.23930784754927e-06 0.000100950484964633 1.49347586594575e-05
v -2.25592693589526e-06 0.00010149492728649 1.3797545542786e-05
v -3.72376813301011e-06 0.000104835306163629 2.10649916192563e-06
v -3.69600473534397e-06 0.000104692519828651 3.11685404359013e-06
v -3.65345210766301e-06 0.000104510184681852 4.13653578813095e-06
v -2.3971214025828e-06 0.00010192117590495 1.27260151908017e-05
v -3.59592609881006e-06 0.000104296150915229 5.15046047823896e-06
v -3.43826906393312e-06 0.000104069417112828 6.23851418199237e-06
v -2.57422280631761e-06 0.000102312513451863 1.16578260415266e-05
v -2.77363396342214e-06 0.000102676929593241 1.06129510540515e-05
v -2.92796214265135e-06 0.000103078202512482 9.52835309695567e-06
v -3.11070775017025e-06 0.000103446186466121 8.43503278350245e-06
v -3.28353605851047e-06 0.000103780673659819 7.33480056667583e-06
v 1.92862138805004e-06 9.98244785535084e-05 -7.42565284284734e-06
v 1.76228873063618e-06 9.97310370752931e-05 -8.55658152198481e-06
v 1.59055948302302e-06 9.96264207120948e-05 -9.69387868776206e-06
v 1.41660164767041e-06 9.95129305664362e-05 -1.08213562286658e-05
v 1.21441288845014e-06 9.93914389599697e-05 -1.19090469782025e-05
v 9.31351841862394e-07 9.92652975230345e-05 -1.28720081217343e-05
v 6.18600728344834e-07 9.91298164621939e-05 -1.38097434442694e-05
v 2.67614997022354e-07 9.89853548724436e-05 -1.47091085703238e-05
v -9.22766677127868e-08 9.88326850890472e-05 -1.5688048650278e-05
v -3.50369085172637e-06 9.96900884169146e-05 -1.71883657830182e-05
v -5.3916533257915e-07 9.86954450812232e-05 -1.66706470226782e-05
v -9.58150285672694e-07 9.85510710401156e-05 -1.77396946305386e-05
v -3.06108475828027e-06 9.94133775949602e-05 -1.75540679393564e-05
v -2.31723467267426e-06 9.90738859421716e-05 -1.80749851132902e-05
v -1.15781704173594e-06 9.83160044203936e-05 -1.89825928789296e-05
v -1.45669319359214e-06 9.8560623934719e-05 -1.89723914449149e-05
v -3.82092608770867e-06 0.000104907083143557 1.00158378423142e-06
v -3.89573864617757e-06 9.9952293623957e-05 -1.67780547848619e-05
v -3.91353525982732e-06 0.000104928915652734 -1.1745556138558e-07
v -4.14658321470584e-06 0.000100235107714717 -1.62934707022951e-05
v -4.25003766999839e-06 0.00010057555075017 -1.57121590051971e-05
v -4.25247566244065e-06 0.00010096614556777 -1.50300453318374e-05
v -3.97647281769373e-06 0.000104913032400463 -1.24011997218905e-06
v -4.01179971053947e-06 0.000104859105474912 -2.35815892020058e-06
v -4.22029445051677e-06 0.00010136838271865 -1.42618289190316e-05
v -4.24962038843944e-06 0.000101716740168079 -1.34719284885808e-05
v -4.27267812656247e-06 0.000102063655219267 -1.26093855631947e-05
v -4.30266440274621e-06 0.00010240790592726 -1.17115160622757e-05
v -4.04520046790822e-06 0.000104755048848696 -3.46192941947114e-06
v -4.15223639357315e-06 0.000104576329330512 -4.47217943117533e-06
v -4.24961708429308e-06 0.000104359341259909 -5.4888071753518e-06
v -4.28524902859554e-06 0.000102813244473423 -1.07169876234006e-05
v -4.30525604831717e-06 0.000103194442523444 -9.68651828509237e-06
v -4.33523121506012e-06 0.000104113076437283 -6.49396920964167e-06
v -4.32571117285888e-06 0.000103858621948721 -7.56050594146482e-06
v -4.32211842109718e-06 0.000103547036968246 -8.62843133801342e-06
v 1.62833405837479e-06 9.98714701064976e-05 -6.7631996688518e-06
v 1.64959912133276e-06 9.99360795828119e-05 -5.73931460825943e-06
v 1.66352227741917e-06 9.9988529811979e-05 -4.72102031345508e-06
v 1.66774901884747e-06 0.000100030104202482 -3.70407257530919e-06
v 1.99637041519973e-06 9.99374918449348e-05 5.70430470826468e-06
v 1.66686602842946e-06 0.000100059530877892 -2.69405545932056e-06
v 1.71924963317909e-06 0.000100079392520729 -1.59576991371491e-06
v 1.95668147958218e-06 9.99901899933126e-05 4.69201921927377e-06
v 1.75822955379637e-06 0.000100090406057899 -5.043466193811e-07
v 1.780125653099e-06 0.000100090463960851 5.84264018332664e-07
v 1.7904606599107e-06 0.000100081087147655 1.67449951550985e-06
v 1.85283055690893e-06 0.000100062069898995 2.67620161244611e-06
v 1.90996301303118e-06 0.000100031385898654 3.68405658133825e-06
v 1.88183797588277e-06 9.98666595415366e-05 6.79940944858852e-06
v 1.75703948576475e-06 9.97860721579431e-05 7.89212704941195e-06
v 1.62422822160915e-06 9.96975891485211e-05 8.97840880099327e-06
v 1.48297767642468e-06 9.95999706420968e-05 1.00503520322468e-05
v -4.22559158352477e-06 9.86659310823575e-05 1.90883198358267e-05
v -5.56482823403629e-06 9.80141626590846e-05 1.98298743945647e-05
v -4.0608319858469e-06 9.82195919141221e-05 1.89752000927435e-05
v 1.24586381126638e-06 9.95017039724071e-05 1.09803910525559e-05
v 9.83079376342863e-07 9.93952459722236e-05 1.18916243059438e-05
v -2.77869009758222e-06 9.84199344928887e-05 1.80760495474112e-05
v 6.88173447386919e-07 9.92786140399142e-05 1.27860594335089e-05
v 3.51485427814892e-07 9.91491221534213e-05 1.36596120413359e-05
v -4.99073969183563e-08 9.90018475790205e-05 1.46132836968193e-05
v -1.8327943736635e-06 9.85844582538167e-05 1.72519214061035e-05
v -5.2752469561808e-07 9.88578369044877e-05 1.55269497283563e-05
v -1.10226422497613e-06 9.8720959096458e-05 1.64076375391182e-05
v -3.23973651438783e-06 9.93331043513025e-05 1.78748615937305e-05
v -2.78676772359275e-06 0.000100016725478195 1.65610972881306e-05
v -2.61389129370224e-06 0.000100644384176731 1.53501495086735e-05
v -2.56754456371559e-06 0.000101224136166036 1.4179368943192e-05
v -2.68086226192686e-06 0.000101657588671742 1.30876265497508e-05
v -4.06235294418369e-06 0.000104749753208328 1.50909715735894e-06
v -4.04078903387316e-06 0.000104624873515675 2.50800050820964e-06
v -4.00268046464859e-06 0.000104463403405048 3.5100440873638e-06
v -3.95104805912643e-06 0.000104266525099185 4.51936260002411e-06
v -2.83613155559623e-06 0.00010205098455398 1.20151322067436e-05
v -3.88287516963492e-06 0.00010403817184687 5.52986620625955e-06
v -3.73842729000575e-06 0.00010377662799869 6.6325765225691e-06
v -3.02168972925616e-06 0.00010241504527996 1.09559531415111e-05
v -3.22368329922485e-06 0.000102755457273591 9.91687218733099e-06
v -3.40325353178105e-06 0.000103127181876341 8.81610384965399e-06
v -3.57661185281794e-06 0.000103471076797136 7.72509063084942e-06
v 1.45593944111154e-06 9.97871474337513e-05 -7.87604866586012e-06
v 1.27324427868914e-06 9.96920715634638e-05 -8.99131650347154e-06
v 1.08065263597278e-06 9.95886820772417e-05 -1.01024294827543e-05
v 8.77985036142542e-07 9.94765417979131e-05 -1.11955676793442e-05
v 5.77211622134131e-07 9.93619361009257e-05 -1.21432453878315e-05
v 2.4980419771823e-07 9.92404399605101e-05 -1.30644340467134e-05
v -1.1082294173043e-07 9.91094347156628e-05 -1.39594602454592e-05
v -5.08283839809343e-07 9.89667553368476e-05 -1.48237433403379e-05
v -9.43012607974398e-07 9.88182881014811e-05 -1.57656682680969e-05
v -4.82091902724168e-06 9.96813920871061e-05 -1.69898251173661e-05
v -4.51280101260856e-06 9.94308159874709e-05 -1.72138710243424e-05
v -1.37666741933804e-06 9.86992620218353e-05 -1.66615305672785e-05
v -1.73675695113632e-06 9.85983494958685e-05 -1.74806027701122e-05
v -3.81348302717661e-06 9.91624614734225e-05 -1.74271828325775e-05
v -2.65427082975957e-06 9.8841918472381e-05 -1.78410307691094e-05
v -2.17602729959727e-06 9.8622623968232e-05 -1.78291477699031e-05
v -4.16750505051634e-06 0.000104791893014735 3.96267317913763e-07
v -5.06571185731964e-06 9.99229639786291e-05 -1.66332564224827e-05
v -4.24535384152517e-06 0.000104793525285806 -7.18256552463874e-07
v -5.09791755857492e-06 0.000100216272394593 -1.61424351286246e-05
v -4.99827967282838e-06 0.000100592343840819 -1.5508562276347e-05
v -4.85080134664875e-06 0.00010101139900703 -1.47522121475741e-05
v -4.29493219813307e-06 0.000104757531093824 -1.83336887229032e-06
v -4.32073093116916e-06 0.000104679868888604 -2.94796263075416e-06
v -4.80034212271016e-06 0.000101371879873282 -1.39673261726082e-05
v -4.76008504593148e-06 0.000101728311071906 -1.31059729583329e-05
v -4.73758700806444e-06 0.000102077856309616 -1.21912009467724e-05
v -4.73721825361361e-06 0.000102423188275413 -1.12473066395989e-05
v -4.43249068096171e-06 0.000104515084312372 -3.95205220319976e-06
v -4.53172158991284e-06 0.000104315156743486 -4.95838797723346e-06
v -4.62497820621924e-06 0.000104080093231743 -5.9693616146206e-06
v -4.72481865100586e-06 0.000102817604400291 -1.01989925716083e-05
v -4.72406366186759e-06 0.000103187720201303 -9.13965676815126e-06
v -4.70808753412371e-06 0.000103814751304327 -6.97611799933735e-06
v -4.72292762508832e-06 0.000103521272312592 -8.06626639245877e-06
v 1.17860369456714e-06 9.98384301392532e-05 -7.18893190843617e-06
v 1.18379623849804e-06 9.99065079081895e-05 -6.19399009208143e-06
v 1.20804136189119e-06 9.99638217505087e-05 -5.18600682093511e-06
v 1.22415239330821e-06 0.00010001082761255 -4.17308129469943e-06
v 1.22869013168134e-06 0.00010004717834795 -3.16410022841899e-06
v 1.59185318743756e-06 9.99128016161133e-05 6.06883881445926e-06
v 1.53410893046166e-06 9.99684650008127e-05 5.0860670821808e-06
v 1.24785883522822e-06 0.000100069638328488 -2.17531616514768e-06
v 1.29849634042441e-06 0.000100082439940243 -1.07843780530423e-06
v 1.49508713358619e-06 0.000100013981721705 4.08930726914218e-06
v 1.3302432442131e-06 0.000100088409887542 1.77635521247202e-08
v 1.34409737874843e-06 0.000100086106361753 1.10727221187033e-06
v 1.38837556045767e-06 0.000100074440422365 2.08671381001498e-06
v 1.44794360376883e-06 0.000100049507995836 3.08631977225837e-06
v 1.46530649690535e-06 9.98408234748309e-05 7.14613289573036e-06
v 1.32576136025059e-06 9.97611294954131e-05 8.22009777658876e-06
v 1.17454333315704e-06 9.96736923309565e-05 9.27278860071596e-06
v 9.21824032969661e-07 9.95887253830217e-05 1.01476695426324e-05
v -3.65118392714368e-06 9.91486494969613e-05 1.79485492519254e-05
v -4.39713165267238e-06 9.85394718013875e-05 1.88406354240124e-05
v -4.26671048764304e-06 9.83341933966199e-05 1.8746472899124e-05
v -3.25328042106661e-06 9.8467181538449e-05 1.78676598601495e-05
v 6.62656737685155e-07 9.9494180967734e-05 1.10360138096241e-05
v 3.7426576366326e-07 9.93926673988058e-05 1.19133284078202e-05
v -2.44848809654378e-06 9.86083864839675e-05 1.70427901310548e-05
v 5.54336199753044e-08 9.92804798612215e-05 1.27716847561199e-05
v -2.80000300006034e-07 9.91552883204227e-05 1.36124952764169e-05
v -7.12612590198273e-07 9.90147632683337e-05 1.45293444949269e-05
v -1.8225978896532e-06 9.87474136360006e-05 1.62503756421529e-05
v -1.22221940425875e-06 9.88798897050056e-05 1.54061569174225e-05
v -3.18147819939697e-06 9.97793178784635e-05 1.67935945140186e-05
v -2.95776740966186e-06 0.000100393207323585 1.56190233543418e-05
v -2.87796640985583e-06 0.000100978611991906 1.44651682207819e-05
v -2.98154632512627e-06 0.000101396003311038 1.3381794110992e-05
v -4.38894769136852e-06 0.000104639058863399 9.08363440415947e-07
v -3.11820164704171e-06 0.000101791566902903 1.23068623223587e-05
v -4.3921968891032e-06 0.000104523171697225 1.87268288715833e-06
v -4.35853485240057e-06 0.000104382428730595 2.86448625651515e-06
v -4.30925721797467e-06 0.000104207442760229 3.86855190532143e-06
v -4.24708496955477e-06 0.000103998813831932 4.87511239933202e-06
v -3.28830153245068e-06 0.00010216040953943 1.12417364246694e-05
v -4.15486545584587e-06 0.000103769996103563 5.87211406960395e-06
v -4.00457144988512e-06 0.000103491857960376 6.97451139209853e-06
v -3.48139484340923e-06 0.000102499878082203 1.01904447235705e-05
v -3.66593457304818e-06 0.000102820368663193 9.17349933588498e-06
v -3.83919231991489e-06 0.000103170955276561 8.07321306740695e-06
v 9.90675617353091e-07 9.97520373165814e-05 -8.28798312213378e-06
v 7.85858830220361e-07 9.96573520014305e-05 -9.3894661040986e-06
v 5.65175598528546e-07 9.95552127098559e-05 -1.0468922432711e-05
v 2.37642027445342e-07 9.94540505773251e-05 -1.1368873176795e-05
v -9.95098570787137e-08 9.93437844790166e-05 -1.22764748444956e-05
v -4.70427345141139e-07 9.9227021465043e-05 -1.31649434438924e-05
v -8.73719269932946e-07 9.91001967658705e-05 -1.40202432778225e-05
v -1.28386580835906e-06 9.89639602644277e-05 -1.48362824642988e-05
v -1.7623552698461e-06 9.88338298980832e-05 -1.56986762547324e-05
v -6.14426502254077e-06 9.95824374665615e-05 -1.69319904011788e-05
v -6.07451692899944e-06 9.93266524475036e-05 -1.7110259660058e-05
v -5.52220018204726e-06 9.90973252325005e-05 -1.71276669247147e-05
v -2.26500868744253e-06 9.87496847692701e-05 -1.64415567989829e-05
v -2.82513896711501e-06 9.87083261593762e-05 -1.69269035849801e-05
v -4.24063686910668e-06 9.89148625218429e-05 -1.71643539505933e-05
v -3.41959852026378e-06 9.87614156194762e-05 -1.71166672825639e-05
v -4.48044360526482e-06 0.000104660730395932 -1.98650351090748e-07
v -6.12670763643073e-06 9.98334502415175e-05 -1.65755309610039e-05
v -4.54415940826797e-06 0.000104642628596871 -1.31260165871409e-06
v -5.84225358283296e-06 0.000100212057003448 -1.59768013334911e-05
v -5.56124619406094e-06 0.000100638625152945 -1.52377249583581e-05
v -5.42567068242689e-06 0.000101001276770574 -1.44678302919426e-05
v -4.58115458319072e-06 0.000104584032999978 -2.42325089531132e-06
v -4.71347368123161e-06 0.000104425767807675 -3.3977450023559e-06
v -5.29921222992201e-06 0.000101377072779345 -1.35921629670459e-05
v -5.21138102218584e-06 0.000101745402629271 -1.26545460127708e-05
v -5.15849661908006e-06 0.000102099284345258 -1.16834003297067e-05
v -5.12112835615321e-06 0.0001024472700767 -1.07105164393796e-05
v -4.81476238683236e-06 0.000104243581263438 -4.39956151734025e-06
v -4.90785800762289e-06 0.000104027281237403 -5.41372785602247e-06
v -4.99753404273458e-06 0.000103775863381542 -6.42916261815135e-06
v -5.09288703455737e-06 0.000102834467549263 -9.62680145531414e-06
v -5.07969093054107e-06 0.000103191073051479 -8.53299520144848e-06
v -5.0623914357363e-06 0.000103505269097229 -7.43073748924679e-06
v 7.1287889420367e-07 9.98056207544381e-05 -7.58774416233124e-06
v 1.17403189333162e-06 9.9888644146656e-05 6.40487329182211e-06
v 7.25734089316787e-07 9.98773794092686e-05 -6.6080056178361e-06
v 7.35864129746311e-07 9.99386054547308e-05 -5.63248811023409e-06
v 7.61359456321759e-07 9.99900313492585e-05 -4.63183823514565e-06
v 7.82332145167223e-07 0.000100031661084606 -3.62772064789272e-06
v 8.07830379541027e-07 0.000100060234912996 -2.64185765479433e-06
v 1.12147477870942e-06 9.9947479710017e-05 5.43918182985906e-06
v 1.0669176171574e-06 9.99965396029558e-05 4.47387082073375e-06
v 8.31466044207556e-07 0.000100072030826966 -1.65713916460143e-06
v 8.74349576109246e-07 0.000100073478485386 -5.55295036889595e-07
v 1.02661509777902e-06 0.000100036011703435 3.48303391853991e-06
v 8.98918651515396e-07 0.000100081076779702 5.41095030576786e-07
v 9.40097463464301e-07 0.000100081550802314 1.514105891651e-06
v 9.81248749637761e-07 0.000100065495901938 2.48869275383703e-06
v 1.02957749068623e-06 9.98176903455365e-05 7.45670029319703e-06
v -3.44851811841361e-06 9.95861829182233e-05 1.67217114423428e-05
v 8.7520043955532e-07 9.97405337800418e-05 8.4899994593435e-06
v 6.18424244988314e-07 9.96671142039181e-05 9.33141860398602e-06
v 3.54489247333851e-07 9.95860510556271e-05 1.01587454762999e-05
v -3.7321893445613e-06 9.90308267534896e-05 1.76004419760199e-05
v -3.6939909806269e-06 9.87836667279074e-05 1.75251730162568e-05
v -3.36503620887194e-06 9.86383071084827e-05 1.73424767334753e-05
v -2.79256006615645e-06 9.8700042717838e-05 1.66086770988174e-05
v 7.56932444452982e-08 9.9496980269086e-05 1.10057290119901e-05
v -2.22877836901926e-07 9.94004178701385e-05 1.18411428579499e-05
v -2.2748064097597e-06 9.88049016158e-05 1.58787103303694e-05
v -5.28856835570558e-07 9.92932464671846e-05 1.26572291344107e-05
v -8.71398767261319e-07 9.91752064268438e-05 1.34553270419672e-05
v -1.32019194640626e-06 9.90478183257349e-05 1.43117381297303e-05
v -1.8155471946011e-06 9.89252833791098e-05 1.51268779689204e-05
v -3.2666825487813e-06 0.00010017327221899 1.56896695327066e-05
v -3.17866433842356e-06 0.00010075091818074 1.46240055025648e-05
v -3.26504013749733e-06 0.000101157065627911 1.35639142161874e-05
v -4.70011604705061e-06 0.000104502568407119 3.0531271850892e-07
v -3.39968611950217e-06 0.000101536263839185 1.25176158202127e-05
v -4.71259288106503e-06 0.000104401226783173 1.25152886701182e-06
v -3.55878944645731e-06 0.00010190658559421 1.14623484504076e-05
v -4.70254034885851e-06 0.000104272587154302 2.20490299232701e-06
v -4.66071106765955e-06 0.000104120208060863 3.19558904669862e-06
v -4.59998935794106e-06 0.000103938099229509 4.19518590293893e-06
v -4.51536152237351e-06 0.00010373350332751 5.18596182069258e-06
v -3.73746399945635e-06 0.000102252501754568 1.04124860615132e-05
v -4.41309947050191e-06 0.000103495689757627 6.17866077859976e-06
v -4.26299858938336e-06 0.000103199860880935 7.2811589666033e-06
v -3.9160942611562e-06 0.000102572064873308 9.39001149393601e-06
v -4.09507373160208e-06 0.000102872633625354 8.38225155291947e-06
v 5.02135379101665e-07 9.97199455621122e-05 -8.66694077849205e-06
v 2.74128371196986e-07 9.96279091067817e-05 -9.73212922635303e-06
v -6.35121724797387e-08 9.9538609677807e-05 -1.06061311011572e-05
v -4.1567541313617e-07 9.94415611668693e-05 -1.1461898508465e-05
v -7.9078461262346e-07 9.93365555897213e-05 -1.23331891567584e-05
v -1.19488010281539e-06 9.92241947376155e-05 -1.31823453065295e-05
v -7.44327135081135e-06 9.93894837322837e-05 -1.70745964276121e-05
v -1.61159456033788e-06 9.91024967142144e-05 -1.39914197762804e-05
v -2.0701980535199e-06 9.89767826316365e-05 -1.4749671211822e-05
v -2.63792728910652e-06 9.8872336764089e-05 -1.55151525192332e-05
v -7.57720852040341e-06 9.9132479458476e-05 -1.72771965843631e-05
v -7.30316599642954e-06 9.89137156695641e-05 -1.72243402799289e-05
v -5.94950662632648e-06 9.88576670840422e-05 -1.69329211871157e-05
v -3.28033433348302e-06 9.88125672448041e-05 -1.61176329307576e-05
v -3.94954792185872e-06 9.87761240973564e-05 -1.64802404793999e-05
v -4.81544264104027e-06 9.87985494273445e-05 -1.67116277979943e-05
v -4.77892917821607e-06 0.000104502485236521 -7.89873856710492e-07
v -6.85186903338875e-06 9.98011986449635e-05 -1.64851364573816e-05
v -4.82535679517822e-06 0.000104465469856255 -1.88863017617072e-06
v -6.36662312161618e-06 0.000100249510899468 -1.57380159100389e-05
v -6.08954686545407e-06 0.000100635653398584 -1.49507909137399e-05
v -5.86925601097373e-06 0.000101015562537097 -1.40700605746941e-05
v -4.96165332114079e-06 0.000104321378450235 -2.84756763160784e-06
v -5.0814065532607e-06 0.000104149538878435 -3.81674654548549e-06
v -5.69982382160069e-06 0.000101403334202735 -1.31060003013753e-05
v -5.58381414247852e-06 0.000101778482964657 -1.21042664669391e-05
v -5.49998637780992e-06 0.000102137249284399 -1.11017791617282e-05
v -5.45674891457759e-06 0.000102481871008312 -1.00949755566893e-05
v -5.17777850529115e-06 0.000103954108799829 -4.82406097019275e-06
v -5.26440054000407e-06 0.00010372710629563 -5.84145751279115e-06
v -5.33538936685495e-06 0.000103475778754467 -6.84985838346407e-06
v -5.42439723909714e-06 0.000102854443949493 -8.97987645254399e-06
v -5.39675524488822e-06 0.000103191454080974 -7.86031544425847e-06
v 2.27924875736528e-07 9.97743810068422e-05 -7.95601521906478e-06
v 7.38775998043523e-07 9.98657887009261e-05 6.70978202395965e-06
v 2.43801018570201e-07 9.98475049615719e-05 -7.00285831075721e-06
v 6.89196022198503e-07 9.99261754610828e-05 5.77204422217695e-06
v 2.66393547748715e-07 9.9913358091492e-05 -6.04061746230848e-06
v 2.91050081568175e-07 9.99681819430577e-05 -5.07916287052377e-06
v 3.24105649032923e-07 0.000100014335498382 -4.08054477423261e-06
v 3.5489895805074e-07 0.000100048364954624 -3.10681886564446e-06
v 3.85828125041118e-07 0.000100066935577398 -2.11933139164286e-06
v 6.44790865306493e-07 9.99794096064363e-05 4.81921174063945e-06
v 6.01534193371062e-07 0.000100022078225493 3.86513211327272e-06
v 4.19144275316156e-07 0.00010006072305127 -1.14182004338034e-06
v 4.57467895016002e-07 0.000100056935693715 -1.96121523376906e-08
v 5.65159381420973e-07 0.000100055545676347 2.87546924957083e-06
v 4.87414795817687e-07 0.000100079203285355 9.41317676511638e-07
v 5.25912493721974e-07 0.000100076259990141 1.91294525016309e-06
v -3.47830480186077e-06 9.99555843714986e-05 1.55363913720397e-05
v 5.77805142647214e-07 9.97985642043948e-05 7.71361018993961e-06
v -3.54211986845982e-06 9.94702003794402e-05 1.6210152521306e-05
v 3.13032607342959e-07 9.97389342990824e-05 8.50470609255779e-06
v 5.27142868919602e-08 9.96699884048362e-05 9.29740538936347e-06
v -2.08596201424084e-07 9.959458765333e-05 1.00806271031918e-05
v -3.53614438809946e-06 9.91414351439934e-05 1.63236460301159e-05
v -3.34182839304367e-06 9.89296768631603e-05 1.62048482376212e-05
v -2.98329290021353e-06 9.88602737295921e-05 1.5871833265747e-05
v -2.59474628381052e-06 9.89056192631871e-05 1.52959133833163e-05
v -4.92857875592695e-07 9.95103764351425e-05 1.08850620703053e-05
v -7.75157121780133e-07 9.94196774223551e-05 1.16597894937227e-05
v -2.21026762118873e-06 9.89977743888803e-05 1.46381570941307e-05
v -1.08185566565829e-06 9.93186085822553e-05 1.24306355389132e-05
v -1.41287707086657e-06 9.92123312510194e-05 1.31711600887532e-05
v -1.8451595556674e-06 9.91007825657434e-05 1.39492107339117e-05
v -3.44263916358613e-06 0.000100511672831755 1.46263415565556e-05
v -3.53254190201822e-06 0.000100907545866357 1.3631816505103e-05
v -4.99541845561996e-06 0.000104335908728277 -2.89315388001453e-07
v -3.66159255046649e-06 0.000101290254498983 1.26162764340718e-05
v -5.02303792017346e-06 0.000104246567317585 6.23445823839679e-07
v -3.81810195109175e-06 0.000101651196812104 1.16037628433639e-05
v -5.02047218858238e-06 0.000104138500034349 1.56037362520612e-06
v -3.99018510073133e-06 0.000102004543129604 1.05639665853015e-05
v -4.99443471372383e-06 0.000104008468464815 2.50764685604368e-06
v -4.94256533384125e-06 0.000103850373740461 3.49862824553156e-06
v -4.8690160935794e-06 0.000103671711444342 4.47139158715525e-06
v -4.7738271345599e-06 0.000103460577195828 5.46153427320437e-06
v -4.16625339116452e-06 0.00010232345056109 9.55260089964425e-06
v -4.65996656253495e-06 0.000103216867794753 6.44594512020911e-06
v -4.50799826384516e-06 0.000102908229846994 7.54881766781754e-06
v -4.34334936390098e-06 0.000102624447374713 8.53996583038174e-06
v -4.22519754087008e-09 9.96926275330397e-05 -8.9936354142025e-06
v -3.51165020061597e-07 9.96181479443722e-05 -9.8244451336595e-06
v -7.04020891370913e-07 9.95329504922262e-05 -1.06565806271375e-05
v -1.06973218284383e-06 9.94411841425988e-05 -1.14767829221988e-05
v -1.47308769157206e-06 9.9340177730782e-05 -1.23147445820569e-05
v -8.02675996170631e-06 9.93803291770897e-05 -1.70618843082097e-05
v -1.88888955002898e-06 9.9232882154782e-05 -1.31095501190029e-05
v -9.05434801053363e-06 9.88987274304129e-05 -1.76490970401932e-05
v -2.35039223988192e-06 9.91167786933257e-05 -1.38796059579236e-05
v -2.86560792253342e-06 9.90040218866138e-05 -1.45858269472051e-05
v -3.54342775958563e-06 9.89170009463384e-05 -1.52866779474831e-05
v -9.02870703563308e-06 9.86388338054549e-05 -1.76568156780444e-05
v -7.63340225374672e-06 9.87041795547557e-05 -1.71003710662376e-05
v -6.26671124763974e-06 9.87566186284894e-05 -1.66037830310008e-05
v -4.24158040663716e-06 9.88462896692347e-05 -1.57991589669115e-05
v -5.13541489585866e-06 9.87950529503709e-05 -1.62165539897278e-05
v -5.05480118254211e-06 0.000104318390176902 -1.35384326940477e-06
v -7.2791399438537e-06 9.98414731608381e-05 -1.62748489003929e-05
v -5.19824587519988e-06 0.0001041886331861 -2.281771122837e-06
v -6.81683356637847e-06 0.000100252495934511 -1.54507939188887e-05
v -6.45113089856861e-06 0.000100658335881758 -1.45233470129191e-05
v -6.18577833153108e-06 0.000101054075574245 -1.35426214261594e-05
v -5.32015799940648e-06 0.000104037681029361 -3.23819521152615e-06
v -5.42595277313282e-06 0.000103863392138895 -4.20782443436335e-06
v -6.00087222131106e-06 0.000101453116117458 -1.2499608018283e-05
v -5.87568061552585e-06 0.000101826721482786 -1.14700343652814e-05
v -5.79593646602959e-06 0.000102184332061632 -1.04298110652458e-05
v -5.75062802408443e-06 0.000102522030963429 -9.40313876142809e-06
v -5.51594219847662e-06 0.000103659952076572 -5.22332167788667e-06
v -5.59150730512344e-06 0.000103433338119062 -6.22275013887234e-06
v -5.65690867084545e-06 0.000103171869409233 -7.2426198272733e-06
v -5.71099920630711e-06 0.000102878183401091 -8.2614064373171e-06
v -2.91531763289147e-07 9.97459532208956e-05 -8.27874654394164e-06
v 2.6835005259343e-07 9.98449865186308e-05 6.97437535280127e-06
v -2.58390272095067e-07 9.98179176141894e-05 -7.38156381545731e-06
v 2.42297797656624e-07 9.99053243855318e-05 6.08821686865648e-06
v -2.20432278858339e-07 9.98863460255994e-05 -6.44474578904542e-06
v 2.11388662601728e-07 9.99611157251695e-05 5.15778736322884e-06
v -1.81551504020676e-07 9.99458141768928e-05 -5.49280928125184e-06
v -1.42979215588545e-07 9.99947865665611e-05 -4.53061364870846e-06
v -1.04013065167222e-07 0.000100034232888335 -3.56123724077061e-06
v -6.49276456884408e-08 0.000100060437078443 -2.584639161496e-06
v -2.73017192722715e-08 0.000100066539174469 -1.60016517932444e-06
v 1.78444539863531e-07 0.000100007939083595 4.21091036724272e-06
v 1.44500113875182e-07 0.000100044138113204 3.25495941977703e-06
v 3.17723175431662e-09 0.000100040930812453 -6.16434996136727e-07
v 3.6944324820019e-08 0.000100065937966731 3.72646483282055e-07
v 1.09180293605435e-07 0.000100069995316043 2.29505919119438e-06
v 7.29190286721487e-08 0.000100080429382449 1.33346069051042e-06
v -3.63223255106852e-06 0.000100235169958722 1.44945364034145e-05
v -3.62683189009529e-06 9.98126402721269e-05 1.49155359012499e-05
v 2.45294729719804e-10 9.98007238078535e-05 7.68278061107161e-06
v -3.58143862360689e-06 9.94554932476083e-05 1.51281840649331e-05
v -2.49549108365503e-07 9.974582821363e-05 8.42279414482892e-06
v -5.0022767440174e-07 9.96824472798931e-05 9.16792006647228e-06
v -7.58485509710199e-07 9.96120757582489e-05 9.90964413952901e-06
v -3.43360919143735e-06 9.91891362485772e-05 1.50985145661984e-05
v -3.17152650040115e-06 9.90551215596987e-05 1.4884971439896e-05
v -2.85990403905088e-06 9.90402048321096e-05 1.45062421079598e-05
v -2.54102699969305e-06 9.90954022322069e-05 1.39852611664724e-05
v -1.02255015092691e-06 9.9534335634241e-05 1.0647033847555e-05
v -1.29669127908787e-06 9.94484035991695e-05 1.13753059985038e-05
v -2.22490717612037e-06 9.91792436515056e-05 1.33853093671453e-05
v -1.58860707661985e-06 9.93574318272339e-05 1.20847269270742e-05
v -1.90553464411281e-06 9.92674719174322e-05 1.27524690326216e-05
v -3.74370389518748e-06 0.000100634709286903 1.35851579414949e-05
v -5.28338251669935e-06 0.000104128595980478 -8.45349366754169e-07
v -3.88816197539216e-06 0.000101026842876351 1.26167500806639e-05
v -5.3192200986925e-06 0.00010405659773874 1.18593975912458e-09
v -4.05312846283439e-06 0.000101398104293861 1.16302602275108e-05
v -5.32482053387844e-06 0.000103973481826131 9.04745840260022e-07
v -4.22772352161764e-06 0.000101747037279064 1.06376158007575e-05
v -5.30749841241403e-06 0.000103868269142304 1.83576725088618e-06
v -4.4057068755882e-06 0.000102071325011582 9.64079030669204e-06
v -5.27023299123204e-06 0.000103737014352317 2.78342631458958e-06
v -5.20927477513589e-06 0.000103581917774687 3.74480337897427e-06
v -5.12431720048786e-06 0.000103400028741807 4.71717972548662e-06
v -5.01755018368104e-06 0.000103184874336489 5.69636688644809e-06
v -4.58325343350761e-06 0.000102372469401274 8.64311166317129e-06
v -4.89605948507692e-06 0.000102932389368119 6.6699321278493e-06
v -4.75169510495135e-06 0.000102657534637094 7.64891600233769e-06
v -6.32144942937588e-07 9.96889160911807e-05 -9.03440403487325e-06
v -9.73243138963265e-07 9.96183282932396e-05 -9.82502943605831e-06
v -1.33003758181646e-06 9.95381847456835e-05 -1.06217746405764e-05
v -1.7114787271534e-06 9.94506809649751e-05 -1.14144099782591e-05
v -8.32002233754176e-06 9.94007970082755e-05 -1.68795520869568e-05
v -2.11909000568549e-06 9.93551972661199e-05 -1.21980998848103e-05
v -9.49349708952287e-06 9.89051406569812e-05 -1.75946657126655e-05
v -2.56262425300073e-06 9.92511316064344e-05 -1.29633247467727e-05
v -1.08999369381499e-05 9.8357565100056e-05 -1.80496367792287e-05
v -3.06069471475005e-06 9.91420467526818e-05 -1.36978144429678e-05
v -3.64131784991901e-06 9.90408857493511e-05 -1.43783417732367e-05
v -4.31945118985699e-06 9.89506796632789e-05 -1.49967334128887e-05
v -9.16506243935611e-06 9.84936026828614e-05 -1.74733466600232e-05
v -7.66238158104173e-06 9.86632720859978e-05 -1.67743538487449e-05
v -6.26216683800991e-06 9.87849156703794e-05 -1.61348391900486e-05
v -5.15092954567335e-06 9.88672717962645e-05 -1.55615202777802e-05
v -5.41990560200891e-06 0.000104024396618667 -1.71204095452155e-06
v -7.58910665048837e-06 9.98464499950455e-05 -1.59622167393114e-05
v -5.54296797661609e-06 0.000103900057707562 -2.63922231048746e-06
v -7.03553996662485e-06 0.000100279956998293 -1.49769360453723e-05
v -6.64862698962901e-06 0.000100704991395551 -1.3934040959425e-05
v -6.39363488001153e-06 0.000101120540431585 -1.28664561693156e-05
v -5.65247859040125e-06 0.000103750775407495 -3.59677581456975e-06
v -5.74923182702474e-06 0.000103574252919106 -4.57460491357717e-06
v -6.22665238852045e-06 0.000101515719108005 -1.17946910094809e-05
v -6.11833396123806e-06 0.000101887210622664 -1.07310938309735e-05
v -6.04970852230063e-06 0.000102237906363524 -9.67601285455641e-06
v -6.00301452258253e-06 0.000102568342020502 -8.63397774639516e-06
v -5.83103378463152e-06 0.000103371507642471 -5.56865565738167e-06
v -5.89912526695444e-06 0.000103139072387617 -6.57779398496789e-06
v -5.95503948224756e-06 0.00010287143077111 -7.6014538815412e-06
v -7.93843391410011e-07 9.97691228768754e-05 -8.02173321194412e-06
v -2.14622733557732e-07 9.98691551530569e-05 6.65849212785423e-06
v -7.32889137641121e-07 9.98423988151702e-05 -7.07452696066917e-06
v -2.26386821482929e-07 9.99295354009108e-05 5.71416977932833e-06
v -6.76572573927336e-07 9.99087778512891e-05 -6.11433329883585e-06
v -2.47291883002452e-07 9.99824371233031e-05 4.75765074918461e-06
v -6.22312341871721e-07 9.99643213598539e-05 -5.15315746329233e-06
v -5.76083787421901e-07 0.000100011367653832 -4.15399395864525e-06
v -5.27676985196898e-07 0.000100046555730111 -3.17887348800466e-06
v -4.802249698527e-07 0.000100067438661139 -2.18938204245941e-06
v -4.39599400229054e-07 0.000100067864353885 -1.20682198389843e-06
v -2.71968198529963e-07 0.000100024599604808 3.80131826958841e-06
v -3.06264832594727e-07 0.000100057477714827 2.8100673116583e-06
v -4.13387235423125e-07 0.000100059212151424 -9.05059818027928e-08
v -3.7410303994659e-07 0.000100079936060422 8.73540862409096e-07
v -3.3947944308303e-07 0.000100077597723416 1.8464941755115e-06
v -3.83945093617511e-06 0.000100234699963584 1.37055372645644e-05
v -3.80380697516096e-06 9.98841177327775e-05 1.39311238813202e-05
v -4.59249054085508e-07 9.98242067180995e-05 7.36268750638404e-06
v -3.69198720595373e-06 9.95745818487697e-05 1.40093577884745e-05
v -7.04498384815238e-07 9.97714655093254e-05 8.08328793332984e-06
v -9.49203425867198e-07 9.97120429882581e-05 8.79909116609408e-06
v -1.21787699014797e-06 9.96449452277864e-05 9.52449625751607e-06
v -3.48408641078782e-06 9.93575081073349e-05 1.39079011168531e-05
v -3.20100023489033e-06 9.92531281015285e-05 1.36438067887139e-05
v -2.91693436861249e-06 9.92436606084796e-05 1.32569854076315e-05
v -2.63494028667616e-06 9.9285193049363e-05 1.27601700008788e-05
v -1.47071034356301e-06 9.9572493121457e-05 1.02234475103688e-05
v -1.73309847913079e-06 9.94938403410496e-05 1.0909837169908e-05
v -2.35975368177424e-06 9.93455406991419e-05 1.22084233109746e-05
v -2.00425379903225e-06 9.94166674768323e-05 1.15577767692695e-05
v -4.01661300820363e-06 0.000100659922270433 1.2742669453892e-05
v -5.59541137223097e-06 0.000103851657344844 -8.80856337465998e-07
v -4.20619017102933e-06 0.000101053526050283 1.17760845585744e-05
v -5.60983314356412e-06 0.00010379946656915 6.05351918589996e-09
v -4.39789900351181e-06 0.000101417303685154 1.08066512971626e-05
v -5.60849847941115e-06 0.000103723740529901 9.30906725611031e-07
v -4.5938815945171e-06 0.000101761714593368 9.80080872054171e-06
v -5.58546777937915e-06 0.000103623628141569 1.87030684381882e-06
v -4.77972892618225e-06 0.000102070497895343 8.81786896204234e-06
v -5.54468998462988e-06 0.000103487303288404 2.85187103523828e-06
v -5.47520447796971e-06 0.000103333349097068 3.81817080520419e-06
v -5.38084826887767e-06 0.000103148033569869 4.79747918216287e-06
v -5.26561523006955e-06 0.000102930336542586 5.76310212337921e-06
v -4.95788597611096e-06 0.000102362108493363 7.82504957810696e-06
v -5.11799592087058e-06 0.000102637246234764 6.84834036749664e-06
v -1.12561118412681e-06 9.97093792770286e-05 -8.79082227933614e-06
v -1.47373978557021e-06 9.96397725628375e-05 -9.57615132009409e-06
v -1.83718063312145e-06 9.95625883932189e-05 -1.03575291698396e-05
v -2.24851133807943e-06 9.94767910615382e-05 -1.1151305698754e-05
v -8.47306881055269e-06 9.9360481542362e-05 -1.65878693047147e-05
v -2.66774846383348e-06 9.93843191126532e-05 -1.19152511151887e-05
v -9.41633190373272e-06 9.88423066765087e-05 -1.72530964479019e-05
v -3.13193475924275e-06 9.92828729733268e-05 -1.26670458116252e-05
v -9.42306855912295e-06 9.85613981819173e-05 -1.7307300967428e-05
v -3.64857106225098e-06 9.91800089284988e-05 -1.33822688486967e-05
v -4.34431456791904e-06 9.90872377601894e-05 -1.41175179211757e-05
v -5.05363401256551e-06 9.89948485445799e-05 -1.47372959290407e-05
v -8.14871924557682e-06 9.86615437761586e-05 -1.66668718672097e-05
v -6.93365534864271e-06 9.87929443147282e-05 -1.59886835841355e-05
v -5.91300687344358e-06 9.88980501902613e-05 -1.53550866766015e-05
v -5.72101397911651e-06 0.000103760972723338 -1.8014390428881e-06
v -7.66706324175598e-06 9.98138374295751e-05 -1.55702964872121e-05
v -5.84116282045393e-06 0.000103642027043238 -2.75802326461389e-06
v -7.12303685687652e-06 0.000100273641051238 -1.44548128103337e-05
v -6.77308085137167e-06 0.000100728913171999 -1.33278808559903e-05
v -6.55572038018407e-06 0.000101159755092425 -1.21858706565497e-05
v -5.94686662516248e-06 0.000103496583466366 -3.7310528906398e-06
v -6.04494774383665e-06 0.000103313511617436 -4.74888547731031e-06
v -6.42060172889606e-06 0.000101549268534984 -1.1094581584541e-05
v -6.33345230904814e-06 0.000101915537172901 -1.00141609073134e-05
v -6.27701811552975e-06 0.000102256619169646 -8.96270499134405e-06
v -6.22922233327744e-06 0.000102601646824495 -7.80915745780964e-06
v -6.12104199688645e-06 0.000103109837389478 -5.75543590237709e-06
v -6.18202327851635e-06 0.000102872431139061 -6.78298754501473e-06
v -1.25865300074816e-06 9.97947216509572e-05 -7.73158382717083e-06
v -6.64008907146251e-07 9.98956744749287e-05 6.29120474700411e-06
v -1.18851391205935e-06 9.98674317714166e-05 -6.75596548603568e-06
v -6.78800203014287e-07 9.99540173659249e-05 5.31795218665897e-06
v -1.1164289272169e-06 9.99300557373815e-05 -5.78093207557663e-06
v -6.93424780159533e-07 0.00010000215789131 4.3480462286949e-06
v -1.05980522492203e-06 9.99831425524029e-05 -4.77944106128654e-06
v -9.99266679339432e-07 0.000100026678926285 -3.77275185824335e-06
v -9.43918258902878e-07 0.000100057749948684 -2.7839580642347e-06
v -8.89945297902702e-07 0.000100074075884669 -1.79593446418127e-06
v -8.59735998059713e-07 0.000100079868126116 -6.93060400155625e-07
v -7.24810126862478e-07 0.000100040471144191 3.35383520212113e-06
v -7.52833309126251e-07 0.000100068723877062 2.35751154209304e-06
v -8.16609303970346e-07 0.000100082652552363 4.05828425644589e-07
v -7.85995489791644e-07 0.000100083556566319 1.38095517471059e-06
v -4.06836883659551e-06 0.000100286570697747 1.27755036961083e-05
v -3.99101223448841e-06 9.99627227493728e-05 1.29023660725018e-05
v -9.0569187253193e-07 9.9851712507893e-05 6.98410218267645e-06
v -3.82703431158612e-06 9.96910511929947e-05 1.29028804901222e-05
v -1.14329375941875e-06 9.98014717676591e-05 7.68216630177652e-06
v -1.40173429826337e-06 9.97451914726341e-05 8.38055444028229e-06
v -1.65933880678781e-06 9.96832427087441e-05 9.0714255591258e-06
v -3.58252335354478e-06 9.95096160497028e-05 1.27352473688412e-05
v -3.30844097866617e-06 9.94308830682676e-05 1.24408779230108e-05
v -3.05089430004972e-06 9.94246947375857e-05 1.20389544613425e-05
v -2.79786403147288e-06 9.94496878541296e-05 1.15699934901847e-05
v -1.90439884385632e-06 9.96165299284735e-05 9.73006851077955e-06
v -2.1492121004127e-06 9.95471086296381e-05 1.03676676813748e-05
v -2.46852297994179e-06 9.94858679576973e-05 1.09993529594479e-05
v -4.29416358162091e-06 0.000100688251148055 1.18401682349367e-05
v -5.87858734304723e-06 0.000103588228847281 -9.24678445737517e-07
v -4.51640291106892e-06 0.000101065863298269 1.09001178328788e-05
v -5.88745936009172e-06 0.000103542185609293 -5.98198076746694e-09
v -4.73720851618206e-06 0.000101419029392051 9.92203832945677e-06
v -5.87918181585004e-06 0.00010347288198856 9.3560069695625e-07
v -4.9443353737646e-06 0.000101748131311011 8.93504315132249e-06
v -5.85629047898806e-06 0.000103365446118398 1.90944914654164e-06
v -5.13792781614882e-06 0.000102044783343982 7.95705442563741e-06
v -5.80456591724286e-06 0.000103231710196441 2.89826926940972e-06
v -5.7264324238459e-06 0.000103073195289565 3.87280581355268e-06
v -5.62116032148766e-06 0.000102884058215418 4.84170818718546e-06
v -5.48670263925437e-06 0.000102618406439758 5.91160615242283e-06
v -5.31467074483674e-06 0.00010232517184079 6.98478828407271e-06
v -1.59649620765754e-06 9.97347883492386e-05 -8.49846188255263e-06
v -1.94543908922446e-06 9.96669093589026e-05 -9.27240606006104e-06
v -2.33619847336764e-06 9.95917872010762e-05 -1.0051528609239e-05
v -2.74865150952647e-06 9.95097483935842e-05 -1.08279387805631e-05
v -8.2784293516181e-06 9.9325955413567e-05 -1.61032264012742e-05
v -3.17702776644682e-06 9.9419899778633e-05 -1.15755017483633e-05
v -8.44025165955501e-06 9.90022559206923e-05 -1.62743278124932e-05
v -3.64142517304824e-06 9.93218683876922e-05 -1.23096737926842e-05
v -8.20953463648473e-06 9.88001301804606e-05 -1.63097037343061e-05
v -4.25204736145101e-06 9.92253462821977e-05 -1.30609002362872e-05
v -4.93480639888423e-06 9.91495151036387e-05 -1.3775435801341e-05
v -5.61823834611022e-06 9.90573555818796e-05 -1.43973805952922e-05
v -7.26681325960274e-06 9.88725973669789e-05 -1.56521318204051e-05
v -6.39164796384178e-06 9.8959963046415e-05 -1.50231188291664e-05
v -6.00570791934107e-06 0.000103499771946866 -1.88075107371615e-06
v -7.55313635344068e-06 9.9814693633538e-05 -1.4939246168079e-05
v -6.12245104310481e-06 0.000103385683284639 -2.8583682759982e-06
v -7.10418693880053e-06 0.000100327755626656 -1.37207026361294e-05
v -6.84538374960842e-06 0.000100787196731973 -1.25343885486643e-05
v -6.68652601089098e-06 0.000101205418774905 -1.13955976282538e-05
v -6.23352602758861e-06 0.000103231626192312 -3.87004325492635e-06
v -6.32288833193765e-06 0.000103050488431233 -4.90073437013276e-06
v -6.59068273250574e-06 0.000101581880980237 -1.03019395625972e-05
v -6.52969780737141e-06 0.000101933983287274 -9.2376023636165e-06
v -6.49376351758778e-06 0.000102281037699259 -8.08562359749012e-06
v -6.44345666810511e-06 0.000102600098520544 -6.95132464938556e-06
v -6.3928869345381e-06 0.000102841582066012 -5.92389968409488e-06
v -1.70109622555616e-06 9.98222504742787e-05 -7.41336022396107e-06
v -1.09786935908011e-06 9.99232426979814e-05 5.88878657637097e-06
v -1.61876783051148e-06 9.98924077963213e-05 -6.41846865428815e-06
v -1.11236397706383e-06 9.99776729188243e-05 4.8993218753129e-06
v -1.55660802427093e-06 9.99521638908147e-05 -5.40866931823775e-06
v -1.14713404423994e-06 0.000100021549603863 3.89772910861988e-06
v -1.48796383237268e-06 0.000100001757486112 -4.39199710128768e-06
v -1.40858898703438e-06 0.000100040956064948 -3.37799642343597e-06
v -1.34721385569306e-06 0.000100066828280356 -2.38479016031426e-06
v -1.32086310559469e-06 0.000100082964822934 -1.28530215345725e-06
v -1.28079096248947e-06 0.000100090385524273 -1.8585911442723e-07
v -1.1749356484008e-06 0.000100055284010581 2.89167369158479e-06
v -1.19164230667244e-06 0.000100078351301298 1.88999985368115e-06
v -1.22189155161555e-06 0.000100088339574098 9.07828358612305e-07
v -4.30309263960575e-06 0.000100333959664851 1.18008961133766e-05
v -4.18280624967738e-06 0.00010003347888166 1.18691220821403e-05
v -1.33564263180833e-06 9.98815377699407e-05 6.56693997355199e-06
v -3.98252104363186e-06 9.97920111161124e-05 1.17863950289255e-05
v -1.59161021203807e-06 9.98350164805087e-05 7.2381375563699e-06
v -1.84519696354009e-06 9.97830909027411e-05 7.90656339908694e-06
v -2.08606573210812e-06 9.9725174157276e-05 8.56488021707618e-06
v -3.73214460507788e-06 9.96452650981174e-05 1.15742624746786e-05
v -3.4753982839184e-06 9.95820641170072e-05 1.12596352688856e-05
v -3.23528111947792e-06 9.95693335503042e-05 1.08626454612228e-05
v -2.92855857862585e-06 9.95728529850323e-05 1.0361231800839e-05
v -2.32077515877294e-06 9.96639821981359e-05 9.1835541198708e-06
v -2.620313067356e-06 9.96045799530733e-05 9.80169689502438e-06
v -4.56519810617995e-06 0.000100706386145639 1.09067092939587e-05
v -6.14315332226191e-06 0.000103330829193682 -9.69777074073882e-07
v -4.82293799639974e-06 0.000101057770291203 9.96692900672012e-06
v -6.14619194252485e-06 0.000103287321382257 -2.42366206303382e-08
v -5.06105773330852e-06 0.000101394112711387 9.00758256818192e-06
v -6.14272679768453e-06 0.000103205302911547 9.44227107712263e-07
v -5.27612923716052e-06 0.000101711051892954 8.0409144322547e-06
v -6.11043493990328e-06 0.000103096007683851 1.93303232133907e-06
v -5.47556048005039e-06 0.000101995170005737 7.07862150861199e-06
v -6.04233261203752e-06 0.000102964483413348 2.93044714103259e-06
v -5.95191159388241e-06 0.000102799805620378 3.89996255056326e-06
v -5.83521313350658e-06 0.000102556246209809 4.95721395274579e-06
v -5.67531801051128e-06 0.00010228402574657 6.01544464649388e-06
v -2.04028012791753e-06 9.97637849117079e-05 -8.17308526217291e-06
v -2.41554830155102e-06 9.969899267739e-05 -8.93100083240003e-06
v -2.80728737090054e-06 9.96273710104666e-05 -9.69329504025425e-06
v -3.20828365987138e-06 9.95475688975751e-05 -1.04540586057124e-05
v -7.71973276396606e-06 9.94684648057984e-05 -1.50511993176031e-05
v -3.63100891344159e-06 9.94603515671018e-05 -1.11830286423842e-05
v -7.68875992998579e-06 9.918946352421e-05 -1.51847701961273e-05
v -4.17634326226102e-06 9.93654827521983e-05 -1.19325495032109e-05
v -7.3083393659829e-06 9.90602919151447e-05 -1.5059963936693e-05
v -4.76426247149405e-06 9.92882402642734e-05 -1.2650641382115e-05
v -5.39651383529725e-06 9.92286048559377e-05 -1.33360384224478e-05
v -5.99934012504962e-06 9.91532494357408e-05 -1.39314259723112e-05
v -6.65312718804606e-06 9.90910041254956e-05 -1.4500597433141e-05
v -6.26963968090733e-06 0.000103242966908757 -1.95372701135988e-06
v -7.31045089870306e-06 9.99604824079685e-05 -1.39303311868952e-05
v -6.3965945661677e-06 0.000103114677895838 -2.96031794622094e-06
v -7.05881359653268e-06 0.000100416070406473 -1.27705925573353e-05
v -6.90299437092658e-06 0.000100843058150312 -1.1633107208987e-05
v -6.80276535083832e-06 0.000101241439135537 -1.05280505575416e-05
v -6.50135530865281e-06 0.000102958805346531 -3.9906218818441e-06
v -6.57675447495568e-06 0.000102779694834258 -5.03557292661589e-06
v -6.74766485700642e-06 0.000101598981182937 -9.45872618417991e-06
v -6.72489444518117e-06 0.000101943668548492 -8.30669482407338e-06
v -6.69370853047243e-06 0.000102268264686078 -7.17623578136595e-06
v -6.63573459189066e-06 0.000102564512636908 -6.0601455806111e-06
v -2.12355595596022e-06 9.98508463409057e-05 -7.06722473332531e-06
v -1.52126984046912e-06 9.99507311473102e-05 5.45649066451292e-06
v -2.05271390672968e-06 9.99186993046347e-05 -6.0395830374661e-06
v -1.55875850923922e-06 0.000100001397156819 4.43837170858674e-06
v -1.97743138121616e-06 9.9974554561199e-05 -5.01538805350168e-06
v -1.58943639797233e-06 0.000100040294506324 3.42677905986737e-06
v -1.89425530049945e-06 0.00010001955866662 -3.99118680179375e-06
v -1.8090370133027e-06 0.000100052478447859 -2.97391498962052e-06
v -1.78007322964842e-06 0.000100075771146726 -1.87112735456802e-06
v -1.74371529545181e-06 0.000100089571989619 -7.751047682702e-07
v -1.69198165300777e-06 0.000100092247285294 3.17938746862245e-07
v -1.61055872303823e-06 0.00010006857530511 2.41660112152617e-06
v -1.62572099570249e-06 0.000100085173591187 1.41269549161913e-06
v -4.53305215346405e-06 0.000100367772340362 1.08084050681945e-05
v -4.37979076219208e-06 0.000100086379265766 1.0800322656994e-05
v -1.77933296948824e-06 9.99131262131745e-05 6.10756126061242e-06
v -4.16539086099747e-06 9.98813475268593e-05 1.06697010854178e-05
v -2.03011120359985e-06 9.98705155841425e-05 6.7524512201756e-06
v -2.27195030201249e-06 9.98221471269034e-05 7.38817058841114e-06
v -2.50224115530438e-06 9.97670423513576e-05 8.01344313772363e-06
v -3.92631594190699e-06 9.9761307393059e-05 1.04264223191257e-05
v -3.67791362168746e-06 9.9700065763316e-05 1.01100106904995e-05
v -3.38027462938053e-06 9.96679995781714e-05 9.6714920463812e-06
v -3.08437971537815e-06 9.96710829192791e-05 9.17837825179674e-06
v -2.79560169716255e-06 9.97099815815787e-05 8.62191561189734e-06
v -4.83483114011035e-06 0.000100703908092124 9.91943324194295e-06
v -6.38923474983723e-06 0.000103074343723076 -1.01369643706807e-06
v -5.11291590483912e-06 0.000101032650684878 9.00674505600966e-06
v -6.39726957505237e-06 0.00010301443617001 -4.10364623986654e-08
v -5.36369537121334e-06 0.000101349434457796 8.07205908791415e-06
v -6.38255632159929e-06 0.000102928955307357 9.44849081092809e-07
v -5.58981966983607e-06 0.000101650277163784 7.12613449011751e-06
v -6.33484316114513e-06 0.000102817217658809 1.94430653836707e-06
v -5.81685483859347e-06 0.000101936699040577 6.07539677411526e-06
v -6.25147295837172e-06 0.000102678931229914 2.94096575273959e-06
v -6.14912779612703e-06 0.000102458789125935 3.99235615447109e-06
v -6.00450267647721e-06 0.00010220769874 5.03414457978079e-06
v -2.48684340330669e-06 9.97959710573366e-05 -7.80768483485615e-06
v -2.85830776036727e-06 9.97345109535968e-05 -8.54847969937053e-06
v -3.23835581384411e-06 9.96656723468094e-05 -9.28917450849479e-06
v -3.62757072841651e-06 9.95874215518778e-05 -1.00288631416602e-05
v -7.31395821032512e-06 9.96263194039681e-05 -1.39660931011691e-05
v -4.12130765354263e-06 9.95011100783244e-05 -1.07694698974408e-05
v -7.128440377021e-06 9.93883852745034e-05 -1.39701101660815e-05
v -4.63604864760661e-06 9.94215075606453e-05 -1.14806961600918e-05
v -6.74237547485357e-06 9.92986586031403e-05 -1.37345977310409e-05
v -5.17520305867586e-06 9.93674463490336e-05 -1.21485683354814e-05
v -5.73996433462979e-06 9.93328485677472e-05 -1.27777963173068e-05
v -6.25180903030888e-06 9.92998222983599e-05 -1.32886418156018e-05
v -6.52610989946802e-06 0.000102968949276823 -2.02503591092676e-06
v -7.13413523876453e-06 0.000100059893515271 -1.28686909930016e-05
v -6.6455628050908e-06 0.000102837332179067 -3.05086240149816e-06
v -7.02406559808042e-06 0.000100478067087269 -1.17697556921359e-05
v -6.95444632627456e-06 0.000100876512403407 -1.06832063761627e-05
v -6.91433468002134e-06 0.000101250762443664 -9.61786163958593e-06
v -6.73763973351093e-06 0.000102679335484828 -4.0953156384453e-06
v -6.79997824624686e-06 0.00010249287600864 -5.14186209040301e-06
v -6.90609587846359e-06 0.000101595119934365 -8.47134098015372e-06
v -6.89577308834335e-06 0.000101918793550758 -7.35150765361888e-06
v -6.86322075650903e-06 0.000102221426098681 -6.24573055655384e-06
v -2.52630996532385e-06 9.98796267690145e-05 -6.69023671624385e-06
v -1.93597504640105e-06 9.99773073426583e-05 4.9937427135505e-06
v -2.44465885739209e-06 9.99436938288416e-05 -5.64649776271188e-06
v -1.97285347206059e-06 0.000100022976091041 3.96513794478549e-06
v -2.35794387682832e-06 9.99954594320352e-05 -4.60023736740838e-06
v -2.00110879664683e-06 0.00010005663815803 2.93656593759712e-06
v -2.26994922628074e-06 0.000100034301526565 -3.56837808449769e-06
v -2.26736595967906e-06 0.000100063444656092 -2.47689861652107e-06
v -2.23082901528909e-06 0.000100083141000709 -1.37002186214137e-06
v -2.18372730907541e-06 0.000100092093942469 -2.58923905969357e-07
v -2.12339749211722e-06 0.000100089955006195 8.41033241214711e-07
v -2.02230163065322e-06 0.0001000781344754 1.92200716304646e-06
v -4.76172775572134e-06 0.000100389135195102 9.80045132986232e-06
v -4.58498682827264e-06 0.000100134671844996 9.74663883948331e-06
v -2.1910601128561e-06 9.99431519002116e-05 5.62397949398176e-06
v -4.36332376917187e-06 9.99540753594318e-05 9.57472734141285e-06
v -2.44252783400064e-06 9.99031497170437e-05 6.24874351351383e-06
v -2.68232410747673e-06 9.98568076933203e-05 6.8596547723834e-06
v -2.9874907652285e-06 9.98073165851407e-05 7.42230137991457e-06
v -4.12387074080839e-06 9.98431847214581e-05 9.32210512374282e-06
v -3.85853231453506e-06 9.97762783858074e-05 8.92056699034901e-06
v -3.56651474093498e-06 9.97476391928391e-05 8.48456543674918e-06
v -3.27602704143551e-06 9.97626636891615e-05 7.98227859707659e-06
v -5.08597664340795e-06 0.000100695854903444 8.93668412741615e-06
v -6.61485977458051e-06 0.000102812693013582 -1.05593792274421e-06
v -5.38141906830936e-06 0.000101001708233827 8.03636679380177e-06
v -6.61201470121747e-06 0.000102746485829684 -6.2124353411537e-08
v -5.64431156994511e-06 0.000101296344742962 7.12306358050975e-06
v -6.58180856140779e-06 0.000102652218240826 9.5213329252209e-07
v -5.90657475658676e-06 0.000101555167718667 6.09471256942531e-06
v -6.51615263143624e-06 0.000102529825038942 1.96005172891584e-06
v -6.1271640406962e-06 0.000101825098317048 5.06530136940469e-06
v -6.43870477188109e-06 0.000102315790629616 2.9801972770934e-06
v -6.30565910984253e-06 0.000102083288152227 4.02331681048172e-06
v -2.88618892272535e-06 9.98277928956019e-05 -7.41565555792709e-06
v -3.25651581305893e-06 9.97684744532172e-05 -8.14376889800609e-06
v -3.63113997470339e-06 9.97013624883145e-05 -8.86571554781552e-06
v -4.09736068721399e-06 9.96284986948823e-05 -9.553394546127e-06
v -7.02425604322371e-06 9.97614207500239e-05 -1.28335157006197e-05
v -4.56819539392657e-06 9.95526322113279e-05 -1.02580223835521e-05
v -6.77250822889524e-06 9.95675306891656e-05 -1.27521562870682e-05
v -5.04957545592165e-06 9.94941973758464e-05 -1.09217155917468e-05
v -6.40903149216192e-06 9.94857408935861e-05 -1.24855102152494e-05
v -5.53507228324192e-06 9.94701969841495e-05 -1.15234725751765e-05
v -6.00104443754046e-06 9.94653550756608e-05 -1.20900518161707e-05
v -6.7453159686554e-06 0.000102700754286201 -2.08812030107966e-06
v -7.00239430231709e-06 0.000100141080556571 -1.18014800283564e-05
v -6.8537445594116e-06 0.000102560958687516 -3.14317179799423e-06
v -6.99659268237151e-06 0.00010052351903286 -1.07487463757074e-05
v -7.0023012560874e-06 0.000100890453148943 -9.70909910654021e-06
v -7.02817321889322e-06 0.000101211003924871 -8.57970659970545e-06
v -6.93063412466225e-06 0.000102392072662985 -4.19546258509962e-06
v -7.0080727991638e-06 0.000102127513362157 -5.26158012394354e-06
v -7.0452373763756e-06 0.00010153517179839 -7.46842399095648e-06
v -7.04172361747732e-06 0.000101844642170315 -6.35932031820284e-06
v -2.90930673320023e-06 9.99071464064924e-05 -6.28329092141593e-06
v -2.34314804625603e-06 0.000100001465472738 4.50413744037797e-06
v -2.82110421424615e-06 9.99668394805009e-05 -5.22282231926929e-06
v -2.38254471195522e-06 0.000100041577723667 3.4653837979523e-06
v -2.72694091830061e-06 0.000100012373046017 -4.17317232387074e-06
v -2.40846235181181e-06 0.000100068291233847 2.43826835852494e-06
v -2.72203618929033e-06 0.000100048223275757 -3.06988541946887e-06
v -2.71076535212834e-06 0.000100074168808966 -1.97458066062273e-06
v -2.66888925974244e-06 0.000100089005562866 -8.52493684378627e-07
v -2.61009748034922e-06 0.000100093061950311 2.65405765716372e-07
v -2.51687028092915e-06 0.00010008550417683 1.35068126765739e-06
v -4.98518921749282e-06 0.000100400928152133 8.7783576994948e-06
v -4.79196599457238e-06 0.000100167385387217 8.68245786717571e-06
v -2.60188371220402e-06 9.99699019233539e-05 5.11599335628382e-06
v -4.56124662562579e-06 0.000100001188504028 8.49898793641672e-06
v -2.85109546157062e-06 9.99314890855218e-05 5.72204473488933e-06
v -3.1686346696708e-06 9.9889630857321e-05 6.27359703429452e-06
v -3.46488042694722e-06 9.98480161703125e-05 6.79691089020196e-06
v -4.30524800486402e-06 9.98886446975954e-05 8.15012491920011e-06
v -4.04032225135367e-06 9.98307309409563e-05 7.75127054226628e-06
v -3.75401846814214e-06 9.98189851957292e-05 7.30171653302651e-06
v -5.32311532805896e-06 0.00010067237294059 7.92999082001915e-06
v -6.81380545399123e-06 0.000102541890370403 -1.09546019831125e-06
v -5.62803045910305e-06 0.000100946956273619 7.0591978982329e-06
v -6.7952096298844e-06 0.00010246435639744 -7.48968174070768e-08
v -5.92401364192104e-06 0.000101192131017207 6.06308831996134e-06
v -6.74302749866404e-06 0.000102359986325814 9.50866515928296e-07
v -6.18016902700178e-06 0.000101433936832244 5.06070084117787e-06
v -6.67641215497275e-06 0.00010216108181003 1.97761451450171e-06
v -6.3958347512952e-06 0.000101690026037847 4.03188714237817e-06
v -6.56388763664463e-06 0.000101935302992752 2.99217882874549e-06
v -3.2704704249714e-06 9.98576008572707e-05 -6.99401447342372e-06
v -3.63411655418835e-06 9.97999894774846e-05 -7.70517621967787e-06
v -4.08328447265883e-06 9.97383362609656e-05 -8.37353948110789e-06
v -4.52541015847062e-06 9.96734448050055e-05 -9.0265387081153e-06
v -6.82373041711689e-06 9.98797840892432e-05 -1.16828263897593e-05
v -4.96956113404128e-06 9.96127696035693e-05 -9.67809788638203e-06
v -6.55015853196057e-06 9.97115072289585e-05 -1.15447493603951e-05
v -5.40630055439888e-06 9.95818518785447e-05 -1.02744476436337e-05
v -6.21610966132774e-06 9.96252552463892e-05 -1.12772509550527e-05
v -5.81608323832949e-06 9.95860691783958e-05 -1.0810334849325e-05
v -6.93310931791603e-06 0.000102419010024326 -2.15249109825292e-06
v -6.90304154429062e-06 0.000100202547389267 -1.07046723217317e-05
v -7.02227792407552e-06 0.000102268907171293 -3.216300940418e-06
v -6.97897688315095e-06 0.000100536495666709 -9.71558220275336e-06
v -7.05109684949008e-06 0.000100843524855152 -8.61929716562324e-06
v -7.11028914145407e-06 0.000101140260570004 -7.53395584069223e-06
v -7.10459384547712e-06 0.000102020470114271 -4.28157152090258e-06
v -7.14624761018846e-06 0.00010174410946259 -5.34126057509394e-06
v -7.14524967135502e-06 0.000101448332516944 -6.43693138771635e-06
v -3.27573564093673e-06 9.993227064827e-05 -5.85346999376649e-06
v -2.7457164876861e-06 0.000100022115813616 3.99810531489752e-06
v -3.18062724607614e-06 9.99862611008791e-05 -4.78655452241224e-06
v -2.7839203986139e-06 0.000100055593724785 2.95996478983442e-06
v -3.17668483456993e-06 0.000100029455297698 -3.67342651059729e-06
v -2.90402397560339e-06 0.000100078692124349 1.86821338673851e-06
v -3.16250428544843e-06 0.000100062696602465 -2.5603804444099e-06
v -3.13200808562517e-06 0.000100083920890846 -1.45849590536996e-06
v -3.07963465682313e-06 0.000100093942448052 -3.23262869597135e-07
v -3.00331765441279e-06 0.000100092253546662 7.70518092748897e-07
v -5.19353172122493e-06 0.000100392595357175 7.75171975140833e-06
v -4.97975292659288e-06 0.000100173981494548 7.64306603483577e-06
v -3.00705218969071e-06 9.99917884033459e-05 4.60016077113756e-06
v -4.74209363132925e-06 0.000100014128088315 7.33923071516304e-06
v -3.33836369607707e-06 9.9958071121282e-05 5.13387128967806e-06
v -3.65002230305691e-06 9.99219426987007e-05 5.65053564528669e-06
v -3.93102086131024e-06 9.9889296136392e-05 6.13412502365169e-06
v -4.48157002819961e-06 9.99183152809016e-05 6.98556039810425e-06
v -4.21781681731828e-06 9.98803751185005e-05 6.58807954893733e-06
v -5.53330970953399e-06 0.000100624503413086 6.93147620343621e-06
v -6.97546894524641e-06 0.000102261214484379 -1.12989708305334e-06
v -5.86340571409723e-06 0.00010083956299088 5.9743009612884e-06
v -6.93366984068401e-06 0.00010217145857239 -8.26595553610651e-08
v -6.15913861475588e-06 0.000101067906382637 4.99788084951325e-06
v -6.87639132399585e-06 0.000101985062765462 9.49813527530215e-07
v -6.40872164857487e-06 0.000101299584807039 4.01437025749231e-06
v -6.77121895480006e-06 0.000101772181749553 1.97567346648763e-06
v -6.61797287360207e-06 0.000101546970726718 2.98555572919825e-06
v -3.63719769054692e-06 9.98838774517669e-05 -6.55428064393044e-06
v -4.07741088111351e-06 9.98324758267798e-05 -7.19564890458138e-06
v -4.50815712141105e-06 9.97776761368831e-05 -7.8311661164866e-06
v -4.91410964764366e-06 9.9722551884124e-05 -8.44419878424639e-06
v -6.69020057093563e-06 9.99671124347082e-05 -1.05377040596537e-05
v -5.32505927000864e-06 9.96828510915384e-05 -9.03107844233053e-06
v -6.41282348252547e-06 9.98099450470265e-05 -1.03777837562381e-05
v -5.70195640882172e-06 9.96800965555204e-05 -9.54733801285201e-06
v -6.06948528185003e-06 9.97205048302029e-05 -1.00008513463945e-05
v -7.07558197218131e-06 0.000102126279879532 -2.20822044058903e-06
v -6.83137166335529e-06 0.000100231580167528 -9.62057152807945e-06
v -7.16262549015763e-06 0.000101891066242398 -3.27215579995826e-06
v -6.95902586310607e-06 0.000100495818483187 -8.57539815314976e-06
v -7.07167355206882e-06 0.000100773308647614 -7.52276320169678e-06
v -7.15428948772175e-06 0.000101054488468664 -6.47377904042474e-06
v -7.20485147741496e-06 0.000101628008898409 -4.33485233428448e-06
v -7.20201587252988e-06 0.000101352202558769 -5.38999901767459e-06
v -3.63106937598871e-06 9.99544922922379e-05 -5.41037390627025e-06
v -3.14745068239355e-06 0.000100038779505787 3.48818189276254e-06
v -3.61821486818134e-06 0.000100007240741127 -4.27714207938707e-06
v -3.27235785409718e-06 0.000100069724918704 2.38439851928663e-06
v -3.6012292965479e-06 0.000100048244349253 -3.15444067993071e-06
v -3.37852209817072e-06 0.000100089524431362 1.28331594718666e-06
v -3.57171162534136e-06 0.000100077132674077 -2.03746781233651e-06
v -3.52748669737395e-06 0.000100093023529928 -9.26469757151501e-07
v -3.46350311384025e-06 0.000100097647160749 1.79904732500988e-07
v -5.36474539361905e-06 0.000100352027298564 6.74431186402481e-06
v -5.14753616263263e-06 0.000100148902656775 6.49180143271964e-06
v -3.49321966746111e-06 0.000100013498779817 4.011350767248e-06
v -4.90583218380375e-06 0.00010001804107028 6.17947045487708e-06
v -3.8147524966569e-06 9.99846808675929e-05 4.51224901870553e-06
v -4.11057162604848e-06 9.99547456950243e-05 4.98664282709718e-06
v -4.38517136221795e-06 9.99351236565829e-05 5.42399163656873e-06
v -4.64977324510505e-06 9.99500244562071e-05 5.82122684278515e-06
v -5.72647417652796e-06 0.000100531149347108 5.81899017524808e-06
v -7.0897545913151e-06 0.000101972694273671 -1.15674214046278e-06
v -6.0586623916871e-06 0.000100730413508713 4.87863430686683e-06
v -7.03675689550636e-06 0.000101799337283042 -9.67546458631648e-08
v -6.35042778626319e-06 0.000100943270972025 3.91786625128085e-06
v -6.93834840644924e-06 0.000101600245390059 9.34334641300596e-07
v -6.59500291947581e-06 0.000101165149052789 2.94242201169362e-06
v -6.79129240597107e-06 0.000101387221213487 1.9495033570994e-06
v -4.07134156309312e-06 9.99125293783184e-05 -6.03358244028455e-06
v -4.49171696757997e-06 9.98674958501741e-05 -6.64250198930846e-06
v -4.8898342743878e-06 9.98204714265344e-05 -7.23475455842933e-06
v -5.26648983356517e-06 9.97803671360945e-05 -7.79148079334764e-06
v -6.58917889342275e-06 0.000100009928610301 -9.41890850302723e-06
v -5.62651373451845e-06 9.97667239268308e-05 -8.29600093304407e-06
v -6.29375543459023e-06 9.98707488733634e-05 -9.1190443344259e-06
v -5.97029959507642e-06 9.97942590068452e-05 -8.74152724832143e-06
v -7.18067950327004e-06 0.000101752181926495 -2.2423303786826e-06
v -6.75950410372337e-06 0.000100216975150016 -8.42942814888752e-06
v -7.22390144675765e-06 0.000101503307098479 -3.30290504388182e-06
v -6.92354698136886e-06 0.000100449707123067 -7.42868827949792e-06
v -7.06146914456622e-06 0.00010070241644247 -6.41284921328452e-06
v -7.16169412573253e-06 0.000100969267160773 -5.38889616834894e-06
v -7.21760968232012e-06 0.000101240130954339 -4.35389736195611e-06
v -3.97049091494849e-06 9.99763080286421e-05 -4.94085236381881e-06
v -3.54116305811552e-06 0.000100054030495052 2.96022357435321e-06
v -3.95007676368892e-06 0.000100026403840192 -3.79252270749609e-06
v -3.65646637485763e-06 0.000100081187931187 1.84275938297983e-06
v -3.92204654748136e-06 0.00010006386583184 -2.65315021275405e-06
v -3.7516538812979e-06 0.000100096316640367 7.24122077010846e-07
v -3.88156138690017e-06 0.00010008754486658 -1.52988850508468e-06
v -3.82560560751268e-06 0.000100098424670076 -3.88505187213579e-07
v -5.51406146752282e-06 0.000100299957841165 5.73549255578617e-06
v -5.28772462534396e-06 0.000100131905129483 5.45536986979959e-06
v -3.87419816752533e-06 0.000100031761545884 3.45194747297584e-06
v -5.03271297321287e-06 0.000100027654151969 5.12967951160881e-06
v -4.18835650939516e-06 0.000100006097504799 3.9218643360785e-06
v -4.47797676415299e-06 9.99836485882554e-05 4.35879811867407e-06
v -4.76619862957503e-06 9.99828763603777e-05 4.76660430184287e-06
v -5.88094062424458e-06 0.000100469253146892 4.81834178930356e-06
v -7.14919304416699e-06 0.000101674784474437 -1.17875258306009e-06
v -6.21361931063835e-06 0.000100658924600913 3.87343877987106e-06
v -7.06317681747559e-06 0.000101489830529412 -1.26920523660855e-07
v -6.49986832570807e-06 0.000100861159436614 2.91131441844385e-06
v -6.92758590430959e-06 0.000101287297613129 9.04709028566868e-07
v -6.74279431811812e-06 0.000101079356853755 1.90713953857446e-06
v -4.38910035626134e-06 9.99390707977979e-05 -5.52980481495751e-06
v -4.78916847136311e-06 9.98986676531904e-05 -6.10675094310126e-06
v -5.16364074573022e-06 9.98603203852101e-05 -6.65490976986882e-06
v -5.53477515220522e-06 9.98385352180716e-05 -7.16413779777188e-06
v -6.50392240658099e-06 0.00010002787022824 -8.31202185458538e-06
v -5.87728080512266e-06 9.98522100533671e-05 -7.60724664821127e-06
v -6.20523887890225e-06 9.99126940983568e-05 -7.9919048052421e-06
v -7.20352819685125e-06 0.000101440256262074 -2.25393397166307e-06
v -6.70620513932599e-06 0.000100215685694734 -7.35801243474309e-06
v -7.2041369088864e-06 0.000101187961810761 -3.31207711984997e-06
v -6.89144042468398e-06 0.000100432657187535 -6.37738338586232e-06
v -7.04183999196997e-06 0.00010067065282435 -5.38079114634431e-06
v -7.15090723664171e-06 0.000100932426052593 -4.34414824962553e-06
v -4.28858226629634e-06 9.99969015842126e-05 -4.43078579982392e-06
v -3.91966137458796e-06 0.000100065976624364 2.39886462107296e-06
v -4.26542659105279e-06 0.000100042625970883 -3.27384380294799e-06
v -4.02883985110588e-06 0.000100087984664424 1.27367148011189e-06
v -4.22686385701068e-06 0.000100074763259198 -2.13412594919716e-06
v -4.11156391287434e-06 0.00010009726752165 1.5279185365688e-07
v -4.18148334935421e-06 0.000100092741231943 -9.87669488984028e-07
v -5.65171940428608e-06 0.000100264941729893 4.70717672904169e-06
v -5.40771779639809e-06 0.000100122971071891 4.41223530182209e-06
v -4.24712287240453e-06 0.000100045673671299 2.8607650521021e-06
v -5.13905002959959e-06 0.000100042318757819 4.08513148907103e-06
v -4.55038795320335e-06 0.000100024379024843 3.30200893058593e-06
v -4.8497115437728e-06 0.000100014774548449 3.70935544169031e-06
v -6.0136120208474e-06 0.000100419317226238 3.79077290470283e-06
v -7.14882873172569e-06 0.00010136936912027 -1.19689118909941e-06
v -6.33821229507522e-06 0.00010059399805169 2.85050284246787e-06
v -7.02460817865779e-06 0.000101180984361823 -1.58242132286824e-07
v -6.61995395023443e-06 0.000100786318907155 1.86545635602363e-06
v -6.85070268817589e-06 0.000100988151657963 8.59643911276844e-07
v -4.69012249279135e-06 9.99633075109463e-05 -4.9868147427604e-06
v -5.06622060993908e-06 9.99285461873444e-05 -5.53060584484125e-06
v -5.43570786912424e-06 9.99033964716203e-05 -6.03580821174203e-06
v -5.79285419865608e-06 9.99075927241132e-05 -6.49026523633397e-06
v -6.43469023656606e-06 0.000100051466205364 -7.20772776957809e-06
v -6.12485530904632e-06 9.9953921194181e-05 -6.87429359792224e-06
v -7.15731816008951e-06 0.000101130973862461 -2.25282072795249e-06
v -6.65184353590887e-06 0.000100222152849666 -6.27355546603574e-06
v -7.11003844956894e-06 0.000100891236866086 -3.28861779879684e-06
v -6.84637078945456e-06 0.000100420967278393 -5.31607647732067e-06
v -7.00309190360406e-06 0.000100647637054735 -4.31283333146171e-06
v -4.59059112995813e-06 0.000100015029322192 -3.89597943072459e-06
v -4.28534027732665e-06 0.000100073914125602 1.81826925596463e-06
v -4.56143449919393e-06 0.000100054844549504 -2.73958451376e-06
v -4.38405453488601e-06 0.000100089721087615 6.93545774747314e-07
v -4.5305165800931e-06 0.000100080590233021 -1.58815533472638e-06
v -4.47270813448933e-06 0.000100092076946686 -4.43176354169428e-07
v -5.76358036564332e-06 0.000100238515970225 3.68359993642585e-06
v -5.50116489698121e-06 0.000100118669708413 3.38793482219131e-06
v -4.60497836908601e-06 0.000100056078253592 2.25962844995634e-06
v -5.21700092270627e-06 0.000100056633187248 3.0371907002565e-06
v -4.91745305200764e-06 0.000100043521161034 2.66053522010187e-06
v -6.11455503174341e-06 0.000100375397276244 2.77376144755535e-06
v -7.08027733733332e-06 0.000101070253167733 -1.2076706605904e-06
v -6.42645370269005e-06 0.000100529799946668 1.81148940693126e-06
v -6.91578297934798e-06 0.0001008920071759 -1.77726720962802e-07
v -6.69616615046581e-06 0.000100704772806576 8.25984928730842e-07
v -4.97465687146062e-06 9.9985069039062e-05 -4.42898316635891e-06
v -5.346953141583e-06 9.99601918426401e-05 -4.92424362174367e-06
v -5.7051354003373e-06 9.99567364583509e-05 -5.37991506736518e-06
v -6.04751451882124e-06 9.9992298589702e-05 -5.78849279037776e-06
v -6.36623744631344e-06 0.000100076154272972 -6.12386268989931e-06
v -7.03932129265637e-06 0.000100844273997095 -2.24499228564448e-06
v -6.58976065439256e-06 0.000100228914435676 -5.21126518041539e-06
v -6.9360627419501e-06 0.000100616255909999 -3.25544925910382e-06
v -6.7815481312149e-06 0.000100408337711988 -4.24609404249664e-06
v -4.87803095249309e-06 0.000100029894789482 -3.34861841803164e-06
v -4.63752182153153e-06 0.000100077715606286 1.22746536795589e-06
v -4.86022002586839e-06 0.000100062434592954 -2.18580557659503e-06
v -4.74367548366142e-06 0.000100086007067468 9.39551084385451e-08
v -4.81693684702864e-06 0.000100081323470048 -1.04124421426766e-06
v -5.84466977413533e-06 0.00010021475982436 2.67156515802139e-06
v -5.56791108521237e-06 0.000100114344135805 2.34921606228903e-06
v -4.96613367742426e-06 0.000100065519260938 1.62907275249392e-06
v -5.27329872249563e-06 0.000100069557972099 2.00198254643507e-06
v -6.17850890834102e-06 0.000100328842632571 1.74014361009965e-06
v -6.94268132149918e-06 0.000100795044236244 -1.20903523012466e-06
v -6.47656109181151e-06 0.000100466120562897 7.84360507887108e-07
v -6.7314923685702e-06 0.000100623725636338 -1.97250900382859e-07
v -5.26046148322695e-06 0.000100006867220154 -3.83881952268305e-06
v -5.61886657147658e-06 9.99988119708941e-05 -4.2912044021576e-06
v -5.96353486449939e-06 0.000100025001275117 -4.69761738480225e-06
v -6.29170051520622e-06 0.00010009692756889 -5.06194264662459e-06
v -6.84414251155511e-06 0.000100581616577791 -2.21778537780928e-06
v -6.50792058691575e-06 0.000100229506047641 -4.14090094656082e-06
v -6.69669894425388e-06 0.000100391240459577 -3.19378846650437e-06
v -5.15012542828988e-06 0.000100041584359558 -2.79371163028552e-06
v -4.97448324292008e-06 0.000100078022768714 6.29262971628641e-07
v -5.12399864692495e-06 0.0001000661013757 -1.64017107702255e-06
v -5.06645316802986e-06 0.000100078226155031 -4.99950899826804e-07
v -5.89500024909882e-06 0.000100191022771905 1.67521764667279e-06
v -5.60439908980701e-06 0.000100108714848701 1.3548560696804e-06
v -5.2949150499359e-06 0.000100077301182691 1.00716252668794e-06
v -6.21511289219039e-06 0.0001002894070836 7.50212126081551e-07
v -6.74262904094023e-06 0.000100557442040456 -1.20064030556838e-06
v -6.4987153126511e-06 0.000100413127750489 -2.10716306223698e-07
v -5.51711723406417e-06 0.000100030632640622 -3.25114028870761e-06
v -5.8712264221568e-06 0.000100049003550076 -3.66001967124366e-06
v -6.20623354097518e-06 0.000100111319025313 -4.02281975202751e-06
v -6.60238590814895e-06 0.000100378310398745 -2.17597358593635e-06
v -6.42051069741705e-06 0.000100228745605864 -3.11847699615778e-06
v -5.40338403889099e-06 0.000100052696193482 -2.23177517292006e-06
v -5.29034532209503e-06 0.000100077566043239 2.34495857113818e-08
v -5.36862094465099e-06 0.000100069041034651 -1.09714009107435e-06
v -5.91928304121931e-06 0.000100168520718902 6.95111178502158e-07
v -5.6120430091256e-06 0.000100099670930004 3.74090727287714e-07
v -6.21941909884428e-06 0.000100251354794822 -2.25477174117387e-07
v -6.49062667184573e-06 0.000100363212766249 -1.18293353197202e-06
v -5.76576662613808e-06 0.00010006484376371 -2.64523310638969e-06
v -6.11178112379213e-06 0.000100120079216082 -3.00890837870668e-06
v -6.31549541498348e-06 0.000100223655728274 -2.1161065765423e-06
v -5.63615498284553e-06 0.000100070878424197 -1.6699234229217e-06
v -5.5824305605508e-06 0.000100083563125662 -5.78914808138028e-07
v -5.91136601634884e-06 0.000100144144313439 -2.54418420308062e-07
v -6.19656534995377e-06 0.0001002154215686 -1.1586584530697e-06
v -5.99999519396149e-06 0.000100121772108976 -2.03415917181076e-06
v -5.86429436424925e-06 0.000100114507641676 -1.13680513037589e-06
usemtl (null)
s off
f 1 2 3 
f 1 3 4 
f 1 4 6 
f 1 5 2 
f 1 6 5 
f 2 5 9 
f 2 7 3 
f 2 8 7 
f 2 9 8 
f 3 7 10 
f 3 10 11 
f 3 11 4 
f 4 11 12 
f 4 12 13 
f 4 13 6 
f 5 6 15 
f 5 14 9 
f 5 15 14 
f 6 13 16 
f 6 16 15 
f 7 8 18 
f 7 17 10 
f 7 18 17 
f 8 9 20 
f 8 19 18 
f 8 20 19 
f 9 14 21 
f 9 21 20 
f 10 17 22 
f 10 22 23 
f 10 23 11 
f 11 23 24 
f 11 24 12 
f 12 24 25 
f 12 25 26 
f 12 26 13 
f 13 26 27 
f 13 27 16 
f 14 15 29 
f 14 28 21 
f 14 29 28 
f 15 16 30 
f 15 30 29 
f 16 27 31 
f 16 31 30 
f 17 18 33 
f 17 32 22 
f 17 33 32 
f 18 19 34 
f 18 34 33 
f 19 20 36 
f 19 35 34 
f 19 36 35 
f 20 21 37 
f 20 37 36 
f 21 28 38 
f 21 38 37 
f 22 32 39 
f 22 39 40 
f 22 40 23 
f 23 40 41 
f 23 41 24 
f 24 41 42 
f 24 42 25 
f 25 42 43 
f 25 43 44 
f 25 44 26 
f 26 44 45 
f 26 45 27 
f 27 45 46 
f 27 46 31 
f 28 29 48 
f 28 47 38 
f 28 48 47 
f 29 30 49 
f 29 49 48 
f 30 31 50 
f 30 50 49 
f 31 46 51 
f 31 51 50 
f 32 33 53 
f 32 52 39 
f 32 53 52 
f 33 34 54 
f 33 54 53 
f 34 35 55 
f 34 55 54 
f 35 36 57 
f 35 56 55 
f 35 57 56 
f 36 37 58 
f 36 58 57 
f 37 38 59 
f 37 59 58 
f 38 47 60 
f 38 60 59 
f 39 52 61 
f 39 61 62 
f 39 62 40 
f 40 62 63 
f 40 63 41 
f 41 63 64 
f 41 64 42 
f 42 64 65 
f 42 65 43 
f 43 65 66 
f 43 66 67 
f 43 67 44 
f 44 67 68 
f 44 68 45 
f 45 68 69 
f 45 69 46 
f 46 69 70 
f 46 70 51 
f 47 48 72 
f 47 71 60 
f 47 72 71 
f 48 49 73 
f 48 73 72 
f 49 50 74 
f 49 74 73 
f 50 51 75 
f 50 75 74 
f 51 70 76 
f 51 76 75 
f 52 53 78 
f 52 77 61 
f 52 78 77 
f 53 54 79 
f 53 79 78 
f 54 55 80 
f 54 80 79 
f 55 56 81 
f 55 81 80 
f 56 57 83 
f 56 82 81 
f 56 83 82 
f 57 58 84 
f 57 84 83 
f 58 59 85 
f 58 85 84 
f 59 60 86 
f 59 86 85 
f 60 71 87 
f 60 87 86 
f 61 77 88 
f 61 88 89 
f 61 89 62 
f 62 89 90 
f 62 90 63 
f 63 90 91 
f 63 91 64 
f 64 91 92 
f 64 92 65 
f 65 92 93 
f 65 93 66 
f 66 93 94 
f 66 94 95 
f 66 95 67 
f 67 95 96 
f 67 96 68 
f 68 96 97 
f 68 97 69 
f 69 97 98 
f 69 98 70 
f 70 98 99 
f 70 99 76 
f 71 72 101 
f 71 100 87 
f 71 101 100 
f 72 73 102 
f 72 102 101 
f 73 74 103 
f 73 103 102 
f 74 75 104 
f 74 104 103 
f 75 76 105 
f 75 105 104 
f 76 99 106 
f 76 106 105 
f 77 78 108 
f 77 107 88 
f 77 108 107 
f 78 79 109 
f 78 109 108 
f 79 80 110 
f 79 110 109 
f 80 81 111 
f 80 111 110 
f 81 82 112 
f 81 112 111 
f 82 83 114 
f 82 113 112 
f 82 114 113 
f 83 84 115 
f 83 115 114 
f 84 85 116 
f 84 116 115 
f 85 86 117 
f 85 117 116 
f 86 87 118 
f 86 118 117 
f 87 100 119 
f 87 119 118 
f 88 107 120 
f 88 120 121 
f 88 121 89 
f 89 121 122 
f 89 122 90 
f 90 122 123 
f 90 123 91 
f 91 123 124 
f 91 124 92 
f 92 124 125 
f 92 125 93 
f 93 125 126 
f 93 126 94 
f 94 126 127 
f 94 127 128 
f 94 128 95 
f 95 128 130 
f 95 130 96 
f 96 130 131 
f 96 131 97 
f 97 131 132 
f 97 132 98 
f 98 132 133 
f 98 133 99 
f 99 133 134 
f 99 134 106 
f 100 101 135 
f 100 129 119 
f 100 135 129 
f 101 102 136 
f 101 136 135 
f 102 103 137 
f 102 137 136 
f 103 104 138 
f 103 138 137 
f 104 105 139 
f 104 139 138 
f 105 106 140 
f 105 140 139 
f 106 134 141 
f 106 141 140 
f 107 108 143 
f 107 142 120 
f 107 143 142 
f 108 109 144 
f 108 144 143 
f 109 110 145 
f 109 145 144 
f 110 111 146 
f 110 146 145 
f 111 112 147 
f 111 147 146 
f 112 113 148 
f 112 148 147 
f 113 114 150 
f 113 149 148 
f 113 150 149 
f 114 115 151 
f 114 151 150 
f 115 116 152 
f 115 152 151 
f 116 117 153 
f 116 153 152 
f 117 118 154 
f 117 154 153 
f 118 119 155 
f 118 155 154 
f 119 129 156 
f 119 156 155 
f 120 142 157 
f 120 157 158 
f 120 158 121 
f 121 158 159 
f 121 159 122 
f 122 159 160 
f 122 160 123 
f 123 160 161 
f 123 161 124 
f 124 161 162 
f 124 162 125 
f 125 162 163 
f 125 163 126 
f 126 163 164 
f 126 164 127 
f 127 164 165 
f 127 165 166 
f 127 166 128 
f 128 166 167 
f 128 167 130 
f 129 135 169 
f 129 168 156 
f 129 169 168 
f 130 167 170 
f 130 170 131 
f 131 170 171 
f 131 171 132 
f 132 171 172 
f 132 172 133 
f 133 172 173 
f 133 173 134 
f 134 173 174 
f 134 174 141 
f 135 136 175 
f 135 175 169 
f 136 137 176 
f 136 176 175 
f 137 138 177 
f 137 177 176 
f 138 139 178 
f 138 178 177 
f 139 140 179 
f 139 179 178 
f 140 141 180 
f 140 180 179 
f 141 174 181 
f 141 181 180 
f 142 143 183 
f 142 182 157 
f 142 183 182 
f 143 144 184 
f 143 184 183 
f 144 145 185 
f 144 185 184 
f 145 146 186 
f 145 186 185 
f 146 147 187 
f 146 187 186 
f 147 148 188 
f 147 188 187 
f 148 149 189 
f 148 189 188 
f 149 150 191 
f 149 190 189 
f 149 191 190 
f 150 151 192 
f 150 192 191 
f 151 152 193 
f 151 193 192 
f 152 153 194 
f 152 194 193 
f 153 154 195 
f 153 195 194 
f 154 155 196 
f 154 196 195 
f 155 156 197 
f 155 197 196 
f 156 168 198 
f 156 198 197 
f 157 182 199 
f 157 199 200 
f 157 200 158 
f 158 200 201 
f 158 201 159 
f 159 201 202 
f 159 202 160 
f 160 202 203 
f 160 203 161 
f 161 203 204 
f 161 204 162 
f 162 204 205 
f 162 205 163 
f 163 205 206 
f 163 206 164 
f 164 206 207 
f 164 207 165 
f 165 207 208 
f 165 208 209 
f 165 209 166 
f 166 209 211 
f 166 211 167 
f 167 211 212 
f 167 212 170 
f 168 169 213 
f 168 210 198 
f 168 213 210 
f 169 175 214 
f 169 214 213 
f 170 212 215 
f 170 215 171 
f 171 215 216 
f 171 216 172 
f 172 216 217 
f 172 217 173 
f 173 217 218 
f 173 218 174 
f 174 218 219 
f 174 219 181 
f 175 176 220 
f 175 220 214 
f 176 177 221 
f 176 221 220 
f 177 178 222 
f 177 222 221 
f 178 179 223 
f 178 223 222 
f 179 180 224 
f 179 224 223 
f 180 181 225 
f 180 225 224 
f 181 219 226 
f 181 226 225 
f 182 183 228 
f 182 227 199 
f 182 228 227 
f 183 184 229 
f 183 229 228 
f 184 185 230 
f 184 230 229 
f 185 186 231 
f 185 231 230 
f 186 187 232 
f 186 232 231 
f 187 188 233 
f 187 233 232 
f 188 189 234 
f 188 234 233 
f 189 190 235 
f 189 235 234 
f 190 191 237 
f 190 236 235 
f 190 237 236 
f 191 192 238 
f 191 238 237 
f 192 193 239 
f 192 239 238 
f 193 194 240 
f 193 240 239 
f 194 195 241 
f 194 241 240 
f 195 196 242 
f 195 242 241 
f 196 197 243 
f 196 243 242 
f 197 198 244 
f 197 244 243 
f 198 210 245 
f 198 245 244 
f 199 227 246 
f 199 246 247 
f 199 247 200 
f 200 247 248 
f 200 248 201 
f 201 248 249 
f 201 249 202 
f 202 249 250 
f 202 250 203 
f 203 250 251 
f 203 251 204 
f 204 251 252 
f 204 252 205 
f 205 252 253 
f 205 253 206 
f 206 253 254 
f 206 254 207 
f 207 254 255 
f 207 255 208 
f 208 255 256 
f 208 256 257 
f 208 257 209 
f 209 257 258 
f 209 258 211 
f 210 213 260 
f 210 259 245 
f 210 260 259 
f 211 258 261 
f 211 261 212 
f 212 261 262 
f 212 262 215 
f 213 214 263 
f 213 263 260 
f 214 220 264 
f 214 264 263 
f 215 262 265 
f 215 265 216 
f 216 265 266 
f 216 266 217 
f 217 266 267 
f 217 267 218 
f 218 267 268 
f 218 268 219 
f 219 268 269 
f 219 269 226 
f 220 221 270 
f 220 270 264 
f 221 222 271 
f 221 271 270 
f 222 223 272 
f 222 272 271 
f 223 224 273 
f 223 273 272 
f 224 225 274 
f 224 274 273 
f 225 226 275 
f 225 275 274 
f 226 269 276 
f 226 276 275 
f 227 228 278 
f 227 277 246 
f 227 278 277 
f 228 229 279 
f 228 279 278 
f 229 230 280 
f 229 280 279 
f 230 231 281 
f 230 281 280 
f 231 232 282 
f 231 282 281 
f 232 233 283 
f 232 283 282 
f 233 234 284 
f 233 284 283 
f 234 235 285 
f 234 285 284 
f 235 236 286 
f 235 286 285 
f 236 237 288 
f 236 287 286 
f 236 288 287 
f 237 238 289 
f 237 289 288 
f 238 239 290 
f 238 290 289 
f 239 240 291 
f 239 291 290 
f 240 241 292 
f 240 292 291 
f 241 242 293 
f 241 293 292 
f 242 243 294 
f 242 294 293 
f 243 244 295 
f 243 295 294 
f 244 245 296 
f 244 296 295 
f 245 259 297 
f 245 297 296 
f 246 277 298 
f 246 298 299 
f 246 299 247 
f 247 299 300 
f 247 300 248 
f 248 300 301 
f 248 301 249 
f 249 301 302 
f 249 302 250 
f 250 302 303 
f 250 303 251 
f 251 303 304 
f 251 304 252 
f 252 304 305 
f 252 305 253 
f 253 305 306 
f 253 306 254 
f 254 306 307 
f 254 307 255 
f 255 307 308 
f 255 308 256 
f 256 308 309 
f 256 309 310 
f 256 310 257 
f 257 310 311 
f 257 311 258 
f 258 311 312 
f 258 312 261 
f 259 260 314 
f 259 313 297 
f 259 314 313 
f 260 263 315 
f 260 315 314 
f 261 312 316 
f 261 316 262 
f 262 316 317 
f 262 317 265 
f 263 264 318 
f 263 318 315 
f 264 270 319 
f 264 319 318 
f 265 317 320 
f 265 320 266 
f 266 320 321 
f 266 321 267 
f 267 321 322 
f 267 322 268 
f 268 322 323 
f 268 323 269 
f 269 323 324 
f 269 324 276 
f 270 271 325 
f 270 325 319 
f 271 272 326 
f 271 326 325 
f 272 273 327 
f 272 327 326 
f 273 274 328 
f 273 328 327 
f 274 275 329 
f 274 329 328 
f 275 276 330 
f 275 330 329 
f 276 324 331 
f 276 331 330 
f 277 278 333 
f 277 332 298 
f 277 333 332 
f 278 279 334 
f 278 334 333 
f 279 280 335 
f 279 335 334 
f 280 281 336 
f 280 336 335 
f 281 282 337 
f 281 337 336 
f 282 283 338 
f 282 338 337 
f 283 284 339 
f 283 339 338 
f 284 285 340 
f 284 340 339 
f 285 286 341 
f 285 341 340 
f 286 287 342 
f 286 342 341 
f 287 288 344 
f 287 343 342 
f 287 344 343 
f 288 289 345 
f 288 345 344 
f 289 290 346 
f 289 346 345 
f 290 291 347 
f 290 347 346 
f 291 292 348 
f 291 348 347 
f 292 293 349 
f 292 349 348 
f 293 294 350 
f 293 350 349 
f 294 295 351 
f 294 351 350 
f 295 296 352 
f 295 352 351 
f 296 297 353 
f 296 353 352 
f 297 313 354 
f 297 354 353 
f 298 332 355 
f 298 355 356 
f 298 356 299 
f 299 356 357 
f 299 357 300 
f 300 357 358 
f 300 358 301 
f 301 358 359 
f 301 359 302 
f 302 359 360 
f 302 360 303 
f 303 360 361 
f 303 361 304 
f 304 361 362 
f 304 362 305 
f 305 362 363 
f 305 363 306 
f 306 363 364 
f 306 364 307 
f 307 364 365 
f 307 365 308 
f 308 365 366 
f 308 366 309 
f 309 366 367 
f 309 367 369 
f 309 369 310 
f 310 369 370 
f 310 370 311 
f 311 370 371 
f 311 371 312 
f 312 371 372 
f 312 372 316 
f 313 314 373 
f 313 368 354 
f 313 373 368 
f 314 315 374 
f 314 374 373 
f 315 318 375 
f 315 375 374 
f 316 372 376 
f 316 376 317 
f 317 376 377 
f 317 377 320 
f 318 319 378 
f 318 378 375 
f 319 325 379 
f 319 379 378 
f 320 377 380 
f 320 380 321 
f 321 380 381 
f 321 381 322 
f 322 381 382 
f 322 382 323 
f 323 382 383 
f 323 383 324 
f 324 383 384 
f 324 384 331 
f 325 326 385 
f 325 385 379 
f 326 327 386 
f 326 386 385 
f 327 328 387 
f 327 387 386 
f 328 329 388 
f 328 388 387 
f 329 330 389 
f 329 389 388 
f 330 331 390 
f 330 390 389 
f 331 384 391 
f 331 391 390 
f 332 333 393 
f 332 392 355 
f 332 393 392 
f 333 334 394 
f 333 394 393 
f 334 335 395 
f 334 395 394 
f 335 336 396 
f 335 396 395 
f 336 337 397 
f 336 397 396 
f 337 338 398 
f 337 398 397 
f 338 339 399 
f 338 399 398 
f 339 340 400 
f 339 400 399 
f 340 341 401 
f 340 401 400 
f 341 342 402 
f 341 402 401 
f 342 343 403 
f 342 403 402 
f 343 344 405 
f 343 404 403 
f 343 405 404 
f 344 345 406 
f 344 406 405 
f 345 346 407 
f 345 407 406 
f 346 347 408 
f 346 408 407 
f 347 348 409 
f 347 409 408 
f 348 349 410 
f 348 410 409 
f 349 350 411 
f 349 411 410 
f 350 351 412 
f 350 412 411 
f 351 352 413 
f 351 413 412 
f 352 353 414 
f 352 414 413 
f 353 354 415 
f 353 415 414 
f 354 368 416 
f 354 416 415 
f 355 392 417 
f 355 417 418 
f 355 418 356 
f 356 418 419 
f 356 419 357 
f 357 419 420 
f 357 420 358 
f 358 420 421 
f 358 421 359 
f 359 421 422 
f 359 422 360 
f 360 422 423 
f 360 423 361 
f 361 423 424 
f 361 424 362 
f 362 424 425 
f 362 425 363 
f 363 425 426 
f 363 426 364 
f 364 426 427 
f 364 427 365 
f 365 427 428 
f 365 428 366 
f 366 428 429 
f 366 429 367 
f 367 429 430 
f 367 430 431 
f 367 431 369 
f 368 373 433 
f 368 432 416 
f 368 433 432 
f 369 431 434 
f 369 434 370 
f 370 434 435 
f 370 435 371 
f 371 435 436 
f 371 436 372 
f 372 436 437 
f 372 437 376 
f 373 374 438 
f 373 438 433 
f 374 375 439 
f 374 439 438 
f 375 378 440 
f 375 440 439 
f 376 437 441 
f 376 441 377 
f 377 441 442 
f 377 442 380 
f 378 379 443 
f 378 443 440 
f 379 385 444 
f 379 444 443 
f 380 442 445 
f 380 445 381 
f 381 445 446 
f 381 446 382 
f 382 446 447 
f 382 447 383 
f 383 447 448 
f 383 448 384 
f 384 448 449 
f 384 449 391 
f 385 386 450 
f 385 450 444 
f 386 387 451 
f 386 451 450 
f 387 388 452 
f 387 452 451 
f 388 389 454 
f 388 454 452 
f 389 390 455 
f 389 455 454 
f 390 391 456 
f 390 456 455 
f 391 449 453 
f 391 453 456 
f 392 393 458 
f 392 457 417 
f 392 458 457 
f 393 394 459 
f 393 459 458 
f 394 395 460 
f 394 460 459 
f 395 396 461 
f 395 461 460 
f 396 397 462 
f 396 462 461 
f 397 398 463 
f 397 463 462 
f 398 399 464 
f 398 464 463 
f 399 400 465 
f 399 465 464 
f 400 401 466 
f 400 466 465 
f 401 402 467 
f 401 467 466 
f 402 403 468 
f 402 468 467 
f 403 404 469 
f 403 469 468 
f 404 405 471 
f 404 470 469 
f 404 471 470 
f 405 406 472 
f 405 472 471 
f 406 407 473 
f 406 473 472 
f 407 408 474 
f 407 474 473 
f 408 409 475 
f 408 475 474 
f 409 410 476 
f 409 476 475 
f 410 411 477 
f 410 477 476 
f 411 412 478 
f 411 478 477 
f 412 413 479 
f 412 479 478 
f 413 414 480 
f 413 480 479 
f 414 415 481 
f 414 481 480 
f 415 416 482 
f 415 482 481 
f 416 432 483 
f 416 483 482 
f 417 457 484 
f 417 484 485 
f 417 485 418 
f 418 485 486 
f 418 486 419 
f 419 486 487 
f 419 487 420 
f 420 487 488 
f 420 488 421 
f 421 488 489 
f 421 489 422 
f 422 489 490 
f 422 490 423 
f 423 490 491 
f 423 491 424 
f 424 491 492 
f 424 492 425 
f 425 492 493 
f 425 493 426 
f 426 493 494 
f 426 494 427 
f 427 494 495 
f 427 495 428 
f 428 495 496 
f 428 496 429 
f 429 496 497 
f 429 497 430 
f 430 497 499 
f 430 499 500 
f 430 500 431 
f 431 500 501 
f 431 501 434 
f 432 433 502 
f 432 498 483 
f 432 502 498 
f 433 438 503 
f 433 503 502 
f 434 501 504 
f 434 504 435 
f 435 504 505 
f 435 505 436 
f 436 505 506 
f 436 506 437 
f 437 506 507 
f 437 507 441 
f 438 439 508 
f 438 508 503 
f 439 440 509 
f 439 509 508 
f 440 443 510 
f 440 510 509 
f 441 507 511 
f 441 511 442 
f 442 511 512 
f 442 512 445 
f 443 444 513 
f 443 513 510 
f 444 450 514 
f 444 514 513 
f 445 512 515 
f 445 515 446 
f 446 515 516 
f 446 516 447 
f 447 516 517 
f 447 517 448 
f 448 517 518 
f 448 518 449 
f 449 518 519 
f 449 519 453 
f 450 451 520 
f 450 520 514 
f 451 452 521 
f 451 521 520 
f 452 454 523 
f 452 523 521 
f 453 519 522 
f 453 522 524 
f 453 524 456 
f 454 455 525 
f 454 525 523 
f 455 456 526 
f 455 526 525 
f 456 524 526 
f 457 458 528 
f 457 527 484 
f 457 528 527 
f 458 459 529 
f 458 529 528 
f 459 460 530 
f 459 530 529 
f 460 461 531 
f 460 531 530 
f 461 462 532 
f 461 532 531 
f 462 463 533 
f 462 533 532 
f 463 464 534 
f 463 534 533 
f 464 465 535 
f 464 535 534 
f 465 466 536 
f 465 536 535 
f 466 467 537 
f 466 537 536 
f 467 468 538 
f 467 538 537 
f 468 469 539 
f 468 539 538 
f 469 470 540 
f 469 540 539 
f 470 471 542 
f 470 541 540 
f 470 542 541 
f 471 472 543 
f 471 543 542 
f 472 473 544 
f 472 544 543 
f 473 474 545 
f 473 545 544 
f 474 475 546 
f 474 546 545 
f 475 476 547 
f 475 547 546 
f 476 477 548 
f 476 548 547 
f 477 478 549 
f 477 549 548 
f 478 479 550 
f 478 550 549 
f 479 480 551 
f 479 551 550 
f 480 481 552 
f 480 552 551 
f 481 482 553 
f 481 553 552 
f 482 483 554 
f 482 554 553 
f 483 498 555 
f 483 555 554 
f 484 527 556 
f 484 556 557 
f 484 557 485 
f 485 557 558 
f 485 558 486 
f 486 558 559 
f 486 559 487 
f 487 559 560 
f 487 560 488 
f 488 560 561 
f 488 561 489 
f 489 561 562 
f 489 562 490 
f 490 562 563 
f 490 563 491 
f 491 563 564 
f 491 564 492 
f 492 564 565 
f 492 565 493 
f 493 565 566 
f 493 566 494 
f 494 566 567 
f 494 567 495 
f 495 567 568 
f 495 568 496 
f 496 568 569 
f 496 569 497 
f 497 569 570 
f 497 570 499 
f 498 502 573 
f 498 571 555 
f 498 573 571 
f 499 570 572 
f 499 572 574 
f 499 574 500 
f 500 574 575 
f 500 575 501 
f 501 575 576 
f 501 576 504 
f 502 503 577 
f 502 577 573 
f 503 508 578 
f 503 578 577 
f 504 576 579 
f 504 579 505 
f 505 579 580 
f 505 580 506 
f 506 580 581 
f 506 581 507 
f 507 581 582 
f 507 582 511 
f 508 509 583 
f 508 583 578 
f 509 510 584 
f 509 584 583 
f 510 513 585 
f 510 585 584 
f 511 582 586 
f 511 586 512 
f 512 586 587 
f 512 587 515 
f 513 514 588 
f 513 588 585 
f 514 520 589 
f 514 589 588 
f 515 587 590 
f 515 590 516 
f 516 590 591 
f 516 591 517 
f 517 591 592 
f 517 592 518 
f 518 592 593 
f 518 593 519 
f 519 593 594 
f 519 594 522 
f 520 521 595 
f 520 595 589 
f 521 523 596 
f 521 596 595 
f 522 594 597 
f 522 597 598 
f 522 598 524 
f 523 525 599 
f 523 599 596 
f 524 598 600 
f 524 600 526 
f 525 526 601 
f 525 601 599 
f 526 600 601 
f 527 528 604 
f 527 603 556 
f 527 604 603 
f 528 529 605 
f 528 605 604 
f 529 530 606 
f 529 606 605 
f 530 531 607 
f 530 607 606 
f 531 532 608 
f 531 608 607 
f 532 533 609 
f 532 609 608 
f 533 534 610 
f 533 610 609 
f 534 535 611 
f 534 611 610 
f 535 536 612 
f 535 612 611 
f 536 537 613 
f 536 613 612 
f 537 538 614 
f 537 614 613 
f 538 539 615 
f 538 615 614 
f 539 540 616 
f 539 616 615 
f 540 541 617 
f 540 617 616 
f 541 542 619 
f 541 618 617 
f 541 619 618 
f 542 543 620 
f 542 620 619 
f 543 544 621 
f 543 621 620 
f 544 545 622 
f 544 622 621 
f 545 546 623 
f 545 623 622 
f 546 547 624 
f 546 624 623 
f 547 548 625 
f 547 625 624 
f 548 549 626 
f 548 626 625 
f 549 550 627 
f 549 627 626 
f 550 551 628 
f 550 628 627 
f 551 552 629 
f 551 629 628 
f 552 553 630 
f 552 630 629 
f 553 554 631 
f 553 631 630 
f 554 555 632 
f 554 632 631 
f 555 571 633 
f 555 633 632 
f 556 602 635 
f 556 603 602 
f 556 635 557 
f 557 635 636 
f 557 636 558 
f 558 636 637 
f 558 637 559 
f 559 637 638 
f 559 638 560 
f 560 638 639 
f 560 639 561 
f 561 639 640 
f 561 640 562 
f 562 640 641 
f 562 641 563 
f 563 641 642 
f 563 642 564 
f 564 642 643 
f 564 643 565 
f 565 643 644 
f 565 644 566 
f 566 644 645 
f 566 645 567 
f 567 645 646 
f 567 646 568 
f 568 646 647 
f 568 647 569 
f 569 647 648 
f 569 648 570 
f 570 648 649 
f 570 649 572 
f 571 573 651 
f 571 634 633 
f 571 651 634 
f 572 649 650 
f 572 650 652 
f 572 652 574 
f 573 577 653 
f 573 653 651 
f 574 652 654 
f 574 654 575 
f 575 654 655 
f 575 655 576 
f 576 655 656 
f 576 656 579 
f 577 578 657 
f 577 657 653 
f 578 583 658 
f 578 658 657 
f 579 656 659 
f 579 659 580 
f 580 659 660 
f 580 660 581 
f 581 660 661 
f 581 661 582 
f 582 661 662 
f 582 662 586 
f 583 584 663 
f 583 663 658 
f 584 585 664 
f 584 664 663 
f 585 588 665 
f 585 665 664 
f 586 662 666 
f 586 666 587 
f 587 666 667 
f 587 667 590 
f 588 589 668 
f 588 668 665 
f 589 595 669 
f 589 669 668 
f 590 667 670 
f 590 670 591 
f 591 670 671 
f 591 671 592 
f 592 671 672 
f 592 672 593 
f 593 672 673 
f 593 673 594 
f 594 673 674 
f 594 674 597 
f 595 596 676 
f 595 676 669 
f 596 599 677 
f 596 677 676 
f 597 674 675 
f 597 675 678 
f 597 678 598 
f 598 678 679 
f 598 679 600 
f 599 601 680 
f 599 680 677 
f 600 679 681 
f 600 681 601 
f 601 681 680 
f 602 603 683 
f 602 682 635 
f 602 683 682 
f 603 604 684 
f 603 684 683 
f 604 605 685 
f 604 685 684 
f 605 606 686 
f 605 686 685 
f 606 607 687 
f 606 687 686 
f 607 608 688 
f 607 688 687 
f 608 609 689 
f 608 689 688 
f 609 610 690 
f 609 690 689 
f 610 611 691 
f 610 691 690 
f 611 612 692 
f 611 692 691 
f 612 613 693 
f 612 693 692 
f 613 614 694 
f 613 694 693 
f 614 615 695 
f 614 695 694 
f 615 616 696 
f 615 696 695 
f 616 617 697 
f 616 697 696 
f 617 618 698 
f 617 698 697 
f 618 619 699 
f 618 699 698 
f 619 620 700 
f 619 700 699 
f 620 621 701 
f 620 701 700 
f 621 622 702 
f 621 702 701 
f 622 623 703 
f 622 703 702 
f 623 624 704 
f 623 704 703 
f 624 625 705 
f 624 705 704 
f 625 626 706 
f 625 706 705 
f 626 627 707 
f 626 707 706 
f 627 628 708 
f 627 708 707 
f 628 629 709 
f 628 709 708 
f 629 630 710 
f 629 710 709 
f 630 631 711 
f 630 711 710 
f 631 632 712 
f 631 712 711 
f 632 633 713 
f 632 713 712 
f 633 634 714 
f 633 714 713 
f 634 651 715 
f 634 715 714 
f 635 682 716 
f 635 716 636 
f 636 716 717 
f 636 717 637 
f 637 717 718 
f 637 718 638 
f 638 718 719 
f 638 719 639 
f 639 719 720 
f 639 720 640 
f 640 720 721 
f 640 721 641 
f 641 721 722 
f 641 722 642 
f 642 722 723 
f 642 723 643 
f 643 723 724 
f 643 724 644 
f 644 724 725 
f 644 725 645 
f 645 725 726 
f 645 726 646 
f 646 726 727 
f 646 727 647 
f 647 727 728 
f 647 728 648 
f 648 728 730 
f 648 730 649 
f 649 730 731 
f 649 731 650 
f 650 729 652 
f 650 731 729 
f 651 653 732 
f 651 732 715 
f 652 729 733 
f 652 733 654 
f 653 657 734 
f 653 734 732 
f 654 733 735 
f 654 735 655 
f 655 735 736 
f 655 736 656 
f 656 736 737 
f 656 737 659 
f 657 658 738 
f 657 738 734 
f 658 663 739 
f 658 739 738 
f 659 737 740 
f 659 740 660 
f 660 740 741 
f 660 741 661 
f 661 741 742 
f 661 742 662 
f 662 742 743 
f 662 743 666 
f 663 664 744 
f 663 744 739 
f 664 665 745 
f 664 745 744 
f 665 668 746 
f 665 746 745 
f 666 743 747 
f 666 747 667 
f 667 747 748 
f 667 748 670 
f 668 669 749 
f 668 749 746 
f 669 676 750 
f 669 750 749 
f 670 748 751 
f 670 751 671 
f 671 751 752 
f 671 752 672 
f 672 752 753 
f 672 753 673 
f 673 753 754 
f 673 754 674 
f 674 754 755 
f 674 755 675 
f 675 755 756 
f 675 756 678 
f 676 677 757 
f 676 757 750 
f 677 680 758 
f 677 758 757 
f 678 756 759 
f 678 759 679 
f 679 759 760 
f 679 760 681 
f 680 681 761 
f 680 761 758 
f 681 760 761 
f 682 683 763 
f 682 762 716 
f 682 763 762 
f 683 684 764 
f 683 764 763 
f 684 685 765 
f 684 765 764 
f 685 686 766 
f 685 766 765 
f 686 687 767 
f 686 767 766 
f 687 688 768 
f 687 768 767 
f 688 689 769 
f 688 769 768 
f 689 690 770 
f 689 770 769 
f 690 691 771 
f 690 771 770 
f 691 692 772 
f 691 772 771 
f 692 693 773 
f 692 773 772 
f 693 694 774 
f 693 774 773 
f 694 695 775 
f 694 775 774 
f 695 696 776 
f 695 776 775 
f 696 697 777 
f 696 777 776 
f 697 698 778 
f 697 778 777 
f 698 699 779 
f 698 779 778 
f 699 700 780 
f 699 780 779 
f 700 701 781 
f 700 781 780 
f 701 702 782 
f 701 782 781 
f 702 703 783 
f 702 783 782 
f 703 704 784 
f 703 784 783 
f 704 705 785 
f 704 785 784 
f 705 706 786 
f 705 786 785 
f 706 707 787 
f 706 787 786 
f 707 708 788 
f 707 788 787 
f 708 709 789 
f 708 789 788 
f 709 710 790 
f 709 790 789 
f 710 711 791 
f 710 791 790 
f 711 712 792 
f 711 792 791 
f 712 713 793 
f 712 793 792 
f 713 714 795 
f 713 795 793 
f 714 715 796 
f 714 796 795 
f 715 732 794 
f 715 794 796 
f 716 762 797 
f 716 797 717 
f 717 797 798 
f 717 798 718 
f 718 798 799 
f 718 799 719 
f 719 799 800 
f 719 800 720 
f 720 800 801 
f 720 801 721 
f 721 801 802 
f 721 802 722 
f 722 802 803 
f 722 803 723 
f 723 803 804 
f 723 804 724 
f 724 804 805 
f 724 805 725 
f 725 805 806 
f 725 806 726 
f 726 806 807 
f 726 807 727 
f 727 807 808 
f 727 808 728 
f 728 808 809 
f 728 809 730 
f 729 731 811 
f 729 810 733 
f 729 811 810 
f 730 809 812 
f 730 812 731 
f 731 812 811 
f 732 734 813 
f 732 813 794 
f 733 810 814 
f 733 814 735 
f 734 738 815 
f 734 815 813 
f 735 814 816 
f 735 816 736 
f 736 816 817 
f 736 817 737 
f 737 817 818 
f 737 818 740 
f 738 739 819 
f 738 819 815 
f 739 744 820 
f 739 820 819 
f 740 818 821 
f 740 821 741 
f 741 821 822 
f 741 822 742 
f 742 822 823 
f 742 823 743 
f 743 823 824 
f 743 824 747 
f 744 745 825 
f 744 825 820 
f 745 746 826 
f 745 826 825 
f 746 749 827 
f 746 827 826 
f 747 824 828 
f 747 828 748 
f 748 828 829 
f 748 829 751 
f 749 750 830 
f 749 830 827 
f 750 757 831 
f 750 831 830 
f 751 829 832 
f 751 832 752 
f 752 832 833 
f 752 833 753 
f 753 833 834 
f 753 834 754 
f 754 834 835 
f 754 835 755 
f 755 835 836 
f 755 836 756 
f 756 836 837 
f 756 837 759 
f 757 758 838 
f 757 838 831 
f 758 761 839 
f 758 839 838 
f 759 837 840 
f 759 840 760 
f 760 840 841 
f 760 841 761 
f 761 841 839 
f 762 763 843 
f 762 842 797 
f 762 843 842 
f 763 764 844 
f 763 844 843 
f 764 765 845 
f 764 845 844 
f 765 766 846 
f 765 846 845 
f 766 767 847 
f 766 847 846 
f 767 768 848 
f 767 848 847 
f 768 769 849 
f 768 849 848 
f 769 770 850 
f 769 850 849 
f 770 771 851 
f 770 851 850 
f 771 772 852 
f 771 852 851 
f 772 773 853 
f 772 853 852 
f 773 774 854 
f 773 854 853 
f 774 775 855 
f 774 855 854 
f 775 776 856 
f 775 856 855 
f 776 777 857 
f 776 857 856 
f 777 778 858 
f 777 858 857 
f 778 779 859 
f 778 859 858 
f 779 780 860 
f 779 860 859 
f 780 781 861 
f 780 861 860 
f 781 782 862 
f 781 862 861 
f 782 783 863 
f 782 863 862 
f 783 784 864 
f 783 864 863 
f 784 785 865 
f 784 865 864 
f 785 786 866 
f 785 866 865 
f 786 787 867 
f 786 867 866 
f 787 788 868 
f 787 868 867 
f 788 789 869 
f 788 869 868 
f 789 790 870 
f 789 870 869 
f 790 791 871 
f 790 871 870 
f 791 792 872 
f 791 872 871 
f 792 793 873 
f 792 873 872 
f 793 795 874 
f 793 874 873 
f 794 813 875 
f 794 875 876 
f 794 876 796 
f 795 796 877 
f 795 877 874 
f 796 876 877 
f 797 842 878 
f 797 878 798 
f 798 878 879 
f 798 879 799 
f 799 879 880 
f 799 880 800 
f 800 880 881 
f 800 881 801 
f 801 881 882 
f 801 882 802 
f 802 882 883 
f 802 883 803 
f 803 883 884 
f 803 884 804 
f 804 884 885 
f 804 885 805 
f 805 885 886 
f 805 886 806 
f 806 886 887 
f 806 887 807 
f 807 887 888 
f 807 888 808 
f 808 888 889 
f 808 889 809 
f 809 889 890 
f 809 890 812 
f 810 811 892 
f 810 891 814 
f 810 892 891 
f 811 812 893 
f 811 893 892 
f 812 890 893 
f 813 815 894 
f 813 894 875 
f 814 891 895 
f 814 895 816 
f 815 819 896 
f 815 896 894 
f 816 895 897 
f 816 897 817 
f 817 897 898 
f 817 898 818 
f 818 898 899 
f 818 899 821 
f 819 820 900 
f 819 900 896 
f 820 825 901 
f 820 901 900 
f 821 899 902 
f 821 902 822 
f 822 902 903 
f 822 903 823 
f 823 903 904 
f 823 904 824 
f 824 904 905 
f 824 905 828 
f 825 826 906 
f 825 906 901 
f 826 827 907 
f 826 907 906 
f 827 830 908 
f 827 908 907 
f 828 905 909 
f 828 909 829 
f 829 909 910 
f 829 910 832 
f 830 831 911 
f 830 911 908 
f 831 838 912 
f 831 912 911 
f 832 910 913 
f 832 913 833 
f 833 913 914 
f 833 914 834 
f 834 914 915 
f 834 915 835 
f 835 915 916 
f 835 916 836 
f 836 916 917 
f 836 917 837 
f 837 917 918 
f 837 918 840 
f 838 839 919 
f 838 919 912 
f 839 841 920 
f 839 920 919 
f 840 918 921 
f 840 921 841 
f 841 921 920 
f 842 843 923 
f 842 922 878 
f 842 923 922 
f 843 844 924 
f 843 924 923 
f 844 845 925 
f 844 925 924 
f 845 846 926 
f 845 926 925 
f 846 847 927 
f 846 927 926 
f 847 848 928 
f 847 928 927 
f 848 849 929 
f 848 929 928 
f 849 850 930 
f 849 930 929 
f 850 851 931 
f 850 931 930 
f 851 852 932 
f 851 932 931 
f 852 853 933 
f 852 933 932 
f 853 854 934 
f 853 934 933 
f 854 855 935 
f 854 935 934 
f 855 856 936 
f 855 936 935 
f 856 857 937 
f 856 937 936 
f 857 858 938 
f 857 938 937 
f 858 859 939 
f 858 939 938 
f 859 860 940 
f 859 940 939 
f 860 861 942 
f 860 942 940 
f 861 862 941 
f 861 941 942 
f 862 863 943 
f 862 943 941 
f 863 864 944 
f 863 944 943 
f 864 865 945 
f 864 945 944 
f 865 866 946 
f 865 946 945 
f 866 867 947 
f 866 947 946 
f 867 868 948 
f 867 948 947 
f 868 869 949 
f 868 949 948 
f 869 870 950 
f 869 950 949 
f 870 871 951 
f 870 951 950 
f 871 872 952 
f 871 952 951 
f 872 873 953 
f 872 953 952 
f 873 874 954 
f 873 954 953 
f 874 877 955 
f 874 955 954 
f 875 894 956 
f 875 956 957 
f 875 957 876 
f 876 957 958 
f 876 958 877 
f 877 958 955 
f 878 922 959 
f 878 959 879 
f 879 959 960 
f 879 960 880 
f 880 960 961 
f 880 961 881 
f 881 961 962 
f 881 962 882 
f 882 962 963 
f 882 963 883 
f 883 963 964 
f 883 964 884 
f 884 964 965 
f 884 965 885 
f 885 965 966 
f 885 966 886 
f 886 966 967 
f 886 967 887 
f 887 967 968 
f 887 968 888 
f 888 968 969 
f 888 969 889 
f 889 969 970 
f 889 970 890 
f 890 970 971 
f 890 971 893 
f 891 892 973 
f 891 972 895 
f 891 973 972 
f 892 893 974 
f 892 974 973 
f 893 971 974 
f 894 896 975 
f 894 975 956 
f 895 972 976 
f 895 976 897 
f 896 900 977 
f 896 977 975 
f 897 976 978 
f 897 978 898 
f 898 978 979 
f 898 979 899 
f 899 979 980 
f 899 980 902 
f 900 901 981 
f 900 981 977 
f 901 906 982 
f 901 982 981 
f 902 980 983 
f 902 983 903 
f 903 983 984 
f 903 984 904 
f 904 984 985 
f 904 985 905 
f 905 985 986 
f 905 986 909 
f 906 907 987 
f 906 987 982 
f 907 908 988 
f 907 988 987 
f 908 911 989 
f 908 989 988 
f 909 986 990 
f 909 990 910 
f 910 990 991 
f 910 991 913 
f 911 912 992 
f 911 992 989 
f 912 919 993 
f 912 993 992 
f 913 991 994 
f 913 994 914 
f 914 994 995 
f 914 995 915 
f 915 995 996 
f 915 996 916 
f 916 996 997 
f 916 997 917 
f 917 997 998 
f 917 998 918 
f 918 998 999 
f 918 999 921 
f 919 920 1000 
f 919 1000 993 
f 920 921 1001 
f 920 1001 1000 
f 921 999 1001 
f 922 923 1003 
f 922 1002 959 
f 922 1003 1002 
f 923 924 1004 
f 923 1004 1003 
f 924 925 1005 
f 924 1005 1004 
f 925 926 1006 
f 925 1006 1005 
f 926 927 1007 
f 926 1007 1006 
f 927 928 1008 
f 927 1008 1007 
f 928 929 1009 
f 928 1009 1008 
f 929 930 1010 
f 929 1010 1009 
f 930 931 1011 
f 930 1011 1010 
f 931 932 1012 
f 931 1012 1011 
f 932 933 1013 
f 932 1013 1012 
f 933 934 1014 
f 933 1014 1013 
f 934 935 1015 
f 934 1015 1014 
f 935 936 1016 
f 935 1016 1015 
f 936 937 1017 
f 936 1017 1016 
f 937 938 1018 
f 937 1018 1017 
f 938 939 1019 
f 938 1019 1018 
f 939 940 1020 
f 939 1020 1019 
f 940 942 1022 
f 940 1022 1020 
f 941 943 1021 
f 941 1021 1023 
f 941 1023 942 
f 942 1023 1022 
f 943 944 1024 
f 943 1024 1021 
f 944 945 1025 
f 944 1025 1024 
f 945 946 1026 
f 945 1026 1025 
f 946 947 1027 
f 946 1027 1026 
f 947 948 1028 
f 947 1028 1027 
f 948 949 1029 
f 948 1029 1028 
f 949 950 1030 
f 949 1030 1029 
f 950 951 1031 
f 950 1031 1030 
f 951 952 1032 
f 951 1032 1031 
f 952 953 1033 
f 952 1033 1032 
f 953 954 1035 
f 953 1035 1033 
f 954 955 1036 
f 954 1036 1035 
f 955 958 1037 
f 955 1037 1036 
f 956 975 1034 
f 956 1034 1038 
f 956 1038 957 
f 957 1038 1039 
f 957 1039 958 
f 958 1039 1037 
f 959 1002 1040 
f 959 1040 960 
f 960 1040 1041 
f 960 1041 961 
f 961 1041 1042 
f 961 1042 962 
f 962 1042 1043 
f 962 1043 963 
f 963 1043 1044 
f 963 1044 964 
f 964 1044 1045 
f 964 1045 965 
f 965 1045 1046 
f 965 1046 966 
f 966 1046 1047 
f 966 1047 967 
f 967 1047 1048 
f 967 1048 968 
f 968 1048 1049 
f 968 1049 969 
f 969 1049 1050 
f 969 1050 970 
f 970 1050 1051 
f 970 1051 971 
f 971 1051 1052 
f 971 1052 974 
f 972 973 1054 
f 972 1053 976 
f 972 1054 1053 
f 973 974 1055 
f 973 1055 1054 
f 974 1052 1055 
f 975 977 1056 
f 975 1056 1034 
f 976 1053 1057 
f 976 1057 978 
f 977 981 1058 
f 977 1058 1056 
f 978 1057 1059 
f 978 1059 979 
f 979 1059 1060 
f 979 1060 980 
f 980 1060 1061 
f 980 1061 983 
f 981 982 1062 
f 981 1062 1058 
f 982 987 1063 
f 982 1063 1062 
f 983 1061 1064 
f 983 1064 984 
f 984 1064 1065 
f 984 1065 985 
f 985 1065 1066 
f 985 1066 986 
f 986 1066 1067 
f 986 1067 990 
f 987 988 1068 
f 987 1068 1063 
f 988 989 1069 
f 988 1069 1068 
f 989 992 1070 
f 989 1070 1069 
f 990 1067 1071 
f 990 1071 991 
f 991 1071 1072 
f 991 1072 994 
f 992 993 1073 
f 992 1073 1070 
f 993 1000 1074 
f 993 1074 1073 
f 994 1072 1075 
f 994 1075 995 
f 995 1075 1076 
f 995 1076 996 
f 996 1076 1077 
f 996 1077 997 
f 997 1077 1078 
f 997 1078 998 
f 998 1078 1079 
f 998 1079 999 
f 999 1079 1080 
f 999 1080 1001 
f 1000 1001 1081 
f 1000 1081 1074 
f 1001 1080 1081 
f 1002 1003 1083 
f 1002 1082 1040 
f 1002 1083 1082 
f 1003 1004 1084 
f 1003 1084 1083 
f 1004 1005 1085 
f 1004 1085 1084 
f 1005 1006 1086 
f 1005 1086 1085 
f 1006 1007 1087 
f 1006 1087 1086 
f 1007 1008 1088 
f 1007 1088 1087 
f 1008 1009 1089 
f 1008 1089 1088 
f 1009 1010 1090 
f 1009 1090 1089 
f 1010 1011 1091 
f 1010 1091 1090 
f 1011 1012 1092 
f 1011 1092 1091 
f 1012 1013 1093 
f 1012 1093 1092 
f 1013 1014 1094 
f 1013 1094 1093 
f 1014 1015 1095 
f 1014 1095 1094 
f 1015 1016 1096 
f 1015 1096 1095 
f 1016 1017 1097 
f 1016 1097 1096 
f 1017 1018 1098 
f 1017 1098 1097 
f 1018 1019 1099 
f 1018 1099 1098 
f 1019 1020 1100 
f 1019 1100 1099 
f 1020 1022 1102 
f 1020 1102 1100 
f 1021 1024 1101 
f 1021 1101 1103 
f 1021 1103 1023 
f 1022 1023 1104 
f 1022 1104 1102 
f 1023 1103 1104 
f 1024 1025 1105 
f 1024 1105 1101 
f 1025 1026 1106 
f 1025 1106 1105 
f 1026 1027 1107 
f 1026 1107 1106 
f 1027 1028 1108 
f 1027 1108 1107 
f 1028 1029 1109 
f 1028 1109 1108 
f 1029 1030 1110 
f 1029 1110 1109 
f 1030 1031 1111 
f 1030 1111 1110 
f 1031 1032 1112 
f 1031 1112 1111 
f 1032 1033 1113 
f 1032 1113 1112 
f 1033 1035 1114 
f 1033 1114 1113 
f 1034 1056 1115 
f 1034 1115 1116 
f 1034 1116 1038 
f 1035 1036 1117 
f 1035 1117 1114 
f 1036 1037 1118 
f 1036 1118 1117 
f 1037 1039 1119 
f 1037 1119 1118 
f 1038 1116 1120 
f 1038 1120 1039 
f 1039 1120 1119 
f 1040 1082 1121 
f 1040 1121 1041 
f 1041 1121 1122 
f 1041 1122 1042 
f 1042 1122 1123 
f 1042 1123 1043 
f 1043 1123 1124 
f 1043 1124 1044 
f 1044 1124 1125 
f 1044 1125 1045 
f 1045 1125 1126 
f 1045 1126 1046 
f 1046 1126 1127 
f 1046 1127 1047 
f 1047 1127 1128 
f 1047 1128 1048 
f 1048 1128 1129 
f 1048 1129 1049 
f 1049 1129 1130 
f 1049 1130 1050 
f 1050 1130 1131 
f 1050 1131 1051 
f 1051 1131 1132 
f 1051 1132 1052 
f 1052 1132 1133 
f 1052 1133 1055 
f 1053 1054 1135 
f 1053 1134 1057 
f 1053 1135 1134 
f 1054 1055 1136 
f 1054 1136 1135 
f 1055 1133 1136 
f 1056 1058 1137 
f 1056 1137 1115 
f 1057 1134 1138 
f 1057 1138 1059 
f 1058 1062 1139 
f 1058 1139 1137 
f 1059 1138 1140 
f 1059 1140 1060 
f 1060 1140 1141 
f 1060 1141 1061 
f 1061 1141 1142 
f 1061 1142 1064 
f 1062 1063 1143 
f 1062 1143 1139 
f 1063 1068 1144 
f 1063 1144 1143 
f 1064 1142 1145 
f 1064 1145 1065 
f 1065 1145 1146 
f 1065 1146 1066 
f 1066 1146 1147 
f 1066 1147 1067 
f 1067 1147 1148 
f 1067 1148 1071 
f 1068 1069 1149 
f 1068 1149 1144 
f 1069 1070 1150 
f 1069 1150 1149 
f 1070 1073 1151 
f 1070 1151 1150 
f 1071 1148 1152 
f 1071 1152 1072 
f 1072 1152 1153 
f 1072 1153 1075 
f 1073 1074 1154 
f 1073 1154 1151 
f 1074 1081 1155 
f 1074 1155 1154 
f 1075 1153 1156 
f 1075 1156 1076 
f 1076 1156 1157 
f 1076 1157 1077 
f 1077 1157 1158 
f 1077 1158 1078 
f 1078 1158 1159 
f 1078 1159 1079 
f 1079 1159 1160 
f 1079 1160 1080 
f 1080 1160 1161 
f 1080 1161 1081 
f 1081 1161 1155 
f 1082 1083 1163 
f 1082 1162 1121 
f 1082 1163 1162 
f 1083 1084 1164 
f 1083 1164 1163 
f 1084 1085 1165 
f 1084 1165 1164 
f 1085 1086 1166 
f 1085 1166 1165 
f 1086 1087 1167 
f 1086 1167 1166 
f 1087 1088 1168 
f 1087 1168 1167 
f 1088 1089 1169 
f 1088 1169 1168 
f 1089 1090 1170 
f 1089 1170 1169 
f 1090 1091 1171 
f 1090 1171 1170 
f 1091 1092 1172 
f 1091 1172 1171 
f 1092 1093 1173 
f 1092 1173 1172 
f 1093 1094 1174 
f 1093 1174 1173 
f 1094 1095 1175 
f 1094 1175 1174 
f 1095 1096 1176 
f 1095 1176 1175 
f 1096 1097 1177 
f 1096 1177 1176 
f 1097 1098 1178 
f 1097 1178 1177 
f 1098 1099 1179 
f 1098 1179 1178 
f 1099 1100 1181 
f 1099 1181 1179 
f 1100 1102 1182 
f 1100 1182 1181 
f 1101 1105 1180 
f 1101 1180 1183 
f 1101 1183 1103 
f 1102 1104 1184 
f 1102 1184 1182 
f 1103 1183 1185 
f 1103 1185 1104 
f 1104 1185 1184 
f 1105 1106 1186 
f 1105 1186 1180 
f 1106 1107 1187 
f 1106 1187 1186 
f 1107 1108 1188 
f 1107 1188 1187 
f 1108 1109 1189 
f 1108 1189 1188 
f 1109 1110 1190 
f 1109 1190 1189 
f 1110 1111 1191 
f 1110 1191 1190 
f 1111 1112 1193 
f 1111 1193 1191 
f 1112 1113 1194 
f 1112 1194 1193 
f 1113 1114 1195 
f 1113 1195 1194 
f 1114 1117 1196 
f 1114 1196 1195 
f 1115 1137 1192 
f 1115 1192 1197 
f 1115 1197 1116 
f 1116 1197 1198 
f 1116 1198 1120 
f 1117 1118 1199 
f 1117 1199 1196 
f 1118 1119 1200 
f 1118 1200 1199 
f 1119 1120 1201 
f 1119 1201 1200 
f 1120 1198 1201 
f 1121 1162 1202 
f 1121 1202 1122 
f 1122 1202 1203 
f 1122 1203 1123 
f 1123 1203 1204 
f 1123 1204 1124 
f 1124 1204 1205 
f 1124 1205 1125 
f 1125 1205 1206 
f 1125 1206 1126 
f 1126 1206 1207 
f 1126 1207 1127 
f 1127 1207 1208 
f 1127 1208 1128 
f 1128 1208 1209 
f 1128 1209 1129 
f 1129 1209 1210 
f 1129 1210 1130 
f 1130 1210 1211 
f 1130 1211 1131 
f 1131 1211 1212 
f 1131 1212 1132 
f 1132 1212 1213 
f 1132 1213 1133 
f 1133 1213 1214 
f 1133 1214 1136 
f 1134 1135 1216 
f 1134 1215 1138 
f 1134 1216 1215 
f 1135 1136 1217 
f 1135 1217 1216 
f 1136 1214 1217 
f 1137 1139 1218 
f 1137 1218 1192 
f 1138 1215 1219 
f 1138 1219 1140 
f 1139 1143 1220 
f 1139 1220 1218 
f 1140 1219 1221 
f 1140 1221 1141 
f 1141 1221 1222 
f 1141 1222 1142 
f 1142 1222 1223 
f 1142 1223 1145 
f 1143 1144 1224 
f 1143 1224 1220 
f 1144 1149 1225 
f 1144 1225 1224 
f 1145 1223 1226 
f 1145 1226 1146 
f 1146 1226 1227 
f 1146 1227 1147 
f 1147 1227 1228 
f 1147 1228 1148 
f 1148 1228 1229 
f 1148 1229 1152 
f 1149 1150 1230 
f 1149 1230 1225 
f 1150 1151 1231 
f 1150 1231 1230 
f 1151 1154 1232 
f 1151 1232 1231 
f 1152 1229 1233 
f 1152 1233 1153 
f 1153 1233 1234 
f 1153 1234 1156 
f 1154 1155 1235 
f 1154 1235 1232 
f 1155 1161 1236 
f 1155 1236 1235 
f 1156 1234 1237 
f 1156 1237 1157 
f 1157 1237 1238 
f 1157 1238 1158 
f 1158 1238 1239 
f 1158 1239 1159 
f 1159 1239 1240 
f 1159 1240 1160 
f 1160 1240 1241 
f 1160 1241 1161 
f 1161 1241 1236 
f 1162 1163 1243 
f 1162 1242 1202 
f 1162 1243 1242 
f 1163 1164 1244 
f 1163 1244 1243 
f 1164 1165 1245 
f 1164 1245 1244 
f 1165 1166 1246 
f 1165 1246 1245 
f 1166 1167 1247 
f 1166 1247 1246 
f 1167 1168 1249 
f 1167 1249 1247 
f 1168 1169 1250 
f 1168 1250 1249 
f 1169 1170 1248 
f 1169 1248 1250 
f 1170 1171 1251 
f 1170 1251 1248 
f 1171 1172 1252 
f 1171 1252 1251 
f 1172 1173 1253 
f 1172 1253 1252 
f 1173 1174 1254 
f 1173 1254 1253 
f 1174 1175 1255 
f 1174 1255 1254 
f 1175 1176 1256 
f 1175 1256 1255 
f 1176 1177 1257 
f 1176 1257 1256 
f 1177 1178 1258 
f 1177 1258 1257 
f 1178 1179 1259 
f 1178 1259 1258 
f 1179 1181 1261 
f 1179 1261 1259 
f 1180 1186 1260 
f 1180 1260 1262 
f 1180 1262 1183 
f 1181 1182 1263 
f 1181 1263 1261 
f 1182 1184 1264 
f 1182 1264 1263 
f 1183 1262 1265 
f 1183 1265 1185 
f 1184 1185 1266 
f 1184 1266 1264 
f 1185 1265 1266 
f 1186 1187 1267 
f 1186 1267 1260 
f 1187 1188 1268 
f 1187 1268 1267 
f 1188 1189 1269 
f 1188 1269 1268 
f 1189 1190 1270 
f 1189 1270 1269 
f 1190 1191 1271 
f 1190 1271 1270 
f 1191 1193 1272 
f 1191 1272 1271 
f 1192 1218 1273 
f 1192 1273 1274 
f 1192 1274 1197 
f 1193 1194 1275 
f 1193 1275 1272 
f 1194 1195 1276 
f 1194 1276 1275 
f 1195 1196 1277 
f 1195 1277 1276 
f 1196 1199 1278 
f 1196 1278 1277 
f 1197 1274 1279 
f 1197 1279 1198 
f 1198 1279 1280 
f 1198 1280 1201 
f 1199 1200 1281 
f 1199 1281 1278 
f 1200 1201 1282 
f 1200 1282 1281 
f 1201 1280 1282 
f 1202 1242 1283 
f 1202 1283 1203 
f 1203 1283 1284 
f 1203 1284 1204 
f 1204 1284 1285 
f 1204 1285 1205 
f 1205 1285 1286 
f 1205 1286 1206 
f 1206 1286 1287 
f 1206 1287 1207 
f 1207 1287 1288 
f 1207 1288 1208 
f 1208 1288 1289 
f 1208 1289 1209 
f 1209 1289 1290 
f 1209 1290 1210 
f 1210 1290 1291 
f 1210 1291 1211 
f 1211 1291 1292 
f 1211 1292 1212 
f 1212 1292 1293 
f 1212 1293 1213 
f 1213 1293 1294 
f 1213 1294 1214 
f 1214 1294 1296 
f 1214 1296 1217 
f 1215 1216 1297 
f 1215 1295 1219 
f 1215 1297 1295 
f 1216 1217 1298 
f 1216 1298 1297 
f 1217 1296 1298 
f 1218 1220 1299 
f 1218 1299 1273 
f 1219 1295 1300 
f 1219 1300 1221 
f 1220 1224 1301 
f 1220 1301 1299 
f 1221 1300 1302 
f 1221 1302 1222 
f 1222 1302 1303 
f 1222 1303 1223 
f 1223 1303 1304 
f 1223 1304 1226 
f 1224 1225 1305 
f 1224 1305 1301 
f 1225 1230 1306 
f 1225 1306 1305 
f 1226 1304 1307 
f 1226 1307 1227 
f 1227 1307 1308 
f 1227 1308 1228 
f 1228 1308 1309 
f 1228 1309 1229 
f 1229 1309 1310 
f 1229 1310 1233 
f 1230 1231 1311 
f 1230 1311 1306 
f 1231 1232 1312 
f 1231 1312 1311 
f 1232 1235 1313 
f 1232 1313 1312 
f 1233 1310 1314 
f 1233 1314 1234 
f 1234 1314 1315 
f 1234 1315 1237 
f 1235 1236 1316 
f 1235 1316 1313 
f 1236 1241 1317 
f 1236 1317 1316 
f 1237 1315 1318 
f 1237 1318 1238 
f 1238 1318 1319 
f 1238 1319 1239 
f 1239 1319 1320 
f 1239 1320 1240 
f 1240 1320 1321 
f 1240 1321 1241 
f 1241 1321 1317 
f 1242 1243 1323 
f 1242 1322 1283 
f 1242 1323 1322 
f 1243 1244 1324 
f 1243 1324 1323 
f 1244 1245 1325 
f 1244 1325 1324 
f 1245 1246 1326 
f 1245 1326 1325 
f 1246 1247 1327 
f 1246 1327 1326 
f 1247 1249 1328 
f 1247 1328 1327 
f 1248 1251 1329 
f 1248 1329 1330 
f 1248 1330 1250 
f 1249 1250 1331 
f 1249 1331 1328 
f 1250 1330 1331 
f 1251 1252 1332 
f 1251 1332 1329 
f 1252 1253 1333 
f 1252 1333 1332 
f 1253 1254 1334 
f 1253 1334 1333 
f 1254 1255 1335 
f 1254 1335 1334 
f 1255 1256 1336 
f 1255 1336 1335 
f 1256 1257 1337 
f 1256 1337 1336 
f 1257 1258 1339 
f 1257 1339 1337 
f 1258 1259 1340 
f 1258 1340 1339 
f 1259 1261 1341 
f 1259 1341 1340 
f 1260 1267 1338 
f 1260 1338 1342 
f 1260 1342 1262 
f 1261 1263 1343 
f 1261 1343 1341 
f 1262 1342 1344 
f 1262 1344 1265 
f 1263 1264 1345 
f 1263 1345 1343 
f 1264 1266 1346 
f 1264 1346 1345 
f 1265 1344 1347 
f 1265 1347 1266 
f 1266 1347 1346 
f 1267 1268 1348 
f 1267 1348 1338 
f 1268 1269 1349 
f 1268 1349 1348 
f 1269 1270 1350 
f 1269 1350 1349 
f 1270 1271 1351 
f 1270 1351 1350 
f 1271 1272 1352 
f 1271 1352 1351 
f 1272 1275 1354 
f 1272 1354 1352 
f 1273 1299 1353 
f 1273 1353 1355 
f 1273 1355 1274 
f 1274 1355 1356 
f 1274 1356 1279 
f 1275 1276 1357 
f 1275 1357 1354 
f 1276 1277 1358 
f 1276 1358 1357 
f 1277 1278 1359 
f 1277 1359 1358 
f 1278 1281 1360 
f 1278 1360 1359 
f 1279 1356 1361 
f 1279 1361 1280 
f 1280 1361 1362 
f 1280 1362 1282 
f 1281 1282 1363 
f 1281 1363 1360 
f 1282 1362 1363 
f 1283 1322 1364 
f 1283 1364 1284 
f 1284 1364 1365 
f 1284 1365 1285 
f 1285 1365 1366 
f 1285 1366 1286 
f 1286 1366 1367 
f 1286 1367 1287 
f 1287 1367 1368 
f 1287 1368 1288 
f 1288 1368 1369 
f 1288 1369 1289 
f 1289 1369 1370 
f 1289 1370 1290 
f 1290 1370 1371 
f 1290 1371 1291 
f 1291 1371 1372 
f 1291 1372 1292 
f 1292 1372 1373 
f 1292 1373 1293 
f 1293 1373 1374 
f 1293 1374 1294 
f 1294 1374 1376 
f 1294 1376 1296 
f 1295 1297 1377 
f 1295 1375 1300 
f 1295 1377 1375 
f 1296 1376 1378 
f 1296 1378 1298 
f 1297 1298 1379 
f 1297 1379 1377 
f 1298 1378 1379 
f 1299 1301 1380 
f 1299 1380 1353 
f 1300 1375 1381 
f 1300 1381 1302 
f 1301 1305 1382 
f 1301 1382 1380 
f 1302 1381 1383 
f 1302 1383 1303 
f 1303 1383 1384 
f 1303 1384 1304 
f 1304 1384 1385 
f 1304 1385 1307 
f 1305 1306 1386 
f 1305 1386 1382 
f 1306 1311 1387 
f 1306 1387 1386 
f 1307 1385 1388 
f 1307 1388 1308 
f 1308 1388 1389 
f 1308 1389 1309 
f 1309 1389 1390 
f 1309 1390 1310 
f 1310 1390 1391 
f 1310 1391 1314 
f 1311 1312 1392 
f 1311 1392 1387 
f 1312 1313 1393 
f 1312 1393 1392 
f 1313 1316 1394 
f 1313 1394 1393 
f 1314 1391 1395 
f 1314 1395 1315 
f 1315 1395 1396 
f 1315 1396 1318 
f 1316 1317 1397 
f 1316 1397 1394 
f 1317 1321 1398 
f 1317 1398 1397 
f 1318 1396 1399 
f 1318 1399 1319 
f 1319 1399 1400 
f 1319 1400 1320 
f 1320 1400 1401 
f 1320 1401 1321 
f 1321 1401 1398 
f 1322 1323 1403 
f 1322 1402 1364 
f 1322 1403 1402 
f 1323 1324 1404 
f 1323 1404 1403 
f 1324 1325 1405 
f 1324 1405 1404 
f 1325 1326 1406 
f 1325 1406 1405 
f 1326 1327 1407 
f 1326 1407 1406 
f 1327 1328 1408 
f 1327 1408 1407 
f 1328 1331 1409 
f 1328 1409 1408 
f 1329 1332 1410 
f 1329 1410 1411 
f 1329 1411 1330 
f 1330 1411 1412 
f 1330 1412 1331 
f 1331 1412 1409 
f 1332 1333 1413 
f 1332 1413 1410 
f 1333 1334 1414 
f 1333 1414 1413 
f 1334 1335 1415 
f 1334 1415 1414 
f 1335 1336 1416 
f 1335 1416 1415 
f 1336 1337 1418 
f 1336 1418 1416 
f 1337 1339 1419 
f 1337 1419 1418 
f 1338 1348 1417 
f 1338 1417 1420 
f 1338 1420 1342 
f 1339 1340 1421 
f 1339 1421 1419 
f 1340 1341 1422 
f 1340 1422 1421 
f 1341 1343 1423 
f 1341 1423 1422 
f 1342 1420 1424 
f 1342 1424 1344 
f 1343 1345 1425 
f 1343 1425 1423 
f 1344 1424 1426 
f 1344 1426 1347 
f 1345 1346 1427 
f 1345 1427 1425 
f 1346 1347 1428 
f 1346 1428 1427 
f 1347 1426 1428 
f 1348 1349 1429 
f 1348 1429 1417 
f 1349 1350 1430 
f 1349 1430 1429 
f 1350 1351 1431 
f 1350 1431 1430 
f 1351 1352 1432 
f 1351 1432 1431 
f 1352 1354 1433 
f 1352 1433 1432 
f 1353 1380 1434 
f 1353 1434 1435 
f 1353 1435 1355 
f 1354 1357 1436 
f 1354 1436 1433 
f 1355 1435 1437 
f 1355 1437 1356 
f 1356 1437 1438 
f 1356 1438 1361 
f 1357 1358 1439 
f 1357 1439 1436 
f 1358 1359 1440 
f 1358 1440 1439 
f 1359 1360 1441 
f 1359 1441 1440 
f 1360 1363 1442 
f 1360 1442 1441 
f 1361 1438 1443 
f 1361 1443 1362 
f 1362 1443 1444 
f 1362 1444 1363 
f 1363 1444 1442 
f 1364 1402 1445 
f 1364 1445 1365 
f 1365 1445 1446 
f 1365 1446 1366 
f 1366 1446 1447 
f 1366 1447 1367 
f 1367 1447 1448 
f 1367 1448 1368 
f 1368 1448 1449 
f 1368 1449 1369 
f 1369 1449 1450 
f 1369 1450 1370 
f 1370 1450 1451 
f 1370 1451 1371 
f 1371 1451 1452 
f 1371 1452 1372 
f 1372 1452 1453 
f 1372 1453 1373 
f 1373 1453 1454 
f 1373 1454 1374 
f 1374 1454 1455 
f 1374 1455 1376 
f 1375 1377 1457 
f 1375 1456 1381 
f 1375 1457 1456 
f 1376 1455 1458 
f 1376 1458 1378 
f 1377 1379 1459 
f 1377 1459 1457 
f 1378 1458 1460 
f 1378 1460 1379 
f 1379 1460 1459 
f 1380 1382 1461 
f 1380 1461 1434 
f 1381 1456 1462 
f 1381 1462 1383 
f 1382 1386 1463 
f 1382 1463 1461 
f 1383 1462 1464 
f 1383 1464 1384 
f 1384 1464 1465 
f 1384 1465 1385 
f 1385 1465 1466 
f 1385 1466 1388 
f 1386 1387 1467 
f 1386 1467 1463 
f 1387 1392 1468 
f 1387 1468 1467 
f 1388 1466 1469 
f 1388 1469 1389 
f 1389 1469 1470 
f 1389 1470 1390 
f 1390 1470 1471 
f 1390 1471 1391 
f 1391 1471 1472 
f 1391 1472 1395 
f 1392 1393 1473 
f 1392 1473 1468 
f 1393 1394 1474 
f 1393 1474 1473 
f 1394 1397 1475 
f 1394 1475 1474 
f 1395 1472 1476 
f 1395 1476 1396 
f 1396 1476 1477 
f 1396 1477 1399 
f 1397 1398 1478 
f 1397 1478 1475 
f 1398 1401 1479 
f 1398 1479 1478 
f 1399 1477 1480 
f 1399 1480 1400 
f 1400 1480 1481 
f 1400 1481 1401 
f 1401 1481 1479 
f 1402 1403 1483 
f 1402 1482 1445 
f 1402 1483 1482 
f 1403 1404 1484 
f 1403 1484 1483 
f 1404 1405 1485 
f 1404 1485 1484 
f 1405 1406 1486 
f 1405 1486 1485 
f 1406 1407 1488 
f 1406 1488 1486 
f 1407 1408 1489 
f 1407 1489 1488 
f 1408 1409 1490 
f 1408 1490 1489 
f 1409 1412 1491 
f 1409 1491 1490 
f 1410 1413 1487 
f 1410 1487 1492 
f 1410 1492 1411 
f 1411 1492 1493 
f 1411 1493 1412 
f 1412 1493 1491 
f 1413 1414 1494 
f 1413 1494 1487 
f 1414 1415 1495 
f 1414 1495 1494 
f 1415 1416 1496 
f 1415 1496 1495 
f 1416 1418 1497 
f 1416 1497 1496 
f 1417 1429 1498 
f 1417 1498 1499 
f 1417 1499 1420 
f 1418 1419 1500 
f 1418 1500 1497 
f 1419 1421 1501 
f 1419 1501 1500 
f 1420 1499 1502 
f 1420 1502 1424 
f 1421 1422 1503 
f 1421 1503 1501 
f 1422 1423 1504 
f 1422 1504 1503 
f 1423 1425 1505 
f 1423 1505 1504 
f 1424 1502 1506 
f 1424 1506 1426 
f 1425 1427 1507 
f 1425 1507 1505 
f 1426 1506 1508 
f 1426 1508 1428 
f 1427 1428 1509 
f 1427 1509 1507 
f 1428 1508 1509 
f 1429 1430 1510 
f 1429 1510 1498 
f 1430 1431 1511 
f 1430 1511 1510 
f 1431 1432 1512 
f 1431 1512 1511 
f 1432 1433 1513 
f 1432 1513 1512 
f 1433 1436 1514 
f 1433 1514 1513 
f 1434 1461 1515 
f 1434 1515 1516 
f 1434 1516 1435 
f 1435 1516 1517 
f 1435 1517 1437 
f 1436 1439 1518 
f 1436 1518 1514 
f 1437 1517 1519 
f 1437 1519 1438 
f 1438 1519 1520 
f 1438 1520 1443 
f 1439 1440 1521 
f 1439 1521 1518 
f 1440 1441 1522 
f 1440 1522 1521 
f 1441 1442 1523 
f 1441 1523 1522 
f 1442 1444 1524 
f 1442 1524 1523 
f 1443 1520 1525 
f 1443 1525 1444 
f 1444 1525 1524 
f 1445 1482 1526 
f 1445 1526 1446 
f 1446 1526 1527 
f 1446 1527 1447 
f 1447 1527 1528 
f 1447 1528 1448 
f 1448 1528 1529 
f 1448 1529 1449 
f 1449 1529 1530 
f 1449 1530 1450 
f 1450 1530 1531 
f 1450 1531 1451 
f 1451 1531 1532 
f 1451 1532 1452 
f 1452 1532 1533 
f 1452 1533 1453 
f 1453 1533 1534 
f 1453 1534 1454 
f 1454 1534 1536 
f 1454 1536 1455 
f 1455 1536 1537 
f 1455 1537 1458 
f 1456 1457 1538 
f 1456 1535 1462 
f 1456 1538 1535 
f 1457 1459 1539 
f 1457 1539 1538 
f 1458 1537 1540 
f 1458 1540 1460 
f 1459 1460 1541 
f 1459 1541 1539 
f 1460 1540 1541 
f 1461 1463 1542 
f 1461 1542 1515 
f 1462 1535 1543 
f 1462 1543 1464 
f 1463 1467 1544 
f 1463 1544 1542 
f 1464 1543 1545 
f 1464 1545 1465 
f 1465 1545 1546 
f 1465 1546 1466 
f 1466 1546 1547 
f 1466 1547 1469 
f 1467 1468 1548 
f 1467 1548 1544 
f 1468 1473 1549 
f 1468 1549 1548 
f 1469 1547 1550 
f 1469 1550 1470 
f 1470 1550 1551 
f 1470 1551 1471 
f 1471 1551 1552 
f 1471 1552 1472 
f 1472 1552 1553 
f 1472 1553 1476 
f 1473 1474 1554 
f 1473 1554 1549 
f 1474 1475 1555 
f 1474 1555 1554 
f 1475 1478 1556 
f 1475 1556 1555 
f 1476 1553 1557 
f 1476 1557 1477 
f 1477 1557 1558 
f 1477 1558 1480 
f 1478 1479 1559 
f 1478 1559 1556 
f 1479 1481 1560 
f 1479 1560 1559 
f 1480 1558 1561 
f 1480 1561 1481 
f 1481 1561 1560 
f 1482 1483 1563 
f 1482 1562 1526 
f 1482 1563 1562 
f 1483 1484 1564 
f 1483 1564 1563 
f 1484 1485 1565 
f 1484 1565 1564 
f 1485 1486 1567 
f 1485 1567 1565 
f 1486 1488 1568 
f 1486 1568 1567 
f 1487 1494 1566 
f 1487 1566 1569 
f 1487 1569 1492 
f 1488 1489 1570 
f 1488 1570 1568 
f 1489 1490 1571 
f 1489 1571 1570 
f 1490 1491 1572 
f 1490 1572 1571 
f 1491 1493 1573 
f 1491 1573 1572 
f 1492 1569 1574 
f 1492 1574 1493 
f 1493 1574 1573 
f 1494 1495 1575 
f 1494 1575 1566 
f 1495 1496 1576 
f 1495 1576 1575 
f 1496 1497 1577 
f 1496 1577 1576 
f 1497 1500 1578 
f 1497 1578 1577 
f 1498 1510 1579 
f 1498 1579 1580 
f 1498 1580 1499 
f 1499 1580 1581 
f 1499 1581 1502 
f 1500 1501 1582 
f 1500 1582 1578 
f 1501 1503 1583 
f 1501 1583 1582 
f 1502 1581 1584 
f 1502 1584 1506 
f 1503 1504 1585 
f 1503 1585 1583 
f 1504 1505 1586 
f 1504 1586 1585 
f 1505 1507 1587 
f 1505 1587 1586 
f 1506 1584 1588 
f 1506 1588 1508 
f 1507 1509 1589 
f 1507 1589 1587 
f 1508 1588 1590 
f 1508 1590 1509 
f 1509 1590 1589 
f 1510 1511 1591 
f 1510 1591 1579 
f 1511 1512 1592 
f 1511 1592 1591 
f 1512 1513 1593 
f 1512 1593 1592 
f 1513 1514 1594 
f 1513 1594 1593 
f 1514 1518 1595 
f 1514 1595 1594 
f 1515 1542 1596 
f 1515 1596 1597 
f 1515 1597 1516 
f 1516 1597 1598 
f 1516 1598 1517 
f 1517 1598 1599 
f 1517 1599 1519 
f 1518 1521 1600 
f 1518 1600 1595 
f 1519 1599 1601 
f 1519 1601 1520 
f 1520 1601 1602 
f 1520 1602 1525 
f 1521 1522 1603 
f 1521 1603 1600 
f 1522 1523 1604 
f 1522 1604 1603 
f 1523 1524 1605 
f 1523 1605 1604 
f 1524 1525 1606 
f 1524 1606 1605 
f 1525 1602 1606 
f 1526 1562 1607 
f 1526 1607 1527 
f 1527 1607 1608 
f 1527 1608 1528 
f 1528 1608 1609 
f 1528 1609 1529 
f 1529 1609 1610 
f 1529 1610 1530 
f 1530 1610 1611 
f 1530 1611 1531 
f 1531 1611 1612 
f 1531 1612 1532 
f 1532 1612 1613 
f 1532 1613 1533 
f 1533 1613 1614 
f 1533 1614 1534 
f 1534 1614 1615 
f 1534 1615 1536 
f 1535 1538 1617 
f 1535 1616 1543 
f 1535 1617 1616 
f 1536 1615 1618 
f 1536 1618 1537 
f 1537 1618 1619 
f 1537 1619 1540 
f 1538 1539 1620 
f 1538 1620 1617 
f 1539 1541 1621 
f 1539 1621 1620 
f 1540 1619 1622 
f 1540 1622 1541 
f 1541 1622 1621 
f 1542 1544 1623 
f 1542 1623 1596 
f 1543 1616 1624 
f 1543 1624 1545 
f 1544 1548 1625 
f 1544 1625 1623 
f 1545 1624 1626 
f 1545 1626 1546 
f 1546 1626 1627 
f 1546 1627 1547 
f 1547 1627 1628 
f 1547 1628 1550 
f 1548 1549 1629 
f 1548 1629 1625 
f 1549 1554 1630 
f 1549 1630 1629 
f 1550 1628 1631 
f 1550 1631 1551 
f 1551 1631 1632 
f 1551 1632 1552 
f 1552 1632 1633 
f 1552 1633 1553 
f 1553 1633 1634 
f 1553 1634 1557 
f 1554 1555 1635 
f 1554 1635 1630 
f 1555 1556 1636 
f 1555 1636 1635 
f 1556 1559 1637 
f 1556 1637 1636 
f 1557 1634 1638 
f 1557 1638 1558 
f 1558 1638 1639 
f 1558 1639 1561 
f 1559 1560 1640 
f 1559 1640 1637 
f 1560 1561 1641 
f 1560 1641 1640 
f 1561 1639 1641 
f 1562 1563 1643 
f 1562 1642 1607 
f 1562 1643 1642 
f 1563 1564 1644 
f 1563 1644 1643 
f 1564 1565 1645 
f 1564 1645 1644 
f 1565 1567 1646 
f 1565 1646 1645 
f 1566 1575 1647 
f 1566 1647 1648 
f 1566 1648 1569 
f 1567 1568 1649 
f 1567 1649 1646 
f 1568 1570 1650 
f 1568 1650 1649 
f 1569 1648 1651 
f 1569 1651 1574 
f 1570 1571 1652 
f 1570 1652 1650 
f 1571 1572 1653 
f 1571 1653 1652 
f 1572 1573 1654 
f 1572 1654 1653 
f 1573 1574 1655 
f 1573 1655 1654 
f 1574 1651 1655 
f 1575 1576 1656 
f 1575 1656 1647 
f 1576 1577 1657 
f 1576 1657 1656 
f 1577 1578 1658 
f 1577 1658 1657 
f 1578 1582 1659 
f 1578 1659 1658 
f 1579 1591 1660 
f 1579 1660 1661 
f 1579 1661 1580 
f 1580 1661 1662 
f 1580 1662 1581 
f 1581 1662 1663 
f 1581 1663 1584 
f 1582 1583 1664 
f 1582 1664 1659 
f 1583 1585 1665 
f 1583 1665 1664 
f 1584 1663 1666 
f 1584 1666 1588 
f 1585 1586 1667 
f 1585 1667 1665 
f 1586 1587 1668 
f 1586 1668 1667 
f 1587 1589 1669 
f 1587 1669 1668 
f 1588 1666 1670 
f 1588 1670 1590 
f 1589 1590 1671 
f 1589 1671 1669 
f 1590 1670 1671 
f 1591 1592 1672 
f 1591 1672 1660 
f 1592 1593 1673 
f 1592 1673 1672 
f 1593 1594 1674 
f 1593 1674 1673 
f 1594 1595 1675 
f 1594 1675 1674 
f 1595 1600 1677 
f 1595 1677 1675 
f 1596 1623 1676 
f 1596 1676 1678 
f 1596 1678 1597 
f 1597 1678 1679 
f 1597 1679 1598 
f 1598 1679 1680 
f 1598 1680 1599 
f 1599 1680 1681 
f 1599 1681 1601 
f 1600 1603 1682 
f 1600 1682 1677 
f 1601 1681 1683 
f 1601 1683 1602 
f 1602 1683 1684 
f 1602 1684 1606 
f 1603 1604 1685 
f 1603 1685 1682 
f 1604 1605 1686 
f 1604 1686 1685 
f 1605 1606 1687 
f 1605 1687 1686 
f 1606 1684 1687 
f 1607 1642 1688 
f 1607 1688 1608 
f 1608 1688 1689 
f 1608 1689 1609 
f 1609 1689 1690 
f 1609 1690 1610 
f 1610 1690 1691 
f 1610 1691 1611 
f 1611 1691 1692 
f 1611 1692 1612 
f 1612 1692 1693 
f 1612 1693 1613 
f 1613 1693 1694 
f 1613 1694 1614 
f 1614 1694 1695 
f 1614 1695 1615 
f 1615 1695 1696 
f 1615 1696 1618 
f 1616 1617 1698 
f 1616 1697 1624 
f 1616 1698 1697 
f 1617 1620 1699 
f 1617 1699 1698 
f 1618 1696 1700 
f 1618 1700 1619 
f 1619 1700 1701 
f 1619 1701 1622 
f 1620 1621 1702 
f 1620 1702 1699 
f 1621 1622 1703 
f 1621 1703 1702 
f 1622 1701 1703 
f 1623 1625 1704 
f 1623 1704 1676 
f 1624 1697 1705 
f 1624 1705 1626 
f 1625 1629 1706 
f 1625 1706 1704 
f 1626 1705 1707 
f 1626 1707 1627 
f 1627 1707 1708 
f 1627 1708 1628 
f 1628 1708 1709 
f 1628 1709 1631 
f 1629 1630 1710 
f 1629 1710 1706 
f 1630 1635 1711 
f 1630 1711 1710 
f 1631 1709 1712 
f 1631 1712 1632 
f 1632 1712 1713 
f 1632 1713 1633 
f 1633 1713 1714 
f 1633 1714 1634 
f 1634 1714 1715 
f 1634 1715 1638 
f 1635 1636 1716 
f 1635 1716 1711 
f 1636 1637 1717 
f 1636 1717 1716 
f 1637 1640 1718 
f 1637 1718 1717 
f 1638 1715 1719 
f 1638 1719 1639 
f 1639 1719 1720 
f 1639 1720 1641 
f 1640 1641 1721 
f 1640 1721 1718 
f 1641 1720 1721 
f 1642 1643 1724 
f 1642 1722 1688 
f 1642 1724 1722 
f 1643 1644 1725 
f 1643 1725 1724 
f 1644 1645 1726 
f 1644 1726 1725 
f 1645 1646 1727 
f 1645 1727 1726 
f 1646 1649 1728 
f 1646 1728 1727 
f 1647 1656 1723 
f 1647 1723 1729 
f 1647 1729 1648 
f 1648 1729 1730 
f 1648 1730 1651 
f 1649 1650 1731 
f 1649 1731 1728 
f 1650 1652 1732 
f 1650 1732 1731 
f 1651 1730 1733 
f 1651 1733 1655 
f 1652 1653 1734 
f 1652 1734 1732 
f 1653 1654 1735 
f 1653 1735 1734 
f 1654 1655 1736 
f 1654 1736 1735 
f 1655 1733 1736 
f 1656 1657 1737 
f 1656 1737 1723 
f 1657 1658 1739 
f 1657 1739 1737 
f 1658 1659 1740 
f 1658 1740 1739 
f 1659 1664 1741 
f 1659 1741 1740 
f 1660 1672 1738 
f 1660 1738 1742 
f 1660 1742 1661 
f 1661 1742 1743 
f 1661 1743 1662 
f 1662 1743 1744 
f 1662 1744 1663 
f 1663 1744 1745 
f 1663 1745 1666 
f 1664 1665 1746 
f 1664 1746 1741 
f 1665 1667 1747 
f 1665 1747 1746 
f 1666 1745 1748 
f 1666 1748 1670 
f 1667 1668 1749 
f 1667 1749 1747 
f 1668 1669 1750 
f 1668 1750 1749 
f 1669 1671 1751 
f 1669 1751 1750 
f 1670 1748 1752 
f 1670 1752 1671 
f 1671 1752 1751 
f 1672 1673 1753 
f 1672 1753 1738 
f 1673 1674 1754 
f 1673 1754 1753 
f 1674 1675 1755 
f 1674 1755 1754 
f 1675 1677 1757 
f 1675 1757 1755 
f 1676 1704 1756 
f 1676 1756 1758 
f 1676 1758 1678 
f 1677 1682 1759 
f 1677 1759 1757 
f 1678 1758 1760 
f 1678 1760 1679 
f 1679 1760 1761 
f 1679 1761 1680 
f 1680 1761 1762 
f 1680 1762 1681 
f 1681 1762 1763 
f 1681 1763 1683 
f 1682 1685 1764 
f 1682 1764 1759 
f 1683 1763 1765 
f 1683 1765 1684 
f 1684 1765 1766 
f 1684 1766 1687 
f 1685 1686 1767 
f 1685 1767 1764 
f 1686 1687 1768 
f 1686 1768 1767 
f 1687 1766 1768 
f 1688 1722 1769 
f 1688 1769 1689 
f 1689 1769 1770 
f 1689 1770 1690 
f 1690 1770 1771 
f 1690 1771 1691 
f 1691 1771 1772 
f 1691 1772 1692 
f 1692 1772 1773 
f 1692 1773 1693 
f 1693 1773 1774 
f 1693 1774 1694 
f 1694 1774 1776 
f 1694 1776 1695 
f 1695 1776 1777 
f 1695 1777 1696 
f 1696 1777 1778 
f 1696 1778 1700 
f 1697 1698 1779 
f 1697 1775 1705 
f 1697 1779 1775 
f 1698 1699 1780 
f 1698 1780 1779 
f 1699 1702 1781 
f 1699 1781 1780 
f 1700 1778 1782 
f 1700 1782 1701 
f 1701 1782 1783 
f 1701 1783 1703 
f 1702 1703 1784 
f 1702 1784 1781 
f 1703 1783 1784 
f 1704 1706 1785 
f 1704 1785 1756 
f 1705 1775 1786 
f 1705 1786 1707 
f 1706 1710 1787 
f 1706 1787 1785 
f 1707 1786 1788 
f 1707 1788 1708 
f 1708 1788 1789 
f 1708 1789 1709 
f 1709 1789 1790 
f 1709 1790 1712 
f 1710 1711 1791 
f 1710 1791 1787 
f 1711 1716 1792 
f 1711 1792 1791 
f 1712 1790 1793 
f 1712 1793 1713 
f 1713 1793 1794 
f 1713 1794 1714 
f 1714 1794 1795 
f 1714 1795 1715 
f 1715 1795 1796 
f 1715 1796 1719 
f 1716 1717 1797 
f 1716 1797 1792 
f 1717 1718 1798 
f 1717 1798 1797 
f 1718 1721 1799 
f 1718 1799 1798 
f 1719 1796 1800 
f 1719 1800 1720 
f 1720 1800 1801 
f 1720 1801 1721 
f 1721 1801 1799 
f 1722 1724 1804 
f 1722 1802 1769 
f 1722 1804 1802 
f 1723 1737 1803 
f 1723 1803 1805 
f 1723 1805 1729 
f 1724 1725 1806 
f 1724 1806 1804 
f 1725 1726 1807 
f 1725 1807 1806 
f 1726 1727 1808 
f 1726 1808 1807 
f 1727 1728 1809 
f 1727 1809 1808 
f 1728 1731 1810 
f 1728 1810 1809 
f 1729 1805 1811 
f 1729 1811 1730 
f 1730 1811 1812 
f 1730 1812 1733 
f 1731 1732 1813 
f 1731 1813 1810 
f 1732 1734 1814 
f 1732 1814 1813 
f 1733 1812 1815 
f 1733 1815 1736 
f 1734 1735 1816 
f 1734 1816 1814 
f 1735 1736 1817 
f 1735 1817 1816 
f 1736 1815 1817 
f 1737 1739 1819 
f 1737 1819 1803 
f 1738 1753 1818 
f 1738 1818 1820 
f 1738 1820 1742 
f 1739 1740 1821 
f 1739 1821 1819 
f 1740 1741 1822 
f 1740 1822 1821 
f 1741 1746 1823 
f 1741 1823 1822 
f 1742 1820 1824 
f 1742 1824 1743 
f 1743 1824 1825 
f 1743 1825 1744 
f 1744 1825 1826 
f 1744 1826 1745 
f 1745 1826 1827 
f 1745 1827 1748 
f 1746 1747 1828 
f 1746 1828 1823 
f 1747 1749 1829 
f 1747 1829 1828 
f 1748 1827 1830 
f 1748 1830 1752 
f 1749 1750 1831 
f 1749 1831 1829 
f 1750 1751 1832 
f 1750 1832 1831 
f 1751 1752 1833 
f 1751 1833 1832 
f 1752 1830 1833 
f 1753 1754 1834 
f 1753 1834 1818 
f 1754 1755 1835 
f 1754 1835 1834 
f 1755 1757 1837 
f 1755 1837 1835 
f 1756 1785 1836 
f 1756 1836 1838 
f 1756 1838 1758 
f 1757 1759 1839 
f 1757 1839 1837 
f 1758 1838 1840 
f 1758 1840 1760 
f 1759 1764 1841 
f 1759 1841 1839 
f 1760 1840 1842 
f 1760 1842 1761 
f 1761 1842 1843 
f 1761 1843 1762 
f 1762 1843 1844 
f 1762 1844 1763 
f 1763 1844 1845 
f 1763 1845 1765 
f 1764 1767 1846 
f 1764 1846 1841 
f 1765 1845 1847 
f 1765 1847 1766 
f 1766 1847 1848 
f 1766 1848 1768 
f 1767 1768 1849 
f 1767 1849 1846 
f 1768 1848 1849 
f 1769 1802 1850 
f 1769 1850 1770 
f 1770 1850 1851 
f 1770 1851 1771 
f 1771 1851 1852 
f 1771 1852 1772 
f 1772 1852 1853 
f 1772 1853 1773 
f 1773 1853 1854 
f 1773 1854 1774 
f 1774 1854 1856 
f 1774 1856 1776 
f 1775 1779 1857 
f 1775 1855 1786 
f 1775 1857 1855 
f 1776 1856 1858 
f 1776 1858 1777 
f 1777 1858 1859 
f 1777 1859 1778 
f 1778 1859 1860 
f 1778 1860 1782 
f 1779 1780 1861 
f 1779 1861 1857 
f 1780 1781 1862 
f 1780 1862 1861 
f 1781 1784 1863 
f 1781 1863 1862 
f 1782 1860 1864 
f 1782 1864 1783 
f 1783 1864 1865 
f 1783 1865 1784 
f 1784 1865 1863 
f 1785 1787 1866 
f 1785 1866 1836 
f 1786 1855 1867 
f 1786 1867 1788 
f 1787 1791 1868 
f 1787 1868 1866 
f 1788 1867 1869 
f 1788 1869 1789 
f 1789 1869 1870 
f 1789 1870 1790 
f 1790 1870 1871 
f 1790 1871 1793 
f 1791 1792 1872 
f 1791 1872 1868 
f 1792 1797 1873 
f 1792 1873 1872 
f 1793 1871 1874 
f 1793 1874 1794 
f 1794 1874 1875 
f 1794 1875 1795 
f 1795 1875 1876 
f 1795 1876 1796 
f 1796 1876 1877 
f 1796 1877 1800 
f 1797 1798 1878 
f 1797 1878 1873 
f 1798 1799 1879 
f 1798 1879 1878 
f 1799 1801 1880 
f 1799 1880 1879 
f 1800 1877 1881 
f 1800 1881 1801 
f 1801 1881 1880 
f 1802 1804 1884 
f 1802 1882 1850 
f 1802 1884 1882 
f 1803 1819 1883 
f 1803 1883 1885 
f 1803 1885 1805 
f 1804 1806 1886 
f 1804 1886 1884 
f 1805 1885 1887 
f 1805 1887 1811 
f 1806 1807 1888 
f 1806 1888 1886 
f 1807 1808 1889 
f 1807 1889 1888 
f 1808 1809 1890 
f 1808 1890 1889 
f 1809 1810 1891 
f 1809 1891 1890 
f 1810 1813 1892 
f 1810 1892 1891 
f 1811 1887 1893 
f 1811 1893 1812 
f 1812 1893 1894 
f 1812 1894 1815 
f 1813 1814 1895 
f 1813 1895 1892 
f 1814 1816 1896 
f 1814 1896 1895 
f 1815 1894 1897 
f 1815 1897 1817 
f 1816 1817 1898 
f 1816 1898 1896 
f 1817 1897 1898 
f 1818 1834 1899 
f 1818 1899 1900 
f 1818 1900 1820 
f 1819 1821 1901 
f 1819 1901 1883 
f 1820 1900 1902 
f 1820 1902 1824 
f 1821 1822 1903 
f 1821 1903 1901 
f 1822 1823 1904 
f 1822 1904 1903 
f 1823 1828 1905 
f 1823 1905 1904 
f 1824 1902 1906 
f 1824 1906 1825 
f 1825 1906 1907 
f 1825 1907 1826 
f 1826 1907 1908 
f 1826 1908 1827 
f 1827 1908 1909 
f 1827 1909 1830 
f 1828 1829 1910 
f 1828 1910 1905 
f 1829 1831 1911 
f 1829 1911 1910 
f 1830 1909 1912 
f 1830 1912 1833 
f 1831 1832 1913 
f 1831 1913 1911 
f 1832 1833 1914 
f 1832 1914 1913 
f 1833 1912 1914 
f 1834 1835 1915 
f 1834 1915 1899 
f 1835 1837 1917 
f 1835 1917 1915 
f 1836 1866 1916 
f 1836 1916 1918 
f 1836 1918 1838 
f 1837 1839 1919 
f 1837 1919 1917 
f 1838 1918 1920 
f 1838 1920 1840 
f 1839 1841 1921 
f 1839 1921 1919 
f 1840 1920 1922 
f 1840 1922 1842 
f 1841 1846 1923 
f 1841 1923 1921 
f 1842 1922 1924 
f 1842 1924 1843 
f 1843 1924 1925 
f 1843 1925 1844 
f 1844 1925 1926 
f 1844 1926 1845 
f 1845 1926 1927 
f 1845 1927 1847 
f 1846 1849 1928 
f 1846 1928 1923 
f 1847 1927 1929 
f 1847 1929 1848 
f 1848 1929 1930 
f 1848 1930 1849 
f 1849 1930 1928 
f 1850 1882 1931 
f 1850 1931 1851 
f 1851 1931 1932 
f 1851 1932 1852 
f 1852 1932 1933 
f 1852 1933 1853 
f 1853 1933 1934 
f 1853 1934 1854 
f 1854 1934 1936 
f 1854 1936 1856 
f 1855 1857 1937 
f 1855 1935 1867 
f 1855 1937 1935 
f 1856 1936 1938 
f 1856 1938 1858 
f 1857 1861 1939 
f 1857 1939 1937 
f 1858 1938 1940 
f 1858 1940 1859 
f 1859 1940 1941 
f 1859 1941 1860 
f 1860 1941 1942 
f 1860 1942 1864 
f 1861 1862 1943 
f 1861 1943 1939 
f 1862 1863 1944 
f 1862 1944 1943 
f 1863 1865 1945 
f 1863 1945 1944 
f 1864 1942 1946 
f 1864 1946 1865 
f 1865 1946 1945 
f 1866 1868 1947 
f 1866 1947 1916 
f 1867 1935 1948 
f 1867 1948 1869 
f 1868 1872 1949 
f 1868 1949 1947 
f 1869 1948 1950 
f 1869 1950 1870 
f 1870 1950 1951 
f 1870 1951 1871 
f 1871 1951 1952 
f 1871 1952 1874 
f 1872 1873 1953 
f 1872 1953 1949 
f 1873 1878 1954 
f 1873 1954 1953 
f 1874 1952 1955 
f 1874 1955 1875 
f 1875 1955 1956 
f 1875 1956 1876 
f 1876 1956 1957 
f 1876 1957 1877 
f 1877 1957 1958 
f 1877 1958 1881 
f 1878 1879 1959 
f 1878 1959 1954 
f 1879 1880 1960 
f 1879 1960 1959 
f 1880 1881 1961 
f 1880 1961 1960 
f 1881 1958 1961 
f 1882 1884 1962 
f 1882 1962 1931 
f 1883 1901 1963 
f 1883 1963 1885 
f 1884 1886 1964 
f 1884 1964 1962 
f 1885 1963 1965 
f 1885 1965 1887 
f 1886 1888 1966 
f 1886 1966 1964 
f 1887 1965 1967 
f 1887 1967 1893 
f 1888 1889 1968 
f 1888 1968 1966 
f 1889 1890 1969 
f 1889 1969 1968 
f 1890 1891 1970 
f 1890 1970 1969 
f 1891 1892 1971 
f 1891 1971 1970 
f 1892 1895 1972 
f 1892 1972 1971 
f 1893 1967 1973 
f 1893 1973 1894 
f 1894 1973 1974 
f 1894 1974 1897 
f 1895 1896 1975 
f 1895 1975 1972 
f 1896 1898 1976 
f 1896 1976 1975 
f 1897 1974 1977 
f 1897 1977 1898 
f 1898 1977 1976 
f 1899 1915 1978 
f 1899 1978 1900 
f 1900 1978 1979 
f 1900 1979 1902 
f 1901 1903 1980 
f 1901 1980 1963 
f 1902 1979 1981 
f 1902 1981 1906 
f 1903 1904 1982 
f 1903 1982 1980 
f 1904 1905 1983 
f 1904 1983 1982 
f 1905 1910 1984 
f 1905 1984 1983 
f 1906 1981 1985 
f 1906 1985 1907 
f 1907 1985 1986 
f 1907 1986 1908 
f 1908 1986 1987 
f 1908 1987 1909 
f 1909 1987 1988 
f 1909 1988 1912 
f 1910 1911 1989 
f 1910 1989 1984 
f 1911 1913 1990 
f 1911 1990 1989 
f 1912 1988 1991 
f 1912 1991 1914 
f 1913 1914 1992 
f 1913 1992 1990 
f 1914 1991 1992 
f 1915 1917 1993 
f 1915 1993 1978 
f 1916 1947 1994 
f 1916 1994 1918 
f 1917 1919 1995 
f 1917 1995 1993 
f 1918 1994 1996 
f 1918 1996 1920 
f 1919 1921 1997 
f 1919 1997 1995 
f 1920 1996 1998 
f 1920 1998 1922 
f 1921 1923 1999 
f 1921 1999 1997 
f 1922 1998 2000 
f 1922 2000 1924 
f 1923 1928 2001 
f 1923 2001 1999 
f 1924 2000 2002 
f 1924 2002 1925 
f 1925 2002 2003 
f 1925 2003 1926 
f 1926 2003 2004 
f 1926 2004 1927 
f 1927 2004 2005 
f 1927 2005 1929 
f 1928 1930 2006 
f 1928 2006 2001 
f 1929 2005 2007 
f 1929 2007 1930 
f 1930 2007 2006 
f 1931 1962 2008 
f 1931 2008 1932 
f 1932 2008 2009 
f 1932 2009 1933 
f 1933 2009 2010 
f 1933 2010 1934 
f 1934 2010 2011 
f 1934 2011 1936 
f 1935 1937 2012 
f 1935 2012 1948 
f 1936 2011 2013 
f 1936 2013 1938 
f 1937 1939 2014 
f 1937 2014 2012 
f 1938 2013 2015 
f 1938 2015 1940 
f 1939 1943 2016 
f 1939 2016 2014 
f 1940 2015 2017 
f 1940 2017 1941 
f 1941 2017 2018 
f 1941 2018 1942 
f 1942 2018 2019 
f 1942 2019 1946 
f 1943 1944 2020 
f 1943 2020 2016 
f 1944 1945 2021 
f 1944 2021 2020 
f 1945 1946 2022 
f 1945 2022 2021 
f 1946 2019 2022 
f 1947 1949 2023 
f 1947 2023 1994 
f 1948 2012 2024 
f 1948 2024 1950 
f 1949 1953 2025 
f 1949 2025 2023 
f 1950 2024 2026 
f 1950 2026 1951 
f 1951 2026 2027 
f 1951 2027 1952 
f 1952 2027 2028 
f 1952 2028 1955 
f 1953 1954 2029 
f 1953 2029 2025 
f 1954 1959 2030 
f 1954 2030 2029 
f 1955 2028 2031 
f 1955 2031 1956 
f 1956 2031 2032 
f 1956 2032 1957 
f 1957 2032 2033 
f 1957 2033 1958 
f 1958 2033 2034 
f 1958 2034 1961 
f 1959 1960 2035 
f 1959 2035 2030 
f 1960 1961 2036 
f 1960 2036 2035 
f 1961 2034 2036 
f 1962 1964 2037 
f 1962 2037 2008 
f 1963 1980 2038 
f 1963 2038 1965 
f 1964 1966 2039 
f 1964 2039 2037 
f 1965 2038 2040 
f 1965 2040 1967 
f 1966 1968 2041 
f 1966 2041 2039 
f 1967 2040 2042 
f 1967 2042 1973 
f 1968 1969 2043 
f 1968 2043 2041 
f 1969 1970 2044 
f 1969 2044 2043 
f 1970 1971 2045 
f 1970 2045 2044 
f 1971 1972 2046 
f 1971 2046 2045 
f 1972 1975 2047 
f 1972 2047 2046 
f 1973 2042 2048 
f 1973 2048 1974 
f 1974 2048 2049 
f 1974 2049 1977 
f 1975 1976 2050 
f 1975 2050 2047 
f 1976 1977 2051 
f 1976 2051 2050 
f 1977 2049 2051 
f 1978 1993 2052 
f 1978 2052 1979 
f 1979 2052 2053 
f 1979 2053 1981 
f 1980 1982 2054 
f 1980 2054 2038 
f 1981 2053 2055 
f 1981 2055 1985 
f 1982 1983 2056 
f 1982 2056 2054 
f 1983 1984 2057 
f 1983 2057 2056 
f 1984 1989 2058 
f 1984 2058 2057 
f 1985 2055 2059 
f 1985 2059 1986 
f 1986 2059 2060 
f 1986 2060 1987 
f 1987 2060 2061 
f 1987 2061 1988 
f 1988 2061 2062 
f 1988 2062 1991 
f 1989 1990 2063 
f 1989 2063 2058 
f 1990 1992 2064 
f 1990 2064 2063 
f 1991 2062 2065 
f 1991 2065 1992 
f 1992 2065 2064 
f 1993 1995 2066 
f 1993 2066 2052 
f 1994 2023 2067 
f 1994 2067 1996 
f 1995 1997 2068 
f 1995 2068 2066 
f 1996 2067 2069 
f 1996 2069 1998 
f 1997 1999 2070 
f 1997 2070 2068 
f 1998 2069 2071 
f 1998 2071 2000 
f 1999 2001 2072 
f 1999 2072 2070 
f 2000 2071 2073 
f 2000 2073 2002 
f 2001 2006 2074 
f 2001 2074 2072 
f 2002 2073 2075 
f 2002 2075 2003 
f 2003 2075 2076 
f 2003 2076 2004 
f 2004 2076 2077 
f 2004 2077 2005 
f 2005 2077 2078 
f 2005 2078 2007 
f 2006 2007 2079 
f 2006 2079 2074 
f 2007 2078 2079 
f 2008 2037 2080 
f 2008 2080 2009 
f 2009 2080 2081 
f 2009 2081 2010 
f 2010 2081 2082 
f 2010 2082 2011 
f 2011 2082 2083 
f 2011 2083 2013 
f 2012 2014 2084 
f 2012 2084 2024 
f 2013 2083 2085 
f 2013 2085 2015 
f 2014 2016 2086 
f 2014 2086 2084 
f 2015 2085 2087 
f 2015 2087 2017 
f 2016 2020 2088 
f 2016 2088 2086 
f 2017 2087 2089 
f 2017 2089 2018 
f 2018 2089 2090 
f 2018 2090 2019 
f 2019 2090 2091 
f 2019 2091 2022 
f 2020 2021 2092 
f 2020 2092 2088 
f 2021 2022 2093 
f 2021 2093 2092 
f 2022 2091 2093 
f 2023 2025 2094 
f 2023 2094 2067 
f 2024 2084 2095 
f 2024 2095 2026 
f 2025 2029 2096 
f 2025 2096 2094 
f 2026 2095 2097 
f 2026 2097 2027 
f 2027 2097 2098 
f 2027 2098 2028 
f 2028 2098 2099 
f 2028 2099 2031 
f 2029 2030 2100 
f 2029 2100 2096 
f 2030 2035 2101 
f 2030 2101 2100 
f 2031 2099 2102 
f 2031 2102 2032 
f 2032 2102 2103 
f 2032 2103 2033 
f 2033 2103 2104 
f 2033 2104 2034 
f 2034 2104 2105 
f 2034 2105 2036 
f 2035 2036 2106 
f 2035 2106 2101 
f 2036 2105 2106 
f 2037 2039 2107 
f 2037 2107 2080 
f 2038 2054 2108 
f 2038 2108 2040 
f 2039 2041 2109 
f 2039 2109 2107 
f 2040 2108 2110 
f 2040 2110 2042 
f 2041 2043 2111 
f 2041 2111 2109 
f 2042 2110 2112 
f 2042 2112 2048 
f 2043 2044 2113 
f 2043 2113 2111 
f 2044 2045 2114 
f 2044 2114 2113 
f 2045 2046 2115 
f 2045 2115 2114 
f 2046 2047 2116 
f 2046 2116 2115 
f 2047 2050 2117 
f 2047 2117 2116 
f 2048 2112 2118 
f 2048 2118 2049 
f 2049 2118 2119 
f 2049 2119 2051 
f 2050 2051 2120 
f 2050 2120 2117 
f 2051 2119 2120 
f 2052 2066 2121 
f 2052 2121 2053 
f 2053 2121 2122 
f 2053 2122 2055 
f 2054 2056 2123 
f 2054 2123 2108 
f 2055 2122 2124 
f 2055 2124 2059 
f 2056 2057 2125 
f 2056 2125 2123 
f 2057 2058 2126 
f 2057 2126 2125 
f 2058 2063 2127 
f 2058 2127 2126 
f 2059 2124 2128 
f 2059 2128 2060 
f 2060 2128 2129 
f 2060 2129 2061 
f 2061 2129 2130 
f 2061 2130 2062 
f 2062 2130 2131 
f 2062 2131 2065 
f 2063 2064 2132 
f 2063 2132 2127 
f 2064 2065 2133 
f 2064 2133 2132 
f 2065 2131 2133 
f 2066 2068 2134 
f 2066 2134 2121 
f 2067 2094 2135 
f 2067 2135 2069 
f 2068 2070 2136 
f 2068 2136 2134 
f 2069 2135 2137 
f 2069 2137 2071 
f 2070 2072 2138 
f 2070 2138 2136 
f 2071 2137 2139 
f 2071 2139 2073 
f 2072 2074 2140 
f 2072 2140 2138 
f 2073 2139 2141 
f 2073 2141 2075 
f 2074 2079 2142 
f 2074 2142 2140 
f 2075 2141 2143 
f 2075 2143 2076 
f 2076 2143 2144 
f 2076 2144 2077 
f 2077 2144 2145 
f 2077 2145 2078 
f 2078 2145 2146 
f 2078 2146 2079 
f 2079 2146 2142 
f 2080 2107 2147 
f 2080 2147 2081 
f 2081 2147 2148 
f 2081 2148 2082 
f 2082 2148 2149 
f 2082 2149 2083 
f 2083 2149 2150 
f 2083 2150 2085 
f 2084 2086 2151 
f 2084 2151 2095 
f 2085 2150 2152 
f 2085 2152 2087 
f 2086 2088 2153 
f 2086 2153 2151 
f 2087 2152 2154 
f 2087 2154 2089 
f 2088 2092 2155 
f 2088 2155 2153 
f 2089 2154 2156 
f 2089 2156 2090 
f 2090 2156 2157 
f 2090 2157 2091 
f 2091 2157 2158 
f 2091 2158 2093 
f 2092 2093 2159 
f 2092 2159 2155 
f 2093 2158 2159 
f 2094 2096 2160 
f 2094 2160 2135 
f 2095 2151 2161 
f 2095 2161 2097 
f 2096 2100 2162 
f 2096 2162 2160 
f 2097 2161 2163 
f 2097 2163 2098 
f 2098 2163 2164 
f 2098 2164 2099 
f 2099 2164 2165 
f 2099 2165 2102 
f 2100 2101 2166 
f 2100 2166 2162 
f 2101 2106 2167 
f 2101 2167 2166 
f 2102 2165 2168 
f 2102 2168 2103 
f 2103 2168 2169 
f 2103 2169 2104 
f 2104 2169 2170 
f 2104 2170 2105 
f 2105 2170 2171 
f 2105 2171 2106 
f 2106 2171 2167 
f 2107 2109 2172 
f 2107 2172 2147 
f 2108 2123 2173 
f 2108 2173 2110 
f 2109 2111 2174 
f 2109 2174 2172 
f 2110 2173 2175 
f 2110 2175 2112 
f 2111 2113 2176 
f 2111 2176 2174 
f 2112 2175 2177 
f 2112 2177 2118 
f 2113 2114 2178 
f 2113 2178 2176 
f 2114 2115 2179 
f 2114 2179 2178 
f 2115 2116 2180 
f 2115 2180 2179 
f 2116 2117 2181 
f 2116 2181 2180 
f 2117 2120 2182 
f 2117 2182 2181 
f 2118 2177 2183 
f 2118 2183 2119 
f 2119 2183 2184 
f 2119 2184 2120 
f 2120 2184 2182 
f 2121 2134 2185 
f 2121 2185 2122 
f 2122 2185 2186 
f 2122 2186 2124 
f 2123 2125 2187 
f 2123 2187 2173 
f 2124 2186 2188 
f 2124 2188 2128 
f 2125 2126 2189 
f 2125 2189 2187 
f 2126 2127 2190 
f 2126 2190 2189 
f 2127 2132 2191 
f 2127 2191 2190 
f 2128 2188 2192 
f 2128 2192 2129 
f 2129 2192 2193 
f 2129 2193 2130 
f 2130 2193 2194 
f 2130 2194 2131 
f 2131 2194 2195 
f 2131 2195 2133 
f 2132 2133 2196 
f 2132 2196 2191 
f 2133 2195 2196 
f 2134 2136 2197 
f 2134 2197 2185 
f 2135 2160 2198 
f 2135 2198 2137 
f 2136 2138 2199 
f 2136 2199 2197 
f 2137 2198 2200 
f 2137 2200 2139 
f 2138 2140 2201 
f 2138 2201 2199 
f 2139 2200 2202 
f 2139 2202 2141 
f 2140 2142 2203 
f 2140 2203 2201 
f 2141 2202 2204 
f 2141 2204 2143 
f 2142 2146 2205 
f 2142 2205 2203 
f 2143 2204 2206 
f 2143 2206 2144 
f 2144 2206 2207 
f 2144 2207 2145 
f 2145 2207 2208 
f 2145 2208 2146 
f 2146 2208 2205 
f 2147 2172 2209 
f 2147 2209 2148 
f 2148 2209 2210 
f 2148 2210 2149 
f 2149 2210 2211 
f 2149 2211 2150 
f 2150 2211 2212 
f 2150 2212 2152 
f 2151 2153 2213 
f 2151 2213 2161 
f 2152 2212 2214 
f 2152 2214 2154 
f 2153 2155 2215 
f 2153 2215 2213 
f 2154 2214 2216 
f 2154 2216 2156 
f 2155 2159 2217 
f 2155 2217 2215 
f 2156 2216 2218 
f 2156 2218 2157 
f 2157 2218 2219 
f 2157 2219 2158 
f 2158 2219 2220 
f 2158 2220 2159 
f 2159 2220 2217 
f 2160 2162 2221 
f 2160 2221 2198 
f 2161 2213 2222 
f 2161 2222 2163 
f 2162 2166 2223 
f 2162 2223 2221 
f 2163 2222 2224 
f 2163 2224 2164 
f 2164 2224 2225 
f 2164 2225 2165 
f 2165 2225 2226 
f 2165 2226 2168 
f 2166 2167 2227 
f 2166 2227 2223 
f 2167 2171 2228 
f 2167 2228 2227 
f 2168 2226 2229 
f 2168 2229 2169 
f 2169 2229 2230 
f 2169 2230 2170 
f 2170 2230 2231 
f 2170 2231 2171 
f 2171 2231 2228 
f 2172 2174 2232 
f 2172 2232 2209 
f 2173 2187 2233 
f 2173 2233 2175 
f 2174 2176 2234 
f 2174 2234 2232 
f 2175 2233 2235 
f 2175 2235 2177 
f 2176 2178 2236 
f 2176 2236 2234 
f 2177 2235 2237 
f 2177 2237 2183 
f 2178 2179 2238 
f 2178 2238 2236 
f 2179 2180 2239 
f 2179 2239 2238 
f 2180 2181 2240 
f 2180 2240 2239 
f 2181 2182 2241 
f 2181 2241 2240 
f 2182 2184 2242 
f 2182 2242 2241 
f 2183 2237 2243 
f 2183 2243 2184 
f 2184 2243 2242 
f 2185 2197 2244 
f 2185 2244 2186 
f 2186 2244 2245 
f 2186 2245 2188 
f 2187 2189 2246 
f 2187 2246 2233 
f 2188 2245 2247 
f 2188 2247 2192 
f 2189 2190 2248 
f 2189 2248 2246 
f 2190 2191 2249 
f 2190 2249 2248 
f 2191 2196 2250 
f 2191 2250 2249 
f 2192 2247 2251 
f 2192 2251 2193 
f 2193 2251 2252 
f 2193 2252 2194 
f 2194 2252 2253 
f 2194 2253 2195 
f 2195 2253 2254 
f 2195 2254 2196 
f 2196 2254 2250 
f 2197 2199 2255 
f 2197 2255 2244 
f 2198 2221 2256 
f 2198 2256 2200 
f 2199 2201 2257 
f 2199 2257 2255 
f 2200 2256 2258 
f 2200 2258 2202 
f 2201 2203 2259 
f 2201 2259 2257 
f 2202 2258 2260 
f 2202 2260 2204 
f 2203 2205 2261 
f 2203 2261 2259 
f 2204 2260 2262 
f 2204 2262 2206 
f 2205 2208 2263 
f 2205 2263 2261 
f 2206 2262 2264 
f 2206 2264 2207 
f 2207 2264 2265 
f 2207 2265 2208 
f 2208 2265 2263 
f 2209 2232 2266 
f 2209 2266 2210 
f 2210 2266 2267 
f 2210 2267 2211 
f 2211 2267 2268 
f 2211 2268 2212 
f 2212 2268 2269 
f 2212 2269 2214 
f 2213 2215 2270 
f 2213 2270 2222 
f 2214 2269 2271 
f 2214 2271 2216 
f 2215 2217 2272 
f 2215 2272 2270 
f 2216 2271 2273 
f 2216 2273 2218 
f 2217 2220 2274 
f 2217 2274 2272 
f 2218 2273 2275 
f 2218 2275 2219 
f 2219 2275 2276 
f 2219 2276 2220 
f 2220 2276 2274 
f 2221 2223 2277 
f 2221 2277 2256 
f 2222 2270 2278 
f 2222 2278 2224 
f 2223 2227 2279 
f 2223 2279 2277 
f 2224 2278 2280 
f 2224 2280 2225 
f 2225 2280 2281 
f 2225 2281 2226 
f 2226 2281 2282 
f 2226 2282 2229 
f 2227 2228 2283 
f 2227 2283 2279 
f 2228 2231 2284 
f 2228 2284 2283 
f 2229 2282 2285 
f 2229 2285 2230 
f 2230 2285 2286 
f 2230 2286 2231 
f 2231 2286 2284 
f 2232 2234 2287 
f 2232 2287 2266 
f 2233 2246 2288 
f 2233 2288 2235 
f 2234 2236 2289 
f 2234 2289 2287 
f 2235 2288 2290 
f 2235 2290 2237 
f 2236 2238 2291 
f 2236 2291 2289 
f 2237 2290 2292 
f 2237 2292 2243 
f 2238 2239 2293 
f 2238 2293 2291 
f 2239 2240 2294 
f 2239 2294 2293 
f 2240 2241 2295 
f 2240 2295 2294 
f 2241 2242 2296 
f 2241 2296 2295 
f 2242 2243 2297 
f 2242 2297 2296 
f 2243 2292 2297 
f 2244 2255 2298 
f 2244 2298 2245 
f 2245 2298 2299 
f 2245 2299 2247 
f 2246 2248 2300 
f 2246 2300 2288 
f 2247 2299 2301 
f 2247 2301 2251 
f 2248 2249 2302 
f 2248 2302 2300 
f 2249 2250 2303 
f 2249 2303 2302 
f 2250 2254 2304 
f 2250 2304 2303 
f 2251 2301 2305 
f 2251 2305 2252 
f 2252 2305 2306 
f 2252 2306 2253 
f 2253 2306 2307 
f 2253 2307 2254 
f 2254 2307 2304 
f 2255 2257 2308 
f 2255 2308 2298 
f 2256 2277 2309 
f 2256 2309 2258 
f 2257 2259 2310 
f 2257 2310 2308 
f 2258 2309 2311 
f 2258 2311 2260 
f 2259 2261 2312 
f 2259 2312 2310 
f 2260 2311 2313 
f 2260 2313 2262 
f 2261 2263 2314 
f 2261 2314 2312 
f 2262 2313 2315 
f 2262 2315 2264 
f 2263 2265 2316 
f 2263 2316 2314 
f 2264 2315 2317 
f 2264 2317 2265 
f 2265 2317 2316 
f 2266 2287 2318 
f 2266 2318 2267 
f 2267 2318 2319 
f 2267 2319 2268 
f 2268 2319 2320 
f 2268 2320 2269 
f 2269 2320 2321 
f 2269 2321 2271 
f 2270 2272 2322 
f 2270 2322 2278 
f 2271 2321 2323 
f 2271 2323 2273 
f 2272 2274 2324 
f 2272 2324 2322 
f 2273 2323 2325 
f 2273 2325 2275 
f 2274 2276 2326 
f 2274 2326 2324 
f 2275 2325 2327 
f 2275 2327 2276 
f 2276 2327 2326 
f 2277 2279 2328 
f 2277 2328 2309 
f 2278 2322 2329 
f 2278 2329 2280 
f 2279 2283 2330 
f 2279 2330 2328 
f 2280 2329 2331 
f 2280 2331 2281 
f 2281 2331 2332 
f 2281 2332 2282 
f 2282 2332 2333 
f 2282 2333 2285 
f 2283 2284 2334 
f 2283 2334 2330 
f 2284 2286 2335 
f 2284 2335 2334 
f 2285 2333 2336 
f 2285 2336 2286 
f 2286 2336 2335 
f 2287 2289 2337 
f 2287 2337 2318 
f 2288 2300 2338 
f 2288 2338 2290 
f 2289 2291 2339 
f 2289 2339 2337 
f 2290 2338 2340 
f 2290 2340 2292 
f 2291 2293 2341 
f 2291 2341 2339 
f 2292 2340 2342 
f 2292 2342 2297 
f 2293 2294 2343 
f 2293 2343 2341 
f 2294 2295 2344 
f 2294 2344 2343 
f 2295 2296 2345 
f 2295 2345 2344 
f 2296 2297 2346 
f 2296 2346 2345 
f 2297 2342 2346 
f 2298 2308 2347 
f 2298 2347 2299 
f 2299 2347 2348 
f 2299 2348 2301 
f 2300 2302 2349 
f 2300 2349 2338 
f 2301 2348 2350 
f 2301 2350 2305 
f 2302 2303 2351 
f 2302 2351 2349 
f 2303 2304 2352 
f 2303 2352 2351 
f 2304 2307 2353 
f 2304 2353 2352 
f 2305 2350 2354 
f 2305 2354 2306 
f 2306 2354 2355 
f 2306 2355 2307 
f 2307 2355 2353 
f 2308 2310 2356 
f 2308 2356 2347 
f 2309 2328 2357 
f 2309 2357 2311 
f 2310 2312 2358 
f 2310 2358 2356 
f 2311 2357 2359 
f 2311 2359 2313 
f 2312 2314 2360 
f 2312 2360 2358 
f 2313 2359 2361 
f 2313 2361 2315 
f 2314 2316 2362 
f 2314 2362 2360 
f 2315 2361 2363 
f 2315 2363 2317 
f 2316 2317 2364 
f 2316 2364 2362 
f 2317 2363 2364 
f 2318 2337 2365 
f 2318 2365 2319 
f 2319 2365 2366 
f 2319 2366 2320 
f 2320 2366 2367 
f 2320 2367 2321 
f 2321 2367 2368 
f 2321 2368 2323 
f 2322 2324 2369 
f 2322 2369 2329 
f 2323 2368 2370 
f 2323 2370 2325 
f 2324 2326 2371 
f 2324 2371 2369 
f 2325 2370 2372 
f 2325 2372 2327 
f 2326 2327 2373 
f 2326 2373 2371 
f 2327 2372 2373 
f 2328 2330 2374 
f 2328 2374 2357 
f 2329 2369 2375 
f 2329 2375 2331 
f 2330 2334 2376 
f 2330 2376 2374 
f 2331 2375 2377 
f 2331 2377 2332 
f 2332 2377 2378 
f 2332 2378 2333 
f 2333 2378 2379 
f 2333 2379 2336 
f 2334 2335 2380 
f 2334 2380 2376 
f 2335 2336 2381 
f 2335 2381 2380 
f 2336 2379 2381 
f 2337 2339 2382 
f 2337 2382 2365 
f 2338 2349 2383 
f 2338 2383 2340 
f 2339 2341 2384 
f 2339 2384 2382 
f 2340 2383 2385 
f 2340 2385 2342 
f 2341 2343 2386 
f 2341 2386 2384 
f 2342 2385 2387 
f 2342 2387 2346 
f 2343 2344 2388 
f 2343 2388 2386 
f 2344 2345 2389 
f 2344 2389 2388 
f 2345 2346 2390 
f 2345 2390 2389 
f 2346 2387 2390 
f 2347 2356 2391 
f 2347 2391 2348 
f 2348 2391 2392 
f 2348 2392 2350 
f 2349 2351 2393 
f 2349 2393 2383 
f 2350 2392 2394 
f 2350 2394 2354 
f 2351 2352 2395 
f 2351 2395 2393 
f 2352 2353 2396 
f 2352 2396 2395 
f 2353 2355 2397 
f 2353 2397 2396 
f 2354 2394 2398 
f 2354 2398 2355 
f 2355 2398 2397 
f 2356 2358 2399 
f 2356 2399 2391 
f 2357 2374 2400 
f 2357 2400 2359 
f 2358 2360 2401 
f 2358 2401 2399 
f 2359 2400 2402 
f 2359 2402 2361 
f 2360 2362 2403 
f 2360 2403 2401 
f 2361 2402 2404 
f 2361 2404 2363 
f 2362 2364 2405 
f 2362 2405 2403 
f 2363 2404 2406 
f 2363 2406 2364 
f 2364 2406 2405 
f 2365 2382 2407 
f 2365 2407 2366 
f 2366 2407 2408 
f 2366 2408 2367 
f 2367 2408 2409 
f 2367 2409 2368 
f 2368 2409 2410 
f 2368 2410 2370 
f 2369 2371 2411 
f 2369 2411 2375 
f 2370 2410 2412 
f 2370 2412 2372 
f 2371 2373 2413 
f 2371 2413 2411 
f 2372 2412 2414 
f 2372 2414 2373 
f 2373 2414 2413 
f 2374 2376 2415 
f 2374 2415 2400 
f 2375 2411 2416 
f 2375 2416 2377 
f 2376 2380 2417 
f 2376 2417 2415 
f 2377 2416 2418 
f 2377 2418 2378 
f 2378 2418 2419 
f 2378 2419 2379 
f 2379 2419 2420 
f 2379 2420 2381 
f 2380 2381 2421 
f 2380 2421 2417 
f 2381 2420 2421 
f 2382 2384 2422 
f 2382 2422 2407 
f 2383 2393 2423 
f 2383 2423 2385 
f 2384 2386 2424 
f 2384 2424 2422 
f 2385 2423 2425 
f 2385 2425 2387 
f 2386 2388 2426 
f 2386 2426 2424 
f 2387 2425 2427 
f 2387 2427 2390 
f 2388 2389 2428 
f 2388 2428 2426 
f 2389 2390 2429 
f 2389 2429 2428 
f 2390 2427 2429 
f 2391 2399 2430 
f 2391 2430 2392 
f 2392 2430 2431 
f 2392 2431 2394 
f 2393 2395 2432 
f 2393 2432 2423 
f 2394 2431 2433 
f 2394 2433 2398 
f 2395 2396 2434 
f 2395 2434 2432 
f 2396 2397 2435 
f 2396 2435 2434 
f 2397 2398 2436 
f 2397 2436 2435 
f 2398 2433 2436 
f 2399 2401 2437 
f 2399 2437 2430 
f 2400 2415 2438 
f 2400 2438 2402 
f 2401 2403 2439 
f 2401 2439 2437 
f 2402 2438 2440 
f 2402 2440 2404 
f 2403 2405 2441 
f 2403 2441 2439 
f 2404 2440 2442 
f 2404 2442 2406 
f 2405 2406 2443 
f 2405 2443 2441 
f 2406 2442 2443 
f 2407 2422 2444 
f 2407 2444 2408 
f 2408 2444 2445 
f 2408 2445 2409 
f 2409 2445 2446 
f 2409 2446 2410 
f 2410 2446 2447 
f 2410 2447 2412 
f 2411 2413 2448 
f 2411 2448 2416 
f 2412 2447 2449 
f 2412 2449 2414 
f 2413 2414 2450 
f 2413 2450 2448 
f 2414 2449 2450 
f 2415 2417 2451 
f 2415 2451 2438 
f 2416 2448 2452 
f 2416 2452 2418 
f 2417 2421 2453 
f 2417 2453 2451 
f 2418 2452 2454 
f 2418 2454 2419 
f 2419 2454 2455 
f 2419 2455 2420 
f 2420 2455 2456 
f 2420 2456 2421 
f 2421 2456 2453 
f 2422 2424 2457 
f 2422 2457 2444 
f 2423 2432 2458 
f 2423 2458 2425 
f 2424 2426 2459 
f 2424 2459 2457 
f 2425 2458 2460 
f 2425 2460 2427 
f 2426 2428 2461 
f 2426 2461 2459 
f 2427 2460 2462 
f 2427 2462 2429 
f 2428 2429 2463 
f 2428 2463 2461 
f 2429 2462 2463 
f 2430 2437 2464 
f 2430 2464 2431 
f 2431 2464 2465 
f 2431 2465 2433 
f 2432 2434 2466 
f 2432 2466 2458 
f 2433 2465 2467 
f 2433 2467 2436 
f 2434 2435 2468 
f 2434 2468 2466 
f 2435 2436 2469 
f 2435 2469 2468 
f 2436 2467 2469 
f 2437 2439 2470 
f 2437 2470 2464 
f 2438 2451 2471 
f 2438 2471 2440 
f 2439 2441 2472 
f 2439 2472 2470 
f 2440 2471 2473 
f 2440 2473 2442 
f 2441 2443 2474 
f 2441 2474 2472 
f 2442 2473 2475 
f 2442 2475 2443 
f 2443 2475 2474 
f 2444 2457 2476 
f 2444 2476 2445 
f 2445 2476 2477 
f 2445 2477 2446 
f 2446 2477 2478 
f 2446 2478 2447 
f 2447 2478 2479 
f 2447 2479 2449 
f 2448 2450 2480 
f 2448 2480 2452 
f 2449 2479 2481 
f 2449 2481 2450 
f 2450 2481 2480 
f 2451 2453 2482 
f 2451 2482 2471 
f 2452 2480 2483 
f 2452 2483 2454 
f 2453 2456 2484 
f 2453 2484 2482 
f 2454 2483 2485 
f 2454 2485 2455 
f 2455 2485 2486 
f 2455 2486 2456 
f 2456 2486 2484 
f 2457 2459 2487 
f 2457 2487 2476 
f 2458 2466 2488 
f 2458 2488 2460 
f 2459 2461 2489 
f 2459 2489 2487 
f 2460 2488 2490 
f 2460 2490 2462 
f 2461 2463 2491 
f 2461 2491 2489 
f 2462 2490 2492 
f 2462 2492 2463 
f 2463 2492 2491 
f 2464 2470 2493 
f 2464 2493 2465 
f 2465 2493 2494 
f 2465 2494 2467 
f 2466 2468 2495 
f 2466 2495 2488 
f 2467 2494 2496 
f 2467 2496 2469 
f 2468 2469 2497 
f 2468 2497 2495 
f 2469 2496 2497 
f 2470 2472 2498 
f 2470 2498 2493 
f 2471 2482 2499 
f 2471 2499 2473 
f 2472 2474 2500 
f 2472 2500 2498 
f 2473 2499 2501 
f 2473 2501 2475 
f 2474 2475 2502 
f 2474 2502 2500 
f 2475 2501 2502 
f 2476 2487 2503 
f 2476 2503 2477 
f 2477 2503 2504 
f 2477 2504 2478 
f 2478 2504 2505 
f 2478 2505 2479 
f 2479 2505 2506 
f 2479 2506 2481 
f 2480 2481 2507 
f 2480 2507 2483 
f 2481 2506 2507 
f 2482 2484 2508 
f 2482 2508 2499 
f 2483 2507 2509 
f 2483 2509 2485 
f 2484 2486 2510 
f 2484 2510 2508 
f 2485 2509 2511 
f 2485 2511 2486 
f 2486 2511 2510 
f 2487 2489 2512 
f 2487 2512 2503 
f 2488 2495 2513 
f 2488 2513 2490 
f 2489 2491 2514 
f 2489 2514 2512 
f 2490 2513 2515 
f 2490 2515 2492 
f 2491 2492 2516 
f 2491 2516 2514 
f 2492 2515 2516 
f 2493 2498 2517 
f 2493 2517 2494 
f 2494 2517 2518 
f 2494 2518 2496 
f 2495 2497 2519 
f 2495 2519 2513 
f 2496 2518 2520 
f 2496 2520 2497 
f 2497 2520 2519 
f 2498 2500 2521 
f 2498 2521 2517 
f 2499 2508 2522 
f 2499 2522 2501 
f 2500 2502 2523 
f 2500 2523 2521 
f 2501 2522 2524 
f 2501 2524 2502 
f 2502 2524 2523 
f 2503 2512 2525 
f 2503 2525 2504 
f 2504 2525 2526 
f 2504 2526 2505 
f 2505 2526 2527 
f 2505 2527 2506 
f 2506 2527 2528 
f 2506 2528 2507 
f 2507 2528 2509 
f 2508 2510 2529 
f 2508 2529 2522 
f 2509 2528 2530 
f 2509 2530 2511 
f 2510 2511 2531 
f 2510 2531 2529 
f 2511 2530 2531 
f 2512 2514 2532 
f 2512 2532 2525 
f 2513 2519 2533 
f 2513 2533 2515 
f 2514 2516 2534 
f 2514 2534 2532 
f 2515 2533 2535 
f 2515 2535 2516 
f 2516 2535 2534 
f 2517 2521 2536 
f 2517 2536 2518 
f 2518 2536 2537 
f 2518 2537 2520 
f 2519 2520 2538 
f 2519 2538 2533 
f 2520 2537 2538 
f 2521 2523 2539 
f 2521 2539 2536 
f 2522 2529 2540 
f 2522 2540 2524 
f 2523 2524 2541 
f 2523 2541 2539 
f 2524 2540 2541 
f 2525 2532 2542 
f 2525 2542 2526 
f 2526 2542 2543 
f 2526 2543 2527 
f 2527 2543 2544 
f 2527 2544 2528 
f 2528 2544 2530 
f 2529 2531 2545 
f 2529 2545 2540 
f 2530 2544 2546 
f 2530 2546 2531 
f 2531 2546 2545 
f 2532 2534 2547 
f 2532 2547 2542 
f 2533 2538 2548 
f 2533 2548 2535 
f 2534 2535 2549 
f 2534 2549 2547 
f 2535 2548 2549 
f 2536 2539 2550 
f 2536 2550 2537 
f 2537 2550 2551 
f 2537 2551 2538 
f 2538 2551 2548 
f 2539 2541 2552 
f 2539 2552 2550 
f 2540 2545 2553 
f 2540 2553 2541 
f 2541 2553 2552 
f 2542 2547 2554 
f 2542 2554 2543 
f 2543 2554 2555 
f 2543 2555 2544 
f 2544 2555 2546 
f 2545 2546 2556 
f 2545 2556 2553 
f 2546 2555 2556 
f 2547 2549 2557 
f 2547 2557 2554 
f 2548 2551 2558 
f 2548 2558 2549 
f 2549 2558 2557 
f 2550 2552 2559 
f 2550 2559 2551 
f 2551 2559 2558 
f 2552 2553 2560 
f 2552 2560 2559 
f 2553 2556 2560 
f 2554 2557 2561 
f 2554 2561 2555 
f 2555 2561 2556 
f 2556 2561 2560 
f 2557 2558 2562 
f 2557 2562 2561 
f 2558 2559 2562 
f 2559 2560 2562 
f 2560 2561 2562 
