# Supplementary material for: Immersed Boundary Models for Quantifying Flow-Induced Mechanical Stimuli on Stem Cells Seeded on 3D Scaffolds in Perfusion Bioreactors
Source: PLoS Comput Biol. 2016 Sep 22;12(9):e1005108. doi: 10.1371/journal.pcbi.1005108 (PMC5033382; doi:10.1371/journal.pcbi.1005108)
Supplement: S2 Data — Python scripts used for simulating the Immersed Boundary interactions using Mpacts, and FreeFEM++ scripts for computing the solution for Stokes’ flow. The geometries of the cells in the various configurations (A, F, T, B) are provided as.obj files. (ZIP) [file pcbi.1005108.s011.zip › OneStruts/polar_perp2/spread_cell_mesh.obj]

# Wavefront OBJ file created with PYDEM
v 4.66316783276266e-06 0.000102967911884308 -3.09512695337658e-07
v 4.85852355656819e-06 0.000102924124911311 4.71455617924033e-07
v 5.13124651082017e-06 0.000102873792188523 -2.69812197395832e-07
v 4.80218927205579e-06 0.000102927689905299 -1.05664800347554e-06
v 4.33915772415756e-06 0.000103026922179966 1.53704597874114e-07
v 4.2848584204955e-06 0.000103030820052056 -7.73361607479432e-07
v 5.31851562444205e-06 0.000102828793511091 5.55723785245856e-07
v 5.03913804854886e-06 0.000102866744751997 1.29520973440279e-06
v 4.53937136964801e-06 0.000102974979383944 9.78300722783911e-07
v 5.58246212592105e-06 0.000102774819095607 -2.12625576996447e-07
v 5.26417414184055e-06 0.000102835266160561 -1.04064471776607e-06
v 4.92322741250975e-06 0.000102876677621293 -1.83140367889678e-06
v 4.41598373063298e-06 0.000102983265010431 -1.56557927142392e-06
v 4.03970752476376e-06 0.00010308136103382 6.29628455051421e-07
v 3.98088333366858e-06 0.000103094823119887 -3.13504011602508e-07
v 3.92277792612257e-06 0.000103087593676524 -1.25239529533686e-06
v 5.7689398174053e-06 0.000102723187372454 6.43337174058774e-07
v 5.49231742822729e-06 0.00010276695090644 1.41385290175366e-06
v 5.20503777637875e-06 0.00010279286574899 2.15129321761739e-06
v 4.72309326444892e-06 0.000102906835560947 1.82929315902476e-06
v 4.23101757853911e-06 0.000103020788236052 1.4811713759341e-06
v 6.02180960671884e-06 0.000102659878894756 -1.48545392090207e-07
v 5.71835282071316e-06 0.000102732941349347 -1.00530271573124e-06
v 5.38389670391525e-06 0.000102783056674311 -1.83601101383146e-06
v 5.02970078176713e-06 0.000102812001962713 -2.62659673538927e-06
v 4.53252831100656e-06 0.00010292150156734 -2.36925941017999e-06
v 4.03690942095505e-06 0.000103030768727844 -2.0706572420064e-06
v 3.74823624186183e-06 0.000103137829696098 1.10590806617432e-06
v 3.68382192029185e-06 0.000103162517547822 1.5686131326934e-07
v 3.62243731397694e-06 0.000103164304714458 -7.92336348372026e-07
v 3.56412464875545e-06 0.000103144081334599 -1.73402946682582e-06
v 6.20158569105397e-06 0.000102596468503661 7.29152781551834e-07
v 5.93324373984639e-06 0.00010265340893396 1.52104398900964e-06
v 5.64918839422592e-06 0.000102686449842847 2.28949483892436e-06
v 5.35666576310694e-06 0.000102699184718941 3.03442037400512e-06
v 4.88928106467514e-06 0.000102821626072802 2.6995334785763e-06
v 4.41273242345445e-06 0.000102941229074154 2.34522835689862e-06
v 3.93302995705769e-06 0.000103065199451072 1.97235158056432e-06
v 6.4475871391095e-06 0.000102513372326911 -8.41474898471107e-08
v 6.15560754018035e-06 0.000102609757821849 -9.61199136958284e-07
v 5.83346138749654e-06 0.000102676536291485 -1.81522848972199e-06
v 5.48668793657656e-06 0.000102715784051002 -2.64140058956117e-06
v 5.1222626939768e-06 0.000102731045077883 -3.43818512659605e-06
v 4.63346937581153e-06 0.000102845498611041 -3.17962301092733e-06
v 4.14530787903429e-06 0.000102957313207406 -2.88700523954952e-06
v 3.66536803366679e-06 0.000103074350815488 -2.56548203635822e-06
v 3.45907600829425e-06 0.000103198207404234 1.57988912462639e-06
v 3.39640029575939e-06 0.000103235574370774 6.25136656600176e-07
v 3.33247668857093e-06 0.000103248506015411 -3.25260566645768e-07
v 3.26961703850961e-06 0.000103236658603839 -1.27182281180473e-06
v 3.20472251263293e-06 0.000103202291375773 -2.21551266604002e-06
v 6.63417632479133e-06 0.000102422399924445 8.13549569460108e-07
v 6.37185564164518e-06 0.000102505095831217 1.63969931005686e-06
v 6.08783909933826e-06 0.000102556431217322 2.44507126722438e-06
v 5.79586667482228e-06 0.00010257876133425 3.22068595863878e-06
v 5.49379585184603e-06 0.000102581752840972 3.94629904876785e-06
v 5.04276453985235e-06 0.000102712449428739 3.62224293280045e-06
v 4.5781825361321e-06 0.00010284042780663 3.25314361241875e-06
v 4.09973158130763e-06 0.000102972100142159 2.86968445364614e-06
v 3.62219741911011e-06 0.000103111869813352 2.47399134718264e-06
v 6.84813057587093e-06 0.000102317139161841 -2.59790221527092e-08
v 6.59378537013571e-06 0.000102439424448605 -9.19814884479004e-07
v 6.28400148649199e-06 0.000102535290624773 -1.80351395051652e-06
v 5.94313362138546e-06 0.000102596122076867 -2.66630081866862e-06
v 5.58348782301608e-06 0.000102624411021759 -3.49569521478485e-06
v 5.20302242180549e-06 0.000102629951964961 -4.26840505312172e-06
v 4.72233172424164e-06 0.000102748906356976 -4.03216168910711e-06
v 4.23848100928419e-06 0.000102865844957888 -3.73422318285467e-06
v 3.75065641458383e-06 0.000102987051884129 -3.41311010930165e-06
v 3.27580113205814e-06 0.000103118013430969 -3.07243983869114e-06
v 3.1707222448457e-06 0.00010325994796232 2.04730325062562e-06
v 3.08908259533168e-06 0.000103320917509815 1.10084441140283e-06
v 3.02460726058896e-06 0.000103348623143121 1.43803662560604e-07
v 2.95848378875388e-06 0.000103347692002522 -8.12985275568356e-07
v 2.89116548365271e-06 0.000103319263648822 -1.76110239845805e-06
v 2.84279637519076e-06 0.000103260731932649 -2.69195860919849e-06
v 7.01362044627634e-06 0.00010219791474387 8.80543170401138e-07
v 6.78695777456096e-06 0.000102306266209954 1.72539127386695e-06
v 6.51505927973246e-06 0.00010238636597 2.56863938394808e-06
v 6.22210013038325e-06 0.000102431681154009 3.38299286974208e-06
v 5.92063840620572e-06 0.000102447577532097 4.1465941026833e-06
v 5.61528269764089e-06 0.000102438704497897 4.88228945725084e-06
v 5.17872090864598e-06 0.000102582504320511 4.54238607639891e-06
v 4.7291099926337e-06 0.000102716268501988 4.18415099060072e-06
v 4.26109612811167e-06 0.00010285444244663 3.788216861338e-06
v 3.78543026658915e-06 0.000102999911007148 3.37780732894442e-06
v 3.33091655453588e-06 0.000103152790597843 2.94819571347122e-06
v 7.20350119242347e-06 0.000102054339347565 1.89770073883906e-08
v 6.97882994669802e-06 0.000102218682472488 -8.82402009193466e-07
v 6.70920260107606e-06 0.000102344870546412 -1.77080225537834e-06
v 6.38705320688359e-06 0.000102437982756056 -2.66227846391999e-06
v 6.03267115986904e-06 0.000102492605030202 -3.5263391287744e-06
v 5.65814227364369e-06 0.000102514094128595 -4.33813288674515e-06
v 5.26814292836748e-06 0.000102507512875936 -5.11631322270177e-06
v 4.79714617858474e-06 0.000102635706425542 -4.86895041778822e-06
v 4.31956084711072e-06 0.000102754835681868 -4.59321256059774e-06
v 3.83416323181872e-06 0.000102879242981141 -4.26873276178034e-06
v 3.35165395083164e-06 0.000103012249464731 -3.9242718544935e-06
v 2.90455231761255e-06 0.000103156040622471 -3.55219466725695e-06
v 2.87965230267971e-06 0.000103320170312082 2.50644584124656e-06
v 2.80062792108944e-06 0.000103403703619728 1.55629152188491e-06
v 2.72265734940679e-06 0.000103455423608292 6.11804500301446e-07
v 2.65254954608014e-06 0.000103471244300034 -3.47960944292362e-07
v 2.58577912157228e-06 0.000103451940284006 -1.30278982290913e-06
v 2.5302801605069e-06 0.000103398923307508 -2.23436955156034e-06
v 2.47551686539073e-06 0.00010331777612445 -3.16323304033932e-06
v 7.33567525322525e-06 0.00010189955069897 9.32843751282312e-07
v 7.1400983990604e-06 0.000102049178401483 1.80338204614024e-06
v 6.90675318909439e-06 0.000102160265111407 2.64864331484303e-06
v 6.62842981390182e-06 0.00010223932490106 3.50193071074181e-06
v 6.33820787527339e-06 0.000102278502231518 4.31008284881309e-06
v 6.03243126971446e-06 0.000102286376219225 5.09430300690656e-06
v 5.72585201194905e-06 0.000102266836915274 5.84338310313174e-06
v 5.30192252705746e-06 0.000102426383036081 5.49569428332581e-06
v 4.86188096469367e-06 0.000102571877441001 5.11792199736462e-06
v 4.41541934535323e-06 0.000102713200886688 4.72101618463273e-06
v 3.94351911056678e-06 0.000102864159318781 4.29572199542763e-06
v 3.48928454053427e-06 0.000103019661435111 3.86219294730131e-06
v 3.0310851777613e-06 0.000103189722790057 3.41344062474996e-06
v 7.48081170873056e-06 0.000101716682925003 4.5884923103474e-08
v 7.30742949522649e-06 0.000101923717000332 -8.60854705303149e-07
v 7.07450480955759e-06 0.000102095070563632 -1.75971481062512e-06
v 6.79416300476693e-06 0.000102225127239613 -2.63641476861188e-06
v 6.46071265587537e-06 0.00010231729225168 -3.52480791817059e-06
v 6.10443596970945e-06 0.000102365873414073 -4.37048434816512e-06
v 5.72043000193398e-06 0.000102378872810542 -5.19361436256454e-06
v 5.32273017777088e-06 0.00010236114686666 -5.97965779591459e-06
v 4.85876710368679e-06 0.00010250072242386 -5.73120995508803e-06
v 2.58029609651373e-06 0.000103372822546707 2.95586878482439e-06
v 4.38587966574645e-06 0.000102628087905915 -5.44148585461306e-06
v 3.91392827760089e-06 0.000102752601828199 -5.12605033380977e-06
v 3.42669141273932e-06 0.00010288771023492 -4.77583159534073e-06
v 2.96868813220584e-06 0.000103030235122312 -4.41151001524363e-06
v 2.52147822408815e-06 0.000103190594265288 -4.02619354524263e-06
v 2.50486053747267e-06 0.000103485239551784 2.00609667579307e-06
v 2.43012521575733e-06 0.000103562360304349 1.05578414700022e-06
v 2.35865744324561e-06 0.000103600173446795 1.15640223583966e-07
v 2.28821394536972e-06 0.000103597884678026 -8.43281250090768e-07
v 2.22243655074441e-06 0.000103556527334517 -1.77399367899457e-06
v 2.15940784443732e-06 0.00010347830417504 -2.70494848859583e-06
v 2.09817171699852e-06 0.000103368287455616 -3.62684965701419e-06
v 7.55292588632837e-06 0.000101536617871844 9.67225334852082e-07
v 7.41243860221285e-06 0.00010172054112943 1.86277595673854e-06
v 7.22311137379837e-06 0.000101869635852727 2.73306797950573e-06
v 6.9904134177236e-06 0.000101982789462504 3.58422260552052e-06
v 6.72670116118822e-06 0.000102057173230916 4.42095789955849e-06
v 6.43797363384926e-06 0.000102093672487 5.24254212305318e-06
v 6.13500511351996e-06 0.000102094920429715 6.04525819117248e-06
v 5.83336866355273e-06 0.000102061777824569 6.83147868832793e-06
v 5.41728577124515e-06 0.000102243149381506 6.47267790517276e-06
v 4.9877343263023e-06 0.000102402740601642 6.07837741676335e-06
v 4.5467594782884e-06 0.000102553795024239 5.66240811151524e-06
v 4.09654577285903e-06 0.000102706201151197 5.22872257081117e-06
v 3.64002397010783e-06 0.000102865147459369 4.7824019712213e-06
v 3.18250921496213e-06 0.000103034539308631 4.32500595965626e-06
v 2.72453059859783e-06 0.000103216150906736 3.85965877548048e-06
v 7.63621966028023e-06 0.000101317462109645 3.34142247046238e-08
v 7.53220404724708e-06 0.000101562889529194 -8.69558898398955e-07
v 7.36081854126489e-06 0.000101772736464811 -1.76474939683746e-06
v 7.12967943826585e-06 0.000101945392606229 -2.6502368736536e-06
v 6.84499694673542e-06 0.000102077918427216 -3.52076502649724e-06
v 6.51968617317065e-06 0.000102166895088209 -4.37657297846536e-06
v 6.15922044712218e-06 0.000102213056574878 -5.21873959601065e-06
v 5.77311251193073e-06 0.000102219552394245 -6.04288067989851e-06
v 5.37527532151661e-06 0.000102188162825458 -6.85347484333443e-06
v 4.91165713857498e-06 0.000102343520134778 -6.60844901720154e-06
v 4.44578560196672e-06 0.00010248149898112 -6.3064681356489e-06
v 2.26565120704704e-06 0.000103409865384927 3.39518328670596e-06
v 2.20593288505832e-06 0.000103553298431292 2.4438006883354e-06
v 3.9740834576187e-06 0.000102612626650637 -5.97881618853058e-06
v 3.50096306680057e-06 0.000102746500609696 -5.62964659775717e-06
v 3.03164940289922e-06 0.000102888810768675 -5.26290651282286e-06
v 2.57331551787629e-06 0.000103044646551399 -4.88002652589533e-06
v 2.12947584033294e-06 0.00010321668833343 -4.48429357150057e-06
v 2.13620170072838e-06 0.000103662868286542 1.4955666737523e-06
v 2.06613237833468e-06 0.00010373055777867 5.52589103013118e-07
v 1.99558388027715e-06 0.000103752491386601 -3.86022142816455e-07
v 1.92582612977543e-06 0.000103727230026992 -1.31824033849261e-06
v 1.85451913740278e-06 0.000103657235216997 -2.24458268545507e-06
v 1.7835625182896e-06 0.000103546335160241 -3.16548629089644e-06
v 1.70468460581883e-06 0.000103405602954178 -4.08050394367498e-06
v 7.63744765092708e-06 0.000101057230415038 9.3512712352808e-07
v 7.58057093182078e-06 0.000101264652025373 1.94254173723438e-06
v 7.4581667327662e-06 0.000101453852155454 2.88494184247337e-06
v 7.28228141913261e-06 0.000101609071974335 3.77512811405462e-06
v 7.04772749425327e-06 0.000101736686973196 4.66806281255906e-06
v 6.79496738585208e-06 0.000101810334003407 5.50929536099669e-06
v 6.5117971409246e-06 0.00010184630760891 6.3436579936008e-06
v 6.21995866910617e-06 0.000101840620498745 7.15839062156721e-06
v 5.92478403436975e-06 0.000101822359892223 7.85880192575628e-06
v 5.53409138423942e-06 0.000102005327787924 7.58328531184859e-06
v 5.11307339176701e-06 0.00010218493843176 7.16924467496116e-06
v 4.67335258425935e-06 0.000102350206927822 6.73235945073248e-06
v 4.22962781599209e-06 0.000102510282641551 6.28028213747358e-06
v 3.74785709697637e-06 0.000102680720300231 5.80397505087368e-06
v 3.28488995290417e-06 0.000102851648140417 5.33050510617813e-06
v 2.81016997003623e-06 0.000103035134810591 4.84322992973564e-06
v 2.33182542045827e-06 0.000103228270144696 4.35102886356734e-06
v 7.6289879976086e-06 0.00010090824616069 -4.46927507348247e-08
v 7.62521762925503e-06 0.000101081226622581 -9.28567480507034e-07
v 7.54454012000842e-06 0.00010132186167941 -1.86252313538787e-06
v 7.3894435198517e-06 0.000101537173888737 -2.77303509479596e-06
v 7.16896872682998e-06 0.000101715564220929 -3.66080794875039e-06
v 6.87587269007167e-06 0.000101861826475966 -4.56280662429219e-06
v 6.55496292161128e-06 0.000101950776311412 -5.41099367227274e-06
v 6.19343749735183e-06 0.000101996141652891 -6.2507030717441e-06
v 5.81372755556912e-06 0.000101995946279121 -7.06697409862328e-06
v 5.41639914448287e-06 0.000101984116158296 -7.76087735355463e-06
v 4.96880106513402e-06 0.00010213466102352 -7.61276605516266e-06
v 1.93989563561645e-06 0.000103418279236445 3.81530725091338e-06
v 4.50344315955547e-06 0.000102290158392527 -7.29502073548541e-06
v 4.02556173435614e-06 0.000102433593567994 -6.94944781955006e-06
v 1.80923773641328e-06 0.000103615207517012 2.91809534270127e-06
v 1.74291874750143e-06 0.000103774035715199 1.95954546226569e-06
v 3.54950098504621e-06 0.000102573448245723 -6.58760577988696e-06
v 3.04380303982985e-06 0.000102724652925967 -6.19832611293335e-06
v 2.56852539096812e-06 0.000102879026648348 -5.80829273217689e-06
v 2.09573137205113e-06 0.000103049080123269 -5.40162679798194e-06
v 1.63748171272591e-06 0.000103232786213018 -4.98767649979228e-06
v 1.67590526592803e-06 0.0001038891286635 1.00513351526791e-06
v 1.60900038142788e-06 0.0001039506525241 6.53558932871972e-08
v 1.53487605989488e-06 0.000103951528127768 -9.02969987762822e-07
v 1.45781361181656e-06 0.00010389041954829 -1.82810603217229e-06
v 1.375745491886e-06 0.000103772304961507 -2.75492324197617e-06
v 1.29377365520705e-06 0.000103613134698233 -3.67074471915738e-06
v 1.29644465247222e-06 0.000103418947170865 -4.51901016576254e-06
v 7.54405607003027e-06 0.000100685205943094 8.13733390055414e-07
v 7.56055610300355e-06 0.000100808169592944 1.81142119700446e-06
v 7.52782399427067e-06 0.000100978588489793 2.88632384186891e-06
v 7.43167270386281e-06 0.000101156363654523 3.88197935759722e-06
v 7.27012161067847e-06 0.000101315276179858 4.83714804632079e-06
v 7.05879451607375e-06 0.000101443336395054 5.74829453963567e-06
v 6.82429338737668e-06 0.00010151680219978 6.60927013568431e-06
v 6.55867415521137e-06 0.000101553816881755 7.45449187821644e-06
v 6.28317566652248e-06 0.000101571909435995 8.18920216170902e-06
v 5.99993625040336e-06 0.000101554860707227 8.90801296389917e-06
v 5.62608906100152e-06 0.000101760911544624 8.6121600525003e-06
v 5.22577904600324e-06 0.000101932547698485 8.28939818919626e-06
v 4.79430582746365e-06 0.000102112356584403 7.83392216516546e-06
v 4.35189900601292e-06 0.000102283698039157 7.35581763534261e-06
v 3.87112932442858e-06 0.000102459214447176 6.86133696185147e-06
v 3.38334970085626e-06 0.000102639662379307 6.34822136938693e-06
v 2.90285803915169e-06 0.000102821191247902 5.84322796560666e-06
v 2.41388876407478e-06 0.000103012978133768 5.32007244360371e-06
v 2.01425117283115e-06 0.00010320203410856 4.76467807946727e-06
v 7.46469658698839e-06 0.000100553540312802 -1.74416158617603e-07
v 7.53374171943756e-06 0.000100701601252416 -1.03246527207426e-06
v 7.53728180065404e-06 0.000100847605608508 -1.90898068214211e-06
v 7.48133842126075e-06 0.00010106649708617 -2.8685303685953e-06
v 7.35145089574209e-06 0.000101272286763985 -3.78169847375941e-06
v 7.14173046827022e-06 0.000101454549538239 -4.69915047154804e-06
v 6.86421647404063e-06 0.000101602296110679 -5.60137941310892e-06
v 6.55217440250981e-06 0.000101691577775324 -6.45791158227612e-06
v 6.19850358532441e-06 0.000101737503176889 -7.29438558284742e-06
v 5.82572569266257e-06 0.000101762896738322 -8.01061972758042e-06
v 5.43579232438217e-06 0.000101753364091078 -8.70149035418691e-06
v 5.00646280883067e-06 0.000101926077579343 -8.51052466007036e-06
v 4.54741081402998e-06 0.000102068064565414 -8.30399828166347e-06
v 1.60477894826855e-06 0.000103397939852994 4.20223768586003e-06
v 1.47526182586702e-06 0.000103624861463153 3.30477876277631e-06
v 4.07287783921704e-06 0.000102224748427103 -7.94072514908989e-06
v 3.59132965505409e-06 0.000102374778903421 -7.55609919305887e-06
v 1.34801862063019e-06 0.000103831038355849 2.41904123608419e-06
v 1.27405084350399e-06 0.000104005419003313 1.45901716139976e-06
v 3.07649244760305e-06 0.000102529727524181 -7.15638292325493e-06
v 2.56614860459616e-06 0.000102691593881102 -6.73408870584149e-06
v 2.07495936414006e-06 0.000102856899976579 -6.32042953821216e-06
v 1.593335498594e-06 0.00010303548702418 -5.88911216822778e-06
v 1.22806974480431e-06 0.000103216797146124 -5.41402882959124e-06
v 1.2121000499563e-06 0.000104123354418842 5.114523137973e-07
v 1.14310394025187e-06 0.000104173883982784 -4.56012167075079e-07
v 1.06315665401789e-06 0.000104135373887224 -1.41724560373274e-06
v 9.69912193392081e-07 0.0001040171496571 -2.33957484137707e-06
v 8.83598982590167e-07 0.000103839245356297 -3.25688545623564e-06
v 8.73836037403674e-07 0.000103630456109397 -4.0962338706859e-06
v 8.74848174133744e-07 0.000103409657063649 -4.93511107992188e-06
v 7.30674989914007e-06 0.000100382622258989 6.65463580822966e-07
v 7.38793465536133e-06 0.000100479159125636 1.6544678250333e-06
v 7.41578412118006e-06 0.000100578131249646 2.65386275452477e-06
v 7.39781512480702e-06 0.000100703726076377 3.7709157284746e-06
v 7.32132700486627e-06 0.000100838327138127 4.86154773276459e-06
v 7.19117376950614e-06 0.000100984281316552 5.88469858102977e-06
v 7.01326155864895e-06 0.000101113361581169 6.82608426671268e-06
v 6.80659793640603e-06 0.000101187582261191 7.70901516436851e-06
v 6.57955122893899e-06 0.000101247364731056 8.47943561266693e-06
v 6.33014293462732e-06 0.000101271363764566 9.24267950494274e-06
v 6.0723542123463e-06 0.000101256055098263 9.98400955309255e-06
v 5.71526412342683e-06 0.000101486530740732 9.68060462896139e-06
v 5.32166200907838e-06 0.000101676347733299 9.33333879607603e-06
v 4.91277816576555e-06 0.000101843303660521 8.95719420244672e-06
v 4.47024362363897e-06 0.000102027126937946 8.4565571708785e-06
v 3.98882394253451e-06 0.000102207850446961 7.94698054107042e-06
v 3.49354092276864e-06 0.000102392928733681 7.40950829681959e-06
v 2.99859156366498e-06 0.000102582743836988 6.85066953483049e-06
v 2.49983054983015e-06 0.000102772482958754 6.30120214096513e-06
v 2.09198576913036e-06 0.000102960452001283 5.7280877740438e-06
v 1.67321737121607e-06 0.000103155083994195 5.14108879700812e-06
v 7.17424044068824e-06 0.000100291095070833 -3.01464518153201e-07
v 7.29454177624763e-06 0.000100389666432175 -1.15053955458442e-06
v 7.36394483229925e-06 0.000100501242134763 -2.01495459129998e-06
v 7.37417386521668e-06 0.000100619477551373 -2.88802383340191e-06
v 7.34072694202669e-06 0.000100806365361773 -3.87252707835447e-06
v 7.23116633266157e-06 0.000100984310706943 -4.82779247760962e-06
v 7.04948136565352e-06 0.000101156888283289 -5.74992823731101e-06
v 6.79924741362614e-06 0.000101305626716674 -6.64254756497001e-06
v 6.5042016953934e-06 0.000101396505006793 -7.50349144753415e-06
v 6.17773836196804e-06 0.000101467587447076 -8.24968650930991e-06
v 5.81900419944146e-06 0.000101500447372522 -8.97770462080044e-06
v 5.44720464495019e-06 0.000101494181645262 -9.67157941016951e-06
v 5.03491927317806e-06 0.000101690511159824 -9.45134434641862e-06
v 4.5835973311758e-06 0.000101849146883081 -9.20973602673957e-06
v 4.11659081951252e-06 0.000101988992768678 -8.94380520328733e-06
v 1.2506483023004e-06 0.000103351041742004 4.54646994024816e-06
v 1.12347052936824e-06 0.000103598701915285 3.66178886558384e-06
v 9.96092770901095e-07 0.000103834748592553 2.77809469928193e-06
v 3.63067605190588e-06 0.000102151090689044 -8.53695075398478e-06
v 3.10652015047429e-06 0.000102310760946382 -8.1274643224136e-06
v 8.7624996307726e-07 0.000104049126634636 1.9069180771408e-06
v 8.02515573659751e-07 0.000104235543330521 9.52323731291546e-07
v 2.57779970104389e-06 0.000102476361274309 -7.68918267656147e-06
v 2.06355741632785e-06 0.000102648460718971 -7.22903972350232e-06
v 1.55889359844527e-06 0.000102822051325437 -6.78462787283511e-06
v 1.17061332088248e-06 0.000102998279600531 -6.30573087623632e-06
v 7.93432629047488e-07 0.000103185582285587 -5.81628335304007e-06
v 7.25921252212366e-07 0.000104360991447853 -1.32072051594008e-08
v 6.56087583760328e-07 0.000104380107669653 -9.79739503868313e-07
v 5.69002906882241e-07 0.000104264707492471 -1.92684333307281e-06
v 4.72226627491147e-07 0.00010407394313376 -2.84161370947107e-06
v 4.46676313239301e-07 0.000103851831002936 -3.67166725882421e-06
v 4.35152211852371e-07 0.000103616536627973 -4.50334861868442e-06
v 4.34619447925924e-07 0.00010337862546803 -5.3251751349333e-06
v 6.96681318103571e-06 0.000100185522747172 5.38481744133227e-07
v 7.09117748165173e-06 0.000100240453683826 1.49767015469247e-06
v 7.17258130388341e-06 0.000100303756994174 2.47501510572211e-06
v 7.20882302423697e-06 0.000100372078085871 3.47192344014445e-06
v 7.19182030476054e-06 0.000100439847290138 4.63453696984367e-06
v 7.13726647651527e-06 0.000100531090866376 5.77475874630395e-06
v 7.04337524272608e-06 0.000100640199981325 6.871624089855e-06
v 6.90893736954587e-06 0.000100757460182629 7.88530677135776e-06
v 6.75104100329028e-06 0.000100855316559071 8.72092953819593e-06
v 6.57150366427565e-06 0.00010091493051009 9.52031073464026e-06
v 6.3692765240541e-06 0.000100939744067152 1.03111131603548e-05
v 6.15644554763488e-06 0.000100922837351214 1.10932963905994e-05
v 5.8155289289095e-06 0.000101182988849412 1.07813033535254e-05
v 5.42864202972613e-06 0.00010139290637348 1.04143255295753e-05
v 5.01685486840261e-06 0.000101573850686759 1.00107275734612e-05
v 4.58881456568411e-06 0.000101741484698002 9.5843461616436e-06
v 4.10444703903223e-06 0.000101930958817639 9.05056902987021e-06
v 3.60760043958584e-06 0.000102120102646756 8.49059453415371e-06
v 3.10048978027554e-06 0.000102313145858134 7.90617541732954e-06
v 2.58492799966105e-06 0.000102512389854236 7.29400322179883e-06
v 2.16521633252337e-06 0.000102702413849591 6.69245907618802e-06
v 1.73989388407985e-06 0.000102896070589152 6.08248665151352e-06
v 1.30817695527527e-06 0.000103091010654923 5.46203733544529e-06
v 6.79961602212024e-06 0.000100137855475667 -3.98352735667941e-07
v 6.9506757270745e-06 0.000100184710635453 -1.2480382785134e-06
v 7.05969307189885e-06 0.000100244119517227 -2.10209284084324e-06
v 7.12422387083023e-06 0.000100316977372458 -2.96322065049569e-06
v 7.13926946732817e-06 0.00010040298212167 -3.8412612340283e-06
v 7.11569077133576e-06 0.00010053701038222 -4.8927853849768e-06
v 7.03141019858151e-06 0.000100690067530445 -5.88153390739943e-06
v 6.88401687753555e-06 0.000100841966622061 -6.8064042409178e-06
v 6.67311282811242e-06 0.00010098028465502 -7.69227430965112e-06
v 6.42210977372219e-06 0.000101093605959221 -8.46258207867625e-06
v 6.12833447165592e-06 0.00010117146516288 -9.22021009539926e-06
v 5.80408542148102e-06 0.000101209256973242 -9.95963489363912e-06
v 5.46548230557704e-06 0.00010120434035305 -1.06742916977237e-05
v 8.6733081565714e-07 0.000103283034104078 4.83172817762767e-06
v 5.06734841581688e-06 0.000101429523438932 -1.04235032440976e-05
v 4.62513754688237e-06 0.000101607257949583 -1.01481264653618e-05
v 4.15507870068722e-06 0.000101759485143875 -9.85173439821994e-06
v 3.66940662947767e-06 0.000101902607815734 -9.53306314606936e-06
v 7.53977507726382e-07 0.000103540404314355 3.96947644767541e-06
v 6.30807976834853e-07 0.00010379314956595 3.10520350686692e-06
v 5.07588058308888e-07 0.000104035339169407 2.24300764867874e-06
v 3.13596456532419e-06 0.000102071628902683 -9.10022729280897e-06
v 2.59587469638972e-06 0.000102241413437374 -8.64548046857457e-06
v 3.88694132713855e-07 0.000104258388933313 1.38498616318974e-06
v 2.91498834258495e-07 0.000104461326868044 4.18820547919666e-07
v 2.05795580465609e-06 0.000102415976872481 -8.16911133539996e-06
v 1.52961274869734e-06 0.000102596865365186 -7.6731039929296e-06
v 1.11697348942737e-06 0.000102771177184557 -7.18184918104567e-06
v 7.20038338073196e-07 0.000102952960634276 -6.68552635248266e-06
v 3.39113746779634e-07 0.000103139873323998 -6.18571092673174e-06
v 2.19552759419349e-07 0.00010456671043928 -5.41063489243289e-07
v 1.35793543096193e-07 0.000104503431293361 -1.49532118306338e-06
v 5.3172796168637e-08 0.000104300523889762 -2.42604532335902e-06
v 1.95587810591147e-08 0.000104067107464632 -3.25106199054549e-06
v -3.81623756354661e-09 0.000103821390591572 -4.07001358947384e-06
v -1.78261914644665e-08 0.000103573553439337 -4.88197404086777e-06
v -2.83775818531373e-08 0.000103328153420978 -5.68557189917094e-06
v 6.54688304141154e-06 0.000100089696528799 4.3498302666091e-07
v 6.69618369090844e-06 0.000100104223917665 1.37496854622046e-06
v 6.81089119427297e-06 0.000100124981299702 2.34076543524856e-06
v 6.8892448527078e-06 0.000100152400451592 3.31549617788744e-06
v 6.95021663045595e-06 0.000100193192584643 4.28355361745288e-06
v 6.94800086485589e-06 0.000100231437703647 5.44322370277064e-06
v 6.91108124832276e-06 0.000100284696215327 6.6096866892101e-06
v 6.84075540381618e-06 0.00010034277517817 7.76347216597298e-06
v 6.75998624194684e-06 0.000100410119045109 8.78685946768517e-06
v 6.66115116619526e-06 0.000100494281062946 9.74022310654031e-06
v 6.54078844554204e-06 0.000100551224499008 1.06029356511786e-05
v 6.40935407002159e-06 0.00010056818041192 1.14321541724156e-05
v 6.26405750495772e-06 0.000100556893905152 1.22388405036151e-05
v 5.94829855799335e-06 0.000100839472756905 1.19502068084809e-05
v 5.55897475453449e-06 0.000101075425218037 1.15609786217934e-05
v 5.13134670451043e-06 0.000101276680658073 1.11215012289566e-05
v 4.68617702770016e-06 0.000101457843362481 1.06539419727721e-05
v 4.24360984017363e-06 0.000101633155598764 1.01571829076309e-05
v 3.73060443992727e-06 0.000101833251586227 9.56176987824018e-06
v 3.2002035611113e-06 0.000102034520631738 8.93870333033736e-06
v 2.66505494537166e-06 0.000102237806592857 8.29152429944735e-06
v 2.23084180106856e-06 0.000102425073820149 7.68197581865929e-06
v 1.7894310889353e-06 0.000102621593900161 7.04003241566457e-06
v 1.33738427720637e-06 0.000102819755038018 6.38209577699693e-06
v 8.83231142502156e-07 0.000103014313122774 5.71379220850255e-06
v 6.38126620569403e-06 0.000100079694723734 -4.60663135677172e-07
v 6.52454328806172e-06 0.000100083369902638 -1.30110619091824e-06
v 6.65684270610043e-06 0.000100095177903625 -2.16907215474584e-06
v 6.75550060660459e-06 0.00010011826212879 -3.04305865010326e-06
v 6.81372451550797e-06 0.000100154151912863 -3.90836251975981e-06
v 6.84658356751664e-06 0.00010021037270848 -4.75560996326668e-06
v 6.83587417766885e-06 0.000100299374178813 -5.82108636890192e-06
v 6.77293077910005e-06 0.000100413703037233 -6.86803261113594e-06
v 6.65570597129123e-06 0.000100540971403739 -7.8400842207774e-06
v 6.50281584580268e-06 0.000100651516165892 -8.65599343871086e-06
v 6.30248367250731e-06 0.000100759344156503 -9.45255083502655e-06
v 6.05856961227159e-06 0.000100839715670299 -1.02362592827907e-05
v 5.78754347155754e-06 0.000100879327041295 -1.09998103098292e-05
v 5.50385165862872e-06 0.000100884098554718 -1.17153639773705e-05
v 5.12412329092676e-06 0.000101132422528342 -1.14606848374489e-05
v 4.48743234699329e-07 0.000103201572048292 5.03866016053299e-06
v 3.36055846445975e-07 0.000103453206661708 4.223473260055e-06
v 4.68175178178678e-06 0.000101335306314391 -1.11461648416243e-05
v 4.19759467956227e-06 0.000101506636455369 -1.08069489808513e-05
v 3.69243928657925e-06 0.00010166192475984 -1.04489873216677e-05
v 3.19387916178415e-06 0.000101815597385851 -1.00602200536455e-05
v 2.22536453218086e-07 0.000103713700789625 3.3798729166424e-06
v 1.01347050287102e-07 0.000103972636044969 2.52767808683721e-06
v -2.06673000520692e-08 0.00010422031065868 1.68135025499861e-06
v 2.62915889797275e-06 0.000101997183567233 -9.57337749490525e-06
v 2.05785945436459e-06 0.000102180094235862 -9.06621336719436e-06
v -1.18064490787866e-07 0.000104441275121913 8.51726891908044e-07
v -2.11697560850656e-07 0.000104629248422832 -1.05313283343397e-07
v 1.49978696757528e-06 0.000102363243272611 -8.54847332752605e-06
v 1.05925373378769e-06 0.000102531338943617 -8.06591131686237e-06
v 6.35648258888186e-07 0.000102711446552516 -7.55702612296102e-06
v 2.24897213749865e-07 0.000102896080076653 -7.04288795575455e-06
v -1.65306757976627e-07 0.000103080081138404 -6.53081052626471e-06
v -2.96293375624353e-07 0.000104657386052048 -1.07087942838807e-06
v -3.78737401583842e-07 0.000104488342810259 -2.00765803989903e-06
v -4.35381573541393e-07 0.000104262860859402 -2.82160180393725e-06
v -5.14848082328875e-07 0.000103260302248745 -6.01599920626364e-06
v -4.68786218892679e-07 0.000104011373290587 -3.6386565419128e-06
v -4.95351607012841e-07 0.000103755075824368 -4.45021338256588e-06
v -5.16198170686226e-07 0.000103503065256494 -5.24633945663856e-06
v 6.11685129909113e-06 0.000100070605946817 3.56263340515006e-07
v 6.26475796580877e-06 0.000100063634990308 1.2480287234805e-06
v 6.39488338880438e-06 0.000100053965564182 2.19478012273853e-06
v 6.49691302043984e-06 0.000100045312007273 3.16196760306594e-06
v 6.57984155889289e-06 0.000100043365501494 4.1229588830488e-06
v 6.64301762436111e-06 0.000100048215109994 5.09116758809647e-06
v 6.65282972757755e-06 0.00010005222079147 6.25096484049551e-06
v 6.63929720632666e-06 0.000100068573316462 7.42162278069194e-06
v 6.61194031577708e-06 0.000100089166027156 8.50327070495668e-06
v 6.56996020675971e-06 0.000100100664443762 9.589395733628e-06
v 6.53745867362603e-06 0.000100122169680225 1.06795431431914e-05
v 6.50442891998506e-06 0.000100163042751411 1.16751807225804e-05
v 6.46077855018381e-06 0.000100179451418602 1.25499806238974e-05
v 6.426836982836e-06 0.000100156160364786 1.34139705967809e-05
v 6.13601795943427e-06 0.000100468068356971 1.31492260699603e-05
v 5.74342771235098e-06 0.000100724353299389 1.2762808216561e-05
v 5.29082643843953e-06 0.000100949487863373 1.22844879068526e-05
v 4.81359219475454e-06 0.000101151321168779 1.17629493782558e-05
v 4.34242081858528e-06 0.000101340643136597 1.12159133630801e-05
v 3.85820536439248e-06 0.000101528274117232 1.06511809425787e-05
v 3.30102175101863e-06 0.000101741229419592 9.98637865918071e-06
v 2.7386412467849e-06 0.000101955335222234 9.2867820966501e-06
v 2.28006102640414e-06 0.000102148215411373 8.64014788431615e-06
v 1.82027073494156e-06 0.000102343738266423 7.97983287311784e-06
v 1.35034862044037e-06 0.000102545788659035 7.28439701707726e-06
v 8.82012969797882e-07 0.000102745590105228 6.57233284389529e-06
v 4.40451986148468e-07 0.00010293539526316 5.86769227068202e-06
v 5.94219597442869e-06 0.000100072769370948 -5.11502470739337e-07
v 6.08981144890534e-06 0.000100062482982106 -1.32716419473274e-06
v 6.21188290808261e-06 0.000100048272097832 -2.16462940286936e-06
v 6.32095786419607e-06 0.000100033137202206 -3.04750173528404e-06
v 6.4026285014729e-06 0.000100023672839984 -3.93498189037508e-06
v 6.46300829707374e-06 0.000100027994320622 -4.79463195828833e-06
v 6.50008657384334e-06 0.000100047435647261 -5.64396211722577e-06
v 6.50310195120079e-06 0.000100090631319212 -6.71382445485999e-06
v 6.46068257448846e-06 0.000100155949055227 -7.79612342944705e-06
v 6.3908283774735e-06 0.000100237893106296 -8.74632395391613e-06
v 6.28669957135073e-06 0.000100325640321221 -9.62718004646946e-06
v 6.14879239125989e-06 0.000100414207916886 -1.04703594129148e-05
v 5.98207716491574e-06 0.000100482997289971 -1.12760714408144e-05
v 5.79217705035003e-06 0.000100526552513843 -1.20453589676403e-05
v 4.67123031359503e-10 0.000103113874919629 5.15925036575958e-06
v 5.59447565242025e-06 0.00010053446258326 -1.27957421172386e-05
v 5.22414892320311e-06 0.000100814820719035 -1.25189615005404e-05
v 4.78063656158477e-06 0.000101035203654491 -1.21891057290835e-05
v -9.42826011559203e-08 0.00010335448010247 4.38579768344913e-06
v -2.05493175030474e-07 0.000103600826489457 3.59728758968485e-06
v 4.2780391243921e-06 0.00010122798286791 -1.18031789495549e-05
v 3.74263536343171e-06 0.000101403109834833 -1.13882708241152e-05
v 3.21037530018925e-06 0.000101570860383003 -1.09509124213656e-05
v 2.66903481931563e-06 0.000101739757068189 -1.04982218277802e-05
v -3.21505340433613e-07 0.000103860659663761 2.76987513195333e-06
v -4.40251643908548e-07 0.000104118134940845 1.93724794871894e-06
v -5.49091696221741e-07 0.000104358434410268 1.12287239356725e-06
v 2.06204083160239e-06 0.000101934597421777 -9.95743186156758e-06
v 1.46908835423521e-06 0.000102126171583215 -9.40386579419391e-06
v -6.49070386023328e-07 0.000104564748997774 3.07134580821296e-07
v -7.53521211745733e-07 0.00010468693579806 -6.46147368923283e-07
v 9.96050353349849e-07 0.000102295497112087 -8.90472732938613e-06
v 5.45264898082167e-07 0.00010246782386843 -8.40511614504604e-06
v 1.08763298330066e-07 0.000102648959019073 -7.8833059640209e-06
v -3.03977883412434e-07 0.00010283065489435 -7.35747679965862e-06
v -6.70169672374332e-07 0.000103007689957646 -6.83620494540631e-06
v -8.29807419858869e-07 0.000104594351427212 -1.59451931351338e-06
v -8.8448303937395e-07 0.000104396304437077 -2.40940215122549e-06
v -1.02269473651532e-06 0.00010317859251687 -6.31505945234623e-06
v -9.35980703003581e-07 0.000104161034536711 -3.20774561003371e-06
v -1.01584728198666e-06 0.000103414711036787 -5.56699974404314e-06
v -9.75963952281014e-07 0.000103908637943255 -4.0148374192015e-06
v -1.00511819709055e-06 0.00010365588684443 -4.80840250303966e-06
v 5.66399804718177e-06 0.000100076338758484 2.72718580177667e-07
v 5.82175945545368e-06 0.000100066544590518 1.1446732189605e-06
v 5.95822268936674e-06 0.000100048751700274 2.03378476351082e-06
v 6.07755755665684e-06 0.00010002371810773 2.98442080736728e-06
v 6.17007853465236e-06 9.99957025379559e-05 3.93567442097053e-06
v 6.24311728877981e-06 9.99655226298947e-05 4.91204399280897e-06
v 6.30600981090252e-06 9.99383286039652e-05 5.89100933631665e-06
v 6.33300382756184e-06 9.99108599856581e-05 7.05109396449509e-06
v 6.3447821580718e-06 9.98911026495993e-05 8.13025303349743e-06
v 6.34719125412169e-06 9.98671994655983e-05 9.22982197264401e-06
v 6.35746036356709e-06 9.98405386269118e-05 1.03408932612092e-05
v 6.38275124380421e-06 9.9801814888547e-05 1.14977788973307e-05
v 6.45261409180895e-06 9.97690994759105e-05 1.26178115802733e-05
v 6.55335999829835e-06 9.97594238664239e-05 1.36563209906795e-05
v 6.66395713115793e-06 9.97397657385963e-05 1.46039504698269e-05
v 6.44217619532602e-06 0.000100046637405669 1.44172812601423e-05
v 6.01770128237445e-06 0.00010033952491087 1.40162783586536e-05
v 5.52391150580483e-06 0.000100590991311449 1.34962354246655e-05
v 4.98275481244974e-06 0.00010082155731189 1.2908962964327e-05
v 4.45771648063564e-06 0.000101031825596585 1.2301652698728e-05
v 3.92747233378772e-06 0.000101237656127892 1.16699108356172e-05
v 3.39907562095987e-06 0.000101442752312493 1.10213425743086e-05
v 2.80015800143486e-06 0.000101671455720836 1.02679401415729e-05
v 2.30948163545973e-06 0.000101872415769632 9.58033823056454e-06
v 1.82252359334595e-06 0.000102076683557094 8.8697080354287e-06
v 1.3468962683812e-06 0.000102279397654385 8.1490421880879e-06
v 8.63343668485362e-07 0.000102483218982156 7.398818926085e-06
v 4.10486806593336e-07 0.000102673094586876 6.67003506776305e-06
v -3.51198528343584e-08 0.000102854163289257 5.93763959473504e-06
v 5.48922411063645e-06 0.00010007710421942 -5.69601761368794e-07
v 5.63368891121409e-06 0.000100067523846364 -1.35447288646644e-06
v 5.76081576799663e-06 0.000100049348389102 -2.16786447510449e-06
v 5.86625733592006e-06 0.00010002390035476 -2.99608229936007e-06
v 5.95915647176601e-06 9.99921387211654e-05 -3.88112668033794e-06
v 6.02468690836564e-06 9.99604549439672e-05 -4.75754973836119e-06
v 6.07373005661183e-06 9.99325534437892e-05 -5.64188466881878e-06
v 6.11620692940798e-06 9.9918158388306e-05 -6.50457966651395e-06
v 6.14002672445225e-06 9.99201072447726e-05 -7.56619780609396e-06
v 6.12555115134823e-06 9.99333158718037e-05 -8.56146510389881e-06
v 6.08803934449689e-06 9.99558077753539e-05 -9.57214619890964e-06
v 6.04463700577535e-06 9.99984143550491e-05 -1.05467741970425e-05
v 5.99064142241377e-06 0.000100062531785439 -1.14858416441775e-05
v 5.9220030085422e-06 0.0001001125915513 -1.23179809527855e-05
v 5.8521725986168e-06 0.000100140763907565 -1.31277074513677e-05
v -4.66259019668056e-07 0.000103019428961801 5.21665869620834e-06
v 5.78957306575674e-06 0.000100152751450633 -1.39017802113538e-05
v -5.50771309688334e-07 0.0001032443149478 4.48060921362519e-06
v 5.42088356965471e-06 0.000100462596232964 -1.36375640729587e-05
v 4.94681997441132e-06 0.000100711173646201 -1.32645633478679e-05
v 4.419454634009e-06 0.000100922552439832 -1.28336170931875e-05
v -6.47690772412286e-07 0.000103478043154375 3.72332954960693e-06
v -7.53887166205668e-07 0.000103716157334849 2.95845151117217e-06
v 3.82976216968421e-06 0.000101124554524927 -1.23479957170332e-05
v 3.24309801023455e-06 0.000101314672759253 -1.18468055922601e-05
v 2.64981293278959e-06 0.000101502792770901 -1.13310669668e-05
v 2.07179203595165e-06 0.000101686788721699 -1.08182974589718e-05
v -8.67039779486593e-07 0.000103968285081943 2.14892556571731e-06
v -9.83640299118171e-07 0.000104206831608022 1.35584102010737e-06
v -1.09812643223008e-06 0.000104426406377021 5.52444555443428e-07
v 1.43513485961009e-06 0.000101889957939796 -1.02311100281489e-05
v 9.23388630059136e-07 0.000102061209872851 -9.71836135850603e-06
v -1.20289774089724e-06 0.000104580561758063 -2.47523419017675e-07
v -1.29060499813979e-06 0.000104581771638439 -1.19245571085404e-06
v 4.38199168161018e-07 0.000102233253609693 -9.20399727441686e-06
v -1.14552207270888e-08 0.000102404805123578 -8.69216930791052e-06
v -4.50502152255723e-07 0.000102582597298001 -8.15947040327498e-06
v -8.37851009775094e-07 0.000102754143288494 -7.63876030874915e-06
v -1.2046414685152e-06 0.000102924474485319 -7.11058955646439e-06
v -1.34749138706134e-06 0.000104442511362241 -2.0042291068989e-06
v -1.4020836182062e-06 0.000104240064960176 -2.80409328503972e-06
v -1.55081289003332e-06 0.000103085379974521 -6.58371095485588e-06
v -1.54209121666548e-06 0.000103309617917691 -5.86271931488982e-06
v -1.44987591937176e-06 0.000104014930671796 -3.58235431691737e-06
v -1.52300072412633e-06 0.00010353976007032 -5.12303504837686e-06
v -1.49330148244588e-06 0.000103772838043815 -4.37406938459064e-06
v 5.01708278434305e-06 0.000100079146997487 -6.2126092475187e-07
v 5.19932715916806e-06 0.000100082999263267 1.7814615135033e-07
v 5.36386078908002e-06 0.00010007697854914 1.02002231806795e-06
v 5.51039018336568e-06 0.000100061018052237 1.89275867913173e-06
v 5.63843059940183e-06 0.000100035399205617 2.79205606348832e-06
v 5.74634134991135e-06 0.000100001816419464 3.72282357626254e-06
v 5.83151742768406e-06 9.995983275658e-05 4.68171225436994e-06
v 5.90041749314232e-06 9.99109479583904e-05 5.66945094244367e-06
v 5.96366778498959e-06 9.98573277385206e-05 6.68424280700756e-06
v 6.00433649505729e-06 9.9804496634242e-05 7.74586329580829e-06
v 6.03064648316522e-06 9.97474109867948e-05 8.83287278707175e-06
v 6.0619110294216e-06 9.9685100359063e-05 9.94565881336086e-06
v 6.1175134705254e-06 9.96148797666202e-05 1.10869997739622e-05
v 6.21623786942196e-06 9.95326802058705e-05 1.22573939208235e-05
v 6.3804306927646e-06 9.94304298808662e-05 1.34458456829913e-05
v 6.6439019599687e-06 9.93117087266415e-05 1.46085510910763e-05
v 6.98530324460953e-06 9.92637398326993e-05 1.55427657918444e-05
v 6.96107502549176e-06 9.95032999499298e-05 1.57626156291527e-05
v 6.48900864223338e-06 9.98677404407231e-05 1.5368651428401e-05
v 5.85759985299601e-06 0.000100193685437443 1.47476173013185e-05
v 5.20530799433065e-06 0.000100471372606652 1.40685641391361e-05
v 4.5737134838322e-06 0.00010071860543062 1.33713281115644e-05
v 3.97953264135054e-06 0.000100948488645737 1.26668077116411e-05
v 3.41216176461691e-06 0.000101171639382774 1.1951373343741e-05
v 2.85710969952309e-06 0.000101392380127331 1.12226740442061e-05
v 2.31886662544838e-06 0.000101607630614682 1.04784442586328e-05
v 1.80733497596122e-06 0.0001018208650881 9.72158513588803e-06
v 1.31371710779834e-06 0.000102029902899215 8.95835649168754e-06
v 8.32769423244441e-07 0.00010223198195987 8.19373733406234e-06
v 3.66060025192046e-07 0.000102423237270487 7.43485906437583e-06
v -8.64254103357924e-08 0.000102602657140466 6.68522373423092e-06
v -5.24750325174214e-07 0.000102766926601949 5.95310080834077e-06
v -9.4565438287726e-07 0.000102910987533315 5.25249063639573e-06
v 5.16700141627131e-06 0.000100073789030505 -1.37766407366428e-06
v 5.29551338084312e-06 0.000100058770735579 -2.16447914883658e-06
v 5.40599156854792e-06 0.000100034326558571 -2.97470918954089e-06
v 5.49822901017998e-06 0.000100001105422816 -3.8056891758765e-06
v 5.57310279670658e-06 9.99607653433584e-05 -4.66240719958791e-06
v 5.62735064334118e-06 9.99139417872818e-05 -5.54422300836637e-06
v 5.67091220563258e-06 9.98646495360528e-05 -6.4456924323691e-06
v 5.7161388030772e-06 9.98191333966963e-05 -7.35101769276144e-06
v 5.75352428107773e-06 9.97819211284364e-05 -8.29708363230938e-06
v 5.76693382306521e-06 9.9748899090483e-05 -9.29036358562861e-06
v 5.77300360846067e-06 9.97220617651028e-05 -1.03196056411277e-05
v 5.79332393225416e-06 9.97043462552131e-05 -1.13694161217591e-05
v 5.84425360627956e-06 9.9696460273541e-05 -1.24054701991196e-05
v 5.92151214896989e-06 9.97002956719893e-05 -1.33497550156032e-05
v 6.02689718097704e-06 9.97085208582751e-05 -1.42178891359204e-05
v 6.11812876404409e-06 9.97326226633542e-05 -1.4970216648562e-05
v -1.0149023802306e-06 0.000103122829034981 4.54067226019121e-06
v 5.79264188940842e-06 0.000100050836604422 -1.48002619959141e-05
v -1.10188510203138e-06 0.000103340618313437 3.81027550392445e-06
v 5.2504509913437e-06 0.000100334200693574 -1.44044874137528e-05
v 4.63129608457511e-06 0.000100586059674703 -1.38853857327465e-05
v 3.96492286963516e-06 0.000100825452964239 -1.33078896696692e-05
v -1.19918310919671e-06 0.000103564393244612 3.06611253780169e-06
v -1.30463803003917e-06 0.000103791382659683 2.3111382342067e-06
v 3.2879622085749e-06 0.000101054328418077 -1.27111858729774e-05
v 2.63196102821054e-06 0.000101268375566731 -1.21288807085174e-05
v 2.0037988228077e-06 0.000101468750865838 -1.15677554336268e-05
v 1.40260263108731e-06 0.000101659139702257 -1.10212476123374e-05
v -1.41606608642882e-06 0.000104015948223625 1.5433297191984e-06
v -1.5339688387894e-06 0.000104224849802705 7.65200871724648e-07
v -1.65236511757111e-06 0.000104389200574699 -2.21564905129387e-08
v 8.40824003311323e-07 0.000101835960833214 -1.04889667705737e-05
v 3.21494843698463e-07 0.00010200588656335 -9.96840662746934e-06
v -1.74615209345048e-06 0.000104444126536334 -8.26232074527516e-07
v -1.8091970824144e-06 0.00010438126273329 -1.6235193947825e-06
v -1.59800114888366e-07 0.00010217289949522 -9.45158652583306e-06
v -6.0614647841506e-07 0.000102339334504696 -8.93269582147985e-06
v -1.01904547149658e-06 0.000102505084528692 -8.40937949709336e-06
v -1.40099392362513e-06 0.000102669891438576 -7.88176987148959e-06
v -1.75747451327557e-06 0.000102831092005681 -7.3504637306985e-06
v -2.09887277845315e-06 0.000102982349246077 -6.81853830919625e-06
v -1.86889780841191e-06 0.000104237320093377 -2.41104636560357e-06
v -1.9266934660252e-06 0.000104049581541621 -3.18554400653076e-06
v -2.08676436171415e-06 0.000103191632099524 -6.13073184226678e-06
v -2.06146903805201e-06 0.00010340569415327 -5.42055441904391e-06
v -1.97878934776651e-06 0.000103840727845716 -3.94682962017709e-06
v -2.02487738275563e-06 0.00010362343848479 -4.69180866209203e-06
v 4.63936089198147e-06 0.000100081936029245 -1.1028508342643e-06
v 4.67996528510324e-06 0.000100087426036661 -1.6095341892626e-07
v 4.86320955187265e-06 0.000100086150220768 6.86274484082345e-07
v 5.02779454192088e-06 0.000100075419991584 1.55758658679127e-06
v 5.17211676993868e-06 0.00010005467485589 2.44660365949435e-06
v 5.29849729193847e-06 0.000100023654162556 3.38795400114058e-06
v 5.40242359546647e-06 9.99838754914602e-05 4.32752407599801e-06
v 5.48692117865781e-06 9.99329612848954e-05 5.303420132202e-06
v 5.55793193081379e-06 9.98705288761475e-05 6.30629632349837e-06
v 5.62083738468967e-06 9.97930744148534e-05 7.44707832969672e-06
v 5.66442207064073e-06 9.97166323308574e-05 8.50398624758443e-06
v 5.70587581908313e-06 9.96299750047918e-05 9.60365494406614e-06
v 5.76702511362915e-06 9.95336678355079e-05 1.073424651945e-05
v 5.87442845445213e-06 9.94210680976957e-05 1.19295016613639e-05
v 6.05170143324405e-06 9.92865119668673e-05 1.31429851202201e-05
v 6.37265954012649e-06 9.91179342260171e-05 1.44152510416591e-05
v 6.94278461829528e-06 9.89486069283214e-05 1.57626678565769e-05
v 7.59818834736291e-06 9.88717448213957e-05 1.70172861034103e-05
v 7.35059255880047e-06 9.9168848534412e-05 1.69189950734913e-05
v 6.42010051391853e-06 9.97073903172958e-05 1.60465338116421e-05
v 5.52641528402885e-06 0.000100098950746528 1.5212983915117e-05
v 4.72809509072194e-06 0.000100402223628604 1.44165986852717e-05
v 4.05538875553905e-06 0.000100654290715407 1.36610556777578e-05
v 3.44505242146054e-06 0.000100892884556475 1.28996457963019e-05
v 2.87782572506091e-06 0.00010112582872743 1.2132289514085e-05
v 2.25434838047185e-06 0.000101380760309402 1.12539636545686e-05
v 1.72196519947846e-06 0.000101601951791867 1.045420730367e-05
v 1.21259460916248e-06 0.000101818063552583 9.648657566113e-06
v 7.23844694405403e-07 0.0001020231505797 8.85299821568373e-06
v 2.35753578493152e-07 0.000102221712856313 8.04035574057115e-06
v -2.2786448389974e-07 0.000102399794585958 7.2626481565396e-06
v -6.83874627200829e-07 0.000102564035654769 6.49329351020847e-06
v -1.12972731221381e-06 0.000102710873588472 5.74134181227281e-06
v -1.45688807199319e-06 0.000102902853787785 4.87993756379866e-06
v 4.77820626677782e-06 0.000100070804253083 -1.90888383805354e-06
v 4.90038904757609e-06 0.00010005082998521 -2.72594622824966e-06
v 5.00416303559293e-06 0.00010002174521585 -3.55110314684232e-06
v 5.09179275373091e-06 9.9982881002267e-05 -4.4218898343221e-06
v 5.16118746171899e-06 9.99367945355506e-05 -5.28240626058501e-06
v 5.21447120975717e-06 9.98810898835628e-05 -6.17672984912601e-06
v 5.25844900770571e-06 9.98164537434058e-05 -7.09418095504674e-06
v 5.31279190136039e-06 9.97392002530528e-05 -8.1463513974627e-06
v 5.35462017154014e-06 9.96703666615269e-05 -9.09458233181291e-06
v 5.39482782838805e-06 9.95988062586802e-05 -1.00994662493484e-05
v 5.45582214731455e-06 9.952727366889e-05 -1.11494430338663e-05
v 5.57110681557112e-06 9.94539022709062e-05 -1.22771214708946e-05
v 5.76064813633192e-06 9.93815794248214e-05 -1.34219551113993e-05
v 6.37054526956864e-06 9.9442728351791e-05 -1.60407251916388e-05
v 6.04266491765832e-06 9.93274267582051e-05 -1.45392928307841e-05
v 6.33573119606207e-06 9.93067634848762e-05 -1.55031998959752e-05
v -1.54238938680379e-06 0.000103117876570518 4.12426101743727e-06
v 5.81295857340335e-06 9.98155747484269e-05 -1.56434769056853e-05
v -1.63314272002411e-06 0.000103333856305461 3.36816841478335e-06
v 5.04742601735057e-06 0.000100161905796574 -1.50047163092287e-05
v 4.22595552335585e-06 0.000100483075959436 -1.42808106898334e-05
v 3.41163933113291e-06 0.000100773351821243 -1.35669132034455e-05
v -1.73081982728724e-06 0.000103548650682272 2.61509018157569e-06
v -1.84092102372701e-06 0.000103766250215185 1.83010401272182e-06
v 2.67764850453198e-06 0.000101019868966452 -1.29259350428494e-05
v 1.99089356670181e-06 0.000101239959731384 -1.23285324282585e-05
v 1.35369304705932e-06 0.00010144002578635 -1.17648079794408e-05
v 6.69992869129385e-07 0.000101647279293544 -1.11467114459575e-05
v -1.95212019608004e-06 0.000103962528675734 1.06820750493303e-06
v -2.07024968613214e-06 0.000104126805107607 2.90711931303026e-07
v -2.17938288058573e-06 0.000104218999618478 -4.92734905781149e-07
v 1.15141592599138e-07 0.000101814005293457 -1.06214765965339e-05
v -4.01455434847346e-07 0.0001019773873274 -1.00962627560719e-05
v -2.27161799074336e-06 0.000104214087862573 -1.39499835069439e-06
v -2.33968462964451e-06 0.000104127422513252 -2.15898666285606e-06
v -8.74495101468016e-07 0.000102137821468647 -9.57284368136264e-06
v -1.32604065098368e-06 0.000102304352050541 -9.01983377025073e-06
v -1.72945191616185e-06 0.000102463320152765 -8.48079805176828e-06
v -2.10616685022048e-06 0.000102622606069927 -7.9268327854672e-06
v -2.45698874405572e-06 0.000102776411111486 -7.36396096089708e-06
v -2.64548473478715e-06 0.000102988851026151 -6.6101420848061e-06
v -2.40614188652553e-06 0.000103985049248969 -2.92592907163953e-06
v -2.470178822211e-06 0.000103810000367222 -3.67997980051614e-06
v -2.61938825329315e-06 0.000103197652309884 -5.90306049821492e-06
v -2.57891650982519e-06 0.000103406035423795 -5.17957443108231e-06
v -2.52736353810035e-06 0.0001036094680689 -4.45026102117183e-06
v 4.27412111758045e-06 0.000100079546043138 -1.60269637930735e-06
v 4.32088899169618e-06 0.00010008912603793 -6.46343130315109e-07
v 4.3640326223714e-06 0.000100091358983028 3.14197217779035e-07
v 4.53530313702331e-06 0.000100084964764402 1.19059050728253e-06
v 4.6956782069495e-06 0.000100069167224493 2.07724736530078e-06
v 4.83571947914194e-06 0.000100043307279053 3.00610453532018e-06
v 4.95670230145004e-06 0.000100008238420292 3.95783231547506e-06
v 5.05495932510173e-06 9.99629962099611e-05 4.9125831069514e-06
v 5.14052757519882e-06 9.99043424957417e-05 5.89644016509298e-06
v 5.21316036213104e-06 9.9826541804049e-05 7.01437534524651e-06
v 5.27023049201652e-06 9.9737470236035e-05 8.1656515822958e-06
v 5.31812184048201e-06 9.96446851231276e-05 9.23605658515541e-06
v 5.38012436266302e-06 9.95376413087069e-05 1.03451020589929e-05
v 5.47331958429799e-06 9.94129257800243e-05 1.15179487555706e-05
v 5.63330906663575e-06 9.92670263690785e-05 1.27392977631278e-05
v 5.90440830619838e-06 9.90901016168598e-05 1.39986345234549e-05
v 6.4069789205823e-06 9.88769564322183e-05 1.5345056418011e-05
v 7.33723006275868e-06 9.86678286746593e-05 1.69391273953642e-05
v 9.43851515088804e-06 9.81246604072966e-05 1.92756587472624e-05
v 7.1084791677789e-06 9.91545364692409e-05 1.71635506962408e-05
v 5.80964704232251e-06 9.97509476461447e-05 1.61714340659256e-05
v 4.85017064588266e-06 0.00010011106200352 1.53543120948581e-05
v 4.0761906599129e-06 0.00010038059273411 1.45779045778335e-05
v 3.42772526512746e-06 0.000100624687553202 1.38026043118442e-05
v 2.84438364559808e-06 0.000100869686642777 1.2999656055725e-05
v 2.21948300583959e-06 0.000101139127568263 1.20850462251645e-05
v 1.62363663002502e-06 0.000101396876068133 1.11574084404704e-05
v 1.10304130824529e-06 0.000101618033165567 1.03208033003719e-05
v 6.06694397688557e-07 0.000101828928258543 9.49047789277105e-06
v 1.12669135776706e-07 0.000102030006974762 8.65257266938109e-06
v -3.68014357714433e-07 0.000102214325519265 7.82558548973309e-06
v -8.32010471488092e-07 0.000102376842899085 7.03164019330974e-06
v -1.95582338304284e-06 0.000102889560313981 4.47504543915841e-06
v -1.28341206362994e-06 0.000102526063107375 6.24197142164717e-06
v -1.63146871918467e-06 0.000102710928091494 5.35671786187454e-06
v 4.39306437805686e-06 0.000100062962597807 -2.43766301289526e-06
v 4.50514516184188e-06 0.000100037892755386 -3.26932357904681e-06
v 4.59938113250746e-06 0.000100003482375537 -4.13259315338311e-06
v 4.67886598417552e-06 9.9961001504597e-05 -5.01107224306904e-06
v 4.74164170229564e-06 9.99101154607741e-05 -5.88368629772996e-06
v 4.79743324675642e-06 9.98472821069533e-05 -6.7810832626078e-06
v 4.85099759537281e-06 9.97655567533186e-05 -7.81265366936661e-06
v 4.89962789583683e-06 9.96746045636958e-05 -8.87654916083605e-06
v 4.95253370163946e-06 9.95852627477173e-05 -9.8451400541666e-06
v 5.02945324959441e-06 9.94853572876322e-05 -1.08631690999311e-05
v 5.15480243578076e-06 9.93735329370581e-05 -1.1962715539679e-05
v 5.3738789481601e-06 9.92517725918207e-05 -1.3132302653621e-05
v 5.72793085786675e-06 9.91160313329041e-05 -1.43666040171117e-05
v 6.743283110691e-06 9.90639072997741e-05 -1.71389846804549e-05
v 6.98804925615883e-06 9.88234368029472e-05 -1.71519908872322e-05
v 6.29679044877292e-06 9.89725065492924e-05 -1.57401117978861e-05
v -2.05824276126716e-06 0.000103095431243447 3.69526701808674e-06
v 5.61296555587626e-06 9.96566495504359e-05 -1.61036584777106e-05
v -2.15328236351351e-06 0.000103299385403937 2.92914021672291e-06
v 4.51784061868561e-06 0.000100122720792928 -1.51551552086647e-05
v 3.56081328784363e-06 0.000100484059175172 -1.43499133121233e-05
v 2.71411206227732e-06 0.000100776515768574 -1.36516517090677e-05
v -2.26067199322166e-06 0.000103501567213173 2.14577012932143e-06
v -2.37237321779105e-06 0.000103690616672533 1.36154943379628e-06
v 1.96274316290081e-06 0.00010101741438799 -1.30383465419772e-05
v 1.27693692601395e-06 0.000101230856485368 -1.24612941085106e-05
v 5.55775410165943e-07 0.000101444521443079 -1.18432212677113e-05
v -1.13356770432874e-07 0.000101636780658806 -1.12332699008032e-05
v -2.48765049020119e-06 0.000103846494359506 5.9863116768009e-07
v -2.59907500326639e-06 0.000103955632886634 -1.70039763297401e-07
v -2.71141642466619e-06 0.000103999011058299 -1.05141762142842e-06
v -6.60402720822345e-07 0.000101792362436626 -1.07111294502734e-05
v -1.16030606028712e-06 0.000101946716261152 -1.01816933912747e-05
v -2.80822533903815e-06 0.000103956413637306 -1.93577464746833e-06
v -2.88693832145643e-06 0.000103860080890208 -2.68419758689724e-06
v -1.63501987611326e-06 0.000102105218046834 -9.62719544676185e-06
v -2.06758625136303e-06 0.000102264247403068 -9.05645659970247e-06
v -2.45992917974598e-06 0.000102416398737911 -8.49340679348251e-06
v -2.81804435132597e-06 0.000102568638004849 -7.90944245135703e-06
v -3.02436452897118e-06 0.000102774907347516 -7.15728526994873e-06
v -3.18306208133253e-06 0.000102974396082052 -6.38788085686189e-06
v -2.95911902160735e-06 0.000103724845242271 -3.42975255036545e-06
v -3.03026720849132e-06 0.000103556280395453 -4.19132124084521e-06
v -3.14732689178343e-06 0.00010317473281855 -5.67021572365927e-06
v -3.09102461874197e-06 0.000103368801974582 -4.9467509388676e-06
v 3.90821377498333e-06 0.000100072357145781 -2.10705583004315e-06
v 3.95874275412184e-06 0.000100086903169805 -1.14597027955717e-06
v 4.00726367334818e-06 0.00010009315818603 -1.76685909305123e-07
v 4.05325442329604e-06 0.000100091020919175 7.92095166887453e-07
v 4.2162375224091e-06 0.000100079539137848 1.68495944997207e-06
v 4.3583838592551e-06 0.000100058530517059 2.6063197828361e-06
v 4.49181061834712e-06 0.000100028590461512 3.54780849483837e-06
v 4.61417987496978e-06 9.99889406870045e-05 4.50358343532381e-06
v 4.70921398619109e-06 9.99372083403201e-05 5.46789123568322e-06
v 4.78664254208007e-06 9.98661679068002e-05 6.56270689904127e-06
v 4.8538034513714e-06 9.97817982865339e-05 7.69309208232857e-06
v 4.91717023375502e-06 9.96839693113362e-05 8.84924882065503e-06
v 4.97432916762319e-06 9.95801872533295e-05 9.93055781980922e-06
v 5.04523580640744e-06 9.94574081072982e-05 1.10689872263075e-05
v 5.16961981642003e-06 9.9315114530848e-05 1.22564300409382e-05
v 5.38265209442408e-06 9.91496122737481e-05 1.34833152657737e-05
v 5.71737127776541e-06 9.89596067278382e-05 1.47311762855406e-05
v 6.30201152999404e-06 9.87568876184171e-05 1.60053758638883e-05
v 7.01160741711379e-06 9.86618346513987e-05 1.71005012132101e-05
v 7.0233881726558e-06 9.88681325986978e-05 1.73337209848502e-05
v 5.87793903516934e-06 9.94052568728903e-05 1.67888595554405e-05
v 4.86538289570513e-06 9.98387099731577e-05 1.61373217089865e-05
v 4.02484745267499e-06 0.000100118559901817 1.54349480321389e-05
v 3.34752771938633e-06 0.000100367089928995 1.46555318657953e-05
v 2.7597849840167e-06 0.000100618648399531 1.38366265753415e-05
v 2.13817513337827e-06 0.000100900171112889 1.28965331037207e-05
v 1.54571821400429e-06 0.000101175370227851 1.19303496883879e-05
v 9.82757741983882e-07 0.000101433138860886 1.09662753517821e-05
v 4.79923400510386e-07 0.00010164940925784 1.01074879144977e-05
v -2.29707891632239e-08 0.00010185224800241 9.25203280315313e-06
v -5.09046963384013e-07 0.000102039512427703 8.40104696339981e-06
v -9.74734336794518e-07 0.000102209409564391 7.56172448196948e-06
v -1.43013683175798e-06 0.000102358751492664 6.74744663949507e-06
v -2.4524284930824e-06 0.000102867595048129 4.05302251382375e-06
v -2.13390745789213e-06 0.000102704609530303 4.94589566186013e-06
v -1.79270065902821e-06 0.000102534498103417 5.84802571036628e-06
v 4.01208908002947e-06 0.000100050537262265 -2.95710392718059e-06
v 4.09890225855927e-06 0.000100019987895737 -3.82202592674902e-06
v 4.18254686301104e-06 9.99817364397719e-05 -4.69591501514743e-06
v 4.26143375859549e-06 9.99353182557207e-05 -5.57485734641919e-06
v 4.32113534805392e-06 9.98785728454456e-05 -6.45424001105774e-06
v 4.37122993081369e-06 9.98028289914776e-05 -7.46000446268786e-06
v 4.42385832518483e-06 9.97152496811558e-05 -8.49938815297493e-06
v 4.48601614852221e-06 9.96157920712015e-05 -9.56531874338536e-06
v 4.5599583810745e-06 9.95137531182666e-05 -1.0548911581783e-05
v 4.66989675932474e-06 9.93937019097477e-05 -1.16020608755128e-05
v 4.86795274687259e-06 9.92555075543901e-05 -1.27266309021745e-05
v 5.202984544144e-06 9.90943609619519e-05 -1.39304272744705e-05
v 5.73434385350444e-06 9.89009195638982e-05 -1.52531418625624e-05
v 6.30884376794785e-06 9.90989422307833e-05 -1.70520344989447e-05
v 8.9322834790692e-06 9.80437016657135e-05 -1.96833067304316e-05
v 6.71491978741899e-06 9.86823276733099e-05 -1.6936524780628e-05
v -2.56437250727848e-06 0.000103057844102236 3.26069222491653e-06
v 4.82470032178272e-06 9.97399684750462e-05 -1.58713370193372e-05
v -2.68323618364122e-06 0.00010324152344455 2.46852952760935e-06
v 3.70412455178283e-06 0.000100177353645207 -1.50230421047172e-05
v 2.75144599823724e-06 0.000100519831437257 -1.43123818065598e-05
v 1.91846421456871e-06 0.000100797784964965 -1.36794506560379e-05
v -2.7955388593304e-06 0.000103416809652105 1.6808370998567e-06
v -2.90304580664514e-06 0.000103572324009128 9.03537268710787e-07
v 1.17594549273244e-06 0.000101027659065549 -1.31067189019949e-05
v 4.09647501080213e-07 0.000101248949244528 -1.25006639091727e-05
v -2.98886896057226e-07 0.000101445123054243 -1.18952582225386e-05
v -9.39767062168594e-07 0.000101622946301372 -1.12860371399277e-05
v -3.01853128616262e-06 0.000103685876697596 1.44215688060902e-07
v -3.14944725433919e-06 0.000103753618314751 -7.1865080048428e-07
v -3.26261934724289e-06 0.000103756807663808 -1.59079603362962e-06
v -1.46722684381892e-06 0.000101767792837248 -1.07592841422759e-05
v -1.96692124425998e-06 0.000101914580779802 -1.02119747850216e-05
v -3.3595094822492e-06 0.000103696681108408 -2.45692002891739e-06
v -3.44543494723749e-06 0.000103597049021632 -3.19325930054111e-06
v -2.41874810194607e-06 0.000102065804425261 -9.63647982797126e-06
v -2.82011433380777e-06 0.000102218578570004 -9.04202758822221e-06
v -3.18847194162961e-06 0.000102364925117288 -8.44884375831814e-06
v -3.41239846177599e-06 0.000102561525555011 -7.70201128596587e-06
v -3.58798762611884e-06 0.000102755215839682 -6.9326253801126e-06
v -3.71611062899824e-06 0.000102938807573985 -6.15609775424672e-06
v -3.53607187325475e-06 0.00010346007348742 -3.9421741051094e-06
v -3.61027580805278e-06 0.000103300136327451 -4.69380114636825e-06
v -3.66531040866986e-06 0.000103125008203899 -5.43606526397048e-06
v 3.53728834893614e-06 0.000100061295670168 -2.6121845204597e-06
v 3.59834955471068e-06 0.000100080725899029 -1.64752264914114e-06
v 3.6523026719458e-06 0.000100091454378799 -6.78992378140852e-07
v 3.7010431043257e-06 0.000100093745573071 2.93582996999005e-07
v 3.74253917571006e-06 0.000100087184352852 1.26999582468677e-06
v 3.88176828052378e-06 0.00010007081498923 2.19105452947772e-06
v 4.0188020865737e-06 0.000100045497490517 3.12066717841738e-06
v 4.14725800903356e-06 0.000100010905565879 4.06347992865853e-06
v 4.26664110048385e-06 9.99648074843798e-05 5.02116918680604e-06
v 4.35408128159279e-06 9.99008891551527e-05 6.09744843602668e-06
v 4.42592494213969e-06 9.98248609245709e-05 7.2006476073967e-06
v 4.49088320310516e-06 9.97343788202915e-05 8.33276800917727e-06
v 4.55588584869867e-06 9.96293690527872e-05 9.49604051140547e-06
v 4.60728672561191e-06 9.95165978687053e-05 1.05966782189464e-05
v 4.69325534976215e-06 9.93851605342787e-05 1.17357532328098e-05
v 4.82904609857346e-06 9.92355349317571e-05 1.29063253150114e-05
v 5.03059659985253e-06 9.90704498547613e-05 1.40770921849324e-05
v 5.34454357638209e-06 9.8895353487477e-05 1.52073887320157e-05
v 5.6261309319899e-06 9.87634575467599e-05 1.61360228334569e-05
v 5.20659776193615e-06 9.91806301783735e-05 1.68258892176854e-05
v 5.69426866926032e-06 9.88428840386851e-05 1.67360641710094e-05
v 4.48997075381441e-06 9.95734849137224e-05 1.66082909135119e-05
v 3.76113716392616e-06 9.98629372857878e-05 1.61617903476829e-05
v 3.13853619373291e-06 0.000100105466755829 1.54749439253302e-05
v 2.59518865141598e-06 0.000100367495156196 1.46463593604198e-05
v 2.0049005898634e-06 0.000100664864629318 1.36775882762283e-05
v 1.43336174136206e-06 0.000100957281846189 1.26807972156825e-05
v 8.77493859133972e-07 0.000101233162360087 1.16839500770784e-05
v 3.35328807438926e-07 0.000101485214604189 1.07005133824161e-05
v -1.70736341790805e-07 0.00010169154717614 9.82768656874989e-06
v -6.59037105989046e-07 0.000101881060004319 8.9637867396264e-06
v -1.12989145992356e-06 0.000102052895234811 8.10807997480853e-06
v -1.57909434640187e-06 0.000102209515110606 7.255779737794e-06
v -1.94691765133838e-06 0.000102379884434597 6.34136537455794e-06
v -2.95140579175335e-06 0.000102837330680471 3.61869675721909e-06
v -2.63068694777479e-06 0.000102693977436618 4.52011838492117e-06
v -2.29760375002711e-06 0.000102541323024276 5.42875415607509e-06
v 3.60910349999573e-06 0.000100034291317441 -3.48927185829395e-06
v 3.68538559481701e-06 9.99995945567914e-05 -4.36035440905465e-06
v 3.7605502859341e-06 9.99571409148508e-05 -5.23219220530886e-06
v 3.83567307599004e-06 9.99048043553582e-05 -6.10941681147261e-06
v 3.88484333504476e-06 9.9835322646104e-05 -7.09695838653108e-06
v 3.93335829986207e-06 9.97556167248019e-05 -8.10636071930161e-06
v 3.99022683963013e-06 9.96631177170697e-05 -9.1422527555158e-06
v 4.06535646892434e-06 9.95574462518952e-05 -1.02105789595653e-05
v 4.15018409387184e-06 9.94462773273706e-05 -1.12157281167674e-05
v 4.3058904142334e-06 9.93160951942857e-05 -1.22706852439122e-05
v 4.56520298779849e-06 9.91637975572988e-05 -1.3384817613927e-05
v 4.96428696989229e-06 9.89861479558618e-05 -1.45517189538418e-05
v 5.58056540482671e-06 9.87976809021164e-05 -1.57744376115291e-05
v 4.825010012096e-06 9.93959547996565e-05 -1.61709104599897e-05
v 6.07539546475885e-06 9.89135483522666e-05 -1.69492662553005e-05
v 6.34372161544697e-06 9.8692777396374e-05 -1.6936377623132e-05
v -3.09338009681599e-06 0.000103002779942245 2.80264889516073e-06
v 3.7142844527052e-06 9.98448503052356e-05 -1.54882443199604e-05
v -3.21714342527317e-06 0.000103160614034255 2.00690159491168e-06
v 2.72552196952887e-06 0.000100236010156953 -1.48480364976237e-05
v 1.82914927880599e-06 0.000100556509775108 -1.42523244665182e-05
v 1.03134315177385e-06 0.0001008209619925 -1.36884418484347e-05
v -3.33214969320695e-06 0.00010330408374785 1.22682821923691e-06
v -3.43984549368836e-06 0.000103425571038608 4.57898927325378e-07
v 2.23291511769796e-07 0.000101060665387481 -1.30976950834678e-05
v -5.18569464611902e-07 0.000101262376244035 -1.25121349137416e-05
v -1.19393813958222e-06 0.000101439814927876 -1.19171518242903e-05
v -1.80355815916669e-06 0.000101603418661934 -1.13026156709261e-05
v -3.58255388916144e-06 0.000103507652012278 -3.96859340931649e-07
v -3.71177806531777e-06 0.000103538279261389 -1.25131579682503e-06
v -3.82546691629879e-06 0.000103517174474927 -2.10573806461766e-06
v -2.32493874983006e-06 0.000101737682193927 -1.07617827211618e-05
v -2.7907545448672e-06 0.000101876862772902 -1.01935571807872e-05
v -3.92696640523624e-06 0.000103444473842026 -2.96053660154482e-06
v -4.03532990452534e-06 0.000103334345896381 -3.70359704939678e-06
v -3.20631062295755e-06 0.000102020616825272 -9.59914954782451e-06
v -3.57360297057154e-06 0.000102168090399051 -8.97868081440165e-06
v -3.80751432299719e-06 0.000102356463096799 -8.23358862584226e-06
v -3.99598410594124e-06 0.00010254202017849 -7.47089212342478e-06
v -4.14095008551335e-06 0.000102719460227073 -6.69605509942583e-06
v -4.2468771266527e-06 0.000102883876642939 -5.91488064946043e-06
v -4.12670267597495e-06 0.000103201593882938 -4.44333686658213e-06
v -4.1992697795439e-06 0.000103050130602076 -5.18040544466625e-06
v 3.15938262129278e-06 0.000100047651106935 -3.11200356889199e-06
v 3.20702014784571e-06 0.000100071649027214 -2.15952735302276e-06
v 3.26955455487378e-06 0.000100086887477101 -1.18832442668149e-06
v 3.32473599947176e-06 0.000100093708802026 -2.07862610286929e-07
v 3.37184557644686e-06 0.000100091959959268 7.72891166339261e-07
v 3.43117081042295e-06 0.00010008089784762 1.74322036223367e-06
v 3.56698041606784e-06 0.000100060014423419 2.67213347953467e-06
v 3.69752960010576e-06 0.000100029504953326 3.61330527230727e-06
v 3.81677750259964e-06 9.99884022122951e-05 4.5598659795336e-06
v 3.88231279627601e-06 9.99318316298208e-05 5.60568720888276e-06
v 3.95809825905366e-06 9.98631138650764e-05 6.69117865105833e-06
v 4.0244912804715e-06 9.97806360001256e-05 7.80835137340519e-06
v 4.08764408342197e-06 9.96840084314591e-05 8.94710001906136e-06
v 4.17750147349921e-06 9.95742918706733e-05 1.00935206842881e-05
v 4.23272512635691e-06 9.94560582842068e-05 1.11888437869882e-05
v 4.30923076318835e-06 9.93206734637438e-05 1.2311804472256e-05
v 4.39652277963839e-06 9.91743888106289e-05 1.34199434713081e-05
v 4.52854220289431e-06 9.90168921066906e-05 1.44961166846788e-05
v 4.62725169589926e-06 9.886108998292e-05 1.54494409431336e-05
v 3.75642520882316e-06 9.92619115916866e-05 1.69005159197553e-05
v 4.58791985775412e-06 9.87665557894786e-05 1.62231136256029e-05
v 4.20936819093355e-06 9.89025416822408e-05 1.66898596923665e-05
v 3.22507229544376e-06 9.9556189681625e-05 1.6784041907457e-05
v 2.74605588364335e-06 9.98236653693205e-05 1.6237944744066e-05
v 2.31326455456407e-06 0.000100103417463366 1.54338993637569e-05
v 1.77845584657928e-06 0.000100416687160355 1.44586035509981e-05
v 1.24655142572623e-06 0.000100734818531217 1.34183858828305e-05
v 7.08046567465558e-07 0.000101034579170771 1.23794112102471e-05
v 1.76421594506233e-07 0.000101306048113782 1.13655505580107e-05
v -3.16684955971322e-07 0.000101547153684702 1.03802304277448e-05
v -8.03453682053208e-07 0.0001017421313593 9.50128913936997e-06
v -1.27885285704107e-06 0.00010191926533935 8.6269474698683e-06
v -3.45493664796982e-06 0.000102798321502649 3.1791007670068e-06
v -1.73411782232047e-06 0.000102078325513996 7.76099198103744e-06
v -2.12276954656229e-06 0.0001022399682317 6.84947731554984e-06
v -2.48155919322263e-06 0.000102395591978652 5.92161028153323e-06
v -3.15660134235014e-06 0.000102672816754181 4.07681711197741e-06
v -2.82621458743755e-06 0.000102540225017596 4.99388958005395e-06
v 3.22092528301495e-06 0.0001000161562103 -3.99312628863163e-06
v 3.28491986073193e-06 9.99764380831911e-05 -4.87292862392606e-06
v 3.34860912866787e-06 9.99277845471857e-05 -5.74608325746466e-06
v 3.36167954952605e-06 9.98645088837086e-05 -6.70718510588986e-06
v 3.40119076183396e-06 9.97909649748046e-05 -7.70041799533698e-06
v 3.4476094164919e-06 9.97057274276163e-05 -8.71865308207269e-06
v 3.50885841168593e-06 9.96085604664307e-05 -9.75325930851508e-06
v 3.62170471503936e-06 9.95005413002852e-05 -1.07920560118182e-05
v 3.72417902919033e-06 9.93860984568535e-05 -1.17775245898623e-05
v 3.88705414077834e-06 9.92552188578061e-05 -1.27851122730601e-05
v 4.10467241094179e-06 9.91152243300291e-05 -1.37590116213873e-05
v 4.42910091820965e-06 9.89713069379382e-05 -1.46929967480552e-05
v 4.78913057698402e-06 9.88690039922636e-05 -1.55313212436762e-05
v 3.21884384796982e-06 9.96541832379598e-05 -1.54239519277083e-05
v 4.15820145678169e-06 9.92623357110179e-05 -1.58255701008234e-05
v 4.87239367345257e-06 9.89517484001549e-05 -1.60355747878911e-05
v -3.60324067457084e-06 0.000102939851782774 2.35786943970727e-06
v 2.34107045035375e-06 9.999466467705e-05 -1.50210509213204e-05
v -3.73712267675361e-06 0.000103070765467362 1.55478740335027e-06
v 1.51446476145303e-06 0.000100319901671296 -1.45929564337904e-05
v 7.38729030846293e-07 0.000100607651157836 -1.4132745899562e-05
v -8.05020966224971e-08 0.000100863708370679 -1.36237876742013e-05
v -3.86011987481902e-06 0.000103184672952127 7.75993401200979e-07
v -4.04049778180061e-06 0.000103259288051328 -6.29255735639268e-08
v -8.40176974607726e-07 0.000101081755311228 -1.30739109732256e-05
v -1.54174093348979e-06 0.000101264807153909 -1.24992434414053e-05
v -2.17142311596133e-06 0.00010142448085258 -1.19032433337358e-05
v -2.69584478968658e-06 0.00010157692127008 -1.12752823798005e-05
v -4.18772191436825e-06 0.000103306588709744 -9.18907862286316e-07
v -4.31956738917566e-06 0.000103311657839427 -1.77731293999334e-06
v -4.43559273867428e-06 0.000103272604913386 -2.62489659064824e-06
v -3.1735895126012e-06 0.000101704510450242 -1.07124736246134e-05
v -3.60087142299964e-06 0.000101839746808088 -1.01152319039849e-05
v -4.50943366486182e-06 0.000103201953812109 -3.45041028030891e-06
v -4.61740968823154e-06 0.000103091453576944 -4.18759074847773e-06
v -3.97726474073049e-06 0.000101979286459769 -9.49451726538332e-06
v -4.2392824211527e-06 0.000102151972983694 -8.76975069173045e-06
v -4.4378940109476e-06 0.000102331361819045 -8.00672145011279e-06
v -4.59644849136945e-06 0.000102504713079796 -7.2258006233273e-06
v -4.71526921152116e-06 0.000102665037140696 -6.44097827198932e-06
v -4.77377870652994e-06 0.000102813292059382 -5.66297507667208e-06
v -4.70680678083916e-06 0.000102960564880434 -4.92850275407974e-06
v 2.77143139143028e-06 0.00010003122400577 -3.60547971065642e-06
v 2.82851783862076e-06 0.000100060291760723 -2.65450467016082e-06
v 2.88257635186066e-06 0.00010008028484689 -1.6993322985296e-06
v 2.94288975490295e-06 0.000100091497509526 -7.20152917297866e-07
v 3.00067982923528e-06 0.000100094342606841 2.6448317939725e-07
v 3.06119654076097e-06 0.000100087990318788 1.23448976656425e-06
v 3.11675389551823e-06 0.000100072107118557 2.21005702327233e-06
v 3.2429382004783e-06 0.000100046062500133 3.14569635952737e-06
v 3.36512951130939e-06 0.000100009255274868 4.08519404692149e-06
v 3.4280807150754e-06 9.99586977714693e-05 5.11621138618628e-06
v 3.48268089314707e-06 9.98984520031521e-05 6.16129861377375e-06
v 3.54432098242514e-06 9.9823832645347e-05 7.25475575951857e-06
v 3.60776991766446e-06 9.97360167602771e-05 8.37214920720628e-06
v 3.68328291524226e-06 9.96356638101719e-05 9.48441859553495e-06
v 3.76694490335935e-06 9.95211876369664e-05 1.06208806911308e-05
v 3.79938620932546e-06 9.94012681076821e-05 1.16908005281945e-05
v 3.82368658523978e-06 9.92693206878521e-05 1.27540850710395e-05
v 3.87314232118248e-06 9.91226086692719e-05 1.38230501997961e-05
v 3.85690296750094e-06 9.89674207386865e-05 1.48198205940989e-05
v 2.49886417243418e-06 9.90890054991534e-05 1.75064256189654e-05
v 3.7394652035664e-06 9.88031215448678e-05 1.57451547739018e-05
v 2.90337074155721e-06 9.88273522825198e-05 1.72306984301076e-05
v 3.3904157752431e-06 9.87147804614414e-05 1.65458222070746e-05
v 2.18847758029031e-06 9.94350746838765e-05 1.71196973602181e-05
v 1.91699933207443e-06 9.97933999954633e-05 1.62536942657438e-05
v 1.48680130569414e-06 0.000100161731308468 1.51896271767807e-05
v 1.0033291454682e-06 0.000100506397765829 1.41185151341057e-05
v 4.9479899057369e-07 0.000100833060618341 1.30446788877072e-05
v -1.65059358207683e-08 0.000101128372895289 1.20001278187514e-05
v -4.99061222094699e-07 0.000101387527389959 1.10009411890344e-05
v -9.71415993250674e-07 0.000101616569977866 1.0018153379907e-05
v -1.44523654606751e-06 0.000101799072208838 9.13768665838237e-06
v -1.9004042701283e-06 0.000101963748769119 8.25882403743702e-06
v -3.96584358555087e-06 0.000102754698297879 2.7337199872114e-06
v -3.66352222088123e-06 0.000102651014546231 3.63536950606792e-06
v -2.29233589531881e-06 0.000102125582264822 7.33563386806379e-06
v -2.66545405727597e-06 0.000102273245185455 6.41564686413776e-06
v -3.01958683985652e-06 0.000102411367957059 5.47803436987185e-06
v -3.35490538156656e-06 0.000102536766000301 4.54524443584837e-06
v 2.8161871715932e-06 9.99946812931671e-05 -4.48949790387286e-06
v 2.8678508368674e-06 9.99490014808786e-05 -5.36404369683378e-06
v 2.86327226397103e-06 9.98904915147895e-05 -6.31546744716074e-06
v 2.86597302346241e-06 9.98243721709881e-05 -7.27088026649629e-06
v 2.89123139461382e-06 9.97458804495955e-05 -8.26536751463826e-06
v 2.93495932816663e-06 9.96570417423762e-05 -9.2720789092173e-06
v 3.01091630749685e-06 9.95592225553177e-05 -1.02610295272277e-05
v 3.11498714592487e-06 9.94513437628275e-05 -1.12563789772382e-05
v 3.18273591743588e-06 9.93440717228459e-05 -1.21539408999351e-05
v 3.2771771920155e-06 9.92320846550445e-05 -1.29974572671267e-05
v 3.45316033212215e-06 9.91131754140394e-05 -1.38145632366941e-05
v 3.6316447313286e-06 9.90115557635513e-05 -1.45413282443568e-05
v 3.71991148834233e-06 9.89969116669518e-05 -1.51504024028826e-05
v 1.72557891655176e-06 9.98006832964024e-05 -1.49255387075844e-05
v 2.55391025788514e-06 9.94746012206656e-05 -1.51499113405875e-05
v 3.25792856360457e-06 9.91803449436006e-05 -1.52615184179411e-05
v -4.12942834942744e-06 0.000102869219606919 1.90577223333674e-06
v 9.57352165756543e-07 0.000100112886253084 -1.46629209795362e-05
v -4.27206720895966e-06 0.00010297281557653 1.10579264924013e-06
v 2.28743511953554e-07 0.000100401481801962 -1.43533436479917e-05
v -5.50098287718327e-07 0.000100675263205598 -1.39615318815526e-05
v -1.28990757959526e-06 0.000100900981844073 -1.35208522718683e-05
v -4.47397411629395e-06 0.000103043579028883 2.58553409427164e-07
v -4.65618115608036e-06 0.000103087367258743 -5.76670645411319e-07
v -1.98413021874664e-06 0.000101093708532261 -1.30066604060525e-05
v -2.61349919038759e-06 0.000101254595919196 -1.24437331343322e-05
v -3.14136361062488e-06 0.000101399857296086 -1.18451794067172e-05
v -3.59909063529417e-06 0.000101544928901202 -1.11998572957956e-05
v -4.81155516924951e-06 0.000103106730050573 -1.43659939605821e-06
v -4.94207625286697e-06 0.000103092343395005 -2.28894407405317e-06
v -5.03527072072733e-06 0.00010304901484461 -3.10888269111905e-06
v -4.02995758653962e-06 0.000101667995663677 -1.0613254138499e-05
v -4.40693886932681e-06 0.000101800111337301 -9.99213493015133e-06
v -5.10492134194282e-06 0.000102972926618638 -3.9263607437461e-06
v -5.21427382948555e-06 0.000102860489295356 -4.66263991662652e-06
v -4.67234340984677e-06 0.000101964378307933 -9.27094720775979e-06
v -4.89297605282896e-06 0.000102130105203575 -8.52853072508857e-06
v -5.06257151767164e-06 0.000102298432460659 -7.74921369958394e-06
v -5.188761659604e-06 0.000102457359098629 -6.95879109574151e-06
v -5.26028085891473e-06 0.000102602528132785 -6.18030123551636e-06
v -5.29688484775167e-06 0.000102732188856162 -5.39917763019745e-06
v 2.36804469030941e-06 0.000100011994612603 -4.08834224512316e-06
v 2.4345723193245e-06 0.000100045601446443 -3.14474439247477e-06
v 2.4996638481581e-06 0.000100070710801345 -2.19042435620616e-06
v 2.56302111615122e-06 0.000100086601183775 -1.23511661228303e-06
v 2.62639422351225e-06 0.000100093896523943 -2.50965960676877e-07
v 2.68632189663714e-06 0.000100092172158384 7.15511330532754e-07
v 2.74337165423927e-06 0.000100081017057082 1.69242988406321e-06
v 2.79417188968846e-06 0.0001000606460178 2.66832369812926e-06
v 2.91157430041237e-06 0.000100028736536386 3.60078596496111e-06
v 2.96104338782972e-06 9.99838880230638e-05 4.61033566326962e-06
v 3.01299203832872e-06 9.99300278949552e-05 5.63908844044545e-06
v 3.06465605455173e-06 9.98650492461047e-05 6.67843544071563e-06
v 3.11874294775168e-06 9.97853929735385e-05 7.77193713178114e-06
v 3.17390842344135e-06 9.96954118616078e-05 8.84816280980707e-06
v 3.23432362357554e-06 9.95909123693799e-05 9.94768291472121e-06
v 3.3013986727047e-06 9.94755118570212e-05 1.10485199433311e-05
v 3.29076465403224e-06 9.93584354220407e-05 1.20646530424575e-05
v 3.29994214265454e-06 9.92236399751132e-05 1.31148246345822e-05
v 1.52671546369133e-06 9.87973912587136e-05 1.84166819442468e-05
v 3.24826410607464e-06 9.90775873195927e-05 1.41392914842251e-05
v 3.10730281542437e-06 9.89148416664521e-05 1.51324214176153e-05
v 1.6763067978219e-06 9.85221386821213e-05 1.84539927582516e-05
v 2.80274994972714e-06 9.87304764227788e-05 1.61413604014843e-05
v 2.33493392895144e-06 9.85792852449852e-05 1.72372559362457e-05
v 1.48651695701976e-06 9.93901191943632e-05 1.71853697779958e-05
v 1.14565882745195e-06 9.98726686885224e-05 1.59064665025368e-05
v 7.11192976988952e-07 0.000100273775485594 1.47382631621864e-05
v 2.4200617971945e-07 0.000100624242976167 1.36552431890753e-05
v -2.51296839437798e-07 0.000100947011288456 1.25881755442217e-05
v -7.26278586101761e-07 0.000101226343247186 1.15839000377503e-05
v -4.48611493062115e-06 0.000102708450626618 2.28654099550542e-06
v -1.19091857789026e-06 0.000101474651965043 1.05965122006498e-05
v -1.63113965862472e-06 0.000101690068661934 9.62667964720254e-06
v -2.08507402528935e-06 0.000101861594246054 8.74617335421882e-06
v -2.47748580974835e-06 0.000102027589715855 7.81629661405519e-06
v -4.18062948483711e-06 0.000102626986929764 3.18815962271035e-06
v -3.87083714983126e-06 0.000102532901234761 4.10161238139014e-06
v -2.85441775251767e-06 0.000102176265573995 6.88397790970472e-06
v -3.20901249174908e-06 0.000102308025717131 5.95987302174201e-06
v -3.55185371702579e-06 0.000102428142610952 5.01730486200426e-06
v 2.39689221516379e-06 9.99698082774382e-05 -4.96629760682499e-06
v 2.36177697177403e-06 9.99158229001713e-05 -5.90466240679558e-06
v 2.34413597647824e-06 9.98547280256269e-05 -6.84939524591455e-06
v 2.34167417106052e-06 9.97851131183448e-05 -7.78937666783635e-06
v 2.35430079341325e-06 9.97035171302047e-05 -8.76847511214866e-06
v 2.38375747449695e-06 9.96162351226872e-05 -9.70862398209853e-06
v 2.43055340639516e-06 9.95200605841855e-05 -1.06431097894204e-05
v 2.4968548064046e-06 9.94204134407837e-05 -1.15391757629284e-05
v 2.50324331006704e-06 9.93277122463987e-05 -1.23029695991765e-05
v 2.57965634233515e-06 9.92247935862185e-05 -1.30599190701069e-05
v 2.65276194900297e-06 9.91249529952665e-05 -1.37511976009504e-05
v 2.68117261784523e-06 9.90624598504611e-05 -1.43527420564782e-05
v 2.35134467420497e-06 9.91427238975774e-05 -1.46997653788101e-05
v 2.98138546854203e-07 9.98996128457522e-05 -1.45969249862795e-05
v 1.05733146697113e-06 9.96042969494326e-05 -1.47173525322693e-05
v 1.76231446835785e-06 9.93360067785451e-05 -1.47589565762606e-05
v -4.66581778408574e-06 0.000102796369340258 1.45464919721676e-06
v -3.96457075114138e-07 0.000100184307908722 -1.44240734631594e-05
v -4.90397251384246e-06 0.000102854557944827 5.94988579413191e-07
v -1.1482312231365e-06 0.000100466370076971 -1.41635883230304e-05
v -1.86223939757011e-06 0.000100715892297966 -1.38263757029736e-05
v -2.52630915601068e-06 0.000100916504291143 -1.3420755017323e-05
v -5.1104257461599e-06 0.000102896096893578 -2.55738464974355e-07
v -5.28675742257894e-06 0.000102917803568579 -1.08641618969557e-06
v -3.14425461261098e-06 0.000101086463072072 -1.29155616170098e-05
v -3.66828650673923e-06 0.000101226757220971 -1.23640742524091e-05
v -4.11971281078875e-06 0.000101365290105906 -1.17451771122771e-05
v -4.49674476967226e-06 0.000101507215573866 -1.10816367316129e-05
v -5.44138274889975e-06 0.000102916537134716 -1.94665982432245e-06
v -5.56343677541845e-06 0.000102889196277036 -2.76420855988167e-06
v -5.65610068490204e-06 0.000102835870827384 -3.58154484396081e-06
v -4.8706359635927e-06 0.000101629318179539 -1.0470841127027e-05
v -5.13529619016757e-06 0.000101785306875669 -9.7577036465674e-06
v -5.71282227741916e-06 0.000102757678254587 -4.38675651773302e-06
v -5.8166518513988e-06 0.000102645643276018 -5.12078071389316e-06
v -5.35685201560973e-06 0.000101945880459684 -9.01426039252003e-06
v -5.53351341155225e-06 0.000102104341734708 -8.25755680486931e-06
v -5.6699815126633e-06 0.000102261442012208 -7.46471145791026e-06
v -5.75821273083711e-06 0.000102403602601018 -6.68829696467793e-06
v -5.80605667853238e-06 0.000102533205394612 -5.90292910642156e-06
v 1.94201846269321e-06 9.99903031332244e-05 -4.5561409977513e-06
v 2.03009938853371e-06 0.000100027498282959 -3.62063063065434e-06
v 2.10667741105663e-06 0.000100056710717707 -2.67804332286221e-06
v 2.17922714604062e-06 0.000100077796320662 -1.72830589327107e-06
v 2.24660022774844e-06 0.000100089395581823 -7.70950271334786e-07
v 2.31240292130551e-06 0.000100092619486866 1.94359242253366e-07
v 2.45557050354617e-06 0.000100046675741217 3.11579935866808e-06
v 2.37230451637493e-06 0.000100086029423858 1.16449318475222e-06
v 2.423611563621e-06 0.00010007070974063 2.13929316632475e-06
v 2.48908808236266e-06 0.000100008957664942 4.09836323383955e-06
v 2.53457789104942e-06 9.99614723223508e-05 5.09695298153486e-06
v 2.58018557255292e-06 9.99037657536162e-05 6.11181865284538e-06
v 2.62313263312605e-06 9.98341916549501e-05 7.14409098734891e-06
v 2.6619762174535e-06 9.97538361462701e-05 8.18934668287554e-06
v 2.6989115367754e-06 9.96610899768777e-05 9.24246887676476e-06
v 2.73302601638148e-06 9.95570094032597e-05 1.02975873073292e-05
v 2.77421360380993e-06 9.94425606873081e-05 1.13473430030417e-05
v 2.77683097932903e-06 9.93193183758978e-05 1.2371711308309e-05
v 1.16795534906954e-06 9.88826631913359e-05 1.8147614808353e-05
v 2.71644015035972e-06 9.918714115956e-05 1.33756115479085e-05
v 9.6521227238146e-07 9.77229722061993e-05 2.12184048248379e-05
v 2.59083873440749e-06 9.90406766852935e-05 1.43764340416015e-05
v 2.36540933169849e-06 9.88692597325825e-05 1.54051876588404e-05
v 1.52662165740702e-06 9.83867791702288e-05 1.8140505498557e-05
v 2.01824067303835e-06 9.86545496617818e-05 1.65643924255721e-05
v 8.05352103307264e-07 9.95443757159524e-05 1.65198450935173e-05
v 3.84032494599927e-07 0.000100014060359314 1.52633611967658e-05
v -6.87294262870045e-08 0.000100406296552552 1.41495289544845e-05
v -5.34271873256425e-07 0.000100751333597376 1.3104281133777e-05
v -9.99033028481717e-07 0.000101057530281144 1.20991832249717e-05
v -1.45574675970858e-06 0.000101326947515028 1.11232794124025e-05
v -5.01610639082455e-06 0.000102661133677219 1.8409368426121e-06
v -4.69848465581066e-06 0.000102603324941642 2.74288190238161e-06
v -1.89338991151645e-06 0.000101561897686143 1.01656774366756e-05
v -2.2964461050639e-06 0.000101764418390842 9.2209149379376e-06
v -2.67613706218116e-06 0.000101941855784782 8.28061554331462e-06
v -3.05190941892993e-06 0.000102095824310517 7.34468751762236e-06
v -4.39143112581289e-06 0.000102529865676183 3.64955382183488e-06
v -4.07804491185194e-06 0.000102443769521516 4.5631994317154e-06
v -3.41226375659418e-06 0.000102228942865963 6.41258692252913e-06
v -3.75505121215224e-06 0.00010234441322744 5.48368709615345e-06
v 1.87035969666986e-06 9.99420689272021e-05 -5.48470928689001e-06
v 1.82655899692965e-06 9.98860448618921e-05 -6.40928482338477e-06
v 1.79687011759203e-06 9.98222570760297e-05 -7.33072282025866e-06
v 1.77788008125896e-06 9.97500103947008e-05 -8.24770663459886e-06
v 1.76531930681095e-06 9.96714270904528e-05 -9.15202227554135e-06
v 1.75995915073285e-06 9.95865922397144e-05 -1.00314271397928e-05
v 1.76081472710637e-06 9.9497934001438e-05 -1.08721209168015e-05
v 1.77457440502507e-06 9.94071865568052e-05 -1.16609854629702e-05
v 1.78839026499315e-06 9.93148538065362e-05 -1.23902608202496e-05
v 1.78384291850532e-06 9.92215517477185e-05 -1.30618725210779e-05
v 1.74249636960095e-06 9.91395125936309e-05 -1.36684800007016e-05
v 1.48835325281996e-06 9.91319378482216e-05 -1.41269417544714e-05
v -1.09952201853692e-06 9.99609967462642e-05 -1.4395107719635e-05
v 9.62297907467654e-07 9.92444022548579e-05 -1.43355753102051e-05
v -3.68987018521931e-07 9.96903521761959e-05 -1.44493190111687e-05
v 3.28213505330704e-07 9.94397072563983e-05 -1.44303618075859e-05
v -5.30912894820249e-06 0.000102701315815407 9.51717883730179e-07
v -1.82168809571064e-06 0.000100234799290017 -1.42638979437367e-05
v -5.54939775604863e-06 0.000102733423222176 8.44671643901808e-08
v -2.50957904810867e-06 0.000100497554167455 -1.40501197581775e-05
v -3.15830667944671e-06 0.000100723895653269 -1.37424022837762e-05
v -3.75069436150028e-06 0.000100904182672971 -1.33344710152203e-05
v -5.75536172162886e-06 0.000102752023716023 -7.64651984444047e-07
v -5.93077171553099e-06 0.000102754096086465 -1.59868626460527e-06
v -4.26699700793358e-06 0.000101050667498295 -1.28313237044494e-05
v -4.70331655030409e-06 0.000101184959252905 -1.22509305308667e-05
v -5.07185243080393e-06 0.000101320610808323 -1.16135881134808e-05
v -5.37516030325221e-06 0.000101463008214444 -1.09356909240603e-05
v -6.0796002124912e-06 0.000102735808782391 -2.42133272690862e-06
v -6.20027591970113e-06 0.000102696275404026 -3.23272419956657e-06
v -6.28859121053118e-06 0.000102635731616229 -4.03402499873478e-06
v -5.62362667452916e-06 0.000101615920314335 -1.02245475642933e-05
v -5.84020719213484e-06 0.000101771859793252 -9.48605877527048e-06
v -6.33415343329545e-06 0.000102557434148869 -4.82468595859649e-06
v -6.34186154172767e-06 0.00010246302130554 -5.61052532164211e-06
v -6.01964043294217e-06 0.000101927035914581 -8.7284528531378e-06
v -6.15977396482129e-06 0.000102077913865649 -7.95737246898122e-06
v -6.26066499741052e-06 0.000102219442559592 -7.17842349727305e-06
v -6.32042104617069e-06 0.000102348978073501 -6.39579877375763e-06
v 1.49610077172849e-06 9.99692883035321e-05 -5.00603792472654e-06
v 1.49928628893898e-06 0.000100007105907116 -4.13569946543524e-06
v 1.58932121518438e-06 0.000100038971388287 -3.20042560324836e-06
v 1.67450203715786e-06 0.000100064575402405 -2.25254057816728e-06
v 1.75250979092941e-06 0.00010008161030543 -1.30445705700085e-06
v 1.82917074256602e-06 0.000100089815086579 -3.10761391435466e-07
v 1.89649263202379e-06 0.000100088155035995 6.55523845554861e-07
v 2.10565432710865e-06 0.000100032572378066 3.54355250144151e-06
v 2.00007334419024e-06 0.000100058849275925 2.61841545998385e-06
v 1.95483855104315e-06 0.000100077058018211 1.63583707104323e-06
v 2.14624620129392e-06 9.9991581728188e-05 4.52164063213524e-06
v 2.18672082378914e-06 9.99402314246895e-05 5.51861442327302e-06
v 2.22142176802909e-06 9.98785469306982e-05 6.52288182593356e-06
v 2.24823438211775e-06 9.98046523391511e-05 7.56135009575175e-06
v 2.26474939760598e-06 9.97219986663455e-05 8.58003140919374e-06
v 2.2710989129536e-06 9.96284884568e-05 9.59932239799176e-06
v 5.28643546713243e-07 9.92512412358111e-05 1.66483245180082e-05
v 2.26723601185647e-06 9.95266826635755e-05 1.05993401582484e-05
v 2.18628265573571e-06 9.94255600773143e-05 1.14907729362932e-05
v 2.12992448832438e-06 9.93072449974088e-05 1.24539454663504e-05
v 9.51823996640275e-07 9.87324677733495e-05 1.78036161648438e-05
v 2.02225781637884e-06 9.91787914289867e-05 1.34211418503353e-05
v 1.1350602987963e-06 9.84831973650402e-05 1.78149154848806e-05
v 1.85878419120409e-06 9.90344940011197e-05 1.43981676484704e-05
v 1.6108255548173e-06 9.88575697577328e-05 1.54598806338582e-05
v 1.34229272267407e-06 9.86529830902966e-05 1.65922094008144e-05
v 9.03514023148816e-08 9.97346197176131e-05 1.55536693246025e-05
v -3.35120099598929e-07 0.000100161267976899 1.45142464439633e-05
v -7.75014264576173e-07 0.00010053856487583 1.350978964172e-05
v -1.23292801881471e-06 0.000100882272056534 1.25069810369825e-05
v -1.67946495643861e-06 0.000101177871599658 1.15491047807748e-05
v -5.55581564173222e-06 0.000102606458532019 1.3964263928924e-06
v -2.11669091720708e-06 0.000101437984075849 1.05996735751336e-05
v -5.34833779150538e-06 0.00010256388400975 2.24452722602604e-06
v -5.0432924594224e-06 0.000102516077756399 3.14659635697935e-06
v -2.53160170200187e-06 0.000101661379644346 9.6650456263625e-06
v -2.9665851645946e-06 0.000101844278532867 8.78229993585927e-06
v -3.35218215884791e-06 0.000102015371645689 7.82789062285049e-06
v -3.72174274907575e-06 0.00010215778980618 6.87910906354105e-06
v -4.73245059623729e-06 0.000102452443854571 4.06324090529667e-06
v -4.41686791767516e-06 0.000102374635278926 4.97989930114399e-06
v -4.07138710832477e-06 0.000102275107143725 5.94280097710303e-06
v 1.42362875869393e-06 9.99182331712232e-05 -5.92236865978097e-06
v 1.36572520292857e-06 9.9859111875543e-05 -6.83663886815255e-06
v 1.31547123966111e-06 9.97928090774104e-05 -7.7354129011366e-06
v 1.26475003521437e-06 9.97184174145435e-05 -8.64073808629939e-06
v 1.21290440963178e-06 9.96413388442279e-05 -9.49364888759561e-06
v 1.15819334186006e-06 9.95603510714065e-05 -1.03108779363974e-05
v 1.10258254221761e-06 9.9478253146681e-05 -1.10721958175757e-05
v 9.68612064357042e-07 9.94011109054799e-05 -1.17123015194035e-05
v 9.03719067559288e-07 9.93123953141791e-05 -1.23820432873116e-05
v 8.01250041797021e-07 9.92249377285022e-05 -1.29986695190468e-05
v 5.74135864246637e-07 9.91657987462989e-05 -1.3512094274506e-05
v -2.46159258645774e-06 9.99941294724067e-05 -1.42855956924224e-05
v 9.51972130481722e-08 9.91953736455061e-05 -1.38628494643762e-05
v -1.85160984098276e-06 9.97369511859156e-05 -1.42855490737401e-05
v -4.98377576604682e-07 9.93116094002803e-05 -1.40698231771367e-05
v -1.15799673514591e-06 9.94987398759065e-05 -1.42109118001125e-05
v -5.84390947249323e-06 0.000102627670280429 5.08056058904256e-07
v -3.12042703308135e-06 0.000100260820412407 -1.41970223601577e-05
v -6.09002150347891e-06 0.000102640540149862 -3.66047772999009e-07
v -3.75117781953735e-06 0.000100509423153643 -1.40034976641482e-05
v -4.32959842628272e-06 0.000100714821474485 -1.36875760069283e-05
v -4.84060828314339e-06 0.000100883166790777 -1.32263446334465e-05
v -6.30032486332589e-06 0.000102641072903725 -1.2181503187877e-06
v -6.48416603336578e-06 0.000102625328483107 -2.0782409126727e-06
v -5.25769581085456e-06 0.000101021979701567 -1.26773168715865e-05
v -5.61107350047698e-06 0.000101157525611616 -1.20536793945912e-05
v -5.91037711850846e-06 0.000101296002598712 -1.13865662521128e-05
v -6.22604422180753e-06 0.000101421649162137 -1.07467816505169e-05
v -6.63449065226664e-06 0.000102591385381309 -2.89891857249668e-06
v -6.75511317815514e-06 0.000102538796843744 -3.71314471395992e-06
v -6.83988356336704e-06 0.000102469766320968 -4.51151759199136e-06
v -6.43635816962249e-06 0.00010157913754379 -9.99850353444839e-06
v -6.61776578563863e-06 0.00010173496303452 -9.22784844672312e-06
v -6.967190979206e-06 0.000102376474815045 -5.25108427429952e-06
v -6.97574659279938e-06 0.000102278147622596 -6.05084949421901e-06
v -6.76306515463889e-06 0.000101884734738291 -8.45326165250554e-06
v -6.87677143086786e-06 0.000102031869076002 -7.63751285102904e-06
v -6.94657516942554e-06 0.000102161223876034 -6.85031568506227e-06
v 1.03182158910641e-06 9.99469135997273e-05 -5.42989083921403e-06
v 1.03814252417732e-06 9.99897662594919e-05 -4.56966193595176e-06
v 1.05412597963661e-06 0.000100023392188057 -3.70900739839827e-06
v 1.14770059581484e-06 0.000100050801073702 -2.77301344500331e-06
v 1.24344797308503e-06 0.000100071462565265 -1.83056936240836e-06
v 1.3310090398694e-06 0.000100084657601335 -8.46973057969825e-07
v 1.41187269132236e-06 0.000100088668976447 1.44974195665393e-07
v 1.47673032923849e-06 0.000100082897075776 1.11713947182766e-06
v 1.74685514342257e-06 0.000100017207074993 3.93807165938679e-06
v 1.64472690353977e-06 0.000100048847408974 3.01166646432534e-06
v 1.53772819487674e-06 0.000100069743646281 2.09981351261737e-06
v 1.78128233070138e-06 9.99727286453705e-05 4.90910625414451e-06
v 1.81272024278747e-06 9.99182187902136e-05 5.88992474161238e-06
v 1.82709198299147e-06 9.98525035535299e-05 6.89664906972317e-06
v 1.82828687531482e-06 9.9777902839799e-05 7.90018464102896e-06
v -2.68669290172013e-07 9.95918832521901e-05 1.52092363256147e-05
v 1.80933729805301e-06 9.96960755196982e-05 8.87102266579815e-06
v 1.77923853332207e-06 9.96068118299676e-05 9.82113801052364e-06
v 1.51048842399134e-07 9.91790026914829e-05 1.59416266211543e-05
v 1.67813187156019e-06 9.95205245582032e-05 1.06569124277423e-05
v 1.56725591757171e-06 9.94283644764284e-05 1.14681388610852e-05
v 1.47382117974544e-06 9.93180733287004e-05 1.23659700204197e-05
v 4.92161685297202e-07 9.88640405576528e-05 1.63552332108536e-05
v 1.35100680077039e-06 9.91990366771675e-05 1.32611208573791e-05
v 7.46498600355528e-07 9.87895563532756e-05 1.58968715587438e-05
v 1.1699735258989e-06 9.90636953670908e-05 1.41747407891743e-05
v 9.63813375191448e-07 9.89151301261294e-05 1.50793154034259e-05
v -7.2664762481267e-07 9.99634975920899e-05 1.43915563982366e-05
v -1.1569800932761e-06 0.000100325477927498 1.35838294682888e-05
v -1.5745737067786e-06 0.000100679893840726 1.27325345851368e-05
v -1.98915751104868e-06 0.000101008464247324 1.18426963941439e-05
v -2.40297110638351e-06 0.000101294520457267 1.09499844661627e-05
v -6.10744943417951e-06 0.000102553598959724 9.46189934205399e-07
v -5.91218899967026e-06 0.000102528293275503 1.78959509408271e-06
v -2.80541840456107e-06 0.000101545375876385 1.00444248905317e-05
v -5.70218910346543e-06 0.000102496023866998 2.63383937890288e-06
v -5.39916199157862e-06 0.000102455786421762 3.54500253677037e-06
v -3.23230239722119e-06 0.000101749417893964 9.1663486101424e-06
v -3.65140399633396e-06 0.000101923539124501 8.29558660066267e-06
v -4.03979199260365e-06 0.000102085574816914 7.336355391358e-06
v -4.39603323670446e-06 0.00010221483464395 6.38901884456583e-06
v -5.08295993291858e-06 0.000102398762655114 4.46293087938901e-06
v -4.74686291598396e-06 0.00010231918911861 5.42366458674844e-06
v 9.4514627547698e-07 9.98928718988019e-05 -6.33092923309213e-06
v 8.6886666388815e-07 9.98316247476709e-05 -7.21955693206863e-06
v 7.82621335417441e-07 9.97627068325921e-05 -8.10796451036184e-06
v 6.9310449244874e-07 9.96897662545228e-05 -8.96747943536565e-06
v 5.90105475113163e-07 9.96153839798687e-05 -9.76796176921396e-06
v 4.84415822056228e-07 9.95389438782659e-05 -1.0523651042922e-05
v 2.98970984193709e-07 9.94680345728525e-05 -1.11634209768738e-05
v 9.10610899383824e-08 9.93955163213854e-05 -1.17495765466915e-05
v -6.76365660147097e-08 9.93102656307777e-05 -1.23736557546062e-05
v -3.03565063719017e-07 9.92328653720277e-05 -1.29240677727319e-05
v -7.41546827842917e-07 9.91970777320091e-05 -1.33575741660363e-05
v -3.78435108205576e-06 9.99994970507212e-05 -1.42814692095079e-05
v -3.20840283682683e-06 9.97443821364243e-05 -1.42360675481835e-05
v -1.31093524791537e-06 9.92383100111008e-05 -1.36822988434156e-05
v -2.61890751090345e-06 9.95258251387242e-05 -1.41113719083668e-05
v -1.94820476684096e-06 9.93493168575074e-05 -1.39204370461957e-05
v -6.39753041247016e-06 0.000102557283756421 5.61385979556796e-08
v -4.39782897673883e-06 0.000100258069312096 -1.42207674626217e-05
v -6.64389399989607e-06 0.000102553255150216 -8.16750521115331e-07
v -4.96578316406936e-06 0.000100491413352256 -1.40197373487654e-05
v -5.46980456861792e-06 0.000100687517304639 -1.36361283875204e-05
v -5.86418949089343e-06 0.000100849087472928 -1.30977466134137e-05
v -6.86525518785715e-06 0.000102536064003527 -1.69107896420859e-06
v -7.05154921705409e-06 0.000102503172258109 -2.55058710236128e-06
v -6.19453791521795e-06 0.000100989621906263 -1.24899255664127e-05
v -6.47411830451492e-06 0.000101130435049819 -1.18234086795891e-05
v -6.77674251659066e-06 0.000101255971591186 -1.11737214743474e-05
v -7.05045564714177e-06 0.000101386255395227 -1.04967665564494e-05
v -7.2080657965689e-06 0.000102453707490089 -3.37359336228672e-06
v -7.32625027373606e-06 0.000102390518537849 -4.18427128684153e-06
v -7.48526731963061e-06 0.000102303774116275 -4.93418900420249e-06
v -7.23263880974796e-06 0.000101544380921831 -9.71710897463874e-06
v -7.37949153369426e-06 0.000101697232998571 -8.92907457504008e-06
v -7.61220025089302e-06 0.000102206183738833 -5.67545355773073e-06
v -7.62268948151963e-06 0.000102101214679751 -6.48489353480504e-06
v -7.50449257082069e-06 0.000101845469226729 -8.10991344336786e-06
v -7.58248951422827e-06 0.000101982639613268 -7.2858049850674e-06
v 5.43434147171154e-07 9.99239197643758e-05 -5.82366737223138e-06
v 5.54119594669147e-07 9.99698441339511e-05 -4.98215635232857e-06
v 5.75333732855921e-07 0.000100008838498093 -4.13003642485158e-06
v 6.09034066467222e-07 0.000100038288819246 -3.27964219105343e-06
v 7.15894100409989e-07 0.000100059247080414 -2.34729197434327e-06
v 1.37010918828066e-06 0.000100001465418193 4.29057860119695e-06
v 8.08669917463929e-07 0.000100073522611591 -1.38030804116029e-06
v 9.02402889645107e-07 0.00010008262795235 -3.93930721003324e-07
v 9.95937083790313e-07 0.000100083993273425 5.95017450644628e-07
v 1.06421169154626e-06 0.000100078032662154 1.5699784502171e-06
v 1.27154464141553e-06 0.000100036704234314 3.37439438158105e-06
v 1.16813669454142e-06 0.000100062721894371 2.46415186127023e-06
v 1.39570299601849e-06 9.99542879100203e-05 5.24391192763052e-06
v 1.39364634515964e-06 9.98971465855026e-05 6.21266223697617e-06
v 1.3794590558047e-06 9.98316535352131e-05 7.17841643981386e-06
v 1.35368964766163e-06 9.97594585134996e-05 8.12047099709953e-06
v -1.10876756906482e-06 9.98145456717122e-05 1.39745359962639e-05
v -6.76704343477219e-07 9.94761312621112e-05 1.45363630770329e-05
v 1.30234395455648e-06 9.96829294166544e-05 9.01472345635415e-06
v 1.18706334354559e-06 9.96101175889818e-05 9.78846931286895e-06
v -2.69186418734327e-07 9.91682560836757e-05 1.49458786824611e-05
v 1.06826284440314e-06 9.95328168772147e-05 1.05459951379409e-05
v 9.47388245910376e-07 9.94504866896093e-05 1.12813034373424e-05
v 8.4126076577415e-07 9.93506427721397e-05 1.21007137604228e-05
v 6.34434175077474e-08 9.89857432478531e-05 1.49661200329561e-05
v 6.88000451176241e-07 9.92437181228993e-05 1.29085758639857e-05
v 3.15046670834937e-07 9.90158897783708e-05 1.44169476963703e-05
v 5.12156470387043e-07 9.91277847669514e-05 1.36939257940213e-05
v -1.56860503299805e-06 0.000100160049398344 1.33075157066698e-05
v -2.01034486175246e-06 0.000100501241492237 1.25987834969356e-05
v -2.41904320558291e-06 0.000100832709760024 1.18565256426933e-05
v -2.79917644738822e-06 0.000101142312250012 1.1077686463867e-05
v -3.17189313219303e-06 0.000101413422742351 1.02709513005446e-05
v -6.66997723893099e-06 0.000102502560517851 4.9051957998305e-07
v -6.48726990026369e-06 0.000102493338808492 1.32669139027298e-06
v -6.28479841038264e-06 0.000102475883869625 2.17116831733783e-06
v -3.56913818836085e-06 0.000101637008607471 9.45185964154399e-06
v -6.0649096216444e-06 0.000102451255470807 3.01342385313702e-06
v -5.75494601635836e-06 0.000102414708880232 3.92929435713811e-06
v -3.96691097239434e-06 0.000101831713703326 8.61006192753227e-06
v -4.35823478265188e-06 0.000101995702294686 7.76430872643567e-06
v -4.73210906963111e-06 0.000102147931854968 6.81065594403335e-06
v -5.0979913594662e-06 0.00010226631002408 5.84613818843117e-06
v -5.43816883438699e-06 0.000102354070030897 4.8810969181282e-06
v 4.40075675768174e-07 9.98676876149726e-05 -6.70148062172124e-06
v 3.17528447223127e-07 9.98043311442424e-05 -7.57420405885829e-06
v 1.93210197624654e-07 9.97360292720764e-05 -8.42659614022691e-06
v 6.64810081940567e-08 9.9664939023348e-05 -9.24078145996218e-06
v -8.54371161832853e-08 9.95931675108938e-05 -9.99611133100728e-06
v -3.21943893964053e-07 9.95267757717432e-05 -1.06351780197108e-05
v -5.76050096559121e-07 9.94591294416519e-05 -1.12341066666922e-05
v -8.56456551718205e-07 9.9390174169258e-05 -1.17783768196307e-05
v -1.12463860794627e-06 9.93092785524028e-05 -1.23577302516839e-05
v -5.08616726098791e-06 9.99763480078106e-05 -1.43889617407316e-05
v -1.5515525045211e-06 9.92440214050849e-05 -1.28452881519109e-05
v -2.09923005785344e-06 9.92189943397199e-05 -1.32518369383014e-05
v -4.5536427646151e-06 9.97235216824938e-05 -1.43068776498407e-05
v -3.97206678268194e-06 9.95107015735192e-05 -1.41226584792793e-05
v -2.71475292860781e-06 9.92573533785192e-05 -1.35992411024201e-05
v -3.38021324762662e-06 9.93582222173945e-05 -1.38877455438982e-05
v -6.95864566389576e-06 0.000102490773078404 -3.98848229950777e-07
v -5.64568653125001e-06 0.000100223420071984 -1.43331957375506e-05
v -7.2260070265743e-06 0.000102467816108988 -1.28541703713024e-06
v -6.15242796258007e-06 0.000100450986469159 -1.40635024314876e-05
v -6.52271849524247e-06 0.000100645618126801 -1.35591293953378e-05
v -6.80655576656839e-06 0.000100810464943958 -1.29375218143324e-05
v -7.45127769224649e-06 0.000102433174390495 -2.16163538492865e-06
v -7.63339066067819e-06 0.000102385643018513 -3.01683549397297e-06
v -7.06345847815074e-06 0.00010095947013645 -1.22665210365494e-05
v -7.35059965194543e-06 0.000101089027258599 -1.1604351555708e-05
v -7.61208402660224e-06 0.000101222623186318 -1.0903493525882e-05
v -7.84891645474503e-06 0.000101356647558022 -1.01909253227544e-05
v -7.7916120675049e-06 0.000102323464433595 -3.83922969519746e-06
v -7.98878276962156e-06 0.000102240385435094 -4.5964709881688e-06
v -8.15079175421859e-06 0.000102145639090992 -5.34989528791894e-06
v -8.00349942868067e-06 0.000101514167422699 -9.38695813969581e-06
v -8.14849937426056e-06 0.000101663152398742 -8.56368655229963e-06
v -8.27113414798827e-06 0.00010204339941129 -6.09028105693385e-06
v -8.2734028007807e-06 0.00010193339014276 -6.90310029808078e-06
v -8.24150838542583e-06 0.000101804132050852 -7.73126694747733e-06
v 2.6624673765017e-08 9.9901287968697e-05 -6.18456457387618e-06
v 5.13721492437203e-08 9.99490529885996e-05 -5.36339504009774e-06
v 7.93628607894583e-08 9.99907812932189e-05 -4.53300299201568e-06
v 1.16821909134689e-07 0.000100025534458953 -3.69486811393978e-06
v 9.66376089970962e-07 9.99869615117835e-05 4.58548080809089e-06
v 1.65571260716618e-07 0.000100049377772907 -2.84993658026738e-06
v 2.68443301812195e-07 0.000100060111800661 -1.9011828803359e-06
v 8.8071805328209e-07 0.000100024343742958 3.6870200771465e-06
v 3.78215606547501e-07 0.000100064549357607 -9.34656291999686e-07
v 4.79988342057709e-07 0.000100073845518677 4.86781473729088e-08
v 5.767543513397e-07 0.000100079990666325 1.03277484336439e-06
v 6.81420042011031e-07 0.000100072882069086 1.90958244503808e-06
v 7.83088926629975e-07 0.00010005327307111 2.79427996617703e-06
v 9.54895342358214e-07 9.99384349870678e-05 5.51405686768562e-06
v 9.27999358677969e-07 9.98826681849597e-05 6.43178943161078e-06
v 8.85265027796613e-07 9.98208837963843e-05 7.32565152123273e-06
v 8.33488537976998e-07 9.97538441139088e-05 8.1894154166311e-06
v -1.95879383778642e-06 9.99952601724453e-05 1.28738099139785e-05
v -1.52367134983009e-06 9.96852644998704e-05 1.33427833305774e-05
v -1.08951904847036e-06 9.94042619745745e-05 1.37151795290432e-05
v 7.1253424255837e-07 9.96919630580266e-05 8.91437143319519e-06
v 5.88959803737582e-07 9.9627048935195e-05 9.61783030111404e-06
v -6.73741216204481e-07 9.9194632847695e-05 1.39370969709582e-05
v 4.63912282645828e-07 9.95589696466575e-05 1.03024854492509e-05
v 3.3195181998468e-07 9.94864296071079e-05 1.09650954403074e-05
v 1.90685673713366e-07 9.93975152118199e-05 1.17052900207618e-05
v -3.84913627980549e-07 9.91371206211422e-05 1.36466555012027e-05
v 3.23748891016348e-08 9.9303747112827e-05 1.2417751294043e-05
v -1.52522033023957e-07 9.92071688247787e-05 1.30786001957286e-05
v -2.42675704156542e-06 0.00010032295559578 1.22827042372685e-05
v -2.86071024556147e-06 0.000100653331080429 1.16517049651255e-05
v -3.25710202386182e-06 0.000100974800322963 1.09798179799956e-05
v -3.6173430952738e-06 0.000101273371337939 1.02679601784296e-05
v -3.99234193199545e-06 0.000101514045667981 9.53277708279116e-06
v -7.24315409968242e-06 0.000102451681266085 3.22008693654709e-08
v -7.06501417401845e-06 0.000102457580868194 8.63246450751611e-07
v -6.87342838789943e-06 0.000102454255433252 1.69655771888392e-06
v -6.66399474905092e-06 0.000102441709971433 2.53360280643144e-06
v -4.3640504906583e-06 0.000101724239773856 8.76928957485901e-06
v -6.43646066073903e-06 0.000102418894513562 3.3770056608974e-06
v -6.13542474339287e-06 0.000102376439291653 4.31510052926349e-06
v -4.731840504711e-06 0.000101905499609079 7.98168796887643e-06
v -5.09679051961873e-06 0.000102057268522742 7.17384157150921e-06
v -5.46891966789586e-06 0.000102200029000475 6.21902862713822e-06
v -5.81356243170812e-06 0.000102304946028893 5.26359201482473e-06
v -1.22263550127721e-07 9.9843337992629e-05 -7.04552651633051e-06
v -2.75175191343846e-07 9.97801792555269e-05 -7.88642624524315e-06
v -4.37697855414979e-07 9.97132245827297e-05 -8.69827627194447e-06
v -6.09081598734509e-07 9.96435061477506e-05 -9.47408891208318e-06
v -8.85900460196421e-07 9.95800763626184e-05 -1.01187795789631e-05
v -1.18284834689407e-06 9.95161413398185e-05 -1.07242402087801e-05
v -1.50742888271354e-06 9.94515554227488e-05 -1.12863837655987e-05
v -1.87642898681972e-06 9.9385736202805e-05 -1.17958235762144e-05
v -2.30790512984082e-06 9.93108399014648e-05 -1.23339206344858e-05
v -6.37396313355037e-06 9.99151259239524e-05 -1.46205074693501e-05
v -5.88991008727571e-06 9.96675255365559e-05 -1.45189843175263e-05
v -2.84408797259928e-06 9.92512777453668e-05 -1.28007885625128e-05
v -3.45845937735773e-06 9.92236195809332e-05 -1.32239285578211e-05
v -5.32622360307413e-06 9.94616931364844e-05 -1.4267844004958e-05
v -4.71512588096311e-06 9.93269495784742e-05 -1.39575031711939e-05
v -4.11477491863554e-06 9.9249506376618e-05 -1.36219685752e-05
v -7.55439164260151e-06 0.000102421843833274 -8.68153067847465e-07
v -6.8762717717118e-06 0.000100158112979187 -1.4514784714242e-05
v -7.82201676052605e-06 0.000102382699589217 -1.75517453872989e-06
v -7.21695643592437e-06 0.00010040178728013 -1.40665431895178e-05
v -7.46440841071507e-06 0.000100599786616518 -1.34453383966305e-05
v -7.67202370000893e-06 0.000100775444731738 -1.27389514291957e-05
v -8.04896667925492e-06 0.000102332338332599 -2.62442571109491e-06
v -8.23224645295506e-06 0.000102271077602023 -3.47381795216393e-06
v -7.93343335475396e-06 0.000100918560320133 -1.20454692442592e-05
v -8.17827073496247e-06 0.000101060111269841 -1.13152949586147e-05
v -8.40973638583774e-06 0.000101199114848676 -1.05707497616908e-05
v -8.62858625607535e-06 0.00010133408830073 -9.82761766034612e-06
v -8.4658758690784e-06 0.00010218979358016 -4.24338607616428e-06
v -8.66696140006204e-06 0.000102096783468363 -5.0017334796945e-06
v -8.82841349037016e-06 0.000101994570110889 -5.75113643832071e-06
v -8.79221187122589e-06 0.000101487067155933 -8.99087049129518e-06
v -8.90630050494753e-06 0.000101630063535255 -8.15798748709207e-06
v -8.94515942831288e-06 0.000101886014709214 -6.49302187924693e-06
v -8.96025802667342e-06 0.000101763306847789 -7.32653844302462e-06
v -5.17638180852626e-07 9.98796746095052e-05 -6.51518523370657e-06
v -5.02108618218302e-07 9.99280206948574e-05 -5.72990563206376e-06
v -4.62823928126249e-07 9.99714095800148e-05 -4.91758210993625e-06
v -4.15886973544405e-07 0.000100009506522895 -4.08828370544772e-06
v -3.58419612559497e-07 0.000100039494891703 -3.25209843256704e-06
v 5.30548618058401e-07 9.99754997483362e-05 4.80177123800897e-06
v 4.41343847141966e-07 0.000100013524882359 3.94471512869536e-06
v -2.71093262970825e-07 0.000100054185259318 -2.42016683637577e-06
v -1.41472997801114e-07 0.00010004730414548 -1.47132768734366e-06
v 3.52199072668331e-07 0.000100044208635482 3.06842942501329e-06
v -1.4019253319134e-08 0.000100044768679575 -4.84970204073586e-07
v 7.39993468471322e-08 0.000100070257477179 4.8578051362294e-07
v 1.55068421391941e-07 0.000100077379856171 1.32756912079502e-06
v 2.55219945332645e-07 0.00010006660111092 2.19158600450142e-06
v 4.9890309423917e-07 9.99280911133276e-05 5.68245365285782e-06
v 4.4386355183196e-07 9.98754032160184e-05 6.54114590800614e-06
v 3.75664982635399e-07 9.98189058666754e-05 7.36008266834619e-06
v 2.35672029243858e-07 9.97684040507248e-05 8.01714051532773e-06
v -2.80040958170315e-06 0.000100145102362653 1.18646922348809e-05
v -2.38388183699616e-06 9.98577133487225e-05 1.22581598498e-05
v -1.9377696499821e-06 9.95956105666264e-05 1.25949540787974e-05
v -1.48863207198844e-06 9.93855887849218e-05 1.28325130831485e-05
v 1.07571819570877e-07 9.97128221882587e-05 8.68111281777858e-06
v -2.53210585631928e-08 9.96546862475659e-05 9.33242663926643e-06
v -1.0743548952508e-06 9.92651590314387e-05 1.28354726653996e-05
v -1.60297988733501e-07 9.95945570882751e-05 9.96034954618862e-06
v -2.83978299621139e-07 9.95299033977749e-05 1.05653866921348e-05
v -4.35704614942346e-07 9.94497059134396e-05 1.12392202447235e-05
v -8.42948004792816e-07 9.92890423412717e-05 1.24308298676774e-05
v -6.18572006694402e-07 9.9366108055159e-05 1.18728952633598e-05
v -3.25752221254636e-06 0.000100462717851171 1.13372921042643e-05
v -3.67952604824727e-06 0.000100791594644375 1.07553365193187e-05
v -4.06325406835616e-06 0.000101107309069409 1.01236454800244e-05
v -4.45563523787315e-06 0.000101359603275348 9.45680976304214e-06
v -7.82586678197174e-06 0.000102397823481148 -4.31532637681814e-07
v -4.82404248855038e-06 0.000101594627668724 8.748278431033e-06
v -7.68062665880766e-06 0.000102415217256241 3.75285151866524e-07
v -7.4972297379227e-06 0.0001024252818571 1.20046895133721e-06
v -7.29430240212408e-06 0.000102424819110012 2.03798668476986e-06
v -7.07059159106448e-06 0.00010241162554539 2.88020477945397e-06
v -5.18465277741944e-06 0.000101798851121867 8.00979528914639e-06
v -6.81755427802698e-06 0.000102384234186789 3.71294129351077e-06
v -6.5099678222593e-06 0.000102328156108076 4.64771257382971e-06
v -5.53716509558454e-06 0.000101967989268699 7.25824749321893e-06
v -5.86108886381684e-06 0.000102104254435097 6.50815077918063e-06
v -6.18950406464041e-06 0.000102235306088358 5.58973850320671e-06
v -6.89366215063893e-07 9.98208867521463e-05 -7.35138798430601e-06
v -8.79278150850552e-07 9.97575045355457e-05 -8.16924905197012e-06
v -1.08703566396243e-06 9.96915255299175e-05 -8.94993036974726e-06
v -1.41433961201864e-06 9.96333187522466e-05 -9.57528933619292e-06
v -1.748204350743e-06 9.95715063593468e-05 -1.01921151894411e-05
v -2.11232621822333e-06 9.95090982685192e-05 -1.07776621953019e-05
v -2.51634474578206e-06 9.94470890818512e-05 -1.13152009092864e-05
v -2.95738410322784e-06 9.93847616226555e-05 -1.17981793400094e-05
v -3.49487599046185e-06 9.93115781961296e-05 -1.23281834874044e-05
v -7.63269608688865e-06 9.97949607191133e-05 -1.49875804070515e-05
v -7.25297678148731e-06 9.95722190209612e-05 -1.49177221327607e-05
v -6.72053459131234e-06 9.93648688024657e-05 -1.4590842995359e-05
v -4.11747135878074e-06 9.92476316746259e-05 -1.28259342961562e-05
v -4.79436626474961e-06 9.92079971403944e-05 -1.33070041069349e-05
v -6.0771279025831e-06 9.92535408585013e-05 -1.41636739258193e-05
v -5.42595486220018e-06 9.92073641584547e-05 -1.37293582495064e-05
v -8.13194578775701e-06 0.000102354560363901 -1.33018439831153e-06
v -7.92882343521488e-06 0.000100102781103326 -1.4638570443312e-05
v -8.40568042253786e-06 0.000102300002797171 -2.22098931174779e-06
v -8.11666331527961e-06 0.000100358772514272 -1.4006937870099e-05
v -8.2893106611205e-06 0.000100570668515976 -1.3261214036285e-05
v -8.53917302878964e-06 0.00010073107068691 -1.25328768412007e-05
v -8.64118485998863e-06 0.000102234330451894 -3.08712762468058e-06
v -8.93443567468637e-06 0.000102150887748785 -3.85306146702349e-06
v -8.76389485630338e-06 0.00010089071889115 -1.17439934266997e-05
v -8.98783540402277e-06 0.000101042669062066 -1.09439477093403e-05
v -9.20955932419363e-06 0.000101183814174354 -1.01620450857545e-05
v -9.39913933880688e-06 0.000101316610375856 -9.41140282489214e-06
v -9.17934507741007e-06 0.000102057192446642 -4.62715172759862e-06
v -9.38505316616106e-06 0.00010195315417061 -5.39528363005384e-06
v -9.54509580018672e-06 0.000101842111668749 -6.14842962563896e-06
v -9.54072420556017e-06 0.000101465138415837 -8.56475097964293e-06
v -9.62245181456796e-06 0.000101603906702495 -7.7194053138545e-06
v -9.63098648653514e-06 0.000101731534140003 -6.88215203707927e-06
v -1.08537683081101e-06 9.98581779649523e-05 -6.81637997533347e-06
v 6.6016932202482e-08 9.99678044268731e-05 4.92068968326688e-06
v -1.05974073434439e-06 9.99084445172795e-05 -6.05388216141311e-06
v -1.02941802498662e-06 9.99526549327469e-05 -5.28175643884712e-06
v -9.74763925060585e-07 9.99923379623148e-05 -4.47305819336579e-06
v -9.03301506043432e-07 0.00010002623975561 -3.64861044770103e-06
v -8.11183138103014e-07 0.000100048782117638 -2.83189231130717e-06
v -8.71828504282758e-09 0.000100006433172687 4.10417121375928e-06
v -1.01449324358231e-07 0.000100037575101972 3.27952637413694e-06
v -7.0343216271178e-07 0.000100051898375303 -1.99900924067013e-06
v -5.700507349683e-07 0.000100026562801553 -1.04848510401347e-06
v -1.94889256286199e-07 0.000100061593258605 2.42359850467129e-06
v -4.54557491367115e-07 0.00010004420577303 -6.83922003168016e-08
v -3.7352188784301e-07 0.000100072616346934 7.46840717737897e-07
v -2.89150674611704e-07 0.000100075742811198 1.57120665906541e-06
v 7.70572218286225e-09 9.99230709502575e-05 5.74581691004734e-06
v -3.62388553321448e-06 0.000100268780838905 1.09246196283108e-05
v -6.91289586091825e-08 9.98754525289707e-05 6.53735550338384e-06
v -2.21230321132002e-07 9.98340395439962e-05 7.15743105441749e-06
v -3.65428795155054e-07 9.97893265407921e-05 7.76103315068332e-06
v -3.21625310972667e-06 9.99891126673905e-05 1.12738022148315e-05
v -2.78492203789163e-06 9.97452684893911e-05 1.1563170131464e-05
v -2.32407797736832e-06 9.95421282752836e-05 1.17909142740281e-05
v -1.86490287541418e-06 9.94075026617902e-05 1.19142185591374e-05
v -5.04019997843318e-07 9.9739808881369e-05 8.37692182263076e-06
v -6.42512917975436e-07 9.9688428954611e-05 8.97962936757533e-06
v -1.49641156326938e-06 9.937768212971e-05 1.17363827791585e-05
v -7.66494019792095e-07 9.9634885499993e-05 9.55686731938884e-06
v -9.04244511514836e-07 9.95764473458343e-05 1.011152676884e-05
v -1.0841186247042e-06 9.95036486187972e-05 1.07261567901078e-05
v -1.30207089106837e-06 9.94309212308685e-05 1.12867920101947e-05
v -4.07075637907042e-06 0.000100585557022606 1.04353649713415e-05
v -4.47832524776174e-06 0.000100912544275398 9.88492154874913e-06
v -4.88200076923528e-06 0.000101181255966199 9.27628901330674e-06
v -8.41700348989514e-06 0.000102340108687579 -8.95858970720425e-07
v -5.27164882337644e-06 0.000101423613831893 8.62814601495222e-06
v -8.2857185262605e-06 0.000102366882111274 -1.02383836386123e-07
v -5.64091160220193e-06 0.000101652462373069 7.93393386869373e-06
v -8.13284616271013e-06 0.000102385477427212 6.90805898734271e-07
v -7.94215359289554e-06 0.000102395641909641 1.51362695407446e-06
v -7.72378071105635e-06 0.000102392215203572 2.34799016031416e-06
v -7.4841896647284e-06 0.000102372501536659 3.16084540117449e-06
v -5.99479457693743e-06 0.00010184899868455 7.21558152272748e-06
v -7.22911053412735e-06 0.000102331658425652 3.97657294173053e-06
v -6.93605493937715e-06 0.000102251935042957 4.88405390508535e-06
v -6.32250378469895e-06 0.000102007130495663 6.49843884299229e-06
v -6.63493589362541e-06 0.000102131887288266 5.77062996953668e-06
v -1.28983599355956e-06 9.97985485720511e-05 -7.63055067392997e-06
v -1.51966963843622e-06 9.97362732456413e-05 -8.41904562505763e-06
v -1.87778982379118e-06 9.96826036986471e-05 -9.04272007472027e-06
v -2.25238028505149e-06 9.96267346793855e-05 -9.637891469832e-06
v -2.64758787403755e-06 9.95668843873503e-05 -1.02328837814578e-05
v -3.07580763333186e-06 9.95069524718997e-05 -1.07969045535244e-05
v -8.71863010614647e-06 9.9711520706879e-05 -1.53400806678769e-05
v -3.53347673737348e-06 9.94473538530576e-05 -1.13125780352511e-05
v -4.05596313420286e-06 9.93855975587756e-05 -1.17930631191104e-05
v -4.68575325751472e-06 9.93094740159821e-05 -1.23512460136093e-05
v -8.61194541166418e-06 9.93713720152205e-05 -1.55316473911539e-05
v -8.15367593268963e-06 9.91892400285734e-05 -1.51705979780844e-05
v -7.45985952849705e-06 9.91327338313508e-05 -1.45681186457974e-05
v -5.37636914424916e-06 9.92361341497641e-05 -1.29100662239022e-05
v -6.03556138597818e-06 9.91767799946056e-05 -1.34244451330197e-05
v -6.73574598658009e-06 9.91355703731783e-05 -1.39712396536607e-05
v -8.72623543194678e-06 0.000102283613417493 -1.79362563994143e-06
v -8.78862434453614e-06 0.000100058072421781 -1.46891519384974e-05
v -9.00885894033114e-06 0.000102213970704661 -2.67859837793127e-06
v -8.89616472871324e-06 0.000100336353544532 -1.38604765106069e-05
v -9.11423943301249e-06 0.000100534718189219 -1.30402427922866e-05
v -9.33241241617694e-06 0.000100713246037826 -1.21871956791461e-05
v -9.35137548426158e-06 0.000102126728538252 -3.45957907119775e-06
v -9.65683702024758e-06 0.000102030198597556 -4.22544149950273e-06
v -9.55144974401717e-06 0.000100883224613081 -1.1321033721203e-05
v -9.77672112818039e-06 0.000101037491934082 -1.0486256535959e-05
v -9.98574003588147e-06 0.000101175083037915 -9.7049496332055e-06
v -1.01713263665829e-05 0.0001013032539648 -8.95011615830876e-06
v -9.91426171131218e-06 0.000101923727892077 -5.00640096366151e-06
v -1.01207164136036e-05 0.000101809849134731 -5.77620639909132e-06
v -1.02579181136558e-05 0.000101695785188234 -6.51701512850694e-06
v -1.02926816038596e-05 0.00010144660895798 -8.09805295686119e-06
v -1.03272248820507e-05 0.000101580399836531 -7.25288507860956e-06
v -1.6729184966469e-06 9.98360794218077e-05 -7.09119306978578e-06
v -4.16947960916983e-07 9.99628852524191e-05 4.9589345541817e-06
v -1.64695222404255e-06 9.9888139754595e-05 -6.3572175725149e-06
v -4.84687162298183e-07 0.000100001760776738 4.18391236821031e-06
v -1.60806695821596e-06 9.9934784324831e-05 -5.60664953218415e-06
v -1.55238505860755e-06 9.99750432712416e-05 -4.84594688461612e-06
v -1.47289812484765e-06 0.000100011181443315 -4.03955486385225e-06
v -1.37940959470233e-06 0.000100039085959567 -3.24580737286858e-06
v -1.26657261446892e-06 0.000100055130504493 -2.42923142216057e-06
v -5.67732839997546e-07 0.000100034098838885 3.38986877527108e-06
v -6.59256910187169e-07 0.000100058507968684 2.59361129297146e-06
v -1.14585229126191e-06 0.000100051753159326 -1.60419633190205e-06
v -1.03657320742363e-06 0.000100035194499482 -6.5606091187107e-07
v -7.50873317587e-07 0.000100075325021129 1.75915096846242e-06
v -9.35574578338724e-07 0.000100061166561464 1.4711322744889e-07
v -8.4342778814802e-07 0.000100078876972525 9.51986491785647e-07
v -4.41731289837733e-06 0.000100373838039697 1.00358468628397e-05
v -5.00341225059017e-07 9.99222553623075e-05 5.73418603564009e-06
v -4.03333616140344e-06 0.000100095686064395 1.03429037298585e-05
v -6.72181034112299e-07 9.98899618275575e-05 6.31002138337102e-06
v -8.26854342515393e-07 9.98540015957303e-05 6.88176814908517e-06
v -9.68049550583646e-07 9.98145857850226e-05 7.4436366732513e-06
v -3.60582562010372e-06 9.98576353754364e-05 1.06060216539173e-05
v -3.15788568097001e-06 9.9669866210644e-05 1.08152948317867e-05
v -2.68135017215669e-06 9.95329950515492e-05 1.0958048160975e-05
v -2.23966906751943e-06 9.94725227566376e-05 1.09660078282957e-05
v -1.11379830470668e-06 9.97707333747883e-05 8.02105030002466e-06
v -1.24456085044535e-06 9.97258749168194e-05 8.57053349617071e-06
v -1.93697770225771e-06 9.95001116968945e-05 1.06503911891662e-05
v -1.38384740676507e-06 9.96771223673102e-05 9.11051387496257e-06
v -1.53447251725573e-06 9.96236615783459e-05 9.62691042637889e-06
v -1.7519999687038e-06 9.95575892598696e-05 1.01920534501535e-05
v -4.84856149530018e-06 0.000100699579559706 9.5684652070348e-06
v -5.269357719007e-06 0.00010097273837955 9.01670642422416e-06
v -9.01461931708951e-06 0.000102276721498892 -1.35630423989068e-06
v -5.67469827175804e-06 0.000101229611463662 8.41664639918113e-06
v -8.9108328260322e-06 0.000102308561399172 -5.92440219747686e-07
v -6.06338576287213e-06 0.000101460949879734 7.78380057608482e-06
v -8.77266168432204e-06 0.000102333374013297 1.7848037414498e-07
v -6.43277138888288e-06 0.000101684039034599 7.09985527644852e-06
v -8.60327463803253e-06 0.000102350130882259 9.53296590207611e-07
v -8.40133994968901e-06 0.000102354709579496 1.76548782916535e-06
v -8.18152612757679e-06 0.000102342217371914 2.54686053489784e-06
v -7.93978472201074e-06 0.000102307492092031 3.33559657170383e-06
v -6.77735809366132e-06 0.000101866508066653 6.41052235182798e-06
v -7.68194117431483e-06 0.000102246252085963 4.11345913137503e-06
v -7.40079239679193e-06 0.000102135067529694 4.97889981543966e-06
v -7.09962450052632e-06 0.000102018866604733 5.69757178951036e-06
v -1.91246353305005e-06 9.97770430427495e-05 -7.88077361635975e-06
v -2.29784736647801e-06 9.97297022133957e-05 -8.48819362832891e-06
v -2.69645121293037e-06 9.96786581403429e-05 -9.08291009771158e-06
v -3.10936740093332e-06 9.96249108338613e-05 -9.65569805907421e-06
v -3.55868140301714e-06 9.95671277859775e-05 -1.02341395018544e-05
v -9.49777058500927e-06 9.96662574586262e-05 -1.55502067584412e-05
v -4.0307138052066e-06 9.95106419636648e-05 -1.07666561668426e-05
v -9.8490907577189e-06 9.91670071831267e-05 -1.63686734763594e-05
v -4.55475335101739e-06 9.94515103562814e-05 -1.12815757839449e-05
v -5.13127546981183e-06 9.93884692746835e-05 -1.17815407421273e-05
v -5.82484845465933e-06 9.93080286260876e-05 -1.23910856899425e-05
v -9.69096953902928e-06 9.89482902417445e-05 -1.62440662701062e-05
v -8.82883929741513e-06 9.89564672798319e-05 -1.52552401445547e-05
v -7.98893240976611e-06 9.90423366755814e-05 -1.43267434072441e-05
v -6.49081784259049e-06 9.92309931671969e-05 -1.29546300994007e-05
v -7.21477646611655e-06 9.91417773476368e-05 -1.35858996441311e-05
v -9.3290617178554e-06 0.000102207284212492 -2.24620821826809e-06
v -9.46783912813257e-06 0.000100057291762195 -1.45589445075618e-05
v -9.72588816108734e-06 0.000102116175445911 -3.03290955485136e-06
v -9.65284175614062e-06 0.000100309485094555 -1.36022623832484e-05
v -9.85379578440546e-06 0.000100526599856531 -1.26196532883977e-05
v -1.00773883357944e-05 0.000100716402918305 -1.16904674515929e-05
v -1.00861640535775e-05 0.000102014465059037 -3.81916705767817e-06
v -1.03981129210305e-05 0.000101906394562028 -4.58987544584086e-06
v -1.0319265264415e-05 0.000100890396698171 -1.07933208549802e-05
v -1.05608037207345e-05 0.000101036684422531 -9.97739227232256e-06
v -1.07831928564406e-05 0.000101168435087605 -9.19838149144618e-06
v -1.09536026101869e-05 0.000101291676195461 -8.45288203565676e-06
v -1.0662807515171e-05 0.00010178851761673 -5.37748359686728e-06
v -1.08640408705291e-05 0.00010167009130654 -6.12486433301536e-06
v -1.09943470634193e-05 0.000101549776668908 -6.86752071865222e-06
v -1.10317198849772e-05 0.000101431421108596 -7.60108403640493e-06
v -2.27664454619519e-06 9.98136483420303e-05 -7.33934540410184e-06
v -9.13481064920684e-07 9.99588665962507e-05 4.9709168598908e-06
v -2.25467651077337e-06 9.98673754139261e-05 -6.6417844652034e-06
v -9.68868008806053e-07 9.99986292070834e-05 4.22243070046253e-06
v -2.21238680632149e-06 9.9915712472447e-05 -5.92323284329726e-06
v -1.04628030093085e-06 0.000100031616973638 3.45560049666119e-06
v -2.14996069013736e-06 9.99581101666462e-05 -5.18489197668117e-06
v -2.06804149672452e-06 9.99947148959153e-05 -4.4281368531248e-06
v -1.96993163555258e-06 0.000100026139154492 -3.6545701422803e-06
v -1.85524671239596e-06 0.000100049684870168 -2.86804579186782e-06
v -1.73235380792324e-06 0.000100062484478923 -2.07223025039365e-06
v -1.13378385265152e-06 0.000100057238570439 2.67687741456167e-06
v -1.22665847470587e-06 0.000100075031240454 1.89159218761506e-06
v -1.61839455695523e-06 0.000100063465099507 -1.27425393204007e-06
v -1.52563308908514e-06 0.000100063954209914 -4.77119067653581e-07
v -1.32047035954442e-06 0.000100083890601357 1.10170660537119e-06
v -1.41848692226591e-06 0.000100078780267805 3.11225132121433e-07
v -5.14613754785579e-06 0.000100468779231194 9.20197786699918e-06
v -4.81968447575498e-06 0.00010018397611672 9.44875565754421e-06
v -1.11465707876708e-06 9.99360356069622e-05 5.48653182990664e-06
v -4.41383217960667e-06 9.99527109021411e-05 9.68927390013086e-06
v -1.27802191557037e-06 9.99090741344787e-05 6.01378826433465e-06
v -1.42642353160967e-06 9.98777595119273e-05 6.54498533564021e-06
v -1.56855690799698e-06 9.98426322717174e-05 7.07812138233488e-06
v -3.96865499994869e-06 9.97686536930576e-05 9.88708364428911e-06
v -3.50222851892428e-06 9.96392043113019e-05 1.00341814459051e-05
v -3.03460580520732e-06 9.956962907458e-05 1.01092463788103e-05
v -2.6264395155849e-06 9.95677788580035e-05 9.98006577637742e-06
v -1.70850428549098e-06 9.98047238324937e-05 7.6071208684061e-06
v -1.85105231739432e-06 9.97639856318188e-05 8.12746403368273e-06
v -2.37079124423823e-06 9.96152465705559e-05 9.60055770686064e-06
v -2.00393592668968e-06 9.97194228614035e-05 8.63686516871969e-06
v -2.1763998529073e-06 9.96692271138025e-05 9.13470788479308e-06
v -5.59827297139031e-06 0.00010076165849936 8.68426052516678e-06
v -9.61830621035341e-06 0.000102205436952488 -1.79942272377878e-06
v -6.02271946361269e-06 0.000101011224050936 8.13530057022139e-06
v -9.55478054264996e-06 0.000102236505921236 -1.09953871050404e-06
v -6.43356905333918e-06 0.000101248622244984 7.54776792015172e-06
v -9.43700918669566e-06 0.000102264268056347 -3.7722484126074e-07
v -6.82658769052032e-06 0.000101472198150978 6.92068841449065e-06
v -9.28275708043788e-06 0.000102285323028246 3.62733610476656e-07
v -7.19579277472308e-06 0.000101676685930204 6.26355385949639e-06
v -9.09844433148432e-06 0.000102295423112396 1.11608092916627e-06
v -8.89308089444454e-06 0.000102288889798915 1.87187540184991e-06
v -8.66437379361472e-06 0.000102260478750141 2.62975592638937e-06
v -8.41499202590694e-06 0.0001022046291368 3.38392469526578e-06
v -7.5380136581456e-06 0.000101854919212978 5.5762993300846e-06
v -8.14325465587256e-06 0.000102116902598159 4.13134796555793e-06
v -7.85284523069434e-06 0.000102002744543232 4.86421709105165e-06
v -2.67568837143281e-06 9.97739882842504e-05 -7.91817628962437e-06
v -3.08778631132907e-06 9.97292274024565e-05 -8.49694574235278e-06
v -3.51701349609835e-06 9.9680059518374e-05 -9.06820585362985e-06
v -3.96984291012784e-06 9.96276975963974e-05 -9.6278544060069e-06
v -9.99783887541159e-06 9.97162837585994e-05 -1.52909427588609e-05
v -4.45170593019565e-06 9.95739230284411e-05 -1.01719595929445e-05
v -1.03303383471761e-05 9.91537074123446e-05 -1.64779432434201e-05
v -4.97203832844737e-06 9.95182927823417e-05 -1.06997738971528e-05
v -1.13359344203096e-05 9.82232363137926e-05 -1.87668816850327e-05
v -5.53750857592157e-06 9.94591183271495e-05 -1.12226090563647e-05
v -6.15085366941083e-06 9.93923766080361e-05 -1.17643802452527e-05
v -6.801182937241e-06 9.93191353347276e-05 -1.23396955410546e-05
v -9.95671917858074e-06 9.8769311775204e-05 -1.60592702063355e-05
v -8.99926822183222e-06 9.89663645902725e-05 -1.46495706009541e-05
v -8.2103482244149e-06 9.9120529339222e-05 -1.37023929478587e-05
v -7.48525086700712e-06 9.92320273381944e-05 -1.29661939411514e-05
v -1.00404764913036e-05 0.000102115629185595 -2.56959529887698e-06
v -1.01118406197804e-05 0.000100024094785676 -1.42077963440078e-05
v -1.04537091916371e-05 0.000102011172226177 -3.36739701487163e-06
v -1.02956924802063e-05 0.0001002982367327 -1.30725942419768e-05
v -1.05460221181275e-05 0.000100531434677368 -1.20206982555445e-05
v -1.08235228859429e-05 0.000100731524569127 -1.1072197483378e-05
v -1.08317323929499e-05 0.000101897216087849 -4.16585694955615e-06
v -1.11588826284441e-05 0.000101777325903912 -4.95098371219226e-06
v -1.11077163573051e-05 0.000100896527393123 -1.02113427131336e-05
v -1.13805794907157e-05 0.000101034975332583 -9.41500417608673e-06
v -1.16066088327852e-05 0.000101160218380852 -8.6608151526269e-06
v -1.17362244457819e-05 0.000101283369848758 -7.92290365186578e-06
v -1.14295069055261e-05 0.000101653401679025 -5.7145837252681e-06
v -1.16346337664787e-05 0.00010152838243153 -6.45790589101607e-06
v -1.17488238605233e-05 0.000101404711157639 -7.18899592205337e-06
v -2.8764404739144e-06 9.98312359916344e-05 -7.15585878119146e-06
v -1.44242385026344e-06 9.9983116513626e-05 4.57098289838257e-06
v -2.84147384163338e-06 9.98828487550669e-05 -6.43713348342942e-06
v -1.52372412087608e-06 0.000100019564414352 3.77061867938197e-06
v -2.77967356583019e-06 9.99290844012785e-05 -5.70390773376959e-06
v -1.6098839511236e-06 0.00010004846564574 2.97578118533635e-06
v -2.69533244956686e-06 9.99689699386915e-05 -4.96480906411226e-06
v -2.59525376781526e-06 0.000100005161497486 -4.1846806817997e-06
v -2.47978592857002e-06 0.000100034563482666 -3.42231751802625e-06
v -2.35528023815752e-06 0.000100056505663684 -2.64992106826339e-06
v -2.23235677653531e-06 0.000100069114150437 -1.88602186536223e-06
v -1.70151132820008e-06 0.000100069481969242 2.18823934774786e-06
v -1.80170995916167e-06 0.000100083484440756 1.37289367835552e-06
v -2.11221972529966e-06 0.000100077724714734 -9.88155009561431e-07
v -2.00775263781828e-06 0.00010008339370212 -1.98618445599706e-07
v -1.9009176212383e-06 0.000100087879456787 5.90519759950881e-07
v -5.59103521994921e-06 0.000100313739213881 8.55327322492023e-06
v -5.22706850901714e-06 0.000100078371717678 8.79730994775425e-06
v -1.63495839880119e-06 9.99610267334338e-05 5.06890580106175e-06
v -4.80281091133676e-06 9.9883746902374e-05 8.99682871850154e-06
v -1.80347154463228e-06 9.99355752702319e-05 5.58113564526751e-06
v -1.95514497576575e-06 9.9906657458744e-05 6.0938666633907e-06
v -2.11855828568885e-06 9.98742447063584e-05 6.61986320378299e-06
v -4.34907133780671e-06 9.97460331954156e-05 9.15117676035068e-06
v -3.86591942739365e-06 9.96633584817481e-05 9.24580320725817e-06
v -3.41589044891635e-06 9.96396854660611e-05 9.24736019169153e-06
v -3.06107484004565e-06 9.96662322267775e-05 9.01127010501863e-06
v -2.26784809940816e-06 9.98404584496313e-05 7.12233073908335e-06
v -2.42415945823427e-06 9.98030956834002e-05 7.61878118944019e-06
v -2.83057752040061e-06 9.97105144412239e-05 8.61584140398016e-06
v -2.58670750663604e-06 9.97614105812515e-05 8.09917553686888e-06
v -6.1958930408721e-06 0.000100610586484007 7.9201702496501e-06
v -1.01765543033214e-05 0.000102139103318104 -1.88309322211804e-06
v -6.68836679039538e-06 0.000100881857809174 7.34861841048411e-06
v -1.00900116730069e-05 0.000102173299261455 -1.18262904610704e-06
v -7.12971124504531e-06 0.000101124768440169 6.7718094154372e-06
v -9.95558580903906e-06 0.000102201120842943 -4.60279690279919e-07
v -7.55056825442371e-06 0.000101368110296045 6.14142425537148e-06
v -9.78449405316637e-06 0.000102219149100872 2.70462831367309e-07
v -7.92907062234676e-06 0.000101576013800486 5.49771709749781e-06
v -9.59321700704955e-06 0.000102219621066311 1.03567648831554e-06
v -9.37574871769844e-06 0.000102200283554765 1.78055104240866e-06
v -9.13544977490481e-06 0.000102153759338892 2.52840127832656e-06
v -8.87079198553603e-06 0.000102077393083187 3.26202255378238e-06
v -8.27454537808103e-06 0.000101765035570452 4.81221696536201e-06
v -8.58372859787941e-06 0.000101923600359825 4.0985077411408e-06
v -3.31712384003834e-06 9.97896626328549e-05 -7.74199835054686e-06
v -3.77083526336335e-06 9.97441511860097e-05 -8.32390833774542e-06
v -4.23697157338306e-06 9.9695478953498e-05 -8.89000882592861e-06
v -4.74736730780019e-06 9.96432761531886e-05 -9.46027434127021e-06
v -1.04118619141406e-05 9.95791865238723e-05 -1.50352078538178e-05
v -5.26603816095178e-06 9.95915008044951e-05 -9.99613251443149e-06
v -1.04781701264806e-05 9.90680125900675e-05 -1.6029190575279e-05
v -5.82133159869093e-06 9.95362632699146e-05 -1.05285028438423e-05
v -1.03282211605562e-05 9.88536992638001e-05 -1.58796597630239e-05
v -6.40509122894189e-06 9.94754313316096e-05 -1.1064663705347e-05
v -7.10520360162087e-06 9.94000942679049e-05 -1.17029465547746e-05
v -7.74997559776579e-06 9.93261888797093e-05 -1.22937381832173e-05
v -9.75477602438941e-06 9.8944130364136e-05 -1.47920392472231e-05
v -9.07595771669803e-06 9.91050503488715e-05 -1.37751590331778e-05
v -8.41154881698217e-06 9.92313967606287e-05 -1.29695733442887e-05
v -1.06526397535836e-05 0.000102035824307652 -2.71349966513167e-06
v -1.05579619406467e-05 9.99575355072614e-05 -1.36790303162256e-05
v -1.11134509943708e-05 0.000101918813533879 -3.54890385247329e-06
v -1.08779515610836e-05 0.000100256803734603 -1.24696755893122e-05
v -1.12309254760574e-05 0.000100508312718868 -1.14355803047391e-05
v -1.15964131619102e-05 0.000100715321429364 -1.04964763459821e-05
v -1.15336382245995e-05 0.000101793957626504 -4.36790729060321e-06
v -1.19099803896687e-05 0.0001016599346177 -5.18487979963586e-06
v -1.19403517136634e-05 0.000100873069063802 -9.67532904511238e-06
v -1.22470510393007e-05 0.000101008796542036 -8.91093825303415e-06
v -1.24598837214975e-05 0.000101134339098725 -8.19302522652971e-06
v -1.25242650751408e-05 0.000101275788431035 -7.38609577895399e-06
v -1.2207479750446e-05 0.00010152900663357 -5.94202324596632e-06
v -1.24286878199567e-05 0.000101399029167565 -6.67644692924409e-06
v -3.47562530959402e-06 9.98476775059209e-05 -6.9652652501597e-06
v -1.96691620295106e-06 0.000100005629765844 4.1336356209688e-06
v -3.42722674762731e-06 9.98971106717687e-05 -6.23446366806476e-06
v -2.07351538701908e-06 0.000100037823460179 3.30719626037114e-06
v -3.34399764593422e-06 9.99405451663405e-05 -5.5000891864999e-06
v -2.16990694001426e-06 0.000100061804489889 2.50155154688586e-06
v -3.24566946561942e-06 9.99798893100198e-05 -4.73567587628412e-06
v -3.12734157048933e-06 0.000100014547179769 -3.96676530423092e-06
v -3.00284525557282e-06 0.000100041933499138 -3.21617868131276e-06
v -2.87047006702907e-06 0.000100061163651842 -2.46498773078516e-06
v -2.73361121404293e-06 0.000100076256874244 -1.58092831690601e-06
v -2.27619680910301e-06 0.000100078849106715 1.68348689743902e-06
v -2.38453594798507e-06 0.000100089047384975 8.6991771109381e-07
v -2.60461879246881e-06 0.000100087319454455 -6.95898644902169e-07
v -2.49613462470652e-06 0.0001000913813049 8.67551079246458e-08
v -6.00945590580289e-06 0.0001002035953116 7.88802846457343e-06
v -5.62053467023689e-06 0.000100001448181937 8.10662166420828e-06
v -2.1609425802722e-06 9.99848792519272e-05 4.62029764099589e-06
v -5.18376751344143e-06 9.98497373889659e-05 8.27495469408244e-06
v -2.32788380375231e-06 9.9961064810932e-05 5.11819565121669e-06
v -2.50410923892975e-06 9.99343716926222e-05 5.62439297841459e-06
v -2.67065102937181e-06 9.99056081365621e-05 6.13035484779871e-06
v -4.7113811918249e-06 9.97534220453023e-05 8.38289544696647e-06
v -4.23440241128467e-06 9.97150314512741e-05 8.43985178849332e-06
v -3.81254088256941e-06 9.972079486544e-05 8.35484828045122e-06
v -3.50769054611992e-06 9.97538303315232e-05 8.05454584098016e-06
v -2.83430250606518e-06 9.98750964219493e-05 6.60943430236734e-06
v -2.9988363412712e-06 9.98401819871642e-05 7.08085020318469e-06
v -3.25610648380974e-06 9.97984763474625e-05 7.57335279606362e-06
v -6.72110692128537e-06 0.000100459351308151 7.17117941081846e-06
v -1.07349122617761e-05 0.000102060820992909 -2.01416024293699e-06
v -7.29973015098637e-06 0.000100734069618791 6.56282753927219e-06
v -1.06295682096372e-05 0.000102093800145857 -1.30807578172765e-06
v -7.79411589225667e-06 0.000100989246628139 5.96736959879379e-06
v -1.04732524058878e-05 0.000102117434815018 -5.86672932558118e-07
v -8.23723938795682e-06 0.000101233844439725 5.34908711403535e-06
v -1.02936966388473e-05 0.000102123288621122 1.65577502370178e-07
v -8.63029710518931e-06 0.000101447277610655 4.7105489128167e-06
v -1.00835792797948e-05 0.000102107893185385 9.24106358542699e-07
v -9.85116045024106e-06 0.000102066820492512 1.66345811342782e-06
v -9.58927735859407e-06 0.000101996141435705 2.39851366048236e-06
v -9.30747009790209e-06 0.000101842449850301 3.23277070945381e-06
v -8.97745579070025e-06 0.00010164583351169 4.03445266299078e-06
v -3.9565363954155e-06 9.98057582227524e-05 -7.54928316794045e-06
v -4.44151699374507e-06 9.9760482420305e-05 -8.12457282260231e-06
v -4.9644454300593e-06 9.97120714288587e-05 -8.69619912344667e-06
v -5.50486268066356e-06 9.96625500314771e-05 -9.25510383222219e-06
v -1.06448689468974e-05 9.95325708961318e-05 -1.42426396366593e-05
v -6.05554069885591e-06 9.96124393613506e-05 -9.78352798707902e-06
v -1.05303829555402e-05 9.92105990204969e-05 -1.45373586302932e-05
v -6.62500573515645e-06 9.95570185213535e-05 -1.03136401612133e-05
v -1.02118434276349e-05 9.90802143364704e-05 -1.4142167164034e-05
v -7.30481664526471e-06 9.94900100762909e-05 -1.09166862661118e-05
v -7.99247530295371e-06 9.94182044900397e-05 -1.15480952681072e-05
v -8.60911549592457e-06 9.93454463698422e-05 -1.21293519508866e-05
v -9.7477938361337e-06 9.91474999003844e-05 -1.34670250424348e-05
v -9.19640306178471e-06 9.92539828731016e-05 -1.27695233680496e-05
v -1.12663923097624e-05 0.000101944702143176 -2.87561883695522e-06
v -1.10036267321877e-05 9.99067957651984e-05 -1.28944586961638e-05
v -1.17782507789941e-05 0.000101817017849095 -3.73342044492629e-06
v -1.1523966554499e-05 0.000100208628207435 -1.17331422272212e-05
v -1.20020680879541e-05 0.000100468519011974 -1.07540909540961e-05
v -1.24534415215123e-05 0.00010067422598096 -9.87552096163004e-06
v -1.227299171793e-05 0.000101677036315191 -4.5890912143632e-06
v -1.26995756455136e-05 0.000101533846430685 -5.40682939403447e-06
v -1.2864673551491e-05 0.000100833901163613 -9.10218957279756e-06
v -1.31925215816402e-05 0.000100972050218501 -8.39419668505471e-06
v -1.33777846803997e-05 0.000101118457549779 -7.62773627588224e-06
v -1.32813866812869e-05 0.000101264849967435 -6.85849554989603e-06
v -1.30405700776259e-05 0.000101396446480253 -6.15270157372565e-06
v -4.07506913374217e-06 9.98628220751764e-05 -6.76564389920915e-06
v -2.4955223189351e-06 0.000100025227913641 3.67489930939291e-06
v -4.00592422608747e-06 9.99099518101006e-05 -6.03218065572094e-06
v -2.61934474951007e-06 0.000100052845311298 2.83625855420677e-06
v -3.92000225159947e-06 9.99525126214275e-05 -5.27970255293127e-06
v -2.74675733906971e-06 0.000100072776831383 2.00534720756378e-06
v -3.80392773287866e-06 9.99904480051578e-05 -4.51983230711041e-06
v -3.66382789390171e-06 0.000100022590437755 -3.76437855295229e-06
v -3.52609983498195e-06 0.000100046601334158 -3.02303044120384e-06
v -3.38510117008023e-06 0.000100067024516338 -2.15397594395113e-06
v -3.24109412377386e-06 0.000100082134784871 -1.27649403519895e-06
v -2.86487051786108e-06 0.000100086131024893 1.18410129276532e-06
v -2.97646447969484e-06 0.000100092789949411 3.78606191056002e-07
v -3.0958891596142e-06 0.000100091629697196 -4.01946622336128e-07
v -6.41289578855884e-06 0.000100125427888159 7.20790882449654e-06
v -6.00298714791374e-06 9.99562079888449e-05 7.39635657950027e-06
v -2.68550403529376e-06 0.000100006239523015 4.152593613215e-06
v -5.54942963422454e-06 9.98413321318182e-05 7.51599948728991e-06
v -2.87943815027106e-06 9.99850099425544e-05 4.63596554989305e-06
v -3.05949218623536e-06 9.99614293362823e-05 5.12847501437284e-06
v -3.22681021378756e-06 9.99353829859534e-05 5.6173460376576e-06
v -5.07430488040761e-06 9.97880809510113e-05 7.59587869490366e-06
v -4.60786981403884e-06 9.97784383753636e-05 7.61666316688813e-06
v -4.22277331154938e-06 9.97976091997189e-05 7.44900580629358e-06
v -3.94276827491932e-06 9.98368295662387e-05 7.01449723095391e-06
v -3.4004202701524e-06 9.99069154723813e-05 6.0765509781566e-06
v -3.67052022556913e-06 9.98734604435079e-05 6.54808730700377e-06
v -7.17684364144429e-06 0.000100333655958059 6.4443665603555e-06
v -1.12970777578964e-05 0.00010196600612103 -2.16788015650987e-06
v -7.85853732234762e-06 0.00010057856574247 5.75598677436861e-06
v -1.11638053988977e-05 0.000101992487802415 -1.45729032894403e-06
v -8.41197490269698e-06 0.00010083411753916 5.14192431147747e-06
v -1.09997944940903e-05 0.000101999835953946 -7.19804646824436e-07
v -8.87900460297316e-06 0.000101077755851291 4.53646599662049e-06
v -1.07961286320901e-05 0.000101986293017405 3.44222098634994e-08
v -9.28679101930237e-06 0.000101295721089096 3.90607642738917e-06
v -1.05559017438293e-05 0.000101948574586666 7.88956272682806e-07
v -1.02944570079683e-05 0.000101880116025832 1.52310274189353e-06
v -1.00134808903594e-05 0.000101724566809884 2.34905756699345e-06
v -9.68014635764236e-06 0.00010152377080357 3.15166118916773e-06
v -4.58639926194037e-06 9.9821502277852e-05 -7.34282780054335e-06
v -5.12864703812373e-06 9.97777313778999e-05 -7.90840526074008e-06
v -5.68244314823892e-06 9.97320437218587e-05 -8.46771256831656e-06
v -6.24072526900418e-06 9.9684685413596e-05 -9.01450603485192e-06
v -1.09448114867862e-05 9.95437878296237e-05 -1.31522805089204e-05
v -6.80949184894794e-06 9.96352879817146e-05 -9.53169705812673e-06
v -1.07262565734293e-05 9.93028231216067e-05 -1.31767369525368e-05
v -7.48513608172587e-06 9.95772509572443e-05 -1.00965219406036e-05
v -1.03618898715346e-05 9.92519499826265e-05 -1.2765980866555e-05
v -8.16261236532619e-06 9.95157193619321e-05 -1.06762129566731e-05
v -8.8161976509539e-06 9.94496731934737e-05 -1.12657958374736e-05
v -9.37885806335252e-06 9.93853021329666e-05 -1.17721330424532e-05
v -9.90649591737461e-06 9.93118987682609e-05 -1.2276372517945e-05
v -1.18770461081652e-05 0.000101838000056742 -3.05077592524494e-06
v -1.15403436860378e-05 9.98748292784283e-05 -1.19768430059268e-05
v -1.24746494724957e-05 0.000101694629838658 -3.93569591790877e-06
v -1.22796823870822e-05 0.00010013698658438 -1.08784000112833e-05
v -1.2884024933431e-05 0.000100394904912737 -9.99235694648405e-06
v -1.34243617715426e-05 0.000100612147477538 -9.20248578642402e-06
v -1.30492661576936e-05 0.000101542951541349 -4.80565785042487e-06
v -1.35444339025668e-05 0.000101392696176706 -5.62099686460314e-06
v -1.39060643715597e-05 0.000100776706665101 -8.50820929633833e-06
v -1.42759188086662e-05 0.000100935757518106 -7.79145710183066e-06
v -1.42807194118453e-05 0.000101091725955214 -7.08182300065628e-06
v -1.39438382773998e-05 0.000101250980954072 -6.34285474387655e-06
v -4.67558729549245e-06 9.98773889903051e-05 -6.55483257973673e-06
v -3.03135226898588e-06 0.00010004214579694 3.19977572132631e-06
v -4.60458861002657e-06 9.99237935269628e-05 -5.8081944335377e-06
v -3.19393161901326e-06 0.000100066075239888 2.33877577351522e-06
v -4.49596356144105e-06 9.99647879874362e-05 -5.06123970694626e-06
v -3.33371572878463e-06 0.000100082208288564 1.50557128881292e-06
v -4.35905453329846e-06 0.000100000072398043 -4.31332380851748e-06
v -4.19904819903592e-06 0.000100028122574867 -3.56314681422507e-06
v -4.0500058313632e-06 0.000100053086799198 -2.70290246650487e-06
v -3.89692339344881e-06 0.000100072599273829 -1.84102594327366e-06
v -3.73988331596796e-06 0.000100085450921358 -9.74823444114508e-07
v -3.46200566342288e-06 0.00010009140264519 6.93908244315852e-07
v -3.58054854641566e-06 0.000100092643700369 -1.01482522220184e-07
v -6.80233427256318e-06 0.000100068364543603 6.50456391036531e-06
v -6.37141091659844e-06 9.99303282459533e-05 6.64482251672161e-06
v -3.2433774001175e-06 0.000100026025969369 3.66412663331055e-06
v -5.90988404745419e-06 9.98583743280152e-05 6.74503750379444e-06
v -3.43412061038638e-06 0.000100007732078037 4.13788589591169e-06
v -3.6122701645383e-06 9.99866341960209e-05 4.61416226527965e-06
v -3.7888473931928e-06 9.99620351143604e-05 5.08318678115437e-06
v -5.43997949416496e-06 9.98366960772476e-05 6.80574872376864e-06
v -4.99012019178014e-06 9.98418273226002e-05 6.77417279477509e-06
v -4.6416084777998e-06 9.98737542857569e-05 6.42583492662083e-06
v -4.35093802691209e-06 9.99064459302551e-05 5.99552944523668e-06
v -4.06963061481352e-06 9.99350903574808e-05 5.54347391869347e-06
v -7.59479174390682e-06 0.000100230316672846 5.70746658525874e-06
v -1.1861587880601e-05 0.000101846426371716 -2.33622952128324e-06
v -8.3407679221922e-06 0.000100428800818494 4.95978715771351e-06
v -1.17104849135446e-05 0.000101853190583858 -1.61311707847077e-06
v -8.96763442513576e-06 0.000100668780471347 4.30642402499232e-06
v -1.15092835981246e-05 0.000101839095620302 -8.71959617343183e-07
v -9.47098296518155e-06 0.000100907332495264 3.70069748985586e-06
v -1.12685211812719e-05 0.000101799842838799 -1.21032378081226e-07
v -9.94304984717311e-06 0.000101150284636143 2.99323541814517e-06
v -1.09892482759816e-05 0.000101732421799805 6.31481710391852e-07
v -1.06945075504718e-05 0.000101573917642112 1.45386934329742e-06
v -1.03481115422674e-05 0.00010137582291844 2.24386570942783e-06
v -5.23969062205779e-06 9.98384248395051e-05 -7.11571098834598e-06
v -5.80700835571942e-06 9.97974444318265e-05 -7.66716717003364e-06
v -6.37965788553411e-06 9.9754551013779e-05 -8.20612171259634e-06
v -6.95515079861031e-06 9.970820646472e-05 -8.73389230342188e-06
v -1.13744713098772e-05 9.95754236370952e-05 -1.20680921891367e-05
v -7.63784952729741e-06 9.96571638473896e-05 -9.27490007033074e-06
v -1.10575639017682e-05 9.93976253606466e-05 -1.19223788256369e-05
v -8.31841533773956e-06 9.9605506257313e-05 -9.80729942098707e-06
v -1.06415817691343e-05 9.9392408595098e-05 -1.15955098607319e-05
v -8.98195609130671e-06 9.95513261164089e-05 -1.03306428570536e-05
v -9.61049996287994e-06 9.9494317061045e-05 -1.08403307698019e-05
v -1.01559302001338e-05 9.94428118884187e-05 -1.12303249547041e-05
v -1.25113790714958e-05 0.000101701314676331 -3.23816410266447e-06
v -1.2161924414586e-05 9.9849943097762e-05 -1.10380207950263e-05
v -1.31788054971951e-05 0.000101546202021822 -4.13974143420853e-06
v -1.30818345335226e-05 0.000100042761670874 -1.00065887521241e-05
v -1.38768186348883e-05 0.000100313935280603 -9.18473308316008e-06
v -1.4555601060229e-05 0.000100521392977665 -8.51971893207139e-06
v -1.38557735860664e-05 0.000101384131703162 -5.01793118879131e-06
v -1.4470334222844e-05 0.000101225970701676 -5.83001656087652e-06
v -1.51705661562221e-05 0.000100707164994359 -7.85191426143206e-06
v -1.5410195437173e-05 0.000100873430187617 -7.24162460744515e-06
v -1.50436851755205e-05 0.000101052928316143 -6.58481256511263e-06
v -5.27439189161722e-06 9.98925571538144e-05 -6.33071897900953e-06
v -3.57555428195315e-06 0.000100057042896599 2.71692562686148e-06
v -5.17761548007747e-06 9.99373057604633e-05 -5.58499499425336e-06
v -3.75202627947447e-06 0.000100076826476227 1.85272428829733e-06
v -5.04651882177981e-06 9.99762822874623e-05 -4.83508695712086e-06
v -3.90952232648931e-06 0.000100088731618847 1.01400026135301e-06
v -4.88864926537166e-06 0.00010000788848834 -4.08995889545448e-06
v -4.76610954596058e-06 0.00010003604021929 -3.25739010256452e-06
v -4.6037444813537e-06 0.000100059586558487 -2.40105545455591e-06
v -4.4338842787474e-06 0.000100076989709993 -1.5304405656245e-06
v -4.25738693563156e-06 0.000100087623425869 -6.56812877731545e-07
v -4.05306213285755e-06 0.000100092225570033 2.05344018949956e-07
v -7.17584742887696e-06 0.000100028268412564 5.78403223890584e-06
v -6.72779510819542e-06 9.99298033357168e-05 5.9020801951189e-06
v -3.78514104178804e-06 0.000100043378294653 3.17504540383374e-06
v -6.25752907104245e-06 9.98915605253477e-05 5.98633255700119e-06
v -3.97818663757616e-06 0.000100027065150445 3.64310717420746e-06
v -4.16125749456063e-06 0.00010000744338536 4.10560232196661e-06
v -4.47100482473584e-06 9.99870492202167e-05 4.51988685570705e-06
v -5.7902998795623e-06 9.98868580409631e-05 6.02768470639068e-06
v -5.39860712526519e-06 9.99106137540325e-05 5.77014098194854e-06
v -5.06493386985398e-06 9.99387746723774e-05 5.39584708819343e-06
v -4.76021391599063e-06 9.99642774057729e-05 4.96640136125917e-06
v -7.97643935499858e-06 0.000100161765065449 4.99724881359378e-06
v -1.24170956727569e-05 0.000101692682339999 -2.51431272571281e-06
v -8.74832969797507e-06 0.00010031559759918 4.20914443476144e-06
v -1.22156124761529e-05 0.00010167629966751 -1.7818452907823e-06
v -9.44496652460062e-06 0.000100515349991151 3.48874985658647e-06
v -1.19677356958438e-05 0.000101631715487426 -1.03290427236191e-06
v -1.00570892905349e-05 0.000100736753856618 2.7553054186314e-06
v -1.16776784311742e-05 0.000101560693468428 -2.8653686106142e-07
v -1.05708171501711e-05 0.000100974490992573 2.03101661923087e-06
v -1.13796402714902e-05 0.000101394179598066 4.99450751062142e-07
v -1.10078554422869e-05 0.000101198486598403 1.28073926812889e-06
v -5.86308627514512e-06 9.98557888136286e-05 -6.87922459080237e-06
v -6.46047551904985e-06 9.98169083527374e-05 -7.41607107994042e-06
v -7.05746394270674e-06 9.9775448685867e-05 -7.93306762856391e-06
v -7.76250375111914e-06 9.97328897897222e-05 -8.42301078002967e-06
v -1.18833976652477e-05 9.9590867095755e-05 -1.10122186593473e-05
v -8.46699732294387e-06 9.96880042326604e-05 -8.92877793059514e-06
v -1.14638165143248e-05 9.94909475919372e-05 -1.08480145965668e-05
v -9.16607828415467e-06 9.9642499670133e-05 -9.41596123894504e-06
v -1.09710507403489e-05 9.95073112219509e-05 -1.05968710982308e-05
v -9.8353594496739e-06 9.95964947184147e-05 -9.87073140955371e-06
v -1.04292140861608e-05 9.95466808243918e-05 -1.03096710234751e-05
v -1.31121286702323e-05 0.000101534521533768 -3.43540524284898e-06
v -1.28221600696044e-05 9.98093212016299e-05 -1.0150753673891e-05
v -1.38616669329381e-05 0.000101365717541435 -4.35572239940698e-06
v -1.38622737962102e-05 9.9999435173962e-05 -9.20446426080109e-06
v -1.49951765397746e-05 0.000100197328444207 -8.45343467662298e-06
v -1.60014924899219e-05 0.000100396698349717 -7.82945174655607e-06
v -1.46799813793405e-05 0.000101188290001204 -5.24517230807631e-06
v -1.56174643715292e-05 0.00010098122248809 -6.08921889702322e-06
v -1.67177785866725e-05 0.00010055743540135 -7.31481870099512e-06
v -1.64073039581644e-05 0.000100776110623122 -6.78128109134755e-06
v -5.87001826354316e-06 9.99079539387901e-05 -6.09149052785054e-06
v -4.13000377452847e-06 0.000100069381686764 2.22473979890745e-06
v -5.75080783923784e-06 9.9950363360088e-05 -5.34539130358615e-06
v -4.33020104653454e-06 0.0001000845156717 1.35559101586452e-06
v -5.59301567874991e-06 9.99853852083159e-05 -4.60126221067442e-06
v -4.50410808644264e-06 0.00010009047786821 5.22604417469255e-07
v -5.47198903562237e-06 0.000100017751976904 -3.77619193892272e-06
v -5.32855861626129e-06 0.000100045058619006 -2.94731595853899e-06
v -5.1510241797592e-06 0.000100066398324099 -2.08343375944459e-06
v -4.95550274933288e-06 0.000100081480382093 -1.20731635396912e-06
v -4.73779319878974e-06 0.000100088954527297 -3.51355979767247e-07
v -7.53374299775068e-06 0.00010000773146138 5.04398344851817e-06
v -7.07486203482704e-06 9.9946174079735e-05 5.14503747437834e-06
v -4.33887972902534e-06 0.000100057634504337 2.67831622402782e-06
v -6.60328477811089e-06 9.99302007324494e-05 5.22480098927996e-06
v -4.52907856838571e-06 0.00010004239250644 3.13950089677759e-06
v -4.84468798280872e-06 0.000100026665692225 3.54938791351369e-06
v -5.16162656097754e-06 0.000100010970178002 3.94825456633043e-06
v -6.15450919197009e-06 9.99448340342201e-05 5.07854502151702e-06
v -5.80308255127389e-06 9.99693773491272e-05 4.76075152089699e-06
v -5.47198723859279e-06 9.99916144711512e-05 4.37187747365867e-06
v -8.33586948412282e-06 0.00010010809356494 4.2597184111291e-06
v -1.29482609007396e-05 0.000101493730624023 -2.70201180389498e-06
v -9.11297713577926e-06 0.00010022685773328 3.46712898997144e-06
v -1.26841558379407e-05 0.000101444459587908 -1.96439092074139e-06
v -9.8856997820575e-06 0.000100371667537836 2.60567625530084e-06
v -1.23684394302497e-05 0.000101368329946915 -1.22165465187999e-06
v -1.05727332046053e-05 0.000100562659912979 1.80496812855797e-06
v -1.20348781835519e-05 0.0001011978953248 -4.50442258290426e-07
v -1.11621031667679e-05 0.000100789814421363 1.03788118366444e-06
v -1.16419686332441e-05 0.000101002296172497 2.92544040543463e-07
v -6.48768228339609e-06 9.98733119885771e-05 -6.62120318655033e-06
v -7.10710673642371e-06 9.98356303030814e-05 -7.13619066748101e-06
v -7.83671580897749e-06 9.97982123369265e-05 -7.61379679597864e-06
v -8.56831269715097e-06 9.97617859621961e-05 -8.06944915796626e-06
v -1.24184376008883e-05 9.96204882424346e-05 -1.00334056703409e-05
v -9.30944974208565e-06 9.97227383030157e-05 -8.52976608513501e-06
v -1.18930643730197e-05 9.95803222637856e-05 -9.89754163055679e-06
v -1.00325601004159e-05 9.96840409661645e-05 -8.96063530809217e-06
v -1.13157308317178e-05 9.96014520261787e-05 -9.70953029306487e-06
v -1.06934227080463e-05 9.96436465472115e-05 -9.35595826435635e-06
v -1.36914315451092e-05 0.000101320242834458 -3.63954988434865e-06
v -1.34835361377374e-05 9.97750715932732e-05 -9.24828746958069e-06
v -1.45207261668547e-05 0.000101138210331984 -4.57333550853857e-06
v -1.47390970577268e-05 9.9953274789922e-05 -8.49948444482711e-06
v -1.631747909784e-05 0.000100086207908951 -7.75334509707344e-06
v -1.80347376068209e-05 0.000100162591378083 -7.26473361415298e-06
v -1.5596153922656e-05 0.000100903609469102 -5.5059692943456e-06
v -1.69171763654824e-05 0.000100628594618627 -6.35082546883175e-06
v -1.83439341013988e-05 0.000100286390178745 -6.99208548856299e-06
v -6.46264977426389e-06 9.99232955527723e-05 -5.83406885647336e-06
v -4.69647180503843e-06 0.00010007859957547 1.72896529683168e-06
v -6.31368764652766e-06 9.99617788147451e-05 -5.0939003682779e-06
v -4.9226079826996e-06 0.000100087894814627 8.57267550667769e-07
v -6.20357209925091e-06 9.99974930859475e-05 -4.28242682965081e-06
v -5.20320631011056e-06 0.000100089495459498 -3.29213594159521e-08
v -6.05481178871656e-06 0.000100029130694533 -3.45789398150856e-06
v -5.87903069047553e-06 0.000100054102738761 -2.63038183855079e-06
v -5.67431057141747e-06 0.000100073357796328 -1.75642997606512e-06
v -5.45238105680665e-06 0.000100085073288734 -9.07537945856301e-07
v -7.87826486121662e-06 0.000100003903882136 4.28694252564593e-06
v -7.4152498883061e-06 9.99719610907036e-05 4.38818755872795e-06
v -4.89482463333081e-06 0.000100067925964069 2.1836974181291e-06
v -6.94855929381322e-06 9.99771071214925e-05 4.31211244151849e-06
v -5.21874609462521e-06 0.000100056422257758 2.58331292102215e-06
v -5.54516400108216e-06 0.000100045375879346 2.9792312179895e-06
v -5.86292710754732e-06 0.000100032692141113 3.36629171849604e-06
v -6.53432767454075e-06 9.99964524875451e-05 4.09671716142074e-06
v -6.19769607843081e-06 0.000100016165783223 3.75981268288295e-06
v -8.67483521493967e-06 0.000100073786901967 3.50385905791659e-06
v -1.34330367096709e-05 0.000101238811483391 -2.89914682197536e-06
v -9.47589658391117e-06 0.0001001514391704 2.62343297597098e-06
v -1.30779069453739e-05 0.000101159229989162 -2.16811062634872e-06
v -1.02638680133344e-05 0.000100256376127653 1.73918706951582e-06
v -1.26977866026847e-05 0.000100982592229541 -1.42212405595618e-06
v -1.10087795319379e-05 0.000100399624912469 8.87013913737099e-07
v -1.22446712523379e-05 0.000100795787479336 -6.89826264887893e-07
v -1.17014851916017e-05 0.000100594522124948 5.55598416835558e-08
v -7.10246698773358e-06 9.98897226708697e-05 -6.34347619648913e-06
v -7.8521474071896e-06 9.98570239101064e-05 -6.80350336117807e-06
v -8.615070223065e-06 9.98249820166186e-05 -7.25325964208367e-06
v -9.37737760020096e-06 9.97926988520741e-05 -7.67836932151579e-06
v -1.29371125712463e-05 9.96704703366029e-05 -9.1487224038114e-06
v -1.01656491119091e-05 9.9758936696593e-05 -8.09607055069893e-06
v -1.2302016947147e-05 9.96603722243232e-05 -9.05658309774285e-06
v -1.09070710073476e-05 9.97261406889815e-05 -8.4636389456523e-06
v -1.16262748517233e-05 9.96914350567428e-05 -8.78947734314476e-06
v -1.42085107457289e-05 0.000101054140701145 -3.84672552717793e-06
v -1.41477628980541e-05 9.97745882323491e-05 -8.46029760478483e-06
v -1.51862772710062e-05 0.000100810177876411 -4.80734600089212e-06
v -1.56881331880813e-05 9.98656058053499e-05 -7.749470604942e-06
v -1.78122024951162e-05 9.99431465545983e-05 -7.23903635451397e-06
v -2.18820524001125e-05 9.97325887074469e-05 -7.30826586020146e-06
v -1.64178383936784e-05 0.000100545068492075 -5.74919763102036e-06
v -1.82294882677016e-05 0.000100186585694986 -6.66658750888169e-06
v -7.05395762408417e-06 9.99382109825158e-05 -5.55577423427938e-06
v -5.27592457065914e-06 0.000100084375004261 1.23532564282913e-06
v -6.95378715867909e-06 9.99779207190012e-05 -4.76466940604863e-06
v -5.62918269829731e-06 0.000100090830499836 3.06964950086678e-07
v -6.80401764058849e-06 0.000100012608873003 -3.96067606531672e-06
v -5.92336075257711e-06 0.000100089322542572 -5.90440652001089e-07
v -6.62122774704377e-06 0.000100041710706866 -3.14357319908463e-06
v -6.41332037169846e-06 0.000100064103739828 -2.31083251850832e-06
v -6.18237574457179e-06 0.000100080459531585 -1.46141941366082e-06
v -8.21395719458954e-06 0.000100015162410481 3.51331130040204e-06
v -7.75007906377792e-06 0.000100008045793259 3.4915970646271e-06
v -5.59102768121794e-06 0.000100078025875432 1.63578105673874e-06
v -7.3040213478215e-06 0.000100021139480072 3.37644227364942e-06
v -5.92054436992544e-06 0.000100071287706801 2.02135497819148e-06
v -6.24967441049871e-06 0.000100063394455926 2.40210255733678e-06
v -6.58028773234919e-06 0.000100052870370205 2.77272194843338e-06
v -6.91873879730086e-06 0.000100038481063561 3.11811544908291e-06
v -9.00977060829639e-06 0.000100052345935399 2.62786754059975e-06
v -1.38318969839411e-05 0.000100922775894938 -3.10805144544535e-06
v -9.81111050286464e-06 0.000100100415055957 1.75676180991496e-06
v -1.33784766353337e-05 0.000100758999590765 -2.40007820811432e-06
v -1.06079418051144e-05 0.000100168019391355 8.82473778776737e-07
v -1.28365314924061e-05 0.000100573112278813 -1.66817551412065e-06
v -1.13941917325956e-05 0.000100264995630488 9.25461964443095e-09
v -1.21561885336907e-05 0.000100396006271124 -8.58936382211913e-07
v -7.80938144672296e-06 9.99110202523364e-05 -6.00031978325019e-06
v -8.58218716525087e-06 9.9882876212453e-05 -6.44078054040505e-06
v -9.37554541006668e-06 9.98544340527557e-05 -6.86357371714968e-06
v -1.01893833194254e-05 9.98254452825358e-05 -7.26108865838712e-06
v -1.34161150406727e-05 9.97272829985896e-05 -8.36454385935875e-06
v -1.10142458931816e-05 9.97969658003665e-05 -7.62512368145529e-06
v -1.26460612937878e-05 9.97402391072149e-05 -8.19032885630079e-06
v -1.18385627129603e-05 9.97680192401236e-05 -7.93995534389667e-06
v -1.46526860359474e-05 0.00010067286106805 -4.05595099168506e-06
v -1.47324342428571e-05 9.97795371776207e-05 -7.71171540353873e-06
v -1.56231238871606e-05 0.000100429828774592 -5.01904689273414e-06
v -1.63375776984244e-05 9.98090439840903e-05 -7.19180203070724e-06
v -1.80268428589167e-05 9.98417386338824e-05 -6.93668657780012e-06
v -1.80008777135069e-05 9.99701658321792e-05 -6.6290842175739e-06
v -1.67350597114986e-05 0.00010018841937813 -5.89313486215896e-06
v -7.63080733318724e-06 9.99551825096163e-05 -5.26091445885307e-06
v -5.87089097341112e-06 0.00010009016143206 7.45763635911692e-07
v -7.47800030004182e-06 9.99933668803295e-05 -4.46534819774285e-06
v -6.22736710697466e-06 0.0001000925523109 -1.78453389124025e-07
v -7.28576621090091e-06 0.000100026166382668 -3.65030087234913e-06
v -6.53878100564226e-06 0.000100086821795475 -1.08039107706681e-06
v -7.06506129414585e-06 0.000100052540440969 -2.82412725036054e-06
v -6.8135022931435e-06 0.000100073340602302 -1.952001569553e-06
v -8.54319378742273e-06 0.000100030729225276 2.72810176442219e-06
v -8.07261083800548e-06 0.000100037522143216 2.68521651814912e-06
v -6.20799777731002e-06 0.000100086656035006 1.13395448971684e-06
v -7.63333775674905e-06 0.000100052234515657 2.52463108290265e-06
v -6.55112434420314e-06 0.000100081936999288 1.51439276210058e-06
v -6.89244923790638e-06 0.000100075264183804 1.88202708901262e-06
v -7.25523740048572e-06 0.000100065455964646 2.23874729827584e-06
v -9.34084104653572e-06 0.00010005388762822 1.86141894438776e-06
v -1.40641105747385e-05 0.000100580180137575 -3.3251375591476e-06
v -1.01483605547422e-05 0.000100082351607252 9.94704699859634e-07
v -1.33603897169173e-05 0.000100416814240097 -2.52357900037859e-06
v -1.09560660931404e-05 0.000100126431632408 1.28424742482961e-07
v -1.25740278341894e-05 0.000100293283134236 -1.63866495691726e-06
v -1.17783689966972e-05 0.000100196519225169 -7.57981606795694e-07
v -8.40392157750417e-06 9.9930150004504e-05 -5.70191331482207e-06
v -9.20911741934695e-06 9.99041777439677e-05 -6.12899938061003e-06
v -1.00407004739386e-05 9.98778850057357e-05 -6.53029350748347e-06
v -1.09302528640063e-05 9.98512808986712e-05 -6.90872049520931e-06
v -1.37502920825211e-05 9.97750267441821e-05 -7.67821089928129e-06
v -1.18336504082092e-05 9.98255413313286e-05 -7.23201655696062e-06
v -1.27800225022452e-05 9.97985179024251e-05 -7.4973368293349e-06
v -1.47654024501296e-05 0.000100359921488451 -4.21102711395873e-06
v -1.49338901239225e-05 9.97994936832652e-05 -7.15530032857059e-06
v -1.54497972339194e-05 0.000100173348852666 -5.01286924223567e-06
v -1.59708537340214e-05 9.98109727649498e-05 -6.74124086175484e-06
v -1.65927392259614e-05 9.98640989252093e-05 -6.39300738202556e-06
v -1.61581470961722e-05 9.9998299085183e-05 -5.78432275384628e-06
v -8.18121089091018e-06 9.9970940915033e-05 -4.95385367754668e-06
v -6.48426862113234e-06 0.000100092802568213 2.50671196221934e-07
v -7.98135698661633e-06 0.000100006999256671 -4.14837805621262e-06
v -6.85244464483835e-06 0.00010009041918185 -6.71944829730383e-07
v -7.74205248866559e-06 0.000100037052630404 -3.32543285280211e-06
v -7.17543631748007e-06 0.000100079952310051 -1.56911974799126e-06
v -7.47482839951777e-06 0.000100061572755809 -2.45864095720956e-06
v -8.86546695067498e-06 0.000100049550094022 1.9416856439566e-06
v -8.39428267560703e-06 0.000100061250894372 1.86710478110817e-06
v -6.84074620554999e-06 0.000100091139003979 6.27470012201499e-07
v -7.96077587386779e-06 0.000100073210104229 1.6726898479301e-06
v -7.19216519843793e-06 0.000100087696421792 1.00099902300687e-06
v -7.5727260479097e-06 0.000100082039685298 1.35144925493877e-06
v -9.6640981162623e-06 0.000100061051129362 1.08211856937805e-06
v -1.38633495987011e-05 0.000100284343943073 -3.32497407767253e-06
v -1.04751592135006e-05 0.000100073048350849 2.2551069201461e-07
v -1.29932683229029e-05 0.000100200482145073 -2.4276480172944e-06
v -1.13072376452396e-05 0.000100094853573618 -6.55173432157839e-07
v -1.21500655436836e-05 0.000100137428966896 -1.54350244715122e-06
v -8.97785903182219e-06 9.99478476758833e-05 -5.38288660358338e-06
v -9.80735717682295e-06 9.99236773059516e-05 -5.79545043271086e-06
v -1.07000659521702e-05 9.98992852495131e-05 -6.18137751430162e-06
v -1.16418767108224e-05 9.98754657069811e-05 -6.53298010022149e-06
v -1.37181133459568e-05 9.98240161753562e-05 -7.05127307944792e-06
v -1.2632597016896e-05 9.98513700207684e-05 -6.82269252741887e-06
v -1.43657667960359e-05 0.000100144506566398 -4.11680313255101e-06
v -1.45354269372321e-05 9.98454935871292e-05 -6.59483627872215e-06
v -1.48578169764456e-05 0.000100024978371409 -4.89891769354253e-06
v -1.5179558086615e-05 9.98649974076242e-05 -6.17747087641739e-06
v -1.52468068465919e-05 9.99257157147156e-05 -5.61118548122113e-06
v -8.70232251968025e-06 9.99860143973388e-05 -4.62997565813357e-06
v -7.11532962828932e-06 0.000100092410005743 -2.47242735742199e-07
v -8.4480305363345e-06 0.000100019475842691 -3.81484587806839e-06
v -7.4941125272306e-06 0.000100085079978611 -1.16580562201741e-06
v -8.17015795872104e-06 0.00010004755784757 -2.9585613248484e-06
v -7.85217903598278e-06 0.000100069732475374 -2.07227118869074e-06
v -9.18232154128064e-06 0.000100065956075698 1.15362311874476e-06
v -8.70724925114958e-06 0.000100077290660656 1.05465621690418e-06
v -7.48093889091339e-06 0.000100092310416377 1.26461586986828e-07
v -8.28049379921038e-06 0.000100085821864207 7.98194428318039e-07
v -7.87609148543544e-06 0.000100090349916641 4.72392473389338e-07
v -9.98126646702958e-06 0.000100068365100274 3.06636311177373e-07
v -1.34093313202621e-05 0.000100118478172184 -3.21906411009369e-06
v -1.08007141725895e-05 0.000100067780106791 -5.64908460730778e-07
v -1.25153786968347e-05 0.000100088484192265 -2.32974132889634e-06
v -1.16450819569345e-05 0.000100071548434885 -1.44563146181802e-06
v -9.51665764402509e-06 9.99645341691047e-05 -5.04945039225318e-06
v -1.03921559733197e-05 9.9942814525811e-05 -5.43741841899139e-06
v -1.13190751822637e-05 9.99208705659613e-05 -5.80471233750289e-06
v -1.23005750203265e-05 9.98980756599741e-05 -6.14291769371036e-06
v -1.33589797064332e-05 9.98733176573469e-05 -6.42103238977295e-06
v -1.37952274013239e-05 0.000100037382250544 -3.99865549306157e-06
v -1.39576254664424e-05 9.98932898389338e-05 -5.96904591939499e-06
v -1.41082112850435e-05 9.99711118446862e-05 -4.74240884287824e-06
v -1.42489294391237e-05 9.99211524262763e-05 -5.41693605169907e-06
v -9.18902474896318e-06 0.000100000713962315 -4.28620732327254e-06
v -7.76423607004579e-06 0.000100089286189166 -7.4223402420883e-07
v -8.89312250625141e-06 0.000100032286356431 -3.4446650589552e-06
v -8.18137716351046e-06 0.000100077375303882 -1.66881702184793e-06
v -8.55654114666391e-06 0.000100058032443412 -2.57188749993424e-06
v -9.49020156577721e-06 0.000100076928997668 3.68498550434154e-07
v -9.01712345655986e-06 0.000100086275622271 2.10000055879189e-07
v -8.1677266928086e-06 0.000100091150468075 -3.914762200001e-07
v -8.58082810266254e-06 0.000100090677088667 -6.18723307448267e-08
v -1.02908871881605e-05 0.000100072501157956 -4.87455245045496e-07
v -1.28610661269365e-05 0.000100046932534102 -3.09924995215221e-06
v -1.11151437352362e-05 0.000100062754390314 -1.3486511172972e-06
v -1.19671542082006e-05 0.000100052472035046 -2.22039379395644e-06
v -1.00353991001105e-05 9.998188382845e-05 -4.68046147445861e-06
v -1.09282722621748e-05 9.99622603613781e-05 -5.05570807773429e-06
v -1.18737609856839e-05 9.99415128773454e-05 -5.408121838646e-06
v -1.2886626051621e-05 9.991743452277e-05 -5.74458283106939e-06
v -1.31318656324728e-05 0.000100004747838748 -3.85368107273667e-06
v -1.32659246948918e-05 9.99401290848269e-05 -5.2082258243084e-06
v -1.33110139108402e-05 9.99693763763877e-05 -4.5659990657641e-06
v -9.63077306172987e-06 0.00010001497953687 -3.92103373258284e-06
v -8.43070939765592e-06 0.000100084059330766 -1.23535566044258e-06
v -9.26349413002501e-06 0.000100044194960807 -3.05939100803522e-06
v -8.86048901848704e-06 0.000100067669969771 -2.157124661219e-06
v -9.78966194466242e-06 0.000100081354396207 -4.12942253362128e-07
v -9.30237387589272e-06 0.000100086954105255 -5.95355992828953e-07
v -8.85139035567582e-06 0.000100087221745417 -8.90760928192595e-07
v -1.05914303726358e-05 0.000100070680242659 -1.2441250117934e-06
v -1.2275223467475e-05 0.000100032940807424 -2.96265533823352e-06
v -1.14198008272326e-05 0.000100053769124737 -2.09758829905143e-06
v -1.0486899584801e-05 9.99976554751677e-05 -4.30828274922364e-06
v -1.13940429811115e-05 9.9979340805688e-05 -4.66882968515202e-06
v -1.23437768309725e-05 9.99587050599203e-05 -5.00411455732556e-06
v -1.24668143298623e-05 0.000100008063484475 -3.69814008670932e-06
v -1.25259563224201e-05 9.99827589095611e-05 -4.39223957373448e-06
v -1.00086520954596e-05 0.000100027672585788 -3.52754510527636e-06
v -9.11284372046007e-06 0.000100075654112857 -1.71936412288656e-06
v -9.56850023996266e-06 0.000100054631556567 -2.63676897834256e-06
v -1.00689861651538e-05 0.000100077993258742 -1.17577262920848e-06
v -9.56642871635315e-06 0.000100079201761992 -1.3941142244564e-06
v -1.086583148252e-05 0.000100061622674621 -1.98653634488848e-06
v -1.16827251125626e-05 0.000100038731715157 -2.82492671486921e-06
v -1.08611492592271e-05 0.00010001221137391 -3.88975681458611e-06
v -1.17364738921962e-05 9.99960149310298e-05 -4.21250811870007e-06
v -1.17890966930766e-05 0.00010001835811159 -3.54587699268189e-06
v -1.02959807206889e-05 0.000100038416599191 -3.09072273498262e-06
v -9.80762579995383e-06 0.000100063391866858 -2.18680195202459e-06
v -1.03180752989695e-05 0.000100066423493043 -1.91324508105163e-06
v -1.10935885232272e-05 0.000100045116652755 -2.7002544924025e-06
v -1.11073446901308e-05 0.000100026266543892 -3.40296419314942e-06
v -1.05108776348506e-05 0.000100046913918089 -2.62116592958868e-06
usemtl (null)
s off
f 1 2 3 
f 1 3 4 
f 1 4 6 
f 1 5 2 
f 1 6 5 
f 2 5 9 
f 2 7 3 
f 2 8 7 
f 2 9 8 
f 3 7 10 
f 3 10 11 
f 3 11 4 
f 4 11 12 
f 4 12 13 
f 4 13 6 
f 5 6 15 
f 5 14 9 
f 5 15 14 
f 6 13 16 
f 6 16 15 
f 7 8 18 
f 7 17 10 
f 7 18 17 
f 8 9 20 
f 8 19 18 
f 8 20 19 
f 9 14 21 
f 9 21 20 
f 10 17 22 
f 10 22 23 
f 10 23 11 
f 11 23 24 
f 11 24 12 
f 12 24 25 
f 12 25 26 
f 12 26 13 
f 13 26 27 
f 13 27 16 
f 14 15 29 
f 14 28 21 
f 14 29 28 
f 15 16 30 
f 15 30 29 
f 16 27 31 
f 16 31 30 
f 17 18 33 
f 17 32 22 
f 17 33 32 
f 18 19 34 
f 18 34 33 
f 19 20 36 
f 19 35 34 
f 19 36 35 
f 20 21 37 
f 20 37 36 
f 21 28 38 
f 21 38 37 
f 22 32 39 
f 22 39 40 
f 22 40 23 
f 23 40 41 
f 23 41 24 
f 24 41 42 
f 24 42 25 
f 25 42 43 
f 25 43 44 
f 25 44 26 
f 26 44 45 
f 26 45 27 
f 27 45 46 
f 27 46 31 
f 28 29 48 
f 28 47 38 
f 28 48 47 
f 29 30 49 
f 29 49 48 
f 30 31 50 
f 30 50 49 
f 31 46 51 
f 31 51 50 
f 32 33 53 
f 32 52 39 
f 32 53 52 
f 33 34 54 
f 33 54 53 
f 34 35 55 
f 34 55 54 
f 35 36 57 
f 35 56 55 
f 35 57 56 
f 36 37 58 
f 36 58 57 
f 37 38 59 
f 37 59 58 
f 38 47 60 
f 38 60 59 
f 39 52 61 
f 39 61 62 
f 39 62 40 
f 40 62 63 
f 40 63 41 
f 41 63 64 
f 41 64 42 
f 42 64 65 
f 42 65 43 
f 43 65 66 
f 43 66 67 
f 43 67 44 
f 44 67 68 
f 44 68 45 
f 45 68 69 
f 45 69 46 
f 46 69 70 
f 46 70 51 
f 47 48 72 
f 47 71 60 
f 47 72 71 
f 48 49 73 
f 48 73 72 
f 49 50 74 
f 49 74 73 
f 50 51 75 
f 50 75 74 
f 51 70 76 
f 51 76 75 
f 52 53 78 
f 52 77 61 
f 52 78 77 
f 53 54 79 
f 53 79 78 
f 54 55 80 
f 54 80 79 
f 55 56 81 
f 55 81 80 
f 56 57 83 
f 56 82 81 
f 56 83 82 
f 57 58 84 
f 57 84 83 
f 58 59 85 
f 58 85 84 
f 59 60 86 
f 59 86 85 
f 60 71 87 
f 60 87 86 
f 61 77 88 
f 61 88 89 
f 61 89 62 
f 62 89 90 
f 62 90 63 
f 63 90 91 
f 63 91 64 
f 64 91 92 
f 64 92 65 
f 65 92 93 
f 65 93 66 
f 66 93 94 
f 66 94 95 
f 66 95 67 
f 67 95 96 
f 67 96 68 
f 68 96 97 
f 68 97 69 
f 69 97 98 
f 69 98 70 
f 70 98 99 
f 70 99 76 
f 71 72 101 
f 71 100 87 
f 71 101 100 
f 72 73 102 
f 72 102 101 
f 73 74 103 
f 73 103 102 
f 74 75 104 
f 74 104 103 
f 75 76 105 
f 75 105 104 
f 76 99 106 
f 76 106 105 
f 77 78 108 
f 77 107 88 
f 77 108 107 
f 78 79 109 
f 78 109 108 
f 79 80 110 
f 79 110 109 
f 80 81 111 
f 80 111 110 
f 81 82 112 
f 81 112 111 
f 82 83 114 
f 82 113 112 
f 82 114 113 
f 83 84 115 
f 83 115 114 
f 84 85 116 
f 84 116 115 
f 85 86 117 
f 85 117 116 
f 86 87 118 
f 86 118 117 
f 87 100 119 
f 87 119 118 
f 88 107 120 
f 88 120 121 
f 88 121 89 
f 89 121 122 
f 89 122 90 
f 90 122 123 
f 90 123 91 
f 91 123 124 
f 91 124 92 
f 92 124 125 
f 92 125 93 
f 93 125 126 
f 93 126 94 
f 94 126 127 
f 94 127 128 
f 94 128 95 
f 95 128 130 
f 95 130 96 
f 96 130 131 
f 96 131 97 
f 97 131 132 
f 97 132 98 
f 98 132 133 
f 98 133 99 
f 99 133 134 
f 99 134 106 
f 100 101 135 
f 100 129 119 
f 100 135 129 
f 101 102 136 
f 101 136 135 
f 102 103 137 
f 102 137 136 
f 103 104 138 
f 103 138 137 
f 104 105 139 
f 104 139 138 
f 105 106 140 
f 105 140 139 
f 106 134 141 
f 106 141 140 
f 107 108 143 
f 107 142 120 
f 107 143 142 
f 108 109 144 
f 108 144 143 
f 109 110 145 
f 109 145 144 
f 110 111 146 
f 110 146 145 
f 111 112 147 
f 111 147 146 
f 112 113 148 
f 112 148 147 
f 113 114 150 
f 113 149 148 
f 113 150 149 
f 114 115 151 
f 114 151 150 
f 115 116 152 
f 115 152 151 
f 116 117 153 
f 116 153 152 
f 117 118 154 
f 117 154 153 
f 118 119 155 
f 118 155 154 
f 119 129 156 
f 119 156 155 
f 120 142 157 
f 120 157 158 
f 120 158 121 
f 121 158 159 
f 121 159 122 
f 122 159 160 
f 122 160 123 
f 123 160 161 
f 123 161 124 
f 124 161 162 
f 124 162 125 
f 125 162 163 
f 125 163 126 
f 126 163 164 
f 126 164 127 
f 127 164 165 
f 127 165 166 
f 127 166 128 
f 128 166 167 
f 128 167 130 
f 129 135 169 
f 129 168 156 
f 129 169 168 
f 130 167 170 
f 130 170 131 
f 131 170 171 
f 131 171 132 
f 132 171 172 
f 132 172 133 
f 133 172 173 
f 133 173 134 
f 134 173 174 
f 134 174 141 
f 135 136 175 
f 135 175 169 
f 136 137 176 
f 136 176 175 
f 137 138 177 
f 137 177 176 
f 138 139 178 
f 138 178 177 
f 139 140 179 
f 139 179 178 
f 140 141 180 
f 140 180 179 
f 141 174 181 
f 141 181 180 
f 142 143 183 
f 142 182 157 
f 142 183 182 
f 143 144 184 
f 143 184 183 
f 144 145 185 
f 144 185 184 
f 145 146 186 
f 145 186 185 
f 146 147 187 
f 146 187 186 
f 147 148 188 
f 147 188 187 
f 148 149 189 
f 148 189 188 
f 149 150 191 
f 149 190 189 
f 149 191 190 
f 150 151 192 
f 150 192 191 
f 151 152 193 
f 151 193 192 
f 152 153 194 
f 152 194 193 
f 153 154 195 
f 153 195 194 
f 154 155 196 
f 154 196 195 
f 155 156 197 
f 155 197 196 
f 156 168 198 
f 156 198 197 
f 157 182 199 
f 157 199 200 
f 157 200 158 
f 158 200 201 
f 158 201 159 
f 159 201 202 
f 159 202 160 
f 160 202 203 
f 160 203 161 
f 161 203 204 
f 161 204 162 
f 162 204 205 
f 162 205 163 
f 163 205 206 
f 163 206 164 
f 164 206 207 
f 164 207 165 
f 165 207 208 
f 165 208 209 
f 165 209 166 
f 166 209 211 
f 166 211 167 
f 167 211 212 
f 167 212 170 
f 168 169 213 
f 168 210 198 
f 168 213 210 
f 169 175 214 
f 169 214 213 
f 170 212 215 
f 170 215 171 
f 171 215 216 
f 171 216 172 
f 172 216 217 
f 172 217 173 
f 173 217 218 
f 173 218 174 
f 174 218 219 
f 174 219 181 
f 175 176 220 
f 175 220 214 
f 176 177 221 
f 176 221 220 
f 177 178 222 
f 177 222 221 
f 178 179 223 
f 178 223 222 
f 179 180 224 
f 179 224 223 
f 180 181 225 
f 180 225 224 
f 181 219 226 
f 181 226 225 
f 182 183 228 
f 182 227 199 
f 182 228 227 
f 183 184 229 
f 183 229 228 
f 184 185 230 
f 184 230 229 
f 185 186 231 
f 185 231 230 
f 186 187 232 
f 186 232 231 
f 187 188 233 
f 187 233 232 
f 188 189 234 
f 188 234 233 
f 189 190 235 
f 189 235 234 
f 190 191 237 
f 190 236 235 
f 190 237 236 
f 191 192 238 
f 191 238 237 
f 192 193 239 
f 192 239 238 
f 193 194 240 
f 193 240 239 
f 194 195 241 
f 194 241 240 
f 195 196 242 
f 195 242 241 
f 196 197 243 
f 196 243 242 
f 197 198 244 
f 197 244 243 
f 198 210 245 
f 198 245 244 
f 199 227 246 
f 199 246 247 
f 199 247 200 
f 200 247 248 
f 200 248 201 
f 201 248 249 
f 201 249 202 
f 202 249 250 
f 202 250 203 
f 203 250 251 
f 203 251 204 
f 204 251 252 
f 204 252 205 
f 205 252 253 
f 205 253 206 
f 206 253 254 
f 206 254 207 
f 207 254 255 
f 207 255 208 
f 208 255 256 
f 208 256 257 
f 208 257 209 
f 209 257 258 
f 209 258 211 
f 210 213 260 
f 210 259 245 
f 210 260 259 
f 211 258 261 
f 211 261 212 
f 212 261 262 
f 212 262 215 
f 213 214 263 
f 213 263 260 
f 214 220 264 
f 214 264 263 
f 215 262 265 
f 215 265 216 
f 216 265 266 
f 216 266 217 
f 217 266 267 
f 217 267 218 
f 218 267 268 
f 218 268 219 
f 219 268 269 
f 219 269 226 
f 220 221 270 
f 220 270 264 
f 221 222 271 
f 221 271 270 
f 222 223 272 
f 222 272 271 
f 223 224 273 
f 223 273 272 
f 224 225 274 
f 224 274 273 
f 225 226 275 
f 225 275 274 
f 226 269 276 
f 226 276 275 
f 227 228 278 
f 227 277 246 
f 227 278 277 
f 228 229 279 
f 228 279 278 
f 229 230 280 
f 229 280 279 
f 230 231 281 
f 230 281 280 
f 231 232 282 
f 231 282 281 
f 232 233 283 
f 232 283 282 
f 233 234 284 
f 233 284 283 
f 234 235 285 
f 234 285 284 
f 235 236 286 
f 235 286 285 
f 236 237 288 
f 236 287 286 
f 236 288 287 
f 237 238 289 
f 237 289 288 
f 238 239 290 
f 238 290 289 
f 239 240 291 
f 239 291 290 
f 240 241 292 
f 240 292 291 
f 241 242 293 
f 241 293 292 
f 242 243 294 
f 242 294 293 
f 243 244 295 
f 243 295 294 
f 244 245 296 
f 244 296 295 
f 245 259 297 
f 245 297 296 
f 246 277 298 
f 246 298 299 
f 246 299 247 
f 247 299 300 
f 247 300 248 
f 248 300 301 
f 248 301 249 
f 249 301 302 
f 249 302 250 
f 250 302 303 
f 250 303 251 
f 251 303 304 
f 251 304 252 
f 252 304 305 
f 252 305 253 
f 253 305 306 
f 253 306 254 
f 254 306 307 
f 254 307 255 
f 255 307 308 
f 255 308 256 
f 256 308 309 
f 256 309 310 
f 256 310 257 
f 257 310 311 
f 257 311 258 
f 258 311 312 
f 258 312 261 
f 259 260 314 
f 259 313 297 
f 259 314 313 
f 260 263 315 
f 260 315 314 
f 261 312 316 
f 261 316 262 
f 262 316 317 
f 262 317 265 
f 263 264 318 
f 263 318 315 
f 264 270 319 
f 264 319 318 
f 265 317 320 
f 265 320 266 
f 266 320 321 
f 266 321 267 
f 267 321 322 
f 267 322 268 
f 268 322 323 
f 268 323 269 
f 269 323 324 
f 269 324 276 
f 270 271 325 
f 270 325 319 
f 271 272 326 
f 271 326 325 
f 272 273 327 
f 272 327 326 
f 273 274 328 
f 273 328 327 
f 274 275 329 
f 274 329 328 
f 275 276 330 
f 275 330 329 
f 276 324 331 
f 276 331 330 
f 277 278 333 
f 277 332 298 
f 277 333 332 
f 278 279 334 
f 278 334 333 
f 279 280 335 
f 279 335 334 
f 280 281 336 
f 280 336 335 
f 281 282 337 
f 281 337 336 
f 282 283 338 
f 282 338 337 
f 283 284 339 
f 283 339 338 
f 284 285 340 
f 284 340 339 
f 285 286 341 
f 285 341 340 
f 286 287 342 
f 286 342 341 
f 287 288 344 
f 287 343 342 
f 287 344 343 
f 288 289 345 
f 288 345 344 
f 289 290 346 
f 289 346 345 
f 290 291 347 
f 290 347 346 
f 291 292 348 
f 291 348 347 
f 292 293 349 
f 292 349 348 
f 293 294 350 
f 293 350 349 
f 294 295 351 
f 294 351 350 
f 295 296 352 
f 295 352 351 
f 296 297 353 
f 296 353 352 
f 297 313 354 
f 297 354 353 
f 298 332 355 
f 298 355 356 
f 298 356 299 
f 299 356 357 
f 299 357 300 
f 300 357 358 
f 300 358 301 
f 301 358 359 
f 301 359 302 
f 302 359 360 
f 302 360 303 
f 303 360 361 
f 303 361 304 
f 304 361 362 
f 304 362 305 
f 305 362 363 
f 305 363 306 
f 306 363 364 
f 306 364 307 
f 307 364 365 
f 307 365 308 
f 308 365 366 
f 308 366 309 
f 309 366 367 
f 309 367 369 
f 309 369 310 
f 310 369 370 
f 310 370 311 
f 311 370 371 
f 311 371 312 
f 312 371 372 
f 312 372 316 
f 313 314 373 
f 313 368 354 
f 313 373 368 
f 314 315 374 
f 314 374 373 
f 315 318 375 
f 315 375 374 
f 316 372 376 
f 316 376 317 
f 317 376 377 
f 317 377 320 
f 318 319 378 
f 318 378 375 
f 319 325 379 
f 319 379 378 
f 320 377 380 
f 320 380 321 
f 321 380 381 
f 321 381 322 
f 322 381 382 
f 322 382 323 
f 323 382 383 
f 323 383 324 
f 324 383 384 
f 324 384 331 
f 325 326 385 
f 325 385 379 
f 326 327 386 
f 326 386 385 
f 327 328 387 
f 327 387 386 
f 328 329 388 
f 328 388 387 
f 329 330 389 
f 329 389 388 
f 330 331 390 
f 330 390 389 
f 331 384 391 
f 331 391 390 
f 332 333 393 
f 332 392 355 
f 332 393 392 
f 333 334 394 
f 333 394 393 
f 334 335 395 
f 334 395 394 
f 335 336 396 
f 335 396 395 
f 336 337 397 
f 336 397 396 
f 337 338 398 
f 337 398 397 
f 338 339 399 
f 338 399 398 
f 339 340 400 
f 339 400 399 
f 340 341 401 
f 340 401 400 
f 341 342 402 
f 341 402 401 
f 342 343 403 
f 342 403 402 
f 343 344 405 
f 343 404 403 
f 343 405 404 
f 344 345 406 
f 344 406 405 
f 345 346 407 
f 345 407 406 
f 346 347 408 
f 346 408 407 
f 347 348 409 
f 347 409 408 
f 348 349 410 
f 348 410 409 
f 349 350 411 
f 349 411 410 
f 350 351 412 
f 350 412 411 
f 351 352 413 
f 351 413 412 
f 352 353 414 
f 352 414 413 
f 353 354 415 
f 353 415 414 
f 354 368 416 
f 354 416 415 
f 355 392 417 
f 355 417 418 
f 355 418 356 
f 356 418 419 
f 356 419 357 
f 357 419 420 
f 357 420 358 
f 358 420 421 
f 358 421 359 
f 359 421 422 
f 359 422 360 
f 360 422 423 
f 360 423 361 
f 361 423 424 
f 361 424 362 
f 362 424 425 
f 362 425 363 
f 363 425 426 
f 363 426 364 
f 364 426 427 
f 364 427 365 
f 365 427 428 
f 365 428 366 
f 366 428 429 
f 366 429 367 
f 367 429 430 
f 367 430 431 
f 367 431 369 
f 368 373 433 
f 368 432 416 
f 368 433 432 
f 369 431 434 
f 369 434 370 
f 370 434 435 
f 370 435 371 
f 371 435 436 
f 371 436 372 
f 372 436 437 
f 372 437 376 
f 373 374 438 
f 373 438 433 
f 374 375 439 
f 374 439 438 
f 375 378 440 
f 375 440 439 
f 376 437 441 
f 376 441 377 
f 377 441 442 
f 377 442 380 
f 378 379 443 
f 378 443 440 
f 379 385 444 
f 379 444 443 
f 380 442 445 
f 380 445 381 
f 381 445 446 
f 381 446 382 
f 382 446 447 
f 382 447 383 
f 383 447 448 
f 383 448 384 
f 384 448 449 
f 384 449 391 
f 385 386 450 
f 385 450 444 
f 386 387 451 
f 386 451 450 
f 387 388 452 
f 387 452 451 
f 388 389 454 
f 388 454 452 
f 389 390 455 
f 389 455 454 
f 390 391 456 
f 390 456 455 
f 391 449 453 
f 391 453 456 
f 392 393 458 
f 392 457 417 
f 392 458 457 
f 393 394 459 
f 393 459 458 
f 394 395 460 
f 394 460 459 
f 395 396 461 
f 395 461 460 
f 396 397 462 
f 396 462 461 
f 397 398 463 
f 397 463 462 
f 398 399 464 
f 398 464 463 
f 399 400 465 
f 399 465 464 
f 400 401 466 
f 400 466 465 
f 401 402 467 
f 401 467 466 
f 402 403 468 
f 402 468 467 
f 403 404 469 
f 403 469 468 
f 404 405 471 
f 404 470 469 
f 404 471 470 
f 405 406 472 
f 405 472 471 
f 406 407 473 
f 406 473 472 
f 407 408 474 
f 407 474 473 
f 408 409 475 
f 408 475 474 
f 409 410 476 
f 409 476 475 
f 410 411 477 
f 410 477 476 
f 411 412 478 
f 411 478 477 
f 412 413 479 
f 412 479 478 
f 413 414 480 
f 413 480 479 
f 414 415 481 
f 414 481 480 
f 415 416 482 
f 415 482 481 
f 416 432 483 
f 416 483 482 
f 417 457 484 
f 417 484 485 
f 417 485 418 
f 418 485 486 
f 418 486 419 
f 419 486 487 
f 419 487 420 
f 420 487 488 
f 420 488 421 
f 421 488 489 
f 421 489 422 
f 422 489 490 
f 422 490 423 
f 423 490 491 
f 423 491 424 
f 424 491 492 
f 424 492 425 
f 425 492 493 
f 425 493 426 
f 426 493 494 
f 426 494 427 
f 427 494 495 
f 427 495 428 
f 428 495 496 
f 428 496 429 
f 429 496 497 
f 429 497 430 
f 430 497 499 
f 430 499 500 
f 430 500 431 
f 431 500 501 
f 431 501 434 
f 432 433 502 
f 432 498 483 
f 432 502 498 
f 433 438 503 
f 433 503 502 
f 434 501 504 
f 434 504 435 
f 435 504 505 
f 435 505 436 
f 436 505 506 
f 436 506 437 
f 437 506 507 
f 437 507 441 
f 438 439 508 
f 438 508 503 
f 439 440 509 
f 439 509 508 
f 440 443 510 
f 440 510 509 
f 441 507 511 
f 441 511 442 
f 442 511 512 
f 442 512 445 
f 443 444 513 
f 443 513 510 
f 444 450 514 
f 444 514 513 
f 445 512 515 
f 445 515 446 
f 446 515 516 
f 446 516 447 
f 447 516 517 
f 447 517 448 
f 448 517 518 
f 448 518 449 
f 449 518 519 
f 449 519 453 
f 450 451 520 
f 450 520 514 
f 451 452 521 
f 451 521 520 
f 452 454 523 
f 452 523 521 
f 453 519 522 
f 453 522 524 
f 453 524 456 
f 454 455 525 
f 454 525 523 
f 455 456 526 
f 455 526 525 
f 456 524 526 
f 457 458 528 
f 457 527 484 
f 457 528 527 
f 458 459 529 
f 458 529 528 
f 459 460 530 
f 459 530 529 
f 460 461 531 
f 460 531 530 
f 461 462 532 
f 461 532 531 
f 462 463 533 
f 462 533 532 
f 463 464 534 
f 463 534 533 
f 464 465 535 
f 464 535 534 
f 465 466 536 
f 465 536 535 
f 466 467 537 
f 466 537 536 
f 467 468 538 
f 467 538 537 
f 468 469 539 
f 468 539 538 
f 469 470 540 
f 469 540 539 
f 470 471 542 
f 470 541 540 
f 470 542 541 
f 471 472 543 
f 471 543 542 
f 472 473 544 
f 472 544 543 
f 473 474 545 
f 473 545 544 
f 474 475 546 
f 474 546 545 
f 475 476 547 
f 475 547 546 
f 476 477 548 
f 476 548 547 
f 477 478 549 
f 477 549 548 
f 478 479 550 
f 478 550 549 
f 479 480 551 
f 479 551 550 
f 480 481 552 
f 480 552 551 
f 481 482 553 
f 481 553 552 
f 482 483 554 
f 482 554 553 
f 483 498 555 
f 483 555 554 
f 484 527 556 
f 484 556 557 
f 484 557 485 
f 485 557 558 
f 485 558 486 
f 486 558 559 
f 486 559 487 
f 487 559 560 
f 487 560 488 
f 488 560 561 
f 488 561 489 
f 489 561 562 
f 489 562 490 
f 490 562 563 
f 490 563 491 
f 491 563 564 
f 491 564 492 
f 492 564 565 
f 492 565 493 
f 493 565 566 
f 493 566 494 
f 494 566 567 
f 494 567 495 
f 495 567 568 
f 495 568 496 
f 496 568 569 
f 496 569 497 
f 497 569 570 
f 497 570 499 
f 498 502 573 
f 498 571 555 
f 498 573 571 
f 499 570 572 
f 499 572 574 
f 499 574 500 
f 500 574 575 
f 500 575 501 
f 501 575 576 
f 501 576 504 
f 502 503 577 
f 502 577 573 
f 503 508 578 
f 503 578 577 
f 504 576 579 
f 504 579 505 
f 505 579 580 
f 505 580 506 
f 506 580 581 
f 506 581 507 
f 507 581 582 
f 507 582 511 
f 508 509 583 
f 508 583 578 
f 509 510 584 
f 509 584 583 
f 510 513 585 
f 510 585 584 
f 511 582 586 
f 511 586 512 
f 512 586 587 
f 512 587 515 
f 513 514 588 
f 513 588 585 
f 514 520 589 
f 514 589 588 
f 515 587 590 
f 515 590 516 
f 516 590 591 
f 516 591 517 
f 517 591 592 
f 517 592 518 
f 518 592 593 
f 518 593 519 
f 519 593 594 
f 519 594 522 
f 520 521 595 
f 520 595 589 
f 521 523 596 
f 521 596 595 
f 522 594 597 
f 522 597 598 
f 522 598 524 
f 523 525 599 
f 523 599 596 
f 524 598 600 
f 524 600 526 
f 525 526 601 
f 525 601 599 
f 526 600 601 
f 527 528 604 
f 527 603 556 
f 527 604 603 
f 528 529 605 
f 528 605 604 
f 529 530 606 
f 529 606 605 
f 530 531 607 
f 530 607 606 
f 531 532 608 
f 531 608 607 
f 532 533 609 
f 532 609 608 
f 533 534 610 
f 533 610 609 
f 534 535 611 
f 534 611 610 
f 535 536 612 
f 535 612 611 
f 536 537 613 
f 536 613 612 
f 537 538 614 
f 537 614 613 
f 538 539 615 
f 538 615 614 
f 539 540 616 
f 539 616 615 
f 540 541 617 
f 540 617 616 
f 541 542 619 
f 541 618 617 
f 541 619 618 
f 542 543 620 
f 542 620 619 
f 543 544 621 
f 543 621 620 
f 544 545 622 
f 544 622 621 
f 545 546 623 
f 545 623 622 
f 546 547 624 
f 546 624 623 
f 547 548 625 
f 547 625 624 
f 548 549 626 
f 548 626 625 
f 549 550 627 
f 549 627 626 
f 550 551 628 
f 550 628 627 
f 551 552 629 
f 551 629 628 
f 552 553 630 
f 552 630 629 
f 553 554 631 
f 553 631 630 
f 554 555 632 
f 554 632 631 
f 555 571 633 
f 555 633 632 
f 556 602 635 
f 556 603 602 
f 556 635 557 
f 557 635 636 
f 557 636 558 
f 558 636 637 
f 558 637 559 
f 559 637 638 
f 559 638 560 
f 560 638 639 
f 560 639 561 
f 561 639 640 
f 561 640 562 
f 562 640 641 
f 562 641 563 
f 563 641 642 
f 563 642 564 
f 564 642 643 
f 564 643 565 
f 565 643 644 
f 565 644 566 
f 566 644 645 
f 566 645 567 
f 567 645 646 
f 567 646 568 
f 568 646 647 
f 568 647 569 
f 569 647 648 
f 569 648 570 
f 570 648 649 
f 570 649 572 
f 571 573 651 
f 571 634 633 
f 571 651 634 
f 572 649 650 
f 572 650 652 
f 572 652 574 
f 573 577 653 
f 573 653 651 
f 574 652 654 
f 574 654 575 
f 575 654 655 
f 575 655 576 
f 576 655 656 
f 576 656 579 
f 577 578 657 
f 577 657 653 
f 578 583 658 
f 578 658 657 
f 579 656 659 
f 579 659 580 
f 580 659 660 
f 580 660 581 
f 581 660 661 
f 581 661 582 
f 582 661 662 
f 582 662 586 
f 583 584 663 
f 583 663 658 
f 584 585 664 
f 584 664 663 
f 585 588 665 
f 585 665 664 
f 586 662 666 
f 586 666 587 
f 587 666 667 
f 587 667 590 
f 588 589 668 
f 588 668 665 
f 589 595 669 
f 589 669 668 
f 590 667 670 
f 590 670 591 
f 591 670 671 
f 591 671 592 
f 592 671 672 
f 592 672 593 
f 593 672 673 
f 593 673 594 
f 594 673 674 
f 594 674 597 
f 595 596 676 
f 595 676 669 
f 596 599 677 
f 596 677 676 
f 597 674 675 
f 597 675 678 
f 597 678 598 
f 598 678 679 
f 598 679 600 
f 599 601 680 
f 599 680 677 
f 600 679 681 
f 600 681 601 
f 601 681 680 
f 602 603 683 
f 602 682 635 
f 602 683 682 
f 603 604 684 
f 603 684 683 
f 604 605 685 
f 604 685 684 
f 605 606 686 
f 605 686 685 
f 606 607 687 
f 606 687 686 
f 607 608 688 
f 607 688 687 
f 608 609 689 
f 608 689 688 
f 609 610 690 
f 609 690 689 
f 610 611 691 
f 610 691 690 
f 611 612 692 
f 611 692 691 
f 612 613 693 
f 612 693 692 
f 613 614 694 
f 613 694 693 
f 614 615 695 
f 614 695 694 
f 615 616 696 
f 615 696 695 
f 616 617 697 
f 616 697 696 
f 617 618 698 
f 617 698 697 
f 618 619 699 
f 618 699 698 
f 619 620 700 
f 619 700 699 
f 620 621 701 
f 620 701 700 
f 621 622 702 
f 621 702 701 
f 622 623 703 
f 622 703 702 
f 623 624 704 
f 623 704 703 
f 624 625 705 
f 624 705 704 
f 625 626 706 
f 625 706 705 
f 626 627 707 
f 626 707 706 
f 627 628 708 
f 627 708 707 
f 628 629 709 
f 628 709 708 
f 629 630 710 
f 629 710 709 
f 630 631 711 
f 630 711 710 
f 631 632 712 
f 631 712 711 
f 632 633 713 
f 632 713 712 
f 633 634 714 
f 633 714 713 
f 634 651 715 
f 634 715 714 
f 635 682 716 
f 635 716 636 
f 636 716 717 
f 636 717 637 
f 637 717 718 
f 637 718 638 
f 638 718 719 
f 638 719 639 
f 639 719 720 
f 639 720 640 
f 640 720 721 
f 640 721 641 
f 641 721 722 
f 641 722 642 
f 642 722 723 
f 642 723 643 
f 643 723 724 
f 643 724 644 
f 644 724 725 
f 644 725 645 
f 645 725 726 
f 645 726 646 
f 646 726 727 
f 646 727 647 
f 647 727 728 
f 647 728 648 
f 648 728 730 
f 648 730 649 
f 649 730 731 
f 649 731 650 
f 650 729 652 
f 650 731 729 
f 651 653 732 
f 651 732 715 
f 652 729 733 
f 652 733 654 
f 653 657 734 
f 653 734 732 
f 654 733 735 
f 654 735 655 
f 655 735 736 
f 655 736 656 
f 656 736 737 
f 656 737 659 
f 657 658 738 
f 657 738 734 
f 658 663 739 
f 658 739 738 
f 659 737 740 
f 659 740 660 
f 660 740 741 
f 660 741 661 
f 661 741 742 
f 661 742 662 
f 662 742 743 
f 662 743 666 
f 663 664 744 
f 663 744 739 
f 664 665 745 
f 664 745 744 
f 665 668 746 
f 665 746 745 
f 666 743 747 
f 666 747 667 
f 667 747 748 
f 667 748 670 
f 668 669 749 
f 668 749 746 
f 669 676 750 
f 669 750 749 
f 670 748 751 
f 670 751 671 
f 671 751 752 
f 671 752 672 
f 672 752 753 
f 672 753 673 
f 673 753 754 
f 673 754 674 
f 674 754 755 
f 674 755 675 
f 675 755 756 
f 675 756 678 
f 676 677 757 
f 676 757 750 
f 677 680 758 
f 677 758 757 
f 678 756 759 
f 678 759 679 
f 679 759 760 
f 679 760 681 
f 680 681 761 
f 680 761 758 
f 681 760 761 
f 682 683 763 
f 682 762 716 
f 682 763 762 
f 683 684 764 
f 683 764 763 
f 684 685 765 
f 684 765 764 
f 685 686 766 
f 685 766 765 
f 686 687 767 
f 686 767 766 
f 687 688 768 
f 687 768 767 
f 688 689 769 
f 688 769 768 
f 689 690 770 
f 689 770 769 
f 690 691 771 
f 690 771 770 
f 691 692 772 
f 691 772 771 
f 692 693 773 
f 692 773 772 
f 693 694 774 
f 693 774 773 
f 694 695 775 
f 694 775 774 
f 695 696 776 
f 695 776 775 
f 696 697 777 
f 696 777 776 
f 697 698 778 
f 697 778 777 
f 698 699 779 
f 698 779 778 
f 699 700 780 
f 699 780 779 
f 700 701 781 
f 700 781 780 
f 701 702 782 
f 701 782 781 
f 702 703 783 
f 702 783 782 
f 703 704 784 
f 703 784 783 
f 704 705 785 
f 704 785 784 
f 705 706 786 
f 705 786 785 
f 706 707 787 
f 706 787 786 
f 707 708 788 
f 707 788 787 
f 708 709 789 
f 708 789 788 
f 709 710 790 
f 709 790 789 
f 710 711 791 
f 710 791 790 
f 711 712 792 
f 711 792 791 
f 712 713 793 
f 712 793 792 
f 713 714 795 
f 713 795 793 
f 714 715 796 
f 714 796 795 
f 715 732 794 
f 715 794 796 
f 716 762 797 
f 716 797 717 
f 717 797 798 
f 717 798 718 
f 718 798 799 
f 718 799 719 
f 719 799 800 
f 719 800 720 
f 720 800 801 
f 720 801 721 
f 721 801 802 
f 721 802 722 
f 722 802 803 
f 722 803 723 
f 723 803 804 
f 723 804 724 
f 724 804 805 
f 724 805 725 
f 725 805 806 
f 725 806 726 
f 726 806 807 
f 726 807 727 
f 727 807 808 
f 727 808 728 
f 728 808 809 
f 728 809 730 
f 729 731 811 
f 729 810 733 
f 729 811 810 
f 730 809 812 
f 730 812 731 
f 731 812 811 
f 732 734 813 
f 732 813 794 
f 733 810 814 
f 733 814 735 
f 734 738 815 
f 734 815 813 
f 735 814 816 
f 735 816 736 
f 736 816 817 
f 736 817 737 
f 737 817 818 
f 737 818 740 
f 738 739 819 
f 738 819 815 
f 739 744 820 
f 739 820 819 
f 740 818 821 
f 740 821 741 
f 741 821 822 
f 741 822 742 
f 742 822 823 
f 742 823 743 
f 743 823 824 
f 743 824 747 
f 744 745 825 
f 744 825 820 
f 745 746 826 
f 745 826 825 
f 746 749 827 
f 746 827 826 
f 747 824 828 
f 747 828 748 
f 748 828 829 
f 748 829 751 
f 749 750 830 
f 749 830 827 
f 750 757 831 
f 750 831 830 
f 751 829 832 
f 751 832 752 
f 752 832 833 
f 752 833 753 
f 753 833 834 
f 753 834 754 
f 754 834 835 
f 754 835 755 
f 755 835 836 
f 755 836 756 
f 756 836 837 
f 756 837 759 
f 757 758 838 
f 757 838 831 
f 758 761 839 
f 758 839 838 
f 759 837 840 
f 759 840 760 
f 760 840 841 
f 760 841 761 
f 761 841 839 
f 762 763 843 
f 762 842 797 
f 762 843 842 
f 763 764 844 
f 763 844 843 
f 764 765 845 
f 764 845 844 
f 765 766 846 
f 765 846 845 
f 766 767 847 
f 766 847 846 
f 767 768 848 
f 767 848 847 
f 768 769 849 
f 768 849 848 
f 769 770 850 
f 769 850 849 
f 770 771 851 
f 770 851 850 
f 771 772 852 
f 771 852 851 
f 772 773 853 
f 772 853 852 
f 773 774 854 
f 773 854 853 
f 774 775 855 
f 774 855 854 
f 775 776 856 
f 775 856 855 
f 776 777 857 
f 776 857 856 
f 777 778 858 
f 777 858 857 
f 778 779 859 
f 778 859 858 
f 779 780 860 
f 779 860 859 
f 780 781 861 
f 780 861 860 
f 781 782 862 
f 781 862 861 
f 782 783 863 
f 782 863 862 
f 783 784 864 
f 783 864 863 
f 784 785 865 
f 784 865 864 
f 785 786 866 
f 785 866 865 
f 786 787 867 
f 786 867 866 
f 787 788 868 
f 787 868 867 
f 788 789 869 
f 788 869 868 
f 789 790 870 
f 789 870 869 
f 790 791 871 
f 790 871 870 
f 791 792 872 
f 791 872 871 
f 792 793 873 
f 792 873 872 
f 793 795 874 
f 793 874 873 
f 794 813 875 
f 794 875 876 
f 794 876 796 
f 795 796 877 
f 795 877 874 
f 796 876 877 
f 797 842 878 
f 797 878 798 
f 798 878 879 
f 798 879 799 
f 799 879 880 
f 799 880 800 
f 800 880 881 
f 800 881 801 
f 801 881 882 
f 801 882 802 
f 802 882 883 
f 802 883 803 
f 803 883 884 
f 803 884 804 
f 804 884 885 
f 804 885 805 
f 805 885 886 
f 805 886 806 
f 806 886 887 
f 806 887 807 
f 807 887 888 
f 807 888 808 
f 808 888 889 
f 808 889 809 
f 809 889 890 
f 809 890 812 
f 810 811 892 
f 810 891 814 
f 810 892 891 
f 811 812 893 
f 811 893 892 
f 812 890 893 
f 813 815 894 
f 813 894 875 
f 814 891 895 
f 814 895 816 
f 815 819 896 
f 815 896 894 
f 816 895 897 
f 816 897 817 
f 817 897 898 
f 817 898 818 
f 818 898 899 
f 818 899 821 
f 819 820 900 
f 819 900 896 
f 820 825 901 
f 820 901 900 
f 821 899 902 
f 821 902 822 
f 822 902 903 
f 822 903 823 
f 823 903 904 
f 823 904 824 
f 824 904 905 
f 824 905 828 
f 825 826 906 
f 825 906 901 
f 826 827 907 
f 826 907 906 
f 827 830 908 
f 827 908 907 
f 828 905 909 
f 828 909 829 
f 829 909 910 
f 829 910 832 
f 830 831 911 
f 830 911 908 
f 831 838 912 
f 831 912 911 
f 832 910 913 
f 832 913 833 
f 833 913 914 
f 833 914 834 
f 834 914 915 
f 834 915 835 
f 835 915 916 
f 835 916 836 
f 836 916 917 
f 836 917 837 
f 837 917 918 
f 837 918 840 
f 838 839 919 
f 838 919 912 
f 839 841 920 
f 839 920 919 
f 840 918 921 
f 840 921 841 
f 841 921 920 
f 842 843 923 
f 842 922 878 
f 842 923 922 
f 843 844 924 
f 843 924 923 
f 844 845 925 
f 844 925 924 
f 845 846 926 
f 845 926 925 
f 846 847 927 
f 846 927 926 
f 847 848 928 
f 847 928 927 
f 848 849 929 
f 848 929 928 
f 849 850 930 
f 849 930 929 
f 850 851 931 
f 850 931 930 
f 851 852 932 
f 851 932 931 
f 852 853 933 
f 852 933 932 
f 853 854 934 
f 853 934 933 
f 854 855 935 
f 854 935 934 
f 855 856 936 
f 855 936 935 
f 856 857 937 
f 856 937 936 
f 857 858 938 
f 857 938 937 
f 858 859 939 
f 858 939 938 
f 859 860 940 
f 859 940 939 
f 860 861 942 
f 860 942 940 
f 861 862 941 
f 861 941 942 
f 862 863 943 
f 862 943 941 
f 863 864 944 
f 863 944 943 
f 864 865 945 
f 864 945 944 
f 865 866 946 
f 865 946 945 
f 866 867 947 
f 866 947 946 
f 867 868 948 
f 867 948 947 
f 868 869 949 
f 868 949 948 
f 869 870 950 
f 869 950 949 
f 870 871 951 
f 870 951 950 
f 871 872 952 
f 871 952 951 
f 872 873 953 
f 872 953 952 
f 873 874 954 
f 873 954 953 
f 874 877 955 
f 874 955 954 
f 875 894 956 
f 875 956 957 
f 875 957 876 
f 876 957 958 
f 876 958 877 
f 877 958 955 
f 878 922 959 
f 878 959 879 
f 879 959 960 
f 879 960 880 
f 880 960 961 
f 880 961 881 
f 881 961 962 
f 881 962 882 
f 882 962 963 
f 882 963 883 
f 883 963 964 
f 883 964 884 
f 884 964 965 
f 884 965 885 
f 885 965 966 
f 885 966 886 
f 886 966 967 
f 886 967 887 
f 887 967 968 
f 887 968 888 
f 888 968 969 
f 888 969 889 
f 889 969 970 
f 889 970 890 
f 890 970 971 
f 890 971 893 
f 891 892 973 
f 891 972 895 
f 891 973 972 
f 892 893 974 
f 892 974 973 
f 893 971 974 
f 894 896 975 
f 894 975 956 
f 895 972 976 
f 895 976 897 
f 896 900 977 
f 896 977 975 
f 897 976 978 
f 897 978 898 
f 898 978 979 
f 898 979 899 
f 899 979 980 
f 899 980 902 
f 900 901 981 
f 900 981 977 
f 901 906 982 
f 901 982 981 
f 902 980 983 
f 902 983 903 
f 903 983 984 
f 903 984 904 
f 904 984 985 
f 904 985 905 
f 905 985 986 
f 905 986 909 
f 906 907 987 
f 906 987 982 
f 907 908 988 
f 907 988 987 
f 908 911 989 
f 908 989 988 
f 909 986 990 
f 909 990 910 
f 910 990 991 
f 910 991 913 
f 911 912 992 
f 911 992 989 
f 912 919 993 
f 912 993 992 
f 913 991 994 
f 913 994 914 
f 914 994 995 
f 914 995 915 
f 915 995 996 
f 915 996 916 
f 916 996 997 
f 916 997 917 
f 917 997 998 
f 917 998 918 
f 918 998 999 
f 918 999 921 
f 919 920 1000 
f 919 1000 993 
f 920 921 1001 
f 920 1001 1000 
f 921 999 1001 
f 922 923 1003 
f 922 1002 959 
f 922 1003 1002 
f 923 924 1004 
f 923 1004 1003 
f 924 925 1005 
f 924 1005 1004 
f 925 926 1006 
f 925 1006 1005 
f 926 927 1007 
f 926 1007 1006 
f 927 928 1008 
f 927 1008 1007 
f 928 929 1009 
f 928 1009 1008 
f 929 930 1010 
f 929 1010 1009 
f 930 931 1011 
f 930 1011 1010 
f 931 932 1012 
f 931 1012 1011 
f 932 933 1013 
f 932 1013 1012 
f 933 934 1014 
f 933 1014 1013 
f 934 935 1015 
f 934 1015 1014 
f 935 936 1016 
f 935 1016 1015 
f 936 937 1017 
f 936 1017 1016 
f 937 938 1018 
f 937 1018 1017 
f 938 939 1019 
f 938 1019 1018 
f 939 940 1020 
f 939 1020 1019 
f 940 942 1022 
f 940 1022 1020 
f 941 943 1021 
f 941 1021 1023 
f 941 1023 942 
f 942 1023 1022 
f 943 944 1024 
f 943 1024 1021 
f 944 945 1025 
f 944 1025 1024 
f 945 946 1026 
f 945 1026 1025 
f 946 947 1027 
f 946 1027 1026 
f 947 948 1028 
f 947 1028 1027 
f 948 949 1029 
f 948 1029 1028 
f 949 950 1030 
f 949 1030 1029 
f 950 951 1031 
f 950 1031 1030 
f 951 952 1032 
f 951 1032 1031 
f 952 953 1033 
f 952 1033 1032 
f 953 954 1035 
f 953 1035 1033 
f 954 955 1036 
f 954 1036 1035 
f 955 958 1037 
f 955 1037 1036 
f 956 975 1034 
f 956 1034 1038 
f 956 1038 957 
f 957 1038 1039 
f 957 1039 958 
f 958 1039 1037 
f 959 1002 1040 
f 959 1040 960 
f 960 1040 1041 
f 960 1041 961 
f 961 1041 1042 
f 961 1042 962 
f 962 1042 1043 
f 962 1043 963 
f 963 1043 1044 
f 963 1044 964 
f 964 1044 1045 
f 964 1045 965 
f 965 1045 1046 
f 965 1046 966 
f 966 1046 1047 
f 966 1047 967 
f 967 1047 1048 
f 967 1048 968 
f 968 1048 1049 
f 968 1049 969 
f 969 1049 1050 
f 969 1050 970 
f 970 1050 1051 
f 970 1051 971 
f 971 1051 1052 
f 971 1052 974 
f 972 973 1054 
f 972 1053 976 
f 972 1054 1053 
f 973 974 1055 
f 973 1055 1054 
f 974 1052 1055 
f 975 977 1056 
f 975 1056 1034 
f 976 1053 1057 
f 976 1057 978 
f 977 981 1058 
f 977 1058 1056 
f 978 1057 1059 
f 978 1059 979 
f 979 1059 1060 
f 979 1060 980 
f 980 1060 1061 
f 980 1061 983 
f 981 982 1062 
f 981 1062 1058 
f 982 987 1063 
f 982 1063 1062 
f 983 1061 1064 
f 983 1064 984 
f 984 1064 1065 
f 984 1065 985 
f 985 1065 1066 
f 985 1066 986 
f 986 1066 1067 
f 986 1067 990 
f 987 988 1068 
f 987 1068 1063 
f 988 989 1069 
f 988 1069 1068 
f 989 992 1070 
f 989 1070 1069 
f 990 1067 1071 
f 990 1071 991 
f 991 1071 1072 
f 991 1072 994 
f 992 993 1073 
f 992 1073 1070 
f 993 1000 1074 
f 993 1074 1073 
f 994 1072 1075 
f 994 1075 995 
f 995 1075 1076 
f 995 1076 996 
f 996 1076 1077 
f 996 1077 997 
f 997 1077 1078 
f 997 1078 998 
f 998 1078 1079 
f 998 1079 999 
f 999 1079 1080 
f 999 1080 1001 
f 1000 1001 1081 
f 1000 1081 1074 
f 1001 1080 1081 
f 1002 1003 1083 
f 1002 1082 1040 
f 1002 1083 1082 
f 1003 1004 1084 
f 1003 1084 1083 
f 1004 1005 1085 
f 1004 1085 1084 
f 1005 1006 1086 
f 1005 1086 1085 
f 1006 1007 1087 
f 1006 1087 1086 
f 1007 1008 1088 
f 1007 1088 1087 
f 1008 1009 1089 
f 1008 1089 1088 
f 1009 1010 1090 
f 1009 1090 1089 
f 1010 1011 1091 
f 1010 1091 1090 
f 1011 1012 1092 
f 1011 1092 1091 
f 1012 1013 1093 
f 1012 1093 1092 
f 1013 1014 1094 
f 1013 1094 1093 
f 1014 1015 1095 
f 1014 1095 1094 
f 1015 1016 1096 
f 1015 1096 1095 
f 1016 1017 1097 
f 1016 1097 1096 
f 1017 1018 1098 
f 1017 1098 1097 
f 1018 1019 1099 
f 1018 1099 1098 
f 1019 1020 1100 
f 1019 1100 1099 
f 1020 1022 1102 
f 1020 1102 1100 
f 1021 1024 1101 
f 1021 1101 1103 
f 1021 1103 1023 
f 1022 1023 1104 
f 1022 1104 1102 
f 1023 1103 1104 
f 1024 1025 1105 
f 1024 1105 1101 
f 1025 1026 1106 
f 1025 1106 1105 
f 1026 1027 1107 
f 1026 1107 1106 
f 1027 1028 1108 
f 1027 1108 1107 
f 1028 1029 1109 
f 1028 1109 1108 
f 1029 1030 1110 
f 1029 1110 1109 
f 1030 1031 1111 
f 1030 1111 1110 
f 1031 1032 1112 
f 1031 1112 1111 
f 1032 1033 1113 
f 1032 1113 1112 
f 1033 1035 1114 
f 1033 1114 1113 
f 1034 1056 1115 
f 1034 1115 1116 
f 1034 1116 1038 
f 1035 1036 1117 
f 1035 1117 1114 
f 1036 1037 1118 
f 1036 1118 1117 
f 1037 1039 1119 
f 1037 1119 1118 
f 1038 1116 1120 
f 1038 1120 1039 
f 1039 1120 1119 
f 1040 1082 1121 
f 1040 1121 1041 
f 1041 1121 1122 
f 1041 1122 1042 
f 1042 1122 1123 
f 1042 1123 1043 
f 1043 1123 1124 
f 1043 1124 1044 
f 1044 1124 1125 
f 1044 1125 1045 
f 1045 1125 1126 
f 1045 1126 1046 
f 1046 1126 1127 
f 1046 1127 1047 
f 1047 1127 1128 
f 1047 1128 1048 
f 1048 1128 1129 
f 1048 1129 1049 
f 1049 1129 1130 
f 1049 1130 1050 
f 1050 1130 1131 
f 1050 1131 1051 
f 1051 1131 1132 
f 1051 1132 1052 
f 1052 1132 1133 
f 1052 1133 1055 
f 1053 1054 1135 
f 1053 1134 1057 
f 1053 1135 1134 
f 1054 1055 1136 
f 1054 1136 1135 
f 1055 1133 1136 
f 1056 1058 1137 
f 1056 1137 1115 
f 1057 1134 1138 
f 1057 1138 1059 
f 1058 1062 1139 
f 1058 1139 1137 
f 1059 1138 1140 
f 1059 1140 1060 
f 1060 1140 1141 
f 1060 1141 1061 
f 1061 1141 1142 
f 1061 1142 1064 
f 1062 1063 1143 
f 1062 1143 1139 
f 1063 1068 1144 
f 1063 1144 1143 
f 1064 1142 1145 
f 1064 1145 1065 
f 1065 1145 1146 
f 1065 1146 1066 
f 1066 1146 1147 
f 1066 1147 1067 
f 1067 1147 1148 
f 1067 1148 1071 
f 1068 1069 1149 
f 1068 1149 1144 
f 1069 1070 1150 
f 1069 1150 1149 
f 1070 1073 1151 
f 1070 1151 1150 
f 1071 1148 1152 
f 1071 1152 1072 
f 1072 1152 1153 
f 1072 1153 1075 
f 1073 1074 1154 
f 1073 1154 1151 
f 1074 1081 1155 
f 1074 1155 1154 
f 1075 1153 1156 
f 1075 1156 1076 
f 1076 1156 1157 
f 1076 1157 1077 
f 1077 1157 1158 
f 1077 1158 1078 
f 1078 1158 1159 
f 1078 1159 1079 
f 1079 1159 1160 
f 1079 1160 1080 
f 1080 1160 1161 
f 1080 1161 1081 
f 1081 1161 1155 
f 1082 1083 1163 
f 1082 1162 1121 
f 1082 1163 1162 
f 1083 1084 1164 
f 1083 1164 1163 
f 1084 1085 1165 
f 1084 1165 1164 
f 1085 1086 1166 
f 1085 1166 1165 
f 1086 1087 1167 
f 1086 1167 1166 
f 1087 1088 1168 
f 1087 1168 1167 
f 1088 1089 1169 
f 1088 1169 1168 
f 1089 1090 1170 
f 1089 1170 1169 
f 1090 1091 1171 
f 1090 1171 1170 
f 1091 1092 1172 
f 1091 1172 1171 
f 1092 1093 1173 
f 1092 1173 1172 
f 1093 1094 1174 
f 1093 1174 1173 
f 1094 1095 1175 
f 1094 1175 1174 
f 1095 1096 1176 
f 1095 1176 1175 
f 1096 1097 1177 
f 1096 1177 1176 
f 1097 1098 1178 
f 1097 1178 1177 
f 1098 1099 1179 
f 1098 1179 1178 
f 1099 1100 1181 
f 1099 1181 1179 
f 1100 1102 1182 
f 1100 1182 1181 
f 1101 1105 1180 
f 1101 1180 1183 
f 1101 1183 1103 
f 1102 1104 1184 
f 1102 1184 1182 
f 1103 1183 1185 
f 1103 1185 1104 
f 1104 1185 1184 
f 1105 1106 1186 
f 1105 1186 1180 
f 1106 1107 1187 
f 1106 1187 1186 
f 1107 1108 1188 
f 1107 1188 1187 
f 1108 1109 1189 
f 1108 1189 1188 
f 1109 1110 1190 
f 1109 1190 1189 
f 1110 1111 1191 
f 1110 1191 1190 
f 1111 1112 1193 
f 1111 1193 1191 
f 1112 1113 1194 
f 1112 1194 1193 
f 1113 1114 1195 
f 1113 1195 1194 
f 1114 1117 1196 
f 1114 1196 1195 
f 1115 1137 1192 
f 1115 1192 1197 
f 1115 1197 1116 
f 1116 1197 1198 
f 1116 1198 1120 
f 1117 1118 1199 
f 1117 1199 1196 
f 1118 1119 1200 
f 1118 1200 1199 
f 1119 1120 1201 
f 1119 1201 1200 
f 1120 1198 1201 
f 1121 1162 1202 
f 1121 1202 1122 
f 1122 1202 1203 
f 1122 1203 1123 
f 1123 1203 1204 
f 1123 1204 1124 
f 1124 1204 1205 
f 1124 1205 1125 
f 1125 1205 1206 
f 1125 1206 1126 
f 1126 1206 1207 
f 1126 1207 1127 
f 1127 1207 1208 
f 1127 1208 1128 
f 1128 1208 1209 
f 1128 1209 1129 
f 1129 1209 1210 
f 1129 1210 1130 
f 1130 1210 1211 
f 1130 1211 1131 
f 1131 1211 1212 
f 1131 1212 1132 
f 1132 1212 1213 
f 1132 1213 1133 
f 1133 1213 1214 
f 1133 1214 1136 
f 1134 1135 1216 
f 1134 1215 1138 
f 1134 1216 1215 
f 1135 1136 1217 
f 1135 1217 1216 
f 1136 1214 1217 
f 1137 1139 1218 
f 1137 1218 1192 
f 1138 1215 1219 
f 1138 1219 1140 
f 1139 1143 1220 
f 1139 1220 1218 
f 1140 1219 1221 
f 1140 1221 1141 
f 1141 1221 1222 
f 1141 1222 1142 
f 1142 1222 1223 
f 1142 1223 1145 
f 1143 1144 1224 
f 1143 1224 1220 
f 1144 1149 1225 
f 1144 1225 1224 
f 1145 1223 1226 
f 1145 1226 1146 
f 1146 1226 1227 
f 1146 1227 1147 
f 1147 1227 1228 
f 1147 1228 1148 
f 1148 1228 1229 
f 1148 1229 1152 
f 1149 1150 1230 
f 1149 1230 1225 
f 1150 1151 1231 
f 1150 1231 1230 
f 1151 1154 1232 
f 1151 1232 1231 
f 1152 1229 1233 
f 1152 1233 1153 
f 1153 1233 1234 
f 1153 1234 1156 
f 1154 1155 1235 
f 1154 1235 1232 
f 1155 1161 1236 
f 1155 1236 1235 
f 1156 1234 1237 
f 1156 1237 1157 
f 1157 1237 1238 
f 1157 1238 1158 
f 1158 1238 1239 
f 1158 1239 1159 
f 1159 1239 1240 
f 1159 1240 1160 
f 1160 1240 1241 
f 1160 1241 1161 
f 1161 1241 1236 
f 1162 1163 1243 
f 1162 1242 1202 
f 1162 1243 1242 
f 1163 1164 1244 
f 1163 1244 1243 
f 1164 1165 1245 
f 1164 1245 1244 
f 1165 1166 1246 
f 1165 1246 1245 
f 1166 1167 1247 
f 1166 1247 1246 
f 1167 1168 1249 
f 1167 1249 1247 
f 1168 1169 1250 
f 1168 1250 1249 
f 1169 1170 1248 
f 1169 1248 1250 
f 1170 1171 1251 
f 1170 1251 1248 
f 1171 1172 1252 
f 1171 1252 1251 
f 1172 1173 1253 
f 1172 1253 1252 
f 1173 1174 1254 
f 1173 1254 1253 
f 1174 1175 1255 
f 1174 1255 1254 
f 1175 1176 1256 
f 1175 1256 1255 
f 1176 1177 1257 
f 1176 1257 1256 
f 1177 1178 1258 
f 1177 1258 1257 
f 1178 1179 1259 
f 1178 1259 1258 
f 1179 1181 1261 
f 1179 1261 1259 
f 1180 1186 1260 
f 1180 1260 1262 
f 1180 1262 1183 
f 1181 1182 1263 
f 1181 1263 1261 
f 1182 1184 1264 
f 1182 1264 1263 
f 1183 1262 1265 
f 1183 1265 1185 
f 1184 1185 1266 
f 1184 1266 1264 
f 1185 1265 1266 
f 1186 1187 1267 
f 1186 1267 1260 
f 1187 1188 1268 
f 1187 1268 1267 
f 1188 1189 1269 
f 1188 1269 1268 
f 1189 1190 1270 
f 1189 1270 1269 
f 1190 1191 1271 
f 1190 1271 1270 
f 1191 1193 1272 
f 1191 1272 1271 
f 1192 1218 1273 
f 1192 1273 1274 
f 1192 1274 1197 
f 1193 1194 1275 
f 1193 1275 1272 
f 1194 1195 1276 
f 1194 1276 1275 
f 1195 1196 1277 
f 1195 1277 1276 
f 1196 1199 1278 
f 1196 1278 1277 
f 1197 1274 1279 
f 1197 1279 1198 
f 1198 1279 1280 
f 1198 1280 1201 
f 1199 1200 1281 
f 1199 1281 1278 
f 1200 1201 1282 
f 1200 1282 1281 
f 1201 1280 1282 
f 1202 1242 1283 
f 1202 1283 1203 
f 1203 1283 1284 
f 1203 1284 1204 
f 1204 1284 1285 
f 1204 1285 1205 
f 1205 1285 1286 
f 1205 1286 1206 
f 1206 1286 1287 
f 1206 1287 1207 
f 1207 1287 1288 
f 1207 1288 1208 
f 1208 1288 1289 
f 1208 1289 1209 
f 1209 1289 1290 
f 1209 1290 1210 
f 1210 1290 1291 
f 1210 1291 1211 
f 1211 1291 1292 
f 1211 1292 1212 
f 1212 1292 1293 
f 1212 1293 1213 
f 1213 1293 1294 
f 1213 1294 1214 
f 1214 1294 1296 
f 1214 1296 1217 
f 1215 1216 1297 
f 1215 1295 1219 
f 1215 1297 1295 
f 1216 1217 1298 
f 1216 1298 1297 
f 1217 1296 1298 
f 1218 1220 1299 
f 1218 1299 1273 
f 1219 1295 1300 
f 1219 1300 1221 
f 1220 1224 1301 
f 1220 1301 1299 
f 1221 1300 1302 
f 1221 1302 1222 
f 1222 1302 1303 
f 1222 1303 1223 
f 1223 1303 1304 
f 1223 1304 1226 
f 1224 1225 1305 
f 1224 1305 1301 
f 1225 1230 1306 
f 1225 1306 1305 
f 1226 1304 1307 
f 1226 1307 1227 
f 1227 1307 1308 
f 1227 1308 1228 
f 1228 1308 1309 
f 1228 1309 1229 
f 1229 1309 1310 
f 1229 1310 1233 
f 1230 1231 1311 
f 1230 1311 1306 
f 1231 1232 1312 
f 1231 1312 1311 
f 1232 1235 1313 
f 1232 1313 1312 
f 1233 1310 1314 
f 1233 1314 1234 
f 1234 1314 1315 
f 1234 1315 1237 
f 1235 1236 1316 
f 1235 1316 1313 
f 1236 1241 1317 
f 1236 1317 1316 
f 1237 1315 1318 
f 1237 1318 1238 
f 1238 1318 1319 
f 1238 1319 1239 
f 1239 1319 1320 
f 1239 1320 1240 
f 1240 1320 1321 
f 1240 1321 1241 
f 1241 1321 1317 
f 1242 1243 1323 
f 1242 1322 1283 
f 1242 1323 1322 
f 1243 1244 1324 
f 1243 1324 1323 
f 1244 1245 1325 
f 1244 1325 1324 
f 1245 1246 1326 
f 1245 1326 1325 
f 1246 1247 1327 
f 1246 1327 1326 
f 1247 1249 1328 
f 1247 1328 1327 
f 1248 1251 1329 
f 1248 1329 1330 
f 1248 1330 1250 
f 1249 1250 1331 
f 1249 1331 1328 
f 1250 1330 1331 
f 1251 1252 1332 
f 1251 1332 1329 
f 1252 1253 1333 
f 1252 1333 1332 
f 1253 1254 1334 
f 1253 1334 1333 
f 1254 1255 1335 
f 1254 1335 1334 
f 1255 1256 1336 
f 1255 1336 1335 
f 1256 1257 1337 
f 1256 1337 1336 
f 1257 1258 1339 
f 1257 1339 1337 
f 1258 1259 1340 
f 1258 1340 1339 
f 1259 1261 1341 
f 1259 1341 1340 
f 1260 1267 1338 
f 1260 1338 1342 
f 1260 1342 1262 
f 1261 1263 1343 
f 1261 1343 1341 
f 1262 1342 1344 
f 1262 1344 1265 
f 1263 1264 1345 
f 1263 1345 1343 
f 1264 1266 1346 
f 1264 1346 1345 
f 1265 1344 1347 
f 1265 1347 1266 
f 1266 1347 1346 
f 1267 1268 1348 
f 1267 1348 1338 
f 1268 1269 1349 
f 1268 1349 1348 
f 1269 1270 1350 
f 1269 1350 1349 
f 1270 1271 1351 
f 1270 1351 1350 
f 1271 1272 1352 
f 1271 1352 1351 
f 1272 1275 1354 
f 1272 1354 1352 
f 1273 1299 1353 
f 1273 1353 1355 
f 1273 1355 1274 
f 1274 1355 1356 
f 1274 1356 1279 
f 1275 1276 1357 
f 1275 1357 1354 
f 1276 1277 1358 
f 1276 1358 1357 
f 1277 1278 1359 
f 1277 1359 1358 
f 1278 1281 1360 
f 1278 1360 1359 
f 1279 1356 1361 
f 1279 1361 1280 
f 1280 1361 1362 
f 1280 1362 1282 
f 1281 1282 1363 
f 1281 1363 1360 
f 1282 1362 1363 
f 1283 1322 1364 
f 1283 1364 1284 
f 1284 1364 1365 
f 1284 1365 1285 
f 1285 1365 1366 
f 1285 1366 1286 
f 1286 1366 1367 
f 1286 1367 1287 
f 1287 1367 1368 
f 1287 1368 1288 
f 1288 1368 1369 
f 1288 1369 1289 
f 1289 1369 1370 
f 1289 1370 1290 
f 1290 1370 1371 
f 1290 1371 1291 
f 1291 1371 1372 
f 1291 1372 1292 
f 1292 1372 1373 
f 1292 1373 1293 
f 1293 1373 1374 
f 1293 1374 1294 
f 1294 1374 1376 
f 1294 1376 1296 
f 1295 1297 1377 
f 1295 1375 1300 
f 1295 1377 1375 
f 1296 1376 1378 
f 1296 1378 1298 
f 1297 1298 1379 
f 1297 1379 1377 
f 1298 1378 1379 
f 1299 1301 1380 
f 1299 1380 1353 
f 1300 1375 1381 
f 1300 1381 1302 
f 1301 1305 1382 
f 1301 1382 1380 
f 1302 1381 1383 
f 1302 1383 1303 
f 1303 1383 1384 
f 1303 1384 1304 
f 1304 1384 1385 
f 1304 1385 1307 
f 1305 1306 1386 
f 1305 1386 1382 
f 1306 1311 1387 
f 1306 1387 1386 
f 1307 1385 1388 
f 1307 1388 1308 
f 1308 1388 1389 
f 1308 1389 1309 
f 1309 1389 1390 
f 1309 1390 1310 
f 1310 1390 1391 
f 1310 1391 1314 
f 1311 1312 1392 
f 1311 1392 1387 
f 1312 1313 1393 
f 1312 1393 1392 
f 1313 1316 1394 
f 1313 1394 1393 
f 1314 1391 1395 
f 1314 1395 1315 
f 1315 1395 1396 
f 1315 1396 1318 
f 1316 1317 1397 
f 1316 1397 1394 
f 1317 1321 1398 
f 1317 1398 1397 
f 1318 1396 1399 
f 1318 1399 1319 
f 1319 1399 1400 
f 1319 1400 1320 
f 1320 1400 1401 
f 1320 1401 1321 
f 1321 1401 1398 
f 1322 1323 1403 
f 1322 1402 1364 
f 1322 1403 1402 
f 1323 1324 1404 
f 1323 1404 1403 
f 1324 1325 1405 
f 1324 1405 1404 
f 1325 1326 1406 
f 1325 1406 1405 
f 1326 1327 1407 
f 1326 1407 1406 
f 1327 1328 1408 
f 1327 1408 1407 
f 1328 1331 1409 
f 1328 1409 1408 
f 1329 1332 1410 
f 1329 1410 1411 
f 1329 1411 1330 
f 1330 1411 1412 
f 1330 1412 1331 
f 1331 1412 1409 
f 1332 1333 1413 
f 1332 1413 1410 
f 1333 1334 1414 
f 1333 1414 1413 
f 1334 1335 1415 
f 1334 1415 1414 
f 1335 1336 1416 
f 1335 1416 1415 
f 1336 1337 1418 
f 1336 1418 1416 
f 1337 1339 1419 
f 1337 1419 1418 
f 1338 1348 1417 
f 1338 1417 1420 
f 1338 1420 1342 
f 1339 1340 1421 
f 1339 1421 1419 
f 1340 1341 1422 
f 1340 1422 1421 
f 1341 1343 1423 
f 1341 1423 1422 
f 1342 1420 1424 
f 1342 1424 1344 
f 1343 1345 1425 
f 1343 1425 1423 
f 1344 1424 1426 
f 1344 1426 1347 
f 1345 1346 1427 
f 1345 1427 1425 
f 1346 1347 1428 
f 1346 1428 1427 
f 1347 1426 1428 
f 1348 1349 1429 
f 1348 1429 1417 
f 1349 1350 1430 
f 1349 1430 1429 
f 1350 1351 1431 
f 1350 1431 1430 
f 1351 1352 1432 
f 1351 1432 1431 
f 1352 1354 1433 
f 1352 1433 1432 
f 1353 1380 1434 
f 1353 1434 1435 
f 1353 1435 1355 
f 1354 1357 1436 
f 1354 1436 1433 
f 1355 1435 1437 
f 1355 1437 1356 
f 1356 1437 1438 
f 1356 1438 1361 
f 1357 1358 1439 
f 1357 1439 1436 
f 1358 1359 1440 
f 1358 1440 1439 
f 1359 1360 1441 
f 1359 1441 1440 
f 1360 1363 1442 
f 1360 1442 1441 
f 1361 1438 1443 
f 1361 1443 1362 
f 1362 1443 1444 
f 1362 1444 1363 
f 1363 1444 1442 
f 1364 1402 1445 
f 1364 1445 1365 
f 1365 1445 1446 
f 1365 1446 1366 
f 1366 1446 1447 
f 1366 1447 1367 
f 1367 1447 1448 
f 1367 1448 1368 
f 1368 1448 1449 
f 1368 1449 1369 
f 1369 1449 1450 
f 1369 1450 1370 
f 1370 1450 1451 
f 1370 1451 1371 
f 1371 1451 1452 
f 1371 1452 1372 
f 1372 1452 1453 
f 1372 1453 1373 
f 1373 1453 1454 
f 1373 1454 1374 
f 1374 1454 1455 
f 1374 1455 1376 
f 1375 1377 1457 
f 1375 1456 1381 
f 1375 1457 1456 
f 1376 1455 1458 
f 1376 1458 1378 
f 1377 1379 1459 
f 1377 1459 1457 
f 1378 1458 1460 
f 1378 1460 1379 
f 1379 1460 1459 
f 1380 1382 1461 
f 1380 1461 1434 
f 1381 1456 1462 
f 1381 1462 1383 
f 1382 1386 1463 
f 1382 1463 1461 
f 1383 1462 1464 
f 1383 1464 1384 
f 1384 1464 1465 
f 1384 1465 1385 
f 1385 1465 1466 
f 1385 1466 1388 
f 1386 1387 1467 
f 1386 1467 1463 
f 1387 1392 1468 
f 1387 1468 1467 
f 1388 1466 1469 
f 1388 1469 1389 
f 1389 1469 1470 
f 1389 1470 1390 
f 1390 1470 1471 
f 1390 1471 1391 
f 1391 1471 1472 
f 1391 1472 1395 
f 1392 1393 1473 
f 1392 1473 1468 
f 1393 1394 1474 
f 1393 1474 1473 
f 1394 1397 1475 
f 1394 1475 1474 
f 1395 1472 1476 
f 1395 1476 1396 
f 1396 1476 1477 
f 1396 1477 1399 
f 1397 1398 1478 
f 1397 1478 1475 
f 1398 1401 1479 
f 1398 1479 1478 
f 1399 1477 1480 
f 1399 1480 1400 
f 1400 1480 1481 
f 1400 1481 1401 
f 1401 1481 1479 
f 1402 1403 1483 
f 1402 1482 1445 
f 1402 1483 1482 
f 1403 1404 1484 
f 1403 1484 1483 
f 1404 1405 1485 
f 1404 1485 1484 
f 1405 1406 1486 
f 1405 1486 1485 
f 1406 1407 1488 
f 1406 1488 1486 
f 1407 1408 1489 
f 1407 1489 1488 
f 1408 1409 1490 
f 1408 1490 1489 
f 1409 1412 1491 
f 1409 1491 1490 
f 1410 1413 1487 
f 1410 1487 1492 
f 1410 1492 1411 
f 1411 1492 1493 
f 1411 1493 1412 
f 1412 1493 1491 
f 1413 1414 1494 
f 1413 1494 1487 
f 1414 1415 1495 
f 1414 1495 1494 
f 1415 1416 1496 
f 1415 1496 1495 
f 1416 1418 1497 
f 1416 1497 1496 
f 1417 1429 1498 
f 1417 1498 1499 
f 1417 1499 1420 
f 1418 1419 1500 
f 1418 1500 1497 
f 1419 1421 1501 
f 1419 1501 1500 
f 1420 1499 1502 
f 1420 1502 1424 
f 1421 1422 1503 
f 1421 1503 1501 
f 1422 1423 1504 
f 1422 1504 1503 
f 1423 1425 1505 
f 1423 1505 1504 
f 1424 1502 1506 
f 1424 1506 1426 
f 1425 1427 1507 
f 1425 1507 1505 
f 1426 1506 1508 
f 1426 1508 1428 
f 1427 1428 1509 
f 1427 1509 1507 
f 1428 1508 1509 
f 1429 1430 1510 
f 1429 1510 1498 
f 1430 1431 1511 
f 1430 1511 1510 
f 1431 1432 1512 
f 1431 1512 1511 
f 1432 1433 1513 
f 1432 1513 1512 
f 1433 1436 1514 
f 1433 1514 1513 
f 1434 1461 1515 
f 1434 1515 1516 
f 1434 1516 1435 
f 1435 1516 1517 
f 1435 1517 1437 
f 1436 1439 1518 
f 1436 1518 1514 
f 1437 1517 1519 
f 1437 1519 1438 
f 1438 1519 1520 
f 1438 1520 1443 
f 1439 1440 1521 
f 1439 1521 1518 
f 1440 1441 1522 
f 1440 1522 1521 
f 1441 1442 1523 
f 1441 1523 1522 
f 1442 1444 1524 
f 1442 1524 1523 
f 1443 1520 1525 
f 1443 1525 1444 
f 1444 1525 1524 
f 1445 1482 1526 
f 1445 1526 1446 
f 1446 1526 1527 
f 1446 1527 1447 
f 1447 1527 1528 
f 1447 1528 1448 
f 1448 1528 1529 
f 1448 1529 1449 
f 1449 1529 1530 
f 1449 1530 1450 
f 1450 1530 1531 
f 1450 1531 1451 
f 1451 1531 1532 
f 1451 1532 1452 
f 1452 1532 1533 
f 1452 1533 1453 
f 1453 1533 1534 
f 1453 1534 1454 
f 1454 1534 1536 
f 1454 1536 1455 
f 1455 1536 1537 
f 1455 1537 1458 
f 1456 1457 1538 
f 1456 1535 1462 
f 1456 1538 1535 
f 1457 1459 1539 
f 1457 1539 1538 
f 1458 1537 1540 
f 1458 1540 1460 
f 1459 1460 1541 
f 1459 1541 1539 
f 1460 1540 1541 
f 1461 1463 1542 
f 1461 1542 1515 
f 1462 1535 1543 
f 1462 1543 1464 
f 1463 1467 1544 
f 1463 1544 1542 
f 1464 1543 1545 
f 1464 1545 1465 
f 1465 1545 1546 
f 1465 1546 1466 
f 1466 1546 1547 
f 1466 1547 1469 
f 1467 1468 1548 
f 1467 1548 1544 
f 1468 1473 1549 
f 1468 1549 1548 
f 1469 1547 1550 
f 1469 1550 1470 
f 1470 1550 1551 
f 1470 1551 1471 
f 1471 1551 1552 
f 1471 1552 1472 
f 1472 1552 1553 
f 1472 1553 1476 
f 1473 1474 1554 
f 1473 1554 1549 
f 1474 1475 1555 
f 1474 1555 1554 
f 1475 1478 1556 
f 1475 1556 1555 
f 1476 1553 1557 
f 1476 1557 1477 
f 1477 1557 1558 
f 1477 1558 1480 
f 1478 1479 1559 
f 1478 1559 1556 
f 1479 1481 1560 
f 1479 1560 1559 
f 1480 1558 1561 
f 1480 1561 1481 
f 1481 1561 1560 
f 1482 1483 1563 
f 1482 1562 1526 
f 1482 1563 1562 
f 1483 1484 1564 
f 1483 1564 1563 
f 1484 1485 1565 
f 1484 1565 1564 
f 1485 1486 1567 
f 1485 1567 1565 
f 1486 1488 1568 
f 1486 1568 1567 
f 1487 1494 1566 
f 1487 1566 1569 
f 1487 1569 1492 
f 1488 1489 1570 
f 1488 1570 1568 
f 1489 1490 1571 
f 1489 1571 1570 
f 1490 1491 1572 
f 1490 1572 1571 
f 1491 1493 1573 
f 1491 1573 1572 
f 1492 1569 1574 
f 1492 1574 1493 
f 1493 1574 1573 
f 1494 1495 1575 
f 1494 1575 1566 
f 1495 1496 1576 
f 1495 1576 1575 
f 1496 1497 1577 
f 1496 1577 1576 
f 1497 1500 1578 
f 1497 1578 1577 
f 1498 1510 1579 
f 1498 1579 1580 
f 1498 1580 1499 
f 1499 1580 1581 
f 1499 1581 1502 
f 1500 1501 1582 
f 1500 1582 1578 
f 1501 1503 1583 
f 1501 1583 1582 
f 1502 1581 1584 
f 1502 1584 1506 
f 1503 1504 1585 
f 1503 1585 1583 
f 1504 1505 1586 
f 1504 1586 1585 
f 1505 1507 1587 
f 1505 1587 1586 
f 1506 1584 1588 
f 1506 1588 1508 
f 1507 1509 1589 
f 1507 1589 1587 
f 1508 1588 1590 
f 1508 1590 1509 
f 1509 1590 1589 
f 1510 1511 1591 
f 1510 1591 1579 
f 1511 1512 1592 
f 1511 1592 1591 
f 1512 1513 1593 
f 1512 1593 1592 
f 1513 1514 1594 
f 1513 1594 1593 
f 1514 1518 1595 
f 1514 1595 1594 
f 1515 1542 1596 
f 1515 1596 1597 
f 1515 1597 1516 
f 1516 1597 1598 
f 1516 1598 1517 
f 1517 1598 1599 
f 1517 1599 1519 
f 1518 1521 1600 
f 1518 1600 1595 
f 1519 1599 1601 
f 1519 1601 1520 
f 1520 1601 1602 
f 1520 1602 1525 
f 1521 1522 1603 
f 1521 1603 1600 
f 1522 1523 1604 
f 1522 1604 1603 
f 1523 1524 1605 
f 1523 1605 1604 
f 1524 1525 1606 
f 1524 1606 1605 
f 1525 1602 1606 
f 1526 1562 1607 
f 1526 1607 1527 
f 1527 1607 1608 
f 1527 1608 1528 
f 1528 1608 1609 
f 1528 1609 1529 
f 1529 1609 1610 
f 1529 1610 1530 
f 1530 1610 1611 
f 1530 1611 1531 
f 1531 1611 1612 
f 1531 1612 1532 
f 1532 1612 1613 
f 1532 1613 1533 
f 1533 1613 1614 
f 1533 1614 1534 
f 1534 1614 1615 
f 1534 1615 1536 
f 1535 1538 1617 
f 1535 1616 1543 
f 1535 1617 1616 
f 1536 1615 1618 
f 1536 1618 1537 
f 1537 1618 1619 
f 1537 1619 1540 
f 1538 1539 1620 
f 1538 1620 1617 
f 1539 1541 1621 
f 1539 1621 1620 
f 1540 1619 1622 
f 1540 1622 1541 
f 1541 1622 1621 
f 1542 1544 1623 
f 1542 1623 1596 
f 1543 1616 1624 
f 1543 1624 1545 
f 1544 1548 1625 
f 1544 1625 1623 
f 1545 1624 1626 
f 1545 1626 1546 
f 1546 1626 1627 
f 1546 1627 1547 
f 1547 1627 1628 
f 1547 1628 1550 
f 1548 1549 1629 
f 1548 1629 1625 
f 1549 1554 1630 
f 1549 1630 1629 
f 1550 1628 1631 
f 1550 1631 1551 
f 1551 1631 1632 
f 1551 1632 1552 
f 1552 1632 1633 
f 1552 1633 1553 
f 1553 1633 1634 
f 1553 1634 1557 
f 1554 1555 1635 
f 1554 1635 1630 
f 1555 1556 1636 
f 1555 1636 1635 
f 1556 1559 1637 
f 1556 1637 1636 
f 1557 1634 1638 
f 1557 1638 1558 
f 1558 1638 1639 
f 1558 1639 1561 
f 1559 1560 1640 
f 1559 1640 1637 
f 1560 1561 1641 
f 1560 1641 1640 
f 1561 1639 1641 
f 1562 1563 1643 
f 1562 1642 1607 
f 1562 1643 1642 
f 1563 1564 1644 
f 1563 1644 1643 
f 1564 1565 1645 
f 1564 1645 1644 
f 1565 1567 1646 
f 1565 1646 1645 
f 1566 1575 1647 
f 1566 1647 1648 
f 1566 1648 1569 
f 1567 1568 1649 
f 1567 1649 1646 
f 1568 1570 1650 
f 1568 1650 1649 
f 1569 1648 1651 
f 1569 1651 1574 
f 1570 1571 1652 
f 1570 1652 1650 
f 1571 1572 1653 
f 1571 1653 1652 
f 1572 1573 1654 
f 1572 1654 1653 
f 1573 1574 1655 
f 1573 1655 1654 
f 1574 1651 1655 
f 1575 1576 1656 
f 1575 1656 1647 
f 1576 1577 1657 
f 1576 1657 1656 
f 1577 1578 1658 
f 1577 1658 1657 
f 1578 1582 1659 
f 1578 1659 1658 
f 1579 1591 1660 
f 1579 1660 1661 
f 1579 1661 1580 
f 1580 1661 1662 
f 1580 1662 1581 
f 1581 1662 1663 
f 1581 1663 1584 
f 1582 1583 1664 
f 1582 1664 1659 
f 1583 1585 1665 
f 1583 1665 1664 
f 1584 1663 1666 
f 1584 1666 1588 
f 1585 1586 1667 
f 1585 1667 1665 
f 1586 1587 1668 
f 1586 1668 1667 
f 1587 1589 1669 
f 1587 1669 1668 
f 1588 1666 1670 
f 1588 1670 1590 
f 1589 1590 1671 
f 1589 1671 1669 
f 1590 1670 1671 
f 1591 1592 1672 
f 1591 1672 1660 
f 1592 1593 1673 
f 1592 1673 1672 
f 1593 1594 1674 
f 1593 1674 1673 
f 1594 1595 1675 
f 1594 1675 1674 
f 1595 1600 1677 
f 1595 1677 1675 
f 1596 1623 1676 
f 1596 1676 1678 
f 1596 1678 1597 
f 1597 1678 1679 
f 1597 1679 1598 
f 1598 1679 1680 
f 1598 1680 1599 
f 1599 1680 1681 
f 1599 1681 1601 
f 1600 1603 1682 
f 1600 1682 1677 
f 1601 1681 1683 
f 1601 1683 1602 
f 1602 1683 1684 
f 1602 1684 1606 
f 1603 1604 1685 
f 1603 1685 1682 
f 1604 1605 1686 
f 1604 1686 1685 
f 1605 1606 1687 
f 1605 1687 1686 
f 1606 1684 1687 
f 1607 1642 1688 
f 1607 1688 1608 
f 1608 1688 1689 
f 1608 1689 1609 
f 1609 1689 1690 
f 1609 1690 1610 
f 1610 1690 1691 
f 1610 1691 1611 
f 1611 1691 1692 
f 1611 1692 1612 
f 1612 1692 1693 
f 1612 1693 1613 
f 1613 1693 1694 
f 1613 1694 1614 
f 1614 1694 1695 
f 1614 1695 1615 
f 1615 1695 1696 
f 1615 1696 1618 
f 1616 1617 1698 
f 1616 1697 1624 
f 1616 1698 1697 
f 1617 1620 1699 
f 1617 1699 1698 
f 1618 1696 1700 
f 1618 1700 1619 
f 1619 1700 1701 
f 1619 1701 1622 
f 1620 1621 1702 
f 1620 1702 1699 
f 1621 1622 1703 
f 1621 1703 1702 
f 1622 1701 1703 
f 1623 1625 1704 
f 1623 1704 1676 
f 1624 1697 1705 
f 1624 1705 1626 
f 1625 1629 1706 
f 1625 1706 1704 
f 1626 1705 1707 
f 1626 1707 1627 
f 1627 1707 1708 
f 1627 1708 1628 
f 1628 1708 1709 
f 1628 1709 1631 
f 1629 1630 1710 
f 1629 1710 1706 
f 1630 1635 1711 
f 1630 1711 1710 
f 1631 1709 1712 
f 1631 1712 1632 
f 1632 1712 1713 
f 1632 1713 1633 
f 1633 1713 1714 
f 1633 1714 1634 
f 1634 1714 1715 
f 1634 1715 1638 
f 1635 1636 1716 
f 1635 1716 1711 
f 1636 1637 1717 
f 1636 1717 1716 
f 1637 1640 1718 
f 1637 1718 1717 
f 1638 1715 1719 
f 1638 1719 1639 
f 1639 1719 1720 
f 1639 1720 1641 
f 1640 1641 1721 
f 1640 1721 1718 
f 1641 1720 1721 
f 1642 1643 1724 
f 1642 1722 1688 
f 1642 1724 1722 
f 1643 1644 1725 
f 1643 1725 1724 
f 1644 1645 1726 
f 1644 1726 1725 
f 1645 1646 1727 
f 1645 1727 1726 
f 1646 1649 1728 
f 1646 1728 1727 
f 1647 1656 1723 
f 1647 1723 1729 
f 1647 1729 1648 
f 1648 1729 1730 
f 1648 1730 1651 
f 1649 1650 1731 
f 1649 1731 1728 
f 1650 1652 1732 
f 1650 1732 1731 
f 1651 1730 1733 
f 1651 1733 1655 
f 1652 1653 1734 
f 1652 1734 1732 
f 1653 1654 1735 
f 1653 1735 1734 
f 1654 1655 1736 
f 1654 1736 1735 
f 1655 1733 1736 
f 1656 1657 1737 
f 1656 1737 1723 
f 1657 1658 1739 
f 1657 1739 1737 
f 1658 1659 1740 
f 1658 1740 1739 
f 1659 1664 1741 
f 1659 1741 1740 
f 1660 1672 1738 
f 1660 1738 1742 
f 1660 1742 1661 
f 1661 1742 1743 
f 1661 1743 1662 
f 1662 1743 1744 
f 1662 1744 1663 
f 1663 1744 1745 
f 1663 1745 1666 
f 1664 1665 1746 
f 1664 1746 1741 
f 1665 1667 1747 
f 1665 1747 1746 
f 1666 1745 1748 
f 1666 1748 1670 
f 1667 1668 1749 
f 1667 1749 1747 
f 1668 1669 1750 
f 1668 1750 1749 
f 1669 1671 1751 
f 1669 1751 1750 
f 1670 1748 1752 
f 1670 1752 1671 
f 1671 1752 1751 
f 1672 1673 1753 
f 1672 1753 1738 
f 1673 1674 1754 
f 1673 1754 1753 
f 1674 1675 1755 
f 1674 1755 1754 
f 1675 1677 1757 
f 1675 1757 1755 
f 1676 1704 1756 
f 1676 1756 1758 
f 1676 1758 1678 
f 1677 1682 1759 
f 1677 1759 1757 
f 1678 1758 1760 
f 1678 1760 1679 
f 1679 1760 1761 
f 1679 1761 1680 
f 1680 1761 1762 
f 1680 1762 1681 
f 1681 1762 1763 
f 1681 1763 1683 
f 1682 1685 1764 
f 1682 1764 1759 
f 1683 1763 1765 
f 1683 1765 1684 
f 1684 1765 1766 
f 1684 1766 1687 
f 1685 1686 1767 
f 1685 1767 1764 
f 1686 1687 1768 
f 1686 1768 1767 
f 1687 1766 1768 
f 1688 1722 1769 
f 1688 1769 1689 
f 1689 1769 1770 
f 1689 1770 1690 
f 1690 1770 1771 
f 1690 1771 1691 
f 1691 1771 1772 
f 1691 1772 1692 
f 1692 1772 1773 
f 1692 1773 1693 
f 1693 1773 1774 
f 1693 1774 1694 
f 1694 1774 1776 
f 1694 1776 1695 
f 1695 1776 1777 
f 1695 1777 1696 
f 1696 1777 1778 
f 1696 1778 1700 
f 1697 1698 1779 
f 1697 1775 1705 
f 1697 1779 1775 
f 1698 1699 1780 
f 1698 1780 1779 
f 1699 1702 1781 
f 1699 1781 1780 
f 1700 1778 1782 
f 1700 1782 1701 
f 1701 1782 1783 
f 1701 1783 1703 
f 1702 1703 1784 
f 1702 1784 1781 
f 1703 1783 1784 
f 1704 1706 1785 
f 1704 1785 1756 
f 1705 1775 1786 
f 1705 1786 1707 
f 1706 1710 1787 
f 1706 1787 1785 
f 1707 1786 1788 
f 1707 1788 1708 
f 1708 1788 1789 
f 1708 1789 1709 
f 1709 1789 1790 
f 1709 1790 1712 
f 1710 1711 1791 
f 1710 1791 1787 
f 1711 1716 1792 
f 1711 1792 1791 
f 1712 1790 1793 
f 1712 1793 1713 
f 1713 1793 1794 
f 1713 1794 1714 
f 1714 1794 1795 
f 1714 1795 1715 
f 1715 1795 1796 
f 1715 1796 1719 
f 1716 1717 1797 
f 1716 1797 1792 
f 1717 1718 1798 
f 1717 1798 1797 
f 1718 1721 1799 
f 1718 1799 1798 
f 1719 1796 1800 
f 1719 1800 1720 
f 1720 1800 1801 
f 1720 1801 1721 
f 1721 1801 1799 
f 1722 1724 1804 
f 1722 1802 1769 
f 1722 1804 1802 
f 1723 1737 1803 
f 1723 1803 1805 
f 1723 1805 1729 
f 1724 1725 1806 
f 1724 1806 1804 
f 1725 1726 1807 
f 1725 1807 1806 
f 1726 1727 1808 
f 1726 1808 1807 
f 1727 1728 1809 
f 1727 1809 1808 
f 1728 1731 1810 
f 1728 1810 1809 
f 1729 1805 1811 
f 1729 1811 1730 
f 1730 1811 1812 
f 1730 1812 1733 
f 1731 1732 1813 
f 1731 1813 1810 
f 1732 1734 1814 
f 1732 1814 1813 
f 1733 1812 1815 
f 1733 1815 1736 
f 1734 1735 1816 
f 1734 1816 1814 
f 1735 1736 1817 
f 1735 1817 1816 
f 1736 1815 1817 
f 1737 1739 1819 
f 1737 1819 1803 
f 1738 1753 1818 
f 1738 1818 1820 
f 1738 1820 1742 
f 1739 1740 1821 
f 1739 1821 1819 
f 1740 1741 1822 
f 1740 1822 1821 
f 1741 1746 1823 
f 1741 1823 1822 
f 1742 1820 1824 
f 1742 1824 1743 
f 1743 1824 1825 
f 1743 1825 1744 
f 1744 1825 1826 
f 1744 1826 1745 
f 1745 1826 1827 
f 1745 1827 1748 
f 1746 1747 1828 
f 1746 1828 1823 
f 1747 1749 1829 
f 1747 1829 1828 
f 1748 1827 1830 
f 1748 1830 1752 
f 1749 1750 1831 
f 1749 1831 1829 
f 1750 1751 1832 
f 1750 1832 1831 
f 1751 1752 1833 
f 1751 1833 1832 
f 1752 1830 1833 
f 1753 1754 1834 
f 1753 1834 1818 
f 1754 1755 1835 
f 1754 1835 1834 
f 1755 1757 1837 
f 1755 1837 1835 
f 1756 1785 1836 
f 1756 1836 1838 
f 1756 1838 1758 
f 1757 1759 1839 
f 1757 1839 1837 
f 1758 1838 1840 
f 1758 1840 1760 
f 1759 1764 1841 
f 1759 1841 1839 
f 1760 1840 1842 
f 1760 1842 1761 
f 1761 1842 1843 
f 1761 1843 1762 
f 1762 1843 1844 
f 1762 1844 1763 
f 1763 1844 1845 
f 1763 1845 1765 
f 1764 1767 1846 
f 1764 1846 1841 
f 1765 1845 1847 
f 1765 1847 1766 
f 1766 1847 1848 
f 1766 1848 1768 
f 1767 1768 1849 
f 1767 1849 1846 
f 1768 1848 1849 
f 1769 1802 1850 
f 1769 1850 1770 
f 1770 1850 1851 
f 1770 1851 1771 
f 1771 1851 1852 
f 1771 1852 1772 
f 1772 1852 1853 
f 1772 1853 1773 
f 1773 1853 1854 
f 1773 1854 1774 
f 1774 1854 1856 
f 1774 1856 1776 
f 1775 1779 1857 
f 1775 1855 1786 
f 1775 1857 1855 
f 1776 1856 1858 
f 1776 1858 1777 
f 1777 1858 1859 
f 1777 1859 1778 
f 1778 1859 1860 
f 1778 1860 1782 
f 1779 1780 1861 
f 1779 1861 1857 
f 1780 1781 1862 
f 1780 1862 1861 
f 1781 1784 1863 
f 1781 1863 1862 
f 1782 1860 1864 
f 1782 1864 1783 
f 1783 1864 1865 
f 1783 1865 1784 
f 1784 1865 1863 
f 1785 1787 1866 
f 1785 1866 1836 
f 1786 1855 1867 
f 1786 1867 1788 
f 1787 1791 1868 
f 1787 1868 1866 
f 1788 1867 1869 
f 1788 1869 1789 
f 1789 1869 1870 
f 1789 1870 1790 
f 1790 1870 1871 
f 1790 1871 1793 
f 1791 1792 1872 
f 1791 1872 1868 
f 1792 1797 1873 
f 1792 1873 1872 
f 1793 1871 1874 
f 1793 1874 1794 
f 1794 1874 1875 
f 1794 1875 1795 
f 1795 1875 1876 
f 1795 1876 1796 
f 1796 1876 1877 
f 1796 1877 1800 
f 1797 1798 1878 
f 1797 1878 1873 
f 1798 1799 1879 
f 1798 1879 1878 
f 1799 1801 1880 
f 1799 1880 1879 
f 1800 1877 1881 
f 1800 1881 1801 
f 1801 1881 1880 
f 1802 1804 1884 
f 1802 1882 1850 
f 1802 1884 1882 
f 1803 1819 1883 
f 1803 1883 1885 
f 1803 1885 1805 
f 1804 1806 1886 
f 1804 1886 1884 
f 1805 1885 1887 
f 1805 1887 1811 
f 1806 1807 1888 
f 1806 1888 1886 
f 1807 1808 1889 
f 1807 1889 1888 
f 1808 1809 1890 
f 1808 1890 1889 
f 1809 1810 1891 
f 1809 1891 1890 
f 1810 1813 1892 
f 1810 1892 1891 
f 1811 1887 1893 
f 1811 1893 1812 
f 1812 1893 1894 
f 1812 1894 1815 
f 1813 1814 1895 
f 1813 1895 1892 
f 1814 1816 1896 
f 1814 1896 1895 
f 1815 1894 1897 
f 1815 1897 1817 
f 1816 1817 1898 
f 1816 1898 1896 
f 1817 1897 1898 
f 1818 1834 1899 
f 1818 1899 1900 
f 1818 1900 1820 
f 1819 1821 1901 
f 1819 1901 1883 
f 1820 1900 1902 
f 1820 1902 1824 
f 1821 1822 1903 
f 1821 1903 1901 
f 1822 1823 1904 
f 1822 1904 1903 
f 1823 1828 1905 
f 1823 1905 1904 
f 1824 1902 1906 
f 1824 1906 1825 
f 1825 1906 1907 
f 1825 1907 1826 
f 1826 1907 1908 
f 1826 1908 1827 
f 1827 1908 1909 
f 1827 1909 1830 
f 1828 1829 1910 
f 1828 1910 1905 
f 1829 1831 1911 
f 1829 1911 1910 
f 1830 1909 1912 
f 1830 1912 1833 
f 1831 1832 1913 
f 1831 1913 1911 
f 1832 1833 1914 
f 1832 1914 1913 
f 1833 1912 1914 
f 1834 1835 1915 
f 1834 1915 1899 
f 1835 1837 1917 
f 1835 1917 1915 
f 1836 1866 1916 
f 1836 1916 1918 
f 1836 1918 1838 
f 1837 1839 1919 
f 1837 1919 1917 
f 1838 1918 1920 
f 1838 1920 1840 
f 1839 1841 1921 
f 1839 1921 1919 
f 1840 1920 1922 
f 1840 1922 1842 
f 1841 1846 1923 
f 1841 1923 1921 
f 1842 1922 1924 
f 1842 1924 1843 
f 1843 1924 1925 
f 1843 1925 1844 
f 1844 1925 1926 
f 1844 1926 1845 
f 1845 1926 1927 
f 1845 1927 1847 
f 1846 1849 1928 
f 1846 1928 1923 
f 1847 1927 1929 
f 1847 1929 1848 
f 1848 1929 1930 
f 1848 1930 1849 
f 1849 1930 1928 
f 1850 1882 1931 
f 1850 1931 1851 
f 1851 1931 1932 
f 1851 1932 1852 
f 1852 1932 1933 
f 1852 1933 1853 
f 1853 1933 1934 
f 1853 1934 1854 
f 1854 1934 1936 
f 1854 1936 1856 
f 1855 1857 1937 
f 1855 1935 1867 
f 1855 1937 1935 
f 1856 1936 1938 
f 1856 1938 1858 
f 1857 1861 1939 
f 1857 1939 1937 
f 1858 1938 1940 
f 1858 1940 1859 
f 1859 1940 1941 
f 1859 1941 1860 
f 1860 1941 1942 
f 1860 1942 1864 
f 1861 1862 1943 
f 1861 1943 1939 
f 1862 1863 1944 
f 1862 1944 1943 
f 1863 1865 1945 
f 1863 1945 1944 
f 1864 1942 1946 
f 1864 1946 1865 
f 1865 1946 1945 
f 1866 1868 1947 
f 1866 1947 1916 
f 1867 1935 1948 
f 1867 1948 1869 
f 1868 1872 1949 
f 1868 1949 1947 
f 1869 1948 1950 
f 1869 1950 1870 
f 1870 1950 1951 
f 1870 1951 1871 
f 1871 1951 1952 
f 1871 1952 1874 
f 1872 1873 1953 
f 1872 1953 1949 
f 1873 1878 1954 
f 1873 1954 1953 
f 1874 1952 1955 
f 1874 1955 1875 
f 1875 1955 1956 
f 1875 1956 1876 
f 1876 1956 1957 
f 1876 1957 1877 
f 1877 1957 1958 
f 1877 1958 1881 
f 1878 1879 1959 
f 1878 1959 1954 
f 1879 1880 1960 
f 1879 1960 1959 
f 1880 1881 1961 
f 1880 1961 1960 
f 1881 1958 1961 
f 1882 1884 1962 
f 1882 1962 1931 
f 1883 1901 1963 
f 1883 1963 1885 
f 1884 1886 1964 
f 1884 1964 1962 
f 1885 1963 1965 
f 1885 1965 1887 
f 1886 1888 1966 
f 1886 1966 1964 
f 1887 1965 1967 
f 1887 1967 1893 
f 1888 1889 1968 
f 1888 1968 1966 
f 1889 1890 1969 
f 1889 1969 1968 
f 1890 1891 1970 
f 1890 1970 1969 
f 1891 1892 1971 
f 1891 1971 1970 
f 1892 1895 1972 
f 1892 1972 1971 
f 1893 1967 1973 
f 1893 1973 1894 
f 1894 1973 1974 
f 1894 1974 1897 
f 1895 1896 1975 
f 1895 1975 1972 
f 1896 1898 1976 
f 1896 1976 1975 
f 1897 1974 1977 
f 1897 1977 1898 
f 1898 1977 1976 
f 1899 1915 1978 
f 1899 1978 1900 
f 1900 1978 1979 
f 1900 1979 1902 
f 1901 1903 1980 
f 1901 1980 1963 
f 1902 1979 1981 
f 1902 1981 1906 
f 1903 1904 1982 
f 1903 1982 1980 
f 1904 1905 1983 
f 1904 1983 1982 
f 1905 1910 1984 
f 1905 1984 1983 
f 1906 1981 1985 
f 1906 1985 1907 
f 1907 1985 1986 
f 1907 1986 1908 
f 1908 1986 1987 
f 1908 1987 1909 
f 1909 1987 1988 
f 1909 1988 1912 
f 1910 1911 1989 
f 1910 1989 1984 
f 1911 1913 1990 
f 1911 1990 1989 
f 1912 1988 1991 
f 1912 1991 1914 
f 1913 1914 1992 
f 1913 1992 1990 
f 1914 1991 1992 
f 1915 1917 1993 
f 1915 1993 1978 
f 1916 1947 1994 
f 1916 1994 1918 
f 1917 1919 1995 
f 1917 1995 1993 
f 1918 1994 1996 
f 1918 1996 1920 
f 1919 1921 1997 
f 1919 1997 1995 
f 1920 1996 1998 
f 1920 1998 1922 
f 1921 1923 1999 
f 1921 1999 1997 
f 1922 1998 2000 
f 1922 2000 1924 
f 1923 1928 2001 
f 1923 2001 1999 
f 1924 2000 2002 
f 1924 2002 1925 
f 1925 2002 2003 
f 1925 2003 1926 
f 1926 2003 2004 
f 1926 2004 1927 
f 1927 2004 2005 
f 1927 2005 1929 
f 1928 1930 2006 
f 1928 2006 2001 
f 1929 2005 2007 
f 1929 2007 1930 
f 1930 2007 2006 
f 1931 1962 2008 
f 1931 2008 1932 
f 1932 2008 2009 
f 1932 2009 1933 
f 1933 2009 2010 
f 1933 2010 1934 
f 1934 2010 2011 
f 1934 2011 1936 
f 1935 1937 2012 
f 1935 2012 1948 
f 1936 2011 2013 
f 1936 2013 1938 
f 1937 1939 2014 
f 1937 2014 2012 
f 1938 2013 2015 
f 1938 2015 1940 
f 1939 1943 2016 
f 1939 2016 2014 
f 1940 2015 2017 
f 1940 2017 1941 
f 1941 2017 2018 
f 1941 2018 1942 
f 1942 2018 2019 
f 1942 2019 1946 
f 1943 1944 2020 
f 1943 2020 2016 
f 1944 1945 2021 
f 1944 2021 2020 
f 1945 1946 2022 
f 1945 2022 2021 
f 1946 2019 2022 
f 1947 1949 2023 
f 1947 2023 1994 
f 1948 2012 2024 
f 1948 2024 1950 
f 1949 1953 2025 
f 1949 2025 2023 
f 1950 2024 2026 
f 1950 2026 1951 
f 1951 2026 2027 
f 1951 2027 1952 
f 1952 2027 2028 
f 1952 2028 1955 
f 1953 1954 2029 
f 1953 2029 2025 
f 1954 1959 2030 
f 1954 2030 2029 
f 1955 2028 2031 
f 1955 2031 1956 
f 1956 2031 2032 
f 1956 2032 1957 
f 1957 2032 2033 
f 1957 2033 1958 
f 1958 2033 2034 
f 1958 2034 1961 
f 1959 1960 2035 
f 1959 2035 2030 
f 1960 1961 2036 
f 1960 2036 2035 
f 1961 2034 2036 
f 1962 1964 2037 
f 1962 2037 2008 
f 1963 1980 2038 
f 1963 2038 1965 
f 1964 1966 2039 
f 1964 2039 2037 
f 1965 2038 2040 
f 1965 2040 1967 
f 1966 1968 2041 
f 1966 2041 2039 
f 1967 2040 2042 
f 1967 2042 1973 
f 1968 1969 2043 
f 1968 2043 2041 
f 1969 1970 2044 
f 1969 2044 2043 
f 1970 1971 2045 
f 1970 2045 2044 
f 1971 1972 2046 
f 1971 2046 2045 
f 1972 1975 2047 
f 1972 2047 2046 
f 1973 2042 2048 
f 1973 2048 1974 
f 1974 2048 2049 
f 1974 2049 1977 
f 1975 1976 2050 
f 1975 2050 2047 
f 1976 1977 2051 
f 1976 2051 2050 
f 1977 2049 2051 
f 1978 1993 2052 
f 1978 2052 1979 
f 1979 2052 2053 
f 1979 2053 1981 
f 1980 1982 2054 
f 1980 2054 2038 
f 1981 2053 2055 
f 1981 2055 1985 
f 1982 1983 2056 
f 1982 2056 2054 
f 1983 1984 2057 
f 1983 2057 2056 
f 1984 1989 2058 
f 1984 2058 2057 
f 1985 2055 2059 
f 1985 2059 1986 
f 1986 2059 2060 
f 1986 2060 1987 
f 1987 2060 2061 
f 1987 2061 1988 
f 1988 2061 2062 
f 1988 2062 1991 
f 1989 1990 2063 
f 1989 2063 2058 
f 1990 1992 2064 
f 1990 2064 2063 
f 1991 2062 2065 
f 1991 2065 1992 
f 1992 2065 2064 
f 1993 1995 2066 
f 1993 2066 2052 
f 1994 2023 2067 
f 1994 2067 1996 
f 1995 1997 2068 
f 1995 2068 2066 
f 1996 2067 2069 
f 1996 2069 1998 
f 1997 1999 2070 
f 1997 2070 2068 
f 1998 2069 2071 
f 1998 2071 2000 
f 1999 2001 2072 
f 1999 2072 2070 
f 2000 2071 2073 
f 2000 2073 2002 
f 2001 2006 2074 
f 2001 2074 2072 
f 2002 2073 2075 
f 2002 2075 2003 
f 2003 2075 2076 
f 2003 2076 2004 
f 2004 2076 2077 
f 2004 2077 2005 
f 2005 2077 2078 
f 2005 2078 2007 
f 2006 2007 2079 
f 2006 2079 2074 
f 2007 2078 2079 
f 2008 2037 2080 
f 2008 2080 2009 
f 2009 2080 2081 
f 2009 2081 2010 
f 2010 2081 2082 
f 2010 2082 2011 
f 2011 2082 2083 
f 2011 2083 2013 
f 2012 2014 2084 
f 2012 2084 2024 
f 2013 2083 2085 
f 2013 2085 2015 
f 2014 2016 2086 
f 2014 2086 2084 
f 2015 2085 2087 
f 2015 2087 2017 
f 2016 2020 2088 
f 2016 2088 2086 
f 2017 2087 2089 
f 2017 2089 2018 
f 2018 2089 2090 
f 2018 2090 2019 
f 2019 2090 2091 
f 2019 2091 2022 
f 2020 2021 2092 
f 2020 2092 2088 
f 2021 2022 2093 
f 2021 2093 2092 
f 2022 2091 2093 
f 2023 2025 2094 
f 2023 2094 2067 
f 2024 2084 2095 
f 2024 2095 2026 
f 2025 2029 2096 
f 2025 2096 2094 
f 2026 2095 2097 
f 2026 2097 2027 
f 2027 2097 2098 
f 2027 2098 2028 
f 2028 2098 2099 
f 2028 2099 2031 
f 2029 2030 2100 
f 2029 2100 2096 
f 2030 2035 2101 
f 2030 2101 2100 
f 2031 2099 2102 
f 2031 2102 2032 
f 2032 2102 2103 
f 2032 2103 2033 
f 2033 2103 2104 
f 2033 2104 2034 
f 2034 2104 2105 
f 2034 2105 2036 
f 2035 2036 2106 
f 2035 2106 2101 
f 2036 2105 2106 
f 2037 2039 2107 
f 2037 2107 2080 
f 2038 2054 2108 
f 2038 2108 2040 
f 2039 2041 2109 
f 2039 2109 2107 
f 2040 2108 2110 
f 2040 2110 2042 
f 2041 2043 2111 
f 2041 2111 2109 
f 2042 2110 2112 
f 2042 2112 2048 
f 2043 2044 2113 
f 2043 2113 2111 
f 2044 2045 2114 
f 2044 2114 2113 
f 2045 2046 2115 
f 2045 2115 2114 
f 2046 2047 2116 
f 2046 2116 2115 
f 2047 2050 2117 
f 2047 2117 2116 
f 2048 2112 2118 
f 2048 2118 2049 
f 2049 2118 2119 
f 2049 2119 2051 
f 2050 2051 2120 
f 2050 2120 2117 
f 2051 2119 2120 
f 2052 2066 2121 
f 2052 2121 2053 
f 2053 2121 2122 
f 2053 2122 2055 
f 2054 2056 2123 
f 2054 2123 2108 
f 2055 2122 2124 
f 2055 2124 2059 
f 2056 2057 2125 
f 2056 2125 2123 
f 2057 2058 2126 
f 2057 2126 2125 
f 2058 2063 2127 
f 2058 2127 2126 
f 2059 2124 2128 
f 2059 2128 2060 
f 2060 2128 2129 
f 2060 2129 2061 
f 2061 2129 2130 
f 2061 2130 2062 
f 2062 2130 2131 
f 2062 2131 2065 
f 2063 2064 2132 
f 2063 2132 2127 
f 2064 2065 2133 
f 2064 2133 2132 
f 2065 2131 2133 
f 2066 2068 2134 
f 2066 2134 2121 
f 2067 2094 2135 
f 2067 2135 2069 
f 2068 2070 2136 
f 2068 2136 2134 
f 2069 2135 2137 
f 2069 2137 2071 
f 2070 2072 2138 
f 2070 2138 2136 
f 2071 2137 2139 
f 2071 2139 2073 
f 2072 2074 2140 
f 2072 2140 2138 
f 2073 2139 2141 
f 2073 2141 2075 
f 2074 2079 2142 
f 2074 2142 2140 
f 2075 2141 2143 
f 2075 2143 2076 
f 2076 2143 2144 
f 2076 2144 2077 
f 2077 2144 2145 
f 2077 2145 2078 
f 2078 2145 2146 
f 2078 2146 2079 
f 2079 2146 2142 
f 2080 2107 2147 
f 2080 2147 2081 
f 2081 2147 2148 
f 2081 2148 2082 
f 2082 2148 2149 
f 2082 2149 2083 
f 2083 2149 2150 
f 2083 2150 2085 
f 2084 2086 2151 
f 2084 2151 2095 
f 2085 2150 2152 
f 2085 2152 2087 
f 2086 2088 2153 
f 2086 2153 2151 
f 2087 2152 2154 
f 2087 2154 2089 
f 2088 2092 2155 
f 2088 2155 2153 
f 2089 2154 2156 
f 2089 2156 2090 
f 2090 2156 2157 
f 2090 2157 2091 
f 2091 2157 2158 
f 2091 2158 2093 
f 2092 2093 2159 
f 2092 2159 2155 
f 2093 2158 2159 
f 2094 2096 2160 
f 2094 2160 2135 
f 2095 2151 2161 
f 2095 2161 2097 
f 2096 2100 2162 
f 2096 2162 2160 
f 2097 2161 2163 
f 2097 2163 2098 
f 2098 2163 2164 
f 2098 2164 2099 
f 2099 2164 2165 
f 2099 2165 2102 
f 2100 2101 2166 
f 2100 2166 2162 
f 2101 2106 2167 
f 2101 2167 2166 
f 2102 2165 2168 
f 2102 2168 2103 
f 2103 2168 2169 
f 2103 2169 2104 
f 2104 2169 2170 
f 2104 2170 2105 
f 2105 2170 2171 
f 2105 2171 2106 
f 2106 2171 2167 
f 2107 2109 2172 
f 2107 2172 2147 
f 2108 2123 2173 
f 2108 2173 2110 
f 2109 2111 2174 
f 2109 2174 2172 
f 2110 2173 2175 
f 2110 2175 2112 
f 2111 2113 2176 
f 2111 2176 2174 
f 2112 2175 2177 
f 2112 2177 2118 
f 2113 2114 2178 
f 2113 2178 2176 
f 2114 2115 2179 
f 2114 2179 2178 
f 2115 2116 2180 
f 2115 2180 2179 
f 2116 2117 2181 
f 2116 2181 2180 
f 2117 2120 2182 
f 2117 2182 2181 
f 2118 2177 2183 
f 2118 2183 2119 
f 2119 2183 2184 
f 2119 2184 2120 
f 2120 2184 2182 
f 2121 2134 2185 
f 2121 2185 2122 
f 2122 2185 2186 
f 2122 2186 2124 
f 2123 2125 2187 
f 2123 2187 2173 
f 2124 2186 2188 
f 2124 2188 2128 
f 2125 2126 2189 
f 2125 2189 2187 
f 2126 2127 2190 
f 2126 2190 2189 
f 2127 2132 2191 
f 2127 2191 2190 
f 2128 2188 2192 
f 2128 2192 2129 
f 2129 2192 2193 
f 2129 2193 2130 
f 2130 2193 2194 
f 2130 2194 2131 
f 2131 2194 2195 
f 2131 2195 2133 
f 2132 2133 2196 
f 2132 2196 2191 
f 2133 2195 2196 
f 2134 2136 2197 
f 2134 2197 2185 
f 2135 2160 2198 
f 2135 2198 2137 
f 2136 2138 2199 
f 2136 2199 2197 
f 2137 2198 2200 
f 2137 2200 2139 
f 2138 2140 2201 
f 2138 2201 2199 
f 2139 2200 2202 
f 2139 2202 2141 
f 2140 2142 2203 
f 2140 2203 2201 
f 2141 2202 2204 
f 2141 2204 2143 
f 2142 2146 2205 
f 2142 2205 2203 
f 2143 2204 2206 
f 2143 2206 2144 
f 2144 2206 2207 
f 2144 2207 2145 
f 2145 2207 2208 
f 2145 2208 2146 
f 2146 2208 2205 
f 2147 2172 2209 
f 2147 2209 2148 
f 2148 2209 2210 
f 2148 2210 2149 
f 2149 2210 2211 
f 2149 2211 2150 
f 2150 2211 2212 
f 2150 2212 2152 
f 2151 2153 2213 
f 2151 2213 2161 
f 2152 2212 2214 
f 2152 2214 2154 
f 2153 2155 2215 
f 2153 2215 2213 
f 2154 2214 2216 
f 2154 2216 2156 
f 2155 2159 2217 
f 2155 2217 2215 
f 2156 2216 2218 
f 2156 2218 2157 
f 2157 2218 2219 
f 2157 2219 2158 
f 2158 2219 2220 
f 2158 2220 2159 
f 2159 2220 2217 
f 2160 2162 2221 
f 2160 2221 2198 
f 2161 2213 2222 
f 2161 2222 2163 
f 2162 2166 2223 
f 2162 2223 2221 
f 2163 2222 2224 
f 2163 2224 2164 
f 2164 2224 2225 
f 2164 2225 2165 
f 2165 2225 2226 
f 2165 2226 2168 
f 2166 2167 2227 
f 2166 2227 2223 
f 2167 2171 2228 
f 2167 2228 2227 
f 2168 2226 2229 
f 2168 2229 2169 
f 2169 2229 2230 
f 2169 2230 2170 
f 2170 2230 2231 
f 2170 2231 2171 
f 2171 2231 2228 
f 2172 2174 2232 
f 2172 2232 2209 
f 2173 2187 2233 
f 2173 2233 2175 
f 2174 2176 2234 
f 2174 2234 2232 
f 2175 2233 2235 
f 2175 2235 2177 
f 2176 2178 2236 
f 2176 2236 2234 
f 2177 2235 2237 
f 2177 2237 2183 
f 2178 2179 2238 
f 2178 2238 2236 
f 2179 2180 2239 
f 2179 2239 2238 
f 2180 2181 2240 
f 2180 2240 2239 
f 2181 2182 2241 
f 2181 2241 2240 
f 2182 2184 2242 
f 2182 2242 2241 
f 2183 2237 2243 
f 2183 2243 2184 
f 2184 2243 2242 
f 2185 2197 2244 
f 2185 2244 2186 
f 2186 2244 2245 
f 2186 2245 2188 
f 2187 2189 2246 
f 2187 2246 2233 
f 2188 2245 2247 
f 2188 2247 2192 
f 2189 2190 2248 
f 2189 2248 2246 
f 2190 2191 2249 
f 2190 2249 2248 
f 2191 2196 2250 
f 2191 2250 2249 
f 2192 2247 2251 
f 2192 2251 2193 
f 2193 2251 2252 
f 2193 2252 2194 
f 2194 2252 2253 
f 2194 2253 2195 
f 2195 2253 2254 
f 2195 2254 2196 
f 2196 2254 2250 
f 2197 2199 2255 
f 2197 2255 2244 
f 2198 2221 2256 
f 2198 2256 2200 
f 2199 2201 2257 
f 2199 2257 2255 
f 2200 2256 2258 
f 2200 2258 2202 
f 2201 2203 2259 
f 2201 2259 2257 
f 2202 2258 2260 
f 2202 2260 2204 
f 2203 2205 2261 
f 2203 2261 2259 
f 2204 2260 2262 
f 2204 2262 2206 
f 2205 2208 2263 
f 2205 2263 2261 
f 2206 2262 2264 
f 2206 2264 2207 
f 2207 2264 2265 
f 2207 2265 2208 
f 2208 2265 2263 
f 2209 2232 2266 
f 2209 2266 2210 
f 2210 2266 2267 
f 2210 2267 2211 
f 2211 2267 2268 
f 2211 2268 2212 
f 2212 2268 2269 
f 2212 2269 2214 
f 2213 2215 2270 
f 2213 2270 2222 
f 2214 2269 2271 
f 2214 2271 2216 
f 2215 2217 2272 
f 2215 2272 2270 
f 2216 2271 2273 
f 2216 2273 2218 
f 2217 2220 2274 
f 2217 2274 2272 
f 2218 2273 2275 
f 2218 2275 2219 
f 2219 2275 2276 
f 2219 2276 2220 
f 2220 2276 2274 
f 2221 2223 2277 
f 2221 2277 2256 
f 2222 2270 2278 
f 2222 2278 2224 
f 2223 2227 2279 
f 2223 2279 2277 
f 2224 2278 2280 
f 2224 2280 2225 
f 2225 2280 2281 
f 2225 2281 2226 
f 2226 2281 2282 
f 2226 2282 2229 
f 2227 2228 2283 
f 2227 2283 2279 
f 2228 2231 2284 
f 2228 2284 2283 
f 2229 2282 2285 
f 2229 2285 2230 
f 2230 2285 2286 
f 2230 2286 2231 
f 2231 2286 2284 
f 2232 2234 2287 
f 2232 2287 2266 
f 2233 2246 2288 
f 2233 2288 2235 
f 2234 2236 2289 
f 2234 2289 2287 
f 2235 2288 2290 
f 2235 2290 2237 
f 2236 2238 2291 
f 2236 2291 2289 
f 2237 2290 2292 
f 2237 2292 2243 
f 2238 2239 2293 
f 2238 2293 2291 
f 2239 2240 2294 
f 2239 2294 2293 
f 2240 2241 2295 
f 2240 2295 2294 
f 2241 2242 2296 
f 2241 2296 2295 
f 2242 2243 2297 
f 2242 2297 2296 
f 2243 2292 2297 
f 2244 2255 2298 
f 2244 2298 2245 
f 2245 2298 2299 
f 2245 2299 2247 
f 2246 2248 2300 
f 2246 2300 2288 
f 2247 2299 2301 
f 2247 2301 2251 
f 2248 2249 2302 
f 2248 2302 2300 
f 2249 2250 2303 
f 2249 2303 2302 
f 2250 2254 2304 
f 2250 2304 2303 
f 2251 2301 2305 
f 2251 2305 2252 
f 2252 2305 2306 
f 2252 2306 2253 
f 2253 2306 2307 
f 2253 2307 2254 
f 2254 2307 2304 
f 2255 2257 2308 
f 2255 2308 2298 
f 2256 2277 2309 
f 2256 2309 2258 
f 2257 2259 2310 
f 2257 2310 2308 
f 2258 2309 2311 
f 2258 2311 2260 
f 2259 2261 2312 
f 2259 2312 2310 
f 2260 2311 2313 
f 2260 2313 2262 
f 2261 2263 2314 
f 2261 2314 2312 
f 2262 2313 2315 
f 2262 2315 2264 
f 2263 2265 2316 
f 2263 2316 2314 
f 2264 2315 2317 
f 2264 2317 2265 
f 2265 2317 2316 
f 2266 2287 2318 
f 2266 2318 2267 
f 2267 2318 2319 
f 2267 2319 2268 
f 2268 2319 2320 
f 2268 2320 2269 
f 2269 2320 2321 
f 2269 2321 2271 
f 2270 2272 2322 
f 2270 2322 2278 
f 2271 2321 2323 
f 2271 2323 2273 
f 2272 2274 2324 
f 2272 2324 2322 
f 2273 2323 2325 
f 2273 2325 2275 
f 2274 2276 2326 
f 2274 2326 2324 
f 2275 2325 2327 
f 2275 2327 2276 
f 2276 2327 2326 
f 2277 2279 2328 
f 2277 2328 2309 
f 2278 2322 2329 
f 2278 2329 2280 
f 2279 2283 2330 
f 2279 2330 2328 
f 2280 2329 2331 
f 2280 2331 2281 
f 2281 2331 2332 
f 2281 2332 2282 
f 2282 2332 2333 
f 2282 2333 2285 
f 2283 2284 2334 
f 2283 2334 2330 
f 2284 2286 2335 
f 2284 2335 2334 
f 2285 2333 2336 
f 2285 2336 2286 
f 2286 2336 2335 
f 2287 2289 2337 
f 2287 2337 2318 
f 2288 2300 2338 
f 2288 2338 2290 
f 2289 2291 2339 
f 2289 2339 2337 
f 2290 2338 2340 
f 2290 2340 2292 
f 2291 2293 2341 
f 2291 2341 2339 
f 2292 2340 2342 
f 2292 2342 2297 
f 2293 2294 2343 
f 2293 2343 2341 
f 2294 2295 2344 
f 2294 2344 2343 
f 2295 2296 2345 
f 2295 2345 2344 
f 2296 2297 2346 
f 2296 2346 2345 
f 2297 2342 2346 
f 2298 2308 2347 
f 2298 2347 2299 
f 2299 2347 2348 
f 2299 2348 2301 
f 2300 2302 2349 
f 2300 2349 2338 
f 2301 2348 2350 
f 2301 2350 2305 
f 2302 2303 2351 
f 2302 2351 2349 
f 2303 2304 2352 
f 2303 2352 2351 
f 2304 2307 2353 
f 2304 2353 2352 
f 2305 2350 2354 
f 2305 2354 2306 
f 2306 2354 2355 
f 2306 2355 2307 
f 2307 2355 2353 
f 2308 2310 2356 
f 2308 2356 2347 
f 2309 2328 2357 
f 2309 2357 2311 
f 2310 2312 2358 
f 2310 2358 2356 
f 2311 2357 2359 
f 2311 2359 2313 
f 2312 2314 2360 
f 2312 2360 2358 
f 2313 2359 2361 
f 2313 2361 2315 
f 2314 2316 2362 
f 2314 2362 2360 
f 2315 2361 2363 
f 2315 2363 2317 
f 2316 2317 2364 
f 2316 2364 2362 
f 2317 2363 2364 
f 2318 2337 2365 
f 2318 2365 2319 
f 2319 2365 2366 
f 2319 2366 2320 
f 2320 2366 2367 
f 2320 2367 2321 
f 2321 2367 2368 
f 2321 2368 2323 
f 2322 2324 2369 
f 2322 2369 2329 
f 2323 2368 2370 
f 2323 2370 2325 
f 2324 2326 2371 
f 2324 2371 2369 
f 2325 2370 2372 
f 2325 2372 2327 
f 2326 2327 2373 
f 2326 2373 2371 
f 2327 2372 2373 
f 2328 2330 2374 
f 2328 2374 2357 
f 2329 2369 2375 
f 2329 2375 2331 
f 2330 2334 2376 
f 2330 2376 2374 
f 2331 2375 2377 
f 2331 2377 2332 
f 2332 2377 2378 
f 2332 2378 2333 
f 2333 2378 2379 
f 2333 2379 2336 
f 2334 2335 2380 
f 2334 2380 2376 
f 2335 2336 2381 
f 2335 2381 2380 
f 2336 2379 2381 
f 2337 2339 2382 
f 2337 2382 2365 
f 2338 2349 2383 
f 2338 2383 2340 
f 2339 2341 2384 
f 2339 2384 2382 
f 2340 2383 2385 
f 2340 2385 2342 
f 2341 2343 2386 
f 2341 2386 2384 
f 2342 2385 2387 
f 2342 2387 2346 
f 2343 2344 2388 
f 2343 2388 2386 
f 2344 2345 2389 
f 2344 2389 2388 
f 2345 2346 2390 
f 2345 2390 2389 
f 2346 2387 2390 
f 2347 2356 2391 
f 2347 2391 2348 
f 2348 2391 2392 
f 2348 2392 2350 
f 2349 2351 2393 
f 2349 2393 2383 
f 2350 2392 2394 
f 2350 2394 2354 
f 2351 2352 2395 
f 2351 2395 2393 
f 2352 2353 2396 
f 2352 2396 2395 
f 2353 2355 2397 
f 2353 2397 2396 
f 2354 2394 2398 
f 2354 2398 2355 
f 2355 2398 2397 
f 2356 2358 2399 
f 2356 2399 2391 
f 2357 2374 2400 
f 2357 2400 2359 
f 2358 2360 2401 
f 2358 2401 2399 
f 2359 2400 2402 
f 2359 2402 2361 
f 2360 2362 2403 
f 2360 2403 2401 
f 2361 2402 2404 
f 2361 2404 2363 
f 2362 2364 2405 
f 2362 2405 2403 
f 2363 2404 2406 
f 2363 2406 2364 
f 2364 2406 2405 
f 2365 2382 2407 
f 2365 2407 2366 
f 2366 2407 2408 
f 2366 2408 2367 
f 2367 2408 2409 
f 2367 2409 2368 
f 2368 2409 2410 
f 2368 2410 2370 
f 2369 2371 2411 
f 2369 2411 2375 
f 2370 2410 2412 
f 2370 2412 2372 
f 2371 2373 2413 
f 2371 2413 2411 
f 2372 2412 2414 
f 2372 2414 2373 
f 2373 2414 2413 
f 2374 2376 2415 
f 2374 2415 2400 
f 2375 2411 2416 
f 2375 2416 2377 
f 2376 2380 2417 
f 2376 2417 2415 
f 2377 2416 2418 
f 2377 2418 2378 
f 2378 2418 2419 
f 2378 2419 2379 
f 2379 2419 2420 
f 2379 2420 2381 
f 2380 2381 2421 
f 2380 2421 2417 
f 2381 2420 2421 
f 2382 2384 2422 
f 2382 2422 2407 
f 2383 2393 2423 
f 2383 2423 2385 
f 2384 2386 2424 
f 2384 2424 2422 
f 2385 2423 2425 
f 2385 2425 2387 
f 2386 2388 2426 
f 2386 2426 2424 
f 2387 2425 2427 
f 2387 2427 2390 
f 2388 2389 2428 
f 2388 2428 2426 
f 2389 2390 2429 
f 2389 2429 2428 
f 2390 2427 2429 
f 2391 2399 2430 
f 2391 2430 2392 
f 2392 2430 2431 
f 2392 2431 2394 
f 2393 2395 2432 
f 2393 2432 2423 
f 2394 2431 2433 
f 2394 2433 2398 
f 2395 2396 2434 
f 2395 2434 2432 
f 2396 2397 2435 
f 2396 2435 2434 
f 2397 2398 2436 
f 2397 2436 2435 
f 2398 2433 2436 
f 2399 2401 2437 
f 2399 2437 2430 
f 2400 2415 2438 
f 2400 2438 2402 
f 2401 2403 2439 
f 2401 2439 2437 
f 2402 2438 2440 
f 2402 2440 2404 
f 2403 2405 2441 
f 2403 2441 2439 
f 2404 2440 2442 
f 2404 2442 2406 
f 2405 2406 2443 
f 2405 2443 2441 
f 2406 2442 2443 
f 2407 2422 2444 
f 2407 2444 2408 
f 2408 2444 2445 
f 2408 2445 2409 
f 2409 2445 2446 
f 2409 2446 2410 
f 2410 2446 2447 
f 2410 2447 2412 
f 2411 2413 2448 
f 2411 2448 2416 
f 2412 2447 2449 
f 2412 2449 2414 
f 2413 2414 2450 
f 2413 2450 2448 
f 2414 2449 2450 
f 2415 2417 2451 
f 2415 2451 2438 
f 2416 2448 2452 
f 2416 2452 2418 
f 2417 2421 2453 
f 2417 2453 2451 
f 2418 2452 2454 
f 2418 2454 2419 
f 2419 2454 2455 
f 2419 2455 2420 
f 2420 2455 2456 
f 2420 2456 2421 
f 2421 2456 2453 
f 2422 2424 2457 
f 2422 2457 2444 
f 2423 2432 2458 
f 2423 2458 2425 
f 2424 2426 2459 
f 2424 2459 2457 
f 2425 2458 2460 
f 2425 2460 2427 
f 2426 2428 2461 
f 2426 2461 2459 
f 2427 2460 2462 
f 2427 2462 2429 
f 2428 2429 2463 
f 2428 2463 2461 
f 2429 2462 2463 
f 2430 2437 2464 
f 2430 2464 2431 
f 2431 2464 2465 
f 2431 2465 2433 
f 2432 2434 2466 
f 2432 2466 2458 
f 2433 2465 2467 
f 2433 2467 2436 
f 2434 2435 2468 
f 2434 2468 2466 
f 2435 2436 2469 
f 2435 2469 2468 
f 2436 2467 2469 
f 2437 2439 2470 
f 2437 2470 2464 
f 2438 2451 2471 
f 2438 2471 2440 
f 2439 2441 2472 
f 2439 2472 2470 
f 2440 2471 2473 
f 2440 2473 2442 
f 2441 2443 2474 
f 2441 2474 2472 
f 2442 2473 2475 
f 2442 2475 2443 
f 2443 2475 2474 
f 2444 2457 2476 
f 2444 2476 2445 
f 2445 2476 2477 
f 2445 2477 2446 
f 2446 2477 2478 
f 2446 2478 2447 
f 2447 2478 2479 
f 2447 2479 2449 
f 2448 2450 2480 
f 2448 2480 2452 
f 2449 2479 2481 
f 2449 2481 2450 
f 2450 2481 2480 
f 2451 2453 2482 
f 2451 2482 2471 
f 2452 2480 2483 
f 2452 2483 2454 
f 2453 2456 2484 
f 2453 2484 2482 
f 2454 2483 2485 
f 2454 2485 2455 
f 2455 2485 2486 
f 2455 2486 2456 
f 2456 2486 2484 
f 2457 2459 2487 
f 2457 2487 2476 
f 2458 2466 2488 
f 2458 2488 2460 
f 2459 2461 2489 
f 2459 2489 2487 
f 2460 2488 2490 
f 2460 2490 2462 
f 2461 2463 2491 
f 2461 2491 2489 
f 2462 2490 2492 
f 2462 2492 2463 
f 2463 2492 2491 
f 2464 2470 2493 
f 2464 2493 2465 
f 2465 2493 2494 
f 2465 2494 2467 
f 2466 2468 2495 
f 2466 2495 2488 
f 2467 2494 2496 
f 2467 2496 2469 
f 2468 2469 2497 
f 2468 2497 2495 
f 2469 2496 2497 
f 2470 2472 2498 
f 2470 2498 2493 
f 2471 2482 2499 
f 2471 2499 2473 
f 2472 2474 2500 
f 2472 2500 2498 
f 2473 2499 2501 
f 2473 2501 2475 
f 2474 2475 2502 
f 2474 2502 2500 
f 2475 2501 2502 
f 2476 2487 2503 
f 2476 2503 2477 
f 2477 2503 2504 
f 2477 2504 2478 
f 2478 2504 2505 
f 2478 2505 2479 
f 2479 2505 2506 
f 2479 2506 2481 
f 2480 2481 2507 
f 2480 2507 2483 
f 2481 2506 2507 
f 2482 2484 2508 
f 2482 2508 2499 
f 2483 2507 2509 
f 2483 2509 2485 
f 2484 2486 2510 
f 2484 2510 2508 
f 2485 2509 2511 
f 2485 2511 2486 
f 2486 2511 2510 
f 2487 2489 2512 
f 2487 2512 2503 
f 2488 2495 2513 
f 2488 2513 2490 
f 2489 2491 2514 
f 2489 2514 2512 
f 2490 2513 2515 
f 2490 2515 2492 
f 2491 2492 2516 
f 2491 2516 2514 
f 2492 2515 2516 
f 2493 2498 2517 
f 2493 2517 2494 
f 2494 2517 2518 
f 2494 2518 2496 
f 2495 2497 2519 
f 2495 2519 2513 
f 2496 2518 2520 
f 2496 2520 2497 
f 2497 2520 2519 
f 2498 2500 2521 
f 2498 2521 2517 
f 2499 2508 2522 
f 2499 2522 2501 
f 2500 2502 2523 
f 2500 2523 2521 
f 2501 2522 2524 
f 2501 2524 2502 
f 2502 2524 2523 
f 2503 2512 2525 
f 2503 2525 2504 
f 2504 2525 2526 
f 2504 2526 2505 
f 2505 2526 2527 
f 2505 2527 2506 
f 2506 2527 2528 
f 2506 2528 2507 
f 2507 2528 2509 
f 2508 2510 2529 
f 2508 2529 2522 
f 2509 2528 2530 
f 2509 2530 2511 
f 2510 2511 2531 
f 2510 2531 2529 
f 2511 2530 2531 
f 2512 2514 2532 
f 2512 2532 2525 
f 2513 2519 2533 
f 2513 2533 2515 
f 2514 2516 2534 
f 2514 2534 2532 
f 2515 2533 2535 
f 2515 2535 2516 
f 2516 2535 2534 
f 2517 2521 2536 
f 2517 2536 2518 
f 2518 2536 2537 
f 2518 2537 2520 
f 2519 2520 2538 
f 2519 2538 2533 
f 2520 2537 2538 
f 2521 2523 2539 
f 2521 2539 2536 
f 2522 2529 2540 
f 2522 2540 2524 
f 2523 2524 2541 
f 2523 2541 2539 
f 2524 2540 2541 
f 2525 2532 2542 
f 2525 2542 2526 
f 2526 2542 2543 
f 2526 2543 2527 
f 2527 2543 2544 
f 2527 2544 2528 
f 2528 2544 2530 
f 2529 2531 2545 
f 2529 2545 2540 
f 2530 2544 2546 
f 2530 2546 2531 
f 2531 2546 2545 
f 2532 2534 2547 
f 2532 2547 2542 
f 2533 2538 2548 
f 2533 2548 2535 
f 2534 2535 2549 
f 2534 2549 2547 
f 2535 2548 2549 
f 2536 2539 2550 
f 2536 2550 2537 
f 2537 2550 2551 
f 2537 2551 2538 
f 2538 2551 2548 
f 2539 2541 2552 
f 2539 2552 2550 
f 2540 2545 2553 
f 2540 2553 2541 
f 2541 2553 2552 
f 2542 2547 2554 
f 2542 2554 2543 
f 2543 2554 2555 
f 2543 2555 2544 
f 2544 2555 2546 
f 2545 2546 2556 
f 2545 2556 2553 
f 2546 2555 2556 
f 2547 2549 2557 
f 2547 2557 2554 
f 2548 2551 2558 
f 2548 2558 2549 
f 2549 2558 2557 
f 2550 2552 2559 
f 2550 2559 2551 
f 2551 2559 2558 
f 2552 2553 2560 
f 2552 2560 2559 
f 2553 2556 2560 
f 2554 2557 2561 
f 2554 2561 2555 
f 2555 2561 2556 
f 2556 2561 2560 
f 2557 2558 2562 
f 2557 2562 2561 
f 2558 2559 2562 
f 2559 2560 2562 
f 2560 2561 2562 
