# Supplementary material for: Immersed Boundary Models for Quantifying Flow-Induced Mechanical Stimuli on Stem Cells Seeded on 3D Scaffolds in Perfusion Bioreactors
Source: PLoS Comput Biol. 2016 Sep 22;12(9):e1005108. doi: 10.1371/journal.pcbi.1005108 (PMC5033382; doi:10.1371/journal.pcbi.1005108)
Supplement: S2 Data — Python scripts used for simulating the Immersed Boundary interactions using Mpacts, and FreeFEM++ scripts for computing the solution for Stokes’ flow. The geometries of the cells in the various configurations (A, F, T, B) are provided as.obj files. (ZIP) [file pcbi.1005108.s011.zip › OneStruts/run_flow_facing.edp]

//load "UMFPACK64"
load "msh3"
//load "tetgen"
load "gmsh"
load "iovtk"
load "MUMPS_FreeFem"
// load "hips_FreeFem"
//load "real_SuperLU_DIST_FreeFem"
load "FreeFEM_DEMeterInterface"
include "getARGV.idp"
load "medit"

pythonEvalFile("cell_in_flow.py");
verbosity=0;
real ttgv=1e30,tb=clock();
string ssparams="nprow=1, npcol=1";
real dt=getARGV("-dt",1e-4);
string Mesh = getARGV("-mesh","BoxCellflat2.mesh");

mesh3 Th=readmesh3(Mesh);

real t;
real Tfinal=10000;

real nu=8.5e-4;
real rho=1000;

fespace VVh(Th,[P2,P2,P2,P1]);
fespace Ph(Th,P1);

Ph hhh=hTriangle;
real h = hhh[].max;
Ph Thx=x;
Ph Thy=y;
Ph Thz=z;

real[int,int] points(Th.nv,3);
points(:,0) = Thx[];
points(:,1) = Thy[];
points(:,2) = Thz[];

int size = 1;
real[int,int] lpoints( size,3 );
real[int,int] lv(size,3);


if(mpirank==0)
{
   toDEMeter("mesh['x']", points);

   size = fromDEMeter( "cells('nodes').size()" ) + fromDEMeter( "cells('nucleus').size()" );

   lpoints.resize(size,3);
   lv.resize(size,3);
  
   fromDEMeter("caf.Join(cells('nodes')['x'], cells('nucleus')['x'])",lpoints);

   toDEMeter( "h_e", h );
   pythonEvalString("init_h()");
   toDEMeter( "dt", dt);
   pythonEvalString("init_dt()");
}
mpiBarrier(mpiCommWorld);
real[int,int] Fproj(Th.nv, 3);

VVh [u1,u2,u3,p];
VVh [u1old,u2old,u3old,pold];

macro Grad(u) [dx(u),dy(u),dz(u)]// EOM
macro div(u1,u2,u3) (dx(u1)+dy(u2)+dz(u3)) //EOM
Ph Fx,Fy,Fz;
Ph tau,vv;
macro shearstress(u1,u2,u3) sqrt((nu*(dy(u1)+dx(u2)))^2+(nu*(dz(u2)+dy(u3)))^2+(nu*(dz(u1)+dx(u3)))^2) //

real intdi=0;
real[int] Ux(size),Uy(size),Uz(size);
real[int] Uxold(size),Uyold(size),Uzold(size);
real[int] X(size),Y(size),Z(size);
real[int] Xold(size),Yold(size),Zold(size);
real[int] disX(size),disY(size),disZ(size);
real[int] Tau(size);
real[int] Pressure(size);
real[int] dismagn(size);
real dismagnMAX, dismagnMEAN;
int j=0;
u1[]=0;
real maxUnodes;real magnUnodes; real meanUnodes;
real magnUnodesold;real meanUnodesold;
real maxdisplacement;
real titeration=0;

real meandiv,meanpq;

Fx=0;Fy=0;Fz=0;
real t1, ttot=0;

real vin;
// vin=0.00195257;//for boxcell
// vin=0.00078829;//for boxcellflat
vin=0.00110305;// for boxcelllat2
func influx=vin;
// 

varf Stokes([u1,u2,u3,p],[v1,v2,v3,q])=
   int3d(Th) ( nu * (Grad(u1)'*Grad(v1) + Grad(u2)'*Grad(v2) + Grad(u3)'*Grad(v3))
      - div(u1,u2,u3)*q - div(v1,v2,v3)*p
      - 1e-6*p*q
         )
   + int3d(Th)(Fx*v1+Fy*v2+Fz*v3)
   //for boxcell
//    + on(1,u1=0,u2=0,u3=influx)
//    + on(2,4,u1=0)
//    + on(6,u1=0,u2=0,u3=0)
   //for boxcellflat
//    + on(4,u1=0,u2=0,u3=influx)
//    + on(1,6,u1=0)
//    + on(2,u1=0,u2=0,u3=0)
      //for boxcellflat2
   + on(3,u1=0,u2=0,u3=influx)
   + on(1,6,u3=0)
   + on(5,u1=0,u2=0,u3=0)
;

   t1=clock();
   matrix As = Stokes( VVh, VVh, tgv=ttgv, sparams=ssparams );
   t1=clock()-t1;
   if(mpirank==0) cout<<"   - Stokes matrix assembled = "<<t1<< "s"<<endl;

   t1=clock();
   set( As ,solver = sparsesolver, sparams=ssparams);
   t1=clock()-t1;
   if(mpirank==0) cout<<"   - Stokes matrix factorized = "<<t1<< "s"<<endl;

   t1=clock();
   real[int] bs = Stokes(0,VVh);
   t1=clock()-t1;
   if(mpirank==0) cout<<"   - Stokes rhs assembled = "<<t1<< "s"<<endl;

   t1=clock();
   u1[]= As^-1 * bs;
   t1=clock()-t1;
   if(mpirank==0) cout<<"   - Stokes solved = "<<t1<< "s"<<endl;
   
   for(int i=0;i<size;i++)
   {
   Ux[i] = u1(lpoints(i,0),lpoints(i,1),lpoints(i,2)); Uy[i] =u2(lpoints(i,0),lpoints(i,1),lpoints(i,2)); Uz[i]= u3(lpoints(i,0),lpoints(i,1),lpoints(i,2));
   magnUnodes = sqrt(Ux[i]*Ux[i]+Uy[i]*Uy[i]+Uz[i]*Uz[i]);
   maxUnodes = max(maxUnodes,magnUnodes);
   meanUnodes = meanUnodes + magnUnodes;
   Tau[i] = tau(lpoints(i,0),lpoints(i,1),lpoints(i,2));
   Pressure[i] = p(lpoints(i,0),lpoints(i,1),lpoints(i,2));
   }
    meanUnodes = meanUnodes/size;
    real MEANUnodesINIT = meanUnodes;

X = lpoints(:,0); Y = lpoints(:,1); Z = lpoints(:,2);
  
cout << "\n  Starting NS Calculations in FreeFEM: " << endl;

real sumF=0;

while(100*meanUnodes/MEANUnodesINIT>10) 
{   
   titeration=clock();
   if(mpirank==0) cout<<"------------------------------------------------------ t = "<<t<<endl;
   u1old[] = u1[];
   
   Fx=0;Fy=0;Fz=0;
   if(mpirank==0)
   {
      pythonEvalString("execute_py()");
      fromDEMeter( "mesh['F']", Fproj );
      Fx[] = Fproj(:,0);
      Fy[] = Fproj(:,1);
      Fz[] = Fproj(:,2);
//       cout << "    -> integrated Eulerian force (x) density: " << int3d(Th)(Fx) << endl;
//       pythonEvalString("print '    -> sum of Lagrangian (x) forces: ' + str(np.sum(np.array(cells('nodes')['F'].get_array())[:,0]))");
   }
   mpiBarrier(mpiCommWorld);
   
   t1=clock();
   real[int] bs = Stokes(0,VVh);
   t1=clock()-t1;
   if(mpirank==0) cout<<"   - Stokes rhs assembled = "<<t1<< "s"<<endl;

   t1=clock();
   u1[]= As^-1 * bs;
   t1=clock()-t1;
   if(mpirank==0) cout<<"   - Stokes solved = "<<t1<< "s"<<endl;
   tau = shearstress(u1,u2,u3);
   plot([u1,u2,u3]);
   if(mpirank==0)
   {
      maxUnodes=0;magnUnodes=0;
      t1=clock();
      for(int i=0;i<size;i++)
      {
         Ux[i] = u1(X[i],Y[i],Z[i]); Uy[i] =u2(X[i],Y[i],Z[i]); Uz[i]= u3(X[i],Y[i],Z[i]);
         Uxold[i] = u1old(Xold[i],Yold[i],Zold[i]); Uyold[i] =u2old(Xold[i],Yold[i],Zold[i]); Uzold[i]= u3old(Xold[i],Yold[i],Zold[i]);
         magnUnodes = sqrt(Ux[i]*Ux[i]+Uy[i]*Uy[i]+Uz[i]*Uz[i]);
         magnUnodesold = sqrt(Uxold[i]*Uxold[i]+Uyold[i]*Uyold[i]+Uzold[i]*Uzold[i]);
         maxUnodes = max(maxUnodes,magnUnodes);
         meanUnodes = meanUnodes + magnUnodes;
         meanUnodesold = meanUnodesold + magnUnodesold;
         Tau[i] = tau(X[i],Y[i],Z[i]);
         Pressure[i] = p(X[i],Y[i],Z[i]);
      }
      meanUnodes = meanUnodes/size;
      meanUnodesold = meanUnodesold/size;
      if(mpirank==0) cout<<" - Umean = "<<meanUnodes<< ", or " <<100*meanUnodes/MEANUnodesINIT<< "% of initial cell velocity" <<endl;
      if(mpirank==0) cout<<" - Umax = "<<maxUnodes<<endl;
      if(mpirank==0) cout<<" ---------------------> Umean_n - Umean_n-1 = "<<(meanUnodes-meanUnodesold)<<endl;
      Xold = X; Yold = Y; Zold = Z;
      dismagnMAX=0;
      dismagnMEAN = 0;
      for(int i=0;i<size;i++)
      {
         X[i]=X[i]+dt*Ux[i];Y[i]=Y[i]+dt*Uy[i];Z[i]=Z[i]+dt*Uz[i];
      }
      {
         lpoints(:,0) = X;
         lpoints(:,1) = Y;
         lpoints(:,2) = Z;
         lv(:,0) = Ux;
         lv(:,1) = Uy;
         lv(:,2) = Uz;
         toDEMeter( "caf.Make('Point','x')", lpoints );
         toDEMeter( "caf.Make('Vector','v')", lv);
         toDEMeter( "caf.Make('Scalar','tau')", Tau );
         toDEMeter( "caf.Make('Scalar','pressure')", Pressure );
         
         pythonEvalString( "decouple(caf['x'],cells('nodes')['x'],cells('nucleus')['x'])" );
         pythonEvalString( "decouple(caf['v'],cells('nodes')['v'],cells('nucleus')['v'])" );
         pythonEvalString( "decouple(caf['tau'],cells('nodes')['tau'],cells('nucleus')['tau'])" );
         pythonEvalString( "decouple(caf['pressure'],cells('nodes')['pressure'],cells('nucleus')['pressure'])" );
         
      }
//       savevtk("ResultsIBM/Flow"+j+".vtk",Th,[u1,u2,u3],[Fx,Fy,Fz],p,tau,dataname="Velocity Force Pressure ShearStress");      
      t1=clock()-titeration;
      if( mpirank == 0) cout << "   - time for iteration = "<< t1 << "s"<<endl;
      j++;
   }
   mpiBarrier(mpiCommWorld);
}

if( mpirank == 0) cout << "BRAVO !!!"<<endl;
int[int] ORDER(8);
ORDER = 1;
savevtk("ResultsIBM/Flow.vtk",Th,[u1,u2,u3],[Fx,Fy,Fz],p,tau,dataname="Velocity Force Pressure ShearStress",order=ORDER);
