# Supplementary material for: Immersed Boundary Models for Quantifying Flow-Induced Mechanical Stimuli on Stem Cells Seeded on 3D Scaffolds in Perfusion Bioreactors
Source: PLoS Comput Biol. 2016 Sep 22;12(9):e1005108. doi: 10.1371/journal.pcbi.1005108 (PMC5033382; doi:10.1371/journal.pcbi.1005108)
Supplement: S2 Data — Python scripts used for simulating the Immersed Boundary interactions using Mpacts, and FreeFEM++ scripts for computing the solution for Stokes’ flow. The geometries of the cells in the various configurations (A, F, T, B) are provided as.obj files. (ZIP) [file pcbi.1005108.s011.zip › OneStruts/polar_para2/nucleus_x.txt]

-2.656934839792756757e-07 1.022864385419073132e-04 3.120758976891099458e-09
