# Supplementary material for: Immersed Boundary Models for Quantifying Flow-Induced Mechanical Stimuli on Stem Cells Seeded on 3D Scaffolds in Perfusion Bioreactors
Source: PLoS Comput Biol. 2016 Sep 22;12(9):e1005108. doi: 10.1371/journal.pcbi.1005108 (PMC5033382; doi:10.1371/journal.pcbi.1005108)
Supplement: S2 Data — Python scripts used for simulating the Immersed Boundary interactions using Mpacts, and FreeFEM++ scripts for computing the solution for Stokes’ flow. The geometries of the cells in the various configurations (A, F, T, B) are provided as.obj files. (ZIP) [file pcbi.1005108.s011.zip › OneStruts/polar_para2/spread_cell_mesh.obj]

# Wavefront OBJ file created with PYDEM
v 1.53851745186711e-05 0.000101522954092876 -7.36389476357701e-07
v 1.54238543975844e-05 0.000101512793510177 -1.29382605639446e-07
v 1.62364743170641e-05 0.000101377828963697 -7.59925099779837e-07
v 1.58220434361057e-05 0.000101439091826876 -1.36472148376586e-06
v 1.4545725719893e-05 0.000101652341948826 -3.09244802057019e-07
v 1.47824489584307e-05 0.000101616365745973 -1.02413039000334e-06
v 1.63044898254644e-05 0.000101369521988663 -8.2750056067381e-08
v 1.5401364795953e-05 0.000101508161618876 4.85512909711805e-07
v 1.44980548743961e-05 0.000101649439787593 2.97481328399503e-07
v 1.7092520143444e-05 0.00010123129181394 -7.70057730435882e-07
v 1.67777615050028e-05 0.000101271440427528 -1.48271841075929e-06
v 1.62574031996234e-05 0.000101346004514236 -2.03048300053749e-06
v 1.51791454255839e-05 0.000101540956812257 -1.65422989297214e-06
v 1.36251915788349e-05 0.000101785734090972 1.20559626395923e-07
v 1.38603604957141e-05 0.000101762801060749 -5.490904870524e-07
v 1.41153146631647e-05 0.000101725645853973 -1.23207474032777e-06
v 1.71841858473899e-05 0.00010122699829621 2.24364675484272e-09
v 1.63180926549132e-05 0.000101364587532698 6.01838969509574e-07
v 1.53115865808496e-05 0.000101508866660878 1.08900939771018e-06
v 1.4394453597306e-05 0.000101650097697334 8.87904541188657e-07
v 1.3502209684277e-05 0.000101785991610302 7.02326420093155e-07
v 1.79109877406755e-05 0.000101087539240756 -7.49633791418227e-07
v 1.76947596112146e-05 0.000101107360442558 -1.57992480342443e-06
v 1.72900715233607e-05 0.000101159298678679 -2.2517207224279e-06
v 1.66512729188798e-05 0.000101250758521304 -2.73130928637174e-06
v 1.55568813690395e-05 0.000101458920662879 -2.30517040822458e-06
v 1.44692417826588e-05 0.00010166048821413 -1.85122545240527e-06
v 1.26404528102035e-05 0.00010191879311923 5.42172715122319e-07
v 1.29046752670488e-05 0.000101903931759912 -8.27195242055141e-08
v 1.31544098894857e-05 0.000101882497324898 -7.34188842944311e-07
v 1.34036009835586e-05 0.000101850049799182 -1.38541232492574e-06
v 1.80271688020462e-05 0.000101087510910117 1.61108755156068e-07
v 1.72538775813165e-05 0.000101217042765613 7.77714815324823e-07
v 1.62626311066963e-05 0.000101360904789141 1.25209084491029e-06
v 1.51004551642421e-05 0.000101518496859574 1.65500487834834e-06
v 1.41960779448365e-05 0.000101659574364467 1.44341746695561e-06
v 1.33136115481201e-05 0.000101791598840868 1.25521663717228e-06
v 1.24498692442213e-05 0.000101919624174316 1.08958476759508e-06
v 1.86380498039906e-05 0.000100936947800252 -6.79666522404487e-07
v 1.85376456528422e-05 0.000100942310233714 -1.66764932997508e-06
v 1.83096977496857e-05 0.000100972124691775 -2.45513272781589e-06
v 1.77379918828715e-05 0.000101048343024044 -3.03526593212084e-06
v 1.69468436295748e-05 0.000101160330184135 -3.46162528872458e-06
v 1.58758668364324e-05 0.000101377620852686 -2.97425820475334e-06
v 1.47974749112651e-05 0.000101590194535294 -2.47807526225276e-06
v 1.37232336531612e-05 0.000101794357191276 -1.9816428972408e-06
v 1.16006926707357e-05 0.000102047761243611 9.51781570238551e-07
v 1.1914173065953e-05 0.000102038835866576 3.65022750449932e-07
v 1.21856915772696e-05 0.000102028881193236 -2.48339451825196e-07
v 1.24324892517315e-05 0.000102012642531042 -8.73919427210729e-07
v 1.26579001083878e-05 0.000101988547265063 -1.49866845358614e-06
v 1.88056433970248e-05 0.000100921556500766 4.64000957403649e-07
v 1.8234844068764e-05 0.000101050836821492 1.10593232470884e-06
v 1.72817842806744e-05 0.000101192388257279 1.51538079498068e-06
v 1.60516893333947e-05 0.000101361487445605 1.85419633808101e-06
v 1.47174234703476e-05 0.000101538008295574 2.15583780694403e-06
v 1.38555751443006e-05 0.000101679289656263 1.97565883587458e-06
v 1.30066608437477e-05 0.000101807615822736 1.79066273132128e-06
v 1.21612266177706e-05 0.000101929495695242 1.62193673582414e-06
v 1.13260922241297e-05 0.000102048728339622 1.47777744783521e-06
v 1.91701209334358e-05 0.000100725018074595 -5.02150413810545e-07
v 1.92768475525601e-05 0.000100736822903155 -1.73453539598409e-06
v 1.93453698459573e-05 0.000100753750516179 -2.68999736888231e-06
v 1.89119929594689e-05 0.000100829037270795 -3.34290322978838e-06
v 1.80101286971581e-05 0.000100945476505122 -3.83960396777536e-06
v 1.70858581138831e-05 0.000101080185102655 -4.22845614847375e-06
v 1.6093388354366e-05 0.000101300875736101 -3.69747483238576e-06
v 1.50537202846515e-05 0.000101521868991013 -3.14255551995287e-06
v 1.39914085099477e-05 0.0001017376730269 -2.60074636270628e-06
v 1.29287871533653e-05 0.000101944465217799 -2.08282182502644e-06
v 1.05208464819151e-05 0.00010216778047253 1.34832453034844e-06
v 1.08584119533599e-05 0.00010216906853589 8.01027150812842e-07
v 1.11681835890209e-05 0.00010216954965006 2.18973698369444e-07
v 1.14346362933379e-05 0.000102167605878097 -3.84750826768346e-07
v 1.16663571769049e-05 0.000102159032685284 -9.90833279559913e-07
v 1.1889173220309e-05 0.000102138646984939 -1.58282625037771e-06
v 1.93702795925978e-05 0.000100660043171221 8.65730444793668e-07
v 1.92603195020116e-05 0.000100804195332643 1.64838748370947e-06
v 1.84328400039084e-05 0.000100970731066478 1.92840034688978e-06
v 1.70713386186916e-05 0.00010116822273964 2.11036211833161e-06
v 1.56027549536643e-05 0.000101374772615476 2.32435331680495e-06
v 1.41838197779722e-05 0.0001015618463561 2.60779359148236e-06
v 1.33951288761814e-05 0.000101705081778364 2.44604563377704e-06
v 1.25980419105642e-05 0.000101829514279799 2.29103704489903e-06
v 1.17922760452975e-05 0.000101945050385012 2.12924482777275e-06
v 1.09858416043485e-05 0.000102055490967966 1.98030946647246e-06
v 1.02024110567277e-05 0.000102163571441689 1.8477333969544e-06
v 1.9331493352903e-05 0.000100423830994335 -3.75512536081737e-07
v 1.96442127024726e-05 0.000100426262798595 -1.71761001074823e-06
v 2.02833129613503e-05 0.00010043296247435 -2.94619027318795e-06
v 2.03417837481134e-05 0.000100523393889702 -3.65062364217082e-06
v 1.90819534614216e-05 0.000100711350417 -4.1320136188529e-06
v 1.79991452568128e-05 0.000100864035917263 -4.66052490097281e-06
v 1.70836965599801e-05 0.000101009007937763 -5.06594593270293e-06
v 1.61926821958192e-05 0.000101233902046334 -4.42789149827769e-06
v 1.52222143325762e-05 0.000101457881477686 -3.82459547562295e-06
v 1.42013387165701e-05 0.000101680796647025 -3.23366511018018e-06
v 1.3162619792715e-05 0.000101896383450053 -2.67194334979309e-06
v 1.21370686343636e-05 0.000102100737742809 -2.14211688195859e-06
v 9.41964227259208e-06 0.000102276102515968 1.73101653130149e-06
v 9.79799544846587e-06 0.000102285340416607 1.20869870601618e-06
v 1.01237544825448e-05 0.000102298475137323 6.64990655956209e-07
v 1.04194365836292e-05 0.000102310322719024 8.85793081980456e-08
v 1.06740824432616e-05 0.000102316816044347 -4.98975833718979e-07
v 1.09079166787859e-05 0.000102311491654369 -1.07260255992028e-06
v 1.11040325608037e-05 0.00010229914771665 -1.64469720563985e-06
v 1.94767817665281e-05 0.000100363368717675 1.00491357667613e-06
v 2.02184700576913e-05 0.000100392426744549 2.38465650436712e-06
v 1.99112967887595e-05 0.000100568719708403 2.63866839906835e-06
v 1.81972689217365e-05 0.000100900991249959 2.43366146250955e-06
v 1.65067719185674e-05 0.000101169563315665 2.51265134333303e-06
v 1.49639353940609e-05 0.000101393344860252 2.7438584807309e-06
v 1.3541582700959e-05 0.000101582358335492 3.04770579627267e-06
v 1.28396252764407e-05 0.000101730891732625 2.9014331113171e-06
v 1.21052636923129e-05 0.000101855526655811 2.75263789834366e-06
v 1.13571630727701e-05 0.000101964376750773 2.61032374604183e-06
v 1.05855276200234e-05 0.000102067636339121 2.46220128055989e-06
v 9.82739278918145e-06 0.000102165349859238 2.33300355891068e-06
v 9.0640161663929e-06 0.000102265773810086 2.21241504013753e-06
v 1.91628562010582e-05 0.000100182256624003 -3.37711093344898e-07
v 1.95459330533266e-05 0.000100201851739948 -1.62807001435602e-06
v 2.03683912740867e-05 0.000100178321028853 -2.9747443725903e-06
v 2.24918034475057e-05 9.99164840749177e-05 -4.08609964586612e-06
v 2.00849974017673e-05 0.000100393571547803 -4.28710139995265e-06
v 1.87575712069096e-05 0.0001006273972521 -5.01123901424522e-06
v 1.78338101881698e-05 0.000100789214605056 -5.65660566781197e-06
v 1.70388480016988e-05 0.000100925159787302 -5.99314156994652e-06
v 1.61981037032836e-05 0.000101172421207435 -5.19224539562882e-06
v 8.30508409694137e-06 0.000102370939478769 2.10549708915054e-06
v 1.52833142766487e-05 0.000101405382498932 -4.49668514675498e-06
v 1.43321631314049e-05 0.00010162890263129 -3.8678698230549e-06
v 1.33349623662635e-05 0.000101849982836226 -3.26518648103564e-06
v 1.23401724427547e-05 0.000102060360178049 -2.70857099103294e-06
v 1.13268561202163e-05 0.000102266924515607 -2.18268815719132e-06
v 8.71205594003422e-06 0.000102389918735145 1.60348396807885e-06
v 9.07597786448831e-06 0.000102413793598511 1.07904073831595e-06
v 9.39394150230224e-06 0.000102438624012566 5.41675745159863e-07
v 9.67527653494348e-06 0.000102461565899422 -2.78739892216937e-08
v 9.92013114081562e-06 0.00010247386499184 -5.83659393385712e-07
v 1.01302778548512e-05 0.000102476634545215 -1.14319723937128e-06
v 1.03041514087246e-05 0.000102468999014354 -1.69414852282093e-06
v 1.91023140544765e-05 0.000100134042950873 8.49068509883808e-07
v 2.01074972316815e-05 0.000100187891883443 2.30668424540572e-06
v 2.27534561283374e-05 9.99138467743662e-05 4.15008709889873e-06
v 1.94236713248996e-05 0.000100530552738896 2.79177948702205e-06
v 1.73673405162023e-05 0.000100906338344991 2.71047922235494e-06
v 1.57022129412166e-05 0.000101183706213626 2.87567043908208e-06
v 1.42080913082342e-05 0.000101406630268126 3.1553515242792e-06
v 1.28203368669701e-05 0.000101589553957034 3.4997302908369e-06
v 1.22206540225097e-05 0.000101750708762874 3.35257756582042e-06
v 1.155728857152e-05 0.000101879552163853 3.20896770090485e-06
v 1.08604309947265e-05 0.000101987462115751 3.06766749200984e-06
v 1.01413546215943e-05 0.000102083490712892 2.93014818618967e-06
v 9.40852390970468e-06 0.000102173305732955 2.80058175344314e-06
v 8.670693092961e-06 0.000102261943963361 2.68035777844961e-06
v 7.92749434363423e-06 0.00010235365014753 2.57043419304924e-06
v 1.8582370349765e-05 0.00010007832798228 -2.94061657510123e-07
v 1.89951930060902e-05 0.000100061992920935 -1.38728955619957e-06
v 1.96099034605876e-05 0.000100029624676148 -2.57599582909692e-06
v 2.04909131147325e-05 9.99749278386829e-05 -3.63745216488855e-06
v 2.02018495972517e-05 0.000100131465973692 -4.268865103404e-06
v 1.91553446753665e-05 0.000100270391197458 -5.22491903269242e-06
v 1.83166273841274e-05 0.00010053076325629 -6.21750011014477e-06
v 1.77674064383745e-05 0.000100633542035179 -6.89250629842833e-06
v 1.6950179990737e-05 0.000100823106914946 -6.88585508629654e-06
v 1.61166398610292e-05 0.000101117929478858 -5.92465096385079e-06
v 1.52446684035084e-05 0.000101364971370884 -5.1530471803522e-06
v 7.17642446892442e-06 0.000102451244472596 2.4778729672862e-06
v 7.61880400820057e-06 0.000102479991864587 1.98821186152923e-06
v 1.4345214517978e-05 0.000101593152789031 -4.47710694493805e-06
v 1.34202633598056e-05 0.000101812085402551 -3.85503417149905e-06
v 1.24740904728626e-05 0.000102023928520116 -3.2713969796485e-06
v 1.15048932911904e-05 0.000102232264791709 -2.72338653946685e-06
v 1.05127120591739e-05 0.000102438511281615 -2.20844783612956e-06
v 8.01336447063679e-06 0.000102515843016573 1.4816958787852e-06
v 8.36358300062422e-06 0.000102554763036019 9.60277461440898e-07
v 8.67077218378025e-06 0.000102592612690119 4.24318387281681e-07
v 8.93448907864858e-06 0.000102623857421878 -1.20334601632682e-07
v 9.15877637708354e-06 0.000102644399552975 -6.65440413649137e-07
v 9.34355673401057e-06 0.000102652092669784 -1.20706094179235e-06
v 9.48920575379775e-06 0.000102646436735765 -1.73861076273105e-06
v 1.82390613153248e-05 0.000100071853918488 5.90784479744153e-07
v 1.89533393060302e-05 0.000100048561825055 1.6517629077705e-06
v 1.98355127033539e-05 0.000100070172048201 2.6267530395886e-06
v 1.94692711104424e-05 0.000100249722794745 2.83730352153143e-06
v 1.78439462482019e-05 0.000100566678680646 2.87564221410153e-06
v 1.62709180243033e-05 0.000100888758977605 3.02905847390544e-06
v 1.47621486659347e-05 0.0001011533929722 3.30430448630801e-06
v 1.33511059839355e-05 0.00010137602410456 3.63802688390151e-06
v 1.20687014105902e-05 0.00010157447046187 3.95991528527859e-06
v 1.15001567139072e-05 0.000101746002158705 3.88621445231892e-06
v 1.09007985293302e-05 0.000101892339747617 3.73737777314054e-06
v 1.02535657568288e-05 0.000102007422755973 3.59089341622007e-06
v 9.58243485722004e-06 0.000102102075962037 3.45224986174584e-06
v 8.86667321792716e-06 0.000102188923965114 3.30669192523936e-06
v 8.15630981438813e-06 0.000102266990687209 3.18579190630003e-06
v 7.43197225374734e-06 0.000102345813664921 3.06866034396366e-06
v 6.70167435251532e-06 0.000102427510968063 2.9631093655268e-06
v 1.78229430697233e-05 0.000100075642286807 -3.44078852424714e-07
v 1.81823294155649e-05 0.000100057747466509 -1.23749431744332e-06
v 1.86913436437714e-05 0.000100023873187983 -2.27143829172091e-06
v 1.92133900923721e-05 9.99756113157299e-05 -3.3153157469592e-06
v 1.93253729765756e-05 9.99591853511781e-05 -4.2153408998199e-06
v 1.90201843429088e-05 0.000100041596607403 -5.27247332456837e-06
v 1.84137404073108e-05 0.000100177391592366 -6.49702906067092e-06
v 1.83071684312246e-05 0.000100135369274319 -7.99865480380695e-06
v 1.79169511191515e-05 0.000100312359521502 -8.22875278050885e-06
v 1.66489803772984e-05 0.000100736925688606 -7.39164125707936e-06
v 1.57914687397854e-05 0.000101082900409985 -6.5790254560591e-06
v 6.05731809501349e-06 0.000102511755003828 2.84285542336053e-06
v 1.49803587157492e-05 0.000101352719230591 -5.80037862472533e-06
v 1.41414115741426e-05 0.000101587610909178 -5.10674908126018e-06
v 6.42377941956494e-06 0.000102559524458906 2.38748731134002e-06
v 6.84460497197146e-06 0.000102611318402561 1.89097743887724e-06
v 1.32861994289789e-05 0.000101805184408316 -4.47615390922839e-06
v 1.23801328441719e-05 0.000102021262111507 -3.86234022388122e-06
v 1.14778739910458e-05 0.00010222572666617 -3.30629125808206e-06
v 1.05391553503158e-05 0.000102431165216014 -2.77266807439597e-06
v 9.57106833809382e-06 0.000102636401938671 -2.27232084997898e-06
v 7.22317837346019e-06 0.000102668293409189 1.38024138132383e-06
v 7.55797110087459e-06 0.00010272448290456 8.64389604419538e-07
v 7.84999394316901e-06 0.000102780406213993 3.11400543342062e-07
v 8.09033128125312e-06 0.000102821419311988 -2.21583809181276e-07
v 8.28975185672305e-06 0.000102848173781783 -7.62854864020539e-07
v 8.44418727417458e-06 0.000102857257332317 -1.29879528985364e-06
v 8.66434551221646e-06 0.000102825640436247 -1.77843789034855e-06
v 1.73352531063774e-05 0.000100077263512051 3.79966967350408e-07
v 1.77140297681024e-05 0.000100055668372787 1.1770535256439e-06
v 1.81528588214405e-05 0.000100031299444987 1.9547295674028e-06
v 1.81508383603693e-05 0.000100113527202376 2.52033413057059e-06
v 1.73346479704675e-05 0.000100313990786008 2.82515763639928e-06
v 1.62503511975251e-05 0.000100556841119775 3.09194116980367e-06
v 1.51076673806068e-05 0.00010082034422388 3.38662530679722e-06
v 1.38041809701635e-05 0.000101098134368921 3.71150350531103e-06
v 1.25508076632715e-05 0.000101326273122641 4.05277132292415e-06
v 1.13168083622983e-05 0.000101531849436569 4.40080849212347e-06
v 1.07953853585285e-05 0.000101729640780133 4.3424690814717e-06
v 1.02184713670236e-05 0.000101879756172041 4.27231242291689e-06
v 9.61730883849638e-06 0.000102010009409065 4.12405057620607e-06
v 8.98756302784987e-06 0.000102111074916301 3.97679591006066e-06
v 8.30761694916022e-06 0.00010219702144003 3.83055602448078e-06
v 7.61191437058434e-06 0.000102271541087107 3.68726689477259e-06
v 6.91312614247097e-06 0.00010233903018217 3.57002355064527e-06
v 6.20771495404753e-06 0.000102406975959606 3.45326528479741e-06
v 5.59096329998931e-06 0.000102475737165235 3.32334224288401e-06
v 1.69754837664067e-05 0.000100082894250754 -4.07355835395708e-07
v 1.73887310799699e-05 0.000100072622310965 -1.18091181339184e-06
v 1.77607139517751e-05 0.000100051352592762 -2.04967891293793e-06
v 1.81776816044545e-05 0.000100016843495598 -3.01808572864604e-06
v 1.8392998569839e-05 9.99758551141655e-05 -3.98082344035043e-06
v 1.83580565124572e-05 9.99332983398333e-05 -5.03152551983917e-06
v 1.81903008451333e-05 9.99191755972418e-05 -6.29955611646841e-06
v 1.82886694792062e-05 9.98669234556108e-05 -8.03147471372255e-06
v 1.96601625114539e-05 9.94234243087153e-05 -1.07229985978338e-05
v 1.74910356036971e-05 0.000100257186885924 -8.28502856558238e-06
v 1.58609480711666e-05 0.00010080322212037 -7.37773675328198e-06
v 1.51914013815688e-05 0.000101123025749784 -6.80032113231943e-06
v 1.4454914819531e-05 0.000101384172006112 -6.22553360767428e-06
v 4.9649579451533e-06 0.000102556552186497 3.19215015749308e-06
v 5.33904905930343e-06 0.000102614029017993 2.73706478049244e-06
v 1.37175046137909e-05 0.000101616298176932 -5.60079717081552e-06
v 1.29536234146594e-05 0.000101827077571146 -5.00293762780899e-06
v 5.67510826921408e-06 0.000102683464178304 2.28369720514454e-06
v 6.0712720761991e-06 0.0001027587351025 1.78663925147857e-06
v 1.21377073631254e-05 0.000102034082763302 -4.4141900456047e-06
v 1.12918042380342e-05 0.000102236141192795 -3.8444175341887e-06
v 1.0434731392767e-05 0.000102431929871637 -3.32003545063285e-06
v 9.54562725618387e-06 0.000102628884997029 -2.80648811730339e-06
v 8.71674955674243e-06 0.000102811974114007 -2.30443865587584e-06
v 6.43392716817306e-06 0.000102834726816961 1.28331983322157e-06
v 6.74557835103697e-06 0.000102914871418003 7.47337592427655e-07
v 7.02023603764161e-06 0.000102981100157911 2.03936893206718e-07
v 7.23210265424083e-06 0.000103030544535246 -3.25482252052266e-07
v 7.40730529004736e-06 0.000103057850524463 -8.58092795746235e-07
v 7.64352597065621e-06 0.000103037646633285 -1.33165305810023e-06
v 7.83949830733981e-06 0.000103004157486322 -1.80868925450642e-06
v 1.63854214068259e-05 0.000100084941512844 2.31934896615069e-07
v 1.66582411130469e-05 0.00010007304110637 9.21605942036833e-07
v 1.68519266028882e-05 0.000100052074939217 1.56536193382453e-06
v 1.69142112448378e-05 0.00010005288222341 2.192758621792e-06
v 1.64213006010295e-05 0.000100148496628826 2.64726991336252e-06
v 1.56459455240118e-05 0.000100312926703453 3.04143343793193e-06
v 1.47598235190151e-05 0.000100525445434684 3.4272982830758e-06
v 1.38475895291925e-05 0.000100728857809511 3.76989996240361e-06
v 1.28986605225171e-05 0.000101001764685401 4.08864442251699e-06
v 1.17494609525094e-05 0.000101254293497072 4.44488854498497e-06
v 1.05690229228272e-05 0.000101457852180483 4.8236475271535e-06
v 1.00837988628987e-05 0.000101681525994523 4.79499674450688e-06
v 9.54404004823063e-06 0.000101856444498222 4.729335969042e-06
v 8.9668695087019e-06 0.000101987967076615 4.65621875359829e-06
v 8.36991425734772e-06 0.000102103840289925 4.50486864996071e-06
v 7.71914785433491e-06 0.000102195168085539 4.36084287727647e-06
v 7.04970740860136e-06 0.000102269385183222 4.21249619366174e-06
v 6.37604704035207e-06 0.000102332541492297 4.06680718009408e-06
v 5.69286244234359e-06 0.000102389427297975 3.94682153281054e-06
v 5.09904068034482e-06 0.000102445085898571 3.81259459512246e-06
v 4.49506844408495e-06 0.000102510664133055 3.67321472529163e-06
v 1.60768505076146e-05 0.000100087226649945 -4.50806643760256e-07
v 1.65282166658916e-05 0.000100080224465372 -1.1397673729344e-06
v 1.69075594588478e-05 0.000100066287147713 -1.91390964007296e-06
v 1.72078265539621e-05 0.000100043413940373 -2.73740725627199e-06
v 1.74744873274504e-05 0.000100008446271662 -3.65356599370164e-06
v 1.75664913061082e-05 9.99615286825461e-05 -4.64658186546247e-06
v 1.75704485315546e-05 9.98993176625024e-05 -5.76010024208463e-06
v 1.76701494215585e-05 9.97990939202802e-05 -7.07279234197923e-06
v 1.79576491596112e-05 9.97505825147853e-05 -8.38127845642757e-06
v 1.75995299445822e-05 9.99599168411906e-05 -8.44637447135628e-06
v 1.62697438190388e-05 0.000100434833570776 -7.79272620968614e-06
v 1.48512925947609e-05 0.000100905670312543 -7.27121888097417e-06
v 1.43841219492386e-05 0.000101206512357736 -6.87004641764715e-06
v 1.37760209296679e-05 0.000101458024981666 -6.40237712814684e-06
v 1.31090335773196e-05 0.000101674744664627 -5.93203761569544e-06
v 3.89157555670772e-06 0.000102587424058325 3.5295645862708e-06
v 4.26463428554654e-06 0.000102654041802374 3.07577119771614e-06
v 4.61299104482133e-06 0.000102733212756081 2.62218582888423e-06
v 1.2432515417587e-05 0.000101878607950845 -5.39537479177274e-06
v 1.16973629852191e-05 0.000102075466130136 -4.85837214161924e-06
v 4.92685877506812e-06 0.000102824350009996 2.17434005599255e-06
v 5.30602218641991e-06 0.000102921387796044 1.68333042411295e-06
v 1.09363589092261e-05 0.000102266193388937 -4.32317067030474e-06
v 1.0157752881753e-05 0.000102452594508009 -3.79781930322416e-06
v 9.35560634009096e-06 0.000102636272533459 -3.30389021264781e-06
v 8.62181562796155e-06 0.000102806859752283 -2.82154902159086e-06
v 7.84078183476665e-06 0.000102988945877569 -2.32743484585863e-06
v 5.62973164797932e-06 0.000103026950526906 1.16506870835459e-06
v 5.92197178479411e-06 0.000103122238842502 6.32756765824281e-07
v 6.1822502424441e-06 0.000103194527654652 9.93623452026298e-08
v 6.37063523420866e-06 0.00010324647460843 -4.25802208171538e-07
v 6.61694172291446e-06 0.000103243518460991 -8.90650847295227e-07
v 6.83211705288163e-06 0.000103221239026351 -1.36338632878868e-06
v 7.00846715613659e-06 0.000103181009887748 -1.83425730478559e-06
v 1.54402405791297e-05 0.000100088643454648 1.44652078794168e-07
v 1.56618069439762e-05 0.000100081653540986 7.66182041386967e-07
v 1.57978220780865e-05 0.000100066171066281 1.37130507912454e-06
v 1.57649819942764e-05 0.000100049672394152 1.93301003067948e-06
v 1.54495754947856e-05 0.000100071902857163 2.47118295111553e-06
v 1.48704293484246e-05 0.000100156788007016 2.92993733359484e-06
v 1.41606510106624e-05 0.000100290175443371 3.37244745833467e-06
v 1.33870064107358e-05 0.000100462727978219 3.79832433918483e-06
v 1.26628803769964e-05 0.000100651760613529 4.14512251362841e-06
v 1.18978184494093e-05 0.000100875326444209 4.47666889142982e-06
v 1.09457445244686e-05 0.000101144584255589 4.82749732311979e-06
v 9.82346712055962e-06 0.000101360677315189 5.21818785069263e-06
v 9.37162666740632e-06 0.000101603082949461 5.229385588097e-06
v 8.86703989145449e-06 0.000101803373323544 5.18061347449249e-06
v 8.31804570311265e-06 0.0001019570031847 5.10913519766412e-06
v 7.73567467024676e-06 0.000102073180557271 5.03362300930465e-06
v 7.11285348907409e-06 0.00010217760960631 4.8868392018869e-06
v 6.47087648345043e-06 0.000102256960574389 4.73873208433128e-06
v 5.81666823993746e-06 0.000102319710518718 4.59194831079463e-06
v 5.15881632308491e-06 0.000102372380160424 4.44503264174089e-06
v 4.58882932059436e-06 0.000102418751857577 4.30284656393313e-06
v 4.00796037058036e-06 0.000102471175873789 4.1604176338566e-06
v 3.42215586702317e-06 0.000102532523394627 4.01209442645947e-06
v 1.51554818387629e-05 0.000100089049871755 -4.67662943255039e-07
v 1.56333445027003e-05 0.000100083278153365 -1.09726864996754e-06
v 1.60254239259011e-05 0.000100072596649158 -1.79072226122296e-06
v 1.63330259756087e-05 0.000100055821797195 -2.53646854741504e-06
v 1.65375100773309e-05 0.000100030596971461 -3.31870006572365e-06
v 1.67018987179493e-05 9.99918971238697e-05 -4.22448601407473e-06
v 1.67809672230278e-05 9.99400063523348e-05 -5.18735538378832e-06
v 1.68394225871386e-05 9.98655820680418e-05 -6.20765027284766e-06
v 1.6861344182255e-05 9.98003503809905e-05 -7.16640906383058e-06
v 1.66781972148821e-05 9.98963056820809e-05 -7.68755907924088e-06
v 1.59792701368393e-05 0.000100184388902284 -7.65993154257519e-06
v 1.50557097710247e-05 0.000100572870541243 -7.46214108199805e-06
v 1.3876882402838e-05 0.000100993258795813 -7.17089990137765e-06
v 2.83349213323097e-06 0.000102605544782893 3.85649477079861e-06
v 1.34917853953167e-05 0.000101290129949402 -6.90162668013151e-06
v 1.30029316958854e-05 0.000101539147703722 -6.52172100430401e-06
v 1.24254468970113e-05 0.000101751228182988 -6.10910251987641e-06
v 1.17937004054924e-05 0.000101941758249285 -5.69299862235015e-06
v 3.21046172246587e-06 0.000102680377919187 3.40013628900497e-06
v 3.56290009883043e-06 0.00010276807148504 2.94934343063478e-06
v 3.88783010636798e-06 0.000102869175152045 2.50368192237851e-06
v 1.11294191209537e-05 0.000102131416993791 -5.20081866321812e-06
v 1.04387283008128e-05 0.000102312013976602 -4.70809664877265e-06
v 4.17788592180146e-06 0.00010298388433588 2.06124476606997e-06
v 4.5173649770412e-06 0.00010311302863174 1.55984202030618e-06
v 9.72731304064357e-06 0.00010248811827902 -4.2177243427218e-06
v 9.00108261357273e-06 0.000102661335369896 -3.72830977926737e-06
v 8.34816066575417e-06 0.000102818814802237 -3.27691577013564e-06
v 7.66862758349563e-06 0.000102985278894267 -2.81650962716612e-06
v 6.94955800370339e-06 0.000103162330543591 -2.34241820100608e-06
v 4.82490657212248e-06 0.000103236108593488 1.04800798668613e-06
v 5.09740206039746e-06 0.000103341628575886 5.26728741959227e-07
v 5.33357340929388e-06 0.000103419184654372 -1.23614521094805e-09
v 5.59302997435371e-06 0.000103438142944887 -4.60337408661603e-07
v 5.8238955976914e-06 0.000103432152094504 -9.24495772395372e-07
v 6.01915501649481e-06 0.000103402827737504 -1.39170525858257e-06
v 6.16733227829518e-06 0.000103353648708338 -1.85948825296753e-06
v 1.44763606585257e-05 0.000100090593469783 9.65839461453984e-08
v 1.46796076333692e-05 0.000100085778919419 6.73863833865725e-07
v 1.47939842948153e-05 0.000100074276623653 1.2549504152367e-06
v 1.47592369968235e-05 0.000100057290476419 1.8104181486941e-06
v 1.45078528541555e-05 0.00010004963451287 2.29609435676122e-06
v 1.40646776051328e-05 0.000100075835249182 2.80111516292475e-06
v 1.34782361062108e-05 0.000100146347980063 3.28243744612829e-06
v 1.28124369884294e-05 0.000100255732171327 3.74730858066855e-06
v 1.21730353706305e-05 0.00010038288209184 4.13853147765092e-06
v 1.15099979594108e-05 0.000100551077276617 4.52139007766403e-06
v 1.08140528603858e-05 0.000100742291090755 4.87643660402485e-06
v 1.00408943251339e-05 0.000100979945819354 5.22603763229238e-06
v 9.07247993382945e-06 0.000101235570830833 5.59798354454775e-06
v 8.6436741835312e-06 0.000101481327865715 5.66128650039799e-06
v 8.17120108396371e-06 0.000101713232137531 5.63294768301169e-06
v 7.64702249912616e-06 0.000101897129723169 5.56557238928893e-06
v 7.08775666673084e-06 0.000102034486362295 5.48731265379193e-06
v 6.52163949984701e-06 0.000102136417001775 5.40175674067529e-06
v 5.90251855269256e-06 0.000102229546119501 5.24799674777625e-06
v 5.2613994738076e-06 0.000102299155134778 5.09300899956251e-06
v 4.61306838915034e-06 0.00010235140962066 4.94500631365291e-06
v 4.05187614503886e-06 0.000102391395556342 4.81484931989281e-06
v 3.48719210699736e-06 0.000102435011601159 4.66598700437836e-06
v 2.91432184607553e-06 0.000102484391894379 4.50998066771481e-06
v 2.34273813811463e-06 0.000102541906714119 4.34878637906241e-06
v 1.42310392221275e-05 0.000100090251659954 -4.61629182771272e-07
v 1.46868211962429e-05 0.000100085132045664 -1.04434973934706e-06
v 1.50936049776078e-05 0.000100075762338675 -1.67617316091496e-06
v 1.54195841350737e-05 0.000100062009018884 -2.35869971501361e-06
v 1.56526732350177e-05 0.000100042891256823 -3.07351587517227e-06
v 1.58101094466959e-05 0.000100015746753802 -3.80043652179225e-06
v 1.59337673149425e-05 9.99742679129079e-05 -4.65355038902811e-06
v 1.59829925341736e-05 9.99206563051967e-05 -5.52659819007767e-06
v 1.59438732813296e-05 9.98645331686575e-05 -6.34160065742718e-06
v 1.57927693342499e-05 9.98690583533216e-05 -6.92412039717635e-06
v 1.53113750925386e-05 0.000100024518343841 -7.18780663372741e-06
v 1.46150628024425e-05 0.000100297166941013 -7.26361280304628e-06
v 1.38259795141818e-05 0.000100622270981113 -7.23703600630938e-06
v 1.29037013063836e-05 0.000101026761482386 -7.1300047127815e-06
v 1.2563970588196e-05 0.000101330881780169 -6.95178634237704e-06
v 1.79590764658233e-06 0.000102611451743433 4.17118417060137e-06
v 2.14829800276775e-06 0.000102693907398246 3.71911648307187e-06
v 1.21615737405578e-05 0.000101602640771276 -6.63107210268544e-06
v 1.16654239979662e-05 0.000101823677991109 -6.25729276328664e-06
v 1.11031046579567e-05 0.000102012709724264 -5.87180431209857e-06
v 1.05160676269455e-05 0.000102181321326229 -5.48932790353188e-06
v 2.50413572377626e-06 0.000102790449622138 3.26572122581186e-06
v 2.83730026728814e-06 0.000102903063893623 2.81450157710107e-06
v 3.14119154857378e-06 0.000103029619492656 2.37221751149341e-06
v 9.88506197635492e-06 0.000102356969345489 -5.02407662081632e-06
v 9.22330759759704e-06 0.000102527327408313 -4.55269774667486e-06
v 3.4308020331648e-06 0.000103161551068323 1.94524610869885e-06
v 3.75783956355081e-06 0.000103313714409956 1.44705323693482e-06
v 8.54387416992859e-06 0.000102692628949256 -4.08775333118648e-06
v 7.93198167939595e-06 0.000102840512523991 -3.67684560987957e-06
v 7.31102417178959e-06 0.000102996960270406 -3.24387002206532e-06
v 6.6682831822632e-06 0.000103162025633244 -2.79996606815764e-06
v 6.0000538209101e-06 0.000103335801978212 -2.3494301874957e-06
v 4.04698574508443e-06 0.00010345620394205 9.32382574544484e-07
v 4.29530112345569e-06 0.000103571010262885 4.13011598254928e-07
v 4.54670794048654e-06 0.000103621495929501 -3.20441040077671e-08
v 5.30699618092428e-06 0.000103520629067565 -1.88106735265416e-06
v 4.79226395099369e-06 0.000103638331729218 -4.92202832959535e-07
v 5.00470295392311e-06 0.000103625209035002 -9.60998889789974e-07
v 5.17575200883063e-06 0.000103584651222358 -1.42756228268045e-06
v 1.35555255704664e-05 0.000100091448986716 8.50081814900942e-08
v 1.3721578669692e-05 0.00010008859255785 6.19724021169869e-07
v 1.38282528201884e-05 0.000100079838897028 1.17302444901688e-06
v 1.38076227655846e-05 0.000100065221530544 1.71826043574037e-06
v 1.36099148652421e-05 0.000100050092998708 2.21121584230093e-06
v 1.32380382167708e-05 0.000100045473022105 2.66200097091738e-06
v 1.27464149885787e-05 0.0001000661125597 3.16676035368562e-06
v 1.21691233551627e-05 0.000100120819482425 3.65807582998948e-06
v 1.16056573897998e-05 0.000100195801019205 4.07439779099738e-06
v 1.10085566616262e-05 0.00010029720347589 4.47988898071106e-06
v 1.03866097436734e-05 0.000100436505898056 4.88142234147056e-06
v 9.74712910119083e-06 0.000100607147061657 5.25837324944538e-06
v 9.09621346215011e-06 0.000100809435534433 5.60042821259407e-06
v 8.29784242799809e-06 0.000101068199978022 5.9597493460019e-06
v 7.91976618558691e-06 0.000101340067305342 6.0503582475008e-06
v 7.47186156376276e-06 0.000101586857849663 6.06501967049634e-06
v 6.97407987067382e-06 0.000101801743065786 6.01464838512089e-06
v 6.4378543013807e-06 0.000101967531569985 5.93703065635275e-06
v 5.893077220922e-06 0.000102089103869059 5.84904822742025e-06
v 5.32418016667899e-06 0.000102180559916075 5.757975155071e-06
v 4.69793472526625e-06 0.000102263904927192 5.59914049742279e-06
v 4.05974900298048e-06 0.00010232294324015 5.44164468471497e-06
v 3.50687603574755e-06 0.000102362294544288 5.30835038397352e-06
v 2.95150341319927e-06 0.000102398690830482 5.1754270080565e-06
v 2.39180367347825e-06 0.000102438787741729 5.01829249480239e-06
v 1.83575270304376e-06 0.000102484359794353 4.85022819433751e-06
v 1.30819256157945e-06 0.000102538891032914 4.66976909738696e-06
v 1.33160221037143e-05 0.000100089912908986 -4.3782426880775e-07
v 1.37610067327007e-05 0.000100086373108311 -9.87883945739962e-07
v 1.41434726530008e-05 0.000100078887178263 -1.56173699522688e-06
v 1.44805731073732e-05 0.000100067015351735 -2.18307258065666e-06
v 1.47419631942213e-05 0.000100051304408762 -2.83715494317934e-06
v 1.4929569212993e-05 0.000100030482114491 -3.49574224606811e-06
v 1.50373900217379e-05 0.000100001111142744 -4.17369892875554e-06
v 1.51011613939471e-05 9.99581481751169e-05 -4.95512040616589e-06
v 1.50646730587582e-05 9.99101631801958e-05 -5.70394657392959e-06
v 1.49461271665121e-05 9.98833027622358e-05 -6.28513359910775e-06
v 1.4573827230701e-05 9.99414872398122e-05 -6.68080383030054e-06
v 1.40123685616793e-05 0.000100107279724274 -6.91208378000336e-06
v 1.33538363838139e-05 0.00010035210915513 -7.04929206748007e-06
v 1.26678261751235e-05 0.000100649197003673 -7.11304331835125e-06
v 7.83433075669807e-07 0.000102607532271695 4.47100392804315e-06
v 1.19163407645927e-05 0.000101012171661735 -7.10671696499928e-06
v 1.16637270123683e-05 0.000101347159529778 -6.98558175195829e-06
v 1.13038862315757e-05 0.000101635242322352 -6.73437542917539e-06
v 1.12916882950644e-06 0.000102696284343817 4.01351753843574e-06
v 1.45892457597335e-06 0.000102798145979133 3.56869590396565e-06
v 1.08730372366797e-05 0.000101874774995762 -6.39862636016934e-06
v 1.03750862584008e-05 0.000102071548136057 -6.03500965135685e-06
v 9.8444131050539e-06 0.000102239212799392 -5.6721688371187e-06
v 9.27581456134164e-06 0.000102395465325024 -5.30501070320457e-06
v 1.79249541637201e-06 0.000102918818536823 3.11833437429328e-06
v 2.10851273627867e-06 0.000103055972809034 2.67463972252462e-06
v 2.4113987340609e-06 0.000103200269416602 2.25310920872451e-06
v 8.66008555637131e-06 0.000102562537242314 -4.85247162492421e-06
v 8.02284415285491e-06 0.000102722871739248 -4.39881197460306e-06
v 2.68862233159019e-06 0.000103357292177964 1.8309331598389e-06
v 2.99509182845353e-06 0.000103536799356186 1.33036056945194e-06
v 7.44661562248991e-06 0.000102862986023813 -4.00616871924645e-06
v 6.86151851321305e-06 0.000103007702344608 -3.6150936929137e-06
v 6.26562589102932e-06 0.000103162507675129 -3.19973554336593e-06
v 5.66221086383988e-06 0.0001033245410534 -2.7774353407852e-06
v 5.06728752353294e-06 0.000103492107772355 -2.35148772730264e-06
v 3.26338390919911e-06 0.000103694559583131 8.16341789221056e-07
v 3.5242049947368e-06 0.00010378014894595 3.75948538022918e-07
v 4.43689482306486e-06 0.000103676017433444 -1.90283832036594e-06
v 3.75867872198355e-06 0.000103830308175939 -6.99739598647035e-08
v 4.3505695963243e-06 0.0001037529993072 -1.450427737104e-06
v 3.98414113697183e-06 0.000103840445293184 -5.3489215983275e-07
v 4.17873786255681e-06 0.000103813340864586 -1.00184488312949e-06
v 1.26418742162658e-05 0.000100090496129128 9.18784567525482e-08
v 1.28053373337197e-05 0.000100089866923247 6.01038941383224e-07
v 1.28949228715689e-05 0.000100084021455052 1.11289016842787e-06
v 1.28900148066739e-05 0.000100072155949046 1.64499722058835e-06
v 1.27301263268154e-05 0.000100056872822919 2.13454559088451e-06
v 1.2420990597574e-05 0.000100042797894231 2.59695226291569e-06
v 1.20035241613654e-05 0.000100036601411896 3.03646331704143e-06
v 1.14926986272489e-05 0.00010004872910689 3.54891965920987e-06
v 1.09818778463274e-05 0.00010007874493078 3.97674033344726e-06
v 1.04384541845645e-05 0.000100131304574791 4.40122217960723e-06
v 9.87739999458203e-06 0.000100207733352458 4.81123947379976e-06
v 9.29507037102855e-06 0.000100322162461269 5.2244970362553e-06
v 8.71973174926532e-06 0.000100459378289416 5.59835934392704e-06
v 8.1313089851904e-06 0.000100635226006941 5.94900448754063e-06
v 7.48956026780667e-06 0.000100873164237926 6.29104601352644e-06
v 7.18311973049125e-06 0.000101172139056163 6.40657803545871e-06
v 6.77009579585359e-06 0.000101441966808181 6.45350309158025e-06
v 6.30357824141711e-06 0.000101671626383424 6.44015873319732e-06
v 5.78726500797514e-06 0.000101868583262438 6.37548355558682e-06
v 5.25864356029138e-06 0.000102013501438121 6.29552474787845e-06
v 4.70580386365159e-06 0.000102124998776206 6.20040462722854e-06
v 4.13813974042653e-06 0.000102207583393039 6.09986252469373e-06
v 3.50400713762023e-06 0.000102281640775238 5.9334826282521e-06
v 2.95058523497198e-06 0.000102325407004934 5.80349317687341e-06
v 2.39879470879091e-06 0.000102361155021907 5.66674724648809e-06
v 1.85742524672312e-06 0.000102393599439868 5.52468208315726e-06
v 1.31058861766665e-06 0.00010243019751691 5.35490866201938e-06
v 7.95294420007606e-07 0.000102471782263512 5.17975157332984e-06
v 2.90031182891818e-07 0.000102525986846772 4.98011237741019e-06
v 1.24196863795623e-05 0.000100087683167272 -4.04157941241858e-07
v 1.28309080197957e-05 0.000100086182470099 -9.24521673752155e-07
v 1.32059372175489e-05 0.000100081227645647 -1.45844000150493e-06
v 1.3531641318006e-05 0.000100072092715744 -2.00990988574413e-06
v 1.38112101361164e-05 0.000100058647347483 -2.61117855139868e-06
v 1.40185403106972e-05 0.000100041693419807 -3.21147860556645e-06
v 1.41555697362485e-05 0.000100018715699681 -3.83481440143101e-06
v 1.42169243730503e-05 9.99878669493135e-05 -4.45942862266934e-06
v 1.42013235363665e-05 9.99450902024879e-05 -5.1714688172309e-06
v 1.41040730127676e-05 9.99096351846258e-05 -5.73706916479103e-06
v 1.38190807990401e-05 9.99102665573315e-05 -6.20059553648994e-06
v 1.33549329078188e-05 9.99897049572762e-05 -6.51781773594382e-06
v 1.2787443018414e-05 0.000100150338412556 -6.76025667761581e-06
v 1.21908274425971e-05 0.000100364859979366 -6.92890170472002e-06
v 1.15719059153419e-05 0.000100636928639643 -7.04293919243695e-06
v -1.96631466484783e-07 0.0001025954940558 4.75212109262312e-06
v 1.09411180846686e-05 0.00010096438452357 -7.08931428381485e-06
v 1.25771433871133e-07 0.000102689400021598 4.2923465413619e-06
v 1.07734847218968e-05 0.000101331498602349 -7.01920853853663e-06
v 1.04566709582037e-05 0.000101642432795191 -6.81901727016251e-06
v 1.00729760966327e-05 0.000101895681794995 -6.53485533582823e-06
v 4.48026374567087e-07 0.000102795416699535 3.84519765976081e-06
v 7.64075111904992e-07 0.000102916184436116 3.41309400092688e-06
v 9.62568384627955e-06 0.000102109241260085 -6.191800697983e-06
v 9.14070852458833e-06 0.000102282595801073 -5.84664210789401e-06
v 8.61743870747954e-06 0.000102439386823835 -5.48845098453372e-06
v 8.06735732289247e-06 0.000102585781738881 -5.12716888726939e-06
v 1.082461169637e-06 0.000103061632498019 2.96887206164198e-06
v 1.38699483614226e-06 0.000103216518425723 2.55192146103979e-06
v 1.67905045402285e-06 0.000103389657445659 2.13422036636263e-06
v 7.46299391945082e-06 0.00010274597019848 -4.67755100358619e-06
v 6.90923048298263e-06 0.000102880914197117 -4.29979123771791e-06
v 1.95316214087905e-06 0.000103571091336934 1.71816801789352e-06
v 2.24053603297395e-06 0.000103778457784294 1.21133308505383e-06
v 6.34943833664263e-06 0.00010301843960501 -3.92022195466042e-06
v 5.79256631484586e-06 0.000103158741537524 -3.54494752970668e-06
v 5.22441425435042e-06 0.000103311104734114 -3.14490658386946e-06
v 4.6759047272836e-06 0.000103465668460648 -2.75700342107825e-06
v 4.12576308797012e-06 0.000103632546266213 -2.35309200779005e-06
v 2.50264368016683e-06 0.000103909620723296 7.76295652471169e-07
v 2.74466667453026e-06 0.000103999974073245 3.2967604067195e-07
v 3.56860665543091e-06 0.000103813353983626 -1.92759912769607e-06
v 3.51516523834017e-06 0.000103908435272935 -1.48070124479505e-06
v 2.96870156379064e-06 0.000104041011451806 -1.17877518894743e-07
v 3.36648663733111e-06 0.000103987083394059 -1.03334400571923e-06
v 3.17741628712468e-06 0.000104035845141065 -5.87780887082097e-07
v 1.1560716992237e-05 0.000100083630800921 -3.69981611326296e-07
v 1.17480284684845e-05 0.000100088182874126 1.08960779258251e-07
v 1.19002885226289e-05 0.000100089683934713 5.90306358254803e-07
v 1.19927756415574e-05 0.000100086435015175 1.08123357207407e-06
v 1.19954346324523e-05 0.000100077774195858 1.57836087253687e-06
v 1.18700741367335e-05 0.000100064488769913 2.06462877258086e-06
v 1.16118330171198e-05 0.00010004893391607 2.52663320202609e-06
v 1.12531390823584e-05 0.000100034268856103 2.97358253734459e-06
v 1.08154849418779e-05 0.000100023990877468 3.42210851626349e-06
v 1.03323819666419e-05 0.000100022395428373 3.86801830000874e-06
v 9.8272036439378e-06 0.000100035540089151 4.29983238095028e-06
v 9.30460930607112e-06 0.000100067161640876 4.72316769886343e-06
v 8.77037586732495e-06 0.000100122420468197 5.13785458762794e-06
v 8.23231278151946e-06 0.000100203229477099 5.5390894490027e-06
v 7.6981981782809e-06 0.000100313972236211 5.91498896418426e-06
v 7.17483218601683e-06 0.000100459369148562 6.26004752828865e-06
v 6.67676833986218e-06 0.000100665355204335 6.5696567978266e-06
v 6.44264851892447e-06 0.000100985941718621 6.71678938444849e-06
v 6.06588527450509e-06 0.000101265170519828 6.80287742837145e-06
v 5.62523946192194e-06 0.000101517733345769 6.82264769848293e-06
v 5.13908541212921e-06 0.00010173242632822 6.79171991483732e-06
v 4.62278207047847e-06 0.000101905884588786 6.72666977595201e-06
v 4.08706765496075e-06 0.000102040530168476 6.63974369008853e-06
v 3.53461304928185e-06 0.000102143397361509 6.53610880544339e-06
v 2.96190880738259e-06 0.000102220941713014 6.41734585090109e-06
v 2.3888911256723e-06 0.00010227689251853 6.28843760956202e-06
v 1.83543114618232e-06 0.000102316732690202 6.15420885553021e-06
v 1.29550661339011e-06 0.000102347900620118 6.01168519427552e-06
v 7.67882501458557e-07 0.000102376781200107 5.85584472831387e-06
v 2.56220176619453e-07 0.000102408782253971 5.68381406990392e-06
v -2.33869230616077e-07 0.00010244944721596 5.49253977422385e-06
v -6.99406288961388e-07 0.000102503524910938 5.27489583397461e-06
v -1.11874360404232e-06 0.000102577684574278 5.00348727367801e-06
v 1.19101105337008e-05 0.000100084881166648 -8.57418147654055e-07
v 1.22606378136853e-05 0.000100082730386929 -1.34631673837499e-06
v 1.25849148261739e-05 0.000100076319613384 -1.85442405328163e-06
v 1.28672866426097e-05 0.000100065683959566 -2.38838489316059e-06
v 1.30947303754924e-05 0.00010005137280157 -2.94535040750875e-06
v 1.32572860469516e-05 0.000100032568592192 -3.52009061544611e-06
v 1.33477212990958e-05 0.000100007853388207 -4.10684964968155e-06
v 1.33570832722204e-05 9.99752341410271e-05 -4.69774332433558e-06
v 1.32753956880488e-05 9.99385882158819e-05 -5.26130157809369e-06
v 1.30503627234684e-05 9.99125593647688e-05 -5.75043735335573e-06
v 1.26608891162759e-05 9.99333574065462e-05 -6.13294669699736e-06
v 1.21691715868942e-05 0.000100018226587813 -6.43136130921422e-06
v 1.16295021119568e-05 0.000100162283469914 -6.67240240186596e-06
v 1.10731651272873e-05 0.000100358508590184 -6.86129522902575e-06
v 1.05227646190145e-05 0.00010059953054534 -6.99417256702265e-06
v 1.0011505681126e-05 0.0001008907944332 -7.06457124565392e-06
v -8.50831982461416e-07 0.00010267395391557 4.54913422575987e-06
v 9.90117894268725e-06 0.000101278256286702 -7.04638621761356e-06
v -5.49686029147091e-07 0.000102779274777801 4.11315785780846e-06
v 9.6203790922754e-06 0.000101607804658276 -6.89641900511139e-06
v 9.27271835989621e-06 0.000101887100132425 -6.64894075946506e-06
v 8.86931398188819e-06 0.000102114877179552 -6.34455203909078e-06
v -2.42508235613252e-07 0.000102901296826722 3.6847266275277e-06
v 6.52699616038489e-08 0.00010304376931444 3.26097408845636e-06
v 8.421204070467e-06 0.000102303279079715 -6.01247629282319e-06
v 7.93895392507982e-06 0.000102465714335023 -5.66707329296215e-06
v 7.42848824187484e-06 0.000102613809397944 -5.3099070947561e-06
v 6.89028030098918e-06 0.000102755646726918 -4.93791022004008e-06
v 3.69288625041364e-07 0.000103206611559062 2.84355014797677e-06
v 6.6607763640505e-07 0.000103389444071996 2.43253565469742e-06
v 9.53990779328825e-07 0.000103590596151059 2.02232226648883e-06
v 6.34174886707126e-06 0.000102891721631218 -4.56055601410518e-06
v 5.79928348298469e-06 0.00010302343658797 -4.19094792361806e-06
v 1.23366537816841e-06 0.000103803005395266 1.60198541957286e-06
v 1.49714629383314e-06 0.000103993022902621 1.16714786353462e-06
v 5.25981445837486e-06 0.000103156229651784 -3.82448335120273e-06
v 4.72434926305998e-06 0.000103293792579661 -3.45803351953622e-06
v 4.19558311192512e-06 0.000103438360990736 -3.090646541225e-06
v 3.68065198105807e-06 0.000103590711683966 -2.72379832508201e-06
v 3.18379855356717e-06 0.000103752091392878 -2.35307036159879e-06
v 2.72291251977193e-06 0.000103922960887273 -1.9617193010136e-06
v 1.7384262668119e-06 0.000104135736293652 7.24588665863754e-07
v 1.96496648211643e-06 0.000104220380681002 2.73220291798847e-07
v 2.6846167327251e-06 0.000104039908928562 -1.52019462622547e-06
v 2.55171468928212e-06 0.000104140962010984 -1.08216567582456e-06
v 2.17848987485832e-06 0.000104244746029741 -1.83870491365056e-07
v 2.37609717783124e-06 0.000104214081823584 -6.37912919159048e-07
v 1.0950253253947e-05 0.000100087147240121 -6.15832617979399e-07
v 1.08458847832413e-05 0.000100089257652945 -4.97230200861348e-09
v 1.09832172724305e-05 0.000100090424574669 4.7724300812007e-07
v 1.10830276515537e-05 0.000100088416166222 9.63006662168889e-07
v 1.1108342363393e-05 0.000100082012673603 1.44820910548452e-06
v 1.10173927670391e-05 0.000100071103760316 1.95029165200529e-06
v 1.08052649676779e-05 0.000100057564380234 2.41160131686106e-06
v 1.04979202487735e-05 0.000100041391791976 2.85944603811869e-06
v 1.01251124375141e-05 0.000100023758757195 3.29495962495128e-06
v 9.66056343527059e-06 0.000100005258849249 3.81094786918118e-06
v 9.18436140782399e-06 9.99970947779635e-05 4.23912401534806e-06
v 8.69009315470893e-06 9.99998665342569e-05 4.66778060737671e-06
v 8.18656143202227e-06 0.00010002001877954 5.0890502455915e-06
v 7.66763791780114e-06 0.000100068455336449 5.52319113164395e-06
v 7.15280200451538e-06 0.000100144215690916 5.92350586198113e-06
v 6.64184109516275e-06 0.000100261831875155 6.30497809865683e-06
v 6.14434861749685e-06 0.000100426951495281 6.64728333403535e-06
v 5.71320919966564e-06 0.000100720580966896 6.94226919712584e-06
v 5.37085866297803e-06 0.00010101338891253 7.09330255168951e-06
v 4.95743850688072e-06 0.000101286768995067 7.17123721475897e-06
v 4.50096384007777e-06 0.00010152719467204 7.18738734731432e-06
v 3.99422998110444e-06 0.000101742206374709 7.15101550445e-06
v 3.47776023022348e-06 0.000101905957443719 7.08887945800474e-06
v 2.94456609681561e-06 0.000102036252240928 6.9995410059911e-06
v 2.40673969715181e-06 0.000102134838878743 6.89180549292937e-06
v 1.78834394164804e-06 0.000102221912603566 6.7252963508305e-06
v 1.23432473516915e-06 0.000102268172804549 6.60273502369165e-06
v 6.9360900519032e-07 0.000102301662977459 6.46364456134329e-06
v 1.72587193472045e-07 0.000102328106357237 6.31170538286052e-06
v -3.46469459650921e-07 0.000102355827300572 6.12749764808242e-06
v -8.32778559929523e-07 0.000102387028465279 5.93714869220426e-06
v -1.29580593834319e-06 0.000102430694862635 5.71448974465611e-06
v -1.71796017732882e-06 0.000102491303045685 5.45174638000192e-06
v -1.81222894735355e-06 0.000102615347178764 4.91333983792496e-06
v 1.1278890922794e-05 0.000100085630447108 -1.09457099570034e-06
v 1.16028973534092e-05 0.000100081027679227 -1.58198213521367e-06
v 1.18987015820931e-05 0.000100072652792437 -2.0797634748224e-06
v 1.2150264541622e-05 0.000100060520690173 -2.62140734432275e-06
v 1.23406905493841e-05 0.000100045396047414 -3.15725022018963e-06
v 1.24646135825542e-05 0.000100024998277843 -3.71024871365987e-06
v 1.25138238443863e-05 9.99978176495121e-05 -4.26179892558498e-06
v 1.24489170041852e-05 9.99601987337289e-05 -4.89626942321141e-06
v 1.22606904940872e-05 9.99300180401257e-05 -5.38572523109319e-06
v 1.1929399560237e-05 9.99209975487422e-05 -5.80179578588035e-06
v 1.14955147148951e-05 9.99602956005298e-05 -6.14064287414693e-06
v 1.09918284722207e-05 0.000100062654014762 -6.44324565815466e-06
v 1.04693262936409e-05 0.000100218035660548 -6.6803838790702e-06
v 9.04808605934233e-06 0.000101117985247983 -7.04360992334969e-06
v 9.93950835593345e-06 0.00010043224127488 -6.86836449616713e-06
v 9.4276210207539e-06 0.000100697856284541 -6.98878622589459e-06
v -1.54181858438682e-06 0.000102720836334961 4.47081774254858e-06
v 8.80117339082137e-06 0.000101480673233984 -6.9650250345602e-06
v -1.24960654634199e-06 0.000102841753180426 4.03617482905315e-06
v 8.47909077894165e-06 0.000101795440184982 -6.77581089909577e-06
v 8.11210688597746e-06 0.000102054654374269 -6.51528529948833e-06
v 7.69258236914436e-06 0.000102277236333316 -6.19715803104684e-06
v -9.49846951734109e-07 0.000102980378052708 3.61428965913967e-06
v -6.48599821790656e-07 0.000103149479117576 3.17935618946773e-06
v 7.24739123720594e-06 0.000102455059417644 -5.87226359255203e-06
v 6.77579128499661e-06 0.000102611939873174 -5.52914523374468e-06
v 6.28826632323956e-06 0.00010275414576907 -5.17717342974365e-06
v 5.73135295241015e-06 0.000102909181884355 -4.74139866367181e-06
v -3.5417644581273e-07 0.000103332191347405 2.77198630125994e-06
v -6.26595610971049e-08 0.000103539213682847 2.36745728412328e-06
v 2.2404742873194e-07 0.000103762295748956 1.96999664340341e-06
v 5.20336222314937e-06 0.00010303525976396 -4.38359646442009e-06
v 4.67688654939858e-06 0.000103162160758493 -4.02103569871896e-06
v 5.11601074066265e-07 0.000104041270701966 1.49144275895524e-06
v 7.46804229065635e-07 0.000104237451188562 1.06482755307711e-06
v 4.15703447275022e-06 0.000103292070501642 -3.66121622749239e-06
v 3.63216541354747e-06 0.000103435087647394 -3.28112578403708e-06
v 3.12443645294973e-06 0.000103581420548958 -2.91964412999529e-06
v 2.63132798595075e-06 0.000103740618380052 -2.54963437478665e-06
v 2.16626449332828e-06 0.000103909621158535 -2.17272327231118e-06
v 1.85868053290012e-06 0.000104103360693283 -1.67604755591616e-06
v 9.66692012944563e-07 0.000104373776914315 6.1226898789542e-07
v 1.18099249372731e-06 0.000104435741963493 1.51886677846988e-07
v 1.7341842522423e-06 0.000104242265822335 -1.23322777358143e-06
v 1.56828957280178e-06 0.000104355875012595 -7.85627412551537e-07
v 1.38468260439749e-06 0.000104426148678457 -3.32112098241124e-07
v 1.03071816042338e-05 0.000100089171731292 -8.21503051221007e-07
v 1.01762165396797e-05 0.000100091170707145 -2.32920453153435e-07
v 1.00851263555962e-05 0.000100091949063646 3.53890945576224e-07
v 1.01765042355067e-05 0.000100090246537929 8.36217042547215e-07
v 1.02230188897034e-05 0.000100085158159226 1.31621851638566e-06
v 1.01602490603909e-05 0.000100076388139837 1.81194351651509e-06
v 9.99469009324716e-06 0.000100064914003093 2.29353773375998e-06
v 9.72849998625226e-06 0.000100050825000887 2.73916821030283e-06
v 9.40314723773093e-06 0.00010003264942114 3.17475845174254e-06
v 8.97518580700814e-06 0.000100009115803093 3.67922179480378e-06
v 8.52075960502909e-06 9.9987828982587e-05 4.18645281390351e-06
v 8.05008018112648e-06 9.99744164866896e-05 4.60945106083087e-06
v 7.57105503647462e-06 9.99696165347613e-05 5.03222729883582e-06
v 7.07181679860314e-06 9.99836403813431e-05 5.4681012359372e-06
v 6.57189346024378e-06 0.000100027956705481 5.89929267416182e-06
v 6.07146512606951e-06 0.000100106658585287 6.29945102989373e-06
v 5.57855708367167e-06 0.000100234319779642 6.6735892980048e-06
v 5.13642118499436e-06 0.000100473254818675 7.03222111373237e-06
v 4.67110266282344e-06 0.000100746462753821 7.30319417493422e-06
v 4.27844777162705e-06 0.000101022849431657 7.45104625262273e-06
v 3.84546592425335e-06 0.000101283706799336 7.52584020465509e-06
v 3.35950004863359e-06 0.000101524515326789 7.54188429266233e-06
v 2.85141334029805e-06 0.000101730265146308 7.50735851322902e-06
v 2.33430688298524e-06 0.000101888695094939 7.44682296026778e-06
v 1.81413666202422e-06 0.00010201591536732 7.3540294875346e-06
v 1.20744753643761e-06 0.000102127797237138 7.21231287984618e-06
v 6.11886487934733e-07 0.000102205713968859 7.03874877562363e-06
v 7.05643972313931e-08 0.000102244741538331 6.91133070893387e-06
v -4.48836354755339e-07 0.000102272851799026 6.76188803679198e-06
v -9.6620869100523e-07 0.000102297029270622 6.58473812209004e-06
v -1.45705345262918e-06 0.000102323688557621 6.37673393778263e-06
v -1.91819598942107e-06 0.000102356822872139 6.1565116972479e-06
v -2.5160408233976e-06 0.00010264388043658 4.84511163356828e-06
v -2.34118120043365e-06 0.000102406194327519 5.89279790365739e-06
v -2.50939599567981e-06 0.000102514800391271 5.38532391932883e-06
v 1.06167469666094e-05 0.000100085546528536 -1.29689504429832e-06
v 1.09204636908448e-05 0.000100078801878513 -1.7748817976589e-06
v 1.11858608750084e-05 0.000100068676415058 -2.28696062513967e-06
v 1.1409507790374e-05 0.000100055956478806 -2.81265889018089e-06
v 1.15614185292313e-05 0.000100039447293874 -3.33455003299061e-06
v 1.16486161014872e-05 0.000100016576835018 -3.86297335707712e-06
v 1.16081605913782e-05 9.9983641163332e-05 -4.47411563000222e-06
v 1.14703062518425e-05 9.99488647731249e-05 -5.05752607729226e-06
v 1.11824278806695e-05 9.99277629538617e-05 -5.48694806570949e-06
v 1.07978998227895e-05 9.99353668961772e-05 -5.85535189617002e-06
v 1.03332768069828e-05 9.99944774724632e-05 -6.18652986678274e-06
v 9.83695068907954e-06 0.000100116129396862 -6.47721978575982e-06
v 9.32689944566018e-06 0.000100292948797562 -6.70414745125763e-06
v 7.99672896843085e-06 0.000101306955700751 -6.99290343572499e-06
v 8.40623553188742e-06 0.000100913187729525 -6.99972331672504e-06
v 8.82298242930275e-06 0.000100532304732385 -6.87316163756837e-06
v -2.2493941628988e-06 0.000102761974925254 4.40248339970063e-06
v 7.6894178125291e-06 0.000101650273754276 -6.87162580866605e-06
v -1.96048609202887e-06 0.000102896598069285 3.9730084895597e-06
v 7.34675348389885e-06 0.000101946257969008 -6.66014508694282e-06
v 6.95334460017593e-06 0.00010220087545586 -6.38018424417335e-06
v 6.53483343770862e-06 0.000102412012446661 -6.06247285293307e-06
v -1.6714386928362e-06 0.000103059051920689 3.53521717816225e-06
v -1.37429893239617e-06 0.0001032434455964 3.10823484690377e-06
v 6.09399035632741e-06 0.000102583667564623 -5.73863111653641e-06
v 5.64206107663179e-06 0.000102735609628237 -5.39771382780844e-06
v 5.11217902120805e-06 0.000102894386737264 -4.98315948661866e-06
v 4.58114519047996e-06 0.000103040183929036 -4.55273812189592e-06
v -1.08894756465998e-06 0.000103444664934212 2.70426155257485e-06
v -7.99979396196561e-07 0.000103667589087422 2.30791842335391e-06
v -5.27714558210757e-07 0.000103959889784784 1.84001226165521e-06
v 4.06773770760359e-06 0.000103159766717457 -4.1996957985551e-06
v 3.56220230052144e-06 0.000103281783860845 -3.84245411364386e-06
v -2.50696785947738e-07 0.000104243857757784 1.36853570093145e-06
v -3.30203653669911e-08 0.000104441191107269 9.33246518853116e-07
v 3.04777532644141e-06 0.000103414620174979 -3.4696259279347e-06
v 2.54439440996581e-06 0.00010355804252362 -3.09129922574369e-06
v 2.05385468552488e-06 0.000103708026783103 -2.72664559923301e-06
v 1.58712293187397e-06 0.000103872656751185 -2.35149138871103e-06
v 1.23906648667483e-06 0.000104077102522683 -1.87881966146571e-06
v 9.25215828533165e-07 0.000104275728883316 -1.40084856818183e-06
v 1.81349933230632e-07 0.000104562266630951 4.72130527851615e-07
v 3.82925826026647e-07 0.000104596813889818 -1.83575678726985e-08
v 7.55326531249806e-07 0.000104429584704714 -9.58073601671844e-07
v 5.79216328265449e-07 0.000104543243307712 -5.03667783895529e-07
v 9.64301349097415e-06 0.000100089579786793 -1.00512040896252e-06
v 9.50106843254765e-06 0.000100092323880187 -4.35946719807952e-07
v 9.38753720799999e-06 0.000100093153937947 1.42281281416706e-07
v 9.2884607176903e-06 0.000100091782078712 7.07358239942722e-07
v 9.33993102711525e-06 0.000100087636572696 1.18353257290936e-06
v 9.29630838822449e-06 0.000100080483541281 1.67220958182187e-06
v 9.16652244539273e-06 0.000100070864006415 2.15450048458641e-06
v 8.95564348958673e-06 0.000100058515466707 2.61692259980059e-06
v 8.66547501199499e-06 0.000100042313828523 3.05226499846504e-06
v 8.2656688595738e-06 0.000100019812238428 3.54885233946816e-06
v 7.83991435795997e-06 9.99955162596761e-05 4.05340314884409e-06
v 7.39781044564226e-06 9.99712553891085e-05 4.55507148037797e-06
v 6.93608440550653e-06 9.99537437906257e-05 4.97409213801723e-06
v 6.44930766325799e-06 9.99440578969912e-05 5.40370706477903e-06
v 5.96184831427432e-06 9.99549176441784e-05 5.8380467866458e-06
v 5.48073011983535e-06 0.000100000040009255 6.26323579669579e-06
v 4.99209442036362e-06 0.000100084967513934 6.65606116405214e-06
v 4.548204391448e-06 0.000100263921574636 7.05938428335456e-06
v 4.08577771788472e-06 0.000100498504062098 7.39789411655695e-06
v 3.59460058712161e-06 0.00010075503489659 7.65231298415516e-06
v 3.17631157595812e-06 0.000101017389208132 7.79579312291852e-06
v 2.70509025518194e-06 0.00010127003065994 7.8759077002896e-06
v 2.21109353965509e-06 0.000101502437507811 7.8930587060036e-06
v 1.70936629487191e-06 0.000101701585334231 7.85866962899928e-06
v 1.19986859752134e-06 0.000101857836973502 7.79505431673353e-06
v 6.00013415064152e-07 0.000101998878829131 7.68450583343559e-06
v 4.93121128047629e-09 0.000102103137312266 7.5315571323347e-06
v -5.6735848512825e-07 0.000102173231253761 7.34653143184944e-06
v -1.09064239058928e-06 0.000102206311463492 7.20648115461381e-06
v -1.61085696435112e-06 0.000102229766386197 7.04129847140382e-06
v -2.10349233893013e-06 0.000102252194114585 6.83743301600481e-06
v -2.55710352241669e-06 0.000102280966908265 6.59533202304485e-06
v -2.9815180214889e-06 0.000102319478229219 6.33467286922654e-06
v -3.22833902947242e-06 0.000102664505727919 4.78217131002615e-06
v -3.27157623954515e-06 0.00010252969333821 5.31677010679386e-06
v -3.19148811483376e-06 0.00010241194748584 5.85081006766997e-06
v 9.94063709049442e-06 0.000100084396207898 -1.47111475157224e-06
v 1.02085619462689e-05 0.000100076171758969 -1.96109400196119e-06
v 1.04508322502973e-05 0.000100065324842491 -2.46513857167105e-06
v 1.06514591156942e-05 0.000100051342375072 -2.97541606822337e-06
v 1.07695434016671e-05 0.000100032354393257 -3.48401967428934e-06
v 1.07541276145252e-05 0.000100004400089234 -4.07607822605981e-06
v 1.06513342207913e-05 9.99721673606649e-05 -4.65728101380102e-06
v 1.04355060595411e-05 9.99408818958318e-05 -5.19256043054686e-06
v 1.00867341715734e-05 9.99300480937039e-05 -5.57819301002023e-06
v 9.65321832884648e-06 9.99549647568357e-05 -5.92473389768395e-06
v 9.18359033127636e-06 0.00010003540843107 -6.24168150763525e-06
v 8.70087742316303e-06 0.000100180718585315 -6.51702238533987e-06
v 8.20618509947263e-06 0.00010038280345341 -6.72386641678015e-06
v 6.91516828221832e-06 0.000101470317587936 -6.92469786748739e-06
v 7.34866297231349e-06 0.000101098438865895 -6.98086604453976e-06
v 7.77536342832125e-06 0.000100717499198547 -6.91155216416278e-06
v -2.96102009588356e-06 0.000102793372033914 4.3416459220464e-06
v 6.58190189843946e-06 0.000101795674017923 -6.77203352109699e-06
v -2.69257009535419e-06 0.000102946013083111 3.8973768519001e-06
v 6.20183302364657e-06 0.000102081103679447 -6.5390114636733e-06
v 5.80414845213458e-06 0.000102323828207579 -6.25061276566543e-06
v 5.39661052821233e-06 0.000102525661554881 -5.93190142489925e-06
v -2.40646384974879e-06 0.000103120554022503 3.46105746211282e-06
v -2.10876374635049e-06 0.000103313866134272 3.04048017641887e-06
v 4.96957706695059e-06 0.000102692678450581 -5.60550128390858e-06
v 4.45982819373609e-06 0.00010286079350046 -5.209432284429e-06
v 3.94797478214349e-06 0.000103011382467774 -4.78900838724941e-06
v 3.44232824368455e-06 0.000103149383620035 -4.35974986788814e-06
v -1.82632542309549e-06 0.000103523989901249 2.63785934803002e-06
v -1.57092823811779e-06 0.000103798305941179 2.16436692517847e-06
v -1.3058340769518e-06 0.000104080654119466 1.68687185178567e-06
v 2.94634140006599e-06 0.00010326294987419 -4.00731922381279e-06
v 2.43837543721991e-06 0.000103383438251405 -3.64290387136713e-06
v -1.03134486970448e-06 0.000104336862890461 1.203054007846e-06
v -8.30869832059921e-07 0.000104511143973153 7.59905642561029e-07
v 1.94174095375412e-06 0.000103514418558608 -3.26723307658271e-06
v 1.46422999494448e-06 0.000103657271398712 -2.88775687495279e-06
v 9.95601907326707e-07 0.00010380828264836 -2.51768493151541e-06
v 6.2317044321157e-07 0.000104005102758677 -2.06335791265986e-06
v 2.80346671983101e-07 0.000104211355224655 -1.59786775838473e-06
v -4.55324162762582e-08 0.000104404636205327 -1.13580168687436e-06
v -6.42646334765167e-07 0.000104614476346491 2.80919635425165e-07
v -4.41237139156911e-07 0.000104626171706425 -2.11109309646451e-07
v -2.31607212710274e-07 0.000104548104634328 -6.89845768351096e-07
v 8.96242955700536e-06 0.000100088937489191 -1.17381371931143e-06
v 8.82358572082671e-06 0.000100092364547858 -6.18488504826041e-07
v 8.69968364950081e-06 0.000100093611404957 -5.53891926220258e-08
v 8.58298708691599e-06 0.000100092734691777 5.05554606848918e-07
v 8.45982727375137e-06 0.000100089382078445 1.05448439066631e-06
v 8.43536823936058e-06 0.000100083760051549 1.53794923089724e-06
v 8.33384579378879e-06 0.000100075706402429 2.01336264502842e-06
v 8.15566522920673e-06 0.000100064807269767 2.47553026706808e-06
v 7.91673347007168e-06 0.000100049799580812 2.92432292563103e-06
v 7.54788805607975e-06 0.000100029393474268 3.41933345172267e-06
v 7.14894151598897e-06 0.000100006842928739 3.91690237604352e-06
v 6.72702029931102e-06 9.99810429174949e-05 4.41638073553722e-06
v 6.2869443535737e-06 9.99540016724162e-05 4.91669562970805e-06
v 5.81412564397635e-06 9.99337876887494e-05 5.34017265028042e-06
v 5.33722430642374e-06 9.99219209222266e-05 5.76625636238058e-06
v 4.86055014707599e-06 9.99321309534402e-05 6.19097717398512e-06
v 4.38904137209661e-06 9.99800080963668e-05 6.60635074235033e-06
v 3.95372028081244e-06 0.000100102134542539 7.04059051026368e-06
v 3.49706239876789e-06 0.000100283446927528 7.42746056702326e-06
v 2.49440469732948e-06 0.000100749325743677 7.99184254233549e-06
v 3.01189493393528e-06 0.000100506799854822 7.74710868663276e-06
v 2.03627585790082e-06 0.000101000376737164 8.13852349893174e-06
v 1.55619563403245e-06 0.000101242481848719 8.21816849904285e-06
v 1.06256643504913e-06 0.000101463631365335 8.23821927866357e-06
v 5.67416571667597e-07 0.0001016580270113 8.20421880105458e-06
v -2.20603051763145e-08 0.00010183305137886 8.12681734601847e-06
v -6.13633771819892e-07 0.000101966692163495 8.00495673535614e-06
v -1.1939180363126e-06 0.000102061656964999 7.84346510447858e-06
v -1.75110286347324e-06 0.000102124220622813 7.64466055522807e-06
v -2.27348158762204e-06 0.000102150992248934 7.48948954835304e-06
v -2.76656403987673e-06 0.000102171583087919 7.29698423996756e-06
v -3.22348553933131e-06 0.000102194821442306 7.061627627344e-06
v -3.63887887712855e-06 0.000102228844315107 6.78063217932991e-06
v -3.86789047138222e-06 0.000102308491660328 6.30940219645935e-06
v -3.94907848597324e-06 0.0001026757858984 4.71892827431606e-06
v -4.01655930204488e-06 0.000102535540663848 5.24973325276501e-06
v -3.99160147667362e-06 0.000102411947019555 5.78828831741783e-06
v 9.23114497922707e-06 0.000100082927941348 -1.64710623754198e-06
v 9.48517232059216e-06 0.000100074171762514 -2.12677155799173e-06
v 9.70746861145721e-06 0.000100062065780226 -2.61642632567678e-06
v 9.87757522505891e-06 0.000100045218719355 -3.11679076149238e-06
v 9.89659364467719e-06 0.000100021353634245 -3.6974782913537e-06
v 9.82980026882688e-06 9.99936961865939e-05 -4.26966436992171e-06
v 9.65595611090287e-06 9.99618561818856e-05 -4.81326273293338e-06
v 9.36786108521246e-06 9.99356203558511e-05 -5.30934580992168e-06
v 8.96462196765697e-06 9.99371578083382e-05 -5.6686275103711e-06
v 8.51962070844129e-06 9.99808581162814e-05 -5.99616505104778e-06
v 8.05263611324197e-06 0.000100082652797578 -6.29157395867685e-06
v 7.57939981367921e-06 0.00010025170553311 -6.54355611507435e-06
v 7.15252830654205e-06 0.000100539612004935 -6.78553649699441e-06
v 5.82140303479811e-06 0.000101613643365121 -6.84119803942598e-06
v 6.27651955376567e-06 0.00010125862869372 -6.93789883053075e-06
v 6.71868280958657e-06 0.000100888142555217 -6.92210391831539e-06
v -3.69993031930373e-06 0.000102817339509548 4.26504828219925e-06
v 5.45037770129463e-06 0.00010192646618474 -6.66029684045191e-06
v -3.42953146112098e-06 0.000102977511648505 3.82294410458169e-06
v 5.06653029418616e-06 0.000102197172335828 -6.41309016075373e-06
v 4.67335732798836e-06 0.000102426424046881 -6.12166140620268e-06
v 4.27774280740256e-06 0.000102621086480069 -5.8006118704391e-06
v -3.14423179861988e-06 0.000103156727223281 3.39259733496853e-06
v -2.85065679889367e-06 0.000103354256600913 2.97325793792521e-06
v 3.79116579023447e-06 0.000102805708272861 -5.41812476304941e-06
v 3.29815685072314e-06 0.000102964525398554 -5.01280528955485e-06
v 2.80445550053623e-06 0.000103105565436237 -4.59121996871252e-06
v 2.31286322477064e-06 0.000103236805644973 -4.15902646932857e-06
v -2.60218807032318e-06 0.000103604339737583 2.48780990170158e-06
v -2.34858767205391e-06 0.000103862920963997 2.00473164698339e-06
v -2.09010793006395e-06 0.000104111782914551 1.51856003978222e-06
v 1.81383815661585e-06 0.00010334562207059 -3.79921303347761e-06
v 1.32454804531516e-06 0.000103460652121429 -3.43174670703755e-06
v -1.82566631341013e-06 0.000104324637064035 1.02321895086313e-06
v -1.64706038925181e-06 0.000104454804115526 5.61697767328982e-07
v 8.48762595495229e-07 0.00010358590963233 -3.05738708759539e-06
v 3.92599785851743e-07 0.000103724182732664 -2.67628663881045e-06
v 1.31303686132416e-08 0.00010390186780254 -2.22979493060667e-06
v -3.47498992983301e-07 0.000104089825958609 -1.77577012567224e-06
v -6.97281358209128e-07 0.000104272937123251 -1.32060942218681e-06
v -1.03791961047569e-06 0.000104416123500767 -8.48106557612719e-07
v -1.4548254489796e-06 0.000104517015320528 8.85771475937868e-08
v -1.2514739926183e-06 0.000104503162495706 -3.85140900602349e-07
v 8.27298930134255e-06 0.000100088238971762 -1.33315831395721e-06
v 8.11226247117992e-06 0.000100092176266585 -7.99047865547731e-07
v 7.98790993699493e-06 0.000100093675146485 -2.43166426586892e-07
v 7.86378377701497e-06 0.000100093348278432 3.18643735820928e-07
v 7.72726302387299e-06 0.000100091070821114 8.68757955658315e-07
v 7.59703020639315e-06 0.000100086277318007 1.39576005669954e-06
v 7.51925131847198e-06 0.000100079094409863 1.87011226454153e-06
v 7.36966268900587e-06 0.000100069174929174 2.33855760721385e-06
v 7.15884013096535e-06 0.000100055497107144 2.79213447927414e-06
v 6.7927064997982e-06 0.000100037537535013 3.27124011701894e-06
v 6.42006434173161e-06 0.000100016770819155 3.77255201135886e-06
v 6.01836663128543e-06 9.99925326203181e-05 4.27922236928913e-06
v 5.59548627866021e-06 9.99651589416182e-05 4.77935148695009e-06
v 5.18813526348226e-06 9.99365622617737e-05 5.27026389958413e-06
v 4.72282027259008e-06 9.99145201234796e-05 5.69008895474482e-06
v 4.25102090865077e-06 9.99021297245169e-05 6.11553681885887e-06
v 3.77825115424715e-06 9.99150103777188e-05 6.53469249329622e-06
v 3.33152376733653e-06 9.99787250183273e-05 6.97773100153634e-06
v 2.88163276402755e-06 0.000100104906897256 7.40388597878839e-06
v 1.37557778045903e-06 0.000100731249847966 8.32150459365256e-06
v 2.40232915782546e-06 0.000100285045483397 7.78093412186244e-06
v 1.89261618214591e-06 0.000100498771160057 8.0893046606881e-06
v 9.05553751087544e-07 0.000100971801717224 8.46607331512422e-06
v 4.15514060099168e-07 0.000101207231028293 8.54668760315348e-06
v -8.0241862256174e-08 0.000101422402022308 8.56760602566842e-06
v -6.75613876942896e-07 0.000101614239531359 8.55384649620767e-06
v -1.26655692912916e-06 0.00010178420062465 8.46799901882067e-06
v -1.85681211579628e-06 0.000101913002777223 8.33230290893352e-06
v -2.42753007336902e-06 0.000101999492838553 8.15776970812326e-06
v -2.93313867384332e-06 0.00010205773228031 7.92791253757868e-06
v -3.42869735449807e-06 0.00010208100643271 7.74473722365196e-06
v -3.89051432784248e-06 0.000102102431413265 7.5124684683252e-06
v -4.67234989319347e-06 0.000102675997599788 4.65044088264367e-06
v -4.30642177345808e-06 0.000102130898781812 7.23198130637716e-06
v -4.57276417661424e-06 0.000102197191906485 6.78587765769243e-06
v -4.72118914100011e-06 0.000102290029645841 6.26691849881245e-06
v -4.78444718629705e-06 0.000102532232302965 5.17413997917552e-06
v -4.7921488260656e-06 0.000102402844004654 5.7203451640296e-06
v 8.53451163877667e-06 0.000100081458307775 -1.79858839926033e-06
v 8.77570559266883e-06 0.000100071292741795 -2.27585484521847e-06
v 8.97612059189038e-06 0.000100056857242261 -2.75977031202461e-06
v 8.9959659033746e-06 0.00010003632024797 -3.31549123326626e-06
v 8.97071160822458e-06 0.000100012262996096 -3.88438188479756e-06
v 8.8388016863009e-06 9.99833447134294e-05 -4.44020221367949e-06
v 8.59222979674059e-06 9.99530657593952e-05 -4.95011469465304e-06
v 8.29188921606789e-06 9.9934709197034e-05 -5.41441547931504e-06
v 7.86892205029384e-06 9.99503848349517e-05 -5.7506849469617e-06
v 7.41575478949451e-06 0.000100014963401572 -6.06336096238058e-06
v 6.94912224081213e-06 0.000100140837569726 -6.33790976880259e-06
v 6.51172434724353e-06 0.00010036782000963 -6.61240986127888e-06
v 6.07738284415964e-06 0.000100678954569526 -6.81250229892039e-06
v 4.72408432724887e-06 0.000101739241976947 -6.74072841234334e-06
v 5.16984097279403e-06 0.000101399549966262 -6.87023734959718e-06
v 5.62915777357684e-06 0.000101037452061502 -6.90002861375345e-06
v -4.42056620241399e-06 0.000102824240192759 4.19458948650596e-06
v 4.34735313108151e-06 0.000102037513490983 -6.5388488442897e-06
v -4.1489616205095e-06 0.000102990610461643 3.74811931548326e-06
v 3.96110138743385e-06 0.000102298352699662 -6.27685017173129e-06
v 3.57323531234778e-06 0.000102519313789223 -5.97716037216472e-06
v 3.08261154616604e-06 0.000102717520940561 -5.62743779875247e-06
v -3.86571289054567e-06 0.000103171929473184 3.31749081805643e-06
v -3.65936592236244e-06 0.000103393241062335 2.82771258281534e-06
v 2.605493817186e-06 0.000102894358168225 -5.23023689171766e-06
v 2.12264474594507e-06 0.000103046790840266 -4.80911470466131e-06
v 1.64081786604905e-06 0.000103179382417466 -4.38068243042081e-06
v 1.19551084337265e-06 0.000103302135468424 -3.94811670643934e-06
v -3.41112920339801e-06 0.000103629545197674 2.33186785308257e-06
v -3.16241285086287e-06 0.000103864396352863 1.8294921164208e-06
v -2.91163395265444e-06 0.000104074468797931 1.32809285519918e-06
v 7.14425302180971e-07 0.000103403958699634 -3.58423321675109e-06
v 2.41214860413689e-07 0.000103513621331717 -3.2089484849871e-06
v -2.623142843618e-06 0.00010424101154023 8.42422480569035e-07
v -2.44225967527477e-06 0.000104328314321127 3.80678725845313e-07
v -2.17476816204702e-07 0.000103631974694358 -2.82977478207573e-06
v -6.19711375372523e-07 0.0001037802034355 -2.39807152358786e-06
v -9.90259175474501e-07 0.000103944509621273 -1.94350140531676e-06
v -1.35343411579746e-06 0.000104106721591393 -1.48175783834487e-06
v -1.70867554983581e-06 0.000104238924722726 -1.01544440991975e-06
v -2.02632081271565e-06 0.000104322009323132 -5.43386368785045e-07
v -2.24212506254635e-06 0.00010435646024332 -8.57935188671869e-08
v 7.57567503368345e-06 0.000100086855360454 -1.48527083806724e-06
v 7.42122407380926e-06 0.000100091993888197 -9.59553476221362e-07
v 7.27284398369363e-06 0.000100094350151658 -4.26083171381449e-07
v 7.14644885736167e-06 0.000100094418260283 1.29659486917845e-07
v 7.00948433167359e-06 0.000100092738316152 6.82365048593227e-07
v 6.87423681638397e-06 0.000100088507170031 1.21191328847216e-06
v 6.70077043639453e-06 0.000100081485326319 1.72570053895849e-06
v 6.57332044559968e-06 0.000100072259390202 2.19437772598157e-06
v 6.39530264247652e-06 0.000100059471760128 2.65473620560874e-06
v 6.05404508084212e-06 0.000100043263108086 3.13891754604485e-06
v 5.68334584361231e-06 0.000100025414163312 3.62043180852421e-06
v 5.30075388779049e-06 0.000100003319508852 4.12746934491585e-06
v 4.89861615637232e-06 9.99777472841943e-05 4.63319620111482e-06
v 4.50474948092638e-06 9.9948832816292e-05 5.12094926137858e-06
v 4.09849618182537e-06 9.99181088122568e-05 5.6096849925191e-06
v 3.63257100537281e-06 9.98952311430175e-05 6.02713456330773e-06
v 3.16541805595026e-06 9.98839844714792e-05 6.44700649959342e-06
v 2.72377872968339e-06 9.99052658831789e-05 6.90111717094555e-06
v 2.26435183828837e-06 9.99732543946545e-05 7.33731558257183e-06
v 2.42283418835438e-07 0.000100701144188271 8.64302729386422e-06
v 1.78928430796321e-06 0.000100100225072053 7.7548361697714e-06
v 7.7816535837927e-07 0.000100479466681448 8.41375741433808e-06
v 1.28818058921895e-06 0.00010027493578437 8.11997475594257e-06
v -2.44996396323516e-07 0.000100932070950559 8.78934734123839e-06
v -7.38862491772004e-07 0.00010115888371708 8.87120344515492e-06
v -1.33214791346635e-06 0.000101373467981585 8.91205949859176e-06
v -1.92968193939521e-06 0.000101557750346734 8.89344349869037e-06
v -2.52578238748209e-06 0.00010172035529576 8.80096386020473e-06
v -3.10713696843967e-06 0.000101839923409111 8.65428736237917e-06
v -3.63030633204801e-06 0.000101920254897663 8.45426221606015e-06
v -4.1077253397768e-06 0.000101974458500614 8.19404546834224e-06
v -4.57470746139172e-06 0.000101996777398154 7.97285550768394e-06
v -4.99096774774174e-06 0.000102023172891653 7.69143771367738e-06
v -5.40015276222578e-06 0.000102665653497381 4.57444793245228e-06
v -5.52120707011725e-06 0.000102518219278886 5.10020408924371e-06
v -5.25880684001532e-06 0.000102084075958301 7.24666991870341e-06
v -5.44836675304913e-06 0.000102163484562877 6.74892657341504e-06
v -5.54789130932066e-06 0.000102266055338244 6.20080959900388e-06
v -5.58094747108287e-06 0.000102385167256508 5.6415858366551e-06
v 7.82913176208641e-06 0.000100078764343142 -1.94566653700484e-06
v 8.05991677529038e-06 0.000100066339745434 -2.41553725282643e-06
v 8.12008885605479e-06 0.000100048702914676 -2.96187146061762e-06
v 8.09793688948638e-06 0.000100028852096386 -3.50584411524688e-06
v 8.01001484325474e-06 0.000100003647987817 -4.06135023840104e-06
v 7.81195687186621e-06 9.99744903224738e-05 -4.5868632676413e-06
v 7.54972918397602e-06 9.99468813871158e-05 -5.0614305412155e-06
v 7.21324713635146e-06 9.99383759671632e-05 -5.4997736408773e-06
v 6.77355537110847e-06 9.9970136492799e-05 -5.81631352988317e-06
v 6.31833996464088e-06 0.000100055476518075 -6.1076596181085e-06
v 5.88997081336599e-06 0.000100232305809367 -6.41738905071437e-06
v 5.44433486222553e-06 0.000100483580268214 -6.65513092566592e-06
v 4.99344264131371e-06 0.000100811470598848 -6.80859951889099e-06
v 3.62877679392448e-06 0.000101848019501404 -6.62313589450223e-06
v 4.08521326540713e-06 0.000101521773465405 -6.78102926864511e-06
v 4.53311027134833e-06 0.000101170626254651 -6.84840897176741e-06
v -5.14797774241435e-06 0.000102818703948452 4.1145197866746e-06
v 3.24354403166071e-06 0.000102134662755759 -6.4021913139327e-06
v -4.87239437054122e-06 0.000102986535800349 3.66888222040403e-06
v 2.8632047724132e-06 0.000102385182596164 -6.12882874622722e-06
v 2.38258814960166e-06 0.000102608878489394 -5.79707603915767e-06
v 1.90134908037897e-06 0.00010279652409052 -5.43400765369928e-06
v -4.67360284422267e-06 0.000103186424997143 3.1658466558103e-06
v -4.46633006868409e-06 0.000103394529246659 2.66875882606079e-06
v 1.42833852554007e-06 0.000102964582217276 -5.02303504464695e-06
v 9.58984476577928e-07 0.000103107006438884 -4.59471988607315e-06
v 5.20944984915426e-07 0.000103229450591695 -4.16786419104451e-06
v 9.03763712819562e-08 0.000103345419426814 -3.73069912834849e-06
v -4.22680257101484e-06 0.000103611217037536 2.15715951842434e-06
v -3.9820348267669e-06 0.00010381412258215 1.64461513754337e-06
v -3.70918328599112e-06 0.000103984500467715 1.15617837184155e-06
v -3.79409125743795e-07 0.000103439561237515 -3.3610680884879e-06
v -8.34353583444011e-07 0.000103540709451274 -2.98178505342087e-06
v -3.42341627547338e-06 0.000104113238344589 6.66107880158697e-07
v -3.24078845102885e-06 0.000104166162387045 2.05915700159863e-07
v -1.23621289276254e-06 0.000103668251540249 -2.54885029866633e-06
v -1.62923675573096e-06 0.000103800977053549 -2.10978728311052e-06
v -2.00360475250446e-06 0.000103939604312478 -1.64804823236623e-06
v -2.36873822929533e-06 0.000104058554383485 -1.18091890899079e-06
v -2.70245347263075e-06 0.000104139858739488 -7.17515047489173e-07
v -3.02406442409399e-06 0.000104171472238811 -2.48380721890258e-07
v 6.87368006142634e-06 0.000100084434372135 -1.63471907719474e-06
v 6.71648598444704e-06 0.000100090619033428 -1.12070180425438e-06
v 6.57362506670765e-06 0.000100094276842514 -5.91934138936007e-07
v 6.43773165896194e-06 0.000100095348932522 -6.01801041629689e-08
v 6.30210915684777e-06 0.000100094119702939 4.94086122499932e-07
v 6.15703004465515e-06 0.000100090434798561 1.02376195229685e-06
v 5.98500314854053e-06 0.000100083763338567 1.54604680159978e-06
v 5.77684666565605e-06 0.000100074579463932 2.0479103495872e-06
v 5.62234247563234e-06 0.000100062611298669 2.5118558364289e-06
v 5.30319244192324e-06 0.000100047969470793 2.9984141117436e-06
v 4.95491128928774e-06 0.000100031921352465 3.48712575350466e-06
v 4.58652480372726e-06 0.000100013034927167 3.96897200294798e-06
v 4.19926790402161e-06 9.99893266457267e-05 4.47955926569897e-06
v 3.81068079975706e-06 9.99627760520073e-05 4.96253013420773e-06
v 3.41177110660066e-06 9.99316919134835e-05 5.4497553088268e-06
v 3.01251073903965e-06 9.98999291262586e-05 5.93170013546901e-06
v 2.54988405119999e-06 9.98769669069077e-05 6.34411006483335e-06
v 2.11404898400247e-06 9.98668625389206e-05 6.801049095235e-06
v -9.10861970054787e-07 0.000100660357624315 8.95996787133357e-06
v 1.65880476229162e-06 9.98919619253356e-05 7.25346385971021e-06
v 1.18537984490419e-06 9.99625788564622e-05 7.6820246610171e-06
v -3.59768482680139e-07 0.000100448541469648 8.73177561500248e-06
v 6.86194598525025e-07 0.000100089075191095 8.09271926792549e-06
v 1.74968965208352e-07 0.000100251867347905 8.43956464261106e-06
v -1.40966049688833e-06 0.000100880982975855 9.1082285729224e-06
v -2.00426683872041e-06 0.000101100604331764 9.21451461643295e-06
v -2.60283335157049e-06 0.000101308545061804 9.25264481677672e-06
v -3.19441827114264e-06 0.000101486133201301 9.22739246513756e-06
v -3.78876921523275e-06 0.000101640898042452 9.12538507020881e-06
v -4.33405425804003e-06 0.000101747214745941 8.96958547416697e-06
v -6.13186416086299e-06 0.000102645814668382 4.48516106383519e-06
v -4.83819729330757e-06 0.000101821644811355 8.74172011110173e-06
v -5.2676724349204e-06 0.000101875505955607 8.43625990414303e-06
v -5.69028044734178e-06 0.00010190171643521 8.16391231952521e-06
v -5.96276154493117e-06 0.000101960671910415 7.72300237678517e-06
v -6.26588703362518e-06 0.00010249675332343 5.01219522266625e-06
v -6.34033192591583e-06 0.000102359494086504 5.56130682940736e-06
v -6.15725264290243e-06 0.00010203583504495 7.21970978783449e-06
v -6.28462333501188e-06 0.000102126742595103 6.68638229659429e-06
v -6.34872803704586e-06 0.000102237390104199 6.11570914036773e-06
v 7.12800659206718e-06 0.000100074452570061 -2.0855578766133e-06
v 7.21956244541799e-06 0.000100059329000218 -2.61668351991502e-06
v 7.23933263668073e-06 0.000100042485892206 -3.15657541848403e-06
v 7.17811427884655e-06 0.000100022011729618 -3.68447864012203e-06
v 7.02608881439672e-06 9.99956747606888e-05 -4.22034908807669e-06
v 6.79369426089948e-06 9.99673989468109e-05 -4.69866057517932e-06
v 6.48747075413619e-06 9.99438563588508e-05 -5.14769779496249e-06
v 6.13430809018339e-06 9.99484465768942e-05 -5.56046485267144e-06
v 5.68714064407521e-06 9.99963799895819e-05 -5.85401440468173e-06
v 5.26754666090985e-06 0.00010012043198125 -6.18497971358124e-06
v 4.82786767010469e-06 0.000100324002159496 -6.46523371653023e-06
v 4.37690567979179e-06 0.000100596570430656 -6.66421375786011e-06
v 3.9123705614352e-06 0.00010093736307348 -6.77246687074572e-06
v 2.532488873328e-06 0.000101942814434481 -6.48553337792935e-06
v 2.99297096350045e-06 0.000101628740164296 -6.66833875207884e-06
v 3.45476782379143e-06 0.000101284469302086 -6.76987035354415e-06
v -5.87126053260964e-06 0.000102800590746202 4.02589458788145e-06
v 2.14850733202267e-06 0.000102218798252783 -6.24830684734092e-06
v -5.68894569034618e-06 0.000102980348749562 3.51258489599899e-06
v 1.67022472970184e-06 0.000102466449533326 -5.9448568443492e-06
v 1.19780713885846e-06 0.000102680324125432 -5.5958995547933e-06
v 7.33472110351269e-07 0.00010285749807955 -5.220853852977e-06
v -5.48651112709377e-06 0.000103170525597427 3.00037750435558e-06
v -5.27126125454551e-06 0.000103361593845199 2.49797513060842e-06
v 2.70233740759678e-07 0.000103016146745342 -4.79750715562167e-06
v -1.68651643924091e-07 0.000103143674141852 -4.38078327848156e-06
v -5.97586188142976e-07 0.00010325871265559 -3.94756963903138e-06
v -1.00623427242967e-06 0.000103366466507541 -3.50913857192825e-06
v -5.03647719419176e-06 0.000103554697360071 1.9727079371334e-06
v -4.78629923204753e-06 0.000103721779163068 1.47800604080135e-06
v -4.51814031093624e-06 0.000103861027056487 9.8110185585964e-07
v -1.45972389539401e-06 0.000103451574864713 -3.13637752253935e-06
v -1.86006726615293e-06 0.000103560709892643 -2.70486677249838e-06
v -4.22890915230846e-06 0.000103959635535384 4.93927315175138e-07
v -4.03128187023506e-06 0.000103990399505772 3.98981785290498e-08
v -2.25549203008717e-06 0.000103674255431332 -2.26240644201239e-06
v -2.64108344392303e-06 0.000103784932829712 -1.81809587614572e-06
v -3.0189586928501e-06 0.000103888893643326 -1.34912703757559e-06
v -3.37461537926896e-06 0.000103961560048436 -8.92127390812925e-07
v -3.71476230904847e-06 0.000103997646430537 -4.26257352010202e-07
v 6.16932750083689e-06 0.000100081031940046 -1.78361331083196e-06
v 6.00932628763691e-06 0.000100087347684068 -1.28230671870216e-06
v 5.87075923898499e-06 0.000100091591604004 -7.64431256394071e-07
v 5.73778047397922e-06 0.000100093831686201 -2.36532897335079e-07
v 5.60337093176283e-06 0.000100093478847333 2.979354488109e-07
v 5.45502797545843e-06 0.000100090591101127 8.31657792651579e-07
v 4.8331607837011e-06 0.000100065404141059 2.37010282767256e-06
v 5.28238005527696e-06 0.000100084665139685 1.35735807231605e-06
v 5.07451484714746e-06 0.000100076097241845 1.87047619836423e-06
v 4.54928457809372e-06 0.000100053254384492 2.86034779079832e-06
v 4.22314196360809e-06 0.000100039020834786 3.34572738355092e-06
v 3.87245642009649e-06 0.000100021948390009 3.83085217494487e-06
v 3.50217647259463e-06 0.000100001240551042 4.3177646120487e-06
v 3.11887890308306e-06 9.99768114974263e-05 4.80397085124056e-06
v 2.72415478183234e-06 9.99482172284775e-05 5.28471364349133e-06
v 2.32214496164947e-06 9.99163052818945e-05 5.75882808604502e-06
v 1.92582461177689e-06 9.98837567283007e-05 6.22436415319778e-06
v 1.51255115683565e-06 9.98556007124781e-05 6.68429550396025e-06
v -2.09546290654698e-06 0.000100609679917225 9.27708019948702e-06
v 1.06303640526017e-06 9.98474183805102e-05 7.14025373693284e-06
v -1.51453845393682e-06 0.00010040934560497 9.04488933384577e-06
v 5.90852660398585e-07 9.98745779499269e-05 7.5863747996352e-06
v 9.62653447334565e-08 9.99466662327318e-05 8.01338723127166e-06
v -9.57093898796925e-07 0.000100221379763679 8.75293642685253e-06
v -4.20684177558913e-07 0.00010006355376032 8.40658461245548e-06
v -2.6890577575645e-06 0.000100817615670712 9.44806858973371e-06
v -3.28410638635526e-06 0.000101029212944763 9.55339194129741e-06
v -3.87901879952411e-06 0.000101227233759932 9.59111944173722e-06
v -4.46858001263791e-06 0.00010139956326591 9.55936552662801e-06
v -5.03746039293565e-06 0.000101536721092586 9.45602019601983e-06
v -5.5658017488788e-06 0.000101635240672015 9.27702265651834e-06
v -6.86868779096393e-06 0.000102617594817291 4.37595756513189e-06
v -7.00756491114991e-06 0.000102469331546338 4.90660713573885e-06
v -6.02681571563509e-06 0.000101705157866743 9.00999765474606e-06
v -6.40196721336421e-06 0.00010176174388713 8.65731055202994e-06
v -6.67520763737725e-06 0.000101825125519051 8.21534885235129e-06
v -6.86864369311699e-06 0.000101900427079288 7.70719003727413e-06
v -7.09584125320057e-06 0.000102330848550016 5.45936206706047e-06
v -7.12497848117878e-06 0.000102203872453797 6.02618468986308e-06
v -7.00765320946843e-06 0.000101988032907421 7.16344786166044e-06
v -7.09328838460675e-06 0.000102089557435428 6.59836209523266e-06
v 6.30513715136785e-06 0.000100070054355757 -2.28878885168285e-06
v 6.36542260870912e-06 0.00010005609145547 -2.81035212009024e-06
v 6.34548959864395e-06 0.000100038743598308 -3.33517777217996e-06
v 6.2342857709571e-06 0.00010001677243786 -3.84929931263347e-06
v 6.0359008353246e-06 9.99903929259026e-05 -4.33765346417844e-06
v 5.75775592911481e-06 9.99627647639675e-05 -4.78900997718684e-06
v 5.42227718296512e-06 9.99460169473628e-05 -5.20290933342637e-06
v 5.05264655450279e-06 9.99636260838917e-05 -5.57900465825145e-06
v 4.65190200039272e-06 0.000100037991966198 -5.92285776586584e-06
v 4.22260012230291e-06 0.000100187121553066 -6.23048588305476e-06
v 3.77404055761092e-06 0.000100413891545488 -6.4767296880517e-06
v 3.31275085167296e-06 0.00010070754506217 -6.63920812447604e-06
v 1.42760082494782e-06 0.000102026171196993 -6.3234402172984e-06
v 2.84393103774238e-06 0.000101041920979529 -6.70205206087193e-06
v 1.90270766310439e-06 0.00010172331591898 -6.53099046820771e-06
v 2.37394931977477e-06 0.000101388697436834 -6.66286347576091e-06
v -6.69396525290231e-06 0.000102777648212561 3.85941907082846e-06
v 9.5468855791431e-07 0.000102295527039364 -6.05499397449539e-06
v -6.49958412424486e-06 0.000102948748233058 3.34259668461916e-06
v 4.90034133256448e-07 0.000102531705258532 -5.73488270831967e-06
v 3.18832816341798e-08 0.000102732593025795 -5.37565682606815e-06
v -4.20041214602288e-07 0.000102901290752729 -4.98585880559508e-06
v -6.2908678281415e-06 0.000103124878308343 2.8275722522452e-06
v -6.07180389208263e-06 0.000103298916191887 2.31372104036778e-06
v -8.61357770239144e-07 0.000103042392210177 -4.57476338967473e-06
v -1.29114827258936e-06 0.000103161224271887 -4.15265181847145e-06
v -1.70709326906678e-06 0.000103265286743183 -3.72459841373873e-06
v -2.09865637534719e-06 0.000103362234454786 -3.29576622743746e-06
v -5.83973760294837e-06 0.000103461555092955 1.80472271451376e-06
v -5.59381479780005e-06 0.000103602966532799 1.30390214315878e-06
v -5.32893872513855e-06 0.000103715100904024 8.12341183991657e-07
v -2.48304268310005e-06 0.000103459638001954 -2.8638645979042e-06
v -2.87770978172883e-06 0.000103556211302833 -2.42444729067831e-06
v -5.04505940145576e-06 0.000103791061491816 3.31856226359291e-07
v -4.73402022481438e-06 0.000103829192363538 -1.39708119243474e-07
v -3.27033690733652e-06 0.000103649656371772 -1.97859287372114e-06
v -3.65625481356945e-06 0.000103733843852349 -1.52533185458654e-06
v -4.0328786625703e-06 0.000103796934286628 -1.06725778017701e-06
v -4.39336142385089e-06 0.000103830742826707 -6.057777942085e-07
v 5.46111797087479e-06 0.000100080483524959 -1.93165710214446e-06
v 5.20227682205891e-06 0.000100085900090258 -1.49283327086313e-06
v 5.06594782718604e-06 0.000100088661269059 -9.73008944759309e-07
v 4.93745106683788e-06 0.000100090824076507 -4.40337111295203e-07
v 4.80838722576338e-06 0.000100091032497294 9.20762402199556e-08
v 4.66268743797065e-06 0.000100089043221316 6.54236332970911e-07
v 4.49192764085919e-06 0.000100084810683834 1.18325840760213e-06
v 3.88524904324528e-06 0.000100059996967852 2.68737363455558e-06
v 4.04428527816336e-06 0.000100069713349765 2.21737257516733e-06
v 4.28663702969668e-06 0.000100077824789971 1.70885831901867e-06
v 3.58460774266386e-06 0.000100046456174554 3.17335677629568e-06
v 3.25261881984971e-06 0.000100030098344447 3.66305107467424e-06
v 2.90019217669891e-06 0.000100010677049668 4.15013254889772e-06
v 2.52210031295538e-06 9.9987082363505e-05 4.65700540498776e-06
v 2.13096925457002e-06 9.99609570999672e-05 5.14049904288113e-06
v 1.72477032194452e-06 9.99305776617339e-05 5.62255901280766e-06
v -3.29943554093921e-06 0.000100550418103042 9.58977979262384e-06
v 1.30763688399327e-06 9.98973382768244e-05 6.09178414052735e-06
v 8.33184037934969e-07 9.98657293330945e-05 6.50201158547708e-06
v 3.89917623409724e-07 9.98336715783617e-05 6.97497967129887e-06
v -2.78476035746386e-06 0.000100353609932802 9.37522797783418e-06
v -8.35423911663952e-08 9.98216645426666e-05 7.44087548819155e-06
v -2.20211696972495e-06 0.000100173967971688 9.07875096677135e-06
v -5.7519603606396e-07 9.98437906039373e-05 7.88773945193771e-06
v -1.10159568527733e-06 9.99135890543821e-05 8.33625170886607e-06
v -1.64053379045858e-06 0.000100022239283591 8.72694073103453e-06
v -3.88980018003656e-06 0.000100754094620853 9.76250088959454e-06
v -4.4869231717167e-06 0.000100959791790211 9.87011473838408e-06
v -5.07748651057396e-06 0.000101148973769002 9.90610815922023e-06
v -5.67021708274354e-06 0.000101318737742969 9.85946931506168e-06
v -6.2227664713697e-06 0.000101441066047678 9.73567629566024e-06
v -7.60030304573993e-06 0.000102577858362423 4.24698431692261e-06
v -6.71775240012754e-06 0.000101530221940747 9.50863183126781e-06
v -7.84699242423249e-06 0.000102432292046996 4.73952750244231e-06
v -7.94897786072947e-06 0.000102292157990676 5.31206243746468e-06
v -7.11268417350672e-06 0.00010160082222728 9.16717391029734e-06
v -7.47640826259975e-06 0.000101649278013737 8.80533521291995e-06
v -7.67099358563341e-06 0.000101733354114689 8.27422132705643e-06
v -7.8178714987e-06 0.000101824797371285 7.70370087086864e-06
v -7.99551108215202e-06 0.000102160333368927 5.90323763640217e-06
v -7.98487346858427e-06 0.000102040404029009 6.49657198818039e-06
v -7.92001206094514e-06 0.000101925172697741 7.11904861606263e-06
v 5.57080097008151e-06 0.000100068819165272 -2.4440805427104e-06
v 5.59789362804096e-06 0.000100053330039099 -2.97085718145314e-06
v 5.53268912866776e-06 0.000100033814508072 -3.49001649593165e-06
v 5.36578348697648e-06 0.000100009203403209 -4.00824233288262e-06
v 5.11427172332925e-06 9.99822639904385e-05 -4.47306158945297e-06
v 4.79188709759551e-06 9.99569495505425e-05 -4.9028205743157e-06
v 4.42116818452795e-06 9.9948694346534e-05 -5.28974609948686e-06
v 3.96664193096485e-06 9.99726911879213e-05 -5.56487432020187e-06
v 3.54654532391312e-06 0.000100064687605984 -5.90602072364315e-06
v 3.09981585581181e-06 0.000100235407812445 -6.20080590127642e-06
v 2.64079080683934e-06 0.000100478623503723 -6.4204215063029e-06
v 3.30278464755701e-07 0.000102094714298347 -6.13712620391869e-06
v 2.15572621037142e-06 0.000100800971980972 -6.55941024518464e-06
v 7.12714016536725e-07 0.000101803941644812 -6.35279648845597e-06
v 1.67688812427768e-06 0.000101134143932698 -6.58581184037213e-06
v 1.19484482450512e-06 0.000101479661042806 -6.51333509423999e-06
v -7.41076924861866e-06 0.000102737040844091 3.71658018470959e-06
v -1.25960031367037e-07 0.000102354372303682 -5.85263574744997e-06
v -7.2069428809572e-06 0.000102903049047184 3.18558960533583e-06
v -5.78824936658527e-07 0.000102581789044994 -5.51700542175042e-06
v -1.02240978060748e-06 0.000102772410637846 -5.14644859563034e-06
v -1.46719541194497e-06 0.000102937663125335 -4.73097099747403e-06
v -6.99452176360493e-06 0.00010306769950748 2.66198705349739e-06
v -6.77543293490904e-06 0.00010322878727173 2.12315528514619e-06
v -1.89887249609453e-06 0.000103066908141224 -4.31427737119931e-06
v -2.32314688599928e-06 0.000103175785499393 -3.88357656581283e-06
v -2.73685897293155e-06 0.000103268844445485 -3.45336978045616e-06
v -3.18989646120442e-06 0.00010333703822362 -3.07519752470909e-06
v -6.55096647635539e-06 0.000103368798798296 1.61125291559385e-06
v -6.31062300095867e-06 0.000103487174332643 1.10661515457482e-06
v -6.05133742378615e-06 0.00010357715839912 6.19971300892716e-07
v -3.58494343528625e-06 0.000103424480955591 -2.62550572516614e-06
v -3.985284280296e-06 0.000103504876755436 -2.17087813658523e-06
v -5.85893499478028e-06 0.000103619220566642 1.6381910749631e-07
v -5.52054978698016e-06 0.000103654214574272 -3.0902836589365e-07
v -4.37940501515145e-06 0.000103573909318621 -1.71889208791135e-06
v -4.77744072079366e-06 0.000103630104315075 -1.23787511495729e-06
v -5.15752233340441e-06 0.000103656227360979 -7.79251917678502e-07
v 4.74807024007086e-06 0.000100078987875796 -2.07805223695462e-06
v 4.50467331579167e-06 0.000100086619820864 -1.63463285589396e-06
v 4.25721371797367e-06 0.000100089735713115 -1.18650899822861e-06
v 4.12848645368425e-06 0.000100090323467435 -6.57451580054782e-07
v 4.01085406933842e-06 0.000100090371176992 -1.21743569697265e-07
v 3.864152371151e-06 0.000100088845624245 4.37833660566612e-07
v 3.70850934990485e-06 0.000100085927738423 9.98136592808947e-07
v 3.50443108528031e-06 0.000100080948113726 1.52496673744369e-06
v 2.94028988281377e-06 0.000100052744569833 2.98823957214374e-06
v 3.13340312360683e-06 0.000100065383616523 2.5187362039948e-06
v 3.26951969907347e-06 0.000100074431318126 2.04109602956716e-06
v 2.62613081807107e-06 0.000100036745792459 3.47905729924618e-06
v 2.29347453310822e-06 0.000100017874734282 3.97236148813032e-06
v 1.92532642615426e-06 9.9995490015725e-05 4.48022915640834e-06
v 1.54203647659124e-06 9.99704021997164e-05 4.98889683281399e-06
v -4.50516852157441e-06 0.000100478859152447 9.90755143031281e-06
v 1.13466390968831e-06 9.99428890330645e-05 5.47319482938424e-06
v 7.12460351903438e-07 9.99115390066286e-05 5.94954865344152e-06
v -3.97595176696431e-06 0.000100288964369933 9.67954321693046e-06
v 2.33862317114283e-07 9.98798260384204e-05 6.3709822140575e-06
v -2.67412934516049e-07 9.9846808531977e-05 6.78152976082272e-06
v -7.44146046969047e-07 9.98120087983726e-05 7.25993855679428e-06
v -3.46494970191626e-06 0.000100119035772852 9.40019628210828e-06
v -1.23783395249476e-06 9.97955825660764e-05 7.72712800151394e-06
v -2.88371205398117e-06 9.9976347162288e-05 9.04294755806143e-06
v -1.77014916743275e-06 9.98130354940292e-05 8.19725194489052e-06
v -2.31732251379967e-06 9.98755952053098e-05 8.64653779798193e-06
v -5.10573514028921e-06 0.000100675422922142 1.00924565795453e-05
v -5.70098367900367e-06 0.000100873720977321 1.0206493379233e-05
v -6.30455067839631e-06 0.000101061722788526 1.02404489691616e-05
v -6.88457064956648e-06 0.00010121819972939 1.01769879370793e-05
v -7.41306339108664e-06 0.000101327929673936 1.0011615364002e-05
v -8.32031775808639e-06 0.000102530558931823 4.09978257372836e-06
v -8.57327237305188e-06 0.00010238286870704 4.60522908351013e-06
v -7.83391290021284e-06 0.000101416878294888 9.69549620875892e-06
v -8.79561277146747e-06 0.000102243310651049 5.1282847748187e-06
v -8.86428871143747e-06 0.000102110034455376 5.73562145904564e-06
v -8.19229125618895e-06 0.000101477929858511 9.32135133314462e-06
v -8.48049395824235e-06 0.000101543243583711 8.86656324180594e-06
v -8.62751001795962e-06 0.000101642855337908 8.27194576196298e-06
v -8.73564186667928e-06 0.000101748509267703 7.65469919018057e-06
v -8.8663689443084e-06 0.00010198585283138 6.35454073287929e-06
v -8.82811394409703e-06 0.000101863213165605 7.00588836749033e-06
v 4.82468380209988e-06 0.000100065454964346 -2.59763948004562e-06
v 4.81554845811919e-06 0.000100047794791577 -3.12308195887859e-06
v 4.68576669394953e-06 0.000100025753041298 -3.64955096550474e-06
v 4.47096405165878e-06 0.000100000250850187 -4.15040566508394e-06
v 4.16511403219473e-06 9.99738530237387e-05 -4.59116636503821e-06
v 3.80403953034654e-06 9.9952616153137e-05 -4.99175984508823e-06
v 3.3531925564262e-06 9.99528698839549e-05 -5.27738703760075e-06
v 2.88185077096446e-06 9.9987435074606e-05 -5.53877055478658e-06
v 2.43791710622013e-06 0.000100096811569088 -5.86335420970765e-06
v 1.98146226765178e-06 0.000100284603351027 -6.13492421579341e-06
v 1.48931614336121e-06 0.000100554087507639 -6.33419445562561e-06
v -7.46449656883337e-07 0.000102146888418181 -5.93377088728574e-06
v -3.63112567227807e-07 0.000101863140326923 -6.16481947398439e-06
v 9.97287735625174e-07 0.000100882852669599 -6.43804962232557e-06
v 1.69501076189579e-08 0.000101549774956915 -6.32984590380128e-06
v 5.04263370395058e-07 0.000101214491247653 -6.43103424996888e-06
v -8.12240837165649e-06 0.000102686970886024 3.55603487091348e-06
v -1.19735637544552e-06 0.000102399294446678 -5.63351560531763e-06
v -7.90959807403219e-06 0.000102845282771208 3.01726335027459e-06
v -1.63484594256319e-06 0.000102618327728454 -5.28538517961388e-06
v -2.07852634984291e-06 0.00010280620121443 -4.88895694194563e-06
v -2.51001254129947e-06 0.000102960355176796 -4.46290888647396e-06
v -7.70357001057165e-06 0.000103000507997568 2.4647624854687e-06
v -7.48566776323455e-06 0.000103143155198112 1.9209242034252e-06
v -2.93963959450556e-06 0.000103077866388196 -4.03758935298536e-06
v -3.36146693336803e-06 0.000103173632872823 -3.60474077525215e-06
v -3.82080811336027e-06 0.000103238606747861 -3.21691063131337e-06
v -4.28471743714527e-06 0.000103292808084437 -2.83354244027695e-06
v -7.27288722167258e-06 0.000103262234965663 1.40188345357425e-06
v -7.03610455363828e-06 0.000103360430777584 8.9884600390048e-07
v -6.85960317065574e-06 0.000103416324234877 4.32115210358833e-07
v -4.69525862165889e-06 0.000103362685165248 -2.3762467900898e-06
v -5.09784768292273e-06 0.000103421400970015 -1.91845144494839e-06
v -6.65537938561782e-06 0.000103449594755156 -2.41652280439044e-08
v -6.29790481726246e-06 0.000103482257283667 -4.96144716846981e-07
v -5.51387478344904e-06 0.00010346553236321 -1.44182097203677e-06
v -5.91189400761426e-06 0.000103488996103957 -9.59162980531338e-07
v 4.0295687621045e-06 0.00010007608409417 -2.22415356643551e-06
v 3.79559952348693e-06 0.000100085375270661 -1.78069915325442e-06
v 3.55622526892249e-06 0.000100090767542115 -1.3295691941167e-06
v 3.32303043467538e-06 0.000100091559836017 -8.77258284810593e-07
v 3.20885598529406e-06 0.000100089799419513 -3.42530288209938e-07
v 2.00347400167533e-06 0.00010004341298183 3.2802811075162e-06
v 3.0596146275619e-06 0.000100088339892491 2.11540885202425e-07
v 2.90849746098363e-06 0.000100086422519501 7.76090995914784e-07
v 2.73855474619758e-06 0.000100083294746782 1.32998111173198e-06
v 2.50428258887759e-06 0.000100078950548465 1.84956811893436e-06
v 2.20727335780924e-06 0.000100058399422772 2.8087467512364e-06
v 2.37566590114195e-06 0.00010007088655931 2.32993843075839e-06
v 1.68543248146483e-06 0.000100024887778571 3.77843296670524e-06
v 1.32531402870707e-06 0.000100003534049872 4.28689469439387e-06
v 9.50765192823509e-07 9.99796086592706e-05 4.80272138237338e-06
v 5.61133439658765e-07 9.99532829888453e-05 5.31159405733594e-06
v -5.72353352881475e-06 0.000100392321976129 1.02478485035106e-05
v -5.18359189076451e-06 0.000100211587157016 1.0000108005423e-05
v 1.35341245247126e-07 9.99246796789337e-05 5.79343590253869e-06
v -3.49527626618384e-07 9.98950607421446e-05 6.21985496931626e-06
v -4.65045408008349e-06 0.000100052620229923 9.69869526991178e-06
v -8.55379162083679e-07 9.98622834817485e-05 6.64190428973241e-06
v -1.37756990087873e-06 9.98280972980877e-05 7.05281598018238e-06
v -1.88091678184274e-06 9.97902193846325e-05 7.53578667189528e-06
v -4.13546361525036e-06 9.99254378581602e-05 9.35879797668393e-06
v -2.42813234118681e-06 9.97686253070716e-05 8.01892896219843e-06
v -3.54827097875099e-06 9.98334414147838e-05 8.95137353571857e-06
v -2.98562217333279e-06 9.97794946558569e-05 8.49711331577017e-06
v -6.33132716661674e-06 0.000100581857854815 1.0451709837984e-05
v -6.94917956393396e-06 0.000100774345637965 1.05816463148548e-05
v -7.54859104375263e-06 0.000100952290314706 1.06108258312329e-05
v -8.10329295130415e-06 0.000101095815676789 1.05114789258258e-05
v -8.56324824926339e-06 0.000101204419458723 1.02507900225862e-05
v -9.02929697080434e-06 0.000102477328615719 3.92952024652084e-06
v -9.29807216958668e-06 0.000102329666383099 4.4405991297618e-06
v -9.5341154194219e-06 0.000102187120619078 4.97394174500453e-06
v -8.92669916490464e-06 0.00010128157239329 9.87913751773703e-06
v -9.71869263945945e-06 0.000102054002180877 5.52517910013395e-06
v -9.74073198837718e-06 0.000101927970957064 6.16420089244397e-06
v -9.20295127494334e-06 0.000101359505029597 9.39806471816277e-06
v -9.4286310680788e-06 0.00010144223634364 8.86410545188636e-06
v -9.53965192343778e-06 0.00010155811065728 8.20952822750762e-06
v -9.65600995462537e-06 0.000101676018442431 7.52910081905102e-06
v -9.72807337767657e-06 0.000101800075811921 6.83885510133832e-06
v 4.07715803260168e-06 0.000100060483956746 -2.74826742738248e-06
v 3.99110200379759e-06 0.000100040866793977 -3.27940534057386e-06
v 3.81236581709363e-06 0.000100017931057458 -3.79555249716693e-06
v 3.55126453481615e-06 9.9992165642089e-05 -4.27315523584125e-06
v 3.19826038175536e-06 9.99672714860365e-05 -4.68378879127236e-06
v 2.74773347335019e-06 9.99541761633241e-05 -4.97161008050019e-06
v 2.27781736253398e-06 9.99618413755564e-05 -5.24165770139105e-06
v 1.79612120376897e-06 0.000100007607676149 -5.48671898352413e-06
v 1.33748196095693e-06 0.0001001342733215 -5.79264301875996e-06
v -1.81086954318585e-06 0.000102185718886307 -5.71321780304183e-06
v 8.35848446860744e-07 0.000100340070131576 -6.03617899558319e-06
v 3.33034913189901e-07 0.000100622949948199 -6.20606514669542e-06
v -1.43604382639389e-06 0.000101907634780359 -5.95661210795629e-06
v -1.04940972007724e-06 0.000101600270508404 -6.13697509614416e-06
v -1.60249725209805e-07 0.000100953066485117 -6.2778140114478e-06
v -6.60136554806928e-07 0.000101279162850342 -6.2413779874578e-06
v -8.81795174977563e-06 0.000102629537567894 3.37653038243461e-06
v -2.25084765898114e-06 0.000102432770918872 -5.39850825407435e-06
v -8.62199055098801e-06 0.000102778963314195 2.81118946086024e-06
v -2.69846353352831e-06 0.000102645988594077 -5.02968255590791e-06
v -3.13013563141554e-06 0.000102825636783994 -4.6173949436915e-06
v -3.54805073681001e-06 0.000102968163954925 -4.1821259848805e-06
v -8.41796500215145e-06 0.000102919740690872 2.24752278435595e-06
v -8.20145122725911e-06 0.000103044839013518 1.70054658667503e-06
v -3.97719622374907e-06 0.000103071932780948 -3.75129203755104e-06
v -4.44531097255924e-06 0.000103136449864305 -3.36131726218477e-06
v -4.91788371341797e-06 0.000103186491686005 -2.9697316149285e-06
v -5.3880982137973e-06 0.000103224187028735 -2.58472159819003e-06
v -7.99540783865645e-06 0.000103145496098035 1.17765362736094e-06
v -7.85357877611854e-06 0.000103207041990129 6.97403474099413e-07
v -7.66860396671452e-06 0.000103252278554945 2.27226047340174e-07
v -5.80705799526088e-06 0.000103274233287375 -2.12423203710916e-06
v -6.24642540810555e-06 0.000103306642692861 -1.65414705842784e-06
v -7.43942045408145e-06 0.000103282785152922 -2.24305065355818e-07
v -7.05729599020139e-06 0.000103317088099508 -6.9043552489816e-07
v -6.66653205574477e-06 0.000103322367564286 -1.17281569917462e-06
v 3.30687594791646e-06 0.000100071595359598 -2.37176749553448e-06
v 3.08547841714358e-06 0.000100082034034283 -1.92556383193321e-06
v 2.8536014436825e-06 0.00010008872623852 -1.47731254627187e-06
v 2.62022286463678e-06 0.000100090957616866 -1.02526582673887e-06
v 1.07600156392426e-06 0.000100032358113841 3.56692999097897e-06
v 2.39863473562112e-06 0.000100088492051619 -5.66799689598119e-07
v 2.25824073456536e-06 0.000100085381173275 -1.5121322750003e-08
v 1.28828779119838e-06 0.00010004925874169 3.08777485466313e-06
v 2.11382979475349e-06 0.000100084438273522 5.44085120031854e-07
v 1.9483271375736e-06 0.000100083755136253 1.10078650943274e-06
v 1.74770778353353e-06 0.000100081983229266 1.64456504808563e-06
v 1.62372784392521e-06 0.000100075710898679 2.12790165975864e-06
v 1.47278897940709e-06 0.000100064030311148 2.60894323022005e-06
v 7.30820821475067e-07 0.000100011987061334 4.08012890173757e-06
v 3.67676047809884e-07 9.99891547104e-05 4.59736352371556e-06
v -1.6528024026746e-08 9.99640696586935e-05 5.11257987183328e-06
v -4.24280032858996e-07 9.99366422123195e-05 5.61760852512485e-06
v -6.96069470811138e-06 0.000100286922944626 1.06310967335219e-05
v -6.40142996605993e-06 0.000100117024414081 1.03501031590356e-05
v -5.84860699085892e-06 9.99740055479156e-05 1.00185061775684e-05
v -9.09474280252839e-07 9.99091389521583e-05 6.05109167441578e-06
v -1.41882194898256e-06 9.98785838344944e-05 6.47765334684396e-06
v -5.30960204053219e-06 9.98628637777239e-05 9.65085063790433e-06
v -1.94863379508808e-06 9.98451252417526e-05 6.89841713231362e-06
v -2.49832931067543e-06 9.98093095461751e-05 7.31422173178661e-06
v -3.05877093041259e-06 9.9768123149441e-05 7.81327446527793e-06
v -4.79177356582475e-06 9.97854064714042e-05 9.25630047900841e-06
v -3.62977029125384e-06 9.97413691988401e-05 8.30669190934128e-06
v -4.20887673808794e-06 9.97431735981882e-05 8.78983117827936e-06
v -7.59587967253158e-06 0.000100468694741938 1.08689246688168e-05
v -8.21051065883185e-06 0.000100654884119994 1.10112531875771e-05
v -8.7959028614853e-06 0.000100816266053352 1.10282507216548e-05
v -9.29571097385341e-06 0.000100954892584627 1.08439779503998e-05
v -9.66981584857391e-06 0.00010105577029908 1.04864047637451e-05
v -9.72536156982576e-06 0.000102419977177668 3.73081516393515e-06
v -1.00084827458167e-05 0.000102273700142504 4.24790503000204e-06
v -1.0264424666377e-05 0.000102130875932076 4.78215880028923e-06
v -1.04720000696938e-05 0.000101994394750199 5.33928249178011e-06
v -9.92851445726808e-06 0.000101153300921722 9.98059018336454e-06
v -1.06131130518789e-05 0.000101866277618335 5.92262983489348e-06
v -1.0613929118542e-05 0.000101737418469571 6.61417701885012e-06
v -1.01437601454226e-05 0.000101249717435661 9.40486171487861e-06
v -1.03315130771552e-05 0.00010135150956878 8.78815619133966e-06
v -1.04565683444333e-05 0.000101480630348236 8.05898119798965e-06
v -1.05553844692015e-05 0.000101609155511679 7.32930918810986e-06
v 3.28385266479876e-06 0.000100054608498428 -2.90509971293428e-06
v 3.15151394508514e-06 0.00010003442749076 -3.42855332503946e-06
v 2.92063843003093e-06 0.000100011240753268 -3.92097557951791e-06
v 2.60455971471212e-06 9.99857955089835e-05 -4.36487444018799e-06
v 2.15681729360115e-06 9.99676543015699e-05 -4.65567866062736e-06
v 1.68920407889148e-06 9.99587959821771e-05 -4.92785405567622e-06
v 1.20498293711651e-06 9.99750583816687e-05 -5.17853328386012e-06
v 7.08147989839307e-07 0.000100032957920561 -5.40632360998148e-06
v 2.02749516950962e-07 0.000100177307661909 -5.68532076110473e-06
v -2.86679288832575e-06 0.000102213103930869 -5.47552662366786e-06
v -2.49653466603223e-06 0.00010193848441777 -5.73175748283959e-06
v -3.07605519794467e-07 0.000100398081943557 -5.90330693781587e-06
v -8.16397159562258e-07 0.000100682079044815 -6.03940542114985e-06
v -2.11144156422545e-06 0.000101638254061413 -5.9233678136664e-06
v -1.7160223096492e-06 0.000101323267337784 -6.04215688919323e-06
v -1.31654212660236e-06 0.000101006581760203 -6.08074439909211e-06
v -9.52580262387215e-06 0.000102565208231775 3.15510733324382e-06
v -3.31667878663071e-06 0.00010245501321875 -5.14158647074514e-06
v -9.32701246959237e-06 0.000102703162605993 2.57978422274906e-06
v -3.74825739924881e-06 0.000102662349489286 -4.75650187851917e-06
v -4.16841501434379e-06 0.000102830271041601 -4.33460997271392e-06
v -4.58497399935151e-06 0.000102957850225232 -3.89441156498684e-06
v -9.12985325234762e-06 0.000102827577913489 2.01224429052975e-06
v -8.92573160199596e-06 0.000102935075965054 1.46134887953651e-06
v -5.05577436786829e-06 0.000103028421731267 -3.50226355494005e-06
v -5.53650152975161e-06 0.000103077204272174 -3.11020445904667e-06
v -6.02108526906131e-06 0.000103109820826624 -2.72050470300399e-06
v -6.50462250275598e-06 0.000103129278554498 -2.33362410292923e-06
v -8.81955741030071e-06 0.000102999026436322 9.62167543503289e-07
v -8.66945991598698e-06 0.000103049665988296 4.77892877959862e-07
v -8.46675378122268e-06 0.000103089075211524 1.15735257850168e-08
v -6.96362115924194e-06 0.000103153896010002 -1.86549200415423e-06
v -7.40616251562196e-06 0.000103161286559832 -1.39350200592062e-06
v -8.21296084451871e-06 0.000103118961619989 -4.35964806159411e-07
v -7.82550486923006e-06 0.00010315000867635 -9.17284217897343e-07
v 2.57426977895899e-06 0.000100066253597092 -2.51727426374114e-06
v 2.34870182948066e-06 0.000100076918232405 -2.08336437662486e-06
v 2.12652912451853e-06 0.000100083907529947 -1.63218721579059e-06
v 1.89639985666573e-06 0.000100086159786746 -1.17444884918587e-06
v 1.66785763494602e-06 0.000100083191457521 -7.16919836372416e-07
v 1.64013199245947e-07 0.000100021037817163 3.84669899442637e-06
v 3.52083589669037e-07 0.000100038928438331 3.36788450289866e-06
v 1.48120217754022e-06 0.000100076634044512 -2.58522858287917e-07
v 1.35104381335499e-06 0.000100073668385944 3.04933020259343e-07
v 5.47373255265032e-07 0.00010005489741563 2.88223841305696e-06
v 1.19499922693191e-06 0.000100077507930074 8.75519188115387e-07
v 9.98269691913523e-07 0.000100081818827572 1.42721520512192e-06
v 8.54089049936431e-07 0.000100079072201762 1.90252685123165e-06
v 7.15238636425209e-07 0.000100068925996326 2.391095668803e-06
v -1.83243061168627e-07 9.9998639712924e-05 4.37088248041498e-06
v -5.57748277833059e-07 9.99739425901392e-05 4.9012404000135e-06
v -9.64507140042409e-07 9.9947881913255e-05 5.4183183161224e-06
v -1.4644116423069e-06 9.99235146362783e-05 5.84203923828782e-06
v -8.21392921264747e-06 0.000100158018793252 1.10801530006914e-05
v -7.65811379402475e-06 9.99977486046944e-05 1.07578625109838e-05
v -7.08129838054099e-06 9.98729489130001e-05 1.03762638479877e-05
v -6.51393123039458e-06 9.97820356598989e-05 9.96096372216799e-06
v -1.97710347301485e-06 9.98948538874436e-05 6.27964589889549e-06
v -2.51387966106107e-06 9.98631132837992e-05 6.71563373720344e-06
v -5.9637329397339e-06 9.97267544152323e-05 9.52870466398174e-06
v -3.06959508123844e-06 9.98288343565977e-05 7.1430405799113e-06
v -3.62403809351098e-06 9.97919824295851e-05 7.56281751467946e-06
v -4.21076501784436e-06 9.97468792584542e-05 8.07737501460747e-06
v -5.42001696865819e-06 9.97057634365997e-05 9.09677411117268e-06
v -4.81203512706693e-06 9.97133316337275e-05 8.59329189955338e-06
v -8.85066326547701e-06 0.000100337640653593 1.1358340476984e-05
v -9.46361954165102e-06 0.000100512825585561 1.15125346884457e-05
v -1.00186662676071e-05 0.000100662723706941 1.14764181987629e-05
v -1.04389281975326e-05 0.000100779763233375 1.11960019961102e-05
v -1.04050421709708e-05 0.000102359370846239 3.50266181894527e-06
v -1.06754406902035e-05 0.00010091012477622 1.0652941650896e-05
v -1.07251464927095e-05 0.000102215408855942 4.00702203159521e-06
v -1.10049851565179e-05 0.000102072376161915 4.54603550909114e-06
v -1.12409290369183e-05 0.000101932832979232 5.1120874799322e-06
v -1.14088135516363e-05 0.000101800732270859 5.70110488303501e-06
v -1.08710973707455e-05 0.000101032777479625 1.00093543414918e-05
v -1.14719083839346e-05 0.000101681675841557 6.30944523479589e-06
v -1.14149426757819e-05 0.000101554625799247 7.04333771697327e-06
v -1.10472441668148e-05 0.000101154621423138 9.31413115778815e-06
v -1.11943907956638e-05 0.000101277856442417 8.61192931872946e-06
v -1.13145951464254e-05 0.000101420063430329 7.81724990434273e-06
v 2.50582550717737e-06 0.000100048234084024 -3.05293062542956e-06
v 2.31608915886444e-06 0.00010002738720845 -3.57018949432232e-06
v 2.01977897020522e-06 0.000100004409913341 -4.03397388135935e-06
v 1.56358014925497e-06 9.99873098007037e-05 -4.30769267720465e-06
v 1.0972437076378e-06 9.99706107809955e-05 -4.58632955610372e-06
v 6.09735184184796e-07 9.99669545802156e-05 -4.8474344757047e-06
v 1.08983767158464e-07 9.99933933196917e-05 -5.08150249520297e-06
v -3.80972039892709e-07 0.000100063608566984 -5.29302236107383e-06
v -8.9850361983139e-07 0.00010022440378201 -5.55109498282171e-06
v -3.90944164358311e-06 0.000102229496473442 -5.22236865244906e-06
v -3.57397985242939e-06 0.000101957587609776 -5.48451964883569e-06
v -3.18988593339402e-06 0.000101660085332949 -5.68751894878241e-06
v -1.42470231856206e-06 0.000100459686411341 -5.74550120536238e-06
v -1.94689191083001e-06 0.000100746820240617 -5.85094368616995e-06
v -2.78786889698594e-06 0.000101343303247467 -5.81852034842418e-06
v -2.37646704693957e-06 0.000101028792999697 -5.87027687930481e-06
v -1.01948743053772e-05 0.000102497938845491 2.91438752532932e-06
v -4.34096646199109e-06 0.000102469153152987 -4.87202663355189e-06
v -1.00026905241959e-05 0.000102623813288955 2.32191674667062e-06
v -4.76050679034941e-06 0.000102672135466318 -4.4659367362157e-06
v -5.18206630513632e-06 0.000102825693654976 -4.03234380562792e-06
v -5.67122297472506e-06 0.000102901263129337 -3.65438285218732e-06
v -9.82192750219283e-06 0.000102731172078157 1.74650499157461e-06
v -9.77955320848785e-06 0.000102788654707517 1.23912850472275e-06
v -6.1600874993954e-06 0.000102955895604918 -3.25819867794077e-06
v -6.65894782320801e-06 0.000102988955888883 -2.86053745023759e-06
v -7.15917671403405e-06 0.000103003708759511 -2.46988932391708e-06
v -7.63557853903794e-06 0.000103006278964166 -2.08686180798393e-06
v -9.66968689627095e-06 0.000102841489473235 7.32877128429913e-07
v -9.50397343812169e-06 0.000102885390265294 2.39793700214168e-07
v -9.27529290948214e-06 0.000102922468047169 -2.274234615239e-07
v -8.10136492597182e-06 0.000103009273488422 -1.61634052578389e-06
v -8.55094506118849e-06 0.00010299353926541 -1.13724636758547e-06
v -8.97169347611434e-06 0.000102958438622208 -6.58384336396505e-07
v 1.83658067498934e-06 0.000100059279477466 -2.66189409184623e-06
v -7.29892207517996e-07 0.000100008175809567 4.11755210151807e-06
v 1.63130059721296e-06 0.000100071239848792 -2.22190536032536e-06
v 1.39581462606467e-06 0.000100078273493814 -1.78982016242602e-06
v 1.16854753915533e-06 0.000100079201936523 -1.33543696533554e-06
v 9.42613064377728e-07 0.000100072013939263 -8.77153496358321e-07
v 7.45842690135361e-07 0.000100058925908553 -4.21353525564396e-07
v -5.44566364721555e-07 0.000100028357668613 3.62997892374052e-06
v -3.74634603623253e-07 0.000100045580359949 3.14896273391328e-06
v 5.85545135252615e-07 0.000100046908185666 5.66569591765088e-08
v 4.42435369164612e-07 0.000100055288279254 6.40090916209597e-07
v -1.98816411692832e-07 0.000100060544589627 2.65500846229823e-06
v 2.55490867075896e-07 0.000100073032453494 1.20337691887924e-06
v 1.11604336907052e-07 0.000100078111775474 1.68298775612552e-06
v -4.3161741706454e-08 0.000100072561555347 2.15990317044181e-06
v -1.08707001437934e-06 9.99835166195172e-05 4.65675592730947e-06
v -9.46992709612644e-06 9.99964419925162e-05 1.16374890949291e-05
v -1.48027515059207e-06 9.99580418262829e-05 5.19235934179772e-06
v -1.98185791044052e-06 9.99361882820646e-05 5.62250687633018e-06
v -2.50624796435675e-06 9.99113807781285e-05 6.04564381639998e-06
v -8.90431118241454e-06 9.98483698863897e-05 1.12374106489486e-05
v -8.3262222283761e-06 9.97505189166373e-05 1.07918736952736e-05
v -7.7346781751614e-06 9.96889212614943e-05 1.03127030136984e-05
v -7.1485906056543e-06 9.96613676586059e-05 9.82390324503403e-06
v -3.04924089164451e-06 9.98819005670373e-05 6.48946397633288e-06
v -3.6088649865343e-06 9.98496384803502e-05 6.93171849149304e-06
v -6.57010635121657e-06 9.96635328274217e-05 9.35157114081882e-06
v -4.16847956219886e-06 9.98144851221186e-05 7.36263783253897e-06
v -4.74730710645338e-06 9.97751760841565e-05 7.79748346262725e-06
v -5.37163785066439e-06 9.97255847258338e-05 8.33711735537619e-06
v -6.0019506830739e-06 9.96852411743231e-05 8.87821457693538e-06
v -1.01138967979016e-05 0.0001001713316461 1.19767747313591e-05
v -1.07224803414345e-05 0.000100318290407089 1.2138382123723e-05
v -1.12008179159865e-05 0.000100448417956841 1.19956690105787e-05
v -1.10605669899436e-05 0.000102298128644062 3.2435298192314e-06
v -1.14223430128496e-05 0.000100616565593447 1.14464578253656e-05
v -1.14015893244864e-05 0.000102155593020204 3.7488149700752e-06
v -1.15807120133138e-05 0.000100781114172738 1.07138430450408e-05
v -1.17267299802031e-05 0.000102013779116499 4.26520003822633e-06
v -1.19996608139455e-05 0.000101873579865274 4.82842246594996e-06
v -1.22021404399813e-05 0.000101739439102859 5.42095679157588e-06
v -1.22921308425794e-05 0.000101618752791958 6.02992270189017e-06
v -1.17284243531972e-05 0.000100941740833971 9.8927924563419e-06
v -1.22861100092796e-05 0.000101504464801972 6.67592626725113e-06
v -1.21740208677499e-05 0.000101374017805191 7.46488274625383e-06
v -1.18708071779838e-05 0.000101091502469177 9.08126727615613e-06
v -1.20287255874474e-05 0.000101228628007328 8.30399313564176e-06
v 1.70850817299872e-06 0.000100040445730535 -3.19801017282043e-06
v 1.44940607864668e-06 0.00010002025322887 -3.6915912387112e-06
v 9.9538201308653e-07 0.000100005743257232 -3.97012585007411e-06
v 5.20948833506228e-07 9.99895674062314e-05 -4.22759337158371e-06
v 3.18697791850111e-08 9.99758538409869e-05 -4.49139576751878e-06
v -4.70505285385229e-07 9.99793865760106e-05 -4.73548939783596e-06
v -4.93357980609897e-06 0.000102236621201293 -4.95616986383139e-06
v -9.63798560138564e-07 0.000100016104383664 -4.95532327514551e-06
v -1.46714757654544e-06 0.00010009864455824 -5.15180169918765e-06
v -2.00690972560527e-06 0.000100274837877313 -5.38884152718152e-06
v -4.61736002510155e-06 0.000101963928432623 -5.22949272565002e-06
v -4.26550673447525e-06 0.000101670790894672 -5.43461708367153e-06
v -3.86413217171368e-06 0.000101357669856829 -5.57428705018685e-06
v -2.54713503543723e-06 0.000100517455410018 -5.55604256736603e-06
v -2.99913581619568e-06 0.000100767508028444 -5.63161452340848e-06
v -3.440586570358e-06 0.000101044943637486 -5.63735516212524e-06
v -1.08544912853602e-05 0.000102427459566681 2.63656633485939e-06
v -5.34844291710035e-06 0.000102476578669655 -4.58425161640779e-06
v -1.06823349229556e-05 0.000102536680342245 2.03292878871852e-06
v -5.76221654045131e-06 0.00010266914926633 -4.16122226624801e-06
v -6.25656192116495e-06 0.00010276104668452 -3.78669762699035e-06
v -6.76503664022951e-06 0.000102818284630074 -3.40926873119441e-06
v -1.06761789240863e-05 0.000102590893595052 1.5073910482169e-06
v -1.06396486961856e-05 0.000102634791240406 9.95077425903032e-07
v -7.27863963457738e-06 0.000102855995189557 -3.01207675651713e-06
v -7.79429939136247e-06 0.000102872112010756 -2.61615246309379e-06
v -8.28994772167308e-06 0.000102871555924044 -2.23249109248031e-06
v -8.77914862566002e-06 0.000102856868608596 -1.84702156356095e-06
v -1.05237636647104e-05 0.000102678496468003 4.80085472448533e-07
v -1.03330390766493e-05 0.000102719010019357 -1.3417840041252e-08
v -1.00532040178387e-05 0.000102761184316267 -4.61099316496548e-07
v -9.26072940656272e-06 0.000102838223668792 -1.37069980531556e-06
v -9.71314627440874e-06 0.000102800886200209 -8.886856801344e-07
v 1.09701787572105e-06 0.000100051025992894 -2.80376567678302e-06
v -1.59865623664532e-06 9.99936049657247e-05 4.3778896115999e-06
v 9.06682468357543e-07 0.000100064804343328 -2.36049654066143e-06
v -1.43367689009779e-06 0.000100016348877871 3.88457680953503e-06
v 6.79589373537347e-07 0.000100073720477385 -1.92477755721211e-06
v 4.45355538314432e-07 0.000100074829848743 -1.49614752891881e-06
v 2.17885801031876e-07 0.00010006426353482 -1.04352973062711e-06
v 1.04473894347358e-08 0.00010004006365394 -6.10308870271886e-07
v -1.68818159894566e-07 0.000100020225563161 -1.22933045970334e-07
v -1.26676930831414e-06 0.000100036292786802 3.3970274020231e-06
v -1.10460463524033e-06 0.000100052559879642 2.91811858188682e-06
v -3.24230595138208e-07 0.000100025669313633 3.90465969200721e-07
v -4.82667906439675e-07 0.000100058173856721 9.79102333838883e-07
v -9.41168961556376e-07 0.000100066071536063 2.41809291146153e-06
v -6.32617989750758e-07 0.000100073413182042 1.45775217953976e-06
v -7.85604321946618e-07 0.000100074166317134 1.94076729118346e-06
v -1.06982817429249e-05 9.97896340234158e-05 1.23569901436019e-05
v -1.97067800211247e-06 9.99674295028924e-05 4.93340892368625e-06
v -1.01562652408898e-05 9.96582556564081e-05 1.18495929019377e-05
v -2.47404947915191e-06 9.99484050967753e-05 5.36458548039232e-06
v -3.00129290927715e-06 9.99264383702495e-05 5.79533847008508e-06
v -3.54338685096239e-06 9.99010466863486e-05 6.22074814859506e-06
v -9.55997006196527e-06 9.96027366751454e-05 1.12836581018934e-05
v -8.9557464776645e-06 9.9584475930843e-05 1.07202714252223e-05
v -8.33632275146682e-06 9.95928232583654e-05 1.01443627758143e-05
v -7.72556881044058e-06 9.96217268471442e-05 9.6099484386752e-06
v -4.11009873016502e-06 9.98708267700312e-05 6.67333599597588e-06
v -4.67799376766404e-06 9.98386201149161e-05 7.1098376016961e-06
v -7.11683410175576e-06 9.96625614731583e-05 9.08919789981278e-06
v -5.26336614041396e-06 9.98016227289542e-05 7.55819484289406e-06
v -5.86075162843226e-06 9.97600562029915e-05 8.01349848363078e-06
v -6.51827444852569e-06 9.97067706747685e-05 8.58622648383222e-06
v -1.13794835355216e-05 9.99222528842902e-05 1.27983138444705e-05
v -1.19779606416578e-05 0.000100009462995706 1.29531626361479e-05
v -1.16859142079259e-05 0.000102237985011228 2.95003362475692e-06
v -1.21710148497975e-05 0.000100241956089865 1.241141893894e-05
v -1.20544881594353e-05 0.000102097266941674 3.44659257042817e-06
v -1.22512185528448e-05 0.000100475225450658 1.15486628576509e-05
v -1.24106952112638e-05 0.000101954776388015 3.95970992441794e-06
v -1.23498155486768e-05 0.000100705244704985 1.05230071688605e-05
v -1.27278218400742e-05 0.000101817243923861 4.49320424815964e-06
v -1.29813063888732e-05 0.000101681552073024 5.08373843364257e-06
v -1.31271752785375e-05 0.000101559400667861 5.68506131683663e-06
v -1.31423086648994e-05 0.000101445763447207 6.329511378523e-06
v -1.24931000199946e-05 0.000100898812398023 9.55859881066232e-06
v -1.30477957528206e-05 0.000101336234572285 7.01434712818873e-06
v -1.28689909258178e-05 0.000101198164963838 7.86716752931379e-06
v -1.26734860541838e-05 0.000101061799627429 8.67071013256765e-06
v 8.94097270897523e-07 0.000100032396990277 -3.33432438840226e-06
v 4.40911819072459e-07 0.000100021670890887 -3.61461726271517e-06
v -3.55525505024866e-08 0.000100008094063898 -3.87654814991264e-06
v -5.22185101865841e-07 9.99934156639097e-05 -4.12040110209626e-06
v -1.02939892308046e-06 9.99840242943758e-05 -4.37134078576183e-06
v -5.92748900314945e-06 0.000102237881028281 -4.6764250173149e-06
v -1.52967740524475e-06 9.99953461325927e-05 -4.59097120038595e-06
v -5.65684772838774e-06 0.000101960969473298 -4.95945405145805e-06
v -2.03949342508285e-06 0.000100043211676788 -4.80106385826126e-06
v -2.55214558757881e-06 0.000100138022178315 -4.98691226338041e-06
v -3.11400222997528e-06 0.000100328216260902 -5.20594012270858e-06
v -5.31736872707745e-06 0.000101667719029617 -5.17315269907912e-06
v -4.93666195729687e-06 0.00010136905379783 -5.31393279377862e-06
v -4.50844530883404e-06 0.00010105673299971 -5.38513478295822e-06
v -3.59503279246232e-06 0.000100532995463666 -5.32477780862468e-06
v -4.06324189299227e-06 0.000100781407088469 -5.38768579277478e-06
v -1.15013053512907e-05 0.000102353225531718 2.32055194760375e-06
v -6.32314631978367e-06 0.000102479957541526 -4.27677434872832e-06
v -1.15435741207439e-05 0.000102399814052766 1.78379322122531e-06
v -6.82286307782949e-06 0.000102590825756695 -3.91554977406727e-06
v -7.34170891320993e-06 0.000102663268938986 -3.54257410683784e-06
v -7.86803648032014e-06 0.00010270494289882 -3.16898611567254e-06
v -1.15513429863499e-05 0.000102438450310556 1.25305646441547e-06
v -1.15039377845653e-05 0.000102473990129662 7.35761596710119e-07
v -8.40457363331698e-06 0.000102727815602157 -2.77220525261989e-06
v -8.92620585897263e-06 0.000102727765702261 -2.39222103654678e-06
v -9.44106014032207e-06 0.000102712066942099 -2.00501453796792e-06
v -9.93838740246414e-06 0.000102682403658016 -1.6147800946642e-06
v -1.13708594109397e-05 0.000102512432187669 2.12386678771445e-07
v -1.11426490970442e-05 0.000102554072316572 -2.6071935760248e-07
v -1.08215441286941e-05 0.00010259952584779 -7.07453336269432e-07
v -1.04317377376369e-05 0.000102644474551904 -1.12819581133818e-06
v 3.64819950494784e-07 0.000100041794164019 -2.94873664174414e-06
v -2.4253460758209e-06 9.99777593338693e-05 4.62386519720773e-06
v 1.89153340778184e-07 0.000100059018732403 -2.49366108865694e-06
v -2.3023348356822e-06 0.00010000346726955 4.12896365155124e-06
v -3.48871069597917e-08 0.000100071553684454 -2.05738960752202e-06
v -2.15065393653358e-06 0.000100026153767833 3.64548735335213e-06
v -2.69898888730948e-07 0.00010007722461724 -1.62478848070755e-06
v -5.01966644278299e-07 0.000100073105246086 -1.18950344798432e-06
v -7.28696962981109e-07 0.000100056487663806 -7.52689414611123e-07
v -9.26919499867989e-07 0.000100041828069941 -2.8315727862791e-07
v -1.07886384504799e-06 0.000100045370293553 2.187374051751e-07
v -1.99302192940014e-06 0.000100045190611296 3.16463436264927e-06
v -1.83539746272059e-06 0.000100060696682456 2.6822648227649e-06
v -1.21153075816903e-06 0.000100063631966226 7.24099931718362e-07
v -1.36727180574132e-06 0.000100076677754832 1.22419533966681e-06
v -1.67910197194536e-06 0.000100072498613937 2.19902945420335e-06
v -1.52367297342587e-06 0.000100078788155657 1.71404394059232e-06
v -1.18748714766524e-05 9.9533026089534e-05 1.32470539582731e-05
v -1.14011375473653e-05 9.94321160246775e-05 1.26861259807457e-05
v -2.92888207124869e-06 9.9961094349335e-05 5.06737587026147e-06
v -1.07917375287328e-05 9.94321694492774e-05 1.19154134467891e-05
v -3.45892722219888e-06 9.99418444433263e-05 5.4990700463582e-06
v -4.00549402478424e-06 9.99189429946938e-05 5.92973638197605e-06
v -4.56775638148545e-06 9.98923681808971e-05 6.36401691210645e-06
v -1.0147154338845e-05 9.9472546986969e-05 1.11666249210162e-05
v -9.49569380397523e-06 9.95296732671862e-05 1.04756015985079e-05
v -8.84517943493377e-06 9.95890225659321e-05 9.8447365195962e-06
v -8.20377371852029e-06 9.96459684187559e-05 9.26765663731956e-06
v -5.140820509379e-06 9.98628689000604e-05 6.80429814610206e-06
v -5.72898946835575e-06 9.98294047393791e-05 7.25414282073835e-06
v -7.57286944660397e-06 9.96987401658206e-05 8.72816349452454e-06
v -6.33220019957691e-06 9.9791008227699e-05 7.72023493325308e-06
v -6.95091666422591e-06 9.97462590327314e-05 8.2127115723455e-06
v -1.28418312839248e-05 9.94546366274054e-05 1.39895258135197e-05
v -1.22667730852429e-05 0.000102181461978608 2.61046758963411e-06
v -1.30098131873025e-05 9.96468400026459e-05 1.37703349195478e-05
v -1.26643525938501e-05 0.000102041841944039 3.09741137155444e-06
v -1.28568679578036e-05 0.000100071918421286 1.25132012923908e-05
v -1.30562523454776e-05 0.000101899999325658 3.59713673099507e-06
v -1.286041277914e-05 0.000100426604206698 1.11844684758343e-05
v -1.34169590643182e-05 0.000101761244515339 4.1254125088665e-06
v -1.30222163526208e-05 0.000100691364795938 1.00192129232303e-05
v -1.37252311813991e-05 0.000101628196784689 4.68779176137364e-06
v -1.39483452835612e-05 0.000101503253801385 5.28310528170367e-06
v -1.4028491460585e-05 0.000101390059258133 5.91322606834614e-06
v -1.39429689026274e-05 0.000101285331993908 6.58494124925175e-06
v -1.3248890164801e-05 0.000100893121879908 9.01177058096004e-06
v -1.37442615316836e-05 0.00010117684524723 7.31923893186012e-06
v -1.35015790028116e-05 0.000101048832402891 8.12546845972076e-06
v -8.94404483150011e-08 0.000100034553921546 -3.24661465139026e-06
v -5.69860283797199e-07 0.000100024787578929 -3.50754996173027e-06
v -1.06170514543618e-06 0.000100011804149349 -3.75358510129597e-06
v -1.56398634764035e-06 9.99990150409784e-05 -3.98915322148792e-06
v -6.85196230914179e-06 0.000102242199201126 -4.38099492641957e-06
v -2.07319855281035e-06 9.9995552446513e-05 -4.21249156050582e-06
v -6.67933952876158e-06 0.000101951740444324 -4.67233233503363e-06
v -2.58746194894238e-06 0.000100015727198335 -4.42397029312362e-06
v -6.36999662851362e-06 0.000101664074453445 -4.8924678670308e-06
v -3.10713031994634e-06 0.000100074594299065 -4.6255204077652e-06
v -3.63530631112983e-06 0.000100183963612066 -4.81143906514556e-06
v -4.15669119912664e-06 0.000100342310065518 -4.96570758450112e-06
v -5.9977437216557e-06 0.000101366578075831 -5.04087181068802e-06
v -5.5807653489981e-06 0.000101070688941381 -5.11753125437705e-06
v -5.13066968832531e-06 0.000100792672440169 -5.12626349812871e-06
v -4.65492186855183e-06 0.000100547125927084 -5.07319859814266e-06
v -1.23679121010505e-05 0.00010221705891407 2.07168735826597e-06
v -7.35582351305274e-06 0.000102382713776443 -4.02980217704576e-06
v -1.2426338753104e-05 0.000102247490972698 1.53318490264023e-06
v -7.88569721796379e-06 0.000102472109002697 -3.67514423466202e-06
v -8.42866489000497e-06 0.000102529884747478 -3.31099719997733e-06
v -8.98007676040833e-06 0.000102561015246454 -2.93813619623107e-06
v -1.24314539793123e-05 0.000102276806535043 9.94922235234803e-07
v -1.23686657003023e-05 0.000102307757491252 4.62751295265006e-07
v -9.53135544800209e-06 0.000102569030787854 -2.56155235146173e-06
v -1.00750782172541e-05 0.000102556989088169 -2.18116625564105e-06
v -1.06040498302588e-05 0.000102528765447054 -1.79172118121509e-06
v -1.1110498871591e-05 0.00010248783503705 -1.38256812496454e-06
v -1.22130149773882e-05 0.000102343643510094 -4.80676985310409e-08
v -1.1942653094184e-05 0.000102387833325487 -5.21169592234458e-07
v -1.15684685630204e-05 0.000102437660353748 -9.6002209340654e-07
v -5.04322726548154e-07 0.00010005283521192 -2.74751581739635e-06
v -3.14963951695638e-06 9.9987330508601e-05 4.51408980707264e-06
v -7.32652099285056e-07 0.000100067836509699 -2.29585136243625e-06
v -3.02629419480107e-06 0.000100010989448195 4.02022117434693e-06
v -9.73219325592368e-07 0.000100078369312663 -1.84996444360887e-06
v -2.88024328640859e-06 0.000100032112377816 3.52887780406193e-06
v -1.20957705250309e-06 0.000100082279382619 -1.40952453418761e-06
v -1.44296475425026e-06 0.000100078600973447 -9.42905808371493e-07
v -1.64752468304076e-06 0.000100072913950167 -4.84222772594122e-07
v -1.81391035479038e-06 0.000100071735010506 -6.03591405450692e-10
v -1.95067274179442e-06 0.000100075795952532 4.89675375578555e-07
v -2.72619766655247e-06 0.000100049724050506 3.0448376774706e-06
v -2.57341586039862e-06 0.000100065339781915 2.53777406344191e-06
v -2.10206850572278e-06 0.000100081601462805 1.07605470257559e-06
v -2.26267833844823e-06 0.000100082827830424 1.56324333162252e-06
v -2.41940175696402e-06 0.000100076790541021 2.05347139220109e-06
v -1.28560834263669e-05 9.91970255251367e-05 1.39455964771614e-05
v -1.20104414228859e-05 9.92578065240945e-05 1.27669695644937e-05
v -3.72320475639799e-06 9.99677898407791e-05 4.97483310880739e-06
v -1.1287442265192e-05 9.93721519712067e-05 1.17072138844593e-05
v -4.2986251173343e-06 9.99461383612531e-05 5.42776701368859e-06
v -4.87518578248737e-06 9.99216517828816e-05 5.87379582466353e-06
v -5.48062104312175e-06 9.98935286154076e-05 6.34037849971239e-06
v -1.06034666277165e-05 9.94760436529765e-05 1.08441390486446e-05
v -9.92367570505397e-06 9.95627561098069e-05 1.00907618020196e-05
v -9.2711046253228e-06 9.96311055459546e-05 9.45474668140224e-06
v -8.62634061618843e-06 9.96888727989962e-05 8.87748444770493e-06
v -6.07274943481272e-06 9.98639210151162e-05 6.7923757184459e-06
v -6.68065963044301e-06 9.98294436294259e-05 7.26256645175268e-06
v -7.99572731292935e-06 9.97368787915398e-05 8.34917352225765e-06
v -7.29606037249466e-06 9.97887431631372e-05 7.75117909562593e-06
v -1.44536178210078e-05 9.86045742882011e-05 1.66474601547351e-05
v -1.31075203883603e-05 0.00010202696889992 2.5310648048279e-06
v -1.33011738333134e-05 9.95113781288647e-05 1.36652839042563e-05
v -1.35789137824936e-05 0.000101877289670165 3.0495351244386e-06
v -1.32161610852126e-05 0.000100053623756638 1.18793474063642e-05
v -1.40084052197403e-05 0.000101732773015859 3.59108247013227e-06
v -1.3414508161012e-05 0.000100416983014334 1.05174951144825e-05
v -1.43859107585455e-05 0.000101596613249825 4.15495329617865e-06
v -1.3716967706749e-05 0.000100679895306243 9.39495441786821e-06
v -1.47093522810798e-05 0.000101463660484888 4.76733690595248e-06
v -1.49091388254079e-05 0.000101346306381151 5.3820436602299e-06
v -1.49066350669218e-05 0.000101243193284922 6.03164925867997e-06
v -1.47016411871499e-05 0.000101148099892414 6.71690268043531e-06
v -1.40581702336814e-05 0.000100873249317583 8.42626346600718e-06
v -1.43888180761102e-05 0.000101017834575789 7.57791903752007e-06
v -1.00885141303079e-06 0.000100044312305619 -3.02368588870961e-06
v -1.51923359501317e-06 0.000100033003877277 -3.28216825743198e-06
v -2.02924760948849e-06 0.000100019564056262 -3.52321073569536e-06
v -2.56238092352554e-06 0.000100007385495298 -3.7660995767877e-06
v -7.6702976346937e-06 0.000102013177460504 -4.2988817439205e-06
v -3.08280657337784e-06 0.000100007005512184 -3.97881225444387e-06
v -7.43478644971504e-06 0.000101718369141717 -4.55402367444148e-06
v -3.60820917384019e-06 0.000100030816589297 -4.18544291695207e-06
v -7.08311449257582e-06 0.000101423354532607 -4.73263655085232e-06
v -4.12984210039405e-06 0.000100092113454416 -4.38041281248713e-06
v -4.72167186296337e-06 0.000100227659268634 -4.60935844856111e-06
v -5.24443427417483e-06 0.000100385665096774 -4.73606255147085e-06
v -6.67674007358988e-06 0.000101132806541704 -4.83349224903766e-06
v -6.22207067680073e-06 0.000100839305935413 -4.85879047044311e-06
v -5.74773364342355e-06 0.000100593398246872 -4.82422981403055e-06
v -1.32410768149581e-05 0.000102053850303338 1.95695655411557e-06
v -8.29857286358577e-06 0.000102164766645704 -3.9203869877842e-06
v -1.33098396809211e-05 0.000102079986510518 1.37943370016155e-06
v -8.8935788420951e-06 0.000102269001058911 -3.54946011834913e-06
v -9.479386553793e-06 0.000102334147844922 -3.17966431903884e-06
v -1.00796513763785e-05 0.000102370913207856 -2.78903761180614e-06
v -1.33134994118898e-05 0.000102106786960077 8.12456031188663e-07
v -1.32444986295102e-05 0.000102135658726216 2.37419217508611e-07
v -1.06602513089446e-05 0.00010237433228684 -2.41612523831041e-06
v -1.12287485598558e-05 0.000102356526618038 -2.03489290374859e-06
v -1.17662377564808e-05 0.000102322625696733 -1.64850570513247e-06
v -1.23106897160349e-05 0.000102274904702987 -1.17113111510925e-06
v -1.30639244127604e-05 0.000102171547993379 -2.8030444802023e-07
v -1.27451018832191e-05 0.000102219468693357 -7.50310547943658e-07
v -1.41890894251107e-06 0.000100061939673676 -2.53428823057468e-06
v -3.88349418483412e-06 9.99952532721956e-05 4.40991619971523e-06
v -1.67196621822981e-06 0.000100074996083953 -2.08265860302001e-06
v -3.7608270558574e-06 0.000100017601264882 3.90989027045499e-06
v -1.91432230325727e-06 0.000100083196252495 -1.63399759565102e-06
v -3.61376061210143e-06 0.000100036887939425 3.41653364999654e-06
v -2.15955203701708e-06 0.000100086307803294 -1.16760991191333e-06
v -2.37192620668207e-06 0.000100086579865276 -6.89631973869556e-07
v -2.5549439435814e-06 0.000100086494795441 -2.17348693040506e-07
v -2.69841048599137e-06 0.00010008581564021 2.67236083319427e-07
v -2.86498906033711e-06 0.00010008491883005 8.41728544982287e-07
v -3.47106868046643e-06 0.000100054223724905 2.90633587436547e-06
v -3.3148021643479e-06 0.000100069182098869 2.39920426987299e-06
v -3.00329896662431e-06 0.00010008402349512 1.42246465532514e-06
v -3.16459327281881e-06 0.000100079568500934 1.91014648858157e-06
v -1.30116367753387e-05 9.91229694786224e-05 1.36403646564846e-05
v -1.22206156856629e-05 9.92913279935035e-05 1.21541257016735e-05
v -4.50187378466979e-06 9.99743961489332e-05 4.87281183553551e-06
v -1.15601767139737e-05 9.94379916638989e-05 1.11177984215926e-05
v -5.10462935058743e-06 9.99512879179689e-05 5.33204606212053e-06
v -5.72716067124902e-06 9.99253760019445e-05 5.79986094087942e-06
v -6.35076776384328e-06 9.98976832342174e-05 6.27384098212386e-06
v -1.0910133606872e-05 9.95444100043022e-05 1.02732097605577e-05
v -1.0258079117988e-05 9.96240106311985e-05 9.56304676249547e-06
v -9.62306123868697e-06 9.96853676425222e-05 8.95380500430472e-06
v -8.98662816146182e-06 9.97345100357211e-05 8.40365064218217e-06
v -6.96318063094596e-06 9.98676597992639e-05 6.73769616363122e-06
v -7.57788358738571e-06 9.98312849012774e-05 7.22119713826713e-06
v -8.28026255795634e-06 9.97845334453248e-05 7.79514067803301e-06
v -1.32824939429345e-05 9.92641248532309e-05 1.35526697444568e-05
v -1.39826197806401e-05 0.000101865529967398 2.43606353331113e-06
v -1.33468366002184e-05 9.96699989685392e-05 1.2170030560822e-05
v -1.44996980536165e-05 0.000101713581092166 2.98146693908027e-06
v -1.36410585810193e-05 0.000100047667406897 1.08794589784688e-05
v -1.49577416921711e-05 0.000101570896608487 3.55974501317691e-06
v -1.40484386626065e-05 0.000100386413209224 9.69416906215639e-06
v -1.53813103913922e-05 0.000101431575486526 4.17921898610518e-06
v -1.45214488454769e-05 0.000100640258430789 8.66903892140271e-06
v -1.57207642241858e-05 0.000101302941748803 4.81583007773149e-06
v -1.59004065912071e-05 0.000101191100676683 5.44395569378161e-06
v -1.57760990483369e-05 0.000101098434887503 6.09040643851439e-06
v -1.54349192286969e-05 0.000100980032042794 6.87887063170736e-06
v -1.497571196883e-05 0.000100830326789535 7.76362034922928e-06
v -1.94936564659318e-06 0.000100052471879147 -2.79453177667521e-06
v -2.47372975034832e-06 0.000100040366421555 -3.04385734466193e-06
v -3.01923227460946e-06 0.000100026750048754 -3.28710810108639e-06
v -3.56255504536987e-06 0.000100016560435219 -3.52137581218062e-06
v -8.48946105846348e-06 0.000101764064279734 -4.17643843104148e-06
v -4.09670121662217e-06 0.000100018459217975 -3.72685218851984e-06
v -8.17852754319089e-06 0.000101476270189747 -4.38976315546753e-06
v -4.62462007889925e-06 0.000100044291978619 -3.92937929500246e-06
v -7.78259474735707e-06 0.000101189378083702 -4.52101746400093e-06
v -5.23092081724244e-06 0.000100122665332803 -4.15965025892505e-06
v -5.8201502899319e-06 0.000100265543596137 -4.37138043564416e-06
v -6.34977747467453e-06 0.00010042743626474 -4.4797478513187e-06
v -7.3381013724007e-06 0.000100896422470221 -4.56977211126305e-06
v -6.85106580190203e-06 0.000100636834891966 -4.55075536037044e-06
v -1.41291336740122e-05 0.000101887247342408 1.8198188463146e-06
v -9.24119564539956e-06 0.000101922747015361 -3.78982846701388e-06
v -1.41990605374461e-05 0.000101910959774569 1.20395581062095e-06
v -9.90045972257801e-06 0.000102039898401475 -3.42021726486344e-06
v -1.05554382471016e-05 0.000102115651926492 -3.04027459070972e-06
v -1.11972199867154e-05 0.000102154545537344 -2.65678743898522e-06
v -1.42147256688601e-05 0.000101933085142568 5.79847796723905e-07
v -1.41353881855983e-05 0.000101958503395881 -1.68068529124306e-08
v -1.18177012904497e-05 0.000102155778628837 -2.28860904089782e-06
v -1.24093100358112e-05 0.000102135341999158 -1.91533988460814e-06
v -1.30255692731924e-05 0.00010209455742539 -1.46979043944086e-06
v -1.3547471840445e-05 0.000102043683162696 -9.91731138691471e-07
v -1.39272927755585e-05 0.0001019926268789 -5.41979916065077e-07
v -2.35662311766766e-06 0.000100068526598971 -2.31047078958263e-06
v -4.6212263001792e-06 0.00010000164947069 4.30140778275032e-06
v -2.61447170082012e-06 0.00010007952958405 -1.85829716409568e-06
v -4.49265961761111e-06 0.000100022760180246 3.79774405026591e-06
v -2.87859583007764e-06 0.000100086433923322 -1.39545489675297e-06
v -4.36774207042618e-06 0.000100041692973819 3.28291443803354e-06
v -3.1082005111198e-06 0.000100090312462483 -9.18577838469974e-07
v -3.2897769755184e-06 0.000100092063896826 -4.33893742167139e-07
v -3.44813457640182e-06 0.000100091080001268 4.61431597825552e-08
v -3.63572692058925e-06 0.000100088065803666 6.10245669132578e-07
v -3.78411359988627e-06 0.000100084501802797 1.19119987576681e-06
v -4.22219112641943e-06 0.000100058338493538 2.76769036733769e-06
v -4.05792413529868e-06 0.000100071590127809 2.26207232743592e-06
v -3.90486942457223e-06 0.00010007956693384 1.77060974055684e-06
v -1.28826786457644e-05 9.92960902520123e-05 1.2273620772614e-05
v -1.23634598430773e-05 9.94144157022976e-05 1.12273254842341e-05
v -5.26544616652922e-06 9.99802106072015e-05 4.76326515496573e-06
v -1.17955683150976e-05 9.95326878870101e-05 1.0338184159943e-05
v -5.91626374824974e-06 9.99568352251141e-05 5.2245078566348e-06
v -6.55838412544731e-06 9.99315561725373e-05 5.69649537046322e-06
v -7.18750165654695e-06 9.99038527666989e-05 6.17548728376167e-06
v -1.1185877592754e-05 9.96206989160483e-05 9.5909875423774e-06
v -1.0552059234768e-05 9.96864556142704e-05 8.95353682519674e-06
v -9.92570233538433e-06 9.97370346248146e-05 8.38907619536939e-06
v -9.22804776974163e-06 9.97864878517844e-05 7.77425620021017e-06
v -7.80974951221258e-06 9.98720650768133e-05 6.64724429475404e-06
v -8.51967891191093e-06 9.98312394090825e-05 7.19225784836718e-06
v -1.32423772988497e-05 9.94924910597633e-05 1.1660728504227e-05
v -1.48715195199673e-05 0.000101703889702182 2.31686186296382e-06
v -1.36871735730569e-05 9.98016249662047e-05 1.06797725461052e-05
v -1.54134420009214e-05 0.000101553866383302 2.89639713788267e-06
v -1.4198379712499e-05 0.000100050702565906 9.68247524747178e-06
v -1.59340557556802e-05 0.000101405476912624 3.52889446324422e-06
v -1.48162456433911e-05 0.000100315128317208 8.75060243511268e-06
v -1.64107668275502e-05 0.000101263520793005 4.19412638084064e-06
v -1.54420320430974e-05 0.000100564545794339 7.84858964121432e-06
v -1.67940371381939e-05 0.00010113513596609 4.84780608702098e-06
v -1.69408601653953e-05 0.000101022110829585 5.46600781560838e-06
v -1.66635330367156e-05 0.000100905777715887 6.15739845900801e-06
v -1.61040550179465e-05 0.000100761456863063 6.94504665498784e-06
v -2.89979019356172e-06 0.000100058695690241 -2.55984979070082e-06
v -3.4622192510223e-06 0.000100046985743152 -2.79843162985873e-06
v -4.02090896042608e-06 0.000100034780513983 -3.03494061548118e-06
v -4.56777609157567e-06 0.00010002604526985 -3.26289602879308e-06
v -9.28032714770289e-06 0.000101504580387397 -4.01591945925246e-06
v -5.10875358115296e-06 0.000100028917184747 -3.4662610544767e-06
v -8.89908277998356e-06 0.000101236085415985 -4.18237834102268e-06
v -5.73272404438487e-06 0.000100063685512452 -3.69107145379184e-06
v -8.47032498375484e-06 0.000100946440543977 -4.25708183156671e-06
v -6.34543239106285e-06 0.000100151504706331 -3.91381879186396e-06
v -6.93265246769972e-06 0.000100301291793208 -4.11123354232773e-06
v -7.46530778080049e-06 0.000100467379131162 -4.20557205212813e-06
v -7.98755530453226e-06 0.00010068328408225 -4.25748411325529e-06
v -1.50155314207869e-05 0.00010172334314411 1.64868296653986e-06
v -1.01677400914417e-05 0.000101660118809522 -3.63602620215516e-06
v -1.51140352609943e-05 0.00010173907216347 9.65364434585718e-07
v -1.09414584239366e-05 0.000101784913248033 -3.26782577508414e-06
v -1.16564074805649e-05 0.00010186923269691 -2.90383571791323e-06
v -1.23430720382575e-05 0.000101913971129002 -2.53707521769753e-06
v -1.5134400003031e-05 0.000101754750238326 2.97042143550722e-07
v -1.50481867014314e-05 0.00010177314840536 -3.1914169472109e-07
v -1.30082743552794e-05 0.000101915882312417 -2.18340361985094e-06
v -1.37144181531448e-05 0.000101888463345322 -1.77259854017669e-06
v -1.43390420178865e-05 0.000101844434895905 -1.33526416942597e-06
v -1.47994271518599e-05 0.000101803205841596 -8.36913990851699e-07
v -3.30966653799333e-06 0.000100073209432658 -2.07634126028412e-06
v -5.36111341319942e-06 0.000100007168998067 4.18519873104601e-06
v -3.59095776695073e-06 0.000100083343529682 -1.61478133643621e-06
v -5.25185604145485e-06 0.000100028438882806 3.66260255110679e-06
v -3.84012161552655e-06 0.000100089944287364 -1.14645126380134e-06
v -5.12058737447731e-06 0.000100046792490934 3.14475005997812e-06
v -4.0441996594159e-06 0.000100093342459579 -6.67370003644069e-07
v -4.19814959710714e-06 0.000100092896641244 -1.77336727458711e-07
v -4.40091412065551e-06 0.000100089818475525 3.8222957261512e-07
v -4.56094345931505e-06 0.000100085914712216 9.56975307432247e-07
v -4.69314964091752e-06 0.000100079670994361 1.53931943191807e-06
v -4.9688989562034e-06 0.000100061634723762 2.63202125206898e-06
v -4.80328266535902e-06 0.000100071734995298 2.12453572159934e-06
v -1.29609185578475e-05 9.94813669664628e-05 1.08469732429334e-05
v -1.25449223864007e-05 9.95507618355715e-05 1.01203084872725e-05
v -6.05161695353934e-06 9.99866018121822e-05 4.63907562882867e-06
v -1.2024488263401e-05 9.96300423456308e-05 9.45076822523341e-06
v -6.71696865626483e-06 9.99641531324152e-05 5.09974442775513e-06
v -7.36487850789394e-06 9.9939427237616e-05 5.56661242082681e-06
v -7.99738676395913e-06 9.99101989477677e-05 6.04417850369152e-06
v -1.14403838215857e-05 9.96949057510245e-05 8.84140321526449e-06
v -1.08172472890948e-05 9.97447720218589e-05 8.2898966153779e-06
v -1.01301865295e-05 9.97929185244119e-05 7.68521607106127e-06
v -9.4293800093677e-06 9.98359862448518e-05 7.11245553484467e-06
v -8.71760363574442e-06 9.98743557613121e-05 6.56680157036034e-06
v -1.35259220952355e-05 9.96319005042363e-05 1.01899262069153e-05
v -1.5756819033745e-05 0.000101545419034332 2.16568473588562e-06
v -1.42021885222954e-05 9.98318389948986e-05 9.3734233607415e-06
v -1.63367528543816e-05 0.000101391780463253 2.79808240161854e-06
v -1.49569643833127e-05 0.000100076653280965 8.52266059893165e-06
v -1.69046692539382e-05 0.000101236676186102 3.50281317813859e-06
v -1.57097822717884e-05 0.000100282500569151 7.71105731732104e-06
v -1.74888309200837e-05 0.000101079731208569 4.22585141821726e-06
v -1.65850970657337e-05 0.000100457241373535 6.90237517507654e-06
v -1.80060638935019e-05 0.000100930563053456 4.88729473887673e-06
v -1.81191500062465e-05 0.00010076331803477 5.51129608068729e-06
v -1.74728136321236e-05 0.000100643749337503 6.12463451517707e-06
v -3.89006750233585e-06 0.000100064463825012 -2.31371128797767e-06
v -4.46252671632405e-06 0.000100054062460617 -2.54573901983169e-06
v -5.02671145070996e-06 0.000100043015304922 -2.77126215591384e-06
v -5.57863169249437e-06 0.000100034354055829 -2.99351679832756e-06
v -1.00342073388976e-05 0.000101252044319751 -3.8145167217043e-06
v -6.21805777440789e-06 0.000100040792189739 -3.2202186920237e-06
v -9.61248543535633e-06 0.000100983163850159 -3.92448531600621e-06
v -6.85014236087338e-06 0.00010008389327961 -3.44193888644423e-06
v -9.13978692569951e-06 0.000100725459561826 -3.94815436241892e-06
v -7.46776829510532e-06 0.000100178612867898 -3.65163929166333e-06
v -8.06456440401807e-06 0.000100334614396917 -3.83388851651304e-06
v -8.62043551363161e-06 0.000100506339408427 -3.9111286470728e-06
v -1.59232175562139e-05 0.000101557962038082 1.41199881221614e-06
v -1.10744687752702e-05 0.000101370530438906 -3.45607812333951e-06
v -1.60328815994832e-05 0.000101566756145624 6.55824612796684e-07
v -1.19915535438385e-05 0.000101504291603576 -3.10277044573169e-06
v -1.27815322658913e-05 0.000101598448587395 -2.76846715296796e-06
v -1.35301540361828e-05 0.000101647164383818 -2.4393090307167e-06
v -1.60720946933237e-05 0.000101569971435617 -5.80328666875112e-08
v -1.6001010086709e-05 0.000101571255285441 -6.89943191170678e-07
v -1.43410999065101e-05 0.000101647431069318 -2.06624250990061e-06
v -1.50910381640115e-05 0.000101616302697302 -1.68625205320856e-06
v -1.56957559303971e-05 0.000101581051841883 -1.26225970830202e-06
v -4.27503489871972e-06 0.000100077911644047 -1.83349589258223e-06
v -6.10088002490122e-06 0.000100013193719608 4.05729563953789e-06
v -4.5457588809883e-06 0.000100086878556919 -1.36864006973093e-06
v -5.98701386092427e-06 0.000100033809035558 3.52825407357629e-06
v -4.77502717417729e-06 0.000100092270758868 -8.89302543789075e-07
v -5.84977391912548e-06 0.000100050912245955 3.00099679891849e-06
v -4.94824539754105e-06 0.00010009327629564 -4.00271634321433e-07
v -5.19591052848169e-06 0.000100090969555686 1.38300914498866e-07
v -5.36671982339547e-06 0.000100087280682738 7.16665622683322e-07
v -5.50732842240054e-06 0.000100081294261378 1.31127743387017e-06
v -5.62898867663148e-06 0.000100073003758331 1.9042956253509e-06
v -5.69363464295173e-06 0.000100063218463786 2.48428450064882e-06
v -1.32152745264239e-05 9.96165408312499e-05 9.60111841003979e-06
v -1.27746722582212e-05 9.96617513083545e-05 9.08358795007774e-06
v -6.80365937404496e-06 9.99933702107281e-05 4.50755395150712e-06
v -1.22463659385623e-05 9.97157184582342e-05 8.57177409453566e-06
v -7.48698958822977e-06 9.99712966036097e-05 4.96539594876011e-06
v -8.14550778056751e-06 9.99456023337083e-05 5.42613077939078e-06
v -8.88994803893356e-06 9.99161792275178e-05 5.89451269201705e-06
v -1.16638639653765e-05 9.97609962613709e-05 8.07787201032542e-06
v -1.10332214264388e-05 9.98064077574077e-05 7.49884646207496e-06
v -1.03387556813911e-05 9.98465171867546e-05 6.9487550763346e-06
v -9.61967303913969e-06 9.98830724302944e-05 6.41117611362502e-06
v -1.39182433813548e-05 9.97074863169408e-05 8.98499043618794e-06
v -1.66089478188582e-05 0.000101392006259218 1.97726655849689e-06
v -1.47349143205293e-05 9.98433404686565e-05 8.27887385390693e-06
v -1.71751024529427e-05 0.000101237716974026 2.69193769908419e-06
v -1.56637112844432e-05 0.000100006568718509 7.51661633599811e-06
v -1.7812815481665e-05 0.000101059260443385 3.50877578479047e-06
v -1.67616272437066e-05 0.00010017841794255 6.72738659370354e-06
v -1.86286655294782e-05 0.000100841449318598 4.34802798982124e-06
v -1.79646067984394e-05 0.000100313738527293 6.01088869635e-06
v -1.96825197570479e-05 0.000100530296682281 5.09061448896592e-06
v -1.93393954141708e-05 0.000100365946242369 5.4565275851364e-06
v -4.86627279068789e-06 0.000100069923391068 -2.06605037037314e-06
v -5.45546673130777e-06 0.000100060001345196 -2.29491217443359e-06
v -6.03239952664843e-06 0.000100048640756815 -2.51587176976133e-06
v -6.70066247780475e-06 0.000100041841818714 -2.71865173097651e-06
v -1.07585953414426e-05 0.000101017836453478 -3.58019825681234e-06
v -7.35796795780061e-06 0.000100053478463598 -2.94560940962027e-06
v -1.02937444855699e-05 0.000100765209120584 -3.63232412109822e-06
v -8.00936562539579e-06 0.000100103701183373 -3.16785088814817e-06
v -9.77559643343606e-06 0.000100541834317788 -3.61053317062509e-06
v -8.64127495621932e-06 0.000100205356615407 -3.36724006560105e-06
v -9.21776202028875e-06 0.000100366696212529 -3.5442115727102e-06
v -1.67803238760629e-05 0.000101401388163559 1.1101196284071e-06
v -1.18783893837665e-05 0.000101107328187445 -3.25206586342699e-06
v -1.69339581300502e-05 0.000101394787628948 2.38514480816827e-07
v -1.29728899337981e-05 0.000101210608787599 -2.9361122302353e-06
v -1.39255208098385e-05 0.000101311058930868 -2.63869701816999e-06
v -1.4872822491266e-05 0.000101335306138614 -2.34770201299987e-06
v -1.70337617519196e-05 0.000101369930903016 -5.39424989734286e-07
v -1.70767117179464e-05 0.000101311431713305 -1.25939729718066e-06
v -1.57926061962206e-05 0.000101332577720772 -2.03739269867707e-06
v -1.66013634052839e-05 0.00010130726300389 -1.71537416862429e-06
v -5.24722681325321e-06 0.000100081651610568 -1.58314304796434e-06
v -6.84200944151456e-06 0.000100018998922797 3.9171798280121e-06
v -5.50606809855359e-06 0.00010008905123735 -1.11056972399857e-06
v -6.72520351112414e-06 0.00010003845327605 3.37881339573317e-06
v -5.69978698048723e-06 0.000100091870571843 -6.22256325882973e-07
v -6.57768496898731e-06 0.000100053022129987 2.84821100811486e-06
v -5.9608774560126e-06 0.000100091513483419 -8.49159611567995e-08
v -6.17304633666242e-06 0.000100089342822724 4.71335469396206e-07
v -6.3234488119954e-06 0.000100084047233776 1.06805506343469e-06
v -6.44676008271268e-06 0.000100076225617761 1.67221237940331e-06
v -6.52144518984426e-06 0.000100065634205558 2.25887659359257e-06
v -1.35272735125541e-05 9.97120200521712e-05 8.5247993143526e-06
v -1.30362300990482e-05 9.97489448373628e-05 8.13174419646073e-06
v -7.56194076827641e-06 9.99998109678455e-05 4.3574033354963e-06
v -1.24814645491813e-05 9.97860962304735e-05 7.73125019584818e-06
v -8.25231427373113e-06 9.99771259024064e-05 4.80412126133155e-06
v -9.02302268526971e-06 9.99524069033891e-05 5.24695502922652e-06
v -9.77182984790543e-06 9.99264951311275e-05 5.70179038466822e-06
v -1.1875235087838e-05 9.98266656202047e-05 7.21454899556019e-06
v -1.12265225782579e-05 9.98631360259467e-05 6.7049166498157e-06
v -1.05131227483678e-05 9.98960503888295e-05 6.19787759174121e-06
v -1.43263575506984e-05 9.97720087354802e-05 7.95096272450314e-06
v -1.73879247385357e-05 0.00010124306464995 1.73874331974409e-06
v -1.52329318243232e-05 9.98505903120594e-05 7.32491848280389e-06
v -1.79091116471224e-05 0.000101078620082882 2.56209444570026e-06
v -1.63441501538541e-05 9.99466482149814e-05 6.58995671450407e-06
v -1.85877592666787e-05 0.000100851911616827 3.51445998536188e-06
v -1.7657426382344e-05 0.000100030350777327 5.91515564569283e-06
v -1.98281470626198e-05 0.00010045255871395 4.61026473591198e-06
v -1.94515666112647e-05 0.000100065070272473 5.3990804348674e-06
v -2.25543535563545e-05 9.98368569060336e-05 5.70981639965699e-06
v -5.86006571473539e-06 0.000100074035710356 -1.81066330567404e-06
v -6.46222779304435e-06 0.000100063606576035 -2.03500851113419e-06
v -7.15590328593913e-06 0.000100053437850941 -2.24153969494407e-06
v -7.84179785751558e-06 0.000100050312839106 -2.44473670019676e-06
v -1.1472898662893e-05 0.000100795444608383 -3.30622852182881e-06
v -8.52503111547501e-06 0.000100067138660675 -2.6700756584505e-06
v -1.09629658743806e-05 0.00010057116905315 -3.3014267542507e-06
v -9.19186290209795e-06 0.000100123546504031 -2.88639542765429e-06
v -1.03970813236893e-05 0.000100393228901812 -3.24611365674077e-06
v -9.80859246820494e-06 0.000100228993951405 -3.08165344101188e-06
v -1.75899950606861e-05 0.000101239424047401 6.96816221145272e-07
v -1.26533371574274e-05 0.000100869903285317 -3.01831609984927e-06
v -1.78581376506415e-05 0.000101192402624242 -3.41603975486764e-07
v -1.38666496780469e-05 0.000100924345858008 -2.75447366464466e-06
v -1.51516544173287e-05 0.000100964357795419 -2.5173744667858e-06
v -1.63150577890031e-05 0.00010098197228743 -2.32154093442846e-06
v -1.82060732122636e-05 0.000101079524340723 -1.29133659681671e-06
v -1.82394518754563e-05 0.000100958787230071 -1.93613777171434e-06
v -1.741880341346e-05 0.000100966973748205 -2.15665276128628e-06
v -6.22747049320219e-06 0.000100083955517036 -1.32339128778374e-06
v -7.58438750102228e-06 0.000100024395372943 3.75917627857986e-06
v -6.45399056006906e-06 0.000100088929207944 -8.41457009157039e-07
v -7.45441147919726e-06 0.000100041611178381 3.21579224575357e-06
v -6.73635324924416e-06 0.000100090908754681 -3.11240400297697e-07
v -7.415710842731e-06 0.000100056757172998 2.6195647136144e-06
v -6.9594177000731e-06 0.000100090911941066 2.47412029478148e-07
v -7.13025158712993e-06 0.000100087423943014 8.17890596575788e-07
v -7.25904555990413e-06 0.000100080319675908 1.43027367981143e-06
v -7.35098329398769e-06 0.00010007029000156 2.02008469720773e-06
v -1.38548219052536e-05 9.97904730185395e-05 7.57592511760463e-06
v -1.33081354826699e-05 9.98181165055455e-05 7.26871346898901e-06
v -8.31644809882224e-06 0.000100004983778309 4.18530967151825e-06
v -1.27207124568926e-05 9.98529193939581e-05 6.82459792442844e-06
v -9.12049724809915e-06 9.99847650898007e-05 4.59354382497018e-06
v -9.90103629472657e-06 9.99635586808821e-05 5.02295292288706e-06
v -1.06478936031379e-05 9.99400070767202e-05 5.4594992280626e-06
v -1.2075339357676e-05 9.98848117734269e-05 6.37389845415442e-06
v -1.13937232267835e-05 9.991302462069e-05 5.9252383831165e-06
v -1.47222315698317e-05 9.98291762580056e-05 7.04233306968415e-06
v -1.80393075364074e-05 0.000101074600043755 1.41511290367989e-06
v -1.5747796667723e-05 9.98773017885482e-05 6.38852672874938e-06
v -1.84373666952122e-05 0.000100873269314594 2.34105282076759e-06
v -1.69386715691169e-05 9.99207649758167e-05 5.75311311568539e-06
v -1.90606487091662e-05 0.000100511875752766 3.42361031304951e-06
v -1.83224308236247e-05 9.99346746840685e-05 5.24053600730267e-06
v -1.99509421615025e-05 0.000100152594099826 4.58750082042274e-06
v -1.98219586732198e-05 9.99420984866828e-05 4.98352933265627e-06
v -6.86131712468534e-06 0.000100075785199365 -1.54757373179342e-06
v -7.58522252017873e-06 0.000100066893475681 -1.75185834342565e-06
v -8.30232707592512e-06 0.000100059256403612 -1.96507263008869e-06
v -9.00415346856993e-06 0.000100058826601041 -2.17399305850388e-06
v -1.21809059840003e-05 0.000100593965259267 -2.99622738720915e-06
v -9.71255230941144e-06 0.000100080746883555 -2.40106044921065e-06
v -1.16141290700278e-05 0.000100412338092105 -2.94608139880449e-06
v -1.0376618562922e-05 0.000100138953306709 -2.60331576546882e-06
v -1.10183852348089e-05 0.000100246963370652 -2.79075866233041e-06
v -1.82964636392847e-05 0.000101027365009317 1.59160082616916e-07
v -1.34150886523695e-05 0.000100645356573213 -2.75539719347161e-06
v -1.89370219306477e-05 0.000100848542002793 -1.18818923344279e-06
v -1.47950297411026e-05 0.000100646421260524 -2.53320608627828e-06
v -1.62913289303308e-05 0.000100624455060093 -2.39945214261862e-06
v -1.78609063848254e-05 0.000100583900336339 -2.41588309002462e-06
v -1.97559293277423e-05 0.000100563876824663 -2.3895932344301e-06
v -1.94335434217839e-05 0.000100496845102041 -2.58574328138959e-06
v -7.21609708857859e-06 0.000100084461410225 -1.04886800712692e-06
v -8.32881837627842e-06 0.00010002925612634 3.57694808004819e-06
v -7.51375553287853e-06 0.000100090379278711 -5.29543093718359e-07
v -8.29867475447267e-06 0.000100048298746776 2.9770968435317e-06
v -7.74909630272926e-06 0.000100092910466692 1.83490820610472e-08
v -8.24718739815757e-06 0.000100064384103491 2.37560790851985e-06
v -7.92880482021966e-06 0.000100091634704359 5.8953343430358e-07
v -8.06611267519606e-06 0.000100086205609334 1.17768016530005e-06
v -8.1699333782738e-06 0.000100077215331859 1.77515170590513e-06
v -1.41730665918957e-05 9.98549548206972e-05 6.71111185052358e-06
v -1.35831132259839e-05 9.9884228287755e-05 6.35054755842621e-06
v -9.17704618259526e-06 0.000100014338364378 3.95150172261382e-06
v -1.29390774862758e-05 9.9910980272668e-05 5.96973513272372e-06
v -9.98829074174896e-06 9.9997273210393e-05 4.3497881736902e-06
v -1.07710364939891e-05 9.99784241652856e-05 4.75714711608002e-06
v -1.15266020725042e-05 9.99573736508247e-05 5.16785212219523e-06
v -1.22512387910392e-05 9.99352571256323e-05 5.57425155481493e-06
v -1.51158046720198e-05 9.98893748454447e-05 6.12000350282757e-06
v -1.84892543966883e-05 0.000100819204764941 9.83850541661732e-07
v -1.61640557180817e-05 9.99177773629685e-05 5.53590804889923e-06
v -1.86477161434918e-05 0.000100529437490678 2.028180196271e-06
v -1.72923589408224e-05 9.99338352063188e-05 4.98565753262285e-06
v -1.88978901722509e-05 0.000100208196088614 3.17249776102061e-06
v -1.83466072466187e-05 9.99336433268808e-05 4.49727410322448e-06
v -1.89372957221258e-05 9.99852859791004e-05 3.98146754338096e-06
v -7.97652614657678e-06 0.000100079281388178 -1.25652925542198e-06
v -8.72308736488041e-06 0.000100072153446395 -1.47490902098872e-06
v -9.46078088385901e-06 0.000100065660639776 -1.69492357647054e-06
v -1.01914738692022e-05 0.000100067266570553 -1.91382198999582e-06
v -1.28801619615609e-05 0.000100415948707585 -2.65419433800439e-06
v -1.09082931489463e-05 0.000100090451619327 -2.12748409295031e-06
v -1.22730217744059e-05 0.000100254340904403 -2.50562669329956e-06
v -1.16054948440254e-05 0.000100149278938621 -2.32778474858656e-06
v -1.89221549397914e-05 0.00010067387497964 -4.59503006453175e-07
v -1.42249081227348e-05 0.000100404728095224 -2.4243448964834e-06
v -1.99466367083026e-05 0.000100366046466417 -2.16895820296183e-06
v -1.56921714648589e-05 0.000100378760797181 -2.27895326256503e-06
v -1.73495421425876e-05 0.000100330082714997 -2.29267451632702e-06
v -1.94499004910622e-05 0.000100227905749103 -2.62741318917955e-06
v -2.27534561278847e-05 9.9904282809103e-05 -4.37427441124144e-06
v -8.19996701829591e-06 0.000100088624528836 -7.71260088965517e-07
v -9.07384272547403e-06 0.000100037381464649 3.37471470983706e-06
v -8.44548603548671e-06 0.000100093366795831 -2.36403989850701e-07
v -9.03477154833148e-06 0.000100056032873901 2.76158620337347e-06
v -8.6318061406508e-06 0.000100093987923751 3.3226301114637e-07
v -8.9713087654236e-06 0.000100071160855288 2.14612956406612e-06
v -8.77213277896789e-06 0.000100090178686384 9.18237380481515e-07
v -8.88375652549173e-06 0.000100082305030963 1.53900051278478e-06
v -1.44627603748892e-05 9.99097361411648e-05 5.91654819971442e-06
v -1.37889639903732e-05 9.99326234975642e-05 5.59942193773849e-06
v -9.92111073412785e-06 0.000100023778944051 3.74498741849181e-06
v -1.30751999085247e-05 9.99533954448635e-05 5.25554460069086e-06
v -1.07466975777398e-05 0.000100008187905217 4.12767558411243e-06
v -1.15425287289026e-05 9.99909385908797e-05 4.50962791851335e-06
v -1.23336926462527e-05 9.99722364650444e-05 4.89618869882511e-06
v -1.54178382312251e-05 9.99358659756721e-05 5.37071358721421e-06
v -1.8673873971035e-05 0.000100469582763266 6.54867310775499e-07
v -1.64109913315556e-05 9.99570831186003e-05 4.80903840722309e-06
v -1.85074132916048e-05 0.000100237841656195 1.85103145883394e-06
v -1.73293484224901e-05 9.99706918730493e-05 4.23769944804949e-06
v -1.83573341969793e-05 0.000100044502905329 2.82731739164201e-06
v -1.80279693190427e-05 9.99798481023771e-05 3.60043942903487e-06
v -8.97668733369302e-06 0.000100083461962666 -9.97337952232227e-07
v -9.75639285141424e-06 0.000100076173495114 -1.2310958865331e-06
v -1.05284509720354e-05 0.000100069854458407 -1.46362572866458e-06
v -1.1313077658491e-05 0.000100072574600152 -1.70496728655113e-06
v -1.35375103978533e-05 0.000100265353859696 -2.30809588375267e-06
v -1.20710208307244e-05 0.000100097821091152 -1.92292149250069e-06
v -1.28181504254864e-05 0.000100159061588672 -2.12911035602333e-06
v -1.90999956170687e-05 0.000100357735197417 -8.02589150674533e-07
v -1.49141653791256e-05 0.000100242114531237 -2.12669784601078e-06
v -1.98438501395603e-05 0.000100156715888952 -2.15573268223204e-06
v -1.64253578649901e-05 0.000100196902538217 -2.0416844337033e-06
v -1.81064696268237e-05 0.000100131073513815 -2.15110076323119e-06
v -1.97722772765006e-05 0.000100073171197131 -2.50226332232669e-06
v -9.15460532626465e-06 0.000100090705924306 -4.95005085898523e-07
v -9.81431448153267e-06 0.000100044577446446 3.15474661504166e-06
v -9.34864585567805e-06 0.000100093605009804 6.36243673818589e-08
v -9.76793591629678e-06 0.00010006199455445 2.52719384570287e-06
v -9.48536986854717e-06 0.000100091679932431 6.49948614441307e-07
v -9.6905234878673e-06 0.000100075344285296 1.90450698725458e-06
v -9.603672873884e-06 0.000100085176483575 1.27080699015703e-06
v -1.46759355517382e-05 9.99534736773663e-05 5.1730550393903e-06
v -1.3924096943321e-05 9.99714227507016e-05 4.87932281428858e-06
v -1.06702927171416e-05 0.000100032144086805 3.50886557381483e-06
v -1.31489559442279e-05 9.99870634239285e-05 4.56893460212714e-06
v -1.1503511278928e-05 0.00010001794907121 3.86824079428483e-06
v -1.2337646554558e-05 0.000100002514494085 4.22376138856833e-06
v -1.55810543808028e-05 9.99761647848878e-05 4.63120290635448e-06
v -1.85221811962508e-05 0.000100218059041794 5.11560430422251e-07
v -1.64392791242696e-05 9.99954364127893e-05 4.0471897608931e-06
v -1.80837313637008e-05 0.000100081849987996 1.62770566699497e-06
v -1.71713751518851e-05 0.000100008449245344 3.37353498616669e-06
v -1.76996310351028e-05 0.000100022746046896 2.57747153971905e-06
v -9.9646824497909e-06 0.000100085490735759 -7.35084501825399e-07
v -1.07787557296609e-05 0.000100078138333049 -9.84470292356602e-07
v -1.1618235346013e-05 0.000100071343125765 -1.24108306602669e-06
v -1.2456386521457e-05 0.000100073587316484 -1.49879979266995e-06
v -1.40984250388098e-05 0.000100153201166758 -1.95464783555993e-06
v -1.32808404319003e-05 0.000100096635253481 -1.73266169521802e-06
v -1.86834842136756e-05 0.000100138868529984 -6.52687626442716e-07
v -1.54596838875271e-05 0.000100123528712485 -1.79930719054901e-06
v -1.87553285858904e-05 0.000100053716697055 -1.46488910255382e-06
v -1.68496916293325e-05 0.000100079578651705 -1.71507878374403e-06
v -1.80267657483944e-05 0.000100040228437067 -1.64235383238891e-06
v -1.00719930768379e-05 0.000100091425966591 -2.14377941701036e-07
v -1.05488574734327e-05 0.000100051315891093 2.91092374149182e-06
v -1.02082011831632e-05 0.000100092120104679 3.68024803009405e-07
v -1.04867705916372e-05 0.00010006711011342 2.27279981658893e-06
v -1.03314853704054e-05 0.000100087682591197 9.85944477995345e-07
v -1.04229377601e-05 0.000100079161941743 1.62669000724719e-06
v -1.47759261843563e-05 9.99898101375957e-05 4.45132510357386e-06
v -1.39650541227678e-05 0.000100002977124552 4.18662463655655e-06
v -1.14112555772164e-05 0.000100040102976247 3.24440164078488e-06
v -1.31345006911028e-05 0.000100015615635667 3.88251847945672e-06
v -1.22800260986282e-05 0.000100028033284108 3.56532083139387e-06
v -1.55929056917974e-05 0.000100010071749985 3.89195654756433e-06
v -1.80026277314547e-05 0.000100095698403691 5.59006873213717e-07
v -1.63277263198248e-05 0.000100027918783548 3.23472378171539e-06
v -1.74698075814976e-05 0.000100058326735884 1.58928182787627e-06
v -1.69455475960584e-05 0.000100041227790373 2.47489263381056e-06
v -1.0911203711673e-05 0.000100086704460567 -4.69434337747441e-07
v -1.17906111598419e-05 0.000100079854262018 -7.30620573775295e-07
v -1.26902127130579e-05 0.000100073052842613 -1.00843684507328e-06
v -1.35985223045557e-05 0.000100072004930588 -1.29351254341217e-06
v -1.45172508930125e-05 0.000100086561016947 -1.56184461580218e-06
v -1.79348234309612e-05 0.00010007602567079 -3.30107177067942e-07
v -1.5717313102666e-05 0.000100068737280423 -1.36004241567129e-06
v -1.7549640795247e-05 0.000100055024646399 -8.75359818012451e-07
v -1.67327839893332e-05 0.000100058234665081 -1.13361083665225e-06
v -1.09468381755966e-05 0.000100091300500077 7.2286989441828e-08
v -1.12755643860568e-05 0.000100058002621371 2.63775851321256e-06
v -1.10613960297406e-05 0.000100089998715758 6.86351276179928e-07
v -1.12238443870002e-05 0.000100072771024534 1.97845553504001e-06
v -1.11510655626571e-05 0.000100083524696164 1.32516112110243e-06
v -1.47609235504972e-05 0.000100019849769066 3.74088887859586e-06
v -1.39128855973816e-05 0.000100030135665886 3.48692619493223e-06
v -1.21678650380756e-05 0.000100049138695498 2.93124190352702e-06
v -1.30478863696027e-05 0.000100039680061096 3.21719211217847e-06
v -1.54915190476838e-05 0.000100038373343859 3.12997789665459e-06
v -1.73179580095613e-05 0.000100076481087392 7.06910437730659e-07
v -1.61458004912675e-05 0.000100053983032051 2.42935648051187e-06
v -1.67304922363396e-05 0.000100066414529943 1.62367336779668e-06
v -1.18322129485394e-05 0.00010008823211107 -1.89349570889262e-07
v -1.27447906485004e-05 0.000100082978295242 -4.69146711210145e-07
v -1.36901213845551e-05 0.000100076608321258 -7.62271523234949e-07
v -1.4673083350734e-05 0.0001000713016035 -1.07260266437515e-06
v -1.70161333304587e-05 0.000100074990595974 -1.53956709965947e-09
v -1.56135012847451e-05 0.00010007200488173 -7.78051556501816e-07
v -1.64261663451696e-05 0.000100072865996789 -4.56761806193025e-07
v -1.17785595411709e-05 0.000100091005657499 3.58010293850152e-07
v -1.19912866812355e-05 0.000100065107679433 2.33480560147167e-06
v -1.18535757354393e-05 0.000100087031474651 9.97916414027186e-07
v -1.19245763880538e-05 0.000100078092854863 1.66409150070594e-06
v -1.46600028873355e-05 0.000100043908779625 3.05032327602438e-06
v -1.37846466265751e-05 0.000100050835633158 2.83964551862021e-06
v -1.28889817532951e-05 0.000100057935603943 2.5985350946483e-06
v -1.53353430025168e-05 0.000100059178354007 2.41711585941273e-06
v -1.65322888143863e-05 0.0001000791208737 8.66380421651916e-07
v -1.59515920707577e-05 0.000100071836116244 1.68428418760728e-06
v -1.26743557756701e-05 0.000100089274051428 7.57053372116541e-08
v -1.36145500864022e-05 0.000100085663959324 -2.19836632913713e-07
v -1.45924253751725e-05 0.000100080306097977 -5.24246362226246e-07
v -1.60761391531713e-05 0.000100082303354901 2.65093395687144e-07
v -1.5401830049794e-05 0.000100082472008144 -1.72881789694281e-07
v -1.2567988337561e-05 0.000100088831582157 6.41983994064567e-07
v -1.26892368955161e-05 0.000100071128564452 1.99939398773126e-06
v -1.26209900246557e-05 0.00010008192838851 1.31304965125343e-06
v -1.4495962254182e-05 0.000100061139041159 2.39462399823085e-06
v -1.35966910963804e-05 0.000100065597330804 2.2179361131403e-06
v -1.5124050970523e-05 0.000100072815625735 1.74259585037151e-06
v -1.56910513867707e-05 0.000100081228001034 1.01213557128577e-06
v -1.34754792720281e-05 0.000100088249192204 3.45422499979899e-07
v -1.4427224624732e-05 0.000100086448293885 4.50347780250223e-08
v -1.51361231150492e-05 0.00010008528424373 4.71232884771343e-07
v -1.33116479236039e-05 0.000100083940689837 9.25984308586561e-07
v -1.33631490264915e-05 0.000100075024476995 1.62897433781125e-06
v -1.42752798668028e-05 0.000100071436282842 1.78479494670681e-06
v -1.48348723364938e-05 0.00010008003837824 1.13135252599716e-06
v -1.42218119241703e-05 0.000100084655709427 6.28218279566067e-07
v -1.40003381238765e-05 0.000100075866661915 1.22060752847279e-06
usemtl (null)
s off
f 1 2 3 
f 1 3 4 
f 1 4 6 
f 1 5 2 
f 1 6 5 
f 2 5 9 
f 2 7 3 
f 2 8 7 
f 2 9 8 
f 3 7 10 
f 3 10 11 
f 3 11 4 
f 4 11 12 
f 4 12 13 
f 4 13 6 
f 5 6 15 
f 5 14 9 
f 5 15 14 
f 6 13 16 
f 6 16 15 
f 7 8 18 
f 7 17 10 
f 7 18 17 
f 8 9 20 
f 8 19 18 
f 8 20 19 
f 9 14 21 
f 9 21 20 
f 10 17 22 
f 10 22 23 
f 10 23 11 
f 11 23 24 
f 11 24 12 
f 12 24 25 
f 12 25 26 
f 12 26 13 
f 13 26 27 
f 13 27 16 
f 14 15 29 
f 14 28 21 
f 14 29 28 
f 15 16 30 
f 15 30 29 
f 16 27 31 
f 16 31 30 
f 17 18 33 
f 17 32 22 
f 17 33 32 
f 18 19 34 
f 18 34 33 
f 19 20 36 
f 19 35 34 
f 19 36 35 
f 20 21 37 
f 20 37 36 
f 21 28 38 
f 21 38 37 
f 22 32 39 
f 22 39 40 
f 22 40 23 
f 23 40 41 
f 23 41 24 
f 24 41 42 
f 24 42 25 
f 25 42 43 
f 25 43 44 
f 25 44 26 
f 26 44 45 
f 26 45 27 
f 27 45 46 
f 27 46 31 
f 28 29 48 
f 28 47 38 
f 28 48 47 
f 29 30 49 
f 29 49 48 
f 30 31 50 
f 30 50 49 
f 31 46 51 
f 31 51 50 
f 32 33 53 
f 32 52 39 
f 32 53 52 
f 33 34 54 
f 33 54 53 
f 34 35 55 
f 34 55 54 
f 35 36 57 
f 35 56 55 
f 35 57 56 
f 36 37 58 
f 36 58 57 
f 37 38 59 
f 37 59 58 
f 38 47 60 
f 38 60 59 
f 39 52 61 
f 39 61 62 
f 39 62 40 
f 40 62 63 
f 40 63 41 
f 41 63 64 
f 41 64 42 
f 42 64 65 
f 42 65 43 
f 43 65 66 
f 43 66 67 
f 43 67 44 
f 44 67 68 
f 44 68 45 
f 45 68 69 
f 45 69 46 
f 46 69 70 
f 46 70 51 
f 47 48 72 
f 47 71 60 
f 47 72 71 
f 48 49 73 
f 48 73 72 
f 49 50 74 
f 49 74 73 
f 50 51 75 
f 50 75 74 
f 51 70 76 
f 51 76 75 
f 52 53 78 
f 52 77 61 
f 52 78 77 
f 53 54 79 
f 53 79 78 
f 54 55 80 
f 54 80 79 
f 55 56 81 
f 55 81 80 
f 56 57 83 
f 56 82 81 
f 56 83 82 
f 57 58 84 
f 57 84 83 
f 58 59 85 
f 58 85 84 
f 59 60 86 
f 59 86 85 
f 60 71 87 
f 60 87 86 
f 61 77 88 
f 61 88 89 
f 61 89 62 
f 62 89 90 
f 62 90 63 
f 63 90 91 
f 63 91 64 
f 64 91 92 
f 64 92 65 
f 65 92 93 
f 65 93 66 
f 66 93 94 
f 66 94 95 
f 66 95 67 
f 67 95 96 
f 67 96 68 
f 68 96 97 
f 68 97 69 
f 69 97 98 
f 69 98 70 
f 70 98 99 
f 70 99 76 
f 71 72 101 
f 71 100 87 
f 71 101 100 
f 72 73 102 
f 72 102 101 
f 73 74 103 
f 73 103 102 
f 74 75 104 
f 74 104 103 
f 75 76 105 
f 75 105 104 
f 76 99 106 
f 76 106 105 
f 77 78 108 
f 77 107 88 
f 77 108 107 
f 78 79 109 
f 78 109 108 
f 79 80 110 
f 79 110 109 
f 80 81 111 
f 80 111 110 
f 81 82 112 
f 81 112 111 
f 82 83 114 
f 82 113 112 
f 82 114 113 
f 83 84 115 
f 83 115 114 
f 84 85 116 
f 84 116 115 
f 85 86 117 
f 85 117 116 
f 86 87 118 
f 86 118 117 
f 87 100 119 
f 87 119 118 
f 88 107 120 
f 88 120 121 
f 88 121 89 
f 89 121 122 
f 89 122 90 
f 90 122 123 
f 90 123 91 
f 91 123 124 
f 91 124 92 
f 92 124 125 
f 92 125 93 
f 93 125 126 
f 93 126 94 
f 94 126 127 
f 94 127 128 
f 94 128 95 
f 95 128 130 
f 95 130 96 
f 96 130 131 
f 96 131 97 
f 97 131 132 
f 97 132 98 
f 98 132 133 
f 98 133 99 
f 99 133 134 
f 99 134 106 
f 100 101 135 
f 100 129 119 
f 100 135 129 
f 101 102 136 
f 101 136 135 
f 102 103 137 
f 102 137 136 
f 103 104 138 
f 103 138 137 
f 104 105 139 
f 104 139 138 
f 105 106 140 
f 105 140 139 
f 106 134 141 
f 106 141 140 
f 107 108 143 
f 107 142 120 
f 107 143 142 
f 108 109 144 
f 108 144 143 
f 109 110 145 
f 109 145 144 
f 110 111 146 
f 110 146 145 
f 111 112 147 
f 111 147 146 
f 112 113 148 
f 112 148 147 
f 113 114 150 
f 113 149 148 
f 113 150 149 
f 114 115 151 
f 114 151 150 
f 115 116 152 
f 115 152 151 
f 116 117 153 
f 116 153 152 
f 117 118 154 
f 117 154 153 
f 118 119 155 
f 118 155 154 
f 119 129 156 
f 119 156 155 
f 120 142 157 
f 120 157 158 
f 120 158 121 
f 121 158 159 
f 121 159 122 
f 122 159 160 
f 122 160 123 
f 123 160 161 
f 123 161 124 
f 124 161 162 
f 124 162 125 
f 125 162 163 
f 125 163 126 
f 126 163 164 
f 126 164 127 
f 127 164 165 
f 127 165 166 
f 127 166 128 
f 128 166 167 
f 128 167 130 
f 129 135 169 
f 129 168 156 
f 129 169 168 
f 130 167 170 
f 130 170 131 
f 131 170 171 
f 131 171 132 
f 132 171 172 
f 132 172 133 
f 133 172 173 
f 133 173 134 
f 134 173 174 
f 134 174 141 
f 135 136 175 
f 135 175 169 
f 136 137 176 
f 136 176 175 
f 137 138 177 
f 137 177 176 
f 138 139 178 
f 138 178 177 
f 139 140 179 
f 139 179 178 
f 140 141 180 
f 140 180 179 
f 141 174 181 
f 141 181 180 
f 142 143 183 
f 142 182 157 
f 142 183 182 
f 143 144 184 
f 143 184 183 
f 144 145 185 
f 144 185 184 
f 145 146 186 
f 145 186 185 
f 146 147 187 
f 146 187 186 
f 147 148 188 
f 147 188 187 
f 148 149 189 
f 148 189 188 
f 149 150 191 
f 149 190 189 
f 149 191 190 
f 150 151 192 
f 150 192 191 
f 151 152 193 
f 151 193 192 
f 152 153 194 
f 152 194 193 
f 153 154 195 
f 153 195 194 
f 154 155 196 
f 154 196 195 
f 155 156 197 
f 155 197 196 
f 156 168 198 
f 156 198 197 
f 157 182 199 
f 157 199 200 
f 157 200 158 
f 158 200 201 
f 158 201 159 
f 159 201 202 
f 159 202 160 
f 160 202 203 
f 160 203 161 
f 161 203 204 
f 161 204 162 
f 162 204 205 
f 162 205 163 
f 163 205 206 
f 163 206 164 
f 164 206 207 
f 164 207 165 
f 165 207 208 
f 165 208 209 
f 165 209 166 
f 166 209 211 
f 166 211 167 
f 167 211 212 
f 167 212 170 
f 168 169 213 
f 168 210 198 
f 168 213 210 
f 169 175 214 
f 169 214 213 
f 170 212 215 
f 170 215 171 
f 171 215 216 
f 171 216 172 
f 172 216 217 
f 172 217 173 
f 173 217 218 
f 173 218 174 
f 174 218 219 
f 174 219 181 
f 175 176 220 
f 175 220 214 
f 176 177 221 
f 176 221 220 
f 177 178 222 
f 177 222 221 
f 178 179 223 
f 178 223 222 
f 179 180 224 
f 179 224 223 
f 180 181 225 
f 180 225 224 
f 181 219 226 
f 181 226 225 
f 182 183 228 
f 182 227 199 
f 182 228 227 
f 183 184 229 
f 183 229 228 
f 184 185 230 
f 184 230 229 
f 185 186 231 
f 185 231 230 
f 186 187 232 
f 186 232 231 
f 187 188 233 
f 187 233 232 
f 188 189 234 
f 188 234 233 
f 189 190 235 
f 189 235 234 
f 190 191 237 
f 190 236 235 
f 190 237 236 
f 191 192 238 
f 191 238 237 
f 192 193 239 
f 192 239 238 
f 193 194 240 
f 193 240 239 
f 194 195 241 
f 194 241 240 
f 195 196 242 
f 195 242 241 
f 196 197 243 
f 196 243 242 
f 197 198 244 
f 197 244 243 
f 198 210 245 
f 198 245 244 
f 199 227 246 
f 199 246 247 
f 199 247 200 
f 200 247 248 
f 200 248 201 
f 201 248 249 
f 201 249 202 
f 202 249 250 
f 202 250 203 
f 203 250 251 
f 203 251 204 
f 204 251 252 
f 204 252 205 
f 205 252 253 
f 205 253 206 
f 206 253 254 
f 206 254 207 
f 207 254 255 
f 207 255 208 
f 208 255 256 
f 208 256 257 
f 208 257 209 
f 209 257 258 
f 209 258 211 
f 210 213 260 
f 210 259 245 
f 210 260 259 
f 211 258 261 
f 211 261 212 
f 212 261 262 
f 212 262 215 
f 213 214 263 
f 213 263 260 
f 214 220 264 
f 214 264 263 
f 215 262 265 
f 215 265 216 
f 216 265 266 
f 216 266 217 
f 217 266 267 
f 217 267 218 
f 218 267 268 
f 218 268 219 
f 219 268 269 
f 219 269 226 
f 220 221 270 
f 220 270 264 
f 221 222 271 
f 221 271 270 
f 222 223 272 
f 222 272 271 
f 223 224 273 
f 223 273 272 
f 224 225 274 
f 224 274 273 
f 225 226 275 
f 225 275 274 
f 226 269 276 
f 226 276 275 
f 227 228 278 
f 227 277 246 
f 227 278 277 
f 228 229 279 
f 228 279 278 
f 229 230 280 
f 229 280 279 
f 230 231 281 
f 230 281 280 
f 231 232 282 
f 231 282 281 
f 232 233 283 
f 232 283 282 
f 233 234 284 
f 233 284 283 
f 234 235 285 
f 234 285 284 
f 235 236 286 
f 235 286 285 
f 236 237 288 
f 236 287 286 
f 236 288 287 
f 237 238 289 
f 237 289 288 
f 238 239 290 
f 238 290 289 
f 239 240 291 
f 239 291 290 
f 240 241 292 
f 240 292 291 
f 241 242 293 
f 241 293 292 
f 242 243 294 
f 242 294 293 
f 243 244 295 
f 243 295 294 
f 244 245 296 
f 244 296 295 
f 245 259 297 
f 245 297 296 
f 246 277 298 
f 246 298 299 
f 246 299 247 
f 247 299 300 
f 247 300 248 
f 248 300 301 
f 248 301 249 
f 249 301 302 
f 249 302 250 
f 250 302 303 
f 250 303 251 
f 251 303 304 
f 251 304 252 
f 252 304 305 
f 252 305 253 
f 253 305 306 
f 253 306 254 
f 254 306 307 
f 254 307 255 
f 255 307 308 
f 255 308 256 
f 256 308 309 
f 256 309 310 
f 256 310 257 
f 257 310 311 
f 257 311 258 
f 258 311 312 
f 258 312 261 
f 259 260 314 
f 259 313 297 
f 259 314 313 
f 260 263 315 
f 260 315 314 
f 261 312 316 
f 261 316 262 
f 262 316 317 
f 262 317 265 
f 263 264 318 
f 263 318 315 
f 264 270 319 
f 264 319 318 
f 265 317 320 
f 265 320 266 
f 266 320 321 
f 266 321 267 
f 267 321 322 
f 267 322 268 
f 268 322 323 
f 268 323 269 
f 269 323 324 
f 269 324 276 
f 270 271 325 
f 270 325 319 
f 271 272 326 
f 271 326 325 
f 272 273 327 
f 272 327 326 
f 273 274 328 
f 273 328 327 
f 274 275 329 
f 274 329 328 
f 275 276 330 
f 275 330 329 
f 276 324 331 
f 276 331 330 
f 277 278 333 
f 277 332 298 
f 277 333 332 
f 278 279 334 
f 278 334 333 
f 279 280 335 
f 279 335 334 
f 280 281 336 
f 280 336 335 
f 281 282 337 
f 281 337 336 
f 282 283 338 
f 282 338 337 
f 283 284 339 
f 283 339 338 
f 284 285 340 
f 284 340 339 
f 285 286 341 
f 285 341 340 
f 286 287 342 
f 286 342 341 
f 287 288 344 
f 287 343 342 
f 287 344 343 
f 288 289 345 
f 288 345 344 
f 289 290 346 
f 289 346 345 
f 290 291 347 
f 290 347 346 
f 291 292 348 
f 291 348 347 
f 292 293 349 
f 292 349 348 
f 293 294 350 
f 293 350 349 
f 294 295 351 
f 294 351 350 
f 295 296 352 
f 295 352 351 
f 296 297 353 
f 296 353 352 
f 297 313 354 
f 297 354 353 
f 298 332 355 
f 298 355 356 
f 298 356 299 
f 299 356 357 
f 299 357 300 
f 300 357 358 
f 300 358 301 
f 301 358 359 
f 301 359 302 
f 302 359 360 
f 302 360 303 
f 303 360 361 
f 303 361 304 
f 304 361 362 
f 304 362 305 
f 305 362 363 
f 305 363 306 
f 306 363 364 
f 306 364 307 
f 307 364 365 
f 307 365 308 
f 308 365 366 
f 308 366 309 
f 309 366 367 
f 309 367 369 
f 309 369 310 
f 310 369 370 
f 310 370 311 
f 311 370 371 
f 311 371 312 
f 312 371 372 
f 312 372 316 
f 313 314 373 
f 313 368 354 
f 313 373 368 
f 314 315 374 
f 314 374 373 
f 315 318 375 
f 315 375 374 
f 316 372 376 
f 316 376 317 
f 317 376 377 
f 317 377 320 
f 318 319 378 
f 318 378 375 
f 319 325 379 
f 319 379 378 
f 320 377 380 
f 320 380 321 
f 321 380 381 
f 321 381 322 
f 322 381 382 
f 322 382 323 
f 323 382 383 
f 323 383 324 
f 324 383 384 
f 324 384 331 
f 325 326 385 
f 325 385 379 
f 326 327 386 
f 326 386 385 
f 327 328 387 
f 327 387 386 
f 328 329 388 
f 328 388 387 
f 329 330 389 
f 329 389 388 
f 330 331 390 
f 330 390 389 
f 331 384 391 
f 331 391 390 
f 332 333 393 
f 332 392 355 
f 332 393 392 
f 333 334 394 
f 333 394 393 
f 334 335 395 
f 334 395 394 
f 335 336 396 
f 335 396 395 
f 336 337 397 
f 336 397 396 
f 337 338 398 
f 337 398 397 
f 338 339 399 
f 338 399 398 
f 339 340 400 
f 339 400 399 
f 340 341 401 
f 340 401 400 
f 341 342 402 
f 341 402 401 
f 342 343 403 
f 342 403 402 
f 343 344 405 
f 343 404 403 
f 343 405 404 
f 344 345 406 
f 344 406 405 
f 345 346 407 
f 345 407 406 
f 346 347 408 
f 346 408 407 
f 347 348 409 
f 347 409 408 
f 348 349 410 
f 348 410 409 
f 349 350 411 
f 349 411 410 
f 350 351 412 
f 350 412 411 
f 351 352 413 
f 351 413 412 
f 352 353 414 
f 352 414 413 
f 353 354 415 
f 353 415 414 
f 354 368 416 
f 354 416 415 
f 355 392 417 
f 355 417 418 
f 355 418 356 
f 356 418 419 
f 356 419 357 
f 357 419 420 
f 357 420 358 
f 358 420 421 
f 358 421 359 
f 359 421 422 
f 359 422 360 
f 360 422 423 
f 360 423 361 
f 361 423 424 
f 361 424 362 
f 362 424 425 
f 362 425 363 
f 363 425 426 
f 363 426 364 
f 364 426 427 
f 364 427 365 
f 365 427 428 
f 365 428 366 
f 366 428 429 
f 366 429 367 
f 367 429 430 
f 367 430 431 
f 367 431 369 
f 368 373 433 
f 368 432 416 
f 368 433 432 
f 369 431 434 
f 369 434 370 
f 370 434 435 
f 370 435 371 
f 371 435 436 
f 371 436 372 
f 372 436 437 
f 372 437 376 
f 373 374 438 
f 373 438 433 
f 374 375 439 
f 374 439 438 
f 375 378 440 
f 375 440 439 
f 376 437 441 
f 376 441 377 
f 377 441 442 
f 377 442 380 
f 378 379 443 
f 378 443 440 
f 379 385 444 
f 379 444 443 
f 380 442 445 
f 380 445 381 
f 381 445 446 
f 381 446 382 
f 382 446 447 
f 382 447 383 
f 383 447 448 
f 383 448 384 
f 384 448 449 
f 384 449 391 
f 385 386 450 
f 385 450 444 
f 386 387 451 
f 386 451 450 
f 387 388 452 
f 387 452 451 
f 388 389 454 
f 388 454 452 
f 389 390 455 
f 389 455 454 
f 390 391 456 
f 390 456 455 
f 391 449 453 
f 391 453 456 
f 392 393 458 
f 392 457 417 
f 392 458 457 
f 393 394 459 
f 393 459 458 
f 394 395 460 
f 394 460 459 
f 395 396 461 
f 395 461 460 
f 396 397 462 
f 396 462 461 
f 397 398 463 
f 397 463 462 
f 398 399 464 
f 398 464 463 
f 399 400 465 
f 399 465 464 
f 400 401 466 
f 400 466 465 
f 401 402 467 
f 401 467 466 
f 402 403 468 
f 402 468 467 
f 403 404 469 
f 403 469 468 
f 404 405 471 
f 404 470 469 
f 404 471 470 
f 405 406 472 
f 405 472 471 
f 406 407 473 
f 406 473 472 
f 407 408 474 
f 407 474 473 
f 408 409 475 
f 408 475 474 
f 409 410 476 
f 409 476 475 
f 410 411 477 
f 410 477 476 
f 411 412 478 
f 411 478 477 
f 412 413 479 
f 412 479 478 
f 413 414 480 
f 413 480 479 
f 414 415 481 
f 414 481 480 
f 415 416 482 
f 415 482 481 
f 416 432 483 
f 416 483 482 
f 417 457 484 
f 417 484 485 
f 417 485 418 
f 418 485 486 
f 418 486 419 
f 419 486 487 
f 419 487 420 
f 420 487 488 
f 420 488 421 
f 421 488 489 
f 421 489 422 
f 422 489 490 
f 422 490 423 
f 423 490 491 
f 423 491 424 
f 424 491 492 
f 424 492 425 
f 425 492 493 
f 425 493 426 
f 426 493 494 
f 426 494 427 
f 427 494 495 
f 427 495 428 
f 428 495 496 
f 428 496 429 
f 429 496 497 
f 429 497 430 
f 430 497 499 
f 430 499 500 
f 430 500 431 
f 431 500 501 
f 431 501 434 
f 432 433 502 
f 432 498 483 
f 432 502 498 
f 433 438 503 
f 433 503 502 
f 434 501 504 
f 434 504 435 
f 435 504 505 
f 435 505 436 
f 436 505 506 
f 436 506 437 
f 437 506 507 
f 437 507 441 
f 438 439 508 
f 438 508 503 
f 439 440 509 
f 439 509 508 
f 440 443 510 
f 440 510 509 
f 441 507 511 
f 441 511 442 
f 442 511 512 
f 442 512 445 
f 443 444 513 
f 443 513 510 
f 444 450 514 
f 444 514 513 
f 445 512 515 
f 445 515 446 
f 446 515 516 
f 446 516 447 
f 447 516 517 
f 447 517 448 
f 448 517 518 
f 448 518 449 
f 449 518 519 
f 449 519 453 
f 450 451 520 
f 450 520 514 
f 451 452 521 
f 451 521 520 
f 452 454 523 
f 452 523 521 
f 453 519 522 
f 453 522 524 
f 453 524 456 
f 454 455 525 
f 454 525 523 
f 455 456 526 
f 455 526 525 
f 456 524 526 
f 457 458 528 
f 457 527 484 
f 457 528 527 
f 458 459 529 
f 458 529 528 
f 459 460 530 
f 459 530 529 
f 460 461 531 
f 460 531 530 
f 461 462 532 
f 461 532 531 
f 462 463 533 
f 462 533 532 
f 463 464 534 
f 463 534 533 
f 464 465 535 
f 464 535 534 
f 465 466 536 
f 465 536 535 
f 466 467 537 
f 466 537 536 
f 467 468 538 
f 467 538 537 
f 468 469 539 
f 468 539 538 
f 469 470 540 
f 469 540 539 
f 470 471 542 
f 470 541 540 
f 470 542 541 
f 471 472 543 
f 471 543 542 
f 472 473 544 
f 472 544 543 
f 473 474 545 
f 473 545 544 
f 474 475 546 
f 474 546 545 
f 475 476 547 
f 475 547 546 
f 476 477 548 
f 476 548 547 
f 477 478 549 
f 477 549 548 
f 478 479 550 
f 478 550 549 
f 479 480 551 
f 479 551 550 
f 480 481 552 
f 480 552 551 
f 481 482 553 
f 481 553 552 
f 482 483 554 
f 482 554 553 
f 483 498 555 
f 483 555 554 
f 484 527 556 
f 484 556 557 
f 484 557 485 
f 485 557 558 
f 485 558 486 
f 486 558 559 
f 486 559 487 
f 487 559 560 
f 487 560 488 
f 488 560 561 
f 488 561 489 
f 489 561 562 
f 489 562 490 
f 490 562 563 
f 490 563 491 
f 491 563 564 
f 491 564 492 
f 492 564 565 
f 492 565 493 
f 493 565 566 
f 493 566 494 
f 494 566 567 
f 494 567 495 
f 495 567 568 
f 495 568 496 
f 496 568 569 
f 496 569 497 
f 497 569 570 
f 497 570 499 
f 498 502 573 
f 498 571 555 
f 498 573 571 
f 499 570 572 
f 499 572 574 
f 499 574 500 
f 500 574 575 
f 500 575 501 
f 501 575 576 
f 501 576 504 
f 502 503 577 
f 502 577 573 
f 503 508 578 
f 503 578 577 
f 504 576 579 
f 504 579 505 
f 505 579 580 
f 505 580 506 
f 506 580 581 
f 506 581 507 
f 507 581 582 
f 507 582 511 
f 508 509 583 
f 508 583 578 
f 509 510 584 
f 509 584 583 
f 510 513 585 
f 510 585 584 
f 511 582 586 
f 511 586 512 
f 512 586 587 
f 512 587 515 
f 513 514 588 
f 513 588 585 
f 514 520 589 
f 514 589 588 
f 515 587 590 
f 515 590 516 
f 516 590 591 
f 516 591 517 
f 517 591 592 
f 517 592 518 
f 518 592 593 
f 518 593 519 
f 519 593 594 
f 519 594 522 
f 520 521 595 
f 520 595 589 
f 521 523 596 
f 521 596 595 
f 522 594 597 
f 522 597 598 
f 522 598 524 
f 523 525 599 
f 523 599 596 
f 524 598 600 
f 524 600 526 
f 525 526 601 
f 525 601 599 
f 526 600 601 
f 527 528 604 
f 527 603 556 
f 527 604 603 
f 528 529 605 
f 528 605 604 
f 529 530 606 
f 529 606 605 
f 530 531 607 
f 530 607 606 
f 531 532 608 
f 531 608 607 
f 532 533 609 
f 532 609 608 
f 533 534 610 
f 533 610 609 
f 534 535 611 
f 534 611 610 
f 535 536 612 
f 535 612 611 
f 536 537 613 
f 536 613 612 
f 537 538 614 
f 537 614 613 
f 538 539 615 
f 538 615 614 
f 539 540 616 
f 539 616 615 
f 540 541 617 
f 540 617 616 
f 541 542 619 
f 541 618 617 
f 541 619 618 
f 542 543 620 
f 542 620 619 
f 543 544 621 
f 543 621 620 
f 544 545 622 
f 544 622 621 
f 545 546 623 
f 545 623 622 
f 546 547 624 
f 546 624 623 
f 547 548 625 
f 547 625 624 
f 548 549 626 
f 548 626 625 
f 549 550 627 
f 549 627 626 
f 550 551 628 
f 550 628 627 
f 551 552 629 
f 551 629 628 
f 552 553 630 
f 552 630 629 
f 553 554 631 
f 553 631 630 
f 554 555 632 
f 554 632 631 
f 555 571 633 
f 555 633 632 
f 556 602 635 
f 556 603 602 
f 556 635 557 
f 557 635 636 
f 557 636 558 
f 558 636 637 
f 558 637 559 
f 559 637 638 
f 559 638 560 
f 560 638 639 
f 560 639 561 
f 561 639 640 
f 561 640 562 
f 562 640 641 
f 562 641 563 
f 563 641 642 
f 563 642 564 
f 564 642 643 
f 564 643 565 
f 565 643 644 
f 565 644 566 
f 566 644 645 
f 566 645 567 
f 567 645 646 
f 567 646 568 
f 568 646 647 
f 568 647 569 
f 569 647 648 
f 569 648 570 
f 570 648 649 
f 570 649 572 
f 571 573 651 
f 571 634 633 
f 571 651 634 
f 572 649 650 
f 572 650 652 
f 572 652 574 
f 573 577 653 
f 573 653 651 
f 574 652 654 
f 574 654 575 
f 575 654 655 
f 575 655 576 
f 576 655 656 
f 576 656 579 
f 577 578 657 
f 577 657 653 
f 578 583 658 
f 578 658 657 
f 579 656 659 
f 579 659 580 
f 580 659 660 
f 580 660 581 
f 581 660 661 
f 581 661 582 
f 582 661 662 
f 582 662 586 
f 583 584 663 
f 583 663 658 
f 584 585 664 
f 584 664 663 
f 585 588 665 
f 585 665 664 
f 586 662 666 
f 586 666 587 
f 587 666 667 
f 587 667 590 
f 588 589 668 
f 588 668 665 
f 589 595 669 
f 589 669 668 
f 590 667 670 
f 590 670 591 
f 591 670 671 
f 591 671 592 
f 592 671 672 
f 592 672 593 
f 593 672 673 
f 593 673 594 
f 594 673 674 
f 594 674 597 
f 595 596 676 
f 595 676 669 
f 596 599 677 
f 596 677 676 
f 597 674 675 
f 597 675 678 
f 597 678 598 
f 598 678 679 
f 598 679 600 
f 599 601 680 
f 599 680 677 
f 600 679 681 
f 600 681 601 
f 601 681 680 
f 602 603 683 
f 602 682 635 
f 602 683 682 
f 603 604 684 
f 603 684 683 
f 604 605 685 
f 604 685 684 
f 605 606 686 
f 605 686 685 
f 606 607 687 
f 606 687 686 
f 607 608 688 
f 607 688 687 
f 608 609 689 
f 608 689 688 
f 609 610 690 
f 609 690 689 
f 610 611 691 
f 610 691 690 
f 611 612 692 
f 611 692 691 
f 612 613 693 
f 612 693 692 
f 613 614 694 
f 613 694 693 
f 614 615 695 
f 614 695 694 
f 615 616 696 
f 615 696 695 
f 616 617 697 
f 616 697 696 
f 617 618 698 
f 617 698 697 
f 618 619 699 
f 618 699 698 
f 619 620 700 
f 619 700 699 
f 620 621 701 
f 620 701 700 
f 621 622 702 
f 621 702 701 
f 622 623 703 
f 622 703 702 
f 623 624 704 
f 623 704 703 
f 624 625 705 
f 624 705 704 
f 625 626 706 
f 625 706 705 
f 626 627 707 
f 626 707 706 
f 627 628 708 
f 627 708 707 
f 628 629 709 
f 628 709 708 
f 629 630 710 
f 629 710 709 
f 630 631 711 
f 630 711 710 
f 631 632 712 
f 631 712 711 
f 632 633 713 
f 632 713 712 
f 633 634 714 
f 633 714 713 
f 634 651 715 
f 634 715 714 
f 635 682 716 
f 635 716 636 
f 636 716 717 
f 636 717 637 
f 637 717 718 
f 637 718 638 
f 638 718 719 
f 638 719 639 
f 639 719 720 
f 639 720 640 
f 640 720 721 
f 640 721 641 
f 641 721 722 
f 641 722 642 
f 642 722 723 
f 642 723 643 
f 643 723 724 
f 643 724 644 
f 644 724 725 
f 644 725 645 
f 645 725 726 
f 645 726 646 
f 646 726 727 
f 646 727 647 
f 647 727 728 
f 647 728 648 
f 648 728 730 
f 648 730 649 
f 649 730 731 
f 649 731 650 
f 650 729 652 
f 650 731 729 
f 651 653 732 
f 651 732 715 
f 652 729 733 
f 652 733 654 
f 653 657 734 
f 653 734 732 
f 654 733 735 
f 654 735 655 
f 655 735 736 
f 655 736 656 
f 656 736 737 
f 656 737 659 
f 657 658 738 
f 657 738 734 
f 658 663 739 
f 658 739 738 
f 659 737 740 
f 659 740 660 
f 660 740 741 
f 660 741 661 
f 661 741 742 
f 661 742 662 
f 662 742 743 
f 662 743 666 
f 663 664 744 
f 663 744 739 
f 664 665 745 
f 664 745 744 
f 665 668 746 
f 665 746 745 
f 666 743 747 
f 666 747 667 
f 667 747 748 
f 667 748 670 
f 668 669 749 
f 668 749 746 
f 669 676 750 
f 669 750 749 
f 670 748 751 
f 670 751 671 
f 671 751 752 
f 671 752 672 
f 672 752 753 
f 672 753 673 
f 673 753 754 
f 673 754 674 
f 674 754 755 
f 674 755 675 
f 675 755 756 
f 675 756 678 
f 676 677 757 
f 676 757 750 
f 677 680 758 
f 677 758 757 
f 678 756 759 
f 678 759 679 
f 679 759 760 
f 679 760 681 
f 680 681 761 
f 680 761 758 
f 681 760 761 
f 682 683 763 
f 682 762 716 
f 682 763 762 
f 683 684 764 
f 683 764 763 
f 684 685 765 
f 684 765 764 
f 685 686 766 
f 685 766 765 
f 686 687 767 
f 686 767 766 
f 687 688 768 
f 687 768 767 
f 688 689 769 
f 688 769 768 
f 689 690 770 
f 689 770 769 
f 690 691 771 
f 690 771 770 
f 691 692 772 
f 691 772 771 
f 692 693 773 
f 692 773 772 
f 693 694 774 
f 693 774 773 
f 694 695 775 
f 694 775 774 
f 695 696 776 
f 695 776 775 
f 696 697 777 
f 696 777 776 
f 697 698 778 
f 697 778 777 
f 698 699 779 
f 698 779 778 
f 699 700 780 
f 699 780 779 
f 700 701 781 
f 700 781 780 
f 701 702 782 
f 701 782 781 
f 702 703 783 
f 702 783 782 
f 703 704 784 
f 703 784 783 
f 704 705 785 
f 704 785 784 
f 705 706 786 
f 705 786 785 
f 706 707 787 
f 706 787 786 
f 707 708 788 
f 707 788 787 
f 708 709 789 
f 708 789 788 
f 709 710 790 
f 709 790 789 
f 710 711 791 
f 710 791 790 
f 711 712 792 
f 711 792 791 
f 712 713 793 
f 712 793 792 
f 713 714 795 
f 713 795 793 
f 714 715 796 
f 714 796 795 
f 715 732 794 
f 715 794 796 
f 716 762 797 
f 716 797 717 
f 717 797 798 
f 717 798 718 
f 718 798 799 
f 718 799 719 
f 719 799 800 
f 719 800 720 
f 720 800 801 
f 720 801 721 
f 721 801 802 
f 721 802 722 
f 722 802 803 
f 722 803 723 
f 723 803 804 
f 723 804 724 
f 724 804 805 
f 724 805 725 
f 725 805 806 
f 725 806 726 
f 726 806 807 
f 726 807 727 
f 727 807 808 
f 727 808 728 
f 728 808 809 
f 728 809 730 
f 729 731 811 
f 729 810 733 
f 729 811 810 
f 730 809 812 
f 730 812 731 
f 731 812 811 
f 732 734 813 
f 732 813 794 
f 733 810 814 
f 733 814 735 
f 734 738 815 
f 734 815 813 
f 735 814 816 
f 735 816 736 
f 736 816 817 
f 736 817 737 
f 737 817 818 
f 737 818 740 
f 738 739 819 
f 738 819 815 
f 739 744 820 
f 739 820 819 
f 740 818 821 
f 740 821 741 
f 741 821 822 
f 741 822 742 
f 742 822 823 
f 742 823 743 
f 743 823 824 
f 743 824 747 
f 744 745 825 
f 744 825 820 
f 745 746 826 
f 745 826 825 
f 746 749 827 
f 746 827 826 
f 747 824 828 
f 747 828 748 
f 748 828 829 
f 748 829 751 
f 749 750 830 
f 749 830 827 
f 750 757 831 
f 750 831 830 
f 751 829 832 
f 751 832 752 
f 752 832 833 
f 752 833 753 
f 753 833 834 
f 753 834 754 
f 754 834 835 
f 754 835 755 
f 755 835 836 
f 755 836 756 
f 756 836 837 
f 756 837 759 
f 757 758 838 
f 757 838 831 
f 758 761 839 
f 758 839 838 
f 759 837 840 
f 759 840 760 
f 760 840 841 
f 760 841 761 
f 761 841 839 
f 762 763 843 
f 762 842 797 
f 762 843 842 
f 763 764 844 
f 763 844 843 
f 764 765 845 
f 764 845 844 
f 765 766 846 
f 765 846 845 
f 766 767 847 
f 766 847 846 
f 767 768 848 
f 767 848 847 
f 768 769 849 
f 768 849 848 
f 769 770 850 
f 769 850 849 
f 770 771 851 
f 770 851 850 
f 771 772 852 
f 771 852 851 
f 772 773 853 
f 772 853 852 
f 773 774 854 
f 773 854 853 
f 774 775 855 
f 774 855 854 
f 775 776 856 
f 775 856 855 
f 776 777 857 
f 776 857 856 
f 777 778 858 
f 777 858 857 
f 778 779 859 
f 778 859 858 
f 779 780 860 
f 779 860 859 
f 780 781 861 
f 780 861 860 
f 781 782 862 
f 781 862 861 
f 782 783 863 
f 782 863 862 
f 783 784 864 
f 783 864 863 
f 784 785 865 
f 784 865 864 
f 785 786 866 
f 785 866 865 
f 786 787 867 
f 786 867 866 
f 787 788 868 
f 787 868 867 
f 788 789 869 
f 788 869 868 
f 789 790 870 
f 789 870 869 
f 790 791 871 
f 790 871 870 
f 791 792 872 
f 791 872 871 
f 792 793 873 
f 792 873 872 
f 793 795 874 
f 793 874 873 
f 794 813 875 
f 794 875 876 
f 794 876 796 
f 795 796 877 
f 795 877 874 
f 796 876 877 
f 797 842 878 
f 797 878 798 
f 798 878 879 
f 798 879 799 
f 799 879 880 
f 799 880 800 
f 800 880 881 
f 800 881 801 
f 801 881 882 
f 801 882 802 
f 802 882 883 
f 802 883 803 
f 803 883 884 
f 803 884 804 
f 804 884 885 
f 804 885 805 
f 805 885 886 
f 805 886 806 
f 806 886 887 
f 806 887 807 
f 807 887 888 
f 807 888 808 
f 808 888 889 
f 808 889 809 
f 809 889 890 
f 809 890 812 
f 810 811 892 
f 810 891 814 
f 810 892 891 
f 811 812 893 
f 811 893 892 
f 812 890 893 
f 813 815 894 
f 813 894 875 
f 814 891 895 
f 814 895 816 
f 815 819 896 
f 815 896 894 
f 816 895 897 
f 816 897 817 
f 817 897 898 
f 817 898 818 
f 818 898 899 
f 818 899 821 
f 819 820 900 
f 819 900 896 
f 820 825 901 
f 820 901 900 
f 821 899 902 
f 821 902 822 
f 822 902 903 
f 822 903 823 
f 823 903 904 
f 823 904 824 
f 824 904 905 
f 824 905 828 
f 825 826 906 
f 825 906 901 
f 826 827 907 
f 826 907 906 
f 827 830 908 
f 827 908 907 
f 828 905 909 
f 828 909 829 
f 829 909 910 
f 829 910 832 
f 830 831 911 
f 830 911 908 
f 831 838 912 
f 831 912 911 
f 832 910 913 
f 832 913 833 
f 833 913 914 
f 833 914 834 
f 834 914 915 
f 834 915 835 
f 835 915 916 
f 835 916 836 
f 836 916 917 
f 836 917 837 
f 837 917 918 
f 837 918 840 
f 838 839 919 
f 838 919 912 
f 839 841 920 
f 839 920 919 
f 840 918 921 
f 840 921 841 
f 841 921 920 
f 842 843 923 
f 842 922 878 
f 842 923 922 
f 843 844 924 
f 843 924 923 
f 844 845 925 
f 844 925 924 
f 845 846 926 
f 845 926 925 
f 846 847 927 
f 846 927 926 
f 847 848 928 
f 847 928 927 
f 848 849 929 
f 848 929 928 
f 849 850 930 
f 849 930 929 
f 850 851 931 
f 850 931 930 
f 851 852 932 
f 851 932 931 
f 852 853 933 
f 852 933 932 
f 853 854 934 
f 853 934 933 
f 854 855 935 
f 854 935 934 
f 855 856 936 
f 855 936 935 
f 856 857 937 
f 856 937 936 
f 857 858 938 
f 857 938 937 
f 858 859 939 
f 858 939 938 
f 859 860 940 
f 859 940 939 
f 860 861 942 
f 860 942 940 
f 861 862 941 
f 861 941 942 
f 862 863 943 
f 862 943 941 
f 863 864 944 
f 863 944 943 
f 864 865 945 
f 864 945 944 
f 865 866 946 
f 865 946 945 
f 866 867 947 
f 866 947 946 
f 867 868 948 
f 867 948 947 
f 868 869 949 
f 868 949 948 
f 869 870 950 
f 869 950 949 
f 870 871 951 
f 870 951 950 
f 871 872 952 
f 871 952 951 
f 872 873 953 
f 872 953 952 
f 873 874 954 
f 873 954 953 
f 874 877 955 
f 874 955 954 
f 875 894 956 
f 875 956 957 
f 875 957 876 
f 876 957 958 
f 876 958 877 
f 877 958 955 
f 878 922 959 
f 878 959 879 
f 879 959 960 
f 879 960 880 
f 880 960 961 
f 880 961 881 
f 881 961 962 
f 881 962 882 
f 882 962 963 
f 882 963 883 
f 883 963 964 
f 883 964 884 
f 884 964 965 
f 884 965 885 
f 885 965 966 
f 885 966 886 
f 886 966 967 
f 886 967 887 
f 887 967 968 
f 887 968 888 
f 888 968 969 
f 888 969 889 
f 889 969 970 
f 889 970 890 
f 890 970 971 
f 890 971 893 
f 891 892 973 
f 891 972 895 
f 891 973 972 
f 892 893 974 
f 892 974 973 
f 893 971 974 
f 894 896 975 
f 894 975 956 
f 895 972 976 
f 895 976 897 
f 896 900 977 
f 896 977 975 
f 897 976 978 
f 897 978 898 
f 898 978 979 
f 898 979 899 
f 899 979 980 
f 899 980 902 
f 900 901 981 
f 900 981 977 
f 901 906 982 
f 901 982 981 
f 902 980 983 
f 902 983 903 
f 903 983 984 
f 903 984 904 
f 904 984 985 
f 904 985 905 
f 905 985 986 
f 905 986 909 
f 906 907 987 
f 906 987 982 
f 907 908 988 
f 907 988 987 
f 908 911 989 
f 908 989 988 
f 909 986 990 
f 909 990 910 
f 910 990 991 
f 910 991 913 
f 911 912 992 
f 911 992 989 
f 912 919 993 
f 912 993 992 
f 913 991 994 
f 913 994 914 
f 914 994 995 
f 914 995 915 
f 915 995 996 
f 915 996 916 
f 916 996 997 
f 916 997 917 
f 917 997 998 
f 917 998 918 
f 918 998 999 
f 918 999 921 
f 919 920 1000 
f 919 1000 993 
f 920 921 1001 
f 920 1001 1000 
f 921 999 1001 
f 922 923 1003 
f 922 1002 959 
f 922 1003 1002 
f 923 924 1004 
f 923 1004 1003 
f 924 925 1005 
f 924 1005 1004 
f 925 926 1006 
f 925 1006 1005 
f 926 927 1007 
f 926 1007 1006 
f 927 928 1008 
f 927 1008 1007 
f 928 929 1009 
f 928 1009 1008 
f 929 930 1010 
f 929 1010 1009 
f 930 931 1011 
f 930 1011 1010 
f 931 932 1012 
f 931 1012 1011 
f 932 933 1013 
f 932 1013 1012 
f 933 934 1014 
f 933 1014 1013 
f 934 935 1015 
f 934 1015 1014 
f 935 936 1016 
f 935 1016 1015 
f 936 937 1017 
f 936 1017 1016 
f 937 938 1018 
f 937 1018 1017 
f 938 939 1019 
f 938 1019 1018 
f 939 940 1020 
f 939 1020 1019 
f 940 942 1022 
f 940 1022 1020 
f 941 943 1021 
f 941 1021 1023 
f 941 1023 942 
f 942 1023 1022 
f 943 944 1024 
f 943 1024 1021 
f 944 945 1025 
f 944 1025 1024 
f 945 946 1026 
f 945 1026 1025 
f 946 947 1027 
f 946 1027 1026 
f 947 948 1028 
f 947 1028 1027 
f 948 949 1029 
f 948 1029 1028 
f 949 950 1030 
f 949 1030 1029 
f 950 951 1031 
f 950 1031 1030 
f 951 952 1032 
f 951 1032 1031 
f 952 953 1033 
f 952 1033 1032 
f 953 954 1035 
f 953 1035 1033 
f 954 955 1036 
f 954 1036 1035 
f 955 958 1037 
f 955 1037 1036 
f 956 975 1034 
f 956 1034 1038 
f 956 1038 957 
f 957 1038 1039 
f 957 1039 958 
f 958 1039 1037 
f 959 1002 1040 
f 959 1040 960 
f 960 1040 1041 
f 960 1041 961 
f 961 1041 1042 
f 961 1042 962 
f 962 1042 1043 
f 962 1043 963 
f 963 1043 1044 
f 963 1044 964 
f 964 1044 1045 
f 964 1045 965 
f 965 1045 1046 
f 965 1046 966 
f 966 1046 1047 
f 966 1047 967 
f 967 1047 1048 
f 967 1048 968 
f 968 1048 1049 
f 968 1049 969 
f 969 1049 1050 
f 969 1050 970 
f 970 1050 1051 
f 970 1051 971 
f 971 1051 1052 
f 971 1052 974 
f 972 973 1054 
f 972 1053 976 
f 972 1054 1053 
f 973 974 1055 
f 973 1055 1054 
f 974 1052 1055 
f 975 977 1056 
f 975 1056 1034 
f 976 1053 1057 
f 976 1057 978 
f 977 981 1058 
f 977 1058 1056 
f 978 1057 1059 
f 978 1059 979 
f 979 1059 1060 
f 979 1060 980 
f 980 1060 1061 
f 980 1061 983 
f 981 982 1062 
f 981 1062 1058 
f 982 987 1063 
f 982 1063 1062 
f 983 1061 1064 
f 983 1064 984 
f 984 1064 1065 
f 984 1065 985 
f 985 1065 1066 
f 985 1066 986 
f 986 1066 1067 
f 986 1067 990 
f 987 988 1068 
f 987 1068 1063 
f 988 989 1069 
f 988 1069 1068 
f 989 992 1070 
f 989 1070 1069 
f 990 1067 1071 
f 990 1071 991 
f 991 1071 1072 
f 991 1072 994 
f 992 993 1073 
f 992 1073 1070 
f 993 1000 1074 
f 993 1074 1073 
f 994 1072 1075 
f 994 1075 995 
f 995 1075 1076 
f 995 1076 996 
f 996 1076 1077 
f 996 1077 997 
f 997 1077 1078 
f 997 1078 998 
f 998 1078 1079 
f 998 1079 999 
f 999 1079 1080 
f 999 1080 1001 
f 1000 1001 1081 
f 1000 1081 1074 
f 1001 1080 1081 
f 1002 1003 1083 
f 1002 1082 1040 
f 1002 1083 1082 
f 1003 1004 1084 
f 1003 1084 1083 
f 1004 1005 1085 
f 1004 1085 1084 
f 1005 1006 1086 
f 1005 1086 1085 
f 1006 1007 1087 
f 1006 1087 1086 
f 1007 1008 1088 
f 1007 1088 1087 
f 1008 1009 1089 
f 1008 1089 1088 
f 1009 1010 1090 
f 1009 1090 1089 
f 1010 1011 1091 
f 1010 1091 1090 
f 1011 1012 1092 
f 1011 1092 1091 
f 1012 1013 1093 
f 1012 1093 1092 
f 1013 1014 1094 
f 1013 1094 1093 
f 1014 1015 1095 
f 1014 1095 1094 
f 1015 1016 1096 
f 1015 1096 1095 
f 1016 1017 1097 
f 1016 1097 1096 
f 1017 1018 1098 
f 1017 1098 1097 
f 1018 1019 1099 
f 1018 1099 1098 
f 1019 1020 1100 
f 1019 1100 1099 
f 1020 1022 1102 
f 1020 1102 1100 
f 1021 1024 1101 
f 1021 1101 1103 
f 1021 1103 1023 
f 1022 1023 1104 
f 1022 1104 1102 
f 1023 1103 1104 
f 1024 1025 1105 
f 1024 1105 1101 
f 1025 1026 1106 
f 1025 1106 1105 
f 1026 1027 1107 
f 1026 1107 1106 
f 1027 1028 1108 
f 1027 1108 1107 
f 1028 1029 1109 
f 1028 1109 1108 
f 1029 1030 1110 
f 1029 1110 1109 
f 1030 1031 1111 
f 1030 1111 1110 
f 1031 1032 1112 
f 1031 1112 1111 
f 1032 1033 1113 
f 1032 1113 1112 
f 1033 1035 1114 
f 1033 1114 1113 
f 1034 1056 1115 
f 1034 1115 1116 
f 1034 1116 1038 
f 1035 1036 1117 
f 1035 1117 1114 
f 1036 1037 1118 
f 1036 1118 1117 
f 1037 1039 1119 
f 1037 1119 1118 
f 1038 1116 1120 
f 1038 1120 1039 
f 1039 1120 1119 
f 1040 1082 1121 
f 1040 1121 1041 
f 1041 1121 1122 
f 1041 1122 1042 
f 1042 1122 1123 
f 1042 1123 1043 
f 1043 1123 1124 
f 1043 1124 1044 
f 1044 1124 1125 
f 1044 1125 1045 
f 1045 1125 1126 
f 1045 1126 1046 
f 1046 1126 1127 
f 1046 1127 1047 
f 1047 1127 1128 
f 1047 1128 1048 
f 1048 1128 1129 
f 1048 1129 1049 
f 1049 1129 1130 
f 1049 1130 1050 
f 1050 1130 1131 
f 1050 1131 1051 
f 1051 1131 1132 
f 1051 1132 1052 
f 1052 1132 1133 
f 1052 1133 1055 
f 1053 1054 1135 
f 1053 1134 1057 
f 1053 1135 1134 
f 1054 1055 1136 
f 1054 1136 1135 
f 1055 1133 1136 
f 1056 1058 1137 
f 1056 1137 1115 
f 1057 1134 1138 
f 1057 1138 1059 
f 1058 1062 1139 
f 1058 1139 1137 
f 1059 1138 1140 
f 1059 1140 1060 
f 1060 1140 1141 
f 1060 1141 1061 
f 1061 1141 1142 
f 1061 1142 1064 
f 1062 1063 1143 
f 1062 1143 1139 
f 1063 1068 1144 
f 1063 1144 1143 
f 1064 1142 1145 
f 1064 1145 1065 
f 1065 1145 1146 
f 1065 1146 1066 
f 1066 1146 1147 
f 1066 1147 1067 
f 1067 1147 1148 
f 1067 1148 1071 
f 1068 1069 1149 
f 1068 1149 1144 
f 1069 1070 1150 
f 1069 1150 1149 
f 1070 1073 1151 
f 1070 1151 1150 
f 1071 1148 1152 
f 1071 1152 1072 
f 1072 1152 1153 
f 1072 1153 1075 
f 1073 1074 1154 
f 1073 1154 1151 
f 1074 1081 1155 
f 1074 1155 1154 
f 1075 1153 1156 
f 1075 1156 1076 
f 1076 1156 1157 
f 1076 1157 1077 
f 1077 1157 1158 
f 1077 1158 1078 
f 1078 1158 1159 
f 1078 1159 1079 
f 1079 1159 1160 
f 1079 1160 1080 
f 1080 1160 1161 
f 1080 1161 1081 
f 1081 1161 1155 
f 1082 1083 1163 
f 1082 1162 1121 
f 1082 1163 1162 
f 1083 1084 1164 
f 1083 1164 1163 
f 1084 1085 1165 
f 1084 1165 1164 
f 1085 1086 1166 
f 1085 1166 1165 
f 1086 1087 1167 
f 1086 1167 1166 
f 1087 1088 1168 
f 1087 1168 1167 
f 1088 1089 1169 
f 1088 1169 1168 
f 1089 1090 1170 
f 1089 1170 1169 
f 1090 1091 1171 
f 1090 1171 1170 
f 1091 1092 1172 
f 1091 1172 1171 
f 1092 1093 1173 
f 1092 1173 1172 
f 1093 1094 1174 
f 1093 1174 1173 
f 1094 1095 1175 
f 1094 1175 1174 
f 1095 1096 1176 
f 1095 1176 1175 
f 1096 1097 1177 
f 1096 1177 1176 
f 1097 1098 1178 
f 1097 1178 1177 
f 1098 1099 1179 
f 1098 1179 1178 
f 1099 1100 1181 
f 1099 1181 1179 
f 1100 1102 1182 
f 1100 1182 1181 
f 1101 1105 1180 
f 1101 1180 1183 
f 1101 1183 1103 
f 1102 1104 1184 
f 1102 1184 1182 
f 1103 1183 1185 
f 1103 1185 1104 
f 1104 1185 1184 
f 1105 1106 1186 
f 1105 1186 1180 
f 1106 1107 1187 
f 1106 1187 1186 
f 1107 1108 1188 
f 1107 1188 1187 
f 1108 1109 1189 
f 1108 1189 1188 
f 1109 1110 1190 
f 1109 1190 1189 
f 1110 1111 1191 
f 1110 1191 1190 
f 1111 1112 1193 
f 1111 1193 1191 
f 1112 1113 1194 
f 1112 1194 1193 
f 1113 1114 1195 
f 1113 1195 1194 
f 1114 1117 1196 
f 1114 1196 1195 
f 1115 1137 1192 
f 1115 1192 1197 
f 1115 1197 1116 
f 1116 1197 1198 
f 1116 1198 1120 
f 1117 1118 1199 
f 1117 1199 1196 
f 1118 1119 1200 
f 1118 1200 1199 
f 1119 1120 1201 
f 1119 1201 1200 
f 1120 1198 1201 
f 1121 1162 1202 
f 1121 1202 1122 
f 1122 1202 1203 
f 1122 1203 1123 
f 1123 1203 1204 
f 1123 1204 1124 
f 1124 1204 1205 
f 1124 1205 1125 
f 1125 1205 1206 
f 1125 1206 1126 
f 1126 1206 1207 
f 1126 1207 1127 
f 1127 1207 1208 
f 1127 1208 1128 
f 1128 1208 1209 
f 1128 1209 1129 
f 1129 1209 1210 
f 1129 1210 1130 
f 1130 1210 1211 
f 1130 1211 1131 
f 1131 1211 1212 
f 1131 1212 1132 
f 1132 1212 1213 
f 1132 1213 1133 
f 1133 1213 1214 
f 1133 1214 1136 
f 1134 1135 1216 
f 1134 1215 1138 
f 1134 1216 1215 
f 1135 1136 1217 
f 1135 1217 1216 
f 1136 1214 1217 
f 1137 1139 1218 
f 1137 1218 1192 
f 1138 1215 1219 
f 1138 1219 1140 
f 1139 1143 1220 
f 1139 1220 1218 
f 1140 1219 1221 
f 1140 1221 1141 
f 1141 1221 1222 
f 1141 1222 1142 
f 1142 1222 1223 
f 1142 1223 1145 
f 1143 1144 1224 
f 1143 1224 1220 
f 1144 1149 1225 
f 1144 1225 1224 
f 1145 1223 1226 
f 1145 1226 1146 
f 1146 1226 1227 
f 1146 1227 1147 
f 1147 1227 1228 
f 1147 1228 1148 
f 1148 1228 1229 
f 1148 1229 1152 
f 1149 1150 1230 
f 1149 1230 1225 
f 1150 1151 1231 
f 1150 1231 1230 
f 1151 1154 1232 
f 1151 1232 1231 
f 1152 1229 1233 
f 1152 1233 1153 
f 1153 1233 1234 
f 1153 1234 1156 
f 1154 1155 1235 
f 1154 1235 1232 
f 1155 1161 1236 
f 1155 1236 1235 
f 1156 1234 1237 
f 1156 1237 1157 
f 1157 1237 1238 
f 1157 1238 1158 
f 1158 1238 1239 
f 1158 1239 1159 
f 1159 1239 1240 
f 1159 1240 1160 
f 1160 1240 1241 
f 1160 1241 1161 
f 1161 1241 1236 
f 1162 1163 1243 
f 1162 1242 1202 
f 1162 1243 1242 
f 1163 1164 1244 
f 1163 1244 1243 
f 1164 1165 1245 
f 1164 1245 1244 
f 1165 1166 1246 
f 1165 1246 1245 
f 1166 1167 1247 
f 1166 1247 1246 
f 1167 1168 1249 
f 1167 1249 1247 
f 1168 1169 1250 
f 1168 1250 1249 
f 1169 1170 1248 
f 1169 1248 1250 
f 1170 1171 1251 
f 1170 1251 1248 
f 1171 1172 1252 
f 1171 1252 1251 
f 1172 1173 1253 
f 1172 1253 1252 
f 1173 1174 1254 
f 1173 1254 1253 
f 1174 1175 1255 
f 1174 1255 1254 
f 1175 1176 1256 
f 1175 1256 1255 
f 1176 1177 1257 
f 1176 1257 1256 
f 1177 1178 1258 
f 1177 1258 1257 
f 1178 1179 1259 
f 1178 1259 1258 
f 1179 1181 1261 
f 1179 1261 1259 
f 1180 1186 1260 
f 1180 1260 1262 
f 1180 1262 1183 
f 1181 1182 1263 
f 1181 1263 1261 
f 1182 1184 1264 
f 1182 1264 1263 
f 1183 1262 1265 
f 1183 1265 1185 
f 1184 1185 1266 
f 1184 1266 1264 
f 1185 1265 1266 
f 1186 1187 1267 
f 1186 1267 1260 
f 1187 1188 1268 
f 1187 1268 1267 
f 1188 1189 1269 
f 1188 1269 1268 
f 1189 1190 1270 
f 1189 1270 1269 
f 1190 1191 1271 
f 1190 1271 1270 
f 1191 1193 1272 
f 1191 1272 1271 
f 1192 1218 1273 
f 1192 1273 1274 
f 1192 1274 1197 
f 1193 1194 1275 
f 1193 1275 1272 
f 1194 1195 1276 
f 1194 1276 1275 
f 1195 1196 1277 
f 1195 1277 1276 
f 1196 1199 1278 
f 1196 1278 1277 
f 1197 1274 1279 
f 1197 1279 1198 
f 1198 1279 1280 
f 1198 1280 1201 
f 1199 1200 1281 
f 1199 1281 1278 
f 1200 1201 1282 
f 1200 1282 1281 
f 1201 1280 1282 
f 1202 1242 1283 
f 1202 1283 1203 
f 1203 1283 1284 
f 1203 1284 1204 
f 1204 1284 1285 
f 1204 1285 1205 
f 1205 1285 1286 
f 1205 1286 1206 
f 1206 1286 1287 
f 1206 1287 1207 
f 1207 1287 1288 
f 1207 1288 1208 
f 1208 1288 1289 
f 1208 1289 1209 
f 1209 1289 1290 
f 1209 1290 1210 
f 1210 1290 1291 
f 1210 1291 1211 
f 1211 1291 1292 
f 1211 1292 1212 
f 1212 1292 1293 
f 1212 1293 1213 
f 1213 1293 1294 
f 1213 1294 1214 
f 1214 1294 1296 
f 1214 1296 1217 
f 1215 1216 1297 
f 1215 1295 1219 
f 1215 1297 1295 
f 1216 1217 1298 
f 1216 1298 1297 
f 1217 1296 1298 
f 1218 1220 1299 
f 1218 1299 1273 
f 1219 1295 1300 
f 1219 1300 1221 
f 1220 1224 1301 
f 1220 1301 1299 
f 1221 1300 1302 
f 1221 1302 1222 
f 1222 1302 1303 
f 1222 1303 1223 
f 1223 1303 1304 
f 1223 1304 1226 
f 1224 1225 1305 
f 1224 1305 1301 
f 1225 1230 1306 
f 1225 1306 1305 
f 1226 1304 1307 
f 1226 1307 1227 
f 1227 1307 1308 
f 1227 1308 1228 
f 1228 1308 1309 
f 1228 1309 1229 
f 1229 1309 1310 
f 1229 1310 1233 
f 1230 1231 1311 
f 1230 1311 1306 
f 1231 1232 1312 
f 1231 1312 1311 
f 1232 1235 1313 
f 1232 1313 1312 
f 1233 1310 1314 
f 1233 1314 1234 
f 1234 1314 1315 
f 1234 1315 1237 
f 1235 1236 1316 
f 1235 1316 1313 
f 1236 1241 1317 
f 1236 1317 1316 
f 1237 1315 1318 
f 1237 1318 1238 
f 1238 1318 1319 
f 1238 1319 1239 
f 1239 1319 1320 
f 1239 1320 1240 
f 1240 1320 1321 
f 1240 1321 1241 
f 1241 1321 1317 
f 1242 1243 1323 
f 1242 1322 1283 
f 1242 1323 1322 
f 1243 1244 1324 
f 1243 1324 1323 
f 1244 1245 1325 
f 1244 1325 1324 
f 1245 1246 1326 
f 1245 1326 1325 
f 1246 1247 1327 
f 1246 1327 1326 
f 1247 1249 1328 
f 1247 1328 1327 
f 1248 1251 1329 
f 1248 1329 1330 
f 1248 1330 1250 
f 1249 1250 1331 
f 1249 1331 1328 
f 1250 1330 1331 
f 1251 1252 1332 
f 1251 1332 1329 
f 1252 1253 1333 
f 1252 1333 1332 
f 1253 1254 1334 
f 1253 1334 1333 
f 1254 1255 1335 
f 1254 1335 1334 
f 1255 1256 1336 
f 1255 1336 1335 
f 1256 1257 1337 
f 1256 1337 1336 
f 1257 1258 1339 
f 1257 1339 1337 
f 1258 1259 1340 
f 1258 1340 1339 
f 1259 1261 1341 
f 1259 1341 1340 
f 1260 1267 1338 
f 1260 1338 1342 
f 1260 1342 1262 
f 1261 1263 1343 
f 1261 1343 1341 
f 1262 1342 1344 
f 1262 1344 1265 
f 1263 1264 1345 
f 1263 1345 1343 
f 1264 1266 1346 
f 1264 1346 1345 
f 1265 1344 1347 
f 1265 1347 1266 
f 1266 1347 1346 
f 1267 1268 1348 
f 1267 1348 1338 
f 1268 1269 1349 
f 1268 1349 1348 
f 1269 1270 1350 
f 1269 1350 1349 
f 1270 1271 1351 
f 1270 1351 1350 
f 1271 1272 1352 
f 1271 1352 1351 
f 1272 1275 1354 
f 1272 1354 1352 
f 1273 1299 1353 
f 1273 1353 1355 
f 1273 1355 1274 
f 1274 1355 1356 
f 1274 1356 1279 
f 1275 1276 1357 
f 1275 1357 1354 
f 1276 1277 1358 
f 1276 1358 1357 
f 1277 1278 1359 
f 1277 1359 1358 
f 1278 1281 1360 
f 1278 1360 1359 
f 1279 1356 1361 
f 1279 1361 1280 
f 1280 1361 1362 
f 1280 1362 1282 
f 1281 1282 1363 
f 1281 1363 1360 
f 1282 1362 1363 
f 1283 1322 1364 
f 1283 1364 1284 
f 1284 1364 1365 
f 1284 1365 1285 
f 1285 1365 1366 
f 1285 1366 1286 
f 1286 1366 1367 
f 1286 1367 1287 
f 1287 1367 1368 
f 1287 1368 1288 
f 1288 1368 1369 
f 1288 1369 1289 
f 1289 1369 1370 
f 1289 1370 1290 
f 1290 1370 1371 
f 1290 1371 1291 
f 1291 1371 1372 
f 1291 1372 1292 
f 1292 1372 1373 
f 1292 1373 1293 
f 1293 1373 1374 
f 1293 1374 1294 
f 1294 1374 1376 
f 1294 1376 1296 
f 1295 1297 1377 
f 1295 1375 1300 
f 1295 1377 1375 
f 1296 1376 1378 
f 1296 1378 1298 
f 1297 1298 1379 
f 1297 1379 1377 
f 1298 1378 1379 
f 1299 1301 1380 
f 1299 1380 1353 
f 1300 1375 1381 
f 1300 1381 1302 
f 1301 1305 1382 
f 1301 1382 1380 
f 1302 1381 1383 
f 1302 1383 1303 
f 1303 1383 1384 
f 1303 1384 1304 
f 1304 1384 1385 
f 1304 1385 1307 
f 1305 1306 1386 
f 1305 1386 1382 
f 1306 1311 1387 
f 1306 1387 1386 
f 1307 1385 1388 
f 1307 1388 1308 
f 1308 1388 1389 
f 1308 1389 1309 
f 1309 1389 1390 
f 1309 1390 1310 
f 1310 1390 1391 
f 1310 1391 1314 
f 1311 1312 1392 
f 1311 1392 1387 
f 1312 1313 1393 
f 1312 1393 1392 
f 1313 1316 1394 
f 1313 1394 1393 
f 1314 1391 1395 
f 1314 1395 1315 
f 1315 1395 1396 
f 1315 1396 1318 
f 1316 1317 1397 
f 1316 1397 1394 
f 1317 1321 1398 
f 1317 1398 1397 
f 1318 1396 1399 
f 1318 1399 1319 
f 1319 1399 1400 
f 1319 1400 1320 
f 1320 1400 1401 
f 1320 1401 1321 
f 1321 1401 1398 
f 1322 1323 1403 
f 1322 1402 1364 
f 1322 1403 1402 
f 1323 1324 1404 
f 1323 1404 1403 
f 1324 1325 1405 
f 1324 1405 1404 
f 1325 1326 1406 
f 1325 1406 1405 
f 1326 1327 1407 
f 1326 1407 1406 
f 1327 1328 1408 
f 1327 1408 1407 
f 1328 1331 1409 
f 1328 1409 1408 
f 1329 1332 1410 
f 1329 1410 1411 
f 1329 1411 1330 
f 1330 1411 1412 
f 1330 1412 1331 
f 1331 1412 1409 
f 1332 1333 1413 
f 1332 1413 1410 
f 1333 1334 1414 
f 1333 1414 1413 
f 1334 1335 1415 
f 1334 1415 1414 
f 1335 1336 1416 
f 1335 1416 1415 
f 1336 1337 1418 
f 1336 1418 1416 
f 1337 1339 1419 
f 1337 1419 1418 
f 1338 1348 1417 
f 1338 1417 1420 
f 1338 1420 1342 
f 1339 1340 1421 
f 1339 1421 1419 
f 1340 1341 1422 
f 1340 1422 1421 
f 1341 1343 1423 
f 1341 1423 1422 
f 1342 1420 1424 
f 1342 1424 1344 
f 1343 1345 1425 
f 1343 1425 1423 
f 1344 1424 1426 
f 1344 1426 1347 
f 1345 1346 1427 
f 1345 1427 1425 
f 1346 1347 1428 
f 1346 1428 1427 
f 1347 1426 1428 
f 1348 1349 1429 
f 1348 1429 1417 
f 1349 1350 1430 
f 1349 1430 1429 
f 1350 1351 1431 
f 1350 1431 1430 
f 1351 1352 1432 
f 1351 1432 1431 
f 1352 1354 1433 
f 1352 1433 1432 
f 1353 1380 1434 
f 1353 1434 1435 
f 1353 1435 1355 
f 1354 1357 1436 
f 1354 1436 1433 
f 1355 1435 1437 
f 1355 1437 1356 
f 1356 1437 1438 
f 1356 1438 1361 
f 1357 1358 1439 
f 1357 1439 1436 
f 1358 1359 1440 
f 1358 1440 1439 
f 1359 1360 1441 
f 1359 1441 1440 
f 1360 1363 1442 
f 1360 1442 1441 
f 1361 1438 1443 
f 1361 1443 1362 
f 1362 1443 1444 
f 1362 1444 1363 
f 1363 1444 1442 
f 1364 1402 1445 
f 1364 1445 1365 
f 1365 1445 1446 
f 1365 1446 1366 
f 1366 1446 1447 
f 1366 1447 1367 
f 1367 1447 1448 
f 1367 1448 1368 
f 1368 1448 1449 
f 1368 1449 1369 
f 1369 1449 1450 
f 1369 1450 1370 
f 1370 1450 1451 
f 1370 1451 1371 
f 1371 1451 1452 
f 1371 1452 1372 
f 1372 1452 1453 
f 1372 1453 1373 
f 1373 1453 1454 
f 1373 1454 1374 
f 1374 1454 1455 
f 1374 1455 1376 
f 1375 1377 1457 
f 1375 1456 1381 
f 1375 1457 1456 
f 1376 1455 1458 
f 1376 1458 1378 
f 1377 1379 1459 
f 1377 1459 1457 
f 1378 1458 1460 
f 1378 1460 1379 
f 1379 1460 1459 
f 1380 1382 1461 
f 1380 1461 1434 
f 1381 1456 1462 
f 1381 1462 1383 
f 1382 1386 1463 
f 1382 1463 1461 
f 1383 1462 1464 
f 1383 1464 1384 
f 1384 1464 1465 
f 1384 1465 1385 
f 1385 1465 1466 
f 1385 1466 1388 
f 1386 1387 1467 
f 1386 1467 1463 
f 1387 1392 1468 
f 1387 1468 1467 
f 1388 1466 1469 
f 1388 1469 1389 
f 1389 1469 1470 
f 1389 1470 1390 
f 1390 1470 1471 
f 1390 1471 1391 
f 1391 1471 1472 
f 1391 1472 1395 
f 1392 1393 1473 
f 1392 1473 1468 
f 1393 1394 1474 
f 1393 1474 1473 
f 1394 1397 1475 
f 1394 1475 1474 
f 1395 1472 1476 
f 1395 1476 1396 
f 1396 1476 1477 
f 1396 1477 1399 
f 1397 1398 1478 
f 1397 1478 1475 
f 1398 1401 1479 
f 1398 1479 1478 
f 1399 1477 1480 
f 1399 1480 1400 
f 1400 1480 1481 
f 1400 1481 1401 
f 1401 1481 1479 
f 1402 1403 1483 
f 1402 1482 1445 
f 1402 1483 1482 
f 1403 1404 1484 
f 1403 1484 1483 
f 1404 1405 1485 
f 1404 1485 1484 
f 1405 1406 1486 
f 1405 1486 1485 
f 1406 1407 1488 
f 1406 1488 1486 
f 1407 1408 1489 
f 1407 1489 1488 
f 1408 1409 1490 
f 1408 1490 1489 
f 1409 1412 1491 
f 1409 1491 1490 
f 1410 1413 1487 
f 1410 1487 1492 
f 1410 1492 1411 
f 1411 1492 1493 
f 1411 1493 1412 
f 1412 1493 1491 
f 1413 1414 1494 
f 1413 1494 1487 
f 1414 1415 1495 
f 1414 1495 1494 
f 1415 1416 1496 
f 1415 1496 1495 
f 1416 1418 1497 
f 1416 1497 1496 
f 1417 1429 1498 
f 1417 1498 1499 
f 1417 1499 1420 
f 1418 1419 1500 
f 1418 1500 1497 
f 1419 1421 1501 
f 1419 1501 1500 
f 1420 1499 1502 
f 1420 1502 1424 
f 1421 1422 1503 
f 1421 1503 1501 
f 1422 1423 1504 
f 1422 1504 1503 
f 1423 1425 1505 
f 1423 1505 1504 
f 1424 1502 1506 
f 1424 1506 1426 
f 1425 1427 1507 
f 1425 1507 1505 
f 1426 1506 1508 
f 1426 1508 1428 
f 1427 1428 1509 
f 1427 1509 1507 
f 1428 1508 1509 
f 1429 1430 1510 
f 1429 1510 1498 
f 1430 1431 1511 
f 1430 1511 1510 
f 1431 1432 1512 
f 1431 1512 1511 
f 1432 1433 1513 
f 1432 1513 1512 
f 1433 1436 1514 
f 1433 1514 1513 
f 1434 1461 1515 
f 1434 1515 1516 
f 1434 1516 1435 
f 1435 1516 1517 
f 1435 1517 1437 
f 1436 1439 1518 
f 1436 1518 1514 
f 1437 1517 1519 
f 1437 1519 1438 
f 1438 1519 1520 
f 1438 1520 1443 
f 1439 1440 1521 
f 1439 1521 1518 
f 1440 1441 1522 
f 1440 1522 1521 
f 1441 1442 1523 
f 1441 1523 1522 
f 1442 1444 1524 
f 1442 1524 1523 
f 1443 1520 1525 
f 1443 1525 1444 
f 1444 1525 1524 
f 1445 1482 1526 
f 1445 1526 1446 
f 1446 1526 1527 
f 1446 1527 1447 
f 1447 1527 1528 
f 1447 1528 1448 
f 1448 1528 1529 
f 1448 1529 1449 
f 1449 1529 1530 
f 1449 1530 1450 
f 1450 1530 1531 
f 1450 1531 1451 
f 1451 1531 1532 
f 1451 1532 1452 
f 1452 1532 1533 
f 1452 1533 1453 
f 1453 1533 1534 
f 1453 1534 1454 
f 1454 1534 1536 
f 1454 1536 1455 
f 1455 1536 1537 
f 1455 1537 1458 
f 1456 1457 1538 
f 1456 1535 1462 
f 1456 1538 1535 
f 1457 1459 1539 
f 1457 1539 1538 
f 1458 1537 1540 
f 1458 1540 1460 
f 1459 1460 1541 
f 1459 1541 1539 
f 1460 1540 1541 
f 1461 1463 1542 
f 1461 1542 1515 
f 1462 1535 1543 
f 1462 1543 1464 
f 1463 1467 1544 
f 1463 1544 1542 
f 1464 1543 1545 
f 1464 1545 1465 
f 1465 1545 1546 
f 1465 1546 1466 
f 1466 1546 1547 
f 1466 1547 1469 
f 1467 1468 1548 
f 1467 1548 1544 
f 1468 1473 1549 
f 1468 1549 1548 
f 1469 1547 1550 
f 1469 1550 1470 
f 1470 1550 1551 
f 1470 1551 1471 
f 1471 1551 1552 
f 1471 1552 1472 
f 1472 1552 1553 
f 1472 1553 1476 
f 1473 1474 1554 
f 1473 1554 1549 
f 1474 1475 1555 
f 1474 1555 1554 
f 1475 1478 1556 
f 1475 1556 1555 
f 1476 1553 1557 
f 1476 1557 1477 
f 1477 1557 1558 
f 1477 1558 1480 
f 1478 1479 1559 
f 1478 1559 1556 
f 1479 1481 1560 
f 1479 1560 1559 
f 1480 1558 1561 
f 1480 1561 1481 
f 1481 1561 1560 
f 1482 1483 1563 
f 1482 1562 1526 
f 1482 1563 1562 
f 1483 1484 1564 
f 1483 1564 1563 
f 1484 1485 1565 
f 1484 1565 1564 
f 1485 1486 1567 
f 1485 1567 1565 
f 1486 1488 1568 
f 1486 1568 1567 
f 1487 1494 1566 
f 1487 1566 1569 
f 1487 1569 1492 
f 1488 1489 1570 
f 1488 1570 1568 
f 1489 1490 1571 
f 1489 1571 1570 
f 1490 1491 1572 
f 1490 1572 1571 
f 1491 1493 1573 
f 1491 1573 1572 
f 1492 1569 1574 
f 1492 1574 1493 
f 1493 1574 1573 
f 1494 1495 1575 
f 1494 1575 1566 
f 1495 1496 1576 
f 1495 1576 1575 
f 1496 1497 1577 
f 1496 1577 1576 
f 1497 1500 1578 
f 1497 1578 1577 
f 1498 1510 1579 
f 1498 1579 1580 
f 1498 1580 1499 
f 1499 1580 1581 
f 1499 1581 1502 
f 1500 1501 1582 
f 1500 1582 1578 
f 1501 1503 1583 
f 1501 1583 1582 
f 1502 1581 1584 
f 1502 1584 1506 
f 1503 1504 1585 
f 1503 1585 1583 
f 1504 1505 1586 
f 1504 1586 1585 
f 1505 1507 1587 
f 1505 1587 1586 
f 1506 1584 1588 
f 1506 1588 1508 
f 1507 1509 1589 
f 1507 1589 1587 
f 1508 1588 1590 
f 1508 1590 1509 
f 1509 1590 1589 
f 1510 1511 1591 
f 1510 1591 1579 
f 1511 1512 1592 
f 1511 1592 1591 
f 1512 1513 1593 
f 1512 1593 1592 
f 1513 1514 1594 
f 1513 1594 1593 
f 1514 1518 1595 
f 1514 1595 1594 
f 1515 1542 1596 
f 1515 1596 1597 
f 1515 1597 1516 
f 1516 1597 1598 
f 1516 1598 1517 
f 1517 1598 1599 
f 1517 1599 1519 
f 1518 1521 1600 
f 1518 1600 1595 
f 1519 1599 1601 
f 1519 1601 1520 
f 1520 1601 1602 
f 1520 1602 1525 
f 1521 1522 1603 
f 1521 1603 1600 
f 1522 1523 1604 
f 1522 1604 1603 
f 1523 1524 1605 
f 1523 1605 1604 
f 1524 1525 1606 
f 1524 1606 1605 
f 1525 1602 1606 
f 1526 1562 1607 
f 1526 1607 1527 
f 1527 1607 1608 
f 1527 1608 1528 
f 1528 1608 1609 
f 1528 1609 1529 
f 1529 1609 1610 
f 1529 1610 1530 
f 1530 1610 1611 
f 1530 1611 1531 
f 1531 1611 1612 
f 1531 1612 1532 
f 1532 1612 1613 
f 1532 1613 1533 
f 1533 1613 1614 
f 1533 1614 1534 
f 1534 1614 1615 
f 1534 1615 1536 
f 1535 1538 1617 
f 1535 1616 1543 
f 1535 1617 1616 
f 1536 1615 1618 
f 1536 1618 1537 
f 1537 1618 1619 
f 1537 1619 1540 
f 1538 1539 1620 
f 1538 1620 1617 
f 1539 1541 1621 
f 1539 1621 1620 
f 1540 1619 1622 
f 1540 1622 1541 
f 1541 1622 1621 
f 1542 1544 1623 
f 1542 1623 1596 
f 1543 1616 1624 
f 1543 1624 1545 
f 1544 1548 1625 
f 1544 1625 1623 
f 1545 1624 1626 
f 1545 1626 1546 
f 1546 1626 1627 
f 1546 1627 1547 
f 1547 1627 1628 
f 1547 1628 1550 
f 1548 1549 1629 
f 1548 1629 1625 
f 1549 1554 1630 
f 1549 1630 1629 
f 1550 1628 1631 
f 1550 1631 1551 
f 1551 1631 1632 
f 1551 1632 1552 
f 1552 1632 1633 
f 1552 1633 1553 
f 1553 1633 1634 
f 1553 1634 1557 
f 1554 1555 1635 
f 1554 1635 1630 
f 1555 1556 1636 
f 1555 1636 1635 
f 1556 1559 1637 
f 1556 1637 1636 
f 1557 1634 1638 
f 1557 1638 1558 
f 1558 1638 1639 
f 1558 1639 1561 
f 1559 1560 1640 
f 1559 1640 1637 
f 1560 1561 1641 
f 1560 1641 1640 
f 1561 1639 1641 
f 1562 1563 1643 
f 1562 1642 1607 
f 1562 1643 1642 
f 1563 1564 1644 
f 1563 1644 1643 
f 1564 1565 1645 
f 1564 1645 1644 
f 1565 1567 1646 
f 1565 1646 1645 
f 1566 1575 1647 
f 1566 1647 1648 
f 1566 1648 1569 
f 1567 1568 1649 
f 1567 1649 1646 
f 1568 1570 1650 
f 1568 1650 1649 
f 1569 1648 1651 
f 1569 1651 1574 
f 1570 1571 1652 
f 1570 1652 1650 
f 1571 1572 1653 
f 1571 1653 1652 
f 1572 1573 1654 
f 1572 1654 1653 
f 1573 1574 1655 
f 1573 1655 1654 
f 1574 1651 1655 
f 1575 1576 1656 
f 1575 1656 1647 
f 1576 1577 1657 
f 1576 1657 1656 
f 1577 1578 1658 
f 1577 1658 1657 
f 1578 1582 1659 
f 1578 1659 1658 
f 1579 1591 1660 
f 1579 1660 1661 
f 1579 1661 1580 
f 1580 1661 1662 
f 1580 1662 1581 
f 1581 1662 1663 
f 1581 1663 1584 
f 1582 1583 1664 
f 1582 1664 1659 
f 1583 1585 1665 
f 1583 1665 1664 
f 1584 1663 1666 
f 1584 1666 1588 
f 1585 1586 1667 
f 1585 1667 1665 
f 1586 1587 1668 
f 1586 1668 1667 
f 1587 1589 1669 
f 1587 1669 1668 
f 1588 1666 1670 
f 1588 1670 1590 
f 1589 1590 1671 
f 1589 1671 1669 
f 1590 1670 1671 
f 1591 1592 1672 
f 1591 1672 1660 
f 1592 1593 1673 
f 1592 1673 1672 
f 1593 1594 1674 
f 1593 1674 1673 
f 1594 1595 1675 
f 1594 1675 1674 
f 1595 1600 1677 
f 1595 1677 1675 
f 1596 1623 1676 
f 1596 1676 1678 
f 1596 1678 1597 
f 1597 1678 1679 
f 1597 1679 1598 
f 1598 1679 1680 
f 1598 1680 1599 
f 1599 1680 1681 
f 1599 1681 1601 
f 1600 1603 1682 
f 1600 1682 1677 
f 1601 1681 1683 
f 1601 1683 1602 
f 1602 1683 1684 
f 1602 1684 1606 
f 1603 1604 1685 
f 1603 1685 1682 
f 1604 1605 1686 
f 1604 1686 1685 
f 1605 1606 1687 
f 1605 1687 1686 
f 1606 1684 1687 
f 1607 1642 1688 
f 1607 1688 1608 
f 1608 1688 1689 
f 1608 1689 1609 
f 1609 1689 1690 
f 1609 1690 1610 
f 1610 1690 1691 
f 1610 1691 1611 
f 1611 1691 1692 
f 1611 1692 1612 
f 1612 1692 1693 
f 1612 1693 1613 
f 1613 1693 1694 
f 1613 1694 1614 
f 1614 1694 1695 
f 1614 1695 1615 
f 1615 1695 1696 
f 1615 1696 1618 
f 1616 1617 1698 
f 1616 1697 1624 
f 1616 1698 1697 
f 1617 1620 1699 
f 1617 1699 1698 
f 1618 1696 1700 
f 1618 1700 1619 
f 1619 1700 1701 
f 1619 1701 1622 
f 1620 1621 1702 
f 1620 1702 1699 
f 1621 1622 1703 
f 1621 1703 1702 
f 1622 1701 1703 
f 1623 1625 1704 
f 1623 1704 1676 
f 1624 1697 1705 
f 1624 1705 1626 
f 1625 1629 1706 
f 1625 1706 1704 
f 1626 1705 1707 
f 1626 1707 1627 
f 1627 1707 1708 
f 1627 1708 1628 
f 1628 1708 1709 
f 1628 1709 1631 
f 1629 1630 1710 
f 1629 1710 1706 
f 1630 1635 1711 
f 1630 1711 1710 
f 1631 1709 1712 
f 1631 1712 1632 
f 1632 1712 1713 
f 1632 1713 1633 
f 1633 1713 1714 
f 1633 1714 1634 
f 1634 1714 1715 
f 1634 1715 1638 
f 1635 1636 1716 
f 1635 1716 1711 
f 1636 1637 1717 
f 1636 1717 1716 
f 1637 1640 1718 
f 1637 1718 1717 
f 1638 1715 1719 
f 1638 1719 1639 
f 1639 1719 1720 
f 1639 1720 1641 
f 1640 1641 1721 
f 1640 1721 1718 
f 1641 1720 1721 
f 1642 1643 1724 
f 1642 1722 1688 
f 1642 1724 1722 
f 1643 1644 1725 
f 1643 1725 1724 
f 1644 1645 1726 
f 1644 1726 1725 
f 1645 1646 1727 
f 1645 1727 1726 
f 1646 1649 1728 
f 1646 1728 1727 
f 1647 1656 1723 
f 1647 1723 1729 
f 1647 1729 1648 
f 1648 1729 1730 
f 1648 1730 1651 
f 1649 1650 1731 
f 1649 1731 1728 
f 1650 1652 1732 
f 1650 1732 1731 
f 1651 1730 1733 
f 1651 1733 1655 
f 1652 1653 1734 
f 1652 1734 1732 
f 1653 1654 1735 
f 1653 1735 1734 
f 1654 1655 1736 
f 1654 1736 1735 
f 1655 1733 1736 
f 1656 1657 1737 
f 1656 1737 1723 
f 1657 1658 1739 
f 1657 1739 1737 
f 1658 1659 1740 
f 1658 1740 1739 
f 1659 1664 1741 
f 1659 1741 1740 
f 1660 1672 1738 
f 1660 1738 1742 
f 1660 1742 1661 
f 1661 1742 1743 
f 1661 1743 1662 
f 1662 1743 1744 
f 1662 1744 1663 
f 1663 1744 1745 
f 1663 1745 1666 
f 1664 1665 1746 
f 1664 1746 1741 
f 1665 1667 1747 
f 1665 1747 1746 
f 1666 1745 1748 
f 1666 1748 1670 
f 1667 1668 1749 
f 1667 1749 1747 
f 1668 1669 1750 
f 1668 1750 1749 
f 1669 1671 1751 
f 1669 1751 1750 
f 1670 1748 1752 
f 1670 1752 1671 
f 1671 1752 1751 
f 1672 1673 1753 
f 1672 1753 1738 
f 1673 1674 1754 
f 1673 1754 1753 
f 1674 1675 1755 
f 1674 1755 1754 
f 1675 1677 1757 
f 1675 1757 1755 
f 1676 1704 1756 
f 1676 1756 1758 
f 1676 1758 1678 
f 1677 1682 1759 
f 1677 1759 1757 
f 1678 1758 1760 
f 1678 1760 1679 
f 1679 1760 1761 
f 1679 1761 1680 
f 1680 1761 1762 
f 1680 1762 1681 
f 1681 1762 1763 
f 1681 1763 1683 
f 1682 1685 1764 
f 1682 1764 1759 
f 1683 1763 1765 
f 1683 1765 1684 
f 1684 1765 1766 
f 1684 1766 1687 
f 1685 1686 1767 
f 1685 1767 1764 
f 1686 1687 1768 
f 1686 1768 1767 
f 1687 1766 1768 
f 1688 1722 1769 
f 1688 1769 1689 
f 1689 1769 1770 
f 1689 1770 1690 
f 1690 1770 1771 
f 1690 1771 1691 
f 1691 1771 1772 
f 1691 1772 1692 
f 1692 1772 1773 
f 1692 1773 1693 
f 1693 1773 1774 
f 1693 1774 1694 
f 1694 1774 1776 
f 1694 1776 1695 
f 1695 1776 1777 
f 1695 1777 1696 
f 1696 1777 1778 
f 1696 1778 1700 
f 1697 1698 1779 
f 1697 1775 1705 
f 1697 1779 1775 
f 1698 1699 1780 
f 1698 1780 1779 
f 1699 1702 1781 
f 1699 1781 1780 
f 1700 1778 1782 
f 1700 1782 1701 
f 1701 1782 1783 
f 1701 1783 1703 
f 1702 1703 1784 
f 1702 1784 1781 
f 1703 1783 1784 
f 1704 1706 1785 
f 1704 1785 1756 
f 1705 1775 1786 
f 1705 1786 1707 
f 1706 1710 1787 
f 1706 1787 1785 
f 1707 1786 1788 
f 1707 1788 1708 
f 1708 1788 1789 
f 1708 1789 1709 
f 1709 1789 1790 
f 1709 1790 1712 
f 1710 1711 1791 
f 1710 1791 1787 
f 1711 1716 1792 
f 1711 1792 1791 
f 1712 1790 1793 
f 1712 1793 1713 
f 1713 1793 1794 
f 1713 1794 1714 
f 1714 1794 1795 
f 1714 1795 1715 
f 1715 1795 1796 
f 1715 1796 1719 
f 1716 1717 1797 
f 1716 1797 1792 
f 1717 1718 1798 
f 1717 1798 1797 
f 1718 1721 1799 
f 1718 1799 1798 
f 1719 1796 1800 
f 1719 1800 1720 
f 1720 1800 1801 
f 1720 1801 1721 
f 1721 1801 1799 
f 1722 1724 1804 
f 1722 1802 1769 
f 1722 1804 1802 
f 1723 1737 1803 
f 1723 1803 1805 
f 1723 1805 1729 
f 1724 1725 1806 
f 1724 1806 1804 
f 1725 1726 1807 
f 1725 1807 1806 
f 1726 1727 1808 
f 1726 1808 1807 
f 1727 1728 1809 
f 1727 1809 1808 
f 1728 1731 1810 
f 1728 1810 1809 
f 1729 1805 1811 
f 1729 1811 1730 
f 1730 1811 1812 
f 1730 1812 1733 
f 1731 1732 1813 
f 1731 1813 1810 
f 1732 1734 1814 
f 1732 1814 1813 
f 1733 1812 1815 
f 1733 1815 1736 
f 1734 1735 1816 
f 1734 1816 1814 
f 1735 1736 1817 
f 1735 1817 1816 
f 1736 1815 1817 
f 1737 1739 1819 
f 1737 1819 1803 
f 1738 1753 1818 
f 1738 1818 1820 
f 1738 1820 1742 
f 1739 1740 1821 
f 1739 1821 1819 
f 1740 1741 1822 
f 1740 1822 1821 
f 1741 1746 1823 
f 1741 1823 1822 
f 1742 1820 1824 
f 1742 1824 1743 
f 1743 1824 1825 
f 1743 1825 1744 
f 1744 1825 1826 
f 1744 1826 1745 
f 1745 1826 1827 
f 1745 1827 1748 
f 1746 1747 1828 
f 1746 1828 1823 
f 1747 1749 1829 
f 1747 1829 1828 
f 1748 1827 1830 
f 1748 1830 1752 
f 1749 1750 1831 
f 1749 1831 1829 
f 1750 1751 1832 
f 1750 1832 1831 
f 1751 1752 1833 
f 1751 1833 1832 
f 1752 1830 1833 
f 1753 1754 1834 
f 1753 1834 1818 
f 1754 1755 1835 
f 1754 1835 1834 
f 1755 1757 1837 
f 1755 1837 1835 
f 1756 1785 1836 
f 1756 1836 1838 
f 1756 1838 1758 
f 1757 1759 1839 
f 1757 1839 1837 
f 1758 1838 1840 
f 1758 1840 1760 
f 1759 1764 1841 
f 1759 1841 1839 
f 1760 1840 1842 
f 1760 1842 1761 
f 1761 1842 1843 
f 1761 1843 1762 
f 1762 1843 1844 
f 1762 1844 1763 
f 1763 1844 1845 
f 1763 1845 1765 
f 1764 1767 1846 
f 1764 1846 1841 
f 1765 1845 1847 
f 1765 1847 1766 
f 1766 1847 1848 
f 1766 1848 1768 
f 1767 1768 1849 
f 1767 1849 1846 
f 1768 1848 1849 
f 1769 1802 1850 
f 1769 1850 1770 
f 1770 1850 1851 
f 1770 1851 1771 
f 1771 1851 1852 
f 1771 1852 1772 
f 1772 1852 1853 
f 1772 1853 1773 
f 1773 1853 1854 
f 1773 1854 1774 
f 1774 1854 1856 
f 1774 1856 1776 
f 1775 1779 1857 
f 1775 1855 1786 
f 1775 1857 1855 
f 1776 1856 1858 
f 1776 1858 1777 
f 1777 1858 1859 
f 1777 1859 1778 
f 1778 1859 1860 
f 1778 1860 1782 
f 1779 1780 1861 
f 1779 1861 1857 
f 1780 1781 1862 
f 1780 1862 1861 
f 1781 1784 1863 
f 1781 1863 1862 
f 1782 1860 1864 
f 1782 1864 1783 
f 1783 1864 1865 
f 1783 1865 1784 
f 1784 1865 1863 
f 1785 1787 1866 
f 1785 1866 1836 
f 1786 1855 1867 
f 1786 1867 1788 
f 1787 1791 1868 
f 1787 1868 1866 
f 1788 1867 1869 
f 1788 1869 1789 
f 1789 1869 1870 
f 1789 1870 1790 
f 1790 1870 1871 
f 1790 1871 1793 
f 1791 1792 1872 
f 1791 1872 1868 
f 1792 1797 1873 
f 1792 1873 1872 
f 1793 1871 1874 
f 1793 1874 1794 
f 1794 1874 1875 
f 1794 1875 1795 
f 1795 1875 1876 
f 1795 1876 1796 
f 1796 1876 1877 
f 1796 1877 1800 
f 1797 1798 1878 
f 1797 1878 1873 
f 1798 1799 1879 
f 1798 1879 1878 
f 1799 1801 1880 
f 1799 1880 1879 
f 1800 1877 1881 
f 1800 1881 1801 
f 1801 1881 1880 
f 1802 1804 1884 
f 1802 1882 1850 
f 1802 1884 1882 
f 1803 1819 1883 
f 1803 1883 1885 
f 1803 1885 1805 
f 1804 1806 1886 
f 1804 1886 1884 
f 1805 1885 1887 
f 1805 1887 1811 
f 1806 1807 1888 
f 1806 1888 1886 
f 1807 1808 1889 
f 1807 1889 1888 
f 1808 1809 1890 
f 1808 1890 1889 
f 1809 1810 1891 
f 1809 1891 1890 
f 1810 1813 1892 
f 1810 1892 1891 
f 1811 1887 1893 
f 1811 1893 1812 
f 1812 1893 1894 
f 1812 1894 1815 
f 1813 1814 1895 
f 1813 1895 1892 
f 1814 1816 1896 
f 1814 1896 1895 
f 1815 1894 1897 
f 1815 1897 1817 
f 1816 1817 1898 
f 1816 1898 1896 
f 1817 1897 1898 
f 1818 1834 1899 
f 1818 1899 1900 
f 1818 1900 1820 
f 1819 1821 1901 
f 1819 1901 1883 
f 1820 1900 1902 
f 1820 1902 1824 
f 1821 1822 1903 
f 1821 1903 1901 
f 1822 1823 1904 
f 1822 1904 1903 
f 1823 1828 1905 
f 1823 1905 1904 
f 1824 1902 1906 
f 1824 1906 1825 
f 1825 1906 1907 
f 1825 1907 1826 
f 1826 1907 1908 
f 1826 1908 1827 
f 1827 1908 1909 
f 1827 1909 1830 
f 1828 1829 1910 
f 1828 1910 1905 
f 1829 1831 1911 
f 1829 1911 1910 
f 1830 1909 1912 
f 1830 1912 1833 
f 1831 1832 1913 
f 1831 1913 1911 
f 1832 1833 1914 
f 1832 1914 1913 
f 1833 1912 1914 
f 1834 1835 1915 
f 1834 1915 1899 
f 1835 1837 1917 
f 1835 1917 1915 
f 1836 1866 1916 
f 1836 1916 1918 
f 1836 1918 1838 
f 1837 1839 1919 
f 1837 1919 1917 
f 1838 1918 1920 
f 1838 1920 1840 
f 1839 1841 1921 
f 1839 1921 1919 
f 1840 1920 1922 
f 1840 1922 1842 
f 1841 1846 1923 
f 1841 1923 1921 
f 1842 1922 1924 
f 1842 1924 1843 
f 1843 1924 1925 
f 1843 1925 1844 
f 1844 1925 1926 
f 1844 1926 1845 
f 1845 1926 1927 
f 1845 1927 1847 
f 1846 1849 1928 
f 1846 1928 1923 
f 1847 1927 1929 
f 1847 1929 1848 
f 1848 1929 1930 
f 1848 1930 1849 
f 1849 1930 1928 
f 1850 1882 1931 
f 1850 1931 1851 
f 1851 1931 1932 
f 1851 1932 1852 
f 1852 1932 1933 
f 1852 1933 1853 
f 1853 1933 1934 
f 1853 1934 1854 
f 1854 1934 1936 
f 1854 1936 1856 
f 1855 1857 1937 
f 1855 1935 1867 
f 1855 1937 1935 
f 1856 1936 1938 
f 1856 1938 1858 
f 1857 1861 1939 
f 1857 1939 1937 
f 1858 1938 1940 
f 1858 1940 1859 
f 1859 1940 1941 
f 1859 1941 1860 
f 1860 1941 1942 
f 1860 1942 1864 
f 1861 1862 1943 
f 1861 1943 1939 
f 1862 1863 1944 
f 1862 1944 1943 
f 1863 1865 1945 
f 1863 1945 1944 
f 1864 1942 1946 
f 1864 1946 1865 
f 1865 1946 1945 
f 1866 1868 1947 
f 1866 1947 1916 
f 1867 1935 1948 
f 1867 1948 1869 
f 1868 1872 1949 
f 1868 1949 1947 
f 1869 1948 1950 
f 1869 1950 1870 
f 1870 1950 1951 
f 1870 1951 1871 
f 1871 1951 1952 
f 1871 1952 1874 
f 1872 1873 1953 
f 1872 1953 1949 
f 1873 1878 1954 
f 1873 1954 1953 
f 1874 1952 1955 
f 1874 1955 1875 
f 1875 1955 1956 
f 1875 1956 1876 
f 1876 1956 1957 
f 1876 1957 1877 
f 1877 1957 1958 
f 1877 1958 1881 
f 1878 1879 1959 
f 1878 1959 1954 
f 1879 1880 1960 
f 1879 1960 1959 
f 1880 1881 1961 
f 1880 1961 1960 
f 1881 1958 1961 
f 1882 1884 1962 
f 1882 1962 1931 
f 1883 1901 1963 
f 1883 1963 1885 
f 1884 1886 1964 
f 1884 1964 1962 
f 1885 1963 1965 
f 1885 1965 1887 
f 1886 1888 1966 
f 1886 1966 1964 
f 1887 1965 1967 
f 1887 1967 1893 
f 1888 1889 1968 
f 1888 1968 1966 
f 1889 1890 1969 
f 1889 1969 1968 
f 1890 1891 1970 
f 1890 1970 1969 
f 1891 1892 1971 
f 1891 1971 1970 
f 1892 1895 1972 
f 1892 1972 1971 
f 1893 1967 1973 
f 1893 1973 1894 
f 1894 1973 1974 
f 1894 1974 1897 
f 1895 1896 1975 
f 1895 1975 1972 
f 1896 1898 1976 
f 1896 1976 1975 
f 1897 1974 1977 
f 1897 1977 1898 
f 1898 1977 1976 
f 1899 1915 1978 
f 1899 1978 1900 
f 1900 1978 1979 
f 1900 1979 1902 
f 1901 1903 1980 
f 1901 1980 1963 
f 1902 1979 1981 
f 1902 1981 1906 
f 1903 1904 1982 
f 1903 1982 1980 
f 1904 1905 1983 
f 1904 1983 1982 
f 1905 1910 1984 
f 1905 1984 1983 
f 1906 1981 1985 
f 1906 1985 1907 
f 1907 1985 1986 
f 1907 1986 1908 
f 1908 1986 1987 
f 1908 1987 1909 
f 1909 1987 1988 
f 1909 1988 1912 
f 1910 1911 1989 
f 1910 1989 1984 
f 1911 1913 1990 
f 1911 1990 1989 
f 1912 1988 1991 
f 1912 1991 1914 
f 1913 1914 1992 
f 1913 1992 1990 
f 1914 1991 1992 
f 1915 1917 1993 
f 1915 1993 1978 
f 1916 1947 1994 
f 1916 1994 1918 
f 1917 1919 1995 
f 1917 1995 1993 
f 1918 1994 1996 
f 1918 1996 1920 
f 1919 1921 1997 
f 1919 1997 1995 
f 1920 1996 1998 
f 1920 1998 1922 
f 1921 1923 1999 
f 1921 1999 1997 
f 1922 1998 2000 
f 1922 2000 1924 
f 1923 1928 2001 
f 1923 2001 1999 
f 1924 2000 2002 
f 1924 2002 1925 
f 1925 2002 2003 
f 1925 2003 1926 
f 1926 2003 2004 
f 1926 2004 1927 
f 1927 2004 2005 
f 1927 2005 1929 
f 1928 1930 2006 
f 1928 2006 2001 
f 1929 2005 2007 
f 1929 2007 1930 
f 1930 2007 2006 
f 1931 1962 2008 
f 1931 2008 1932 
f 1932 2008 2009 
f 1932 2009 1933 
f 1933 2009 2010 
f 1933 2010 1934 
f 1934 2010 2011 
f 1934 2011 1936 
f 1935 1937 2012 
f 1935 2012 1948 
f 1936 2011 2013 
f 1936 2013 1938 
f 1937 1939 2014 
f 1937 2014 2012 
f 1938 2013 2015 
f 1938 2015 1940 
f 1939 1943 2016 
f 1939 2016 2014 
f 1940 2015 2017 
f 1940 2017 1941 
f 1941 2017 2018 
f 1941 2018 1942 
f 1942 2018 2019 
f 1942 2019 1946 
f 1943 1944 2020 
f 1943 2020 2016 
f 1944 1945 2021 
f 1944 2021 2020 
f 1945 1946 2022 
f 1945 2022 2021 
f 1946 2019 2022 
f 1947 1949 2023 
f 1947 2023 1994 
f 1948 2012 2024 
f 1948 2024 1950 
f 1949 1953 2025 
f 1949 2025 2023 
f 1950 2024 2026 
f 1950 2026 1951 
f 1951 2026 2027 
f 1951 2027 1952 
f 1952 2027 2028 
f 1952 2028 1955 
f 1953 1954 2029 
f 1953 2029 2025 
f 1954 1959 2030 
f 1954 2030 2029 
f 1955 2028 2031 
f 1955 2031 1956 
f 1956 2031 2032 
f 1956 2032 1957 
f 1957 2032 2033 
f 1957 2033 1958 
f 1958 2033 2034 
f 1958 2034 1961 
f 1959 1960 2035 
f 1959 2035 2030 
f 1960 1961 2036 
f 1960 2036 2035 
f 1961 2034 2036 
f 1962 1964 2037 
f 1962 2037 2008 
f 1963 1980 2038 
f 1963 2038 1965 
f 1964 1966 2039 
f 1964 2039 2037 
f 1965 2038 2040 
f 1965 2040 1967 
f 1966 1968 2041 
f 1966 2041 2039 
f 1967 2040 2042 
f 1967 2042 1973 
f 1968 1969 2043 
f 1968 2043 2041 
f 1969 1970 2044 
f 1969 2044 2043 
f 1970 1971 2045 
f 1970 2045 2044 
f 1971 1972 2046 
f 1971 2046 2045 
f 1972 1975 2047 
f 1972 2047 2046 
f 1973 2042 2048 
f 1973 2048 1974 
f 1974 2048 2049 
f 1974 2049 1977 
f 1975 1976 2050 
f 1975 2050 2047 
f 1976 1977 2051 
f 1976 2051 2050 
f 1977 2049 2051 
f 1978 1993 2052 
f 1978 2052 1979 
f 1979 2052 2053 
f 1979 2053 1981 
f 1980 1982 2054 
f 1980 2054 2038 
f 1981 2053 2055 
f 1981 2055 1985 
f 1982 1983 2056 
f 1982 2056 2054 
f 1983 1984 2057 
f 1983 2057 2056 
f 1984 1989 2058 
f 1984 2058 2057 
f 1985 2055 2059 
f 1985 2059 1986 
f 1986 2059 2060 
f 1986 2060 1987 
f 1987 2060 2061 
f 1987 2061 1988 
f 1988 2061 2062 
f 1988 2062 1991 
f 1989 1990 2063 
f 1989 2063 2058 
f 1990 1992 2064 
f 1990 2064 2063 
f 1991 2062 2065 
f 1991 2065 1992 
f 1992 2065 2064 
f 1993 1995 2066 
f 1993 2066 2052 
f 1994 2023 2067 
f 1994 2067 1996 
f 1995 1997 2068 
f 1995 2068 2066 
f 1996 2067 2069 
f 1996 2069 1998 
f 1997 1999 2070 
f 1997 2070 2068 
f 1998 2069 2071 
f 1998 2071 2000 
f 1999 2001 2072 
f 1999 2072 2070 
f 2000 2071 2073 
f 2000 2073 2002 
f 2001 2006 2074 
f 2001 2074 2072 
f 2002 2073 2075 
f 2002 2075 2003 
f 2003 2075 2076 
f 2003 2076 2004 
f 2004 2076 2077 
f 2004 2077 2005 
f 2005 2077 2078 
f 2005 2078 2007 
f 2006 2007 2079 
f 2006 2079 2074 
f 2007 2078 2079 
f 2008 2037 2080 
f 2008 2080 2009 
f 2009 2080 2081 
f 2009 2081 2010 
f 2010 2081 2082 
f 2010 2082 2011 
f 2011 2082 2083 
f 2011 2083 2013 
f 2012 2014 2084 
f 2012 2084 2024 
f 2013 2083 2085 
f 2013 2085 2015 
f 2014 2016 2086 
f 2014 2086 2084 
f 2015 2085 2087 
f 2015 2087 2017 
f 2016 2020 2088 
f 2016 2088 2086 
f 2017 2087 2089 
f 2017 2089 2018 
f 2018 2089 2090 
f 2018 2090 2019 
f 2019 2090 2091 
f 2019 2091 2022 
f 2020 2021 2092 
f 2020 2092 2088 
f 2021 2022 2093 
f 2021 2093 2092 
f 2022 2091 2093 
f 2023 2025 2094 
f 2023 2094 2067 
f 2024 2084 2095 
f 2024 2095 2026 
f 2025 2029 2096 
f 2025 2096 2094 
f 2026 2095 2097 
f 2026 2097 2027 
f 2027 2097 2098 
f 2027 2098 2028 
f 2028 2098 2099 
f 2028 2099 2031 
f 2029 2030 2100 
f 2029 2100 2096 
f 2030 2035 2101 
f 2030 2101 2100 
f 2031 2099 2102 
f 2031 2102 2032 
f 2032 2102 2103 
f 2032 2103 2033 
f 2033 2103 2104 
f 2033 2104 2034 
f 2034 2104 2105 
f 2034 2105 2036 
f 2035 2036 2106 
f 2035 2106 2101 
f 2036 2105 2106 
f 2037 2039 2107 
f 2037 2107 2080 
f 2038 2054 2108 
f 2038 2108 2040 
f 2039 2041 2109 
f 2039 2109 2107 
f 2040 2108 2110 
f 2040 2110 2042 
f 2041 2043 2111 
f 2041 2111 2109 
f 2042 2110 2112 
f 2042 2112 2048 
f 2043 2044 2113 
f 2043 2113 2111 
f 2044 2045 2114 
f 2044 2114 2113 
f 2045 2046 2115 
f 2045 2115 2114 
f 2046 2047 2116 
f 2046 2116 2115 
f 2047 2050 2117 
f 2047 2117 2116 
f 2048 2112 2118 
f 2048 2118 2049 
f 2049 2118 2119 
f 2049 2119 2051 
f 2050 2051 2120 
f 2050 2120 2117 
f 2051 2119 2120 
f 2052 2066 2121 
f 2052 2121 2053 
f 2053 2121 2122 
f 2053 2122 2055 
f 2054 2056 2123 
f 2054 2123 2108 
f 2055 2122 2124 
f 2055 2124 2059 
f 2056 2057 2125 
f 2056 2125 2123 
f 2057 2058 2126 
f 2057 2126 2125 
f 2058 2063 2127 
f 2058 2127 2126 
f 2059 2124 2128 
f 2059 2128 2060 
f 2060 2128 2129 
f 2060 2129 2061 
f 2061 2129 2130 
f 2061 2130 2062 
f 2062 2130 2131 
f 2062 2131 2065 
f 2063 2064 2132 
f 2063 2132 2127 
f 2064 2065 2133 
f 2064 2133 2132 
f 2065 2131 2133 
f 2066 2068 2134 
f 2066 2134 2121 
f 2067 2094 2135 
f 2067 2135 2069 
f 2068 2070 2136 
f 2068 2136 2134 
f 2069 2135 2137 
f 2069 2137 2071 
f 2070 2072 2138 
f 2070 2138 2136 
f 2071 2137 2139 
f 2071 2139 2073 
f 2072 2074 2140 
f 2072 2140 2138 
f 2073 2139 2141 
f 2073 2141 2075 
f 2074 2079 2142 
f 2074 2142 2140 
f 2075 2141 2143 
f 2075 2143 2076 
f 2076 2143 2144 
f 2076 2144 2077 
f 2077 2144 2145 
f 2077 2145 2078 
f 2078 2145 2146 
f 2078 2146 2079 
f 2079 2146 2142 
f 2080 2107 2147 
f 2080 2147 2081 
f 2081 2147 2148 
f 2081 2148 2082 
f 2082 2148 2149 
f 2082 2149 2083 
f 2083 2149 2150 
f 2083 2150 2085 
f 2084 2086 2151 
f 2084 2151 2095 
f 2085 2150 2152 
f 2085 2152 2087 
f 2086 2088 2153 
f 2086 2153 2151 
f 2087 2152 2154 
f 2087 2154 2089 
f 2088 2092 2155 
f 2088 2155 2153 
f 2089 2154 2156 
f 2089 2156 2090 
f 2090 2156 2157 
f 2090 2157 2091 
f 2091 2157 2158 
f 2091 2158 2093 
f 2092 2093 2159 
f 2092 2159 2155 
f 2093 2158 2159 
f 2094 2096 2160 
f 2094 2160 2135 
f 2095 2151 2161 
f 2095 2161 2097 
f 2096 2100 2162 
f 2096 2162 2160 
f 2097 2161 2163 
f 2097 2163 2098 
f 2098 2163 2164 
f 2098 2164 2099 
f 2099 2164 2165 
f 2099 2165 2102 
f 2100 2101 2166 
f 2100 2166 2162 
f 2101 2106 2167 
f 2101 2167 2166 
f 2102 2165 2168 
f 2102 2168 2103 
f 2103 2168 2169 
f 2103 2169 2104 
f 2104 2169 2170 
f 2104 2170 2105 
f 2105 2170 2171 
f 2105 2171 2106 
f 2106 2171 2167 
f 2107 2109 2172 
f 2107 2172 2147 
f 2108 2123 2173 
f 2108 2173 2110 
f 2109 2111 2174 
f 2109 2174 2172 
f 2110 2173 2175 
f 2110 2175 2112 
f 2111 2113 2176 
f 2111 2176 2174 
f 2112 2175 2177 
f 2112 2177 2118 
f 2113 2114 2178 
f 2113 2178 2176 
f 2114 2115 2179 
f 2114 2179 2178 
f 2115 2116 2180 
f 2115 2180 2179 
f 2116 2117 2181 
f 2116 2181 2180 
f 2117 2120 2182 
f 2117 2182 2181 
f 2118 2177 2183 
f 2118 2183 2119 
f 2119 2183 2184 
f 2119 2184 2120 
f 2120 2184 2182 
f 2121 2134 2185 
f 2121 2185 2122 
f 2122 2185 2186 
f 2122 2186 2124 
f 2123 2125 2187 
f 2123 2187 2173 
f 2124 2186 2188 
f 2124 2188 2128 
f 2125 2126 2189 
f 2125 2189 2187 
f 2126 2127 2190 
f 2126 2190 2189 
f 2127 2132 2191 
f 2127 2191 2190 
f 2128 2188 2192 
f 2128 2192 2129 
f 2129 2192 2193 
f 2129 2193 2130 
f 2130 2193 2194 
f 2130 2194 2131 
f 2131 2194 2195 
f 2131 2195 2133 
f 2132 2133 2196 
f 2132 2196 2191 
f 2133 2195 2196 
f 2134 2136 2197 
f 2134 2197 2185 
f 2135 2160 2198 
f 2135 2198 2137 
f 2136 2138 2199 
f 2136 2199 2197 
f 2137 2198 2200 
f 2137 2200 2139 
f 2138 2140 2201 
f 2138 2201 2199 
f 2139 2200 2202 
f 2139 2202 2141 
f 2140 2142 2203 
f 2140 2203 2201 
f 2141 2202 2204 
f 2141 2204 2143 
f 2142 2146 2205 
f 2142 2205 2203 
f 2143 2204 2206 
f 2143 2206 2144 
f 2144 2206 2207 
f 2144 2207 2145 
f 2145 2207 2208 
f 2145 2208 2146 
f 2146 2208 2205 
f 2147 2172 2209 
f 2147 2209 2148 
f 2148 2209 2210 
f 2148 2210 2149 
f 2149 2210 2211 
f 2149 2211 2150 
f 2150 2211 2212 
f 2150 2212 2152 
f 2151 2153 2213 
f 2151 2213 2161 
f 2152 2212 2214 
f 2152 2214 2154 
f 2153 2155 2215 
f 2153 2215 2213 
f 2154 2214 2216 
f 2154 2216 2156 
f 2155 2159 2217 
f 2155 2217 2215 
f 2156 2216 2218 
f 2156 2218 2157 
f 2157 2218 2219 
f 2157 2219 2158 
f 2158 2219 2220 
f 2158 2220 2159 
f 2159 2220 2217 
f 2160 2162 2221 
f 2160 2221 2198 
f 2161 2213 2222 
f 2161 2222 2163 
f 2162 2166 2223 
f 2162 2223 2221 
f 2163 2222 2224 
f 2163 2224 2164 
f 2164 2224 2225 
f 2164 2225 2165 
f 2165 2225 2226 
f 2165 2226 2168 
f 2166 2167 2227 
f 2166 2227 2223 
f 2167 2171 2228 
f 2167 2228 2227 
f 2168 2226 2229 
f 2168 2229 2169 
f 2169 2229 2230 
f 2169 2230 2170 
f 2170 2230 2231 
f 2170 2231 2171 
f 2171 2231 2228 
f 2172 2174 2232 
f 2172 2232 2209 
f 2173 2187 2233 
f 2173 2233 2175 
f 2174 2176 2234 
f 2174 2234 2232 
f 2175 2233 2235 
f 2175 2235 2177 
f 2176 2178 2236 
f 2176 2236 2234 
f 2177 2235 2237 
f 2177 2237 2183 
f 2178 2179 2238 
f 2178 2238 2236 
f 2179 2180 2239 
f 2179 2239 2238 
f 2180 2181 2240 
f 2180 2240 2239 
f 2181 2182 2241 
f 2181 2241 2240 
f 2182 2184 2242 
f 2182 2242 2241 
f 2183 2237 2243 
f 2183 2243 2184 
f 2184 2243 2242 
f 2185 2197 2244 
f 2185 2244 2186 
f 2186 2244 2245 
f 2186 2245 2188 
f 2187 2189 2246 
f 2187 2246 2233 
f 2188 2245 2247 
f 2188 2247 2192 
f 2189 2190 2248 
f 2189 2248 2246 
f 2190 2191 2249 
f 2190 2249 2248 
f 2191 2196 2250 
f 2191 2250 2249 
f 2192 2247 2251 
f 2192 2251 2193 
f 2193 2251 2252 
f 2193 2252 2194 
f 2194 2252 2253 
f 2194 2253 2195 
f 2195 2253 2254 
f 2195 2254 2196 
f 2196 2254 2250 
f 2197 2199 2255 
f 2197 2255 2244 
f 2198 2221 2256 
f 2198 2256 2200 
f 2199 2201 2257 
f 2199 2257 2255 
f 2200 2256 2258 
f 2200 2258 2202 
f 2201 2203 2259 
f 2201 2259 2257 
f 2202 2258 2260 
f 2202 2260 2204 
f 2203 2205 2261 
f 2203 2261 2259 
f 2204 2260 2262 
f 2204 2262 2206 
f 2205 2208 2263 
f 2205 2263 2261 
f 2206 2262 2264 
f 2206 2264 2207 
f 2207 2264 2265 
f 2207 2265 2208 
f 2208 2265 2263 
f 2209 2232 2266 
f 2209 2266 2210 
f 2210 2266 2267 
f 2210 2267 2211 
f 2211 2267 2268 
f 2211 2268 2212 
f 2212 2268 2269 
f 2212 2269 2214 
f 2213 2215 2270 
f 2213 2270 2222 
f 2214 2269 2271 
f 2214 2271 2216 
f 2215 2217 2272 
f 2215 2272 2270 
f 2216 2271 2273 
f 2216 2273 2218 
f 2217 2220 2274 
f 2217 2274 2272 
f 2218 2273 2275 
f 2218 2275 2219 
f 2219 2275 2276 
f 2219 2276 2220 
f 2220 2276 2274 
f 2221 2223 2277 
f 2221 2277 2256 
f 2222 2270 2278 
f 2222 2278 2224 
f 2223 2227 2279 
f 2223 2279 2277 
f 2224 2278 2280 
f 2224 2280 2225 
f 2225 2280 2281 
f 2225 2281 2226 
f 2226 2281 2282 
f 2226 2282 2229 
f 2227 2228 2283 
f 2227 2283 2279 
f 2228 2231 2284 
f 2228 2284 2283 
f 2229 2282 2285 
f 2229 2285 2230 
f 2230 2285 2286 
f 2230 2286 2231 
f 2231 2286 2284 
f 2232 2234 2287 
f 2232 2287 2266 
f 2233 2246 2288 
f 2233 2288 2235 
f 2234 2236 2289 
f 2234 2289 2287 
f 2235 2288 2290 
f 2235 2290 2237 
f 2236 2238 2291 
f 2236 2291 2289 
f 2237 2290 2292 
f 2237 2292 2243 
f 2238 2239 2293 
f 2238 2293 2291 
f 2239 2240 2294 
f 2239 2294 2293 
f 2240 2241 2295 
f 2240 2295 2294 
f 2241 2242 2296 
f 2241 2296 2295 
f 2242 2243 2297 
f 2242 2297 2296 
f 2243 2292 2297 
f 2244 2255 2298 
f 2244 2298 2245 
f 2245 2298 2299 
f 2245 2299 2247 
f 2246 2248 2300 
f 2246 2300 2288 
f 2247 2299 2301 
f 2247 2301 2251 
f 2248 2249 2302 
f 2248 2302 2300 
f 2249 2250 2303 
f 2249 2303 2302 
f 2250 2254 2304 
f 2250 2304 2303 
f 2251 2301 2305 
f 2251 2305 2252 
f 2252 2305 2306 
f 2252 2306 2253 
f 2253 2306 2307 
f 2253 2307 2254 
f 2254 2307 2304 
f 2255 2257 2308 
f 2255 2308 2298 
f 2256 2277 2309 
f 2256 2309 2258 
f 2257 2259 2310 
f 2257 2310 2308 
f 2258 2309 2311 
f 2258 2311 2260 
f 2259 2261 2312 
f 2259 2312 2310 
f 2260 2311 2313 
f 2260 2313 2262 
f 2261 2263 2314 
f 2261 2314 2312 
f 2262 2313 2315 
f 2262 2315 2264 
f 2263 2265 2316 
f 2263 2316 2314 
f 2264 2315 2317 
f 2264 2317 2265 
f 2265 2317 2316 
f 2266 2287 2318 
f 2266 2318 2267 
f 2267 2318 2319 
f 2267 2319 2268 
f 2268 2319 2320 
f 2268 2320 2269 
f 2269 2320 2321 
f 2269 2321 2271 
f 2270 2272 2322 
f 2270 2322 2278 
f 2271 2321 2323 
f 2271 2323 2273 
f 2272 2274 2324 
f 2272 2324 2322 
f 2273 2323 2325 
f 2273 2325 2275 
f 2274 2276 2326 
f 2274 2326 2324 
f 2275 2325 2327 
f 2275 2327 2276 
f 2276 2327 2326 
f 2277 2279 2328 
f 2277 2328 2309 
f 2278 2322 2329 
f 2278 2329 2280 
f 2279 2283 2330 
f 2279 2330 2328 
f 2280 2329 2331 
f 2280 2331 2281 
f 2281 2331 2332 
f 2281 2332 2282 
f 2282 2332 2333 
f 2282 2333 2285 
f 2283 2284 2334 
f 2283 2334 2330 
f 2284 2286 2335 
f 2284 2335 2334 
f 2285 2333 2336 
f 2285 2336 2286 
f 2286 2336 2335 
f 2287 2289 2337 
f 2287 2337 2318 
f 2288 2300 2338 
f 2288 2338 2290 
f 2289 2291 2339 
f 2289 2339 2337 
f 2290 2338 2340 
f 2290 2340 2292 
f 2291 2293 2341 
f 2291 2341 2339 
f 2292 2340 2342 
f 2292 2342 2297 
f 2293 2294 2343 
f 2293 2343 2341 
f 2294 2295 2344 
f 2294 2344 2343 
f 2295 2296 2345 
f 2295 2345 2344 
f 2296 2297 2346 
f 2296 2346 2345 
f 2297 2342 2346 
f 2298 2308 2347 
f 2298 2347 2299 
f 2299 2347 2348 
f 2299 2348 2301 
f 2300 2302 2349 
f 2300 2349 2338 
f 2301 2348 2350 
f 2301 2350 2305 
f 2302 2303 2351 
f 2302 2351 2349 
f 2303 2304 2352 
f 2303 2352 2351 
f 2304 2307 2353 
f 2304 2353 2352 
f 2305 2350 2354 
f 2305 2354 2306 
f 2306 2354 2355 
f 2306 2355 2307 
f 2307 2355 2353 
f 2308 2310 2356 
f 2308 2356 2347 
f 2309 2328 2357 
f 2309 2357 2311 
f 2310 2312 2358 
f 2310 2358 2356 
f 2311 2357 2359 
f 2311 2359 2313 
f 2312 2314 2360 
f 2312 2360 2358 
f 2313 2359 2361 
f 2313 2361 2315 
f 2314 2316 2362 
f 2314 2362 2360 
f 2315 2361 2363 
f 2315 2363 2317 
f 2316 2317 2364 
f 2316 2364 2362 
f 2317 2363 2364 
f 2318 2337 2365 
f 2318 2365 2319 
f 2319 2365 2366 
f 2319 2366 2320 
f 2320 2366 2367 
f 2320 2367 2321 
f 2321 2367 2368 
f 2321 2368 2323 
f 2322 2324 2369 
f 2322 2369 2329 
f 2323 2368 2370 
f 2323 2370 2325 
f 2324 2326 2371 
f 2324 2371 2369 
f 2325 2370 2372 
f 2325 2372 2327 
f 2326 2327 2373 
f 2326 2373 2371 
f 2327 2372 2373 
f 2328 2330 2374 
f 2328 2374 2357 
f 2329 2369 2375 
f 2329 2375 2331 
f 2330 2334 2376 
f 2330 2376 2374 
f 2331 2375 2377 
f 2331 2377 2332 
f 2332 2377 2378 
f 2332 2378 2333 
f 2333 2378 2379 
f 2333 2379 2336 
f 2334 2335 2380 
f 2334 2380 2376 
f 2335 2336 2381 
f 2335 2381 2380 
f 2336 2379 2381 
f 2337 2339 2382 
f 2337 2382 2365 
f 2338 2349 2383 
f 2338 2383 2340 
f 2339 2341 2384 
f 2339 2384 2382 
f 2340 2383 2385 
f 2340 2385 2342 
f 2341 2343 2386 
f 2341 2386 2384 
f 2342 2385 2387 
f 2342 2387 2346 
f 2343 2344 2388 
f 2343 2388 2386 
f 2344 2345 2389 
f 2344 2389 2388 
f 2345 2346 2390 
f 2345 2390 2389 
f 2346 2387 2390 
f 2347 2356 2391 
f 2347 2391 2348 
f 2348 2391 2392 
f 2348 2392 2350 
f 2349 2351 2393 
f 2349 2393 2383 
f 2350 2392 2394 
f 2350 2394 2354 
f 2351 2352 2395 
f 2351 2395 2393 
f 2352 2353 2396 
f 2352 2396 2395 
f 2353 2355 2397 
f 2353 2397 2396 
f 2354 2394 2398 
f 2354 2398 2355 
f 2355 2398 2397 
f 2356 2358 2399 
f 2356 2399 2391 
f 2357 2374 2400 
f 2357 2400 2359 
f 2358 2360 2401 
f 2358 2401 2399 
f 2359 2400 2402 
f 2359 2402 2361 
f 2360 2362 2403 
f 2360 2403 2401 
f 2361 2402 2404 
f 2361 2404 2363 
f 2362 2364 2405 
f 2362 2405 2403 
f 2363 2404 2406 
f 2363 2406 2364 
f 2364 2406 2405 
f 2365 2382 2407 
f 2365 2407 2366 
f 2366 2407 2408 
f 2366 2408 2367 
f 2367 2408 2409 
f 2367 2409 2368 
f 2368 2409 2410 
f 2368 2410 2370 
f 2369 2371 2411 
f 2369 2411 2375 
f 2370 2410 2412 
f 2370 2412 2372 
f 2371 2373 2413 
f 2371 2413 2411 
f 2372 2412 2414 
f 2372 2414 2373 
f 2373 2414 2413 
f 2374 2376 2415 
f 2374 2415 2400 
f 2375 2411 2416 
f 2375 2416 2377 
f 2376 2380 2417 
f 2376 2417 2415 
f 2377 2416 2418 
f 2377 2418 2378 
f 2378 2418 2419 
f 2378 2419 2379 
f 2379 2419 2420 
f 2379 2420 2381 
f 2380 2381 2421 
f 2380 2421 2417 
f 2381 2420 2421 
f 2382 2384 2422 
f 2382 2422 2407 
f 2383 2393 2423 
f 2383 2423 2385 
f 2384 2386 2424 
f 2384 2424 2422 
f 2385 2423 2425 
f 2385 2425 2387 
f 2386 2388 2426 
f 2386 2426 2424 
f 2387 2425 2427 
f 2387 2427 2390 
f 2388 2389 2428 
f 2388 2428 2426 
f 2389 2390 2429 
f 2389 2429 2428 
f 2390 2427 2429 
f 2391 2399 2430 
f 2391 2430 2392 
f 2392 2430 2431 
f 2392 2431 2394 
f 2393 2395 2432 
f 2393 2432 2423 
f 2394 2431 2433 
f 2394 2433 2398 
f 2395 2396 2434 
f 2395 2434 2432 
f 2396 2397 2435 
f 2396 2435 2434 
f 2397 2398 2436 
f 2397 2436 2435 
f 2398 2433 2436 
f 2399 2401 2437 
f 2399 2437 2430 
f 2400 2415 2438 
f 2400 2438 2402 
f 2401 2403 2439 
f 2401 2439 2437 
f 2402 2438 2440 
f 2402 2440 2404 
f 2403 2405 2441 
f 2403 2441 2439 
f 2404 2440 2442 
f 2404 2442 2406 
f 2405 2406 2443 
f 2405 2443 2441 
f 2406 2442 2443 
f 2407 2422 2444 
f 2407 2444 2408 
f 2408 2444 2445 
f 2408 2445 2409 
f 2409 2445 2446 
f 2409 2446 2410 
f 2410 2446 2447 
f 2410 2447 2412 
f 2411 2413 2448 
f 2411 2448 2416 
f 2412 2447 2449 
f 2412 2449 2414 
f 2413 2414 2450 
f 2413 2450 2448 
f 2414 2449 2450 
f 2415 2417 2451 
f 2415 2451 2438 
f 2416 2448 2452 
f 2416 2452 2418 
f 2417 2421 2453 
f 2417 2453 2451 
f 2418 2452 2454 
f 2418 2454 2419 
f 2419 2454 2455 
f 2419 2455 2420 
f 2420 2455 2456 
f 2420 2456 2421 
f 2421 2456 2453 
f 2422 2424 2457 
f 2422 2457 2444 
f 2423 2432 2458 
f 2423 2458 2425 
f 2424 2426 2459 
f 2424 2459 2457 
f 2425 2458 2460 
f 2425 2460 2427 
f 2426 2428 2461 
f 2426 2461 2459 
f 2427 2460 2462 
f 2427 2462 2429 
f 2428 2429 2463 
f 2428 2463 2461 
f 2429 2462 2463 
f 2430 2437 2464 
f 2430 2464 2431 
f 2431 2464 2465 
f 2431 2465 2433 
f 2432 2434 2466 
f 2432 2466 2458 
f 2433 2465 2467 
f 2433 2467 2436 
f 2434 2435 2468 
f 2434 2468 2466 
f 2435 2436 2469 
f 2435 2469 2468 
f 2436 2467 2469 
f 2437 2439 2470 
f 2437 2470 2464 
f 2438 2451 2471 
f 2438 2471 2440 
f 2439 2441 2472 
f 2439 2472 2470 
f 2440 2471 2473 
f 2440 2473 2442 
f 2441 2443 2474 
f 2441 2474 2472 
f 2442 2473 2475 
f 2442 2475 2443 
f 2443 2475 2474 
f 2444 2457 2476 
f 2444 2476 2445 
f 2445 2476 2477 
f 2445 2477 2446 
f 2446 2477 2478 
f 2446 2478 2447 
f 2447 2478 2479 
f 2447 2479 2449 
f 2448 2450 2480 
f 2448 2480 2452 
f 2449 2479 2481 
f 2449 2481 2450 
f 2450 2481 2480 
f 2451 2453 2482 
f 2451 2482 2471 
f 2452 2480 2483 
f 2452 2483 2454 
f 2453 2456 2484 
f 2453 2484 2482 
f 2454 2483 2485 
f 2454 2485 2455 
f 2455 2485 2486 
f 2455 2486 2456 
f 2456 2486 2484 
f 2457 2459 2487 
f 2457 2487 2476 
f 2458 2466 2488 
f 2458 2488 2460 
f 2459 2461 2489 
f 2459 2489 2487 
f 2460 2488 2490 
f 2460 2490 2462 
f 2461 2463 2491 
f 2461 2491 2489 
f 2462 2490 2492 
f 2462 2492 2463 
f 2463 2492 2491 
f 2464 2470 2493 
f 2464 2493 2465 
f 2465 2493 2494 
f 2465 2494 2467 
f 2466 2468 2495 
f 2466 2495 2488 
f 2467 2494 2496 
f 2467 2496 2469 
f 2468 2469 2497 
f 2468 2497 2495 
f 2469 2496 2497 
f 2470 2472 2498 
f 2470 2498 2493 
f 2471 2482 2499 
f 2471 2499 2473 
f 2472 2474 2500 
f 2472 2500 2498 
f 2473 2499 2501 
f 2473 2501 2475 
f 2474 2475 2502 
f 2474 2502 2500 
f 2475 2501 2502 
f 2476 2487 2503 
f 2476 2503 2477 
f 2477 2503 2504 
f 2477 2504 2478 
f 2478 2504 2505 
f 2478 2505 2479 
f 2479 2505 2506 
f 2479 2506 2481 
f 2480 2481 2507 
f 2480 2507 2483 
f 2481 2506 2507 
f 2482 2484 2508 
f 2482 2508 2499 
f 2483 2507 2509 
f 2483 2509 2485 
f 2484 2486 2510 
f 2484 2510 2508 
f 2485 2509 2511 
f 2485 2511 2486 
f 2486 2511 2510 
f 2487 2489 2512 
f 2487 2512 2503 
f 2488 2495 2513 
f 2488 2513 2490 
f 2489 2491 2514 
f 2489 2514 2512 
f 2490 2513 2515 
f 2490 2515 2492 
f 2491 2492 2516 
f 2491 2516 2514 
f 2492 2515 2516 
f 2493 2498 2517 
f 2493 2517 2494 
f 2494 2517 2518 
f 2494 2518 2496 
f 2495 2497 2519 
f 2495 2519 2513 
f 2496 2518 2520 
f 2496 2520 2497 
f 2497 2520 2519 
f 2498 2500 2521 
f 2498 2521 2517 
f 2499 2508 2522 
f 2499 2522 2501 
f 2500 2502 2523 
f 2500 2523 2521 
f 2501 2522 2524 
f 2501 2524 2502 
f 2502 2524 2523 
f 2503 2512 2525 
f 2503 2525 2504 
f 2504 2525 2526 
f 2504 2526 2505 
f 2505 2526 2527 
f 2505 2527 2506 
f 2506 2527 2528 
f 2506 2528 2507 
f 2507 2528 2509 
f 2508 2510 2529 
f 2508 2529 2522 
f 2509 2528 2530 
f 2509 2530 2511 
f 2510 2511 2531 
f 2510 2531 2529 
f 2511 2530 2531 
f 2512 2514 2532 
f 2512 2532 2525 
f 2513 2519 2533 
f 2513 2533 2515 
f 2514 2516 2534 
f 2514 2534 2532 
f 2515 2533 2535 
f 2515 2535 2516 
f 2516 2535 2534 
f 2517 2521 2536 
f 2517 2536 2518 
f 2518 2536 2537 
f 2518 2537 2520 
f 2519 2520 2538 
f 2519 2538 2533 
f 2520 2537 2538 
f 2521 2523 2539 
f 2521 2539 2536 
f 2522 2529 2540 
f 2522 2540 2524 
f 2523 2524 2541 
f 2523 2541 2539 
f 2524 2540 2541 
f 2525 2532 2542 
f 2525 2542 2526 
f 2526 2542 2543 
f 2526 2543 2527 
f 2527 2543 2544 
f 2527 2544 2528 
f 2528 2544 2530 
f 2529 2531 2545 
f 2529 2545 2540 
f 2530 2544 2546 
f 2530 2546 2531 
f 2531 2546 2545 
f 2532 2534 2547 
f 2532 2547 2542 
f 2533 2538 2548 
f 2533 2548 2535 
f 2534 2535 2549 
f 2534 2549 2547 
f 2535 2548 2549 
f 2536 2539 2550 
f 2536 2550 2537 
f 2537 2550 2551 
f 2537 2551 2538 
f 2538 2551 2548 
f 2539 2541 2552 
f 2539 2552 2550 
f 2540 2545 2553 
f 2540 2553 2541 
f 2541 2553 2552 
f 2542 2547 2554 
f 2542 2554 2543 
f 2543 2554 2555 
f 2543 2555 2544 
f 2544 2555 2546 
f 2545 2546 2556 
f 2545 2556 2553 
f 2546 2555 2556 
f 2547 2549 2557 
f 2547 2557 2554 
f 2548 2551 2558 
f 2548 2558 2549 
f 2549 2558 2557 
f 2550 2552 2559 
f 2550 2559 2551 
f 2551 2559 2558 
f 2552 2553 2560 
f 2552 2560 2559 
f 2553 2556 2560 
f 2554 2557 2561 
f 2554 2561 2555 
f 2555 2561 2556 
f 2556 2561 2560 
f 2557 2558 2562 
f 2557 2562 2561 
f 2558 2559 2562 
f 2559 2560 2562 
f 2560 2561 2562 
