# Supplementary material for: Immersed Boundary Models for Quantifying Flow-Induced Mechanical Stimuli on Stem Cells Seeded on 3D Scaffolds in Perfusion Bioreactors
Source: PLoS Comput Biol. 2016 Sep 22;12(9):e1005108. doi: 10.1371/journal.pcbi.1005108 (PMC5033382; doi:10.1371/journal.pcbi.1005108)
Supplement: S2 Data — Python scripts used for simulating the Immersed Boundary interactions using Mpacts, and FreeFEM++ scripts for computing the solution for Stokes’ flow. The geometries of the cells in the various configurations (A, F, T, B) are provided as.obj files. (ZIP) [file pcbi.1005108.s011.zip › OneStruts/cell_in_flow.py~]

import pyDEMeter.BaseTypes.Arraythmetic as ar
import pyDEMeter.BaseTypes.Simulation as sim
import pyDEMeter.Particles as prt
import pyDEMeter.ContactDetectors.GridBased as cdgb
from pyDEMeter.ContactModels.SimpleNucleus import NucleusForce
import pyDEMeter.Commands.SetValue as setval 
from pyDEMeter.ContactModels.ElasticForcesBetweenPoints import FENE_Damper
from pyDEMeter.ContactModels.ElasticForcesBetweenPoints import LinearSpring_Tension
from pyDEMeter.ContactModels.BendingBetweenTriangles import LinearBendingBetweenTriangles
import pyDEMeter.Commands.VolumeConservation as vol
import pyDEMeter.Commands.AreaConservation as area
import pyDEMeter.ContactDetectors.FixedList  as cdf
import pyDEMeter.Commands.TimeIntegration as ti
import pyDEMeter.ContactModels.IBM_models as ibmcm
import pyDEMeter.GeometryGenerators.Polyhedron as polyhedron
import pyDEMeter.GeometryGenerators.Transformations as transfo
import pyDEMeter.io.fileReaders as read
import numpy as np
import time
#---------------------------------------------------------------------------------------------------------

#To be called from FreeFEM!
def execute_py():
   begin = time.time()
   if cells.size() > 0 and mesh.size() > 0:
      x = np.array(cells('nodes')['x'])
      x0 = np.array(cells('nodes')['x0'])
      d = [np.dot(el-el0,el-el0) for el,el0 in zip(x,x0)]
      print "     -> maximal displacement of the nodes: " + str(np.max(d)**0.5)
   mysim.run_n(1)
         
   end = time.time()
   print "   - Lagrangian forces and Dirac computation: " + str(end-begin) + "s"

#To be called whenever h is set!
def configure_cd( h ):
   cd_projection.set_property('keep_distance', 2*h)
   cd_projection.set_property('bin_width', 4.5*h)
   #This will force a new CD the next iteration!! Do not delete this
   cd_projection.set_property('counter',0)

#To be called from FreeFEM!   
def init_h():
   cm_projection.set_property('h',h_e)
   configure_cd(h_e)
   
def init_dt():
   mysim.set_property('timestep',dt)
   
class CoupleArrayFactory:
   def __init__(self):
      self.mgr = ar.ArrayManager("couple_manager")
      
   def Clear(self):
      self.mgr.clear()
      
   def Join( self, array1, array2 ):
      if array1.size() > 0 and array2.size() > 0:
         assert(type(array1[0]) == type(array2[0]))
      new_array = array1.get_array() + array2.get_array()
      name = array1.name() + "_" + array2.name()
      if not self.mgr.get_array(name):
         na = array1.create_same_array_in( self.mgr, name )
      else:
         na = self.mgr.get_array(name)
         na.resize(len(new_array))
      na.set_array(new_array)
      return na
      
   def Make( self, typestr, name ):
      if not self.mgr.get_array(name):
         ar.create_array(typestr, name, self.mgr)
      return self.mgr[name]
      
   def __getitem__(self, item):
      return self.mgr[item]
      
      
def decouple( array, subarray1, subarray2 ):
   assert(len(subarray1) +len(subarray2) == len(array))
   subarray1.set_array(array.get_array()[:len(subarray1)])
   subarray2.set_array(array.get_array()[len(subarray1):])
   
#---------------------------------------------------------------------------------------------------------
#Parameters which will be set from within FreeFEM
h_e = 1. #This is the kernel smoothing length. Certainly not ONE but later set from freefem!
dt = 1
write_frequency = 1 #Number of time steps after which we will write a vtp file of the cell
write_directory='./ResultsIBM'
#---------------------------------------------------------------------------------------------------------
#Parameters which are only used in the Lagrangian part:

#Different kind of stiffnesses
k_cortex = 2.34e-3  #Stiffness of the springs between nodes (~ stretching stiffness of the cell's cortex)
k_local_area = 0*0.0002 #area expansion modulus of individual triangles
k_global_area = 0*0.0002  #area expansion modulus of a complete cell
k_volume_conservation = 200 #Bulk compression modulus of a full cell
k_bend = 8.5e-17 #Bending stiffness of the connected triangles which bend over a common edge
E_nucleus = 1.e3 #Young's modulus of the nucleus. Hertz model is used to compute a nculeus - cortex force from this
nu_nucleus = 0.5 #Poisson ratio of the nucleus

maximal_radius = 5e-5#Maximal radius of curvature of the cell. Only used if you use a contact model!
radius_nucleus = 2e-6
viscosity_water = 1e-3
gamma_nucleus = 6*np.pi*viscosity_water*radius_nucleus

#if this is lower, the slow full CD step will be more often. Do not make it too high though as you will miss contacts
CD_repeat_frequency = 20

#---------------------------------------------------------------------------------------------------------
#Loading and computing the Lagrangian geometry

obj_name = 'polar_perp2/spread_cell_mesh.obj' #Initial geometry
obj_name_0 = 'polar_perp2/spread_cell_mesh.obj'#Initial RELAXED geometry
xnucleus_fname = 'polar_perp2/nucleus_x.txt'
cell_positions = [(0,0,0)]

nucleus_position = np.loadtxt( xnucleus_fname )
xs,vil = read.read_obj(obj_name)
xs0,vil0 = read.read_obj(obj_name_0)
for v,v0 in zip(vil,vil0):
   assert tuple(v) == tuple(v0)

#---------------------------------------------------------------------------------------------------------
mysim = sim.Simulation( "Simulation",timestep=dt )

ff_mgr = ar.ArrayManager( "ff_mgr",mysim )

caf = CoupleArrayFactory()

cells = prt.ParticleContainer("cells"
                             , prt.DeformableBody.compose( (prt.Node,"nodes")
                                                         , (prt.DeformableTriangle, "triangles","nodes") 
                                                         , (prt.Node,"nucleus")
                                                         )
                             , mysim )
                             
                             
mesh = prt.ParticleContainer( "euler" , prt.Point, mysim )     
                             
cells("triangles").TriangleNormalsAndAreaCmd(x=cells('nodes')['x'])

cells("triangles").ComputeCurvatureCmd( maximal_radius=maximal_radius
                                      , enforce_positive=True
                                      , x = cells("nodes")['x'] )

area.AreaConservation(  cells, cells("triangles"), ka=k_local_area, kd=k_global_area )
vol.VolumeConservation( cells, cells("triangles"), kv=k_volume_conservation )

cm_springs = LinearSpring_Tension( k= k_cortex
                                 , pc1 = cells('nodes')
                                 , pc2 = cells('nodes') )

#cm_springs = FENE_Damper( k_stretch= k_cortex
                        #, max_stretch = 2.
                        #, max_stretch_safety = 0.95
                        #, c = 0
                        #, pc1 = cells('nodes')
                        #, pc2 = cells('nodes') )

cd_springs = cdf.FixedListContactDetector( "Fixed Spring"
                                         , mysim
                                         , cmodel=cm_springs )

cm_bending = LinearBendingBetweenTriangles( k_bend = k_bend
                                          , pc1 = cells('triangles')
                                          , pc2 = cells('triangles') )

cd_bending = cdf.FixedListContactDetector( "Bending between triangles"
                                         , mysim
                                         , cmodel=cm_bending )

#cm_nucleus = LinearSpring( k = k_nucleus
#                         , pc1 = cells('nucleus') 
#                         , pc2 = cells('nodes') )                                     
                                             
cm_nucleus = NucleusForce( pc1=cells('nucleus')
                         , pc2=cells('nodes')
                         , E1 = E_nucleus,E2=E_nucleus
                         , nu1=nu_nucleus,nu2=nu_nucleus 
                         , c = 0. )#Note that IBM generally is not stable with velocity dependent forces so c=0
                                                                  
cd_nucleus = cdf.FixedListContactDetector( "Nucleus connections"
                                         , mysim
                                         , cmodel = cm_nucleus )
                                          
#fetiuo = ti.ForwardEuler_UncoupledOverdamped( "Time integration nucleus"
#                                            , mysim
#                                            , pc = cells('nucleus')
#                                            , gamma = gamma_nucleus 
#                                            )

ar.create_array("Scalar","tau",cells('nodes') )
ar.create_array("Scalar","pressure",cells('nodes') )    
ar.create_array("Scalar","tau",cells('nucleus') )
ar.create_array("Scalar","pressure",cells('nucleus') )  
ar.create_array("Point","x0",cells('nodes'))

cm_projection = ibmcm.IBM_3D( pc1 = cells('nodes')
                            , pc2 = mesh
                            , h = h_e )
                              
cd_projection = cdgb.GridBasedContactDetector( "Nodes_to_Mesh_CD", mysim
                                             , x1 = cells('nodes')['x']
                                             , x2 = mesh['x']
                                             , cmodel = cm_projection
                                             , bin_width = 0
                                             , keep_distance = 0
                                             , repeat_frequency = CD_repeat_frequency )

p = polyhedron.Polyhedron()
p.vertices = xs0.tolist()
p.triangles = vil.tolist()
con = polyhedron.Connectivity( p )

for pos in cell_positions:
   cell = cells.add_particle()
   xnodes = transfo.translate(p.vertices, pos)
   xnuc = transfo.translate([tuple(nucleus_position)], pos)
   cell.nodes.add_and_set_particles( x = xnodes, m=0, r=0, tau=0, pressure=0, x0=xnodes )
   cell.nucleus.add_and_set_particles( x=xnuc, r=radius_nucleus, v=(0,0,0) )
   cell.triangles.add_and_set_particles( vertexIndices = p.triangles )
   cell.add_connectivity( cd_springs, con.edgeCorners )
   cell.add_connectivity( cd_bending, con.edgeTriangles )
   con_nucleus = [(0,j) for j in range(len(p.vertices))]
   cell.add_connectivity( cd_nucleus, con_nucleus )

execute_py()

node_writer = cells('triangles').VTKWriterCmd( executeEvery=write_frequency, directory=write_directory )
node_writer.select_all(True)

nucleus_writer = cells('nucleus').VTKWriterCmd( executeEvery=write_frequency, directory=write_directory)
nucleus_writer.select_all(True)

xs_f = []
for pos in cell_positions:
   xs_f += transfo.translate(xs, pos)

cells('nodes')['x'].set_array(xs_f)
cells('nodes')['x0'].set_array(xs_f)

#print "DEMeter initialized! The simulation tree looks like this: "
#---------------------------------------------------------------------------------------------------------
