# Supplementary material for: Immersed Boundary Models for Quantifying Flow-Induced Mechanical Stimuli on Stem Cells Seeded on 3D Scaffolds in Perfusion Bioreactors
Source: PLoS Comput Biol. 2016 Sep 22;12(9):e1005108. doi: 10.1371/journal.pcbi.1005108 (PMC5033382; doi:10.1371/journal.pcbi.1005108)
Supplement: S2 Data — Python scripts used for simulating the Immersed Boundary interactions using Mpacts, and FreeFEM++ scripts for computing the solution for Stokes’ flow. The geometries of the cells in the various configurations (A, F, T, B) are provided as.obj files. (ZIP) [file pcbi.1005108.s011.zip › ThreeCells_OneStrut/PressureHistogram.csv]

bin_extents	bin_values
-0.17182	2	0,0260213375
-0.16753	4	0,052042675
-0.16325	2	0,0260213375
-0.15896	4	0,052042675
-0.15467	3	0,0390320062
-0.15038	7	0,0910746812
-0.1461	3	0,0390320062
-0.14181	6	0,0780640125
-0.13752	11	0,1431173562
-0.13324	14	0,1821493625
-0.12895	20	0,260213375
-0.12466	23	0,2992453812
-0.12037	22	0,2862347125
-0.11609	18	0,2341920375
-0.1118	27	0,3512880562
-0.10751	24	0,31225605
-0.10322	34	0,4423627374
-0.098937	36	0,4683840749
-0.09465	32	0,4163413999
-0.090363	54	0,7025761124
-0.086075	56	0,7285974499
-0.081788	62	0,8066614624
-0.077501	79	1,0278428311
-0.073214	90	1,1709601874
-0.068926	99	1,2880562061
-0.064639	80	1,0408534999
-0.060352	90	1,1709601874
-0.056065	77	1,0018214936
-0.051777	96	1,2490241998
-0.04749	86	1,1189175124
-0.043203	79	1,0278428311
-0.038916	83	1,0798855061
-0.034628	85	1,1059068436
-0.030341	85	1,1059068436
-0.026054	81	1,0538641686
-0.021767	75	0,9758001561
-0.017479	64	0,8326827999
-0.013192	81	1,0538641686
-0.0089049	67	0,8717148061
-0.0046176	90	1,1709601874
-0.00033038	89	1,1579495186
0.0039569	101	1,3140775436
0.0082441	113	1,4702055686
0.012531	96	1,2490241998
0.016819	94	1,2230028623
0.021106	104	1,3531095498
0.025393	114	1,4832162373
0.02968	132	1,7174082748
0.033968	181	2,3549310435
0.038255	204	2,6541764247
0.042542	177	2,3028883685
0.046829	194	2,5240697372
0.051117	206	2,6801977622
0.055404	237	3,0835284934
0.059691	239	3,1095498309
0.063978	302	3,929221962
0.068266	296	3,8511579495
0.072553	289	3,7600832683
0.07684	310	4,033307312
0.081127	324	4,2154566745
0.085415	299	3,8901899558
0.089702	274	3,5649232371
0.093989	231	3,0054644809
0.098276	213	2,7712724434
0.10256	181	2,3549310435
0.10685	136	1,7694509498
0.11114	92	1,1969815249
0.11543	76	0,9888108249
0.11971	55	0,7155867812
0.124	38	0,4944054124
0.12829	29	0,3773093937
0.13257	32	0,4163413999
0.13686	20	0,260213375
0.14115	28	0,364298725
0.14544	22	0,2862347125
0.14972	15	0,1951600312
0.15401	18	0,2341920375
0.1583	21	0,2732240437
0.16259	12	0,156128025
0.16687	17	0,2211813687
0.17116	12	0,156128025
0.17545	19	0,2472027062
0.17973	15	0,1951600312
0.18402	18	0,2341920375
0.18831	9	0,1170960187
0.1926	5	0,0650533437
0.19688	7	0,0910746812
0.20117	4	0,052042675
0.20546	3	0,0390320062
0.20974	5	0,0650533437
0.21403	4	0,052042675
0.21832	0	0
0.22261	5	0,0650533437
0.22689	2	0,0260213375
0.23118	8	0,10408535
0.23547	0	0
0.23976	2	0,0260213375
0.24404	2	0,0260213375
0.24833	3	0,0390320062
0.25262	1	0,0130106687
