# Supplementary material for: Immersed Boundary Models for Quantifying Flow-Induced Mechanical Stimuli on Stem Cells Seeded on 3D Scaffolds in Perfusion Bioreactors
Source: PLoS Comput Biol. 2016 Sep 22;12(9):e1005108. doi: 10.1371/journal.pcbi.1005108 (PMC5033382; doi:10.1371/journal.pcbi.1005108)
Supplement: S2 Data — Python scripts used for simulating the Immersed Boundary interactions using Mpacts, and FreeFEM++ scripts for computing the solution for Stokes’ flow. The geometries of the cells in the various configurations (A, F, T, B) are provided as.obj files. (ZIP) [file pcbi.1005108.s011.zip › ThreeCells_OneStrut/case1/spread_cell_mesh_0.obj]

# Wavefront OBJ file created with PYDEM
v 7.65585727516836e-06 0.000114731580009072 0
v 7.73863029849849e-06 0.00011455668218624 5.91818009832033e-07
v 7.96468466310001e-06 0.00011419091854101 0
v 7.73863029849849e-06 0.00011455668218624 -5.91818009832033e-07
v 7.37286665326797e-06 0.000115148500196072 3.65763645230516e-07
v 7.37286665326797e-06 0.000115148500196072 -3.65763645230516e-07
v 8.03634039386411e-06 0.000114008285401725 5.92352270416389e-07
v 7.78436402276947e-06 0.000114359974778546 1.18080340931712e-06
v 7.44398812344773e-06 0.000114966731508572 9.58446106846886e-07
v 8.23539079109686e-06 0.000113630198137556 0
v 8.03634039386411e-06 0.000114008285401725 -5.92352270416389e-07
v 7.78436402276947e-06 0.000114359974778546 -1.18080340931712e-06
v 7.44398812344773e-06 0.000114966731508572 -9.58446106846886e-07
v 7.05458738177974e-06 0.000115540778187863 7.29776640989732e-07
v 7.07789428701723e-06 0.000115559083778988 0
v 7.05458738177974e-06 0.000115540778187863 -7.29776640989732e-07
v 8.29726893875853e-06 0.000113435493648556 5.93895233727909e-07
v 8.07120511668997e-06 0.00011380127259629 1.18573800353012e-06
v 7.79283955329e-06 0.000114142399283931 1.76413714579198e-06
v 7.47730988296206e-06 0.000114762215270218 1.55278544373053e-06
v 7.11153093522841e-06 0.00011535405804002 1.32672162166197e-06
v 8.46667998216631e-06 0.000113052102567016 0
v 8.29726893875853e-06 0.000113435493648556 -5.93895233727909e-07
v 8.07120511668997e-06 0.00011380127259629 -1.18573800353012e-06
v 7.79283955329e-06 0.000114142399283931 -1.76413714579198e-06
v 7.47730988296206e-06 0.000114762215270218 -1.55278544373053e-06
v 7.11153093522841e-06 0.00011535405804002 -1.32672162166197e-06
v 6.70254283637433e-06 0.000115906536429723 1.09029671691567e-06
v 6.744483495028e-06 0.000115947953273748 3.65778947733646e-07
v 6.744483495028e-06 0.000115947953273748 -3.65778947733646e-07
v 6.70254283637433e-06 0.000115906536429723 -1.09029671691567e-06
v 8.5157805705009e-06 0.000112850998368431 5.94381677276515e-07
v 8.31874140550212e-06 0.000113224059141379 1.18489834216858e-06
v 8.06760898732196e-06 0.000113576155222807 1.76771011483083e-06
v 7.76401632374568e-06 0.000113904997080974 2.33902721706979e-06
v 7.47322731004544e-06 0.00011453788497893 2.13505819367789e-06
v 7.13384306333353e-06 0.000115141264932221 1.91720579084217e-06
v 6.74807045567007e-06 0.000115711213416484 1.68688661049895e-06
v 8.65744522005526e-06 0.000112459398760214 0
v 8.5157805705009e-06 0.000112850998368431 -5.94381677276515e-07
v 8.31874140550212e-06 0.000113224059141379 -1.18489834216858e-06
v 8.06760898732196e-06 0.000113576155222807 -1.76771011483083e-06
v 7.76401632374568e-06 0.000113904997080974 -2.33902721706979e-06
v 7.47322731004544e-06 0.00011453788497893 -2.13505819367789e-06
v 7.13384306333353e-06 0.000115141264932221 -1.91720579084217e-06
v 6.74807045567007e-06 0.000115711213416484 -1.68688661049895e-06
v 6.31841800298547e-06 0.000116244024298044 1.44559832076021e-06
v 6.38072237682301e-06 0.000116305595093761 7.25156854375376e-07
v 6.40153561465995e-06 0.00011632616327439 0
v 6.38072237682301e-06 0.000116305595093761 -7.25156854375376e-07
v 6.31841800298547e-06 0.000116244024298044 -1.44559832076021e-06
v 8.69978775659022e-06 0.000112225931296495 5.99101705528048e-07
v 8.53039616664051e-06 0.000112609364936538 1.19312860502492e-06
v 8.30413787999202e-06 0.000112975458534572 1.78548048970697e-06
v 8.02567759422865e-06 0.000113316664451358 2.36394502275235e-06
v 7.69803229036103e-06 0.000113648904444552 2.90272203476153e-06
v 7.4265758887006e-06 0.00011428603137362 2.73421023948672e-06
v 7.1110092749671e-06 0.000114905981170452 2.52287452056213e-06
v 6.74491567693353e-06 0.000115498333055134 2.29661623391364e-06
v 6.33584273383787e-06 0.000116050874690845 2.06010007712515e-06
v 8.80677344774668e-06 0.000111854923567176 0
v 8.69978775659022e-06 0.000112225931296495 -5.99101705528048e-07
v 8.53039616664051e-06 0.000112609364936538 -1.19312860502492e-06
v 8.30413787999202e-06 0.000112975458534572 -1.78548048970697e-06
v 8.02567759422865e-06 0.000113316664451358 -2.36394502275235e-06
v 7.69803229036103e-06 0.000113648904444552 -2.90272203476153e-06
v 7.4265758887006e-06 0.00011428603137362 -2.73421023948672e-06
v 7.1110092749671e-06 0.000114905981170452 -2.52287452056213e-06
v 6.74491567693353e-06 0.000115498333055134 -2.29661623391364e-06
v 6.33584273383787e-06 0.000116050874690845 -2.06010007712515e-06
v 5.90405141298515e-06 0.000116551626479313 1.79398087737588e-06
v 5.9655775171035e-06 0.000116649976396373 1.09073315486273e-06
v 6.00752164607838e-06 0.000116691461660159 3.66093598033565e-07
v 6.00752164607838e-06 0.000116691461660159 -3.66093598033565e-07
v 5.9655775171035e-06 0.000116649976396373 -1.09073315486273e-06
v 5.90405141298515e-06 0.000116551626479313 -1.79398087737588e-06
v 8.83334828531234e-06 0.000111616363290358 5.99439558215913e-07
v 8.69753337662195e-06 0.00011198105324726 1.19513229145112e-06
v 8.49989333593596e-06 0.000112353953592247 1.7918470256305e-06
v 8.24619757672094e-06 0.000112711329911839 2.37674475593159e-06
v 7.94553238496273e-06 0.000113052879592876 2.9237717610838e-06
v 7.59520327160151e-06 0.000113375347107304 3.45252359416543e-06
v 7.34609282674681e-06 0.00011402279317227 3.29424578226245e-06
v 7.05106528526982e-06 0.00011464509458046 3.11537713310093e-06
v 6.70804631030546e-06 0.000115253222982357 2.89926939011055e-06
v 6.32078862069036e-06 0.00011582670704494 2.66404133319992e-06
v 5.90957652422855e-06 0.000116347125375138 2.40642988191284e-06
v 8.91394993761176e-06 0.000111241570179149 0
v 8.83334828531234e-06 0.000111616363290358 -5.99439558215913e-07
v 8.69753337662195e-06 0.00011198105324726 -1.19513229145112e-06
v 8.49989333593596e-06 0.000112353953592247 -1.7918470256305e-06
v 8.24619757672094e-06 0.000112711329911839 -2.37674475593159e-06
v 7.94553238496273e-06 0.000113052879592876 -2.9237717610838e-06
v 7.59520327160151e-06 0.000113375347107304 -3.45252359416543e-06
v 7.34609282674681e-06 0.00011402279317227 -3.29424578226245e-06
v 7.05106528526982e-06 0.00011464509458046 -3.11537713310093e-06
v 6.70804631030546e-06 0.000115253222982357 -2.89926939011055e-06
v 6.32078862069036e-06 0.00011582670704494 -2.66404133319992e-06
v 5.90957652422855e-06 0.000116347125375138 -2.40642988191284e-06
v 5.46142634344633e-06 0.000116827870701469 2.13377692815518e-06
v 5.53910250304989e-06 0.000116946564933354 1.43651630251827e-06
v 5.58215624352102e-06 0.000117021839336391 7.30276664579457e-07
v 5.6006239458254e-06 0.000117045070007988 0
v 5.58215624352102e-06 0.000117021839336391 -7.30276664579457e-07
v 5.53910250304989e-06 0.000116946564933354 -1.43651630251827e-06
v 5.46142634344633e-06 0.000116827870701469 -2.13377692815518e-06
v 8.92482862332664e-06 0.00011099346493237 6.00384437174596e-07
v 8.81483574438886e-06 0.00011136394005619 1.19930743454968e-06
v 8.65069363656976e-06 0.000111726019908179 1.78503638136034e-06
v 8.42444584005323e-06 0.000112092096532823 2.37736080252037e-06
v 8.15248629378046e-06 0.000112435643979704 2.93336080867228e-06
v 7.82752779416027e-06 0.000112768934969844 3.47315530381561e-06
v 7.45602143657599e-06 0.000113085634392927 3.98580038768953e-06
v 7.22714335698567e-06 0.000113740377395509 3.84421329230598e-06
v 6.95317885923079e-06 0.000114376164171766 3.67457356618442e-06
v 6.63940945869289e-06 0.000114980346069019 3.48057395735618e-06
v 6.27333283404939e-06 0.000115572670490179 3.25432616083965e-06
v 5.88147493571658e-06 0.000116110217545888 3.01222411557602e-06
v 5.45167331951103e-06 0.00011661314826215 2.74691246313961e-06
v 8.97846171230088e-06 0.000110622274280962 0
v 8.92482862332664e-06 0.00011099346493237 -6.00384437174596e-07
v 8.81483574438886e-06 0.00011136394005619 -1.19930743454968e-06
v 8.65069363656976e-06 0.000111726019908179 -1.78503638136034e-06
v 8.42444584005323e-06 0.000112092096532823 -2.37736080252037e-06
v 8.15248629378046e-06 0.000112435643979704 -2.93336080867228e-06
v 7.82752779416027e-06 0.000112768934969844 -3.47315530381561e-06
v 7.45602143657599e-06 0.000113085634392927 -3.98580038768953e-06
v 7.22714335698567e-06 0.000113740377395509 -3.84421329230598e-06
v 4.99266132461136e-06 0.000117071434780616 2.46336011196464e-06
v 6.95317885923079e-06 0.000114376164171766 -3.67457356618442e-06
v 6.63940945869289e-06 0.000114980346069019 -3.48057395735618e-06
v 6.27333283404939e-06 0.000115572670490179 -3.25432616083965e-06
v 5.88147493571658e-06 0.000116110217545888 -3.01222411557602e-06
v 5.45167331951103e-06 0.00011661314826215 -2.74691246313961e-06
v 5.08061533102066e-06 0.000117213532699325 1.77547003747464e-06
v 5.14026217820444e-06 0.000117309524980438 1.0717039235142e-06
v 5.17011967921358e-06 0.000117357706871539 3.66076624643507e-07
v 5.17011967921358e-06 0.000117357706871539 -3.66076624643507e-07
v 5.14026217820444e-06 0.000117309524980438 -1.0717039235142e-06
v 5.08061533102066e-06 0.000117213532699325 -1.77547003747464e-06
v 4.99266132461136e-06 0.000117071434780616 -2.46336011196464e-06
v 8.97225600359815e-06 0.000110371235488876 6.00671638831152e-07
v 8.88919506535624e-06 0.000110740182187514 1.19763993726532e-06
v 8.75132928357909e-06 0.000111104565416831 1.78722438723056e-06
v 8.55950864665638e-06 0.000111462138633048 2.3657900045361e-06
v 8.31491579260158e-06 0.000111810697278382 2.92976973975867e-06
v 8.01905871769531e-06 0.000112148092372876 3.47568647028833e-06
v 7.67376147918683e-06 0.000112472243763579 4.00017443794562e-06
v 7.28115294937453e-06 0.000112781152949375 4.5e-06
v 7.07308984035568e-06 0.000113444150891286 4.37140992682138e-06
v 6.82141878042999e-06 0.000114085914497656 4.21586865780259e-06
v 6.52769140537102e-06 0.000114702487082444 4.03433515658986e-06
v 6.19371864212028e-06 0.000115290067270632 3.82792863758418e-06
v 5.82155954382042e-06 0.000115845032434972 3.59792166561235e-06
v 5.41350859506791e-06 0.000116363961030679 3.34573231014166e-06
v 4.97208156565253e-06 0.0001168436536904 3.07291540241005e-06
v 9e-06 0.00011 0
v 8.97225600359815e-06 0.000110371235488876 -6.00671638831152e-07
v 8.88919506535624e-06 0.000110740182187514 -1.19763993726532e-06
v 8.75132928357909e-06 0.000111104565416831 -1.78722438723056e-06
v 8.55950864665638e-06 0.000111462138633048 -2.3657900045361e-06
v 8.31491579260158e-06 0.000111810697278382 -2.92976973975867e-06
v 8.01905871769531e-06 0.000112148092372876 -3.47568647028833e-06
v 7.67376147918683e-06 0.000112472243763579 -4.00017443794562e-06
v 7.28115294937453e-06 0.000112781152949375 -4.5e-06
v 7.07308984035568e-06 0.000113444150891286 -4.37140992682138e-06
v 6.82141878042999e-06 0.000114085914497656 -4.21586865780259e-06
v 4.5e-06 0.000117281152949375 2.78115294937453e-06
v 4.60084607677678e-06 0.000117444325329231 2.10100827470315e-06
v 6.52769140537102e-06 0.000114702487082444 -4.03433515658986e-06
v 6.19371864212028e-06 0.000115290067270632 -3.82792863758418e-06
v 5.82155954382042e-06 0.000115845032434972 -3.59792166561235e-06
v 5.41350859506791e-06 0.000116363961030679 -3.34573231014166e-06
v 4.97208156565253e-06 0.0001168436536904 -3.07291540241005e-06
v 4.67332640755365e-06 0.000117561600967944 1.40791018536208e-06
v 4.71699412698923e-06 0.000117632256822202 7.06131861550605e-07
v 4.7315800090722e-06 0.000117655857275168 0
v 4.71699412698923e-06 0.000117632256822202 -7.06131861550605e-07
v 4.67332640755365e-06 0.000117561600967944 -1.40791018536208e-06
v 4.60084607677678e-06 0.000117444325329231 -2.10100827470315e-06
v 4.5e-06 0.000117281152949375 -2.78115294937453e-06
v 8.97225600359815e-06 0.000109628764511124 6.00671638831152e-07
v 8.91941090442991e-06 0.00011 1.20171091279759e-06
v 8.80966743206682e-06 0.000110371258187031 1.803310038497e-06
v 8.64589268733252e-06 0.000110733509515479 2.38966596616187e-06
v 8.41617400449366e-06 0.000111105202152163 2.99107728568487e-06
v 8.14355077567533e-06 0.000111449057577544 3.54722608540236e-06
v 7.81681045789581e-06 0.000111784044998503 4.08835635783467e-06
v 7.44432532923143e-06 0.000112101008274703 4.60084607677678e-06
v 7.07143478061642e-06 0.000112463360111965 4.99266132461136e-06
v 6.84365369040028e-06 0.00011307291540241 4.97208156565253e-06
v 6.61509954509822e-06 0.000113728454100061 4.83105454659524e-06
v 6.34024073717832e-06 0.000114366874512086 4.66173298144739e-06
v 6.02650803833178e-06 0.000114971762907172 4.46797207453177e-06
v 5.65481540164765e-06 0.000115573174226695 4.23825339169291e-06
v 5.26244134666445e-06 0.000116110790558992 3.9956163250559e-06
v 4.83105454659524e-06 0.000116615099545098 3.72845410006114e-06
v 4.37140992682138e-06 0.000117073089840356 3.44415089128581e-06
v 8.97846171230088e-06 0.000109377725719038 0
v 8.97225600359815e-06 0.000109628764511124 -6.00671638831152e-07
v 8.91941090442991e-06 0.00011 -1.20171091279759e-06
v 8.80966743206682e-06 0.000110371258187031 -1.803310038497e-06
v 8.64589268733252e-06 0.000110733509515479 -2.38966596616187e-06
v 8.41617400449366e-06 0.000111105202152163 -2.99107728568487e-06
v 8.14355077567533e-06 0.000111449057577544 -3.54722608540236e-06
v 7.81681045789581e-06 0.000111784044998503 -4.08835635783467e-06
v 7.44432532923143e-06 0.000112101008274703 -4.60084607677678e-06
v 7.07143478061642e-06 0.000112463360111965 -4.99266132461136e-06
v 6.84365369040028e-06 0.00011307291540241 -4.97208156565253e-06
v 3.98580038768953e-06 0.000117456021436576 3.08563439292689e-06
v 6.61509954509822e-06 0.000113728454100061 -4.83105454659524e-06
v 6.34024073717832e-06 0.000114366874512086 -4.66173298144739e-06
v 4.00017443794562e-06 0.000117673761479187 2.4722437635789e-06
v 4.08835635783467e-06 0.000117816810457896 1.78404499850298e-06
v 6.02650803833178e-06 0.000114971762907172 -4.46797207453177e-06
v 5.65481540164765e-06 0.000115573174226695 -4.23825339169291e-06
v 5.26244134666445e-06 0.000116110790558992 -3.9956163250559e-06
v 4.83105454659524e-06 0.000116615099545098 -3.72845410006114e-06
v 4.37140992682138e-06 0.000117073089840356 -3.44415089128581e-06
v 4.14793445061942e-06 0.000117914100597489 1.07779939051387e-06
v 4.17792061280075e-06 0.000117962840192856 3.71692636684136e-07
v 4.17792061280075e-06 0.000117962840192856 -3.71692636684136e-07
v 4.14793445061942e-06 0.000117914100597489 -1.07779939051387e-06
v 4.08835635783467e-06 0.000117816810457896 -1.78404499850298e-06
v 4.00017443794562e-06 0.000117673761479187 -2.4722437635789e-06
v 3.98580038768953e-06 0.000117456021436576 -3.08563439292689e-06
v 8.92482862332664e-06 0.00010900653506763 6.00384437174596e-07
v 8.88919506535624e-06 0.000109259817812486 1.19763993726532e-06
v 8.80966743206682e-06 0.000109628741812969 1.803310038497e-06
v 8.6747513712086e-06 0.00011 2.39764231021111e-06
v 8.47456250715969e-06 0.000110371717849403 3.00726057279355e-06
v 8.21684243639069e-06 0.000110740912220288 3.59646346531666e-06
v 7.91410059748879e-06 0.000111077799390514 4.14793445061942e-06
v 7.56160096794425e-06 0.000111407910185362 4.67332640755365e-06
v 7.21353269932477e-06 0.000111775470037475 5.08061533102066e-06
v 6.82787070146932e-06 0.000112133776928155 5.46142634344633e-06
v 6.61314826215017e-06 0.00011274691246314 5.45167331951103e-06
v 6.36396103067893e-06 0.000113345732310142 5.41350859506791e-06
v 6.11079055899179e-06 0.000113995616325056 5.26244134666445e-06
v 5.81920012617959e-06 0.000114620378971074 5.07828790589194e-06
v 5.46730193436615e-06 0.00011523756766921 4.86584981980744e-06
v 5.07828790589194e-06 0.00011581920012618 4.62037897107403e-06
v 4.66173298144739e-06 0.000116340240737178 4.36687451208643e-06
v 4.21586865780259e-06 0.00011682141878043 4.08591449765592e-06
v 3.84421329230598e-06 0.000117227143356986 3.74037739550916e-06
v 8.91394993761176e-06 0.000108758429820851 0
v 8.92482862332664e-06 0.00010900653506763 -6.00384437174596e-07
v 8.88919506535624e-06 0.000109259817812486 -1.19763993726532e-06
v 8.80966743206682e-06 0.000109628741812969 -1.803310038497e-06
v 8.6747513712086e-06 0.00011 -2.39764231021111e-06
v 8.47456250715969e-06 0.000110371717849403 -3.00726057279355e-06
v 8.21684243639069e-06 0.000110740912220288 -3.59646346531666e-06
v 7.91410059748879e-06 0.000111077799390514 -4.14793445061942e-06
v 7.56160096794425e-06 0.000111407910185362 -4.67332640755365e-06
v 7.21353269932477e-06 0.000111775470037475 -5.08061533102066e-06
v 6.82787070146932e-06 0.000112133776928155 -5.46142634344633e-06
v 6.61314826215017e-06 0.00011274691246314 -5.45167331951103e-06
v 6.36396103067893e-06 0.000113345732310142 -5.41350859506791e-06
v 3.45252359416543e-06 0.000117595203271602 3.37534710730389e-06
v 3.47315530381561e-06 0.00011782752779416 2.76893496984419e-06
v 6.11079055899179e-06 0.000113995616325056 -5.26244134666445e-06
v 5.81920012617959e-06 0.000114620378971074 -5.07828790589194e-06
v 3.47568647028833e-06 0.000118019058717695 2.14809237287634e-06
v 3.54722608540236e-06 0.000118143550775675 1.44905757754439e-06
v 5.46730193436615e-06 0.00011523756766921 -4.86584981980744e-06
v 5.07828790589194e-06 0.00011581920012618 -4.62037897107403e-06
v 4.66173298144739e-06 0.000116340240737178 -4.36687451208643e-06
v 4.21586865780259e-06 0.00011682141878043 -4.08591449765592e-06
v 3.84421329230598e-06 0.000117227143356986 -3.74037739550916e-06
v 3.59646346531666e-06 0.000118216842436391 7.40912220287642e-07
v 3.60871268735226e-06 0.000118244828242004 0
v 3.59646346531666e-06 0.000118216842436391 -7.40912220287642e-07
v 3.54722608540236e-06 0.000118143550775675 -1.44905757754439e-06
v 3.47568647028833e-06 0.000118019058717695 -2.14809237287634e-06
v 3.47315530381561e-06 0.00011782752779416 -2.76893496984419e-06
v 3.45252359416543e-06 0.000117595203271602 -3.37534710730389e-06
v 8.83334828531234e-06 0.000108383636709642 5.99439558215913e-07
v 8.81483574438886e-06 0.00010863605994381 1.19930743454968e-06
v 8.75132928357909e-06 0.000108895434583169 1.78722438723056e-06
v 8.64589268733252e-06 0.000109266490484521 2.38966596616187e-06
v 8.47456250715969e-06 0.000109628282150597 3.00726057279355e-06
v 8.24482824200376e-06 0.00011 3.60871268735226e-06
v 7.9628401928564e-06 0.000110371692636684 4.17792061280075e-06
v 7.63225682220221e-06 0.000110706131861551 4.71699412698923e-06
v 7.30952498043787e-06 0.000111071703923514 5.14026217820444e-06
v 6.94656493335416e-06 0.000111436516302518 5.53910250304989e-06
v 6.55162647931319e-06 0.000111793980877376 5.90405141298515e-06
v 6.34712537513825e-06 0.000112406429881913 5.90957652422855e-06
v 6.11021754588819e-06 0.000113012224115576 5.88147493571658e-06
v 5.84503243497165e-06 0.000113597921665612 5.82155954382042e-06
v 5.57317422669453e-06 0.000114238253391693 5.65481540164765e-06
v 5.23756766921021e-06 0.000114865849819807 5.46730193436615e-06
v 4.86584981980744e-06 0.000115467301934366 5.23756766921022e-06
v 4.46797207453177e-06 0.000116026508038332 4.97176290717153e-06
v 4.03433515658986e-06 0.000116527691405371 4.70248708244354e-06
v 3.67457356618442e-06 0.000116953178859231 4.37616417176559e-06
v 3.29424578226245e-06 0.000117346092826747 4.02279317227036e-06
v 8.80677344774668e-06 0.000108145076432824 0
v 8.83334828531234e-06 0.000108383636709642 -5.99439558215913e-07
v 8.81483574438886e-06 0.00010863605994381 -1.19930743454968e-06
v 8.75132928357909e-06 0.000108895434583169 -1.78722438723056e-06
v 8.64589268733252e-06 0.000109266490484521 -2.38966596616187e-06
v 8.47456250715969e-06 0.000109628282150597 -3.00726057279355e-06
v 8.24482824200376e-06 0.00011 -3.60871268735226e-06
v 7.9628401928564e-06 0.000110371692636684 -4.17792061280075e-06
v 7.63225682220221e-06 0.000110706131861551 -4.71699412698923e-06
v 7.30952498043787e-06 0.000111071703923514 -5.14026217820444e-06
v 6.94656493335416e-06 0.000111436516302518 -5.53910250304989e-06
v 6.55162647931319e-06 0.000111793980877376 -5.90405141298515e-06
v 6.34712537513825e-06 0.000112406429881913 -5.90957652422855e-06
v 6.11021754588819e-06 0.000113012224115576 -5.88147493571658e-06
v 5.84503243497165e-06 0.000113597921665612 -5.82155954382042e-06
v 2.90272203476153e-06 0.000117698032290361 3.64890444455166e-06
v 2.9237717610838e-06 0.000117945532384963 3.05287959287579e-06
v 2.93336080867228e-06 0.00011815248629378 2.43564397970377e-06
v 5.57317422669453e-06 0.000114238253391693 -5.65481540164765e-06
v 5.23756766921021e-06 0.000114865849819807 -5.46730193436615e-06
v 2.92976973975867e-06 0.000118314915792602 1.81069727838179e-06
v 2.99107728568487e-06 0.000118416174004494 1.10520215216276e-06
v 4.86584981980744e-06 0.000115467301934366 -5.23756766921022e-06
v 4.46797207453177e-06 0.000116026508038332 -4.97176290717153e-06
v 4.03433515658986e-06 0.000116527691405371 -4.70248708244354e-06
v 3.67457356618442e-06 0.000116953178859231 -4.37616417176559e-06
v 3.29424578226245e-06 0.000117346092826747 -4.02279317227036e-06
v 3.00726057279355e-06 0.00011847456250716 3.71717849402778e-07
v 3.00726057279355e-06 0.00011847456250716 -3.71717849402778e-07
v 2.99107728568487e-06 0.000118416174004494 -1.10520215216276e-06
v 2.92976973975867e-06 0.000118314915792602 -1.81069727838179e-06
v 2.93336080867228e-06 0.00011815248629378 -2.43564397970377e-06
v 2.9237717610838e-06 0.000117945532384963 -3.05287959287579e-06
v 2.90272203476153e-06 0.000117698032290361 -3.64890444455166e-06
v 8.69978775659022e-06 0.000107774068703505 5.99101705528048e-07
v 8.69753337662195e-06 0.00010801894675274 1.19513229145112e-06
v 8.65069363656976e-06 0.000108273980091821 1.78503638136034e-06
v 8.55950864665638e-06 0.000108537861366952 2.3657900045361e-06
v 8.41617400449366e-06 0.000108894797847837 2.99107728568487e-06
v 8.21684243639069e-06 0.000109259087779712 3.59646346531666e-06
v 7.9628401928564e-06 0.000109628307363316 4.17792061280075e-06
v 7.65585727516836e-06 0.00011 4.7315800090722e-06
v 7.3577068715394e-06 0.000110366076624644 5.17011967921358e-06
v 7.02183933639114e-06 0.000110730276664579 5.58215624352102e-06
v 6.64997639637258e-06 0.000111090733154863 5.9655775171035e-06
v 6.24402429804404e-06 0.00011144559832076 6.31841800298547e-06
v 6.05087469084453e-06 0.000112060100077125 6.33584273383787e-06
v 5.82670704494002e-06 0.0001126640413332 6.32078862069036e-06
v 5.57267049017906e-06 0.00011325432616084 6.27333283404939e-06
v 5.29006727063226e-06 0.000113827928637584 6.19371864212028e-06
v 4.97176290717153e-06 0.000114467972074532 6.02650803833178e-06
v 4.62037897107403e-06 0.000115078287905892 5.81920012617959e-06
v 4.23825339169291e-06 0.000115654815401648 5.57317422669453e-06
v 3.82792863758418e-06 0.00011619371864212 5.29006727063226e-06
v 3.48057395735618e-06 0.000116639409458693 4.98034606901903e-06
v 3.11537713310093e-06 0.00011705106528527 4.64509458045955e-06
v 2.73421023948672e-06 0.000117426575888701 4.28603137362022e-06
v 8.65744522005526e-06 0.000107540601239786 0
v 8.69978775659022e-06 0.000107774068703505 -5.99101705528048e-07
v 8.69753337662195e-06 0.00010801894675274 -1.19513229145112e-06
v 8.65069363656976e-06 0.000108273980091821 -1.78503638136034e-06
v 8.55950864665638e-06 0.000108537861366952 -2.3657900045361e-06
v 8.41617400449366e-06 0.000108894797847837 -2.99107728568487e-06
v 8.21684243639069e-06 0.000109259087779712 -3.59646346531666e-06
v 7.9628401928564e-06 0.000109628307363316 -4.17792061280075e-06
v 7.65585727516836e-06 0.00011 -4.7315800090722e-06
v 7.3577068715394e-06 0.000110366076624644 -5.17011967921358e-06
v 7.02183933639114e-06 0.000110730276664579 -5.58215624352102e-06
v 6.64997639637258e-06 0.000111090733154863 -5.9655775171035e-06
v 6.24402429804404e-06 0.00011144559832076 -6.31841800298547e-06
v 2.33902721706979e-06 0.000117764016323746 3.90499708097425e-06
v 6.05087469084453e-06 0.000112060100077125 -6.33584273383787e-06
v 5.82670704494002e-06 0.0001126640413332 -6.32078862069036e-06
v 5.57267049017906e-06 0.00011325432616084 -6.27333283404939e-06
v 5.29006727063226e-06 0.000113827928637584 -6.19371864212028e-06
v 2.36394502275235e-06 0.000118025677594229 3.31666445135781e-06
v 2.37674475593159e-06 0.000118246197576721 2.71132991183909e-06
v 2.37736080252037e-06 0.000118424445840053 2.09209653282289e-06
v 4.97176290717153e-06 0.000114467972074532 -6.02650803833178e-06
v 4.62037897107403e-06 0.000115078287905892 -5.81920012617959e-06
v 2.3657900045361e-06 0.000118559508646656 1.46213863304808e-06
v 2.38966596616188e-06 0.000118645892687333 7.33509515478623e-07
v 4.23825339169291e-06 0.000115654815401648 -5.57317422669453e-06
v 3.82792863758418e-06 0.00011619371864212 -5.29006727063226e-06
v 3.48057395735618e-06 0.000116639409458693 -4.98034606901903e-06
v 3.11537713310093e-06 0.00011705106528527 -4.64509458045955e-06
v 2.73421023948672e-06 0.000117426575888701 -4.28603137362022e-06
v 2.39764231021111e-06 0.000118674751371209 0
v 2.38966596616188e-06 0.000118645892687333 -7.33509515478623e-07
v 2.3657900045361e-06 0.000118559508646656 -1.46213863304808e-06
v 2.37736080252037e-06 0.000118424445840053 -2.09209653282289e-06
v 2.37674475593159e-06 0.000118246197576721 -2.71132991183909e-06
v 2.36394502275235e-06 0.000118025677594229 -3.31666445135781e-06
v 2.33902721706979e-06 0.000117764016323746 -3.90499708097425e-06
v 8.5157805705009e-06 0.000107149001631569 5.94381677276515e-07
v 8.53039616664051e-06 0.000107390635063462 1.19312860502492e-06
v 8.49989333593596e-06 0.000107646046407753 1.7918470256305e-06
v 8.42444584005323e-06 0.000107907903467177 2.37736080252037e-06
v 8.31491579260158e-06 0.000108189302721618 2.92976973975867e-06
v 8.14355077567533e-06 0.000108550942422456 3.54722608540236e-06
v 7.91410059748879e-06 0.000108922200609486 4.14793445061942e-06
v 7.63225682220221e-06 0.000109293868138449 4.71699412698923e-06
v 7.3577068715394e-06 0.000109633923375356 5.17011967921358e-06
v 7.04507000798765e-06 0.00011 5.6006239458254e-06
v 6.69146166015905e-06 0.000110366093598034 6.00752164607838e-06
v 6.30559509376098e-06 0.000110725156854375 6.38072237682301e-06
v 5.90653642972344e-06 0.000111090296716916 6.70254283637433e-06
v 5.71121341648446e-06 0.000111686886610499 6.74807045567007e-06
v 5.49833305513413e-06 0.000112296616233914 6.74491567693353e-06
v 5.25322298235715e-06 0.000112899269390111 6.70804631030546e-06
v 4.98034606901903e-06 0.000113480573957356 6.63940945869289e-06
v 4.70248708244354e-06 0.00011403433515659 6.52769140537102e-06
v 4.36687451208643e-06 0.000114661732981447 6.34024073717832e-06
v 3.9956163250559e-06 0.000115262441346664 6.11079055899179e-06
v 3.59792166561235e-06 0.00011582155954382 5.84503243497165e-06
v 3.25432616083965e-06 0.000116273332834049 5.57267049017906e-06
v 2.89926939011055e-06 0.000116708046310305 5.25322298235715e-06
v 2.52287452056213e-06 0.000117111009274967 4.90598117045208e-06
v 2.13505819367789e-06 0.000117473227310045 4.53788497893015e-06
v 8.46667998216631e-06 0.000106947897432984 0
v 8.5157805705009e-06 0.000107149001631569 -5.94381677276515e-07
v 8.53039616664051e-06 0.000107390635063462 -1.19312860502492e-06
v 8.49989333593596e-06 0.000107646046407753 -1.7918470256305e-06
v 8.42444584005323e-06 0.000107907903467177 -2.37736080252037e-06
v 8.31491579260158e-06 0.000108189302721618 -2.92976973975867e-06
v 8.14355077567533e-06 0.000108550942422456 -3.54722608540236e-06
v 7.91410059748879e-06 0.000108922200609486 -4.14793445061942e-06
v 7.63225682220221e-06 0.000109293868138449 -4.71699412698923e-06
v 7.3577068715394e-06 0.000109633923375356 -5.17011967921358e-06
v 7.04507000798765e-06 0.00011 -5.6006239458254e-06
v 6.69146166015905e-06 0.000110366093598034 -6.00752164607838e-06
v 6.30559509376098e-06 0.000110725156854375 -6.38072237682301e-06
v 5.90653642972344e-06 0.000111090296716916 -6.70254283637433e-06
v 5.71121341648446e-06 0.000111686886610499 -6.74807045567007e-06
v 1.76413714579198e-06 0.00011779283955329 4.14239928393146e-06
v 1.76771011483083e-06 0.000118067608987322 3.57615522280658e-06
v 5.49833305513413e-06 0.000112296616233914 -6.74491567693353e-06
v 5.25322298235715e-06 0.000112899269390111 -6.70804631030546e-06
v 4.98034606901903e-06 0.000113480573957356 -6.63940945869289e-06
v 4.70248708244354e-06 0.00011403433515659 -6.52769140537102e-06
v 1.78548048970697e-06 0.000118304137879992 2.975458534572e-06
v 1.7918470256305e-06 0.000118499893335936 2.35395359224659e-06
v 1.78503638136034e-06 0.00011865069363657 1.72601990817938e-06
v 4.36687451208643e-06 0.000114661732981447 -6.34024073717832e-06
v 3.9956163250559e-06 0.000115262441346664 -6.11079055899179e-06
v 1.78722438723056e-06 0.000118751329283579 1.10456541683119e-06
v 1.80331003849701e-06 0.000118809667432067 3.71258187030527e-07
v 3.59792166561235e-06 0.00011582155954382 -5.84503243497165e-06
v 3.25432616083965e-06 0.000116273332834049 -5.57267049017906e-06
v 2.89926939011055e-06 0.000116708046310305 -5.25322298235715e-06
v 2.52287452056213e-06 0.000117111009274967 -4.90598117045208e-06
v 2.13505819367789e-06 0.000117473227310045 -4.53788497893015e-06
v 1.80331003849701e-06 0.000118809667432067 -3.71258187030527e-07
v 1.78722438723056e-06 0.000118751329283579 -1.10456541683119e-06
v 1.78503638136034e-06 0.00011865069363657 -1.72601990817938e-06
v 1.76413714579198e-06 0.00011779283955329 -4.14239928393146e-06
v 1.7918470256305e-06 0.000118499893335936 -2.35395359224659e-06
v 1.78548048970697e-06 0.000118304137879992 -2.975458534572e-06
v 1.76771011483083e-06 0.000118067608987322 -3.57615522280658e-06
v 8.29726893875853e-06 0.000106564506351444 5.93895233727909e-07
v 8.31874140550212e-06 0.000106775940858621 1.18489834216858e-06
v 8.30413787999202e-06 0.000107024541465428 1.78548048970697e-06
v 8.24619757672094e-06 0.000107288670088161 2.37674475593159e-06
v 8.15248629378046e-06 0.000107564356020296 2.93336080867228e-06
v 8.01905871769531e-06 0.000107851907627124 3.47568647028833e-06
v 7.81681045789581e-06 0.000108215955001497 4.08835635783467e-06
v 7.56160096794425e-06 0.000108592089814638 4.67332640755365e-06
v 7.30952498043787e-06 0.000108928296076486 5.14026217820444e-06
v 7.02183933639114e-06 0.000109269723335421 5.58215624352102e-06
v 6.69146166015905e-06 0.000109633906401966 6.00752164607838e-06
v 6.32616327438996e-06 0.00011 6.40153561465995e-06
v 5.94795327374802e-06 0.000110365778947734 6.744483495028e-06
v 5.54077818786313e-06 0.00011072977664099 7.05458738177974e-06
v 5.35405804002011e-06 0.000111326721621662 7.11153093522841e-06
v 5.14126493222138e-06 0.000111917205790842 7.13384306333353e-06
v 4.90598117045208e-06 0.000112522874520562 7.1110092749671e-06
v 4.64509458045955e-06 0.000113115377133101 7.05106528526982e-06
v 4.37616417176559e-06 0.000113674573566184 6.95317885923079e-06
v 4.08591449765592e-06 0.000114215868657803 6.82141878042999e-06
v 3.72845410006114e-06 0.000114831054546595 6.61509954509822e-06
v 3.34573231014166e-06 0.000115413508595068 6.36396103067893e-06
v 3.01222411557602e-06 0.000115881474935717 6.11021754588819e-06
v 2.66404133319992e-06 0.00011632078862069 5.82670704494002e-06
v 2.29661623391364e-06 0.000116744915676934 5.49833305513413e-06
v 1.91720579084217e-06 0.000117133843063334 5.14126493222138e-06
v 1.55278544373053e-06 0.000117477309882962 4.7622152702179e-06
v 8.23539079109686e-06 0.000106369801862444 0
v 8.29726893875853e-06 0.000106564506351444 -5.93895233727909e-07
v 8.31874140550212e-06 0.000106775940858621 -1.18489834216858e-06
v 8.30413787999202e-06 0.000107024541465428 -1.78548048970697e-06
v 8.24619757672094e-06 0.000107288670088161 -2.37674475593159e-06
v 8.15248629378046e-06 0.000107564356020296 -2.93336080867228e-06
v 8.01905871769531e-06 0.000107851907627124 -3.47568647028833e-06
v 7.81681045789581e-06 0.000108215955001497 -4.08835635783467e-06
v 7.56160096794425e-06 0.000108592089814638 -4.67332640755365e-06
v 7.30952498043787e-06 0.000108928296076486 -5.14026217820444e-06
v 7.02183933639114e-06 0.000109269723335421 -5.58215624352102e-06
v 6.69146166015905e-06 0.000109633906401966 -6.00752164607838e-06
v 6.32616327438996e-06 0.00011 -6.40153561465995e-06
v 5.94795327374802e-06 0.000110365778947734 -6.744483495028e-06
v 1.18080340931712e-06 0.000117784364022769 4.35997477854601e-06
v 5.54077818786313e-06 0.00011072977664099 -7.05458738177974e-06
v 5.35405804002011e-06 0.000111326721621662 -7.11153093522841e-06
v 5.14126493222138e-06 0.000111917205790842 -7.13384306333353e-06
v 1.18573800353012e-06 0.00011807120511669 3.80127259628958e-06
v 1.18489834216858e-06 0.000118318741405502 3.22405914137921e-06
v 4.90598117045208e-06 0.000112522874520562 -7.1110092749671e-06
v 4.64509458045955e-06 0.000113115377133101 -7.05106528526982e-06
v 4.37616417176559e-06 0.000113674573566184 -6.95317885923079e-06
v 4.08591449765592e-06 0.000114215868657803 -6.82141878042999e-06
v 1.19312860502492e-06 0.000118530396166641 2.60936493653844e-06
v 1.19513229145112e-06 0.000118697533376622 1.98105324725963e-06
v 1.19930743454968e-06 0.000118814835744389 1.36394005618957e-06
v 3.72845410006114e-06 0.000114831054546595 -6.61509954509822e-06
v 3.34573231014166e-06 0.000115413508595068 -6.36396103067893e-06
v 1.19763993726532e-06 0.000118889195065356 7.40182187514261e-07
v 1.20171091279759e-06 0.00011891941090443 0
v 3.01222411557602e-06 0.000115881474935717 -6.11021754588819e-06
v 2.66404133319992e-06 0.00011632078862069 -5.82670704494002e-06
v 2.29661623391364e-06 0.000116744915676934 -5.49833305513413e-06
v 1.91720579084217e-06 0.000117133843063334 -5.14126493222138e-06
v 1.55278544373053e-06 0.000117477309882962 -4.7622152702179e-06
v 1.19763993726532e-06 0.000118889195065356 -7.40182187514261e-07
v 1.19930743454968e-06 0.000118814835744389 -1.36394005618957e-06
v 1.18080340931712e-06 0.000117784364022769 -4.35997477854601e-06
v 1.19513229145112e-06 0.000118697533376622 -1.98105324725963e-06
v 1.18573800353012e-06 0.00011807120511669 -3.80127259628958e-06
v 1.19312860502492e-06 0.000118530396166641 -2.60936493653844e-06
v 1.18489834216858e-06 0.000118318741405502 -3.22405914137921e-06
v 8.03634039386411e-06 0.000105991714598275 5.92352270416389e-07
v 8.07120511668997e-06 0.00010619872740371 1.18573800353012e-06
v 8.06760898732196e-06 0.000106423844777193 1.76771011483083e-06
v 8.02567759422865e-06 0.000106683335548642 2.36394502275235e-06
v 7.94553238496273e-06 0.000106947120407124 2.9237717610838e-06
v 7.82752779416027e-06 0.000107231065030156 3.47315530381561e-06
v 7.67376147918683e-06 0.000107527756236421 4.00017443794562e-06
v 7.44432532923143e-06 0.000107898991725297 4.60084607677678e-06
v 7.21353269932477e-06 0.000108224529962525 5.08061533102066e-06
v 6.94656493335416e-06 0.000108563483697482 5.53910250304989e-06
v 6.64997639637258e-06 0.000108909266845137 5.9655775171035e-06
v 6.30559509376098e-06 0.000109274843145625 6.38072237682301e-06
v 5.94795327374802e-06 0.000109634221052266 6.744483495028e-06
v 5.55908377898813e-06 0.00011 7.07789428701723e-06
v 5.14850019607233e-06 0.000110365763645231 7.37286665326797e-06
v 4.96673150857174e-06 0.000110958446106847 7.44398812344772e-06
v 4.7622152702179e-06 0.000111552785443731 7.47730988296206e-06
v 4.53788497893015e-06 0.000112135058193678 7.47322731004544e-06
v 4.28603137362022e-06 0.000112734210239487 7.4265758887006e-06
v 4.02279317227036e-06 0.000113294245782262 7.34609282674681e-06
v 3.74037739550916e-06 0.000113844213292306 7.22714335698567e-06
v 3.44415089128581e-06 0.000114371409926821 7.07308984035568e-06
v 3.07291540241005e-06 0.000114972081565653 6.84365369040028e-06
v 2.74691246313961e-06 0.000115451673319511 6.61314826215017e-06
v 2.40642988191284e-06 0.000115909576524229 6.34712537513825e-06
v 2.06010007712515e-06 0.000116335842733838 6.05087469084453e-06
v 1.68688661049895e-06 0.00011674807045567 5.71121341648446e-06
v 1.32672162166197e-06 0.000117111530935228 5.35405804002011e-06
v 9.58446106846886e-07 0.000117443988123448 4.96673150857174e-06
v 7.96468466310001e-06 0.00010580908145899 0
v 8.03634039386411e-06 0.000105991714598275 -5.92352270416389e-07
v 8.07120511668997e-06 0.00010619872740371 -1.18573800353012e-06
v 8.06760898732196e-06 0.000106423844777193 -1.76771011483083e-06
v 8.02567759422865e-06 0.000106683335548642 -2.36394502275235e-06
v 7.94553238496273e-06 0.000106947120407124 -2.9237717610838e-06
v 7.82752779416027e-06 0.000107231065030156 -3.47315530381561e-06
v 7.67376147918683e-06 0.000107527756236421 -4.00017443794562e-06
v 7.44432532923143e-06 0.000107898991725297 -4.60084607677678e-06
v 7.21353269932477e-06 0.000108224529962525 -5.08061533102066e-06
v 6.94656493335416e-06 0.000108563483697482 -5.53910250304989e-06
v 6.64997639637258e-06 0.000108909266845137 -5.9655775171035e-06
v 6.30559509376098e-06 0.000109274843145625 -6.38072237682301e-06
v 5.94795327374802e-06 0.000109634221052266 -6.744483495028e-06
v 5.55908377898813e-06 0.00011 -7.07789428701723e-06
v 5.91818009832033e-07 0.000117738630298498 4.55668218624029e-06
v 5.14850019607233e-06 0.000110365763645231 -7.37286665326797e-06
v 5.92352270416389e-07 0.000118036340393864 4.00828540172485e-06
v 4.96673150857174e-06 0.000110958446106847 -7.44398812344772e-06
v 4.7622152702179e-06 0.000111552785443731 -7.47730988296206e-06
v 4.53788497893015e-06 0.000112135058193678 -7.47322731004544e-06
v 5.93895233727909e-07 0.000118297268938759 3.43549364855593e-06
v 5.94381677276515e-07 0.000118515780570501 2.8509983684312e-06
v 4.28603137362022e-06 0.000112734210239487 -7.4265758887006e-06
v 4.02279317227036e-06 0.000113294245782262 -7.34609282674681e-06
v 3.74037739550916e-06 0.000113844213292306 -7.22714335698567e-06
v 3.44415089128581e-06 0.000114371409926821 -7.07308984035568e-06
v 5.99101705528048e-07 0.00011869978775659 2.22593129649507e-06
v 5.99439558215913e-07 0.000118833348285312 1.61636329035753e-06
v 6.00384437174596e-07 0.000118924828623327 9.93464932369552e-07
v 3.07291540241005e-06 0.000114972081565653 -6.84365369040028e-06
v 2.74691246313961e-06 0.000115451673319511 -6.61314826215017e-06
v 6.00671638831153e-07 0.000118972256003598 3.71235488875753e-07
v 6.00671638831153e-07 0.000118972256003598 -3.71235488875753e-07
v 2.40642988191284e-06 0.000115909576524229 -6.34712537513825e-06
v 2.06010007712515e-06 0.000116335842733838 -6.05087469084453e-06
v 1.68688661049895e-06 0.00011674807045567 -5.71121341648446e-06
v 1.32672162166197e-06 0.000117111530935228 -5.35405804002011e-06
v 9.58446106846886e-07 0.000117443988123448 -4.96673150857174e-06
v 6.00384437174596e-07 0.000118924828623327 -9.93464932369552e-07
v 5.99439558215913e-07 0.000118833348285312 -1.61636329035753e-06
v 5.91818009832033e-07 0.000117738630298498 -4.55668218624029e-06
v 5.92352270416389e-07 0.000118036340393864 -4.00828540172485e-06
v 5.99101705528048e-07 0.00011869978775659 -2.22593129649507e-06
v 5.93895233727909e-07 0.000118297268938759 -3.43549364855593e-06
v 5.94381677276515e-07 0.000118515780570501 -2.8509983684312e-06
v 7.65585727516836e-06 0.000105268419990928 0
v 7.73863029849849e-06 0.00010544331781376 5.91818009832033e-07
v 7.78436402276947e-06 0.000105640025221454 1.18080340931712e-06
v 7.79283955329e-06 0.000105857600716069 1.76413714579198e-06
v 7.76401632374568e-06 0.000106095002919026 2.33902721706979e-06
v 7.69803229036103e-06 0.000106351095555448 2.90272203476153e-06
v 7.59520327160151e-06 0.000106624652892696 3.45252359416543e-06
v 7.45602143657599e-06 0.000106914365607073 3.98580038768953e-06
v 7.28115294937453e-06 0.000107218847050625 4.5e-06
v 7.07143478061642e-06 0.000107536639888035 4.99266132461136e-06
v 6.82787070146932e-06 0.000107866223071845 5.46142634344633e-06
v 6.55162647931319e-06 0.000108206019122624 5.90405141298515e-06
v 6.24402429804404e-06 0.00010855440167924 6.31841800298547e-06
v 5.90653642972344e-06 0.000108909703283084 6.70254283637433e-06
v 5.54077818786313e-06 0.00010927022335901 7.05458738177974e-06
v 5.14850019607233e-06 0.000109634236354769 7.37286665326797e-06
v 4.7315800090722e-06 0.00011 7.65585727516836e-06
v 4.55668218624029e-06 0.000110591818009832 7.73863029849849e-06
v 4.35997477854601e-06 0.000111180803409317 7.78436402276947e-06
v 4.14239928393146e-06 0.000111764137145792 7.79283955329e-06
v 3.90499708097425e-06 0.00011233902721707 7.76401632374568e-06
v 3.64890444455166e-06 0.000112902722034762 7.69803229036103e-06
v 3.37534710730389e-06 0.000113452523594165 7.59520327160151e-06
v 3.08563439292689e-06 0.00011398580038769 7.45602143657599e-06
v 2.78115294937453e-06 0.0001145 7.28115294937453e-06
v 2.46336011196464e-06 0.000114992661324611 7.07143478061642e-06
v 2.13377692815518e-06 0.000115461426343446 6.82787070146932e-06
v 1.79398087737588e-06 0.000115904051412985 6.55162647931319e-06
v 1.44559832076021e-06 0.000116318418002985 6.24402429804404e-06
v 1.09029671691567e-06 0.000116702542836374 5.90653642972344e-06
v 7.29776640989732e-07 0.00011705458738178 5.54077818786313e-06
v 3.65763645230516e-07 0.000117372866653268 5.14850019607233e-06
v 0 0.000117655857275168 4.7315800090722e-06
v 7.73863029849849e-06 0.00010544331781376 -5.91818009832033e-07
v 7.78436402276947e-06 0.000105640025221454 -1.18080340931712e-06
v 7.79283955329e-06 0.000105857600716069 -1.76413714579198e-06
v 7.76401632374568e-06 0.000106095002919026 -2.33902721706979e-06
v 7.69803229036103e-06 0.000106351095555448 -2.90272203476153e-06
v 7.59520327160151e-06 0.000106624652892696 -3.45252359416543e-06
v 7.45602143657599e-06 0.000106914365607073 -3.98580038768953e-06
v 7.28115294937453e-06 0.000107218847050625 -4.5e-06
v 7.07143478061642e-06 0.000107536639888035 -4.99266132461136e-06
v 6.82787070146932e-06 0.000107866223071845 -5.46142634344633e-06
v 6.55162647931319e-06 0.000108206019122624 -5.90405141298515e-06
v 6.24402429804404e-06 0.00010855440167924 -6.31841800298547e-06
v 5.90653642972344e-06 0.000108909703283084 -6.70254283637433e-06
v 5.54077818786313e-06 0.00010927022335901 -7.05458738177974e-06
v 5.14850019607233e-06 0.000109634236354769 -7.37286665326797e-06
v 4.7315800090722e-06 0.00011 -7.65585727516836e-06
v 0 0.0001179646846631 4.19091854100978e-06
v 4.55668218624029e-06 0.000110591818009832 -7.73863029849849e-06
v 0 0.000118235390791097 3.63019813755628e-06
v 4.35997477854601e-06 0.000111180803409317 -7.78436402276947e-06
v 4.14239928393146e-06 0.000111764137145792 -7.79283955329e-06
v 3.90499708097425e-06 0.00011233902721707 -7.76401632374568e-06
v 0 0.000118466679982166 3.05210256701578e-06
v 0 0.000118657445220055 2.45939876021405e-06
v 3.64890444455166e-06 0.000112902722034762 -7.69803229036103e-06
v 3.37534710730389e-06 0.000113452523594165 -7.59520327160151e-06
v 3.08563439292689e-06 0.00011398580038769 -7.45602143657599e-06
v 2.78115294937453e-06 0.0001145 -7.28115294937453e-06
v 0 0.000118806773447747 1.85492356717579e-06
v 0 0.000118913949937612 1.2415701791487e-06
v 0 0.000118978461712301 6.22274280962255e-07
v 2.46336011196464e-06 0.000114992661324611 -7.07143478061642e-06
v 2.13377692815518e-06 0.000115461426343446 -6.82787070146932e-06
v 0 0.000119 0
v 0 0.000118978461712301 -6.22274280962255e-07
v 1.79398087737588e-06 0.000115904051412985 -6.55162647931319e-06
v 1.44559832076021e-06 0.000116318418002985 -6.24402429804404e-06
v 1.09029671691567e-06 0.000116702542836374 -5.90653642972344e-06
v 7.29776640989732e-07 0.00011705458738178 -5.54077818786313e-06
v 3.65763645230516e-07 0.000117372866653268 -5.14850019607233e-06
v 0 0.000117655857275168 -4.7315800090722e-06
v 0 0.000118913949937612 -1.2415701791487e-06
v 0 0.000118806773447747 -1.85492356717579e-06
v 0 0.0001179646846631 -4.19091854100978e-06
v 0 0.000118235390791097 -3.63019813755628e-06
v 0 0.000118657445220055 -2.45939876021405e-06
v 0 0.000118466679982166 -3.05210256701578e-06
v 7.37286665326797e-06 0.000104851499803928 -3.65763645230516e-07
v 7.37286665326797e-06 0.000104851499803928 3.65763645230516e-07
v 7.44398812344773e-06 0.000105033268491428 9.58446106846886e-07
v 7.47730988296206e-06 0.000105237784729782 1.55278544373053e-06
v 7.47322731004544e-06 0.00010546211502107 2.13505819367789e-06
v 7.4265758887006e-06 0.00010571396862638 2.73421023948672e-06
v 7.34609282674681e-06 0.00010597720682773 3.29424578226245e-06
v 7.22714335698567e-06 0.000106259622604491 3.84421329230598e-06
v 7.07308984035568e-06 0.000106555849108714 4.37140992682138e-06
v 6.84365369040028e-06 0.00010692708459759 4.97208156565253e-06
v 6.61314826215017e-06 0.00010725308753686 5.45167331951103e-06
v 6.34712537513825e-06 0.000107593570118087 5.90957652422855e-06
v 6.05087469084453e-06 0.000107939899922875 6.33584273383787e-06
v 5.71121341648446e-06 0.000108313113389501 6.74807045567007e-06
v 5.35405804002011e-06 0.000108673278378338 7.11153093522841e-06
v 4.96673150857174e-06 0.000109041553893153 7.44398812344772e-06
v 4.55668218624029e-06 0.000109408181990168 7.73863029849849e-06
v 4.19091854100978e-06 0.00011 7.96468466310001e-06
v 4.00828540172485e-06 0.000110592352270416 8.03634039386411e-06
v 3.80127259628958e-06 0.00011118573800353 8.07120511668997e-06
v 3.57615522280658e-06 0.000111767710114831 8.06760898732196e-06
v 3.31666445135781e-06 0.000112363945022752 8.02567759422865e-06
v 3.05287959287579e-06 0.000112923771761084 7.94553238496273e-06
v 2.76893496984419e-06 0.000113473155303816 7.82752779416027e-06
v 2.4722437635789e-06 0.000114000174437946 7.67376147918683e-06
v 2.10100827470315e-06 0.000114600846076777 7.44432532923143e-06
v 1.77547003747464e-06 0.000115080615331021 7.21353269932477e-06
v 1.43651630251827e-06 0.00011553910250305 6.94656493335416e-06
v 1.09073315486273e-06 0.000115965577517104 6.64997639637258e-06
v 7.25156854375376e-07 0.000116380722376823 6.30559509376098e-06
v 3.65778947733646e-07 0.000116744483495028 5.94795327374801e-06
v 0 0.000117077894287017 5.55908377898813e-06
v -3.65763645230516e-07 0.000117372866653268 5.14850019607233e-06
v -5.91818009832033e-07 0.000117738630298498 4.55668218624029e-06
v 7.44398812344773e-06 0.000105033268491428 -9.58446106846886e-07
v 7.47730988296206e-06 0.000105237784729782 -1.55278544373053e-06
v 7.47322731004544e-06 0.00010546211502107 -2.13505819367789e-06
v 7.4265758887006e-06 0.00010571396862638 -2.73421023948672e-06
v 7.34609282674681e-06 0.00010597720682773 -3.29424578226245e-06
v 7.22714335698567e-06 0.000106259622604491 -3.84421329230598e-06
v 7.07308984035568e-06 0.000106555849108714 -4.37140992682138e-06
v 6.84365369040028e-06 0.00010692708459759 -4.97208156565253e-06
v 6.61314826215017e-06 0.00010725308753686 -5.45167331951103e-06
v 6.34712537513825e-06 0.000107593570118087 -5.90957652422855e-06
v 6.05087469084453e-06 0.000107939899922875 -6.33584273383787e-06
v 5.71121341648446e-06 0.000108313113389501 -6.74807045567007e-06
v 5.35405804002011e-06 0.000108673278378338 -7.11153093522841e-06
v 4.19091854100978e-06 0.00011 -7.96468466310001e-06
v 4.96673150857174e-06 0.000109041553893153 -7.44398812344772e-06
v 4.55668218624029e-06 0.000109408181990168 -7.73863029849849e-06
v -5.92352270416389e-07 0.000118036340393864 4.00828540172485e-06
v 4.00828540172485e-06 0.000110592352270416 -8.03634039386411e-06
v -5.93895233727909e-07 0.000118297268938759 3.43549364855593e-06
v 3.80127259628958e-06 0.00011118573800353 -8.07120511668997e-06
v 3.57615522280658e-06 0.000111767710114831 -8.06760898732196e-06
v 3.31666445135781e-06 0.000112363945022752 -8.02567759422865e-06
v -5.94381677276515e-07 0.000118515780570501 2.8509983684312e-06
v -5.99101705528048e-07 0.00011869978775659 2.22593129649507e-06
v 3.05287959287579e-06 0.000112923771761084 -7.94553238496273e-06
v 2.76893496984419e-06 0.000113473155303816 -7.82752779416027e-06
v 2.4722437635789e-06 0.000114000174437946 -7.67376147918683e-06
v 2.10100827470315e-06 0.000114600846076777 -7.44432532923143e-06
v -5.99439558215913e-07 0.000118833348285312 1.61636329035753e-06
v -6.00384437174596e-07 0.000118924828623327 9.93464932369552e-07
v -6.00671638831153e-07 0.000118972256003598 3.71235488875753e-07
v 1.77547003747464e-06 0.000115080615331021 -7.21353269932477e-06
v 1.43651630251827e-06 0.00011553910250305 -6.94656493335416e-06
v -6.00671638831153e-07 0.000118972256003598 -3.71235488875753e-07
v -6.00384437174596e-07 0.000118924828623327 -9.93464932369552e-07
v 1.09073315486273e-06 0.000115965577517104 -6.64997639637258e-06
v 7.25156854375376e-07 0.000116380722376823 -6.30559509376098e-06
v 3.65778947733646e-07 0.000116744483495028 -5.94795327374801e-06
v 0 0.000117077894287017 -5.55908377898813e-06
v -3.65763645230516e-07 0.000117372866653268 -5.14850019607233e-06
v -5.91818009832033e-07 0.000117738630298498 -4.55668218624029e-06
v -5.99439558215913e-07 0.000118833348285312 -1.61636329035753e-06
v -5.99101705528048e-07 0.00011869978775659 -2.22593129649507e-06
v -5.92352270416389e-07 0.000118036340393864 -4.00828540172485e-06
v -5.93895233727909e-07 0.000118297268938759 -3.43549364855593e-06
v -5.94381677276515e-07 0.000118515780570501 -2.8509983684312e-06
v 7.05458738177974e-06 0.000104459221812137 -7.29776640989732e-07
v 7.07789428701723e-06 0.000104440916221012 0
v 7.05458738177974e-06 0.000104459221812137 7.29776640989732e-07
v 7.11153093522841e-06 0.00010464594195998 1.32672162166197e-06
v 7.13384306333353e-06 0.000104858735067779 1.91720579084217e-06
v 7.1110092749671e-06 0.000105094018829548 2.52287452056213e-06
v 7.05106528526982e-06 0.00010535490541954 3.11537713310093e-06
v 6.95317885923079e-06 0.000105623835828234 3.67457356618442e-06
v 6.82141878042999e-06 0.000105914085502344 4.21586865780259e-06
v 6.61509954509822e-06 0.000106271545899939 4.83105454659524e-06
v 6.36396103067893e-06 0.000106654267689858 5.41350859506791e-06
v 6.11021754588819e-06 0.000106987775884424 5.88147493571658e-06
v 5.82670704494002e-06 0.0001073359586668 6.32078862069036e-06
v 5.49833305513413e-06 0.000107703383766086 6.74491567693353e-06
v 5.14126493222138e-06 0.000108082794209158 7.13384306333353e-06
v 4.7622152702179e-06 0.000108447214556269 7.47730988296206e-06
v 4.35997477854601e-06 0.000108819196590683 7.78436402276947e-06
v 4.00828540172485e-06 0.000109407647729584 8.03634039386411e-06
v 3.63019813755628e-06 0.00011 8.23539079109686e-06
v 3.43549364855593e-06 0.000110593895233728 8.29726893875853e-06
v 3.22405914137921e-06 0.000111184898342169 8.31874140550212e-06
v 2.975458534572e-06 0.000111785480489707 8.30413787999202e-06
v 2.71132991183909e-06 0.000112376744755932 8.24619757672094e-06
v 2.43564397970377e-06 0.000112933360808672 8.15248629378046e-06
v 2.14809237287634e-06 0.000113475686470288 8.01905871769531e-06
v 1.78404499850298e-06 0.000114088356357835 7.81681045789581e-06
v 1.40791018536208e-06 0.000114673326407554 7.56160096794425e-06
v 1.0717039235142e-06 0.000115140262178204 7.30952498043787e-06
v 7.30276664579457e-07 0.000115582156243521 7.02183933639114e-06
v 3.66093598033565e-07 0.000116007521646078 6.69146166015905e-06
v 0 0.00011640153561466 6.32616327438996e-06
v -3.65778947733646e-07 0.000116744483495028 5.94795327374801e-06
v -1.18080340931712e-06 0.000117784364022769 4.35997477854601e-06
v -7.29776640989732e-07 0.00011705458738178 5.54077818786313e-06
v -9.58446106846886e-07 0.000117443988123448 4.96673150857174e-06
v 7.11153093522841e-06 0.00010464594195998 -1.32672162166197e-06
v 7.13384306333353e-06 0.000104858735067779 -1.91720579084217e-06
v 7.1110092749671e-06 0.000105094018829548 -2.52287452056213e-06
v 7.05106528526982e-06 0.00010535490541954 -3.11537713310093e-06
v 6.95317885923079e-06 0.000105623835828234 -3.67457356618442e-06
v 6.82141878042999e-06 0.000105914085502344 -4.21586865780259e-06
v 6.61509954509822e-06 0.000106271545899939 -4.83105454659524e-06
v 6.36396103067893e-06 0.000106654267689858 -5.41350859506791e-06
v 6.11021754588819e-06 0.000106987775884424 -5.88147493571658e-06
v 5.82670704494002e-06 0.0001073359586668 -6.32078862069036e-06
v 5.49833305513413e-06 0.000107703383766086 -6.74491567693353e-06
v 5.14126493222138e-06 0.000108082794209158 -7.13384306333353e-06
v 4.7622152702179e-06 0.000108447214556269 -7.47730988296206e-06
v 3.63019813755628e-06 0.00011 -8.23539079109686e-06
v 4.00828540172485e-06 0.000109407647729584 -8.03634039386411e-06
v 4.35997477854601e-06 0.000108819196590683 -7.78436402276947e-06
v -1.18573800353012e-06 0.00011807120511669 3.80127259628958e-06
v 3.43549364855593e-06 0.000110593895233728 -8.29726893875853e-06
v -1.18489834216858e-06 0.000118318741405502 3.22405914137921e-06
v 3.22405914137921e-06 0.000111184898342169 -8.31874140550212e-06
v 2.975458534572e-06 0.000111785480489707 -8.30413787999202e-06
v 2.71132991183909e-06 0.000112376744755932 -8.24619757672094e-06
v -1.19312860502492e-06 0.000118530396166641 2.60936493653844e-06
v -1.19513229145112e-06 0.000118697533376622 1.98105324725963e-06
v 2.43564397970377e-06 0.000112933360808672 -8.15248629378046e-06
v 2.14809237287634e-06 0.000113475686470288 -8.01905871769531e-06
v 1.78404499850298e-06 0.000114088356357835 -7.81681045789581e-06
v 1.40791018536208e-06 0.000114673326407554 -7.56160096794425e-06
v -1.19930743454968e-06 0.000118814835744389 1.36394005618957e-06
v -1.19763993726532e-06 0.000118889195065356 7.40182187514261e-07
v -1.20171091279759e-06 0.00011891941090443 0
v 1.0717039235142e-06 0.000115140262178204 -7.30952498043787e-06
v 7.30276664579457e-07 0.000115582156243521 -7.02183933639114e-06
v -1.19763993726532e-06 0.000118889195065356 -7.40182187514261e-07
v -1.19930743454968e-06 0.000118814835744389 -1.36394005618957e-06
v 3.66093598033565e-07 0.000116007521646078 -6.69146166015905e-06
v 0 0.00011640153561466 -6.32616327438996e-06
v -3.65778947733646e-07 0.000116744483495028 -5.94795327374801e-06
v -7.29776640989732e-07 0.00011705458738178 -5.54077818786313e-06
v -9.58446106846886e-07 0.000117443988123448 -4.96673150857174e-06
v -1.18080340931712e-06 0.000117784364022769 -4.35997477854601e-06
v -1.19513229145112e-06 0.000118697533376622 -1.98105324725963e-06
v -1.19312860502492e-06 0.000118530396166641 -2.60936493653844e-06
v -1.18573800353012e-06 0.00011807120511669 -3.80127259628958e-06
v -1.18489834216858e-06 0.000118318741405502 -3.22405914137921e-06
v 6.70254283637433e-06 0.000104093463570277 -1.09029671691567e-06
v 6.744483495028e-06 0.000104052046726252 -3.65778947733646e-07
v 6.744483495028e-06 0.000104052046726252 3.65778947733646e-07
v 6.70254283637433e-06 0.000104093463570277 1.09029671691567e-06
v 6.74807045567007e-06 0.000104288786583516 1.68688661049895e-06
v 6.74491567693353e-06 0.000104501666944866 2.29661623391364e-06
v 6.70804631030546e-06 0.000104746777017643 2.89926939011055e-06
v 6.63940945869289e-06 0.000105019653930981 3.48057395735618e-06
v 6.52769140537102e-06 0.000105297512917556 4.03433515658986e-06
v 6.34024073717832e-06 0.000105633125487914 4.66173298144739e-06
v 6.11079055899179e-06 0.000106004383674944 5.26244134666445e-06
v 5.84503243497165e-06 0.000106402078334388 5.82155954382042e-06
v 5.57267049017906e-06 0.00010674567383916 6.27333283404939e-06
v 5.25322298235715e-06 0.000107100730609889 6.70804631030546e-06
v 4.90598117045208e-06 0.000107477125479438 7.1110092749671e-06
v 4.53788497893015e-06 0.000107864941806322 7.47322731004544e-06
v 4.14239928393146e-06 0.000108235862854208 7.79283955329e-06
v 3.80127259628958e-06 0.00010881426199647 8.07120511668997e-06
v 3.43549364855593e-06 0.000109406104766272 8.29726893875853e-06
v 3.05210256701578e-06 0.00011 8.46667998216631e-06
v 2.8509983684312e-06 0.000110594381677277 8.5157805705009e-06
v 2.60936493653844e-06 0.000111193128605025 8.53039616664051e-06
v 2.35395359224659e-06 0.000111791847025631 8.49989333593596e-06
v 2.09209653282289e-06 0.00011237736080252 8.42444584005323e-06
v 1.81069727838179e-06 0.000112929769739759 8.31491579260158e-06
v 1.44905757754439e-06 0.000113547226085402 8.14355077567533e-06
v 1.07779939051387e-06 0.000114147934450619 7.91410059748879e-06
v 7.06131861550605e-07 0.000114716994126989 7.63225682220221e-06
v 3.66076624643507e-07 0.000115170119679214 7.3577068715394e-06
v 0 0.000115600623945825 7.04507000798765e-06
v -3.66093598033565e-07 0.000116007521646078 6.69146166015905e-06
v -7.25156854375376e-07 0.000116380722376823 6.30559509376098e-06
v -1.09029671691567e-06 0.000116702542836374 5.90653642972344e-06
v -1.76413714579198e-06 0.00011779283955329 4.14239928393146e-06
v -1.55278544373053e-06 0.000117477309882962 4.7622152702179e-06
v -1.32672162166197e-06 0.000117111530935228 5.35405804002011e-06
v 6.74807045567007e-06 0.000104288786583516 -1.68688661049895e-06
v 6.74491567693353e-06 0.000104501666944866 -2.29661623391364e-06
v 6.70804631030546e-06 0.000104746777017643 -2.89926939011055e-06
v 6.63940945869289e-06 0.000105019653930981 -3.48057395735618e-06
v 6.52769140537102e-06 0.000105297512917556 -4.03433515658986e-06
v 6.34024073717832e-06 0.000105633125487914 -4.66173298144739e-06
v 6.11079055899179e-06 0.000106004383674944 -5.26244134666445e-06
v 5.84503243497165e-06 0.000106402078334388 -5.82155954382042e-06
v 5.57267049017906e-06 0.00010674567383916 -6.27333283404939e-06
v 5.25322298235715e-06 0.000107100730609889 -6.70804631030546e-06
v 4.90598117045208e-06 0.000107477125479438 -7.1110092749671e-06
v 4.53788497893015e-06 0.000107864941806322 -7.47322731004544e-06
v 4.14239928393146e-06 0.000108235862854208 -7.79283955329e-06
v 3.05210256701578e-06 0.00011 -8.46667998216631e-06
v 3.43549364855593e-06 0.000109406104766272 -8.29726893875853e-06
v 3.80127259628958e-06 0.00010881426199647 -8.07120511668997e-06
v -1.76771011483083e-06 0.000118067608987322 3.57615522280658e-06
v 2.8509983684312e-06 0.000110594381677277 -8.5157805705009e-06
v -1.78548048970697e-06 0.000118304137879992 2.975458534572e-06
v 2.60936493653844e-06 0.000111193128605025 -8.53039616664051e-06
v 2.35395359224659e-06 0.000111791847025631 -8.49989333593596e-06
v 2.09209653282289e-06 0.00011237736080252 -8.42444584005323e-06
v -1.7918470256305e-06 0.000118499893335936 2.35395359224659e-06
v -1.78503638136034e-06 0.00011865069363657 1.72601990817938e-06
v 1.81069727838179e-06 0.000112929769739759 -8.31491579260158e-06
v 1.44905757754439e-06 0.000113547226085402 -8.14355077567533e-06
v 1.07779939051387e-06 0.000114147934450619 -7.91410059748879e-06
v 7.06131861550605e-07 0.000114716994126989 -7.63225682220221e-06
v -1.78722438723056e-06 0.000118751329283579 1.10456541683119e-06
v -1.80331003849701e-06 0.000118809667432067 3.71258187030527e-07
v -1.80331003849701e-06 0.000118809667432067 -3.71258187030527e-07
v 3.66076624643507e-07 0.000115170119679214 -7.3577068715394e-06
v 0 0.000115600623945825 -7.04507000798765e-06
v -1.78722438723056e-06 0.000118751329283579 -1.10456541683119e-06
v -1.78503638136034e-06 0.00011865069363657 -1.72601990817938e-06
v -3.66093598033565e-07 0.000116007521646078 -6.69146166015905e-06
v -7.25156854375376e-07 0.000116380722376823 -6.30559509376098e-06
v -1.09029671691567e-06 0.000116702542836374 -5.90653642972344e-06
v -1.32672162166197e-06 0.000117111530935228 -5.35405804002011e-06
v -1.55278544373053e-06 0.000117477309882962 -4.7622152702179e-06
v -1.76413714579198e-06 0.00011779283955329 -4.14239928393146e-06
v -1.7918470256305e-06 0.000118499893335936 -2.35395359224659e-06
v -1.78548048970697e-06 0.000118304137879992 -2.975458534572e-06
v -1.76771011483083e-06 0.000118067608987322 -3.57615522280658e-06
v 6.31841800298547e-06 0.000103755975701956 -1.44559832076021e-06
v 6.38072237682301e-06 0.000103694404906239 -7.25156854375376e-07
v 6.40153561465995e-06 0.00010367383672561 0
v 6.38072237682301e-06 0.000103694404906239 7.25156854375376e-07
v 6.31841800298547e-06 0.000103755975701956 1.44559832076021e-06
v 6.33584273383787e-06 0.000103949125309155 2.06010007712515e-06
v 6.32078862069036e-06 0.00010417329295506 2.66404133319992e-06
v 6.27333283404939e-06 0.000104427329509821 3.25432616083965e-06
v 6.19371864212028e-06 0.000104709932729368 3.82792863758418e-06
v 6.02650803833178e-06 0.000105028237092828 4.46797207453177e-06
v 5.81920012617959e-06 0.000105379621028926 5.07828790589194e-06
v 5.57317422669453e-06 0.000105761746608307 5.65481540164765e-06
v 5.29006727063226e-06 0.000106172071362416 6.19371864212028e-06
v 4.98034606901903e-06 0.000106519426042644 6.63940945869289e-06
v 4.64509458045955e-06 0.000106884622866899 7.05106528526982e-06
v 4.28603137362022e-06 0.000107265789760513 7.4265758887006e-06
v 3.90499708097425e-06 0.00010766097278293 7.76401632374568e-06
v 3.57615522280658e-06 0.000108232289885169 8.06760898732196e-06
v 3.22405914137921e-06 0.000108815101657831 8.31874140550212e-06
v 2.45939876021405e-06 0.00011 8.65744522005526e-06
v 2.8509983684312e-06 0.000109405618322723 8.5157805705009e-06
v 2.22593129649507e-06 0.000110599101705528 8.69978775659022e-06
v 1.98105324725963e-06 0.000111195132291451 8.69753337662195e-06
v 1.72601990817938e-06 0.00011178503638136 8.65069363656976e-06
v 1.46213863304808e-06 0.000112365790004536 8.55950864665638e-06
v 1.10520215216276e-06 0.000112991077285685 8.41617400449366e-06
v 7.40912220287642e-07 0.000113596463465317 8.21684243639069e-06
v 3.71692636684136e-07 0.000114177920612801 7.9628401928564e-06
v 0 0.000114731580009072 7.65585727516836e-06
v -3.66076624643507e-07 0.000115170119679214 7.3577068715394e-06
v -7.30276664579457e-07 0.000115582156243521 7.02183933639114e-06
v -1.09073315486273e-06 0.000115965577517104 6.64997639637258e-06
v -1.44559832076021e-06 0.000116318418002985 6.24402429804404e-06
v -1.68688661049895e-06 0.00011674807045567 5.71121341648446e-06
v -2.33902721706979e-06 0.000117764016323746 3.90499708097425e-06
v -2.13505819367789e-06 0.000117473227310045 4.53788497893015e-06
v -1.91720579084217e-06 0.000117133843063334 5.14126493222138e-06
v 6.33584273383787e-06 0.000103949125309155 -2.06010007712515e-06
v 6.32078862069036e-06 0.00010417329295506 -2.66404133319992e-06
v 6.27333283404939e-06 0.000104427329509821 -3.25432616083965e-06
v 6.19371864212028e-06 0.000104709932729368 -3.82792863758418e-06
v 6.02650803833178e-06 0.000105028237092828 -4.46797207453177e-06
v 5.81920012617959e-06 0.000105379621028926 -5.07828790589194e-06
v 5.57317422669453e-06 0.000105761746608307 -5.65481540164765e-06
v 5.29006727063226e-06 0.000106172071362416 -6.19371864212028e-06
v 4.98034606901903e-06 0.000106519426042644 -6.63940945869289e-06
v 4.64509458045955e-06 0.000106884622866899 -7.05106528526982e-06
v 4.28603137362022e-06 0.000107265789760513 -7.4265758887006e-06
v 3.90499708097425e-06 0.00010766097278293 -7.76401632374568e-06
v 3.57615522280658e-06 0.000108232289885169 -8.06760898732196e-06
v 2.45939876021405e-06 0.00011 -8.65744522005526e-06
v 2.8509983684312e-06 0.000109405618322723 -8.5157805705009e-06
v 3.22405914137921e-06 0.000108815101657831 -8.31874140550212e-06
v -2.36394502275235e-06 0.000118025677594229 3.31666445135781e-06
v 2.22593129649507e-06 0.000110599101705528 -8.69978775659022e-06
v -2.37674475593159e-06 0.000118246197576721 2.71132991183909e-06
v 1.98105324725963e-06 0.000111195132291451 -8.69753337662195e-06
v 1.72601990817938e-06 0.00011178503638136 -8.65069363656976e-06
v 1.46213863304808e-06 0.000112365790004536 -8.55950864665638e-06
v -2.37736080252037e-06 0.000118424445840053 2.09209653282289e-06
v -2.3657900045361e-06 0.000118559508646656 1.46213863304808e-06
v 1.10520215216276e-06 0.000112991077285685 -8.41617400449366e-06
v 7.40912220287642e-07 0.000113596463465317 -8.21684243639069e-06
v 3.71692636684136e-07 0.000114177920612801 -7.9628401928564e-06
v 0 0.000114731580009072 -7.65585727516836e-06
v -2.38966596616188e-06 0.000118645892687333 7.33509515478623e-07
v -2.39764231021111e-06 0.000118674751371209 0
v -2.38966596616188e-06 0.000118645892687333 -7.33509515478623e-07
v -3.66076624643507e-07 0.000115170119679214 -7.3577068715394e-06
v -7.30276664579457e-07 0.000115582156243521 -7.02183933639114e-06
v -2.3657900045361e-06 0.000118559508646656 -1.46213863304808e-06
v -2.37736080252037e-06 0.000118424445840053 -2.09209653282289e-06
v -1.09073315486273e-06 0.000115965577517104 -6.64997639637258e-06
v -1.44559832076021e-06 0.000116318418002985 -6.24402429804404e-06
v -1.68688661049895e-06 0.00011674807045567 -5.71121341648446e-06
v -1.91720579084217e-06 0.000117133843063334 -5.14126493222138e-06
v -2.13505819367789e-06 0.000117473227310045 -4.53788497893015e-06
v -2.33902721706979e-06 0.000117764016323746 -3.90499708097425e-06
v -2.37674475593159e-06 0.000118246197576721 -2.71132991183909e-06
v -2.36394502275235e-06 0.000118025677594229 -3.31666445135781e-06
v 5.90405141298515e-06 0.000103448373520687 -1.79398087737588e-06
v 5.9655775171035e-06 0.000103350023603627 -1.09073315486273e-06
v 6.00752164607838e-06 0.000103308538339841 -3.66093598033565e-07
v 6.00752164607838e-06 0.000103308538339841 3.66093598033565e-07
v 5.9655775171035e-06 0.000103350023603627 1.09073315486273e-06
v 5.90405141298515e-06 0.000103448373520687 1.79398087737588e-06
v 5.90957652422855e-06 0.000103652874624862 2.40642988191284e-06
v 5.88147493571658e-06 0.000103889782454112 3.01222411557602e-06
v 5.82155954382042e-06 0.000104154967565028 3.59792166561235e-06
v 5.65481540164765e-06 0.000104426825773305 4.23825339169291e-06
v 5.46730193436615e-06 0.00010476243233079 4.86584981980744e-06
v 5.23756766921021e-06 0.000105134150180193 5.46730193436615e-06
v 4.97176290717153e-06 0.000105532027925468 6.02650803833178e-06
v 4.70248708244354e-06 0.00010596566484341 6.52769140537102e-06
v 4.37616417176559e-06 0.000106325426433816 6.95317885923079e-06
v 4.02279317227036e-06 0.000106705754217738 7.34609282674681e-06
v 3.64890444455166e-06 0.000107097277965238 7.69803229036103e-06
v 3.31666445135781e-06 0.000107636054977248 8.02567759422865e-06
v 2.975458534572e-06 0.000108214519510293 8.30413787999202e-06
v 1.85492356717579e-06 0.00011 8.80677344774668e-06
v 2.60936493653844e-06 0.000108806871394975 8.53039616664051e-06
v 2.22593129649507e-06 0.000109400898294472 8.69978775659022e-06
v 1.61636329035753e-06 0.000110599439558216 8.83334828531234e-06
v 1.36394005618957e-06 0.00011119930743455 8.81483574438886e-06
v 1.10456541683119e-06 0.000111787224387231 8.75132928357909e-06
v 7.33509515478623e-07 0.000112389665966162 8.64589268733252e-06
v 3.71717849402778e-07 0.000113007260572794 8.47456250715969e-06
v 0 0.000113608712687352 8.24482824200376e-06
v -3.71692636684136e-07 0.000114177920612801 7.9628401928564e-06
v -7.06131861550605e-07 0.000114716994126989 7.63225682220221e-06
v -1.0717039235142e-06 0.000115140262178204 7.30952498043787e-06
v -1.43651630251827e-06 0.00011553910250305 6.94656493335416e-06
v -2.90272203476153e-06 0.000117698032290361 3.64890444455166e-06
v -1.79398087737588e-06 0.000115904051412985 6.55162647931319e-06
v -2.06010007712515e-06 0.000116335842733838 6.05087469084453e-06
v -2.29661623391364e-06 0.000116744915676934 5.49833305513413e-06
v -2.73421023948672e-06 0.000117426575888701 4.28603137362022e-06
v -2.52287452056213e-06 0.000117111009274967 4.90598117045208e-06
v 5.90957652422855e-06 0.000103652874624862 -2.40642988191284e-06
v 5.88147493571658e-06 0.000103889782454112 -3.01222411557602e-06
v 5.82155954382042e-06 0.000104154967565028 -3.59792166561235e-06
v 5.65481540164765e-06 0.000104426825773305 -4.23825339169291e-06
v 5.46730193436615e-06 0.00010476243233079 -4.86584981980744e-06
v 5.23756766921021e-06 0.000105134150180193 -5.46730193436615e-06
v 4.97176290717153e-06 0.000105532027925468 -6.02650803833178e-06
v 4.70248708244354e-06 0.00010596566484341 -6.52769140537102e-06
v 4.37616417176559e-06 0.000106325426433816 -6.95317885923079e-06
v 4.02279317227036e-06 0.000106705754217738 -7.34609282674681e-06
v 3.64890444455166e-06 0.000107097277965238 -7.69803229036103e-06
v 3.31666445135781e-06 0.000107636054977248 -8.02567759422865e-06
v 2.975458534572e-06 0.000108214519510293 -8.30413787999202e-06
v 1.85492356717579e-06 0.00011 -8.80677344774668e-06
v 2.22593129649507e-06 0.000109400898294472 -8.69978775659022e-06
v 2.60936493653844e-06 0.000108806871394975 -8.53039616664051e-06
v -2.9237717610838e-06 0.000117945532384963 3.05287959287579e-06
v 1.61636329035753e-06 0.000110599439558216 -8.83334828531234e-06
v -2.93336080867228e-06 0.00011815248629378 2.43564397970377e-06
v 1.36394005618957e-06 0.00011119930743455 -8.81483574438886e-06
v 1.10456541683119e-06 0.000111787224387231 -8.75132928357909e-06
v 7.33509515478623e-07 0.000112389665966162 -8.64589268733252e-06
v -2.92976973975867e-06 0.000118314915792602 1.81069727838179e-06
v -2.99107728568487e-06 0.000118416174004494 1.10520215216276e-06
v 3.71717849402778e-07 0.000113007260572794 -8.47456250715969e-06
v 0 0.000113608712687352 -8.24482824200376e-06
v -3.71692636684136e-07 0.000114177920612801 -7.9628401928564e-06
v -7.06131861550605e-07 0.000114716994126989 -7.63225682220221e-06
v -3.00726057279355e-06 0.00011847456250716 3.71717849402778e-07
v -3.00726057279355e-06 0.00011847456250716 -3.71717849402778e-07
v -2.99107728568487e-06 0.000118416174004494 -1.10520215216276e-06
v -1.0717039235142e-06 0.000115140262178204 -7.30952498043787e-06
v -1.43651630251827e-06 0.00011553910250305 -6.94656493335416e-06
v -2.92976973975867e-06 0.000118314915792602 -1.81069727838179e-06
v -2.93336080867228e-06 0.00011815248629378 -2.43564397970377e-06
v -1.79398087737588e-06 0.000115904051412985 -6.55162647931319e-06
v -2.06010007712515e-06 0.000116335842733838 -6.05087469084453e-06
v -2.29661623391364e-06 0.000116744915676934 -5.49833305513413e-06
v -2.52287452056213e-06 0.000117111009274967 -4.90598117045208e-06
v -2.73421023948672e-06 0.000117426575888701 -4.28603137362022e-06
v -2.90272203476153e-06 0.000117698032290361 -3.64890444455166e-06
v -2.9237717610838e-06 0.000117945532384963 -3.05287959287579e-06
v 5.46142634344633e-06 0.000103172129298531 -2.13377692815518e-06
v 5.53910250304989e-06 0.000103053435066646 -1.43651630251827e-06
v 5.58215624352102e-06 0.000102978160663609 -7.30276664579457e-07
v 5.6006239458254e-06 0.000102954929992012 0
v 5.58215624352102e-06 0.000102978160663609 7.30276664579457e-07
v 5.53910250304989e-06 0.000103053435066646 1.43651630251827e-06
v 5.46142634344633e-06 0.000103172129298531 2.13377692815518e-06
v 5.45167331951103e-06 0.00010338685173785 2.74691246313961e-06
v 5.41350859506791e-06 0.000103636038969321 3.34573231014166e-06
v 5.26244134666445e-06 0.000103889209441008 3.9956163250559e-06
v 5.07828790589194e-06 0.00010418079987382 4.62037897107403e-06
v 4.86584981980744e-06 0.000104532698065634 5.23756766921022e-06
v 4.62037897107403e-06 0.000104921712094108 5.81920012617959e-06
v 4.36687451208643e-06 0.000105338267018553 6.34024073717832e-06
v 4.08591449765592e-06 0.000105784131342197 6.82141878042999e-06
v 3.74037739550916e-06 0.000106155786707694 7.22714335698567e-06
v 3.37534710730389e-06 0.000106547476405835 7.59520327160151e-06
v 3.05287959287579e-06 0.000107076228238916 7.94553238496273e-06
v 2.71132991183909e-06 0.000107623255244068 8.24619757672094e-06
v 1.2415701791487e-06 0.00011 8.91394993761176e-06
v 2.35395359224659e-06 0.00010820815297437 8.49989333593596e-06
v 1.61636329035753e-06 0.000109400560441784 8.83334828531234e-06
v 1.98105324725963e-06 0.000108804867708549 8.69753337662195e-06
v 9.93464932369552e-07 0.000110600384437175 8.92482862332664e-06
v 7.40182187514261e-07 0.000111197639937265 8.88919506535624e-06
v 3.71258187030527e-07 0.000111803310038497 8.80966743206682e-06
v 0 0.000112397642310211 8.6747513712086e-06
v -3.71717849402778e-07 0.000113007260572794 8.47456250715969e-06
v -7.40912220287642e-07 0.000113596463465317 8.21684243639069e-06
v -1.07779939051387e-06 0.000114147934450619 7.91410059748879e-06
v -1.40791018536208e-06 0.000114673326407554 7.56160096794425e-06
v -1.77547003747464e-06 0.000115080615331021 7.21353269932477e-06
v -2.13377692815518e-06 0.000115461426343446 6.82787070146932e-06
v -3.45252359416543e-06 0.000117595203271602 3.37534710730389e-06
v -3.29424578226245e-06 0.000117346092826747 4.02279317227036e-06
v -2.40642988191284e-06 0.000115909576524229 6.34712537513825e-06
v -2.66404133319992e-06 0.00011632078862069 5.82670704494002e-06
v -2.89926939011055e-06 0.000116708046310305 5.25322298235715e-06
v -3.11537713310093e-06 0.00011705106528527 4.64509458045955e-06
v 5.45167331951103e-06 0.00010338685173785 -2.74691246313961e-06
v 5.41350859506791e-06 0.000103636038969321 -3.34573231014166e-06
v 5.26244134666445e-06 0.000103889209441008 -3.9956163250559e-06
v 5.07828790589194e-06 0.00010418079987382 -4.62037897107403e-06
v 4.86584981980744e-06 0.000104532698065634 -5.23756766921022e-06
v 4.62037897107403e-06 0.000104921712094108 -5.81920012617959e-06
v 4.36687451208643e-06 0.000105338267018553 -6.34024073717832e-06
v 4.08591449765592e-06 0.000105784131342197 -6.82141878042999e-06
v 3.74037739550916e-06 0.000106155786707694 -7.22714335698567e-06
v 3.37534710730389e-06 0.000106547476405835 -7.59520327160151e-06
v 3.05287959287579e-06 0.000107076228238916 -7.94553238496273e-06
v 2.71132991183909e-06 0.000107623255244068 -8.24619757672094e-06
v 2.35395359224659e-06 0.00010820815297437 -8.49989333593596e-06
v 1.2415701791487e-06 0.00011 -8.91394993761176e-06
v 1.61636329035753e-06 0.000109400560441784 -8.83334828531234e-06
v 1.98105324725963e-06 0.000108804867708549 -8.69753337662195e-06
v -3.47315530381561e-06 0.00011782752779416 2.76893496984419e-06
v 9.93464932369552e-07 0.000110600384437175 -8.92482862332664e-06
v -3.47568647028833e-06 0.000118019058717695 2.14809237287634e-06
v 7.40182187514261e-07 0.000111197639937265 -8.88919506535624e-06
v 3.71258187030527e-07 0.000111803310038497 -8.80966743206682e-06
v 0 0.000112397642310211 -8.6747513712086e-06
v -3.54722608540236e-06 0.000118143550775675 1.44905757754439e-06
v -3.59646346531666e-06 0.000118216842436391 7.40912220287642e-07
v -3.71717849402778e-07 0.000113007260572794 -8.47456250715969e-06
v -7.40912220287642e-07 0.000113596463465317 -8.21684243639069e-06
v -1.07779939051387e-06 0.000114147934450619 -7.91410059748879e-06
v -1.40791018536208e-06 0.000114673326407554 -7.56160096794425e-06
v -3.60871268735226e-06 0.000118244828242004 0
v -3.59646346531666e-06 0.000118216842436391 -7.40912220287642e-07
v -3.54722608540236e-06 0.000118143550775675 -1.44905757754439e-06
v -1.77547003747464e-06 0.000115080615331021 -7.21353269932477e-06
v -2.13377692815518e-06 0.000115461426343446 -6.82787070146932e-06
v -3.47568647028833e-06 0.000118019058717695 -2.14809237287634e-06
v -3.47315530381561e-06 0.00011782752779416 -2.76893496984419e-06
v -2.40642988191284e-06 0.000115909576524229 -6.34712537513825e-06
v -2.66404133319992e-06 0.00011632078862069 -5.82670704494002e-06
v -2.89926939011055e-06 0.000116708046310305 -5.25322298235715e-06
v -3.11537713310093e-06 0.00011705106528527 -4.64509458045955e-06
v -3.29424578226245e-06 0.000117346092826747 -4.02279317227036e-06
v -3.45252359416543e-06 0.000117595203271602 -3.37534710730389e-06
v 4.99266132461136e-06 0.000102928565219384 -2.46336011196464e-06
v 5.08061533102066e-06 0.000102786467300675 -1.77547003747464e-06
v 5.14026217820444e-06 0.000102690475019562 -1.0717039235142e-06
v 5.17011967921358e-06 0.000102642293128461 -3.66076624643507e-07
v 5.17011967921358e-06 0.000102642293128461 3.66076624643507e-07
v 5.14026217820444e-06 0.000102690475019562 1.0717039235142e-06
v 5.08061533102066e-06 0.000102786467300675 1.77547003747464e-06
v 4.99266132461136e-06 0.000102928565219384 2.46336011196464e-06
v 4.97208156565253e-06 0.0001031563463096 3.07291540241005e-06
v 4.83105454659524e-06 0.000103384900454902 3.72845410006114e-06
v 4.66173298144739e-06 0.000103659759262822 4.36687451208643e-06
v 4.46797207453177e-06 0.000103973491961668 4.97176290717153e-06
v 4.23825339169291e-06 0.000104345184598352 5.57317422669453e-06
v 3.9956163250559e-06 0.000104737558653336 6.11079055899179e-06
v 3.72845410006114e-06 0.000105168945453405 6.61509954509822e-06
v 3.44415089128581e-06 0.000105628590073179 7.07308984035568e-06
v 3.08563439292689e-06 0.00010601419961231 7.45602143657599e-06
v 2.76893496984419e-06 0.000106526844696184 7.82752779416027e-06
v 6.22274280962255e-07 0.00011 8.97846171230088e-06
v 2.43564397970377e-06 0.000107066639191328 8.15248629378046e-06
v 2.09209653282289e-06 0.00010762263919748 8.42444584005323e-06
v 9.93464932369552e-07 0.000109399615562825 8.92482862332664e-06
v 1.72601990817938e-06 0.00010821496361864 8.65069363656976e-06
v 1.36394005618957e-06 0.00010880069256545 8.81483574438886e-06
v 3.71235488875753e-07 0.000110600671638831 8.97225600359815e-06
v 0 0.000111201710912798 8.91941090442991e-06
v -3.71258187030527e-07 0.000111803310038497 8.80966743206682e-06
v -7.33509515478623e-07 0.000112389665966162 8.64589268733252e-06
v -1.10520215216276e-06 0.000112991077285685 8.41617400449366e-06
v -1.44905757754439e-06 0.000113547226085402 8.14355077567533e-06
v -3.98580038768953e-06 0.000117456021436576 3.08563439292689e-06
v -1.78404499850298e-06 0.000114088356357835 7.81681045789581e-06
v -2.10100827470315e-06 0.000114600846076777 7.44432532923143e-06
v -2.46336011196464e-06 0.000114992661324611 7.07143478061642e-06
v -2.74691246313961e-06 0.000115451673319511 6.61314826215017e-06
v -3.84421329230598e-06 0.000117227143356986 3.74037739550916e-06
v -3.67457356618442e-06 0.000116953178859231 4.37616417176559e-06
v -3.01222411557602e-06 0.000115881474935717 6.11021754588819e-06
v -3.25432616083965e-06 0.000116273332834049 5.57267049017906e-06
v -3.48057395735618e-06 0.000116639409458693 4.98034606901903e-06
v 4.97208156565253e-06 0.0001031563463096 -3.07291540241005e-06
v 4.83105454659524e-06 0.000103384900454902 -3.72845410006114e-06
v 4.66173298144739e-06 0.000103659759262822 -4.36687451208643e-06
v 4.46797207453177e-06 0.000103973491961668 -4.97176290717153e-06
v 4.23825339169291e-06 0.000104345184598352 -5.57317422669453e-06
v 3.9956163250559e-06 0.000104737558653336 -6.11079055899179e-06
v 3.72845410006114e-06 0.000105168945453405 -6.61509954509822e-06
v 3.44415089128581e-06 0.000105628590073179 -7.07308984035568e-06
v 3.08563439292689e-06 0.00010601419961231 -7.45602143657599e-06
v 2.76893496984419e-06 0.000106526844696184 -7.82752779416027e-06
v 2.43564397970377e-06 0.000107066639191328 -8.15248629378046e-06
v 2.09209653282289e-06 0.00010762263919748 -8.42444584005323e-06
v 1.72601990817938e-06 0.00010821496361864 -8.65069363656976e-06
v 6.22274280962255e-07 0.00011 -8.97846171230088e-06
v 9.93464932369552e-07 0.000109399615562825 -8.92482862332664e-06
v 1.36394005618957e-06 0.00010880069256545 -8.81483574438886e-06
v -4.00017443794562e-06 0.000117673761479187 2.4722437635789e-06
v 3.71235488875753e-07 0.000110600671638831 -8.97225600359815e-06
v -4.08835635783467e-06 0.000117816810457896 1.78404499850298e-06
v 0 0.000111201710912798 -8.91941090442991e-06
v -3.71258187030527e-07 0.000111803310038497 -8.80966743206682e-06
v -7.33509515478623e-07 0.000112389665966162 -8.64589268733252e-06
v -4.14793445061942e-06 0.000117914100597489 1.07779939051387e-06
v -4.17792061280075e-06 0.000117962840192856 3.71692636684136e-07
v -1.10520215216276e-06 0.000112991077285685 -8.41617400449366e-06
v -1.44905757754439e-06 0.000113547226085402 -8.14355077567533e-06
v -1.78404499850298e-06 0.000114088356357835 -7.81681045789581e-06
v -2.10100827470315e-06 0.000114600846076777 -7.44432532923143e-06
v -4.17792061280075e-06 0.000117962840192856 -3.71692636684136e-07
v -4.14793445061942e-06 0.000117914100597489 -1.07779939051387e-06
v -4.08835635783467e-06 0.000117816810457896 -1.78404499850298e-06
v -2.46336011196464e-06 0.000114992661324611 -7.07143478061642e-06
v -2.74691246313961e-06 0.000115451673319511 -6.61314826215017e-06
v -4.00017443794562e-06 0.000117673761479187 -2.4722437635789e-06
v -3.98580038768953e-06 0.000117456021436576 -3.08563439292689e-06
v -3.01222411557602e-06 0.000115881474935717 -6.11021754588819e-06
v -3.25432616083965e-06 0.000116273332834049 -5.57267049017906e-06
v -3.48057395735618e-06 0.000116639409458693 -4.98034606901903e-06
v -3.67457356618442e-06 0.000116953178859231 -4.37616417176559e-06
v -3.84421329230598e-06 0.000117227143356986 -3.74037739550916e-06
v 4.5e-06 0.000102718847050625 -2.78115294937453e-06
v 4.60084607677678e-06 0.000102555674670769 -2.10100827470315e-06
v 4.67332640755365e-06 0.000102438399032056 -1.40791018536208e-06
v 4.71699412698923e-06 0.000102367743177798 -7.06131861550605e-07
v 4.7315800090722e-06 0.000102344142724832 0
v 4.71699412698923e-06 0.000102367743177798 7.06131861550605e-07
v 4.5e-06 0.000102718847050625 2.78115294937453e-06
v 4.67332640755365e-06 0.000102438399032056 1.40791018536208e-06
v 4.60084607677678e-06 0.000102555674670769 2.10100827470315e-06
v 4.37140992682138e-06 0.000102926910159644 3.44415089128581e-06
v 4.21586865780259e-06 0.00010317858121957 4.08591449765592e-06
v 4.03433515658986e-06 0.000103472308594629 4.70248708244354e-06
v 3.82792863758418e-06 0.00010380628135788 5.29006727063226e-06
v 3.59792166561235e-06 0.00010417844045618 5.84503243497165e-06
v 3.34573231014166e-06 0.000104586491404932 6.36396103067893e-06
v 3.07291540241005e-06 0.000105027918434347 6.84365369040028e-06
v 2.78115294937453e-06 0.0001055 7.28115294937453e-06
v 2.4722437635789e-06 0.000105999825562054 7.67376147918683e-06
v 0 0.00011 9e-06
v 2.14809237287634e-06 0.000106524313529712 8.01905871769531e-06
v 3.71235488875753e-07 0.000109399328361169 8.97225600359815e-06
v 1.81069727838179e-06 0.000107070230260241 8.31491579260158e-06
v 1.46213863304808e-06 0.000107634209995464 8.55950864665638e-06
v 7.40182187514261e-07 0.000108802360062735 8.88919506535624e-06
v 1.10456541683119e-06 0.000108212775612769 8.75132928357909e-06
v -3.71235488875753e-07 0.000110600671638831 8.97225600359815e-06
v -7.40182187514261e-07 0.000111197639937265 8.88919506535624e-06
v -1.10456541683119e-06 0.000111787224387231 8.75132928357909e-06
v -1.46213863304808e-06 0.000112365790004536 8.55950864665638e-06
v -1.81069727838179e-06 0.000112929769739759 8.31491579260158e-06
v -2.14809237287634e-06 0.000113475686470288 8.01905871769531e-06
v -4.5e-06 0.000117281152949375 2.78115294937453e-06
v -4.37140992682138e-06 0.000117073089840356 3.44415089128581e-06
v -2.4722437635789e-06 0.000114000174437946 7.67376147918683e-06
v -2.78115294937453e-06 0.0001145 7.28115294937453e-06
v -3.07291540241005e-06 0.000114972081565653 6.84365369040028e-06
v -3.34573231014166e-06 0.000115413508595068 6.36396103067893e-06
v -4.21586865780259e-06 0.00011682141878043 4.08591449765592e-06
v -4.03433515658986e-06 0.000116527691405371 4.70248708244354e-06
v -3.59792166561235e-06 0.00011582155954382 5.84503243497165e-06
v -3.82792863758418e-06 0.00011619371864212 5.29006727063226e-06
v 4.37140992682138e-06 0.000102926910159644 -3.44415089128581e-06
v 4.21586865780259e-06 0.00010317858121957 -4.08591449765592e-06
v 4.03433515658986e-06 0.000103472308594629 -4.70248708244354e-06
v 3.82792863758418e-06 0.00010380628135788 -5.29006727063226e-06
v 3.59792166561235e-06 0.00010417844045618 -5.84503243497165e-06
v 3.34573231014166e-06 0.000104586491404932 -6.36396103067893e-06
v 3.07291540241005e-06 0.000105027918434347 -6.84365369040028e-06
v 2.78115294937453e-06 0.0001055 -7.28115294937453e-06
v 2.4722437635789e-06 0.000105999825562054 -7.67376147918683e-06
v 2.14809237287634e-06 0.000106524313529712 -8.01905871769531e-06
v 1.81069727838179e-06 0.000107070230260241 -8.31491579260158e-06
v 1.46213863304808e-06 0.000107634209995464 -8.55950864665638e-06
v 0 0.00011 -9e-06
v 1.10456541683119e-06 0.000108212775612769 -8.75132928357909e-06
v 3.71235488875753e-07 0.000109399328361169 -8.97225600359815e-06
v 7.40182187514261e-07 0.000108802360062735 -8.88919506535624e-06
v -4.60084607677678e-06 0.000117444325329231 2.10100827470315e-06
v -3.71235488875753e-07 0.000110600671638831 -8.97225600359815e-06
v -4.67332640755365e-06 0.000117561600967944 1.40791018536208e-06
v -7.40182187514261e-07 0.000111197639937265 -8.88919506535624e-06
v -1.10456541683119e-06 0.000111787224387231 -8.75132928357909e-06
v -1.46213863304808e-06 0.000112365790004536 -8.55950864665638e-06
v -4.71699412698923e-06 0.000117632256822202 7.06131861550605e-07
v -4.7315800090722e-06 0.000117655857275168 0
v -1.81069727838179e-06 0.000112929769739759 -8.31491579260158e-06
v -2.14809237287634e-06 0.000113475686470288 -8.01905871769531e-06
v -2.4722437635789e-06 0.000114000174437946 -7.67376147918683e-06
v -2.78115294937453e-06 0.0001145 -7.28115294937453e-06
v -4.71699412698923e-06 0.000117632256822202 -7.06131861550605e-07
v -4.67332640755365e-06 0.000117561600967944 -1.40791018536208e-06
v -4.60084607677678e-06 0.000117444325329231 -2.10100827470315e-06
v -3.07291540241005e-06 0.000114972081565653 -6.84365369040028e-06
v -3.34573231014166e-06 0.000115413508595068 -6.36396103067893e-06
v -4.5e-06 0.000117281152949375 -2.78115294937453e-06
v -4.37140992682138e-06 0.000117073089840356 -3.44415089128581e-06
v -3.59792166561235e-06 0.00011582155954382 -5.84503243497165e-06
v -3.82792863758418e-06 0.00011619371864212 -5.29006727063226e-06
v -4.03433515658986e-06 0.000116527691405371 -4.70248708244354e-06
v -4.21586865780259e-06 0.00011682141878043 -4.08591449765592e-06
v 3.98580038768953e-06 0.000102543978563424 -3.08563439292689e-06
v 4.00017443794562e-06 0.000102326238520813 -2.4722437635789e-06
v 4.08835635783467e-06 0.000102183189542104 -1.78404499850298e-06
v 4.14793445061942e-06 0.000102085899402511 -1.07779939051387e-06
v 4.17792061280075e-06 0.000102037159807144 -3.71692636684136e-07
v 4.17792061280075e-06 0.000102037159807144 3.71692636684136e-07
v 4.14793445061942e-06 0.000102085899402511 1.07779939051387e-06
v 3.98580038768953e-06 0.000102543978563424 3.08563439292689e-06
v 4.00017443794562e-06 0.000102326238520813 2.4722437635789e-06
v 4.08835635783467e-06 0.000102183189542104 1.78404499850298e-06
v 3.84421329230598e-06 0.000102772856643014 3.74037739550916e-06
v 3.67457356618442e-06 0.000103046821140769 4.37616417176559e-06
v 3.48057395735618e-06 0.000103360590541307 4.98034606901903e-06
v 3.25432616083965e-06 0.000103726667165951 5.57267049017906e-06
v 3.01222411557602e-06 0.000104118525064283 6.11021754588819e-06
v 2.74691246313961e-06 0.000104548326680489 6.61314826215017e-06
v -6.22274280962255e-07 0.00011 8.97846171230088e-06
v 2.46336011196464e-06 0.000105007338675389 7.07143478061642e-06
v 2.10100827470315e-06 0.000105399153923223 7.44432532923143e-06
v 1.78404499850298e-06 0.000105911643642165 7.81681045789581e-06
v -3.71235488875753e-07 0.000109399328361169 8.97225600359815e-06
v 1.44905757754439e-06 0.000106452773914598 8.14355077567533e-06
v 0 0.000108798289087202 8.91941090442991e-06
v 1.10520215216276e-06 0.000107008922714315 8.41617400449366e-06
v 7.33509515478623e-07 0.000107610334033838 8.64589268733252e-06
v 3.71258187030527e-07 0.000108196689961503 8.80966743206682e-06
v -9.93464932369552e-07 0.000110600384437175 8.92482862332664e-06
v -1.36394005618957e-06 0.00011119930743455 8.81483574438886e-06
v -1.72601990817938e-06 0.00011178503638136 8.65069363656976e-06
v -2.09209653282289e-06 0.00011237736080252 8.42444584005323e-06
v -2.43564397970377e-06 0.000112933360808672 8.15248629378046e-06
v -4.99266132461136e-06 0.000117071434780616 2.46336011196464e-06
v -2.76893496984419e-06 0.000113473155303816 7.82752779416027e-06
v -4.97208156565253e-06 0.0001168436536904 3.07291540241005e-06
v -4.83105454659524e-06 0.000116615099545098 3.72845410006114e-06
v -3.08563439292689e-06 0.00011398580038769 7.45602143657599e-06
v -3.44415089128581e-06 0.000114371409926821 7.07308984035568e-06
v -3.72845410006114e-06 0.000114831054546595 6.61509954509822e-06
v -3.9956163250559e-06 0.000115262441346664 6.11079055899179e-06
v -4.66173298144739e-06 0.000116340240737178 4.36687451208643e-06
v -4.46797207453177e-06 0.000116026508038332 4.97176290717153e-06
v -4.23825339169291e-06 0.000115654815401648 5.57317422669453e-06
v 3.84421329230598e-06 0.000102772856643014 -3.74037739550916e-06
v 3.67457356618442e-06 0.000103046821140769 -4.37616417176559e-06
v 3.48057395735618e-06 0.000103360590541307 -4.98034606901903e-06
v 3.25432616083965e-06 0.000103726667165951 -5.57267049017906e-06
v 3.01222411557602e-06 0.000104118525064283 -6.11021754588819e-06
v 2.74691246313961e-06 0.000104548326680489 -6.61314826215017e-06
v 2.46336011196464e-06 0.000105007338675389 -7.07143478061642e-06
v 2.10100827470315e-06 0.000105399153923223 -7.44432532923143e-06
v 1.78404499850298e-06 0.000105911643642165 -7.81681045789581e-06
v 1.44905757754439e-06 0.000106452773914598 -8.14355077567533e-06
v 1.10520215216276e-06 0.000107008922714315 -8.41617400449366e-06
v -6.22274280962255e-07 0.00011 -8.97846171230088e-06
v 7.33509515478623e-07 0.000107610334033838 -8.64589268733252e-06
v -3.71235488875753e-07 0.000109399328361169 -8.97225600359815e-06
v 3.71258187030527e-07 0.000108196689961503 -8.80966743206682e-06
v 0 0.000108798289087202 -8.91941090442991e-06
v -5.08061533102066e-06 0.000117213532699325 1.77547003747464e-06
v -9.93464932369552e-07 0.000110600384437175 -8.92482862332664e-06
v -5.14026217820444e-06 0.000117309524980438 1.0717039235142e-06
v -1.36394005618957e-06 0.00011119930743455 -8.81483574438886e-06
v -1.72601990817938e-06 0.00011178503638136 -8.65069363656976e-06
v -2.09209653282289e-06 0.00011237736080252 -8.42444584005323e-06
v -5.17011967921358e-06 0.000117357706871539 3.66076624643507e-07
v -5.17011967921358e-06 0.000117357706871539 -3.66076624643507e-07
v -2.43564397970377e-06 0.000112933360808672 -8.15248629378046e-06
v -2.76893496984419e-06 0.000113473155303816 -7.82752779416027e-06
v -3.08563439292689e-06 0.00011398580038769 -7.45602143657599e-06
v -3.44415089128581e-06 0.000114371409926821 -7.07308984035568e-06
v -5.14026217820444e-06 0.000117309524980438 -1.0717039235142e-06
v -5.08061533102066e-06 0.000117213532699325 -1.77547003747464e-06
v -4.99266132461136e-06 0.000117071434780616 -2.46336011196464e-06
v -3.72845410006114e-06 0.000114831054546595 -6.61509954509822e-06
v -3.9956163250559e-06 0.000115262441346664 -6.11079055899179e-06
v -4.97208156565253e-06 0.0001168436536904 -3.07291540241005e-06
v -4.83105454659524e-06 0.000116615099545098 -3.72845410006114e-06
v -4.23825339169291e-06 0.000115654815401648 -5.57317422669453e-06
v -4.46797207453177e-06 0.000116026508038332 -4.97176290717153e-06
v -4.66173298144739e-06 0.000116340240737178 -4.36687451208643e-06
v 3.45252359416543e-06 0.000102404796728398 -3.37534710730389e-06
v 3.47315530381561e-06 0.00010217247220584 -2.76893496984419e-06
v 3.47568647028833e-06 0.000101980941282305 -2.14809237287634e-06
v 3.54722608540236e-06 0.000101856449224325 -1.44905757754439e-06
v 3.59646346531666e-06 0.000101783157563609 -7.40912220287642e-07
v 3.60871268735226e-06 0.000101755171757996 0
v 3.59646346531666e-06 0.000101783157563609 7.40912220287642e-07
v 3.54722608540236e-06 0.000101856449224325 1.44905757754439e-06
v 3.45252359416543e-06 0.000102404796728398 3.37534710730389e-06
v 3.47315530381561e-06 0.00010217247220584 2.76893496984419e-06
v 3.47568647028833e-06 0.000101980941282305 2.14809237287634e-06
v 3.29424578226245e-06 0.000102653907173253 4.02279317227036e-06
v 3.11537713310093e-06 0.00010294893471473 4.64509458045955e-06
v 2.89926939011055e-06 0.000103291953689695 5.25322298235715e-06
v 2.66404133319992e-06 0.00010367921137931 5.82670704494002e-06
v -1.2415701791487e-06 0.00011 8.91394993761176e-06
v 2.40642988191284e-06 0.000104090423475771 6.34712537513825e-06
v 2.13377692815518e-06 0.000104538573656554 6.82787070146932e-06
v -9.93464932369552e-07 0.000109399615562825 8.92482862332664e-06
v 1.77547003747464e-06 0.000104919384668979 7.21353269932477e-06
v 1.40791018536208e-06 0.000105326673592446 7.56160096794425e-06
v 1.07779939051387e-06 0.000105852065549381 7.91410059748879e-06
v -7.40182187514261e-07 0.000108802360062735 8.88919506535624e-06
v 7.40912220287642e-07 0.000106403536534683 8.21684243639069e-06
v -3.71258187030527e-07 0.000108196689961503 8.80966743206682e-06
v 3.71717849402778e-07 0.000106992739427206 8.47456250715969e-06
v 0 0.000107602357689789 8.6747513712086e-06
v -1.61636329035753e-06 0.000110599439558216 8.83334828531234e-06
v -1.98105324725963e-06 0.000111195132291451 8.69753337662195e-06
v -2.35395359224659e-06 0.000111791847025631 8.49989333593596e-06
v -2.71132991183909e-06 0.000112376744755932 8.24619757672094e-06
v -3.05287959287579e-06 0.000112923771761084 7.94553238496273e-06
v -5.46142634344633e-06 0.000116827870701469 2.13377692815518e-06
v -5.45167331951103e-06 0.00011661314826215 2.74691246313961e-06
v -3.37534710730389e-06 0.000113452523594165 7.59520327160151e-06
v -5.41350859506791e-06 0.000116363961030679 3.34573231014166e-06
v -5.26244134666445e-06 0.000116110790558992 3.9956163250559e-06
v -3.74037739550916e-06 0.000113844213292306 7.22714335698567e-06
v -4.08591449765592e-06 0.000114215868657803 6.82141878042999e-06
v -4.36687451208643e-06 0.000114661732981447 6.34024073717832e-06
v -4.62037897107403e-06 0.000115078287905892 5.81920012617959e-06
v -5.07828790589194e-06 0.00011581920012618 4.62037897107403e-06
v -4.86584981980744e-06 0.000115467301934366 5.23756766921022e-06
v 3.29424578226245e-06 0.000102653907173253 -4.02279317227036e-06
v 3.11537713310093e-06 0.00010294893471473 -4.64509458045955e-06
v 2.89926939011055e-06 0.000103291953689695 -5.25322298235715e-06
v 2.66404133319992e-06 0.00010367921137931 -5.82670704494002e-06
v 2.40642988191284e-06 0.000104090423475771 -6.34712537513825e-06
v 2.13377692815518e-06 0.000104538573656554 -6.82787070146932e-06
v 1.77547003747464e-06 0.000104919384668979 -7.21353269932477e-06
v 1.40791018536208e-06 0.000105326673592446 -7.56160096794425e-06
v 1.07779939051387e-06 0.000105852065549381 -7.91410059748879e-06
v 7.40912220287642e-07 0.000106403536534683 -8.21684243639069e-06
v 3.71717849402778e-07 0.000106992739427206 -8.47456250715969e-06
v -1.2415701791487e-06 0.00011 -8.91394993761176e-06
v -9.93464932369552e-07 0.000109399615562825 -8.92482862332664e-06
v 0 0.000107602357689789 -8.6747513712086e-06
v -7.40182187514261e-07 0.000108802360062735 -8.88919506535624e-06
v -3.71258187030527e-07 0.000108196689961503 -8.80966743206682e-06
v -5.53910250304989e-06 0.000116946564933354 1.43651630251827e-06
v -1.61636329035753e-06 0.000110599439558216 -8.83334828531234e-06
v -5.58215624352102e-06 0.000117021839336391 7.30276664579457e-07
v -1.98105324725963e-06 0.000111195132291451 -8.69753337662195e-06
v -2.35395359224659e-06 0.000111791847025631 -8.49989333593596e-06
v -2.71132991183909e-06 0.000112376744755932 -8.24619757672094e-06
v -5.6006239458254e-06 0.000117045070007988 0
v -5.58215624352102e-06 0.000117021839336391 -7.30276664579457e-07
v -3.05287959287579e-06 0.000112923771761084 -7.94553238496273e-06
v -3.37534710730389e-06 0.000113452523594165 -7.59520327160151e-06
v -3.74037739550916e-06 0.000113844213292306 -7.22714335698567e-06
v -4.08591449765592e-06 0.000114215868657803 -6.82141878042999e-06
v -5.53910250304989e-06 0.000116946564933354 -1.43651630251827e-06
v -5.46142634344633e-06 0.000116827870701469 -2.13377692815518e-06
v -5.45167331951103e-06 0.00011661314826215 -2.74691246313961e-06
v -4.36687451208643e-06 0.000114661732981447 -6.34024073717832e-06
v -4.62037897107403e-06 0.000115078287905892 -5.81920012617959e-06
v -5.41350859506791e-06 0.000116363961030679 -3.34573231014166e-06
v -5.26244134666445e-06 0.000116110790558992 -3.9956163250559e-06
v -4.86584981980744e-06 0.000115467301934366 -5.23756766921022e-06
v -5.07828790589194e-06 0.00011581920012618 -4.62037897107403e-06
v 2.90272203476153e-06 0.000102301967709639 -3.64890444455166e-06
v 2.9237717610838e-06 0.000102054467615037 -3.05287959287579e-06
v 2.93336080867228e-06 0.00010184751370622 -2.43564397970377e-06
v 2.92976973975867e-06 0.000101685084207398 -1.81069727838179e-06
v 2.99107728568487e-06 0.000101583825995506 -1.10520215216276e-06
v 2.90272203476153e-06 0.000102301967709639 3.64890444455166e-06
v 3.00726057279355e-06 0.00010152543749284 -3.71717849402778e-07
v 3.00726057279355e-06 0.00010152543749284 3.71717849402778e-07
v 2.99107728568487e-06 0.000101583825995506 1.10520215216276e-06
v 2.92976973975867e-06 0.000101685084207398 1.81069727838179e-06
v 2.9237717610838e-06 0.000102054467615037 3.05287959287579e-06
v 2.93336080867228e-06 0.00010184751370622 2.43564397970377e-06
v 2.73421023948672e-06 0.000102573424111299 4.28603137362022e-06
v 2.52287452056213e-06 0.000102888990725033 4.90598117045208e-06
v 2.29661623391364e-06 0.000103255084323066 5.49833305513413e-06
v 2.06010007712515e-06 0.000103664157266162 6.05087469084453e-06
v -1.85492356717579e-06 0.00011 8.80677344774668e-06
v -1.61636329035753e-06 0.000109400560441784 8.83334828531234e-06
v 1.79398087737588e-06 0.000104095948587015 6.55162647931319e-06
v 1.43651630251827e-06 0.00010446089749695 6.94656493335416e-06
v -1.36394005618957e-06 0.00010880069256545 8.81483574438886e-06
v 1.0717039235142e-06 0.000104859737821796 7.30952498043787e-06
v 7.06131861550605e-07 0.000105283005873011 7.63225682220221e-06
v 3.71692636684136e-07 0.000105822079387199 7.9628401928564e-06
v -1.10456541683119e-06 0.000108212775612769 8.75132928357909e-06
v 0 0.000106391287312648 8.24482824200376e-06
v -7.33509515478623e-07 0.000107610334033838 8.64589268733252e-06
v -3.71717849402778e-07 0.000106992739427206 8.47456250715969e-06
v -2.22593129649507e-06 0.000110599101705528 8.69978775659022e-06
v -2.60936493653844e-06 0.000111193128605025 8.53039616664051e-06
v -2.975458534572e-06 0.000111785480489707 8.30413787999202e-06
v -3.31666445135781e-06 0.000112363945022752 8.02567759422865e-06
v -3.64890444455166e-06 0.000112902722034762 7.69803229036103e-06
v -5.90405141298515e-06 0.000116551626479313 1.79398087737588e-06
v -5.90957652422855e-06 0.000116347125375138 2.40642988191284e-06
v -5.88147493571658e-06 0.000116110217545888 3.01222411557602e-06
v -4.02279317227036e-06 0.000113294245782262 7.34609282674681e-06
v -5.82155954382042e-06 0.000115845032434972 3.59792166561235e-06
v -5.65481540164765e-06 0.000115573174226695 4.23825339169291e-06
v -4.37616417176559e-06 0.000113674573566184 6.95317885923079e-06
v -4.70248708244354e-06 0.00011403433515659 6.52769140537102e-06
v -4.97176290717153e-06 0.000114467972074532 6.02650803833178e-06
v -5.23756766921021e-06 0.000114865849819807 5.46730193436615e-06
v -5.46730193436615e-06 0.00011523756766921 4.86584981980744e-06
v 2.73421023948672e-06 0.000102573424111299 -4.28603137362022e-06
v 2.52287452056213e-06 0.000102888990725033 -4.90598117045208e-06
v 2.29661623391364e-06 0.000103255084323066 -5.49833305513413e-06
v 2.06010007712515e-06 0.000103664157266162 -6.05087469084453e-06
v 1.79398087737588e-06 0.000104095948587015 -6.55162647931319e-06
v 1.43651630251827e-06 0.00010446089749695 -6.94656493335416e-06
v 1.0717039235142e-06 0.000104859737821796 -7.30952498043787e-06
v 7.06131861550605e-07 0.000105283005873011 -7.63225682220221e-06
v 3.71692636684136e-07 0.000105822079387199 -7.9628401928564e-06
v -1.85492356717579e-06 0.00011 -8.80677344774668e-06
v 0 0.000106391287312648 -8.24482824200376e-06
v -3.71717849402778e-07 0.000106992739427206 -8.47456250715969e-06
v -1.61636329035753e-06 0.000109400560441784 -8.83334828531234e-06
v -1.36394005618957e-06 0.00010880069256545 -8.81483574438886e-06
v -7.33509515478623e-07 0.000107610334033838 -8.64589268733252e-06
v -1.10456541683119e-06 0.000108212775612769 -8.75132928357909e-06
v -5.9655775171035e-06 0.000116649976396373 1.09073315486273e-06
v -2.22593129649507e-06 0.000110599101705528 -8.69978775659022e-06
v -6.00752164607838e-06 0.000116691461660159 3.66093598033565e-07
v -2.60936493653844e-06 0.000111193128605025 -8.53039616664051e-06
v -2.975458534572e-06 0.000111785480489707 -8.30413787999202e-06
v -3.31666445135781e-06 0.000112363945022752 -8.02567759422865e-06
v -6.00752164607838e-06 0.000116691461660159 -3.66093598033565e-07
v -5.9655775171035e-06 0.000116649976396373 -1.09073315486273e-06
v -3.64890444455166e-06 0.000112902722034762 -7.69803229036103e-06
v -4.02279317227036e-06 0.000113294245782262 -7.34609282674681e-06
v -4.37616417176559e-06 0.000113674573566184 -6.95317885923079e-06
v -4.70248708244354e-06 0.00011403433515659 -6.52769140537102e-06
v -5.90405141298515e-06 0.000116551626479313 -1.79398087737588e-06
v -5.90957652422855e-06 0.000116347125375138 -2.40642988191284e-06
v -5.88147493571658e-06 0.000116110217545888 -3.01222411557602e-06
v -4.97176290717153e-06 0.000114467972074532 -6.02650803833178e-06
v -5.23756766921021e-06 0.000114865849819807 -5.46730193436615e-06
v -5.82155954382042e-06 0.000115845032434972 -3.59792166561235e-06
v -5.65481540164765e-06 0.000115573174226695 -4.23825339169291e-06
v -5.46730193436615e-06 0.00011523756766921 -4.86584981980744e-06
v 2.33902721706979e-06 0.000102235983676254 -3.90499708097425e-06
v 2.36394502275235e-06 0.000101974322405771 -3.31666445135781e-06
v 2.37674475593159e-06 0.000101753802423279 -2.71132991183909e-06
v 2.37736080252037e-06 0.000101575554159947 -2.09209653282289e-06
v 2.33902721706979e-06 0.000102235983676254 3.90499708097425e-06
v 2.3657900045361e-06 0.000101440491353344 -1.46213863304808e-06
v 2.38966596616188e-06 0.000101354107312667 -7.33509515478623e-07
v 2.36394502275235e-06 0.000101974322405771 3.31666445135781e-06
v 2.39764231021111e-06 0.000101325248628791 0
v 2.38966596616188e-06 0.000101354107312667 7.33509515478623e-07
v 2.3657900045361e-06 0.000101440491353344 1.46213863304808e-06
v 2.37736080252037e-06 0.000101575554159947 2.09209653282289e-06
v 2.37674475593159e-06 0.000101753802423279 2.71132991183909e-06
v 2.13505819367789e-06 0.000102526772689955 4.53788497893015e-06
v 1.91720579084217e-06 0.000102866156936666 5.14126493222138e-06
v 1.68688661049895e-06 0.00010325192954433 5.71121341648446e-06
v 1.44559832076021e-06 0.000103681581997015 6.24402429804404e-06
v -2.45939876021405e-06 0.00011 8.65744522005526e-06
v -2.22593129649507e-06 0.000109400898294472 8.69978775659022e-06
v -1.98105324725963e-06 0.000108804867708549 8.69753337662195e-06
v 1.09073315486273e-06 0.000104034422482897 6.64997639637258e-06
v 7.30276664579457e-07 0.000104417843756479 7.02183933639114e-06
v -1.72601990817938e-06 0.00010821496361864 8.65069363656976e-06
v 3.66076624643507e-07 0.000104829880320786 7.3577068715394e-06
v 0 0.000105268419990928 7.65585727516836e-06
v -3.71692636684136e-07 0.000105822079387199 7.9628401928564e-06
v -1.46213863304808e-06 0.000107634209995464 8.55950864665638e-06
v -7.40912220287642e-07 0.000106403536534683 8.21684243639069e-06
v -1.10520215216276e-06 0.000107008922714315 8.41617400449366e-06
v -2.8509983684312e-06 0.000110594381677277 8.5157805705009e-06
v -3.22405914137921e-06 0.000111184898342169 8.31874140550212e-06
v -3.57615522280658e-06 0.000111767710114831 8.06760898732196e-06
v -3.90499708097425e-06 0.00011233902721707 7.76401632374568e-06
v -4.28603137362022e-06 0.000112734210239487 7.4265758887006e-06
v -6.31841800298547e-06 0.000116244024298044 1.44559832076021e-06
v -6.33584273383787e-06 0.000116050874690845 2.06010007712515e-06
v -6.32078862069036e-06 0.00011582670704494 2.66404133319992e-06
v -6.27333283404939e-06 0.000115572670490179 3.25432616083965e-06
v -4.64509458045955e-06 0.000113115377133101 7.05106528526982e-06
v -6.19371864212028e-06 0.000115290067270632 3.82792863758418e-06
v -6.02650803833178e-06 0.000114971762907172 4.46797207453177e-06
v -4.98034606901903e-06 0.000113480573957356 6.63940945869289e-06
v -5.29006727063226e-06 0.000113827928637584 6.19371864212028e-06
v -5.57317422669453e-06 0.000114238253391693 5.65481540164765e-06
v -5.81920012617959e-06 0.000114620378971074 5.07828790589194e-06
v 2.13505819367789e-06 0.000102526772689955 -4.53788497893015e-06
v 1.91720579084217e-06 0.000102866156936666 -5.14126493222138e-06
v 1.68688661049895e-06 0.00010325192954433 -5.71121341648446e-06
v 1.44559832076021e-06 0.000103681581997015 -6.24402429804404e-06
v 1.09073315486273e-06 0.000104034422482897 -6.64997639637258e-06
v 7.30276664579457e-07 0.000104417843756479 -7.02183933639114e-06
v 3.66076624643507e-07 0.000104829880320786 -7.3577068715394e-06
v 0 0.000105268419990928 -7.65585727516836e-06
v -3.71692636684136e-07 0.000105822079387199 -7.9628401928564e-06
v -2.45939876021405e-06 0.00011 -8.65744522005526e-06
v -2.22593129649507e-06 0.000109400898294472 -8.69978775659022e-06
v -7.40912220287642e-07 0.000106403536534683 -8.21684243639069e-06
v -1.10520215216276e-06 0.000107008922714315 -8.41617400449366e-06
v -1.98105324725963e-06 0.000108804867708549 -8.69753337662195e-06
v -1.72601990817938e-06 0.00010821496361864 -8.65069363656976e-06
v -1.46213863304808e-06 0.000107634209995464 -8.55950864665638e-06
v -6.38072237682301e-06 0.000116305595093761 7.25156854375376e-07
v -2.8509983684312e-06 0.000110594381677277 -8.5157805705009e-06
v -6.40153561465995e-06 0.00011632616327439 0
v -3.22405914137921e-06 0.000111184898342169 -8.31874140550212e-06
v -3.57615522280658e-06 0.000111767710114831 -8.06760898732196e-06
v -3.90499708097425e-06 0.00011233902721707 -7.76401632374568e-06
v -6.38072237682301e-06 0.000116305595093761 -7.25156854375376e-07
v -6.31841800298547e-06 0.000116244024298044 -1.44559832076021e-06
v -4.28603137362022e-06 0.000112734210239487 -7.4265758887006e-06
v -4.64509458045955e-06 0.000113115377133101 -7.05106528526982e-06
v -4.98034606901903e-06 0.000113480573957356 -6.63940945869289e-06
v -5.29006727063226e-06 0.000113827928637584 -6.19371864212028e-06
v -6.33584273383787e-06 0.000116050874690845 -2.06010007712515e-06
v -6.32078862069036e-06 0.00011582670704494 -2.66404133319992e-06
v -6.27333283404939e-06 0.000115572670490179 -3.25432616083965e-06
v -5.57317422669453e-06 0.000114238253391693 -5.65481540164765e-06
v -5.81920012617959e-06 0.000114620378971074 -5.07828790589194e-06
v -6.19371864212028e-06 0.000115290067270632 -3.82792863758418e-06
v -6.02650803833178e-06 0.000114971762907172 -4.46797207453177e-06
v 1.76413714579198e-06 0.00010220716044671 -4.14239928393146e-06
v 1.76771011483083e-06 0.000101932391012678 -3.57615522280658e-06
v 1.78548048970697e-06 0.000101695862120008 -2.975458534572e-06
v 1.7918470256305e-06 0.000101500106664064 -2.35395359224659e-06
v 1.78503638136034e-06 0.00010134930636343 -1.72601990817938e-06
v 1.76413714579198e-06 0.00010220716044671 4.14239928393146e-06
v 1.76771011483083e-06 0.000101932391012678 3.57615522280658e-06
v 1.78722438723056e-06 0.000101248670716421 -1.10456541683119e-06
v 1.80331003849701e-06 0.000101190332567933 -3.71258187030527e-07
v 1.78548048970697e-06 0.000101695862120008 2.975458534572e-06
v 1.80331003849701e-06 0.000101190332567933 3.71258187030527e-07
v 1.78722438723056e-06 0.000101248670716421 1.10456541683119e-06
v 1.78503638136034e-06 0.00010134930636343 1.72601990817938e-06
v 1.7918470256305e-06 0.000101500106664064 2.35395359224659e-06
v 1.55278544373053e-06 0.000102522690117038 4.7622152702179e-06
v 1.32672162166197e-06 0.000102888469064772 5.35405804002011e-06
v 1.09029671691567e-06 0.000103297457163626 5.90653642972344e-06
v 7.25156854375376e-07 0.000103619277623177 6.30559509376098e-06
v -3.05210256701578e-06 0.00011 8.46667998216631e-06
v -2.8509983684312e-06 0.000109405618322723 8.5157805705009e-06
v -2.60936493653844e-06 0.000108806871394975 8.53039616664051e-06
v -2.35395359224659e-06 0.00010820815297437 8.49989333593596e-06
v 3.66093598033565e-07 0.000103992478353922 6.69146166015905e-06
v 0 0.000104399376054175 7.04507000798765e-06
v -2.09209653282289e-06 0.00010762263919748 8.42444584005323e-06
v -3.66076624643507e-07 0.000104829880320786 7.3577068715394e-06
v -7.06131861550605e-07 0.000105283005873011 7.63225682220221e-06
v -1.07779939051387e-06 0.000105852065549381 7.91410059748879e-06
v -1.81069727838179e-06 0.000107070230260241 8.31491579260158e-06
v -1.44905757754439e-06 0.000106452773914598 8.14355077567533e-06
v -3.43549364855593e-06 0.000110593895233728 8.29726893875853e-06
v -3.80127259628958e-06 0.00011118573800353 8.07120511668997e-06
v -4.14239928393146e-06 0.000111764137145792 7.79283955329e-06
v -4.53788497893015e-06 0.000112135058193678 7.47322731004544e-06
v -6.70254283637433e-06 0.000115906536429723 1.09029671691567e-06
v -4.90598117045208e-06 0.000112522874520562 7.1110092749671e-06
v -6.74807045567007e-06 0.000115711213416484 1.68688661049895e-06
v -6.74491567693353e-06 0.000115498333055134 2.29661623391364e-06
v -6.70804631030546e-06 0.000115253222982357 2.89926939011055e-06
v -6.63940945869289e-06 0.000114980346069019 3.48057395735618e-06
v -5.25322298235715e-06 0.000112899269390111 6.70804631030546e-06
v -6.52769140537102e-06 0.000114702487082444 4.03433515658986e-06
v -6.34024073717832e-06 0.000114366874512086 4.66173298144739e-06
v -5.57267049017906e-06 0.00011325432616084 6.27333283404939e-06
v -5.84503243497165e-06 0.000113597921665612 5.82155954382042e-06
v -6.11079055899179e-06 0.000113995616325056 5.26244134666445e-06
v 1.55278544373053e-06 0.000102522690117038 -4.7622152702179e-06
v 1.32672162166197e-06 0.000102888469064772 -5.35405804002011e-06
v 1.09029671691567e-06 0.000103297457163626 -5.90653642972344e-06
v 7.25156854375376e-07 0.000103619277623177 -6.30559509376098e-06
v 3.66093598033565e-07 0.000103992478353922 -6.69146166015905e-06
v 0 0.000104399376054175 -7.04507000798765e-06
v -3.66076624643507e-07 0.000104829880320786 -7.3577068715394e-06
v -7.06131861550605e-07 0.000105283005873011 -7.63225682220221e-06
v -1.07779939051387e-06 0.000105852065549381 -7.91410059748879e-06
v -3.05210256701578e-06 0.00011 -8.46667998216631e-06
v -2.8509983684312e-06 0.000109405618322723 -8.5157805705009e-06
v -2.60936493653844e-06 0.000108806871394975 -8.53039616664051e-06
v -1.44905757754439e-06 0.000106452773914598 -8.14355077567533e-06
v -1.81069727838179e-06 0.000107070230260241 -8.31491579260158e-06
v -2.35395359224659e-06 0.00010820815297437 -8.49989333593596e-06
v -2.09209653282289e-06 0.00010762263919748 -8.42444584005323e-06
v -6.744483495028e-06 0.000115947953273748 3.65778947733646e-07
v -3.43549364855593e-06 0.000110593895233728 -8.29726893875853e-06
v -6.744483495028e-06 0.000115947953273748 -3.65778947733646e-07
v -3.80127259628958e-06 0.00011118573800353 -8.07120511668997e-06
v -4.14239928393146e-06 0.000111764137145792 -7.79283955329e-06
v -4.53788497893015e-06 0.000112135058193678 -7.47322731004544e-06
v -6.70254283637433e-06 0.000115906536429723 -1.09029671691567e-06
v -6.74807045567007e-06 0.000115711213416484 -1.68688661049895e-06
v -4.90598117045208e-06 0.000112522874520562 -7.1110092749671e-06
v -5.25322298235715e-06 0.000112899269390111 -6.70804631030546e-06
v -5.57267049017906e-06 0.00011325432616084 -6.27333283404939e-06
v -5.84503243497165e-06 0.000113597921665612 -5.82155954382042e-06
v -6.74491567693353e-06 0.000115498333055134 -2.29661623391364e-06
v -6.70804631030546e-06 0.000115253222982357 -2.89926939011055e-06
v -6.63940945869289e-06 0.000114980346069019 -3.48057395735618e-06
v -6.11079055899179e-06 0.000113995616325056 -5.26244134666445e-06
v -6.34024073717832e-06 0.000114366874512086 -4.66173298144739e-06
v -6.52769140537102e-06 0.000114702487082444 -4.03433515658986e-06
v 1.18080340931712e-06 0.000102215635977231 -4.35997477854601e-06
v 1.18080340931712e-06 0.000102215635977231 4.35997477854601e-06
v 1.18573800353012e-06 0.00010192879488331 -3.80127259628958e-06
v 1.18489834216858e-06 0.000101681258594498 -3.22405914137921e-06
v 1.19312860502492e-06 0.000101469603833359 -2.60936493653844e-06
v 1.19513229145112e-06 0.000101302466623378 -1.98105324725963e-06
v 1.19930743454968e-06 0.000101185164255611 -1.36394005618957e-06
v 1.18573800353012e-06 0.00010192879488331 3.80127259628958e-06
v 1.18489834216858e-06 0.000101681258594498 3.22405914137921e-06
v 1.19763993726532e-06 0.000101110804934644 -7.40182187514261e-07
v 1.20171091279759e-06 0.00010108058909557 0
v 1.19312860502492e-06 0.000101469603833359 2.60936493653844e-06
v 1.19763993726532e-06 0.000101110804934644 7.40182187514261e-07
v 1.19930743454968e-06 0.000101185164255611 1.36394005618957e-06
v 1.19513229145112e-06 0.000101302466623378 1.98105324725963e-06
v 9.58446106846886e-07 0.000102556011876552 4.96673150857174e-06
v -3.63019813755628e-06 0.00011 8.23539079109686e-06
v 7.29776640989732e-07 0.00010294541261822 5.54077818786313e-06
v 3.65778947733646e-07 0.000103255516504972 5.94795327374801e-06
v 0 0.00010359846438534 6.32616327438996e-06
v -3.43549364855593e-06 0.000109406104766272 8.29726893875853e-06
v -3.22405914137921e-06 0.000108815101657831 8.31874140550212e-06
v -2.975458534572e-06 0.000108214519510293 8.30413787999202e-06
v -2.71132991183909e-06 0.000107623255244068 8.24619757672094e-06
v -3.66093598033565e-07 0.000103992478353922 6.69146166015905e-06
v -7.30276664579457e-07 0.000104417843756479 7.02183933639114e-06
v -2.43564397970377e-06 0.000107066639191328 8.15248629378046e-06
v -1.0717039235142e-06 0.000104859737821796 7.30952498043787e-06
v -1.40791018536208e-06 0.000105326673592446 7.56160096794425e-06
v -1.78404499850298e-06 0.000105911643642165 7.81681045789581e-06
v -2.14809237287634e-06 0.000106524313529712 8.01905871769531e-06
v -4.00828540172485e-06 0.000110592352270416 8.03634039386411e-06
v -4.35997477854601e-06 0.000111180803409317 7.78436402276947e-06
v -4.7622152702179e-06 0.000111552785443731 7.47730988296206e-06
v -7.05458738177974e-06 0.000115540778187863 7.29776640989732e-07
v -5.14126493222138e-06 0.000111917205790842 7.13384306333353e-06
v -7.11153093522841e-06 0.00011535405804002 1.32672162166197e-06
v -5.49833305513413e-06 0.000112296616233914 6.74491567693353e-06
v -7.13384306333353e-06 0.000115141264932221 1.91720579084217e-06
v -7.1110092749671e-06 0.000114905981170452 2.52287452056213e-06
v -7.05106528526982e-06 0.00011464509458046 3.11537713310093e-06
v -6.95317885923079e-06 0.000114376164171766 3.67457356618442e-06
v -5.82670704494002e-06 0.0001126640413332 6.32078862069036e-06
v -6.82141878042999e-06 0.000114085914497656 4.21586865780259e-06
v -6.61509954509822e-06 0.000113728454100061 4.83105454659524e-06
v -6.11021754588819e-06 0.000113012224115576 5.88147493571658e-06
v -6.36396103067893e-06 0.000113345732310142 5.41350859506791e-06
v 9.58446106846886e-07 0.000102556011876552 -4.96673150857174e-06
v 7.29776640989732e-07 0.00010294541261822 -5.54077818786313e-06
v 3.65778947733646e-07 0.000103255516504972 -5.94795327374801e-06
v 0 0.00010359846438534 -6.32616327438996e-06
v -3.66093598033565e-07 0.000103992478353922 -6.69146166015905e-06
v -7.30276664579457e-07 0.000104417843756479 -7.02183933639114e-06
v -3.63019813755628e-06 0.00011 -8.23539079109686e-06
v -1.0717039235142e-06 0.000104859737821796 -7.30952498043787e-06
v -1.40791018536208e-06 0.000105326673592446 -7.56160096794425e-06
v -1.78404499850298e-06 0.000105911643642165 -7.81681045789581e-06
v -3.43549364855593e-06 0.000109406104766272 -8.29726893875853e-06
v -3.22405914137921e-06 0.000108815101657831 -8.31874140550212e-06
v -2.975458534572e-06 0.000108214519510293 -8.30413787999202e-06
v -2.14809237287634e-06 0.000106524313529712 -8.01905871769531e-06
v -2.43564397970377e-06 0.000107066639191328 -8.15248629378046e-06
v -2.71132991183909e-06 0.000107623255244068 -8.24619757672094e-06
v -7.07789428701723e-06 0.000115559083778988 0
v -4.00828540172485e-06 0.000110592352270416 -8.03634039386411e-06
v -7.05458738177974e-06 0.000115540778187863 -7.29776640989732e-07
v -4.35997477854601e-06 0.000111180803409317 -7.78436402276947e-06
v -4.7622152702179e-06 0.000111552785443731 -7.47730988296206e-06
v -5.14126493222138e-06 0.000111917205790842 -7.13384306333353e-06
v -7.11153093522841e-06 0.00011535405804002 -1.32672162166197e-06
v -7.13384306333353e-06 0.000115141264932221 -1.91720579084217e-06
v -5.49833305513413e-06 0.000112296616233914 -6.74491567693353e-06
v -5.82670704494002e-06 0.0001126640413332 -6.32078862069036e-06
v -6.11021754588819e-06 0.000113012224115576 -5.88147493571658e-06
v -6.36396103067893e-06 0.000113345732310142 -5.41350859506791e-06
v -7.1110092749671e-06 0.000114905981170452 -2.52287452056213e-06
v -7.05106528526982e-06 0.00011464509458046 -3.11537713310093e-06
v -6.95317885923079e-06 0.000114376164171766 -3.67457356618442e-06
v -6.61509954509822e-06 0.000113728454100061 -4.83105454659524e-06
v -6.82141878042999e-06 0.000114085914497656 -4.21586865780259e-06
v 5.91818009832033e-07 0.000102261369701502 -4.55668218624029e-06
v 5.91818009832033e-07 0.000102261369701502 4.55668218624029e-06
v 5.92352270416389e-07 0.000101963659606136 -4.00828540172485e-06
v 5.92352270416389e-07 0.000101963659606136 4.00828540172485e-06
v 5.93895233727909e-07 0.000101702731061241 -3.43549364855593e-06
v 5.94381677276515e-07 0.000101484219429499 -2.8509983684312e-06
v 5.99101705528048e-07 0.00010130021224341 -2.22593129649507e-06
v 5.99439558215913e-07 0.000101166651714688 -1.61636329035753e-06
v 6.00384437174596e-07 0.000101075171376673 -9.93464932369552e-07
v 5.93895233727909e-07 0.000101702731061241 3.43549364855593e-06
v 5.94381677276515e-07 0.000101484219429499 2.8509983684312e-06
v 6.00671638831153e-07 0.000101027743996402 -3.71235488875753e-07
v 6.00671638831153e-07 0.000101027743996402 3.71235488875753e-07
v 5.99101705528048e-07 0.00010130021224341 2.22593129649507e-06
v 6.00384437174596e-07 0.000101075171376673 9.93464932369552e-07
v 5.99439558215913e-07 0.000101166651714688 1.61636329035753e-06
v -4.19091854100978e-06 0.00011 7.96468466310001e-06
v 3.65763645230516e-07 0.000102627133346732 5.14850019607233e-06
v -4.00828540172485e-06 0.000109407647729584 8.03634039386411e-06
v 0 0.000102922105712983 5.55908377898813e-06
v -3.65778947733646e-07 0.000103255516504972 5.94795327374801e-06
v -7.25156854375376e-07 0.000103619277623177 6.30559509376098e-06
v -3.80127259628958e-06 0.00010881426199647 8.07120511668997e-06
v -3.57615522280658e-06 0.000108232289885169 8.06760898732196e-06
v -3.31666445135781e-06 0.000107636054977248 8.02567759422865e-06
v -3.05287959287579e-06 0.000107076228238916 7.94553238496273e-06
v -1.09073315486273e-06 0.000104034422482897 6.64997639637258e-06
v -1.43651630251827e-06 0.00010446089749695 6.94656493335416e-06
v -2.76893496984419e-06 0.000106526844696184 7.82752779416027e-06
v -1.77547003747464e-06 0.000104919384668979 7.21353269932477e-06
v -2.10100827470315e-06 0.000105399153923223 7.44432532923143e-06
v -2.4722437635789e-06 0.000105999825562054 7.67376147918683e-06
v -4.55668218624029e-06 0.000110591818009832 7.73863029849849e-06
v -4.96673150857174e-06 0.000110958446106847 7.44398812344772e-06
v -7.37286665326797e-06 0.000115148500196072 3.65763645230516e-07
v -5.35405804002011e-06 0.000111326721621662 7.11153093522841e-06
v -7.44398812344773e-06 0.000114966731508572 9.58446106846886e-07
v -5.71121341648446e-06 0.000111686886610499 6.74807045567007e-06
v -7.47730988296206e-06 0.000114762215270218 1.55278544373053e-06
v -6.05087469084453e-06 0.000112060100077125 6.33584273383787e-06
v -7.47322731004544e-06 0.00011453788497893 2.13505819367789e-06
v -7.4265758887006e-06 0.00011428603137362 2.73421023948672e-06
v -7.34609282674681e-06 0.00011402279317227 3.29424578226245e-06
v -7.22714335698567e-06 0.000113740377395509 3.84421329230598e-06
v -6.34712537513825e-06 0.000112406429881913 5.90957652422855e-06
v -7.07308984035568e-06 0.000113444150891286 4.37140992682138e-06
v -6.84365369040028e-06 0.00011307291540241 4.97208156565253e-06
v -6.61314826215017e-06 0.00011274691246314 5.45167331951103e-06
v 3.65763645230516e-07 0.000102627133346732 -5.14850019607233e-06
v 0 0.000102922105712983 -5.55908377898813e-06
v -3.65778947733646e-07 0.000103255516504972 -5.94795327374801e-06
v -7.25156854375376e-07 0.000103619277623177 -6.30559509376098e-06
v -1.09073315486273e-06 0.000104034422482897 -6.64997639637258e-06
v -4.19091854100978e-06 0.00011 -7.96468466310001e-06
v -1.43651630251827e-06 0.00010446089749695 -6.94656493335416e-06
v -4.00828540172485e-06 0.000109407647729584 -8.03634039386411e-06
v -1.77547003747464e-06 0.000104919384668979 -7.21353269932477e-06
v -2.10100827470315e-06 0.000105399153923223 -7.44432532923143e-06
v -2.4722437635789e-06 0.000105999825562054 -7.67376147918683e-06
v -3.80127259628958e-06 0.00010881426199647 -8.07120511668997e-06
v -3.57615522280658e-06 0.000108232289885169 -8.06760898732196e-06
v -3.31666445135781e-06 0.000107636054977248 -8.02567759422865e-06
v -2.76893496984419e-06 0.000106526844696184 -7.82752779416027e-06
v -3.05287959287579e-06 0.000107076228238916 -7.94553238496273e-06
v -7.37286665326797e-06 0.000115148500196072 -3.65763645230516e-07
v -4.55668218624029e-06 0.000110591818009832 -7.73863029849849e-06
v -7.44398812344773e-06 0.000114966731508572 -9.58446106846886e-07
v -4.96673150857174e-06 0.000110958446106847 -7.44398812344772e-06
v -5.35405804002011e-06 0.000111326721621662 -7.11153093522841e-06
v -5.71121341648446e-06 0.000111686886610499 -6.74807045567007e-06
v -7.47730988296206e-06 0.000114762215270218 -1.55278544373053e-06
v -7.47322731004544e-06 0.00011453788497893 -2.13505819367789e-06
v -6.05087469084453e-06 0.000112060100077125 -6.33584273383787e-06
v -6.34712537513825e-06 0.000112406429881913 -5.90957652422855e-06
v -6.61314826215017e-06 0.00011274691246314 -5.45167331951103e-06
v -6.84365369040028e-06 0.00011307291540241 -4.97208156565253e-06
v -7.4265758887006e-06 0.00011428603137362 -2.73421023948672e-06
v -7.34609282674681e-06 0.00011402279317227 -3.29424578226245e-06
v -7.22714335698567e-06 0.000113740377395509 -3.84421329230598e-06
v -7.07308984035568e-06 0.000113444150891286 -4.37140992682138e-06
v 0 0.000102344142724832 -4.7315800090722e-06
v 0 0.000102344142724832 4.7315800090722e-06
v 0 0.0001020353153369 -4.19091854100978e-06
v 0 0.0001020353153369 4.19091854100978e-06
v 0 0.000101764609208903 -3.63019813755628e-06
v 0 0.000101764609208903 3.63019813755628e-06
v 0 0.000101533320017834 -3.05210256701578e-06
v 0 0.000101342554779945 -2.45939876021405e-06
v 0 0.000101193226552253 -1.85492356717579e-06
v 0 0.000101086050062388 -1.2415701791487e-06
v 0 0.000101021538287699 -6.22274280962255e-07
v 0 0.000101533320017834 3.05210256701578e-06
v 0 0.000101342554779945 2.45939876021405e-06
v 0 0.000101 0
v 0 0.000101021538287699 6.22274280962255e-07
v 0 0.000101193226552253 1.85492356717579e-06
v 0 0.000101086050062388 1.2415701791487e-06
v -4.7315800090722e-06 0.00011 7.65585727516836e-06
v -4.55668218624029e-06 0.000109408181990168 7.73863029849849e-06
v -3.65763645230516e-07 0.000102627133346732 5.14850019607233e-06
v -4.35997477854601e-06 0.000108819196590683 7.78436402276947e-06
v -7.29776640989732e-07 0.00010294541261822 5.54077818786313e-06
v -1.09029671691567e-06 0.000103297457163626 5.90653642972344e-06
v -1.44559832076021e-06 0.000103681581997015 6.24402429804404e-06
v -4.14239928393146e-06 0.000108235862854208 7.79283955329e-06
v -3.90499708097425e-06 0.00010766097278293 7.76401632374568e-06
v -3.64890444455166e-06 0.000107097277965238 7.69803229036103e-06
v -3.37534710730389e-06 0.000106547476405835 7.59520327160151e-06
v -1.79398087737588e-06 0.000104095948587015 6.55162647931319e-06
v -2.13377692815518e-06 0.000104538573656554 6.82787070146932e-06
v -3.08563439292689e-06 0.00010601419961231 7.45602143657599e-06
v -2.46336011196464e-06 0.000105007338675389 7.07143478061642e-06
v -2.78115294937453e-06 0.0001055 7.28115294937453e-06
v -5.14850019607233e-06 0.000110365763645231 7.37286665326797e-06
v -7.65585727516836e-06 0.000114731580009072 0
v -5.54077818786313e-06 0.00011072977664099 7.05458738177974e-06
v -7.73863029849849e-06 0.00011455668218624 5.91818009832033e-07
v -5.90653642972344e-06 0.000111090296716916 6.70254283637433e-06
v -7.78436402276947e-06 0.000114359974778546 1.18080340931712e-06
v -6.24402429804404e-06 0.00011144559832076 6.31841800298547e-06
v -7.79283955329e-06 0.000114142399283931 1.76413714579198e-06
v -6.55162647931319e-06 0.000111793980877376 5.90405141298515e-06
v -7.76401632374568e-06 0.000113904997080974 2.33902721706979e-06
v -7.69803229036103e-06 0.000113648904444552 2.90272203476153e-06
v -7.59520327160151e-06 0.000113375347107304 3.45252359416543e-06
v -7.45602143657599e-06 0.000113085634392927 3.98580038768953e-06
v -6.82787070146932e-06 0.000112133776928155 5.46142634344633e-06
v -7.28115294937453e-06 0.000112781152949375 4.5e-06
v -7.07143478061642e-06 0.000112463360111965 4.99266132461136e-06
v -3.65763645230516e-07 0.000102627133346732 -5.14850019607233e-06
v -7.29776640989732e-07 0.00010294541261822 -5.54077818786313e-06
v -1.09029671691567e-06 0.000103297457163626 -5.90653642972344e-06
v -1.44559832076021e-06 0.000103681581997015 -6.24402429804404e-06
v -4.7315800090722e-06 0.00011 -7.65585727516836e-06
v -1.79398087737588e-06 0.000104095948587015 -6.55162647931319e-06
v -4.55668218624029e-06 0.000109408181990168 -7.73863029849849e-06
v -2.13377692815518e-06 0.000104538573656554 -6.82787070146932e-06
v -4.35997477854601e-06 0.000108819196590683 -7.78436402276947e-06
v -2.46336011196464e-06 0.000105007338675389 -7.07143478061642e-06
v -2.78115294937453e-06 0.0001055 -7.28115294937453e-06
v -3.08563439292689e-06 0.00010601419961231 -7.45602143657599e-06
v -4.14239928393146e-06 0.000108235862854208 -7.79283955329e-06
v -3.90499708097425e-06 0.00010766097278293 -7.76401632374568e-06
v -3.64890444455166e-06 0.000107097277965238 -7.69803229036103e-06
v -3.37534710730389e-06 0.000106547476405835 -7.59520327160151e-06
v -7.73863029849849e-06 0.00011455668218624 -5.91818009832033e-07
v -5.14850019607233e-06 0.000110365763645231 -7.37286665326797e-06
v -7.78436402276947e-06 0.000114359974778546 -1.18080340931712e-06
v -5.54077818786313e-06 0.00011072977664099 -7.05458738177974e-06
v -5.90653642972344e-06 0.000111090296716916 -6.70254283637433e-06
v -6.24402429804404e-06 0.00011144559832076 -6.31841800298547e-06
v -7.79283955329e-06 0.000114142399283931 -1.76413714579198e-06
v -7.76401632374568e-06 0.000113904997080974 -2.33902721706979e-06
v -6.55162647931319e-06 0.000111793980877376 -5.90405141298515e-06
v -6.82787070146932e-06 0.000112133776928155 -5.46142634344633e-06
v -7.07143478061642e-06 0.000112463360111965 -4.99266132461136e-06
v -7.28115294937453e-06 0.000112781152949375 -4.5e-06
v -7.69803229036103e-06 0.000113648904444552 -2.90272203476153e-06
v -7.59520327160151e-06 0.000113375347107304 -3.45252359416543e-06
v -7.45602143657599e-06 0.000113085634392927 -3.98580038768953e-06
v -5.91818009832033e-07 0.000102261369701502 -4.55668218624029e-06
v -5.91818009832033e-07 0.000102261369701502 4.55668218624029e-06
v -5.92352270416389e-07 0.000101963659606136 -4.00828540172485e-06
v -5.92352270416389e-07 0.000101963659606136 4.00828540172485e-06
v -5.93895233727909e-07 0.000101702731061241 -3.43549364855593e-06
v -5.93895233727909e-07 0.000101702731061241 3.43549364855593e-06
v -5.94381677276515e-07 0.000101484219429499 -2.8509983684312e-06
v -5.99101705528048e-07 0.00010130021224341 -2.22593129649507e-06
v -5.99439558215913e-07 0.000101166651714688 -1.61636329035753e-06
v -6.00384437174596e-07 0.000101075171376673 -9.93464932369552e-07
v -6.00671638831153e-07 0.000101027743996402 -3.71235488875753e-07
v -5.94381677276515e-07 0.000101484219429499 2.8509983684312e-06
v -5.99101705528048e-07 0.00010130021224341 2.22593129649507e-06
v -6.00671638831153e-07 0.000101027743996402 3.71235488875753e-07
v -6.00384437174596e-07 0.000101075171376673 9.93464932369552e-07
v -5.99439558215913e-07 0.000101166651714688 1.61636329035753e-06
v -5.14850019607233e-06 0.000109634236354769 7.37286665326797e-06
v -4.96673150857174e-06 0.000109041553893153 7.44398812344772e-06
v -9.58446106846886e-07 0.000102556011876552 4.96673150857174e-06
v -4.7622152702179e-06 0.000108447214556269 7.47730988296206e-06
v -1.32672162166197e-06 0.000102888469064772 5.35405804002011e-06
v -1.68688661049895e-06 0.00010325192954433 5.71121341648446e-06
v -2.06010007712515e-06 0.000103664157266162 6.05087469084453e-06
v -4.53788497893015e-06 0.000107864941806322 7.47322731004544e-06
v -4.28603137362022e-06 0.000107265789760513 7.4265758887006e-06
v -4.02279317227036e-06 0.000106705754217738 7.34609282674681e-06
v -3.74037739550916e-06 0.000106155786707694 7.22714335698567e-06
v -2.40642988191284e-06 0.000104090423475771 6.34712537513825e-06
v -2.74691246313961e-06 0.000104548326680489 6.61314826215017e-06
v -3.44415089128581e-06 0.000105628590073179 7.07308984035568e-06
v -3.07291540241005e-06 0.000105027918434347 6.84365369040028e-06
v -5.55908377898813e-06 0.00011 7.07789428701723e-06
v -7.96468466310001e-06 0.00011419091854101 0
v -5.94795327374802e-06 0.000110365778947734 6.744483495028e-06
v -8.03634039386411e-06 0.000114008285401725 5.92352270416389e-07
v -6.30559509376098e-06 0.000110725156854375 6.38072237682301e-06
v -8.07120511668997e-06 0.00011380127259629 1.18573800353012e-06
v -6.64997639637258e-06 0.000111090733154863 5.9655775171035e-06
v -8.06760898732196e-06 0.000113576155222807 1.76771011483083e-06
v -6.94656493335416e-06 0.000111436516302518 5.53910250304989e-06
v -8.02567759422865e-06 0.000113316664451358 2.36394502275235e-06
v -7.94553238496273e-06 0.000113052879592876 2.9237717610838e-06
v -7.82752779416027e-06 0.000112768934969844 3.47315530381561e-06
v -7.67376147918683e-06 0.000112472243763579 4.00017443794562e-06
v -7.21353269932477e-06 0.000111775470037475 5.08061533102066e-06
v -7.44432532923143e-06 0.000112101008274703 4.60084607677678e-06
v -9.58446106846886e-07 0.000102556011876552 -4.96673150857174e-06
v -1.32672162166197e-06 0.000102888469064772 -5.35405804002011e-06
v -1.68688661049895e-06 0.00010325192954433 -5.71121341648446e-06
v -2.06010007712515e-06 0.000103664157266162 -6.05087469084453e-06
v -5.14850019607233e-06 0.000109634236354769 -7.37286665326797e-06
v -2.40642988191284e-06 0.000104090423475771 -6.34712537513825e-06
v -4.96673150857174e-06 0.000109041553893153 -7.44398812344772e-06
v -2.74691246313961e-06 0.000104548326680489 -6.61314826215017e-06
v -4.7622152702179e-06 0.000108447214556269 -7.47730988296206e-06
v -3.07291540241005e-06 0.000105027918434347 -6.84365369040028e-06
v -3.44415089128581e-06 0.000105628590073179 -7.07308984035568e-06
v -3.74037739550916e-06 0.000106155786707694 -7.22714335698567e-06
v -4.53788497893015e-06 0.000107864941806322 -7.47322731004544e-06
v -4.28603137362022e-06 0.000107265789760513 -7.4265758887006e-06
v -4.02279317227036e-06 0.000106705754217738 -7.34609282674681e-06
v -8.03634039386411e-06 0.000114008285401725 -5.92352270416389e-07
v -5.55908377898813e-06 0.00011 -7.07789428701723e-06
v -8.07120511668997e-06 0.00011380127259629 -1.18573800353012e-06
v -5.94795327374802e-06 0.000110365778947734 -6.744483495028e-06
v -6.30559509376098e-06 0.000110725156854375 -6.38072237682301e-06
v -6.64997639637258e-06 0.000111090733154863 -5.9655775171035e-06
v -8.06760898732196e-06 0.000113576155222807 -1.76771011483083e-06
v -8.02567759422865e-06 0.000113316664451358 -2.36394502275235e-06
v -6.94656493335416e-06 0.000111436516302518 -5.53910250304989e-06
v -7.21353269932477e-06 0.000111775470037475 -5.08061533102066e-06
v -7.44432532923143e-06 0.000112101008274703 -4.60084607677678e-06
v -7.67376147918683e-06 0.000112472243763579 -4.00017443794562e-06
v -7.94553238496273e-06 0.000113052879592876 -2.9237717610838e-06
v -7.82752779416027e-06 0.000112768934969844 -3.47315530381561e-06
v -1.18080340931712e-06 0.000102215635977231 -4.35997477854601e-06
v -1.18080340931712e-06 0.000102215635977231 4.35997477854601e-06
v -1.18573800353012e-06 0.00010192879488331 -3.80127259628958e-06
v -1.18573800353012e-06 0.00010192879488331 3.80127259628958e-06
v -1.18489834216858e-06 0.000101681258594498 -3.22405914137921e-06
v -1.18489834216858e-06 0.000101681258594498 3.22405914137921e-06
v -1.19312860502492e-06 0.000101469603833359 -2.60936493653844e-06
v -1.19513229145112e-06 0.000101302466623378 -1.98105324725963e-06
v -1.19930743454968e-06 0.000101185164255611 -1.36394005618957e-06
v -1.19763993726532e-06 0.000101110804934644 -7.40182187514261e-07
v -1.20171091279759e-06 0.00010108058909557 0
v -1.19312860502492e-06 0.000101469603833359 2.60936493653844e-06
v -1.19513229145112e-06 0.000101302466623378 1.98105324725963e-06
v -1.19763993726532e-06 0.000101110804934644 7.40182187514261e-07
v -1.19930743454968e-06 0.000101185164255611 1.36394005618957e-06
v -5.54077818786313e-06 0.00010927022335901 7.05458738177974e-06
v -5.35405804002011e-06 0.000108673278378338 7.11153093522841e-06
v -1.55278544373053e-06 0.000102522690117038 4.7622152702179e-06
v -5.14126493222138e-06 0.000108082794209158 7.13384306333353e-06
v -1.91720579084217e-06 0.000102866156936666 5.14126493222138e-06
v -2.29661623391364e-06 0.000103255084323066 5.49833305513413e-06
v -2.66404133319992e-06 0.00010367921137931 5.82670704494002e-06
v -4.90598117045208e-06 0.000107477125479438 7.1110092749671e-06
v -4.64509458045955e-06 0.000106884622866899 7.05106528526982e-06
v -4.37616417176559e-06 0.000106325426433816 6.95317885923079e-06
v -4.08591449765592e-06 0.000105784131342197 6.82141878042999e-06
v -3.01222411557602e-06 0.000104118525064283 6.11021754588819e-06
v -3.34573231014166e-06 0.000104586491404932 6.36396103067893e-06
v -3.72845410006114e-06 0.000105168945453405 6.61509954509822e-06
v -5.94795327374802e-06 0.000109634221052266 6.744483495028e-06
v -8.23539079109686e-06 0.000113630198137556 0
v -6.32616327438996e-06 0.00011 6.40153561465995e-06
v -8.29726893875853e-06 0.000113435493648556 5.93895233727909e-07
v -6.69146166015905e-06 0.000110366093598034 6.00752164607838e-06
v -8.31874140550212e-06 0.000113224059141379 1.18489834216858e-06
v -7.02183933639114e-06 0.000110730276664579 5.58215624352102e-06
v -8.30413787999202e-06 0.000112975458534572 1.78548048970697e-06
v -7.30952498043787e-06 0.000111071703923514 5.14026217820444e-06
v -8.24619757672094e-06 0.000112711329911839 2.37674475593159e-06
v -8.15248629378046e-06 0.000112435643979704 2.93336080867228e-06
v -8.01905871769531e-06 0.000112148092372876 3.47568647028833e-06
v -7.81681045789581e-06 0.000111784044998503 4.08835635783467e-06
v -7.56160096794425e-06 0.000111407910185362 4.67332640755365e-06
v -1.55278544373053e-06 0.000102522690117038 -4.7622152702179e-06
v -1.91720579084217e-06 0.000102866156936666 -5.14126493222138e-06
v -2.29661623391364e-06 0.000103255084323066 -5.49833305513413e-06
v -2.66404133319992e-06 0.00010367921137931 -5.82670704494002e-06
v -5.54077818786313e-06 0.00010927022335901 -7.05458738177974e-06
v -3.01222411557602e-06 0.000104118525064283 -6.11021754588819e-06
v -5.35405804002011e-06 0.000108673278378338 -7.11153093522841e-06
v -3.34573231014166e-06 0.000104586491404932 -6.36396103067893e-06
v -5.14126493222138e-06 0.000108082794209158 -7.13384306333353e-06
v -3.72845410006114e-06 0.000105168945453405 -6.61509954509822e-06
v -4.08591449765592e-06 0.000105784131342197 -6.82141878042999e-06
v -4.37616417176559e-06 0.000106325426433816 -6.95317885923079e-06
v -4.90598117045208e-06 0.000107477125479438 -7.1110092749671e-06
v -4.64509458045955e-06 0.000106884622866899 -7.05106528526982e-06
v -8.29726893875853e-06 0.000113435493648556 -5.93895233727909e-07
v -5.94795327374802e-06 0.000109634221052266 -6.744483495028e-06
v -8.31874140550212e-06 0.000113224059141379 -1.18489834216858e-06
v -6.32616327438996e-06 0.00011 -6.40153561465995e-06
v -6.69146166015905e-06 0.000110366093598034 -6.00752164607838e-06
v -7.02183933639114e-06 0.000110730276664579 -5.58215624352102e-06
v -8.30413787999202e-06 0.000112975458534572 -1.78548048970697e-06
v -8.24619757672094e-06 0.000112711329911839 -2.37674475593159e-06
v -7.30952498043787e-06 0.000111071703923514 -5.14026217820444e-06
v -7.56160096794425e-06 0.000111407910185362 -4.67332640755365e-06
v -7.81681045789581e-06 0.000111784044998503 -4.08835635783467e-06
v -8.01905871769531e-06 0.000112148092372876 -3.47568647028833e-06
v -8.15248629378046e-06 0.000112435643979704 -2.93336080867228e-06
v -1.76413714579198e-06 0.00010220716044671 -4.14239928393146e-06
v -1.76413714579198e-06 0.00010220716044671 4.14239928393146e-06
v -1.76771011483083e-06 0.000101932391012678 -3.57615522280658e-06
v -1.76771011483083e-06 0.000101932391012678 3.57615522280658e-06
v -1.78548048970697e-06 0.000101695862120008 -2.975458534572e-06
v -1.78548048970697e-06 0.000101695862120008 2.975458534572e-06
v -1.7918470256305e-06 0.000101500106664064 -2.35395359224659e-06
v -1.78503638136034e-06 0.00010134930636343 -1.72601990817938e-06
v -1.78722438723056e-06 0.000101248670716421 -1.10456541683119e-06
v -1.80331003849701e-06 0.000101190332567933 -3.71258187030527e-07
v -1.80331003849701e-06 0.000101190332567933 3.71258187030527e-07
v -1.7918470256305e-06 0.000101500106664064 2.35395359224659e-06
v -1.78503638136034e-06 0.00010134930636343 1.72601990817938e-06
v -1.78722438723056e-06 0.000101248670716421 1.10456541683119e-06
v -5.90653642972344e-06 0.000108909703283084 6.70254283637433e-06
v -5.71121341648446e-06 0.000108313113389501 6.74807045567007e-06
v -2.13505819367789e-06 0.000102526772689955 4.53788497893015e-06
v -5.49833305513413e-06 0.000107703383766086 6.74491567693353e-06
v -2.52287452056213e-06 0.000102888990725033 4.90598117045208e-06
v -2.89926939011055e-06 0.000103291953689695 5.25322298235715e-06
v -3.25432616083965e-06 0.000103726667165951 5.57267049017906e-06
v -5.25322298235715e-06 0.000107100730609889 6.70804631030546e-06
v -4.98034606901903e-06 0.000106519426042644 6.63940945869289e-06
v -4.70248708244354e-06 0.00010596566484341 6.52769140537102e-06
v -4.36687451208643e-06 0.000105338267018553 6.34024073717832e-06
v -3.59792166561235e-06 0.00010417844045618 5.84503243497165e-06
v -3.9956163250559e-06 0.000104737558653336 6.11079055899179e-06
v -6.30559509376098e-06 0.000109274843145625 6.38072237682301e-06
v -8.46667998216631e-06 0.000113052102567016 0
v -6.69146166015905e-06 0.000109633906401966 6.00752164607838e-06
v -8.5157805705009e-06 0.000112850998368431 5.94381677276515e-07
v -7.04507000798765e-06 0.00011 5.6006239458254e-06
v -8.53039616664051e-06 0.000112609364936538 1.19312860502492e-06
v -7.3577068715394e-06 0.000110366076624644 5.17011967921358e-06
v -8.49989333593596e-06 0.000112353953592247 1.7918470256305e-06
v -7.63225682220221e-06 0.000110706131861551 4.71699412698923e-06
v -8.42444584005323e-06 0.000112092096532823 2.37736080252037e-06
v -8.31491579260158e-06 0.000111810697278382 2.92976973975867e-06
v -8.14355077567533e-06 0.000111449057577544 3.54722608540236e-06
v -7.91410059748879e-06 0.000111077799390514 4.14793445061942e-06
v -2.13505819367789e-06 0.000102526772689955 -4.53788497893015e-06
v -2.52287452056213e-06 0.000102888990725033 -4.90598117045208e-06
v -2.89926939011055e-06 0.000103291953689695 -5.25322298235715e-06
v -3.25432616083965e-06 0.000103726667165951 -5.57267049017906e-06
v -5.90653642972344e-06 0.000108909703283084 -6.70254283637433e-06
v -3.59792166561235e-06 0.00010417844045618 -5.84503243497165e-06
v -5.71121341648446e-06 0.000108313113389501 -6.74807045567007e-06
v -3.9956163250559e-06 0.000104737558653336 -6.11079055899179e-06
v -5.49833305513413e-06 0.000107703383766086 -6.74491567693353e-06
v -4.36687451208643e-06 0.000105338267018553 -6.34024073717832e-06
v -4.70248708244354e-06 0.00010596566484341 -6.52769140537102e-06
v -4.98034606901903e-06 0.000106519426042644 -6.63940945869289e-06
v -5.25322298235715e-06 0.000107100730609889 -6.70804631030546e-06
v -8.5157805705009e-06 0.000112850998368431 -5.94381677276515e-07
v -6.30559509376098e-06 0.000109274843145625 -6.38072237682301e-06
v -8.53039616664051e-06 0.000112609364936538 -1.19312860502492e-06
v -6.69146166015905e-06 0.000109633906401966 -6.00752164607838e-06
v -7.04507000798765e-06 0.00011 -5.6006239458254e-06
v -7.3577068715394e-06 0.000110366076624644 -5.17011967921358e-06
v -8.49989333593596e-06 0.000112353953592247 -1.7918470256305e-06
v -8.42444584005323e-06 0.000112092096532823 -2.37736080252037e-06
v -7.63225682220221e-06 0.000110706131861551 -4.71699412698923e-06
v -7.91410059748879e-06 0.000111077799390514 -4.14793445061942e-06
v -8.14355077567533e-06 0.000111449057577544 -3.54722608540236e-06
v -8.31491579260158e-06 0.000111810697278382 -2.92976973975867e-06
v -2.33902721706979e-06 0.000102235983676254 -3.90499708097425e-06
v -2.33902721706979e-06 0.000102235983676254 3.90499708097425e-06
v -2.36394502275235e-06 0.000101974322405771 -3.31666445135781e-06
v -2.36394502275235e-06 0.000101974322405771 3.31666445135781e-06
v -2.37674475593159e-06 0.000101753802423279 -2.71132991183909e-06
v -2.37674475593159e-06 0.000101753802423279 2.71132991183909e-06
v -2.37736080252037e-06 0.000101575554159947 -2.09209653282289e-06
v -2.3657900045361e-06 0.000101440491353344 -1.46213863304808e-06
v -2.38966596616188e-06 0.000101354107312667 -7.33509515478623e-07
v -2.39764231021111e-06 0.000101325248628791 0
v -2.38966596616188e-06 0.000101354107312667 7.33509515478623e-07
v -2.37736080252037e-06 0.000101575554159947 2.09209653282289e-06
v -2.3657900045361e-06 0.000101440491353344 1.46213863304808e-06
v -6.24402429804404e-06 0.00010855440167924 6.31841800298547e-06
v -6.05087469084453e-06 0.000107939899922875 6.33584273383787e-06
v -2.73421023948672e-06 0.000102573424111299 4.28603137362022e-06
v -5.82670704494002e-06 0.0001073359586668 6.32078862069036e-06
v -3.11537713310093e-06 0.00010294893471473 4.64509458045955e-06
v -3.48057395735618e-06 0.000103360590541307 4.98034606901903e-06
v -3.82792863758418e-06 0.00010380628135788 5.29006727063226e-06
v -5.57267049017906e-06 0.00010674567383916 6.27333283404939e-06
v -5.29006727063226e-06 0.000106172071362416 6.19371864212028e-06
v -4.97176290717153e-06 0.000105532027925468 6.02650803833178e-06
v -4.62037897107403e-06 0.000104921712094108 5.81920012617959e-06
v -4.23825339169291e-06 0.000104345184598352 5.57317422669453e-06
v -6.64997639637258e-06 0.000108909266845137 5.9655775171035e-06
v -8.65744522005526e-06 0.000112459398760214 0
v -7.02183933639114e-06 0.000109269723335421 5.58215624352102e-06
v -8.69978775659022e-06 0.000112225931296495 5.99101705528048e-07
v -7.3577068715394e-06 0.000109633923375356 5.17011967921358e-06
v -8.69753337662195e-06 0.00011198105324726 1.19513229145112e-06
v -7.65585727516836e-06 0.00011 4.7315800090722e-06
v -8.65069363656976e-06 0.000111726019908179 1.78503638136034e-06
v -7.9628401928564e-06 0.000110371692636684 4.17792061280075e-06
v -8.55950864665638e-06 0.000111462138633048 2.3657900045361e-06
v -8.41617400449366e-06 0.000111105202152163 2.99107728568487e-06
v -8.21684243639069e-06 0.000110740912220288 3.59646346531666e-06
v -2.73421023948672e-06 0.000102573424111299 -4.28603137362022e-06
v -3.11537713310093e-06 0.00010294893471473 -4.64509458045955e-06
v -3.48057395735618e-06 0.000103360590541307 -4.98034606901903e-06
v -3.82792863758418e-06 0.00010380628135788 -5.29006727063226e-06
v -6.24402429804404e-06 0.00010855440167924 -6.31841800298547e-06
v -4.23825339169291e-06 0.000104345184598352 -5.57317422669453e-06
v -6.05087469084453e-06 0.000107939899922875 -6.33584273383787e-06
v -4.62037897107403e-06 0.000104921712094108 -5.81920012617959e-06
v -5.82670704494002e-06 0.0001073359586668 -6.32078862069036e-06
v -4.97176290717153e-06 0.000105532027925468 -6.02650803833178e-06
v -5.29006727063226e-06 0.000106172071362416 -6.19371864212028e-06
v -5.57267049017906e-06 0.00010674567383916 -6.27333283404939e-06
v -8.69978775659022e-06 0.000112225931296495 -5.99101705528048e-07
v -6.64997639637258e-06 0.000108909266845137 -5.9655775171035e-06
v -8.69753337662195e-06 0.00011198105324726 -1.19513229145112e-06
v -7.02183933639114e-06 0.000109269723335421 -5.58215624352102e-06
v -7.3577068715394e-06 0.000109633923375356 -5.17011967921358e-06
v -7.65585727516836e-06 0.00011 -4.7315800090722e-06
v -8.65069363656976e-06 0.000111726019908179 -1.78503638136034e-06
v -8.55950864665638e-06 0.000111462138633048 -2.3657900045361e-06
v -7.9628401928564e-06 0.000110371692636684 -4.17792061280075e-06
v -8.21684243639069e-06 0.000110740912220288 -3.59646346531666e-06
v -8.41617400449366e-06 0.000111105202152163 -2.99107728568487e-06
v -2.90272203476153e-06 0.000102301967709639 -3.64890444455166e-06
v -2.90272203476153e-06 0.000102301967709639 3.64890444455166e-06
v -2.9237717610838e-06 0.000102054467615037 -3.05287959287579e-06
v -2.9237717610838e-06 0.000102054467615037 3.05287959287579e-06
v -2.93336080867228e-06 0.00010184751370622 -2.43564397970377e-06
v -2.93336080867228e-06 0.00010184751370622 2.43564397970377e-06
v -2.92976973975867e-06 0.000101685084207398 -1.81069727838179e-06
v -2.99107728568487e-06 0.000101583825995506 -1.10520215216276e-06
v -3.00726057279355e-06 0.00010152543749284 -3.71717849402778e-07
v -3.00726057279355e-06 0.00010152543749284 3.71717849402778e-07
v -2.99107728568487e-06 0.000101583825995506 1.10520215216276e-06
v -2.92976973975867e-06 0.000101685084207398 1.81069727838179e-06
v -6.55162647931319e-06 0.000108206019122624 5.90405141298515e-06
v -6.34712537513825e-06 0.000107593570118087 5.90957652422855e-06
v -3.29424578226245e-06 0.000102653907173253 4.02279317227036e-06
v -6.11021754588819e-06 0.000106987775884424 5.88147493571658e-06
v -3.67457356618442e-06 0.000103046821140769 4.37616417176559e-06
v -4.03433515658986e-06 0.000103472308594629 4.70248708244354e-06
v -4.46797207453177e-06 0.000103973491961668 4.97176290717153e-06
v -5.84503243497165e-06 0.000106402078334388 5.82155954382042e-06
v -5.57317422669453e-06 0.000105761746608307 5.65481540164765e-06
v -5.23756766921021e-06 0.000105134150180193 5.46730193436615e-06
v -4.86584981980744e-06 0.000104532698065634 5.23756766921022e-06
v -6.94656493335416e-06 0.000108563483697482 5.53910250304989e-06
v -8.80677344774668e-06 0.000111854923567176 0
v -7.30952498043787e-06 0.000108928296076486 5.14026217820444e-06
v -8.83334828531234e-06 0.000111616363290358 5.99439558215913e-07
v -7.63225682220221e-06 0.000109293868138449 4.71699412698923e-06
v -8.81483574438886e-06 0.00011136394005619 1.19930743454968e-06
v -7.9628401928564e-06 0.000109628307363316 4.17792061280075e-06
v -8.75132928357909e-06 0.000111104565416831 1.78722438723056e-06
v -8.24482824200376e-06 0.00011 3.60871268735226e-06
v -8.64589268733252e-06 0.000110733509515479 2.38966596616187e-06
v -8.47456250715969e-06 0.000110371717849403 3.00726057279355e-06
v -3.29424578226245e-06 0.000102653907173253 -4.02279317227036e-06
v -3.67457356618442e-06 0.000103046821140769 -4.37616417176559e-06
v -4.03433515658986e-06 0.000103472308594629 -4.70248708244354e-06
v -4.46797207453177e-06 0.000103973491961668 -4.97176290717153e-06
v -6.55162647931319e-06 0.000108206019122624 -5.90405141298515e-06
v -4.86584981980744e-06 0.000104532698065634 -5.23756766921022e-06
v -6.34712537513825e-06 0.000107593570118087 -5.90957652422855e-06
v -5.23756766921021e-06 0.000105134150180193 -5.46730193436615e-06
v -6.11021754588819e-06 0.000106987775884424 -5.88147493571658e-06
v -5.57317422669453e-06 0.000105761746608307 -5.65481540164765e-06
v -5.84503243497165e-06 0.000106402078334388 -5.82155954382042e-06
v -8.83334828531234e-06 0.000111616363290358 -5.99439558215913e-07
v -6.94656493335416e-06 0.000108563483697482 -5.53910250304989e-06
v -8.81483574438886e-06 0.00011136394005619 -1.19930743454968e-06
v -7.30952498043787e-06 0.000108928296076486 -5.14026217820444e-06
v -7.63225682220221e-06 0.000109293868138449 -4.71699412698923e-06
v -7.9628401928564e-06 0.000109628307363316 -4.17792061280075e-06
v -8.75132928357909e-06 0.000111104565416831 -1.78722438723056e-06
v -8.64589268733252e-06 0.000110733509515479 -2.38966596616187e-06
v -8.24482824200376e-06 0.00011 -3.60871268735226e-06
v -8.47456250715969e-06 0.000110371717849403 -3.00726057279355e-06
v -3.45252359416543e-06 0.000102404796728398 -3.37534710730389e-06
v -3.45252359416543e-06 0.000102404796728398 3.37534710730389e-06
v -3.47315530381561e-06 0.00010217247220584 -2.76893496984419e-06
v -3.47315530381561e-06 0.00010217247220584 2.76893496984419e-06
v -3.47568647028833e-06 0.000101980941282305 -2.14809237287634e-06
v -3.47568647028833e-06 0.000101980941282305 2.14809237287634e-06
v -3.54722608540236e-06 0.000101856449224325 -1.44905757754439e-06
v -3.59646346531666e-06 0.000101783157563609 -7.40912220287642e-07
v -3.60871268735226e-06 0.000101755171757996 0
v -3.59646346531666e-06 0.000101783157563609 7.40912220287642e-07
v -3.54722608540236e-06 0.000101856449224325 1.44905757754439e-06
v -6.82787070146932e-06 0.000107866223071845 5.46142634344633e-06
v -6.61314826215017e-06 0.00010725308753686 5.45167331951103e-06
v -3.84421329230598e-06 0.000102772856643014 3.74037739550916e-06
v -6.36396103067893e-06 0.000106654267689858 5.41350859506791e-06
v -4.21586865780259e-06 0.00010317858121957 4.08591449765592e-06
v -4.66173298144739e-06 0.000103659759262822 4.36687451208643e-06
v -5.07828790589194e-06 0.00010418079987382 4.62037897107403e-06
v -6.11079055899179e-06 0.000106004383674944 5.26244134666445e-06
v -5.81920012617959e-06 0.000105379621028926 5.07828790589194e-06
v -5.46730193436615e-06 0.00010476243233079 4.86584981980744e-06
v -7.21353269932477e-06 0.000108224529962525 5.08061533102066e-06
v -8.91394993761176e-06 0.000111241570179149 0
v -7.56160096794425e-06 0.000108592089814638 4.67332640755365e-06
v -8.92482862332664e-06 0.00011099346493237 6.00384437174596e-07
v -7.91410059748879e-06 0.000108922200609486 4.14793445061942e-06
v -8.88919506535624e-06 0.000110740182187514 1.19763993726532e-06
v -8.21684243639069e-06 0.000109259087779712 3.59646346531666e-06
v -8.80966743206682e-06 0.000110371258187031 1.803310038497e-06
v -8.47456250715969e-06 0.000109628282150597 3.00726057279355e-06
v -8.6747513712086e-06 0.00011 2.39764231021111e-06
v -3.84421329230598e-06 0.000102772856643014 -3.74037739550916e-06
v -4.21586865780259e-06 0.00010317858121957 -4.08591449765592e-06
v -4.66173298144739e-06 0.000103659759262822 -4.36687451208643e-06
v -5.07828790589194e-06 0.00010418079987382 -4.62037897107403e-06
v -6.82787070146932e-06 0.000107866223071845 -5.46142634344633e-06
v -5.46730193436615e-06 0.00010476243233079 -4.86584981980744e-06
v -6.61314826215017e-06 0.00010725308753686 -5.45167331951103e-06
v -5.81920012617959e-06 0.000105379621028926 -5.07828790589194e-06
v -6.36396103067893e-06 0.000106654267689858 -5.41350859506791e-06
v -6.11079055899179e-06 0.000106004383674944 -5.26244134666445e-06
v -8.92482862332664e-06 0.00011099346493237 -6.00384437174596e-07
v -7.21353269932477e-06 0.000108224529962525 -5.08061533102066e-06
v -8.88919506535624e-06 0.000110740182187514 -1.19763993726532e-06
v -7.56160096794425e-06 0.000108592089814638 -4.67332640755365e-06
v -7.91410059748879e-06 0.000108922200609486 -4.14793445061942e-06
v -8.21684243639069e-06 0.000109259087779712 -3.59646346531666e-06
v -8.80966743206682e-06 0.000110371258187031 -1.803310038497e-06
v -8.6747513712086e-06 0.00011 -2.39764231021111e-06
v -8.47456250715969e-06 0.000109628282150597 -3.00726057279355e-06
v -3.98580038768953e-06 0.000102543978563424 -3.08563439292689e-06
v -3.98580038768953e-06 0.000102543978563424 3.08563439292689e-06
v -4.00017443794562e-06 0.000102326238520813 -2.4722437635789e-06
v -4.00017443794562e-06 0.000102326238520813 2.4722437635789e-06
v -4.08835635783467e-06 0.000102183189542104 -1.78404499850298e-06
v -4.08835635783467e-06 0.000102183189542104 1.78404499850298e-06
v -4.14793445061942e-06 0.000102085899402511 -1.07779939051387e-06
v -4.17792061280075e-06 0.000102037159807144 -3.71692636684136e-07
v -4.17792061280075e-06 0.000102037159807144 3.71692636684136e-07
v -4.14793445061942e-06 0.000102085899402511 1.07779939051387e-06
v -7.07143478061642e-06 0.000107536639888035 4.99266132461136e-06
v -6.84365369040028e-06 0.00010692708459759 4.97208156565253e-06
v -4.37140992682138e-06 0.000102926910159644 3.44415089128581e-06
v -6.61509954509822e-06 0.000106271545899939 4.83105454659524e-06
v -4.83105454659524e-06 0.000103384900454902 3.72845410006114e-06
v -5.26244134666445e-06 0.000103889209441008 3.9956163250559e-06
v -5.65481540164765e-06 0.000104426825773305 4.23825339169291e-06
v -6.34024073717832e-06 0.000105633125487914 4.66173298144739e-06
v -6.02650803833178e-06 0.000105028237092828 4.46797207453177e-06
v -7.44432532923143e-06 0.000107898991725297 4.60084607677678e-06
v -8.97846171230088e-06 0.000110622274280962 0
v -7.81681045789581e-06 0.000108215955001497 4.08835635783467e-06
v -8.97225600359815e-06 0.000110371235488876 6.00671638831152e-07
v -8.14355077567533e-06 0.000108550942422456 3.54722608540236e-06
v -8.91941090442991e-06 0.00011 1.20171091279759e-06
v -8.41617400449366e-06 0.000108894797847837 2.99107728568487e-06
v -8.80966743206682e-06 0.000109628741812969 1.803310038497e-06
v -8.64589268733252e-06 0.000109266490484521 2.38966596616187e-06
v -4.37140992682138e-06 0.000102926910159644 -3.44415089128581e-06
v -4.83105454659524e-06 0.000103384900454902 -3.72845410006114e-06
v -5.26244134666445e-06 0.000103889209441008 -3.9956163250559e-06
v -5.65481540164765e-06 0.000104426825773305 -4.23825339169291e-06
v -7.07143478061642e-06 0.000107536639888035 -4.99266132461136e-06
v -6.02650803833178e-06 0.000105028237092828 -4.46797207453177e-06
v -6.84365369040028e-06 0.00010692708459759 -4.97208156565253e-06
v -6.34024073717832e-06 0.000105633125487914 -4.66173298144739e-06
v -6.61509954509822e-06 0.000106271545899939 -4.83105454659524e-06
v -8.97225600359815e-06 0.000110371235488876 -6.00671638831152e-07
v -7.44432532923143e-06 0.000107898991725297 -4.60084607677678e-06
v -8.91941090442991e-06 0.00011 -1.20171091279759e-06
v -7.81681045789581e-06 0.000108215955001497 -4.08835635783467e-06
v -8.14355077567533e-06 0.000108550942422456 -3.54722608540236e-06
v -8.41617400449366e-06 0.000108894797847837 -2.99107728568487e-06
v -8.80966743206682e-06 0.000109628741812969 -1.803310038497e-06
v -8.64589268733252e-06 0.000109266490484521 -2.38966596616187e-06
v -4.5e-06 0.000102718847050625 -2.78115294937453e-06
v -4.5e-06 0.000102718847050625 2.78115294937453e-06
v -4.60084607677678e-06 0.000102555674670769 -2.10100827470315e-06
v -4.60084607677678e-06 0.000102555674670769 2.10100827470315e-06
v -4.67332640755365e-06 0.000102438399032056 -1.40791018536208e-06
v -4.67332640755365e-06 0.000102438399032056 1.40791018536208e-06
v -4.71699412698923e-06 0.000102367743177798 -7.06131861550605e-07
v -4.7315800090722e-06 0.000102344142724832 0
v -4.71699412698923e-06 0.000102367743177798 7.06131861550605e-07
v -7.28115294937453e-06 0.000107218847050625 4.5e-06
v -7.07308984035568e-06 0.000106555849108714 4.37140992682138e-06
v -4.97208156565253e-06 0.0001031563463096 3.07291540241005e-06
v -6.82141878042999e-06 0.000105914085502344 4.21586865780259e-06
v -5.41350859506791e-06 0.000103636038969321 3.34573231014166e-06
v -5.82155954382042e-06 0.000104154967565028 3.59792166561235e-06
v -6.19371864212028e-06 0.000104709932729368 3.82792863758418e-06
v -6.52769140537102e-06 0.000105297512917556 4.03433515658986e-06
v -7.67376147918683e-06 0.000107527756236421 4.00017443794562e-06
v -9e-06 0.00011 0
v -8.01905871769531e-06 0.000107851907627124 3.47568647028833e-06
v -8.97225600359815e-06 0.000109628764511124 6.00671638831152e-07
v -8.31491579260158e-06 0.000108189302721618 2.92976973975867e-06
v -8.88919506535624e-06 0.000109259817812486 1.19763993726532e-06
v -8.55950864665638e-06 0.000108537861366952 2.3657900045361e-06
v -8.75132928357909e-06 0.000108895434583169 1.78722438723056e-06
v -4.97208156565253e-06 0.0001031563463096 -3.07291540241005e-06
v -5.41350859506791e-06 0.000103636038969321 -3.34573231014166e-06
v -5.82155954382042e-06 0.000104154967565028 -3.59792166561235e-06
v -6.19371864212028e-06 0.000104709932729368 -3.82792863758418e-06
v -7.28115294937453e-06 0.000107218847050625 -4.5e-06
v -6.52769140537102e-06 0.000105297512917556 -4.03433515658986e-06
v -7.07308984035568e-06 0.000106555849108714 -4.37140992682138e-06
v -6.82141878042999e-06 0.000105914085502344 -4.21586865780259e-06
v -8.97225600359815e-06 0.000109628764511124 -6.00671638831152e-07
v -7.67376147918683e-06 0.000107527756236421 -4.00017443794562e-06
v -8.88919506535624e-06 0.000109259817812486 -1.19763993726532e-06
v -8.01905871769531e-06 0.000107851907627124 -3.47568647028833e-06
v -8.31491579260158e-06 0.000108189302721618 -2.92976973975867e-06
v -8.55950864665638e-06 0.000108537861366952 -2.3657900045361e-06
v -8.75132928357909e-06 0.000108895434583169 -1.78722438723056e-06
v -4.99266132461136e-06 0.000102928565219384 -2.46336011196464e-06
v -4.99266132461136e-06 0.000102928565219384 2.46336011196464e-06
v -5.08061533102066e-06 0.000102786467300675 -1.77547003747464e-06
v -5.08061533102066e-06 0.000102786467300675 1.77547003747464e-06
v -5.14026217820444e-06 0.000102690475019562 -1.0717039235142e-06
v -5.14026217820444e-06 0.000102690475019562 1.0717039235142e-06
v -5.17011967921358e-06 0.000102642293128461 -3.66076624643507e-07
v -5.17011967921358e-06 0.000102642293128461 3.66076624643507e-07
v -7.45602143657599e-06 0.000106914365607073 3.98580038768953e-06
v -7.22714335698567e-06 0.000106259622604491 3.84421329230598e-06
v -5.45167331951103e-06 0.00010338685173785 2.74691246313961e-06
v -6.95317885923079e-06 0.000105623835828234 3.67457356618442e-06
v -5.88147493571658e-06 0.000103889782454112 3.01222411557602e-06
v -6.27333283404939e-06 0.000104427329509821 3.25432616083965e-06
v -6.63940945869289e-06 0.000105019653930981 3.48057395735618e-06
v -7.82752779416027e-06 0.000107231065030156 3.47315530381561e-06
v -8.97846171230088e-06 0.000109377725719038 0
v -8.15248629378046e-06 0.000107564356020296 2.93336080867228e-06
v -8.92482862332664e-06 0.00010900653506763 6.00384437174596e-07
v -8.42444584005323e-06 0.000107907903467177 2.37736080252037e-06
v -8.81483574438886e-06 0.00010863605994381 1.19930743454968e-06
v -8.65069363656976e-06 0.000108273980091821 1.78503638136034e-06
v -5.45167331951103e-06 0.00010338685173785 -2.74691246313961e-06
v -5.88147493571658e-06 0.000103889782454112 -3.01222411557602e-06
v -6.27333283404939e-06 0.000104427329509821 -3.25432616083965e-06
v -6.63940945869289e-06 0.000105019653930981 -3.48057395735618e-06
v -7.45602143657599e-06 0.000106914365607073 -3.98580038768953e-06
v -6.95317885923079e-06 0.000105623835828234 -3.67457356618442e-06
v -7.22714335698567e-06 0.000106259622604491 -3.84421329230598e-06
v -8.92482862332664e-06 0.00010900653506763 -6.00384437174596e-07
v -7.82752779416027e-06 0.000107231065030156 -3.47315530381561e-06
v -8.81483574438886e-06 0.00010863605994381 -1.19930743454968e-06
v -8.15248629378046e-06 0.000107564356020296 -2.93336080867228e-06
v -8.42444584005323e-06 0.000107907903467177 -2.37736080252037e-06
v -8.65069363656976e-06 0.000108273980091821 -1.78503638136034e-06
v -5.46142634344633e-06 0.000103172129298531 -2.13377692815518e-06
v -5.46142634344633e-06 0.000103172129298531 2.13377692815518e-06
v -5.53910250304989e-06 0.000103053435066646 -1.43651630251827e-06
v -5.53910250304989e-06 0.000103053435066646 1.43651630251827e-06
v -5.58215624352102e-06 0.000102978160663609 -7.30276664579457e-07
v -5.58215624352102e-06 0.000102978160663609 7.30276664579457e-07
v -5.6006239458254e-06 0.000102954929992012 0
v -7.59520327160151e-06 0.000106624652892696 3.45252359416543e-06
v -7.34609282674681e-06 0.00010597720682773 3.29424578226245e-06
v -5.90957652422855e-06 0.000103652874624862 2.40642988191284e-06
v -7.05106528526982e-06 0.00010535490541954 3.11537713310093e-06
v -6.32078862069036e-06 0.00010417329295506 2.66404133319992e-06
v -6.70804631030546e-06 0.000104746777017643 2.89926939011055e-06
v -7.94553238496273e-06 0.000106947120407124 2.9237717610838e-06
v -8.91394993761176e-06 0.000108758429820851 0
v -8.24619757672094e-06 0.000107288670088161 2.37674475593159e-06
v -8.83334828531234e-06 0.000108383636709642 5.99439558215913e-07
v -8.49989333593596e-06 0.000107646046407753 1.7918470256305e-06
v -8.69753337662195e-06 0.00010801894675274 1.19513229145112e-06
v -5.90957652422855e-06 0.000103652874624862 -2.40642988191284e-06
v -6.32078862069036e-06 0.00010417329295506 -2.66404133319992e-06
v -6.70804631030546e-06 0.000104746777017643 -2.89926939011055e-06
v -7.05106528526982e-06 0.00010535490541954 -3.11537713310093e-06
v -7.59520327160151e-06 0.000106624652892696 -3.45252359416543e-06
v -7.34609282674681e-06 0.00010597720682773 -3.29424578226245e-06
v -8.83334828531234e-06 0.000108383636709642 -5.99439558215913e-07
v -7.94553238496273e-06 0.000106947120407124 -2.9237717610838e-06
v -8.69753337662195e-06 0.00010801894675274 -1.19513229145112e-06
v -8.24619757672094e-06 0.000107288670088161 -2.37674475593159e-06
v -8.49989333593596e-06 0.000107646046407753 -1.7918470256305e-06
v -5.90405141298515e-06 0.000103448373520687 -1.79398087737588e-06
v -5.90405141298515e-06 0.000103448373520687 1.79398087737588e-06
v -5.9655775171035e-06 0.000103350023603627 -1.09073315486273e-06
v -5.9655775171035e-06 0.000103350023603627 1.09073315486273e-06
v -6.00752164607838e-06 0.000103308538339841 -3.66093598033565e-07
v -6.00752164607838e-06 0.000103308538339841 3.66093598033565e-07
v -7.69803229036103e-06 0.000106351095555448 2.90272203476153e-06
v -7.4265758887006e-06 0.00010571396862638 2.73421023948672e-06
v -6.33584273383787e-06 0.000103949125309155 2.06010007712515e-06
v -7.1110092749671e-06 0.000105094018829548 2.52287452056213e-06
v -6.74491567693353e-06 0.000104501666944866 2.29661623391364e-06
v -8.02567759422865e-06 0.000106683335548642 2.36394502275235e-06
v -8.80677344774668e-06 0.000108145076432824 0
v -8.30413787999202e-06 0.000107024541465428 1.78548048970697e-06
v -8.69978775659022e-06 0.000107774068703505 5.99101705528048e-07
v -8.53039616664051e-06 0.000107390635063462 1.19312860502492e-06
v -6.33584273383787e-06 0.000103949125309155 -2.06010007712515e-06
v -6.74491567693353e-06 0.000104501666944866 -2.29661623391364e-06
v -7.1110092749671e-06 0.000105094018829548 -2.52287452056213e-06
v -7.4265758887006e-06 0.00010571396862638 -2.73421023948672e-06
v -7.69803229036103e-06 0.000106351095555448 -2.90272203476153e-06
v -8.69978775659022e-06 0.000107774068703505 -5.99101705528048e-07
v -8.02567759422865e-06 0.000106683335548642 -2.36394502275235e-06
v -8.53039616664051e-06 0.000107390635063462 -1.19312860502492e-06
v -8.30413787999202e-06 0.000107024541465428 -1.78548048970697e-06
v -6.31841800298547e-06 0.000103755975701956 -1.44559832076021e-06
v -6.31841800298547e-06 0.000103755975701956 1.44559832076021e-06
v -6.38072237682301e-06 0.000103694404906239 -7.25156854375376e-07
v -6.38072237682301e-06 0.000103694404906239 7.25156854375376e-07
v -6.40153561465995e-06 0.00010367383672561 0
v -7.76401632374568e-06 0.000106095002919026 2.33902721706979e-06
v -7.47322731004544e-06 0.00010546211502107 2.13505819367789e-06
v -6.74807045567007e-06 0.000104288786583516 1.68688661049895e-06
v -7.13384306333353e-06 0.000104858735067779 1.91720579084217e-06
v -8.06760898732196e-06 0.000106423844777193 1.76771011483083e-06
v -8.65744522005526e-06 0.000107540601239786 0
v -8.31874140550212e-06 0.000106775940858621 1.18489834216858e-06
v -8.5157805705009e-06 0.000107149001631569 5.94381677276515e-07
v -6.74807045567007e-06 0.000104288786583516 -1.68688661049895e-06
v -7.13384306333353e-06 0.000104858735067779 -1.91720579084217e-06
v -7.47322731004544e-06 0.00010546211502107 -2.13505819367789e-06
v -7.76401632374568e-06 0.000106095002919026 -2.33902721706979e-06
v -8.5157805705009e-06 0.000107149001631569 -5.94381677276515e-07
v -8.06760898732196e-06 0.000106423844777193 -1.76771011483083e-06
v -8.31874140550212e-06 0.000106775940858621 -1.18489834216858e-06
v -6.70254283637433e-06 0.000104093463570277 -1.09029671691567e-06
v -6.70254283637433e-06 0.000104093463570277 1.09029671691567e-06
v -6.744483495028e-06 0.000104052046726252 -3.65778947733646e-07
v -6.744483495028e-06 0.000104052046726252 3.65778947733646e-07
v -7.79283955329e-06 0.000105857600716069 1.76413714579198e-06
v -7.47730988296206e-06 0.000105237784729782 1.55278544373053e-06
v -7.11153093522841e-06 0.00010464594195998 1.32672162166197e-06
v -8.07120511668997e-06 0.00010619872740371 1.18573800353012e-06
v -8.46667998216631e-06 0.000106947897432984 0
v -8.29726893875853e-06 0.000106564506351444 5.93895233727909e-07
v -7.11153093522841e-06 0.00010464594195998 -1.32672162166197e-06
v -7.47730988296206e-06 0.000105237784729782 -1.55278544373053e-06
v -7.79283955329e-06 0.000105857600716069 -1.76413714579198e-06
v -8.29726893875853e-06 0.000106564506351444 -5.93895233727909e-07
v -8.07120511668997e-06 0.00010619872740371 -1.18573800353012e-06
v -7.05458738177974e-06 0.000104459221812137 -7.29776640989732e-07
v -7.05458738177974e-06 0.000104459221812137 7.29776640989732e-07
v -7.07789428701723e-06 0.000104440916221012 0
v -7.78436402276947e-06 0.000105640025221454 1.18080340931712e-06
v -7.44398812344773e-06 0.000105033268491428 9.58446106846886e-07
v -8.03634039386411e-06 0.000105991714598275 5.92352270416389e-07
v -8.23539079109686e-06 0.000106369801862444 0
v -7.44398812344773e-06 0.000105033268491428 -9.58446106846886e-07
v -7.78436402276947e-06 0.000105640025221454 -1.18080340931712e-06
v -8.03634039386411e-06 0.000105991714598275 -5.92352270416389e-07
v -7.37286665326797e-06 0.000104851499803928 -3.65763645230516e-07
v -7.37286665326797e-06 0.000104851499803928 3.65763645230516e-07
v -7.73863029849849e-06 0.00010544331781376 5.91818009832033e-07
v -7.96468466310001e-06 0.00010580908145899 0
v -7.73863029849849e-06 0.00010544331781376 -5.91818009832033e-07
v -7.65585727516836e-06 0.000105268419990928 0
v 2.92558572751684e-05 0.000114731580009072 -2.7e-06
v 2.93386302984985e-05 0.00011455668218624 -2.10818199016797e-06
v 2.95646846631e-05 0.00011419091854101 -2.7e-06
v 2.93386302984985e-05 0.00011455668218624 -3.29181800983203e-06
v 2.8972866653268e-05 0.000115148500196072 -2.33423635476948e-06
v 2.8972866653268e-05 0.000115148500196072 -3.06576364523052e-06
v 2.96363403938641e-05 0.000114008285401725 -2.10764772958361e-06
v 2.93843640227695e-05 0.000114359974778546 -1.51919659068288e-06
v 2.90439881234477e-05 0.000114966731508572 -1.74155389315311e-06
v 2.98353907910969e-05 0.000113630198137556 -2.7e-06
v 2.96363403938641e-05 0.000114008285401725 -3.29235227041639e-06
v 2.93843640227695e-05 0.000114359974778546 -3.88080340931712e-06
v 2.90439881234477e-05 0.000114966731508572 -3.65844610684689e-06
v 2.86545873817797e-05 0.000115540778187863 -1.97022335901027e-06
v 2.86778942870172e-05 0.000115559083778988 -2.7e-06
v 2.86545873817797e-05 0.000115540778187863 -3.42977664098973e-06
v 2.98972689387585e-05 0.000113435493648556 -2.10610476627209e-06
v 2.967120511669e-05 0.00011380127259629 -1.51426199646988e-06
v 2.939283955329e-05 0.000114142399283931 -9.35862854208018e-07
v 2.90773098829621e-05 0.000114762215270218 -1.14721455626947e-06
v 2.87115309352284e-05 0.00011535405804002 -1.37327837833803e-06
v 3.00666799821663e-05 0.000113052102567016 -2.7e-06
v 2.98972689387585e-05 0.000113435493648556 -3.29389523372791e-06
v 2.967120511669e-05 0.00011380127259629 -3.88573800353012e-06
v 2.939283955329e-05 0.000114142399283931 -4.46413714579198e-06
v 2.90773098829621e-05 0.000114762215270218 -4.25278544373053e-06
v 2.87115309352284e-05 0.00011535405804002 -4.02672162166197e-06
v 2.83025428363743e-05 0.000115906536429723 -1.60970328308433e-06
v 2.8344483495028e-05 0.000115947953273748 -2.33422105226635e-06
v 2.8344483495028e-05 0.000115947953273748 -3.06577894773365e-06
v 2.83025428363743e-05 0.000115906536429723 -3.79029671691567e-06
v 3.01157805705009e-05 0.000112850998368431 -2.10561832272349e-06
v 2.99187414055021e-05 0.000113224059141379 -1.51510165783142e-06
v 2.9667608987322e-05 0.000113576155222807 -9.32289885169169e-07
v 2.93640163237457e-05 0.000113904997080974 -3.6097278293021e-07
v 2.90732273100454e-05 0.00011453788497893 -5.64941806322112e-07
v 2.87338430633335e-05 0.000115141264932221 -7.82794209157832e-07
v 2.83480704556701e-05 0.000115711213416484 -1.01311338950105e-06
v 3.02574452200553e-05 0.000112459398760214 -2.7e-06
v 3.01157805705009e-05 0.000112850998368431 -3.29438167727651e-06
v 2.99187414055021e-05 0.000113224059141379 -3.88489834216858e-06
v 2.9667608987322e-05 0.000113576155222807 -4.46771011483083e-06
v 2.93640163237457e-05 0.000113904997080974 -5.03902721706979e-06
v 2.90732273100454e-05 0.00011453788497893 -4.83505819367789e-06
v 2.87338430633335e-05 0.000115141264932221 -4.61720579084217e-06
v 2.83480704556701e-05 0.000115711213416484 -4.38688661049895e-06
v 2.79184180029855e-05 0.000116244024298044 -1.25440167923979e-06
v 2.7980722376823e-05 0.000116305595093761 -1.97484314562462e-06
v 2.80015356146599e-05 0.00011632616327439 -2.7e-06
v 2.7980722376823e-05 0.000116305595093761 -3.42515685437538e-06
v 2.79184180029855e-05 0.000116244024298044 -4.14559832076021e-06
v 3.02997877565902e-05 0.000112225931296495 -2.10089829447195e-06
v 3.01303961666405e-05 0.000112609364936538 -1.50687139497508e-06
v 2.9904137879992e-05 0.000112975458534572 -9.14519510293026e-07
v 2.96256775942287e-05 0.000113316664451358 -3.36054977247646e-07
v 2.9298032290361e-05 0.000113648904444552 2.02722034761528e-07
v 2.90265758887006e-05 0.00011428603137362 3.42102394867183e-08
v 2.87110092749671e-05 0.000114905981170452 -1.77125479437873e-07
v 2.83449156769335e-05 0.000115498333055134 -4.03383766086358e-07
v 2.79358427338379e-05 0.000116050874690845 -6.39899922874854e-07
v 3.04067734477467e-05 0.000111854923567176 -2.7e-06
v 3.02997877565902e-05 0.000112225931296495 -3.29910170552805e-06
v 3.01303961666405e-05 0.000112609364936538 -3.89312860502492e-06
v 2.9904137879992e-05 0.000112975458534572 -4.48548048970697e-06
v 2.96256775942287e-05 0.000113316664451358 -5.06394502275235e-06
v 2.9298032290361e-05 0.000113648904444552 -5.60272203476153e-06
v 2.90265758887006e-05 0.00011428603137362 -5.43421023948672e-06
v 2.87110092749671e-05 0.000114905981170452 -5.22287452056213e-06
v 2.83449156769335e-05 0.000115498333055134 -4.99661623391364e-06
v 2.79358427338379e-05 0.000116050874690845 -4.76010007712515e-06
v 2.75040514129851e-05 0.000116551626479313 -9.06019122624122e-07
v 2.75655775171035e-05 0.000116649976396373 -1.60926684513727e-06
v 2.76075216460784e-05 0.000116691461660159 -2.33390640196644e-06
v 2.76075216460784e-05 0.000116691461660159 -3.06609359803356e-06
v 2.75655775171035e-05 0.000116649976396373 -3.79073315486273e-06
v 2.75040514129851e-05 0.000116551626479313 -4.49398087737588e-06
v 3.04333482853123e-05 0.000111616363290358 -2.10056044178409e-06
v 3.0297533376622e-05 0.00011198105324726 -1.50486770854888e-06
v 3.0099893335936e-05 0.000112353953592247 -9.081529743695e-07
v 2.98461975767209e-05 0.000112711329911839 -3.2325524406841e-07
v 2.95455323849627e-05 0.000113052879592876 2.23771761083797e-07
v 2.91952032716015e-05 0.000113375347107304 7.5252359416543e-07
v 2.89460928267468e-05 0.00011402279317227 5.94245782262454e-07
v 2.86510652852698e-05 0.00011464509458046 4.15377133100929e-07
v 2.83080463103055e-05 0.000115253222982357 1.99269390110554e-07
v 2.79207886206904e-05 0.00011582670704494 -3.59586668000818e-08
v 2.75095765242285e-05 0.000116347125375138 -2.93570118087163e-07
v 3.05139499376118e-05 0.000111241570179149 -2.7e-06
v 3.04333482853123e-05 0.000111616363290358 -3.29943955821591e-06
v 3.0297533376622e-05 0.00011198105324726 -3.89513229145112e-06
v 3.0099893335936e-05 0.000112353953592247 -4.4918470256305e-06
v 2.98461975767209e-05 0.000112711329911839 -5.07674475593159e-06
v 2.95455323849627e-05 0.000113052879592876 -5.6237717610838e-06
v 2.91952032716015e-05 0.000113375347107304 -6.15252359416543e-06
v 2.89460928267468e-05 0.00011402279317227 -5.99424578226245e-06
v 2.86510652852698e-05 0.00011464509458046 -5.81537713310093e-06
v 2.83080463103055e-05 0.000115253222982357 -5.59926939011055e-06
v 2.79207886206904e-05 0.00011582670704494 -5.36404133319992e-06
v 2.75095765242285e-05 0.000116347125375138 -5.10642988191284e-06
v 2.70614263434463e-05 0.000116827870701469 -5.66223071844816e-07
v 2.71391025030499e-05 0.000116946564933354 -1.26348369748173e-06
v 2.7182156243521e-05 0.000117021839336391 -1.96972333542054e-06
v 2.72006239458254e-05 0.000117045070007988 -2.7e-06
v 2.7182156243521e-05 0.000117021839336391 -3.43027666457946e-06
v 2.71391025030499e-05 0.000116946564933354 -4.13651630251827e-06
v 2.70614263434463e-05 0.000116827870701469 -4.83377692815518e-06
v 3.05248286233266e-05 0.00011099346493237 -2.0996155628254e-06
v 3.04148357443889e-05 0.00011136394005619 -1.50069256545032e-06
v 3.02506936365698e-05 0.000111726019908179 -9.14963618639663e-07
v 3.00244458400532e-05 0.000112092096532823 -3.22639197479631e-07
v 2.97524862937805e-05 0.000112435643979704 2.33360808672275e-07
v 2.94275277941603e-05 0.000112768934969844 7.73155303815607e-07
v 2.9056021436576e-05 0.000113085634392927 1.28580038768953e-06
v 2.88271433569857e-05 0.000113740377395509 1.14421329230598e-06
v 2.85531788592308e-05 0.000114376164171766 9.74573566184416e-07
v 2.82394094586929e-05 0.000114980346069019 7.80573957356177e-07
v 2.78733328340494e-05 0.000115572670490179 5.54326160839653e-07
v 2.74814749357166e-05 0.000116110217545888 3.1222411557602e-07
v 2.7051673319511e-05 0.00011661314826215 4.69124631396083e-08
v 3.05784617123009e-05 0.000110622274280962 -2.7e-06
v 3.05248286233266e-05 0.00011099346493237 -3.3003844371746e-06
v 3.04148357443889e-05 0.00011136394005619 -3.89930743454968e-06
v 3.02506936365698e-05 0.000111726019908179 -4.48503638136034e-06
v 3.00244458400532e-05 0.000112092096532823 -5.07736080252037e-06
v 2.97524862937805e-05 0.000112435643979704 -5.63336080867228e-06
v 2.94275277941603e-05 0.000112768934969844 -6.17315530381561e-06
v 2.9056021436576e-05 0.000113085634392927 -6.68580038768953e-06
v 2.88271433569857e-05 0.000113740377395509 -6.54421329230598e-06
v 2.65926613246114e-05 0.000117071434780616 -2.36639888035364e-07
v 2.85531788592308e-05 0.000114376164171766 -6.37457356618442e-06
v 2.82394094586929e-05 0.000114980346069019 -6.18057395735618e-06
v 2.78733328340494e-05 0.000115572670490179 -5.95432616083965e-06
v 2.74814749357166e-05 0.000116110217545888 -5.71222411557602e-06
v 2.7051673319511e-05 0.00011661314826215 -5.44691246313961e-06
v 2.66806153310207e-05 0.000117213532699325 -9.24529962525364e-07
v 2.67402621782044e-05 0.000117309524980438 -1.6282960764858e-06
v 2.67701196792136e-05 0.000117357706871539 -2.33392337535649e-06
v 2.67701196792136e-05 0.000117357706871539 -3.06607662464351e-06
v 2.67402621782044e-05 0.000117309524980438 -3.7717039235142e-06
v 2.66806153310207e-05 0.000117213532699325 -4.47547003747464e-06
v 2.65926613246114e-05 0.000117071434780616 -5.16336011196464e-06
v 3.05722560035982e-05 0.000110371235488876 -2.09932836116885e-06
v 3.04891950653562e-05 0.000110740182187514 -1.50236006273468e-06
v 3.03513292835791e-05 0.000111104565416831 -9.12775612769442e-07
v 3.01595086466564e-05 0.000111462138633048 -3.34209995463899e-07
v 2.99149157926016e-05 0.000111810697278382 2.29769739758672e-07
v 2.96190587176953e-05 0.000112148092372876 7.75686470288329e-07
v 2.92737614791868e-05 0.000112472243763579 1.30017443794562e-06
v 2.88811529493745e-05 0.000112781152949375 1.8e-06
v 2.86730898403557e-05 0.000113444150891286 1.67140992682138e-06
v 2.842141878043e-05 0.000114085914497656 1.51586865780259e-06
v 2.8127691405371e-05 0.000114702487082444 1.33433515658986e-06
v 2.77937186421203e-05 0.000115290067270632 1.12792863758418e-06
v 2.74215595438204e-05 0.000115845032434972 8.97921665612351e-07
v 2.70135085950679e-05 0.000116363961030679 6.4573231014166e-07
v 2.65720815656525e-05 0.0001168436536904 3.72915402410055e-07
v 3.06e-05 0.00011 -2.7e-06
v 3.05722560035982e-05 0.000110371235488876 -3.30067163883115e-06
v 3.04891950653562e-05 0.000110740182187514 -3.89763993726532e-06
v 3.03513292835791e-05 0.000111104565416831 -4.48722438723056e-06
v 3.01595086466564e-05 0.000111462138633048 -5.0657900045361e-06
v 2.99149157926016e-05 0.000111810697278382 -5.62976973975867e-06
v 2.96190587176953e-05 0.000112148092372876 -6.17568647028833e-06
v 2.92737614791868e-05 0.000112472243763579 -6.70017443794562e-06
v 2.88811529493745e-05 0.000112781152949375 -7.2e-06
v 2.86730898403557e-05 0.000113444150891286 -7.07140992682138e-06
v 2.842141878043e-05 0.000114085914497656 -6.91586865780259e-06
v 2.61e-05 0.000117281152949375 8.11529493745271e-08
v 2.62008460767768e-05 0.000117444325329231 -5.98991725296851e-07
v 2.8127691405371e-05 0.000114702487082444 -6.73433515658986e-06
v 2.77937186421203e-05 0.000115290067270632 -6.52792863758418e-06
v 2.74215595438204e-05 0.000115845032434972 -6.29792166561235e-06
v 2.70135085950679e-05 0.000116363961030679 -6.04573231014166e-06
v 2.65720815656525e-05 0.0001168436536904 -5.77291540241005e-06
v 2.62733264075537e-05 0.000117561600967944 -1.29208981463792e-06
v 2.63169941269892e-05 0.000117632256822202 -1.9938681384494e-06
v 2.63315800090722e-05 0.000117655857275168 -2.7e-06
v 2.63169941269892e-05 0.000117632256822202 -3.4061318615506e-06
v 2.62733264075537e-05 0.000117561600967944 -4.10791018536208e-06
v 2.62008460767768e-05 0.000117444325329231 -4.80100827470315e-06
v 2.61e-05 0.000117281152949375 -5.48115294937453e-06
v 3.05722560035982e-05 0.000109628764511124 -2.09932836116885e-06
v 3.05194109044299e-05 0.00011 -1.49828908720241e-06
v 3.04096674320668e-05 0.000110371258187031 -8.96689961502995e-07
v 3.02458926873325e-05 0.000110733509515479 -3.10334033838125e-07
v 3.00161740044937e-05 0.000111105202152163 2.91077285684874e-07
v 2.97435507756753e-05 0.000111449057577544 8.47226085402364e-07
v 2.94168104578958e-05 0.000111784044998503 1.38835635783467e-06
v 2.90443253292314e-05 0.000112101008274703 1.90084607677678e-06
v 2.86714347806164e-05 0.000112463360111965 2.29266132461136e-06
v 2.84436536904003e-05 0.00011307291540241 2.27208156565253e-06
v 2.82150995450982e-05 0.000113728454100061 2.13105454659524e-06
v 2.79402407371783e-05 0.000114366874512086 1.96173298144739e-06
v 2.76265080383318e-05 0.000114971762907172 1.76797207453177e-06
v 2.72548154016476e-05 0.000115573174226695 1.53825339169291e-06
v 2.68624413466645e-05 0.000116110790558992 1.2956163250559e-06
v 2.64310545465952e-05 0.000116615099545098 1.02845410006114e-06
v 2.59714099268214e-05 0.000117073089840356 7.44150891285808e-07
v 3.05784617123009e-05 0.000109377725719038 -2.7e-06
v 3.05722560035982e-05 0.000109628764511124 -3.30067163883115e-06
v 3.05194109044299e-05 0.00011 -3.90171091279759e-06
v 3.04096674320668e-05 0.000110371258187031 -4.503310038497e-06
v 3.02458926873325e-05 0.000110733509515479 -5.08966596616187e-06
v 3.00161740044937e-05 0.000111105202152163 -5.69107728568487e-06
v 2.97435507756753e-05 0.000111449057577544 -6.24722608540236e-06
v 2.94168104578958e-05 0.000111784044998503 -6.78835635783467e-06
v 2.90443253292314e-05 0.000112101008274703 -7.30084607677678e-06
v 2.86714347806164e-05 0.000112463360111965 -7.69266132461136e-06
v 2.84436536904003e-05 0.00011307291540241 -7.67208156565253e-06
v 2.55858003876895e-05 0.000117456021436576 3.85634392926891e-07
v 2.82150995450982e-05 0.000113728454100061 -7.53105454659524e-06
v 2.79402407371783e-05 0.000114366874512086 -7.36173298144739e-06
v 2.56001744379456e-05 0.000117673761479187 -2.27756236421097e-07
v 2.56883563578347e-05 0.000117816810457896 -9.15955001497017e-07
v 2.76265080383318e-05 0.000114971762907172 -7.16797207453177e-06
v 2.72548154016476e-05 0.000115573174226695 -6.93825339169291e-06
v 2.68624413466645e-05 0.000116110790558992 -6.6956163250559e-06
v 2.64310545465952e-05 0.000116615099545098 -6.42845410006114e-06
v 2.59714099268214e-05 0.000117073089840356 -6.14415089128581e-06
v 2.57479344506194e-05 0.000117914100597489 -1.62220060948613e-06
v 2.57779206128008e-05 0.000117962840192856 -2.32830736331586e-06
v 2.57779206128008e-05 0.000117962840192856 -3.07169263668414e-06
v 2.57479344506194e-05 0.000117914100597489 -3.77779939051387e-06
v 2.56883563578347e-05 0.000117816810457896 -4.48404499850298e-06
v 2.56001744379456e-05 0.000117673761479187 -5.1722437635789e-06
v 2.55858003876895e-05 0.000117456021436576 -5.78563439292689e-06
v 3.05248286233266e-05 0.00010900653506763 -2.0996155628254e-06
v 3.04891950653562e-05 0.000109259817812486 -1.50236006273468e-06
v 3.04096674320668e-05 0.000109628741812969 -8.96689961502995e-07
v 3.02747513712086e-05 0.00011 -3.02357689788893e-07
v 3.00745625071597e-05 0.000110371717849403 3.07260572793548e-07
v 2.98168424363907e-05 0.000110740912220288 8.96463465316661e-07
v 2.95141005974888e-05 0.000111077799390514 1.44793445061942e-06
v 2.91616009679442e-05 0.000111407910185362 1.97332640755365e-06
v 2.88135326993248e-05 0.000111775470037475 2.38061533102066e-06
v 2.84278707014693e-05 0.000112133776928155 2.76142634344633e-06
v 2.82131482621502e-05 0.00011274691246314 2.75167331951103e-06
v 2.79639610306789e-05 0.000113345732310142 2.71350859506791e-06
v 2.77107905589918e-05 0.000113995616325056 2.56244134666445e-06
v 2.74192001261796e-05 0.000114620378971074 2.37828790589194e-06
v 2.70673019343661e-05 0.00011523756766921 2.16584981980744e-06
v 2.66782879058919e-05 0.00011581920012618 1.92037897107403e-06
v 2.62617329814474e-05 0.000116340240737178 1.66687451208643e-06
v 2.58158686578026e-05 0.00011682141878043 1.38591449765592e-06
v 2.5444213292306e-05 0.000117227143356986 1.04037739550916e-06
v 3.05139499376118e-05 0.000108758429820851 -2.7e-06
v 3.05248286233266e-05 0.00010900653506763 -3.3003844371746e-06
v 3.04891950653562e-05 0.000109259817812486 -3.89763993726532e-06
v 3.04096674320668e-05 0.000109628741812969 -4.503310038497e-06
v 3.02747513712086e-05 0.00011 -5.09764231021111e-06
v 3.00745625071597e-05 0.000110371717849403 -5.70726057279355e-06
v 2.98168424363907e-05 0.000110740912220288 -6.29646346531666e-06
v 2.95141005974888e-05 0.000111077799390514 -6.84793445061942e-06
v 2.91616009679442e-05 0.000111407910185362 -7.37332640755365e-06
v 2.88135326993248e-05 0.000111775470037475 -7.78061533102066e-06
v 2.84278707014693e-05 0.000112133776928155 -8.16142634344633e-06
v 2.82131482621502e-05 0.00011274691246314 -8.15167331951103e-06
v 2.79639610306789e-05 0.000113345732310142 -8.11350859506791e-06
v 2.50525235941654e-05 0.000117595203271602 6.75347107303887e-07
v 2.50731553038156e-05 0.00011782752779416 6.89349698441886e-08
v 2.77107905589918e-05 0.000113995616325056 -7.96244134666445e-06
v 2.74192001261796e-05 0.000114620378971074 -7.77828790589194e-06
v 2.50756864702883e-05 0.000118019058717695 -5.51907627123661e-07
v 2.51472260854024e-05 0.000118143550775675 -1.25094242245561e-06
v 2.70673019343661e-05 0.00011523756766921 -7.56584981980744e-06
v 2.66782879058919e-05 0.00011581920012618 -7.32037897107403e-06
v 2.62617329814474e-05 0.000116340240737178 -7.06687451208643e-06
v 2.58158686578026e-05 0.00011682141878043 -6.78591449765592e-06
v 2.5444213292306e-05 0.000117227143356986 -6.44037739550916e-06
v 2.51964634653167e-05 0.000118216842436391 -1.95908777971236e-06
v 2.52087126873523e-05 0.000118244828242004 -2.7e-06
v 2.51964634653167e-05 0.000118216842436391 -3.44091222028764e-06
v 2.51472260854024e-05 0.000118143550775675 -4.1490575775444e-06
v 2.50756864702883e-05 0.000118019058717695 -4.84809237287634e-06
v 2.50731553038156e-05 0.00011782752779416 -5.46893496984419e-06
v 2.50525235941654e-05 0.000117595203271602 -6.07534710730389e-06
v 3.04333482853123e-05 0.000108383636709642 -2.10056044178409e-06
v 3.04148357443889e-05 0.00010863605994381 -1.50069256545032e-06
v 3.03513292835791e-05 0.000108895434583169 -9.12775612769442e-07
v 3.02458926873325e-05 0.000109266490484521 -3.10334033838125e-07
v 3.00745625071597e-05 0.000109628282150597 3.07260572793548e-07
v 2.98448282420038e-05 0.00011 9.08712687352257e-07
v 2.95628401928564e-05 0.000110371692636684 1.47792061280075e-06
v 2.92322568222022e-05 0.000110706131861551 2.01699412698923e-06
v 2.89095249804379e-05 0.000111071703923514 2.44026217820444e-06
v 2.85465649333542e-05 0.000111436516302518 2.83910250304989e-06
v 2.81516264793132e-05 0.000111793980877376 3.20405141298515e-06
v 2.79471253751382e-05 0.000112406429881913 3.20957652422855e-06
v 2.77102175458882e-05 0.000113012224115576 3.18147493571658e-06
v 2.74450324349717e-05 0.000113597921665612 3.12155954382042e-06
v 2.71731742266945e-05 0.000114238253391693 2.95481540164765e-06
v 2.68375676692102e-05 0.000114865849819807 2.76730193436615e-06
v 2.64658498198074e-05 0.000115467301934366 2.53756766921022e-06
v 2.60679720745318e-05 0.000116026508038332 2.27176290717153e-06
v 2.56343351565899e-05 0.000116527691405371 2.00248708244354e-06
v 2.52745735661844e-05 0.000116953178859231 1.67616417176559e-06
v 2.48942457822625e-05 0.000117346092826747 1.32279317227036e-06
v 3.04067734477467e-05 0.000108145076432824 -2.7e-06
v 3.04333482853123e-05 0.000108383636709642 -3.29943955821591e-06
v 3.04148357443889e-05 0.00010863605994381 -3.89930743454968e-06
v 3.03513292835791e-05 0.000108895434583169 -4.48722438723056e-06
v 3.02458926873325e-05 0.000109266490484521 -5.08966596616187e-06
v 3.00745625071597e-05 0.000109628282150597 -5.70726057279355e-06
v 2.98448282420038e-05 0.00011 -6.30871268735226e-06
v 2.95628401928564e-05 0.000110371692636684 -6.87792061280075e-06
v 2.92322568222022e-05 0.000110706131861551 -7.41699412698923e-06
v 2.89095249804379e-05 0.000111071703923514 -7.84026217820444e-06
v 2.85465649333542e-05 0.000111436516302518 -8.23910250304989e-06
v 2.81516264793132e-05 0.000111793980877376 -8.60405141298515e-06
v 2.79471253751382e-05 0.000112406429881913 -8.60957652422855e-06
v 2.77102175458882e-05 0.000113012224115576 -8.58147493571658e-06
v 2.74450324349717e-05 0.000113597921665612 -8.52155954382042e-06
v 2.45027220347615e-05 0.000117698032290361 9.48904444551664e-07
v 2.45237717610838e-05 0.000117945532384963 3.52879592875794e-07
v 2.45333608086723e-05 0.00011815248629378 -2.64356020296226e-07
v 2.71731742266945e-05 0.000114238253391693 -8.35481540164765e-06
v 2.68375676692102e-05 0.000114865849819807 -8.16730193436615e-06
v 2.45297697397587e-05 0.000118314915792602 -8.89302721618207e-07
v 2.45910772856849e-05 0.000118416174004494 -1.59479784783724e-06
v 2.64658498198074e-05 0.000115467301934366 -7.93756766921022e-06
v 2.60679720745318e-05 0.000116026508038332 -7.67176290717153e-06
v 2.56343351565899e-05 0.000116527691405371 -7.40248708244354e-06
v 2.52745735661844e-05 0.000116953178859231 -7.07616417176559e-06
v 2.48942457822625e-05 0.000117346092826747 -6.72279317227036e-06
v 2.46072605727935e-05 0.00011847456250716 -2.32828215059722e-06
v 2.46072605727935e-05 0.00011847456250716 -3.07171784940278e-06
v 2.45910772856849e-05 0.000118416174004494 -3.80520215216276e-06
v 2.45297697397587e-05 0.000118314915792602 -4.51069727838179e-06
v 2.45333608086723e-05 0.00011815248629378 -5.13564397970377e-06
v 2.45237717610838e-05 0.000117945532384963 -5.75287959287579e-06
v 2.45027220347615e-05 0.000117698032290361 -6.34890444455166e-06
v 3.02997877565902e-05 0.000107774068703505 -2.10089829447195e-06
v 3.0297533376622e-05 0.00010801894675274 -1.50486770854888e-06
v 3.02506936365698e-05 0.000108273980091821 -9.14963618639663e-07
v 3.01595086466564e-05 0.000108537861366952 -3.34209995463899e-07
v 3.00161740044937e-05 0.000108894797847837 2.91077285684874e-07
v 2.98168424363907e-05 0.000109259087779712 8.96463465316661e-07
v 2.95628401928564e-05 0.000109628307363316 1.47792061280075e-06
v 2.92558572751684e-05 0.00011 2.0315800090722e-06
v 2.89577068715394e-05 0.000110366076624644 2.47011967921358e-06
v 2.86218393363911e-05 0.000110730276664579 2.88215624352102e-06
v 2.82499763963726e-05 0.000111090733154863 3.2655775171035e-06
v 2.7844024298044e-05 0.00011144559832076 3.61841800298547e-06
v 2.76508746908445e-05 0.000112060100077125 3.63584273383787e-06
v 2.742670704494e-05 0.0001126640413332 3.62078862069036e-06
v 2.71726704901791e-05 0.00011325432616084 3.57333283404939e-06
v 2.68900672706323e-05 0.000113827928637584 3.49371864212028e-06
v 2.65717629071715e-05 0.000114467972074532 3.32650803833178e-06
v 2.6220378971074e-05 0.000115078287905892 3.11920012617959e-06
v 2.58382533916929e-05 0.000115654815401648 2.87317422669453e-06
v 2.54279286375842e-05 0.00011619371864212 2.59006727063226e-06
v 2.50805739573562e-05 0.000116639409458693 2.28034606901903e-06
v 2.47153771331009e-05 0.00011705106528527 1.94509458045955e-06
v 2.43342102394867e-05 0.000117426575888701 1.58603137362022e-06
v 3.02574452200553e-05 0.000107540601239786 -2.7e-06
v 3.02997877565902e-05 0.000107774068703505 -3.29910170552805e-06
v 3.0297533376622e-05 0.00010801894675274 -3.89513229145112e-06
v 3.02506936365698e-05 0.000108273980091821 -4.48503638136034e-06
v 3.01595086466564e-05 0.000108537861366952 -5.0657900045361e-06
v 3.00161740044937e-05 0.000108894797847837 -5.69107728568487e-06
v 2.98168424363907e-05 0.000109259087779712 -6.29646346531666e-06
v 2.95628401928564e-05 0.000109628307363316 -6.87792061280075e-06
v 2.92558572751684e-05 0.00011 -7.4315800090722e-06
v 2.89577068715394e-05 0.000110366076624644 -7.87011967921358e-06
v 2.86218393363911e-05 0.000110730276664579 -8.28215624352103e-06
v 2.82499763963726e-05 0.000111090733154863 -8.66557751710351e-06
v 2.7844024298044e-05 0.00011144559832076 -9.01841800298547e-06
v 2.39390272170698e-05 0.000117764016323746 1.20499708097425e-06
v 2.76508746908445e-05 0.000112060100077125 -9.03584273383787e-06
v 2.742670704494e-05 0.0001126640413332 -9.02078862069036e-06
v 2.71726704901791e-05 0.00011325432616084 -8.97333283404939e-06
v 2.68900672706323e-05 0.000113827928637584 -8.89371864212028e-06
v 2.39639450227524e-05 0.000118025677594229 6.16664451357809e-07
v 2.39767447559316e-05 0.000118246197576721 1.13299118390886e-08
v 2.39773608025204e-05 0.000118424445840053 -6.07903467177114e-07
v 2.65717629071715e-05 0.000114467972074532 -8.72650803833178e-06
v 2.6220378971074e-05 0.000115078287905892 -8.51920012617959e-06
v 2.39657900045361e-05 0.000118559508646656 -1.23786136695192e-06
v 2.39896659661619e-05 0.000118645892687333 -1.96649048452138e-06
v 2.58382533916929e-05 0.000115654815401648 -8.27317422669453e-06
v 2.54279286375842e-05 0.00011619371864212 -7.99006727063226e-06
v 2.50805739573562e-05 0.000116639409458693 -7.68034606901903e-06
v 2.47153771331009e-05 0.00011705106528527 -7.34509458045955e-06
v 2.43342102394867e-05 0.000117426575888701 -6.98603137362022e-06
v 2.39976423102111e-05 0.000118674751371209 -2.7e-06
v 2.39896659661619e-05 0.000118645892687333 -3.43350951547862e-06
v 2.39657900045361e-05 0.000118559508646656 -4.16213863304808e-06
v 2.39773608025204e-05 0.000118424445840053 -4.79209653282289e-06
v 2.39767447559316e-05 0.000118246197576721 -5.41132991183909e-06
v 2.39639450227524e-05 0.000118025677594229 -6.01666445135781e-06
v 2.39390272170698e-05 0.000117764016323746 -6.60499708097425e-06
v 3.01157805705009e-05 0.000107149001631569 -2.10561832272349e-06
v 3.01303961666405e-05 0.000107390635063462 -1.50687139497508e-06
v 3.0099893335936e-05 0.000107646046407753 -9.081529743695e-07
v 3.00244458400532e-05 0.000107907903467177 -3.22639197479631e-07
v 2.99149157926016e-05 0.000108189302721618 2.29769739758672e-07
v 2.97435507756753e-05 0.000108550942422456 8.47226085402364e-07
v 2.95141005974888e-05 0.000108922200609486 1.44793445061942e-06
v 2.92322568222022e-05 0.000109293868138449 2.01699412698923e-06
v 2.89577068715394e-05 0.000109633923375356 2.47011967921358e-06
v 2.86450700079876e-05 0.00011 2.9006239458254e-06
v 2.82914616601591e-05 0.000110366093598034 3.30752164607838e-06
v 2.7905595093761e-05 0.000110725156854375 3.68072237682301e-06
v 2.75065364297234e-05 0.000111090296716916 4.00254283637433e-06
v 2.73112134164845e-05 0.000111686886610499 4.04807045567007e-06
v 2.70983330551341e-05 0.000112296616233914 4.04491567693353e-06
v 2.68532229823571e-05 0.000112899269390111 4.00804631030546e-06
v 2.6580346069019e-05 0.000113480573957356 3.93940945869289e-06
v 2.63024870824435e-05 0.00011403433515659 3.82769140537102e-06
v 2.59668745120864e-05 0.000114661732981447 3.64024073717832e-06
v 2.55956163250559e-05 0.000115262441346664 3.41079055899179e-06
v 2.51979216656124e-05 0.00011582155954382 3.14503243497165e-06
v 2.48543261608397e-05 0.000116273332834049 2.87267049017906e-06
v 2.44992693901106e-05 0.000116708046310305 2.55322298235715e-06
v 2.41228745205621e-05 0.000117111009274967 2.20598117045208e-06
v 2.37350581936779e-05 0.000117473227310045 1.83788497893015e-06
v 3.00666799821663e-05 0.000106947897432984 -2.7e-06
v 3.01157805705009e-05 0.000107149001631569 -3.29438167727651e-06
v 3.01303961666405e-05 0.000107390635063462 -3.89312860502492e-06
v 3.0099893335936e-05 0.000107646046407753 -4.4918470256305e-06
v 3.00244458400532e-05 0.000107907903467177 -5.07736080252037e-06
v 2.99149157926016e-05 0.000108189302721618 -5.62976973975867e-06
v 2.97435507756753e-05 0.000108550942422456 -6.24722608540236e-06
v 2.95141005974888e-05 0.000108922200609486 -6.84793445061942e-06
v 2.92322568222022e-05 0.000109293868138449 -7.41699412698923e-06
v 2.89577068715394e-05 0.000109633923375356 -7.87011967921358e-06
v 2.86450700079876e-05 0.00011 -8.3006239458254e-06
v 2.82914616601591e-05 0.000110366093598034 -8.70752164607838e-06
v 2.7905595093761e-05 0.000110725156854375 -9.08072237682301e-06
v 2.75065364297234e-05 0.000111090296716916 -9.40254283637433e-06
v 2.73112134164845e-05 0.000111686886610499 -9.44807045567007e-06
v 2.3364137145792e-05 0.00011779283955329 1.44239928393146e-06
v 2.33677101148308e-05 0.000118067608987322 8.76155222806577e-07
v 2.70983330551341e-05 0.000112296616233914 -9.44491567693353e-06
v 2.68532229823571e-05 0.000112899269390111 -9.40804631030546e-06
v 2.6580346069019e-05 0.000113480573957356 -9.33940945869289e-06
v 2.63024870824435e-05 0.00011403433515659 -9.22769140537102e-06
v 2.3385480489707e-05 0.000118304137879992 2.75458534572002e-07
v 2.33918470256305e-05 0.000118499893335936 -3.46046407753405e-07
v 2.33850363813603e-05 0.00011865069363657 -9.73980091820621e-07
v 2.59668745120864e-05 0.000114661732981447 -9.04024073717832e-06
v 2.55956163250559e-05 0.000115262441346664 -8.81079055899179e-06
v 2.33872243872306e-05 0.000118751329283579 -1.59543458316881e-06
v 2.3403310038497e-05 0.000118809667432067 -2.32874181296947e-06
v 2.51979216656124e-05 0.00011582155954382 -8.54503243497165e-06
v 2.48543261608397e-05 0.000116273332834049 -8.27267049017906e-06
v 2.44992693901106e-05 0.000116708046310305 -7.95322298235715e-06
v 2.41228745205621e-05 0.000117111009274967 -7.60598117045208e-06
v 2.37350581936779e-05 0.000117473227310045 -7.23788497893015e-06
v 2.3403310038497e-05 0.000118809667432067 -3.07125818703053e-06
v 2.33872243872306e-05 0.000118751329283579 -3.80456541683119e-06
v 2.33850363813603e-05 0.00011865069363657 -4.42601990817938e-06
v 2.3364137145792e-05 0.00011779283955329 -6.84239928393146e-06
v 2.33918470256305e-05 0.000118499893335936 -5.05395359224659e-06
v 2.3385480489707e-05 0.000118304137879992 -5.675458534572e-06
v 2.33677101148308e-05 0.000118067608987322 -6.27615522280658e-06
v 2.98972689387585e-05 0.000106564506351444 -2.10610476627209e-06
v 2.99187414055021e-05 0.000106775940858621 -1.51510165783142e-06
v 2.9904137879992e-05 0.000107024541465428 -9.14519510293026e-07
v 2.98461975767209e-05 0.000107288670088161 -3.2325524406841e-07
v 2.97524862937805e-05 0.000107564356020296 2.33360808672275e-07
v 2.96190587176953e-05 0.000107851907627124 7.75686470288329e-07
v 2.94168104578958e-05 0.000108215955001497 1.38835635783467e-06
v 2.91616009679442e-05 0.000108592089814638 1.97332640755365e-06
v 2.89095249804379e-05 0.000108928296076486 2.44026217820444e-06
v 2.86218393363911e-05 0.000109269723335421 2.88215624352102e-06
v 2.82914616601591e-05 0.000109633906401966 3.30752164607838e-06
v 2.792616327439e-05 0.00011 3.70153561465995e-06
v 2.7547953273748e-05 0.000110365778947734 4.044483495028e-06
v 2.71407781878631e-05 0.00011072977664099 4.35458738177974e-06
v 2.69540580400201e-05 0.000111326721621662 4.41153093522841e-06
v 2.67412649322214e-05 0.000111917205790842 4.43384306333353e-06
v 2.65059811704521e-05 0.000112522874520562 4.4110092749671e-06
v 2.62450945804596e-05 0.000113115377133101 4.35106528526982e-06
v 2.59761641717656e-05 0.000113674573566184 4.25317885923079e-06
v 2.56859144976559e-05 0.000114215868657803 4.12141878042999e-06
v 2.53284541000611e-05 0.000114831054546595 3.91509954509822e-06
v 2.49457323101417e-05 0.000115413508595068 3.66396103067893e-06
v 2.4612224115576e-05 0.000115881474935717 3.41021754588819e-06
v 2.42640413331999e-05 0.00011632078862069 3.12670704494002e-06
v 2.38966162339136e-05 0.000116744915676934 2.79833305513413e-06
v 2.35172057908422e-05 0.000117133843063334 2.44126493222138e-06
v 2.31527854437305e-05 0.000117477309882962 2.0622152702179e-06
v 2.98353907910969e-05 0.000106369801862444 -2.7e-06
v 2.98972689387585e-05 0.000106564506351444 -3.29389523372791e-06
v 2.99187414055021e-05 0.000106775940858621 -3.88489834216858e-06
v 2.9904137879992e-05 0.000107024541465428 -4.48548048970697e-06
v 2.98461975767209e-05 0.000107288670088161 -5.07674475593159e-06
v 2.97524862937805e-05 0.000107564356020296 -5.63336080867228e-06
v 2.96190587176953e-05 0.000107851907627124 -6.17568647028833e-06
v 2.94168104578958e-05 0.000108215955001497 -6.78835635783467e-06
v 2.91616009679442e-05 0.000108592089814638 -7.37332640755365e-06
v 2.89095249804379e-05 0.000108928296076486 -7.84026217820444e-06
v 2.86218393363911e-05 0.000109269723335421 -8.28215624352103e-06
v 2.82914616601591e-05 0.000109633906401966 -8.70752164607838e-06
v 2.792616327439e-05 0.00011 -9.10153561465995e-06
v 2.7547953273748e-05 0.000110365778947734 -9.444483495028e-06
v 2.27808034093171e-05 0.000117784364022769 1.65997477854601e-06
v 2.71407781878631e-05 0.00011072977664099 -9.75458738177974e-06
v 2.69540580400201e-05 0.000111326721621662 -9.81153093522841e-06
v 2.67412649322214e-05 0.000111917205790842 -9.83384306333353e-06
v 2.27857380035301e-05 0.00011807120511669 1.10127259628958e-06
v 2.27848983421686e-05 0.000118318741405502 5.24059141379211e-07
v 2.65059811704521e-05 0.000112522874520562 -9.8110092749671e-06
v 2.62450945804596e-05 0.000113115377133101 -9.75106528526982e-06
v 2.59761641717656e-05 0.000113674573566184 -9.65317885923078e-06
v 2.56859144976559e-05 0.000114215868657803 -9.52141878042999e-06
v 2.27931286050249e-05 0.000118530396166641 -9.06350634615621e-08
v 2.27951322914511e-05 0.000118697533376622 -7.18946752740368e-07
v 2.27993074345497e-05 0.000118814835744389 -1.33605994381043e-06
v 2.53284541000611e-05 0.000114831054546595 -9.31509954509822e-06
v 2.49457323101417e-05 0.000115413508595068 -9.06396103067893e-06
v 2.27976399372653e-05 0.000118889195065356 -1.95981781248574e-06
v 2.28017109127976e-05 0.00011891941090443 -2.7e-06
v 2.4612224115576e-05 0.000115881474935717 -8.81021754588819e-06
v 2.42640413331999e-05 0.00011632078862069 -8.52670704494002e-06
v 2.38966162339136e-05 0.000116744915676934 -8.19833305513413e-06
v 2.35172057908422e-05 0.000117133843063334 -7.84126493222138e-06
v 2.31527854437305e-05 0.000117477309882962 -7.4622152702179e-06
v 2.27976399372653e-05 0.000118889195065356 -3.44018218751426e-06
v 2.27993074345497e-05 0.000118814835744389 -4.06394005618957e-06
v 2.27808034093171e-05 0.000117784364022769 -7.05997477854601e-06
v 2.27951322914511e-05 0.000118697533376622 -4.68105324725963e-06
v 2.27857380035301e-05 0.00011807120511669 -6.50127259628958e-06
v 2.27931286050249e-05 0.000118530396166641 -5.30936493653844e-06
v 2.27848983421686e-05 0.000118318741405502 -5.92405914137921e-06
v 2.96363403938641e-05 0.000105991714598275 -2.10764772958361e-06
v 2.967120511669e-05 0.00010619872740371 -1.51426199646988e-06
v 2.9667608987322e-05 0.000106423844777193 -9.32289885169169e-07
v 2.96256775942287e-05 0.000106683335548642 -3.36054977247646e-07
v 2.95455323849627e-05 0.000106947120407124 2.23771761083797e-07
v 2.94275277941603e-05 0.000107231065030156 7.73155303815607e-07
v 2.92737614791868e-05 0.000107527756236421 1.30017443794562e-06
v 2.90443253292314e-05 0.000107898991725297 1.90084607677678e-06
v 2.88135326993248e-05 0.000108224529962525 2.38061533102066e-06
v 2.85465649333542e-05 0.000108563483697482 2.83910250304989e-06
v 2.82499763963726e-05 0.000108909266845137 3.2655775171035e-06
v 2.7905595093761e-05 0.000109274843145625 3.68072237682301e-06
v 2.7547953273748e-05 0.000109634221052266 4.044483495028e-06
v 2.71590837789881e-05 0.00011 4.37789428701723e-06
v 2.67485001960723e-05 0.000110365763645231 4.67286665326797e-06
v 2.65667315085717e-05 0.000110958446106847 4.74398812344772e-06
v 2.63622152702179e-05 0.000111552785443731 4.77730988296206e-06
v 2.61378849789301e-05 0.000112135058193678 4.77322731004544e-06
v 2.58860313736202e-05 0.000112734210239487 4.7265758887006e-06
v 2.56227931722704e-05 0.000113294245782262 4.64609282674681e-06
v 2.53403773955092e-05 0.000113844213292306 4.52714335698567e-06
v 2.50441508912858e-05 0.000114371409926821 4.37308984035568e-06
v 2.46729154024101e-05 0.000114972081565653 4.14365369040028e-06
v 2.43469124631396e-05 0.000115451673319511 3.91314826215017e-06
v 2.40064298819128e-05 0.000115909576524229 3.64712537513825e-06
v 2.36601000771251e-05 0.000116335842733838 3.35087469084453e-06
v 2.32868866104989e-05 0.00011674807045567 3.01121341648446e-06
v 2.2926721621662e-05 0.000117111530935228 2.65405804002011e-06
v 2.25584461068469e-05 0.000117443988123448 2.26673150857174e-06
v 2.95646846631e-05 0.00010580908145899 -2.7e-06
v 2.96363403938641e-05 0.000105991714598275 -3.29235227041639e-06
v 2.967120511669e-05 0.00010619872740371 -3.88573800353012e-06
v 2.9667608987322e-05 0.000106423844777193 -4.46771011483083e-06
v 2.96256775942287e-05 0.000106683335548642 -5.06394502275235e-06
v 2.95455323849627e-05 0.000106947120407124 -5.6237717610838e-06
v 2.94275277941603e-05 0.000107231065030156 -6.17315530381561e-06
v 2.92737614791868e-05 0.000107527756236421 -6.70017443794562e-06
v 2.90443253292314e-05 0.000107898991725297 -7.30084607677678e-06
v 2.88135326993248e-05 0.000108224529962525 -7.78061533102066e-06
v 2.85465649333542e-05 0.000108563483697482 -8.23910250304989e-06
v 2.82499763963726e-05 0.000108909266845137 -8.66557751710351e-06
v 2.7905595093761e-05 0.000109274843145625 -9.08072237682301e-06
v 2.7547953273748e-05 0.000109634221052266 -9.444483495028e-06
v 2.71590837789881e-05 0.00011 -9.77789428701723e-06
v 2.2191818009832e-05 0.000117738630298498 1.85668218624029e-06
v 2.67485001960723e-05 0.000110365763645231 -1.0072866653268e-05
v 2.21923522704164e-05 0.000118036340393864 1.30828540172485e-06
v 2.65667315085717e-05 0.000110958446106847 -1.01439881234477e-05
v 2.63622152702179e-05 0.000111552785443731 -1.01773098829621e-05
v 2.61378849789301e-05 0.000112135058193678 -1.01732273100454e-05
v 2.21938952337279e-05 0.000118297268938759 7.35493648555932e-07
v 2.21943816772765e-05 0.000118515780570501 1.50998368431202e-07
v 2.58860313736202e-05 0.000112734210239487 -1.01265758887006e-05
v 2.56227931722704e-05 0.000113294245782262 -1.00460928267468e-05
v 2.53403773955092e-05 0.000113844213292306 -9.92714335698567e-06
v 2.50441508912858e-05 0.000114371409926821 -9.77308984035568e-06
v 2.2199101705528e-05 0.00011869978775659 -4.74068703504925e-07
v 2.21994395582159e-05 0.000118833348285312 -1.08363670964247e-06
v 2.22003844371746e-05 0.000118924828623327 -1.70653506763045e-06
v 2.46729154024101e-05 0.000114972081565653 -9.54365369040028e-06
v 2.43469124631396e-05 0.000115451673319511 -9.31314826215017e-06
v 2.22006716388312e-05 0.000118972256003598 -2.32876451112425e-06
v 2.22006716388312e-05 0.000118972256003598 -3.07123548887575e-06
v 2.40064298819128e-05 0.000115909576524229 -9.04712537513825e-06
v 2.36601000771251e-05 0.000116335842733838 -8.75087469084453e-06
v 2.32868866104989e-05 0.00011674807045567 -8.41121341648446e-06
v 2.2926721621662e-05 0.000117111530935228 -8.05405804002011e-06
v 2.25584461068469e-05 0.000117443988123448 -7.66673150857174e-06
v 2.22003844371746e-05 0.000118924828623327 -3.69346493236955e-06
v 2.21994395582159e-05 0.000118833348285312 -4.31636329035753e-06
v 2.2191818009832e-05 0.000117738630298498 -7.25668218624029e-06
v 2.21923522704164e-05 0.000118036340393864 -6.70828540172485e-06
v 2.2199101705528e-05 0.00011869978775659 -4.92593129649508e-06
v 2.21938952337279e-05 0.000118297268938759 -6.13549364855593e-06
v 2.21943816772765e-05 0.000118515780570501 -5.5509983684312e-06
v 2.92558572751684e-05 0.000105268419990928 -2.7e-06
v 2.93386302984985e-05 0.00010544331781376 -2.10818199016797e-06
v 2.93843640227695e-05 0.000105640025221454 -1.51919659068288e-06
v 2.939283955329e-05 0.000105857600716069 -9.35862854208018e-07
v 2.93640163237457e-05 0.000106095002919026 -3.6097278293021e-07
v 2.9298032290361e-05 0.000106351095555448 2.02722034761528e-07
v 2.91952032716015e-05 0.000106624652892696 7.5252359416543e-07
v 2.9056021436576e-05 0.000106914365607073 1.28580038768953e-06
v 2.88811529493745e-05 0.000107218847050625 1.8e-06
v 2.86714347806164e-05 0.000107536639888035 2.29266132461136e-06
v 2.84278707014693e-05 0.000107866223071845 2.76142634344633e-06
v 2.81516264793132e-05 0.000108206019122624 3.20405141298515e-06
v 2.7844024298044e-05 0.00010855440167924 3.61841800298547e-06
v 2.75065364297234e-05 0.000108909703283084 4.00254283637433e-06
v 2.71407781878631e-05 0.00010927022335901 4.35458738177974e-06
v 2.67485001960723e-05 0.000109634236354769 4.67286665326797e-06
v 2.63315800090722e-05 0.00011 4.95585727516836e-06
v 2.61566821862403e-05 0.000110591818009832 5.03863029849849e-06
v 2.5959974778546e-05 0.000111180803409317 5.08436402276948e-06
v 2.57423992839315e-05 0.000111764137145792 5.09283955329e-06
v 2.55049970809743e-05 0.00011233902721707 5.06401632374568e-06
v 2.52489044445517e-05 0.000112902722034762 4.99803229036103e-06
v 2.49753471073039e-05 0.000113452523594165 4.89520327160151e-06
v 2.46856343929269e-05 0.00011398580038769 4.75602143657599e-06
v 2.43811529493745e-05 0.0001145 4.58115294937453e-06
v 2.40633601119646e-05 0.000114992661324611 4.37143478061642e-06
v 2.37337769281552e-05 0.000115461426343446 4.12787070146932e-06
v 2.33939808773759e-05 0.000115904051412985 3.85162647931319e-06
v 2.30455983207602e-05 0.000116318418002985 3.54402429804404e-06
v 2.26902967169157e-05 0.000116702542836374 3.20653642972344e-06
v 2.23297766409897e-05 0.00011705458738178 2.84077818786313e-06
v 2.19657636452305e-05 0.000117372866653268 2.44850019607233e-06
v 2.16e-05 0.000117655857275168 2.0315800090722e-06
v 2.93386302984985e-05 0.00010544331781376 -3.29181800983203e-06
v 2.93843640227695e-05 0.000105640025221454 -3.88080340931712e-06
v 2.939283955329e-05 0.000105857600716069 -4.46413714579198e-06
v 2.93640163237457e-05 0.000106095002919026 -5.03902721706979e-06
v 2.9298032290361e-05 0.000106351095555448 -5.60272203476153e-06
v 2.91952032716015e-05 0.000106624652892696 -6.15252359416543e-06
v 2.9056021436576e-05 0.000106914365607073 -6.68580038768953e-06
v 2.88811529493745e-05 0.000107218847050625 -7.2e-06
v 2.86714347806164e-05 0.000107536639888035 -7.69266132461136e-06
v 2.84278707014693e-05 0.000107866223071845 -8.16142634344633e-06
v 2.81516264793132e-05 0.000108206019122624 -8.60405141298515e-06
v 2.7844024298044e-05 0.00010855440167924 -9.01841800298547e-06
v 2.75065364297234e-05 0.000108909703283084 -9.40254283637433e-06
v 2.71407781878631e-05 0.00010927022335901 -9.75458738177974e-06
v 2.67485001960723e-05 0.000109634236354769 -1.0072866653268e-05
v 2.63315800090722e-05 0.00011 -1.03558572751684e-05
v 2.16e-05 0.0001179646846631 1.49091854100978e-06
v 2.61566821862403e-05 0.000110591818009832 -1.04386302984985e-05
v 2.16e-05 0.000118235390791097 9.30198137556279e-07
v 2.5959974778546e-05 0.000111180803409317 -1.04843640227695e-05
v 2.57423992839315e-05 0.000111764137145792 -1.049283955329e-05
v 2.55049970809743e-05 0.00011233902721707 -1.04640163237457e-05
v 2.16e-05 0.000118466679982166 3.52102567015785e-07
v 2.16e-05 0.000118657445220055 -2.40601239785954e-07
v 2.52489044445517e-05 0.000112902722034762 -1.0398032290361e-05
v 2.49753471073039e-05 0.000113452523594165 -1.02952032716015e-05
v 2.46856343929269e-05 0.00011398580038769 -1.0156021436576e-05
v 2.43811529493745e-05 0.0001145 -9.98115294937453e-06
v 2.16e-05 0.000118806773447747 -8.45076432824214e-07
v 2.16e-05 0.000118913949937612 -1.4584298208513e-06
v 2.16e-05 0.000118978461712301 -2.07772571903775e-06
v 2.40633601119646e-05 0.000114992661324611 -9.77143478061642e-06
v 2.37337769281552e-05 0.000115461426343446 -9.52787070146932e-06
v 2.16e-05 0.000119 -2.7e-06
v 2.16e-05 0.000118978461712301 -3.32227428096225e-06
v 2.33939808773759e-05 0.000115904051412985 -9.25162647931319e-06
v 2.30455983207602e-05 0.000116318418002985 -8.94402429804404e-06
v 2.26902967169157e-05 0.000116702542836374 -8.60653642972344e-06
v 2.23297766409897e-05 0.00011705458738178 -8.24077818786313e-06
v 2.19657636452305e-05 0.000117372866653268 -7.84850019607233e-06
v 2.16e-05 0.000117655857275168 -7.4315800090722e-06
v 2.16e-05 0.000118913949937612 -3.9415701791487e-06
v 2.16e-05 0.000118806773447747 -4.55492356717579e-06
v 2.16e-05 0.0001179646846631 -6.89091854100978e-06
v 2.16e-05 0.000118235390791097 -6.33019813755628e-06
v 2.16e-05 0.000118657445220055 -5.15939876021405e-06
v 2.16e-05 0.000118466679982166 -5.75210256701578e-06
v 2.8972866653268e-05 0.000104851499803928 -3.06576364523052e-06
v 2.8972866653268e-05 0.000104851499803928 -2.33423635476948e-06
v 2.90439881234477e-05 0.000105033268491428 -1.74155389315311e-06
v 2.90773098829621e-05 0.000105237784729782 -1.14721455626947e-06
v 2.90732273100454e-05 0.00010546211502107 -5.64941806322112e-07
v 2.90265758887006e-05 0.00010571396862638 3.42102394867183e-08
v 2.89460928267468e-05 0.00010597720682773 5.94245782262454e-07
v 2.88271433569857e-05 0.000106259622604491 1.14421329230598e-06
v 2.86730898403557e-05 0.000106555849108714 1.67140992682138e-06
v 2.84436536904003e-05 0.00010692708459759 2.27208156565253e-06
v 2.82131482621502e-05 0.00010725308753686 2.75167331951103e-06
v 2.79471253751382e-05 0.000107593570118087 3.20957652422855e-06
v 2.76508746908445e-05 0.000107939899922875 3.63584273383787e-06
v 2.73112134164845e-05 0.000108313113389501 4.04807045567007e-06
v 2.69540580400201e-05 0.000108673278378338 4.41153093522841e-06
v 2.65667315085717e-05 0.000109041553893153 4.74398812344772e-06
v 2.61566821862403e-05 0.000109408181990168 5.03863029849849e-06
v 2.57909185410098e-05 0.00011 5.26468466310001e-06
v 2.56082854017249e-05 0.000110592352270416 5.33634039386411e-06
v 2.54012725962896e-05 0.00011118573800353 5.37120511668997e-06
v 2.51761552228066e-05 0.000111767710114831 5.36760898732196e-06
v 2.49166644513578e-05 0.000112363945022752 5.32567759422865e-06
v 2.46528795928758e-05 0.000112923771761084 5.24553238496273e-06
v 2.43689349698442e-05 0.000113473155303816 5.12752779416027e-06
v 2.40722437635789e-05 0.000114000174437946 4.97376147918683e-06
v 2.37010082747031e-05 0.000114600846076777 4.74432532923143e-06
v 2.33754700374746e-05 0.000115080615331021 4.51353269932477e-06
v 2.30365163025183e-05 0.00011553910250305 4.24656493335416e-06
v 2.26907331548627e-05 0.000115965577517104 3.94997639637257e-06
v 2.23251568543754e-05 0.000116380722376823 3.60559509376098e-06
v 2.19657789477336e-05 0.000116744483495028 3.24795327374801e-06
v 2.16e-05 0.000117077894287017 2.85908377898813e-06
v 2.12342363547695e-05 0.000117372866653268 2.44850019607233e-06
v 2.1008181990168e-05 0.000117738630298498 1.85668218624029e-06
v 2.90439881234477e-05 0.000105033268491428 -3.65844610684689e-06
v 2.90773098829621e-05 0.000105237784729782 -4.25278544373053e-06
v 2.90732273100454e-05 0.00010546211502107 -4.83505819367789e-06
v 2.90265758887006e-05 0.00010571396862638 -5.43421023948672e-06
v 2.89460928267468e-05 0.00010597720682773 -5.99424578226245e-06
v 2.88271433569857e-05 0.000106259622604491 -6.54421329230598e-06
v 2.86730898403557e-05 0.000106555849108714 -7.07140992682138e-06
v 2.84436536904003e-05 0.00010692708459759 -7.67208156565253e-06
v 2.82131482621502e-05 0.00010725308753686 -8.15167331951103e-06
v 2.79471253751382e-05 0.000107593570118087 -8.60957652422855e-06
v 2.76508746908445e-05 0.000107939899922875 -9.03584273383787e-06
v 2.73112134164845e-05 0.000108313113389501 -9.44807045567007e-06
v 2.69540580400201e-05 0.000108673278378338 -9.81153093522841e-06
v 2.57909185410098e-05 0.00011 -1.06646846631e-05
v 2.65667315085717e-05 0.000109041553893153 -1.01439881234477e-05
v 2.61566821862403e-05 0.000109408181990168 -1.04386302984985e-05
v 2.10076477295836e-05 0.000118036340393864 1.30828540172485e-06
v 2.56082854017249e-05 0.000110592352270416 -1.07363403938641e-05
v 2.10061047662721e-05 0.000118297268938759 7.35493648555932e-07
v 2.54012725962896e-05 0.00011118573800353 -1.077120511669e-05
v 2.51761552228066e-05 0.000111767710114831 -1.0767608987322e-05
v 2.49166644513578e-05 0.000112363945022752 -1.07256775942287e-05
v 2.10056183227235e-05 0.000118515780570501 1.50998368431202e-07
v 2.1000898294472e-05 0.00011869978775659 -4.74068703504925e-07
v 2.46528795928758e-05 0.000112923771761084 -1.06455323849627e-05
v 2.43689349698442e-05 0.000113473155303816 -1.05275277941603e-05
v 2.40722437635789e-05 0.000114000174437946 -1.03737614791868e-05
v 2.37010082747031e-05 0.000114600846076777 -1.01443253292314e-05
v 2.10005604417841e-05 0.000118833348285312 -1.08363670964247e-06
v 2.09996155628254e-05 0.000118924828623327 -1.70653506763045e-06
v 2.09993283611688e-05 0.000118972256003598 -2.32876451112425e-06
v 2.33754700374746e-05 0.000115080615331021 -9.91353269932477e-06
v 2.30365163025183e-05 0.00011553910250305 -9.64656493335416e-06
v 2.09993283611688e-05 0.000118972256003598 -3.07123548887575e-06
v 2.09996155628254e-05 0.000118924828623327 -3.69346493236955e-06
v 2.26907331548627e-05 0.000115965577517104 -9.34997639637258e-06
v 2.23251568543754e-05 0.000116380722376823 -9.00559509376098e-06
v 2.19657789477336e-05 0.000116744483495028 -8.64795327374802e-06
v 2.16e-05 0.000117077894287017 -8.25908377898813e-06
v 2.12342363547695e-05 0.000117372866653268 -7.84850019607233e-06
v 2.1008181990168e-05 0.000117738630298498 -7.25668218624029e-06
v 2.10005604417841e-05 0.000118833348285312 -4.31636329035753e-06
v 2.1000898294472e-05 0.00011869978775659 -4.92593129649508e-06
v 2.10076477295836e-05 0.000118036340393864 -6.70828540172485e-06
v 2.10061047662721e-05 0.000118297268938759 -6.13549364855593e-06
v 2.10056183227235e-05 0.000118515780570501 -5.5509983684312e-06
v 2.86545873817797e-05 0.000104459221812137 -3.42977664098973e-06
v 2.86778942870172e-05 0.000104440916221012 -2.7e-06
v 2.86545873817797e-05 0.000104459221812137 -1.97022335901027e-06
v 2.87115309352284e-05 0.00010464594195998 -1.37327837833803e-06
v 2.87338430633335e-05 0.000104858735067779 -7.82794209157832e-07
v 2.87110092749671e-05 0.000105094018829548 -1.77125479437873e-07
v 2.86510652852698e-05 0.00010535490541954 4.15377133100929e-07
v 2.85531788592308e-05 0.000105623835828234 9.74573566184416e-07
v 2.842141878043e-05 0.000105914085502344 1.51586865780259e-06
v 2.82150995450982e-05 0.000106271545899939 2.13105454659524e-06
v 2.79639610306789e-05 0.000106654267689858 2.71350859506791e-06
v 2.77102175458882e-05 0.000106987775884424 3.18147493571658e-06
v 2.742670704494e-05 0.0001073359586668 3.62078862069036e-06
v 2.70983330551341e-05 0.000107703383766086 4.04491567693353e-06
v 2.67412649322214e-05 0.000108082794209158 4.43384306333353e-06
v 2.63622152702179e-05 0.000108447214556269 4.77730988296206e-06
v 2.5959974778546e-05 0.000108819196590683 5.08436402276948e-06
v 2.56082854017249e-05 0.000109407647729584 5.33634039386411e-06
v 2.52301981375563e-05 0.00011 5.53539079109686e-06
v 2.50354936485559e-05 0.000110593895233728 5.59726893875853e-06
v 2.48240591413792e-05 0.000111184898342169 5.61874140550212e-06
v 2.4575458534572e-05 0.000111785480489707 5.60413787999202e-06
v 2.43113299118391e-05 0.000112376744755932 5.54619757672094e-06
v 2.40356439797038e-05 0.000112933360808672 5.45248629378046e-06
v 2.37480923728763e-05 0.000113475686470288 5.31905871769531e-06
v 2.3384044998503e-05 0.000114088356357835 5.11681045789581e-06
v 2.30079101853621e-05 0.000114673326407554 4.86160096794425e-06
v 2.26717039235142e-05 0.000115140262178204 4.60952498043787e-06
v 2.23302766645795e-05 0.000115582156243521 4.32183933639114e-06
v 2.19660935980336e-05 0.000116007521646078 3.99146166015905e-06
v 2.16e-05 0.00011640153561466 3.62616327438996e-06
v 2.12342210522664e-05 0.000116744483495028 3.24795327374801e-06
v 2.04191965906829e-05 0.000117784364022769 1.65997477854601e-06
v 2.08702233590103e-05 0.00011705458738178 2.84077818786313e-06
v 2.06415538931531e-05 0.000117443988123448 2.26673150857174e-06
v 2.87115309352284e-05 0.00010464594195998 -4.02672162166197e-06
v 2.87338430633335e-05 0.000104858735067779 -4.61720579084217e-06
v 2.87110092749671e-05 0.000105094018829548 -5.22287452056213e-06
v 2.86510652852698e-05 0.00010535490541954 -5.81537713310093e-06
v 2.85531788592308e-05 0.000105623835828234 -6.37457356618442e-06
v 2.842141878043e-05 0.000105914085502344 -6.91586865780259e-06
v 2.82150995450982e-05 0.000106271545899939 -7.53105454659524e-06
v 2.79639610306789e-05 0.000106654267689858 -8.11350859506791e-06
v 2.77102175458882e-05 0.000106987775884424 -8.58147493571658e-06
v 2.742670704494e-05 0.0001073359586668 -9.02078862069036e-06
v 2.70983330551341e-05 0.000107703383766086 -9.44491567693353e-06
v 2.67412649322214e-05 0.000108082794209158 -9.83384306333353e-06
v 2.63622152702179e-05 0.000108447214556269 -1.01773098829621e-05
v 2.52301981375563e-05 0.00011 -1.09353907910969e-05
v 2.56082854017249e-05 0.000109407647729584 -1.07363403938641e-05
v 2.5959974778546e-05 0.000108819196590683 -1.04843640227695e-05
v 2.04142619964699e-05 0.00011807120511669 1.10127259628958e-06
v 2.50354936485559e-05 0.000110593895233728 -1.09972689387585e-05
v 2.04151016578314e-05 0.000118318741405502 5.24059141379211e-07
v 2.48240591413792e-05 0.000111184898342169 -1.10187414055021e-05
v 2.4575458534572e-05 0.000111785480489707 -1.1004137879992e-05
v 2.43113299118391e-05 0.000112376744755932 -1.09461975767209e-05
v 2.04068713949751e-05 0.000118530396166641 -9.06350634615621e-08
v 2.04048677085489e-05 0.000118697533376622 -7.18946752740368e-07
v 2.40356439797038e-05 0.000112933360808672 -1.08524862937805e-05
v 2.37480923728763e-05 0.000113475686470288 -1.07190587176953e-05
v 2.3384044998503e-05 0.000114088356357835 -1.05168104578958e-05
v 2.30079101853621e-05 0.000114673326407554 -1.02616009679442e-05
v 2.04006925654503e-05 0.000118814835744389 -1.33605994381043e-06
v 2.04023600627347e-05 0.000118889195065356 -1.95981781248574e-06
v 2.03982890872024e-05 0.00011891941090443 -2.7e-06
v 2.26717039235142e-05 0.000115140262178204 -1.00095249804379e-05
v 2.23302766645795e-05 0.000115582156243521 -9.72183933639114e-06
v 2.04023600627347e-05 0.000118889195065356 -3.44018218751426e-06
v 2.04006925654503e-05 0.000118814835744389 -4.06394005618957e-06
v 2.19660935980336e-05 0.000116007521646078 -9.39146166015905e-06
v 2.16e-05 0.00011640153561466 -9.02616327438996e-06
v 2.12342210522664e-05 0.000116744483495028 -8.64795327374802e-06
v 2.08702233590103e-05 0.00011705458738178 -8.24077818786313e-06
v 2.06415538931531e-05 0.000117443988123448 -7.66673150857174e-06
v 2.04191965906829e-05 0.000117784364022769 -7.05997477854601e-06
v 2.04048677085489e-05 0.000118697533376622 -4.68105324725963e-06
v 2.04068713949751e-05 0.000118530396166641 -5.30936493653844e-06
v 2.04142619964699e-05 0.00011807120511669 -6.50127259628958e-06
v 2.04151016578314e-05 0.000118318741405502 -5.92405914137921e-06
v 2.83025428363743e-05 0.000104093463570277 -3.79029671691567e-06
v 2.8344483495028e-05 0.000104052046726252 -3.06577894773365e-06
v 2.8344483495028e-05 0.000104052046726252 -2.33422105226635e-06
v 2.83025428363743e-05 0.000104093463570277 -1.60970328308433e-06
v 2.83480704556701e-05 0.000104288786583516 -1.01311338950105e-06
v 2.83449156769335e-05 0.000104501666944866 -4.03383766086358e-07
v 2.83080463103055e-05 0.000104746777017643 1.99269390110554e-07
v 2.82394094586929e-05 0.000105019653930981 7.80573957356177e-07
v 2.8127691405371e-05 0.000105297512917556 1.33433515658986e-06
v 2.79402407371783e-05 0.000105633125487914 1.96173298144739e-06
v 2.77107905589918e-05 0.000106004383674944 2.56244134666445e-06
v 2.74450324349717e-05 0.000106402078334388 3.12155954382042e-06
v 2.71726704901791e-05 0.00010674567383916 3.57333283404939e-06
v 2.68532229823571e-05 0.000107100730609889 4.00804631030546e-06
v 2.65059811704521e-05 0.000107477125479438 4.4110092749671e-06
v 2.61378849789301e-05 0.000107864941806322 4.77322731004544e-06
v 2.57423992839315e-05 0.000108235862854208 5.09283955329e-06
v 2.54012725962896e-05 0.00010881426199647 5.37120511668997e-06
v 2.50354936485559e-05 0.000109406104766272 5.59726893875853e-06
v 2.46521025670158e-05 0.00011 5.76667998216631e-06
v 2.44509983684312e-05 0.000110594381677277 5.8157805705009e-06
v 2.42093649365384e-05 0.000111193128605025 5.83039616664051e-06
v 2.39539535922466e-05 0.000111791847025631 5.79989333593596e-06
v 2.36920965328229e-05 0.00011237736080252 5.72444584005323e-06
v 2.34106972783818e-05 0.000112929769739759 5.61491579260158e-06
v 2.30490575775444e-05 0.000113547226085402 5.44355077567533e-06
v 2.26777993905139e-05 0.000114147934450619 5.21410059748879e-06
v 2.23061318615506e-05 0.000114716994126989 4.93225682220221e-06
v 2.19660766246435e-05 0.000115170119679214 4.6577068715394e-06
v 2.16e-05 0.000115600623945825 4.34507000798765e-06
v 2.12339064019664e-05 0.000116007521646078 3.99146166015905e-06
v 2.08748431456246e-05 0.000116380722376823 3.60559509376098e-06
v 2.05097032830843e-05 0.000116702542836374 3.20653642972344e-06
v 1.9835862854208e-05 0.00011779283955329 1.44239928393146e-06
v 2.00472145562695e-05 0.000117477309882962 2.0622152702179e-06
v 2.0273278378338e-05 0.000117111530935228 2.65405804002011e-06
v 2.83480704556701e-05 0.000104288786583516 -4.38688661049895e-06
v 2.83449156769335e-05 0.000104501666944866 -4.99661623391364e-06
v 2.83080463103055e-05 0.000104746777017643 -5.59926939011055e-06
v 2.82394094586929e-05 0.000105019653930981 -6.18057395735618e-06
v 2.8127691405371e-05 0.000105297512917556 -6.73433515658986e-06
v 2.79402407371783e-05 0.000105633125487914 -7.36173298144739e-06
v 2.77107905589918e-05 0.000106004383674944 -7.96244134666445e-06
v 2.74450324349717e-05 0.000106402078334388 -8.52155954382042e-06
v 2.71726704901791e-05 0.00010674567383916 -8.97333283404939e-06
v 2.68532229823571e-05 0.000107100730609889 -9.40804631030546e-06
v 2.65059811704521e-05 0.000107477125479438 -9.8110092749671e-06
v 2.61378849789301e-05 0.000107864941806322 -1.01732273100454e-05
v 2.57423992839315e-05 0.000108235862854208 -1.049283955329e-05
v 2.46521025670158e-05 0.00011 -1.11666799821663e-05
v 2.50354936485559e-05 0.000109406104766272 -1.09972689387585e-05
v 2.54012725962896e-05 0.00010881426199647 -1.077120511669e-05
v 1.98322898851692e-05 0.000118067608987322 8.76155222806577e-07
v 2.44509983684312e-05 0.000110594381677277 -1.12157805705009e-05
v 1.9814519510293e-05 0.000118304137879992 2.75458534572002e-07
v 2.42093649365384e-05 0.000111193128605025 -1.12303961666405e-05
v 2.39539535922466e-05 0.000111791847025631 -1.1199893335936e-05
v 2.36920965328229e-05 0.00011237736080252 -1.11244458400532e-05
v 1.98081529743695e-05 0.000118499893335936 -3.46046407753405e-07
v 1.98149636186397e-05 0.00011865069363657 -9.73980091820621e-07
v 2.34106972783818e-05 0.000112929769739759 -1.10149157926016e-05
v 2.30490575775444e-05 0.000113547226085402 -1.08435507756753e-05
v 2.26777993905139e-05 0.000114147934450619 -1.06141005974888e-05
v 2.23061318615506e-05 0.000114716994126989 -1.03322568222022e-05
v 1.98127756127694e-05 0.000118751329283579 -1.59543458316881e-06
v 1.9796689961503e-05 0.000118809667432067 -2.32874181296947e-06
v 1.9796689961503e-05 0.000118809667432067 -3.07125818703053e-06
v 2.19660766246435e-05 0.000115170119679214 -1.00577068715394e-05
v 2.16e-05 0.000115600623945825 -9.74507000798765e-06
v 1.98127756127694e-05 0.000118751329283579 -3.80456541683119e-06
v 1.98149636186397e-05 0.00011865069363657 -4.42601990817938e-06
v 2.12339064019664e-05 0.000116007521646078 -9.39146166015905e-06
v 2.08748431456246e-05 0.000116380722376823 -9.00559509376098e-06
v 2.05097032830843e-05 0.000116702542836374 -8.60653642972344e-06
v 2.0273278378338e-05 0.000117111530935228 -8.05405804002011e-06
v 2.00472145562695e-05 0.000117477309882962 -7.4622152702179e-06
v 1.9835862854208e-05 0.00011779283955329 -6.84239928393146e-06
v 1.98081529743695e-05 0.000118499893335936 -5.05395359224659e-06
v 1.9814519510293e-05 0.000118304137879992 -5.675458534572e-06
v 1.98322898851692e-05 0.000118067608987322 -6.27615522280658e-06
v 2.79184180029855e-05 0.000103755975701956 -4.14559832076021e-06
v 2.7980722376823e-05 0.000103694404906239 -3.42515685437538e-06
v 2.80015356146599e-05 0.00010367383672561 -2.7e-06
v 2.7980722376823e-05 0.000103694404906239 -1.97484314562462e-06
v 2.79184180029855e-05 0.000103755975701956 -1.25440167923979e-06
v 2.79358427338379e-05 0.000103949125309155 -6.39899922874854e-07
v 2.79207886206904e-05 0.00010417329295506 -3.59586668000818e-08
v 2.78733328340494e-05 0.000104427329509821 5.54326160839653e-07
v 2.77937186421203e-05 0.000104709932729368 1.12792863758418e-06
v 2.76265080383318e-05 0.000105028237092828 1.76797207453177e-06
v 2.74192001261796e-05 0.000105379621028926 2.37828790589194e-06
v 2.71731742266945e-05 0.000105761746608307 2.95481540164765e-06
v 2.68900672706323e-05 0.000106172071362416 3.49371864212028e-06
v 2.6580346069019e-05 0.000106519426042644 3.93940945869289e-06
v 2.62450945804596e-05 0.000106884622866899 4.35106528526982e-06
v 2.58860313736202e-05 0.000107265789760513 4.7265758887006e-06
v 2.55049970809743e-05 0.00010766097278293 5.06401632374568e-06
v 2.51761552228066e-05 0.000108232289885169 5.36760898732196e-06
v 2.48240591413792e-05 0.000108815101657831 5.61874140550212e-06
v 2.4059398760214e-05 0.00011 5.95744522005526e-06
v 2.44509983684312e-05 0.000109405618322723 5.8157805705009e-06
v 2.38259312964951e-05 0.000110599101705528 5.99978775659022e-06
v 2.35810532472596e-05 0.000111195132291451 5.99753337662195e-06
v 2.33260199081794e-05 0.00011178503638136 5.95069363656976e-06
v 2.30621386330481e-05 0.000112365790004536 5.85950864665638e-06
v 2.27052021521628e-05 0.000112991077285685 5.71617400449366e-06
v 2.23409122202876e-05 0.000113596463465317 5.51684243639069e-06
v 2.19716926366841e-05 0.000114177920612801 5.2628401928564e-06
v 2.16e-05 0.000114731580009072 4.95585727516836e-06
v 2.12339233753565e-05 0.000115170119679214 4.6577068715394e-06
v 2.08697233354205e-05 0.000115582156243521 4.32183933639114e-06
v 2.05092668451373e-05 0.000115965577517104 3.94997639637257e-06
v 2.01544016792398e-05 0.000116318418002985 3.54402429804404e-06
v 1.99131133895011e-05 0.00011674807045567 3.01121341648446e-06
v 1.92609727829302e-05 0.000117764016323746 1.20499708097425e-06
v 1.94649418063221e-05 0.000117473227310045 1.83788497893015e-06
v 1.96827942091578e-05 0.000117133843063334 2.44126493222138e-06
v 2.79358427338379e-05 0.000103949125309155 -4.76010007712515e-06
v 2.79207886206904e-05 0.00010417329295506 -5.36404133319992e-06
v 2.78733328340494e-05 0.000104427329509821 -5.95432616083965e-06
v 2.77937186421203e-05 0.000104709932729368 -6.52792863758418e-06
v 2.76265080383318e-05 0.000105028237092828 -7.16797207453177e-06
v 2.74192001261796e-05 0.000105379621028926 -7.77828790589194e-06
v 2.71731742266945e-05 0.000105761746608307 -8.35481540164765e-06
v 2.68900672706323e-05 0.000106172071362416 -8.89371864212028e-06
v 2.6580346069019e-05 0.000106519426042644 -9.33940945869289e-06
v 2.62450945804596e-05 0.000106884622866899 -9.75106528526982e-06
v 2.58860313736202e-05 0.000107265789760513 -1.01265758887006e-05
v 2.55049970809743e-05 0.00010766097278293 -1.04640163237457e-05
v 2.51761552228066e-05 0.000108232289885169 -1.0767608987322e-05
v 2.4059398760214e-05 0.00011 -1.13574452200553e-05
v 2.44509983684312e-05 0.000109405618322723 -1.12157805705009e-05
v 2.48240591413792e-05 0.000108815101657831 -1.10187414055021e-05
v 1.92360549772476e-05 0.000118025677594229 6.16664451357809e-07
v 2.38259312964951e-05 0.000110599101705528 -1.13997877565902e-05
v 1.92232552440684e-05 0.000118246197576721 1.13299118390886e-08
v 2.35810532472596e-05 0.000111195132291451 -1.1397533376622e-05
v 2.33260199081794e-05 0.00011178503638136 -1.13506936365698e-05
v 2.30621386330481e-05 0.000112365790004536 -1.12595086466564e-05
v 1.92226391974796e-05 0.000118424445840053 -6.07903467177114e-07
v 1.92342099954639e-05 0.000118559508646656 -1.23786136695192e-06
v 2.27052021521628e-05 0.000112991077285685 -1.11161740044937e-05
v 2.23409122202876e-05 0.000113596463465317 -1.09168424363907e-05
v 2.19716926366841e-05 0.000114177920612801 -1.06628401928564e-05
v 2.16e-05 0.000114731580009072 -1.03558572751684e-05
v 1.92103340338381e-05 0.000118645892687333 -1.96649048452138e-06
v 1.92023576897889e-05 0.000118674751371209 -2.7e-06
v 1.92103340338381e-05 0.000118645892687333 -3.43350951547862e-06
v 2.12339233753565e-05 0.000115170119679214 -1.00577068715394e-05
v 2.08697233354205e-05 0.000115582156243521 -9.72183933639114e-06
v 1.92342099954639e-05 0.000118559508646656 -4.16213863304808e-06
v 1.92226391974796e-05 0.000118424445840053 -4.79209653282289e-06
v 2.05092668451373e-05 0.000115965577517104 -9.34997639637258e-06
v 2.01544016792398e-05 0.000116318418002985 -8.94402429804404e-06
v 1.99131133895011e-05 0.00011674807045567 -8.41121341648446e-06
v 1.96827942091578e-05 0.000117133843063334 -7.84126493222138e-06
v 1.94649418063221e-05 0.000117473227310045 -7.23788497893015e-06
v 1.92609727829302e-05 0.000117764016323746 -6.60499708097425e-06
v 1.92232552440684e-05 0.000118246197576721 -5.41132991183909e-06
v 1.92360549772476e-05 0.000118025677594229 -6.01666445135781e-06
v 2.75040514129851e-05 0.000103448373520687 -4.49398087737588e-06
v 2.75655775171035e-05 0.000103350023603627 -3.79073315486273e-06
v 2.76075216460784e-05 0.000103308538339841 -3.06609359803356e-06
v 2.76075216460784e-05 0.000103308538339841 -2.33390640196644e-06
v 2.75655775171035e-05 0.000103350023603627 -1.60926684513727e-06
v 2.75040514129851e-05 0.000103448373520687 -9.06019122624122e-07
v 2.75095765242285e-05 0.000103652874624862 -2.93570118087163e-07
v 2.74814749357166e-05 0.000103889782454112 3.1222411557602e-07
v 2.74215595438204e-05 0.000104154967565028 8.97921665612351e-07
v 2.72548154016476e-05 0.000104426825773305 1.53825339169291e-06
v 2.70673019343661e-05 0.00010476243233079 2.16584981980744e-06
v 2.68375676692102e-05 0.000105134150180193 2.76730193436615e-06
v 2.65717629071715e-05 0.000105532027925468 3.32650803833178e-06
v 2.63024870824435e-05 0.00010596566484341 3.82769140537102e-06
v 2.59761641717656e-05 0.000106325426433816 4.25317885923079e-06
v 2.56227931722704e-05 0.000106705754217738 4.64609282674681e-06
v 2.52489044445517e-05 0.000107097277965238 4.99803229036103e-06
v 2.49166644513578e-05 0.000107636054977248 5.32567759422865e-06
v 2.4575458534572e-05 0.000108214519510293 5.60413787999202e-06
v 2.34549235671758e-05 0.00011 6.10677344774668e-06
v 2.42093649365384e-05 0.000108806871394975 5.83039616664051e-06
v 2.38259312964951e-05 0.000109400898294472 5.99978775659022e-06
v 2.32163632903575e-05 0.000110599439558216 6.13334828531234e-06
v 2.29639400561896e-05 0.00011119930743455 6.11483574438886e-06
v 2.27045654168312e-05 0.000111787224387231 6.05132928357909e-06
v 2.23335095154786e-05 0.000112389665966162 5.94589268733252e-06
v 2.19717178494028e-05 0.000113007260572794 5.77456250715969e-06
v 2.16e-05 0.000113608712687352 5.54482824200376e-06
v 2.12283073633159e-05 0.000114177920612801 5.2628401928564e-06
v 2.08938681384494e-05 0.000114716994126989 4.93225682220221e-06
v 2.05282960764858e-05 0.000115140262178204 4.60952498043787e-06
v 2.01634836974817e-05 0.00011553910250305 4.24656493335416e-06
v 1.86972779652385e-05 0.000117698032290361 9.48904444551664e-07
v 1.98060191226241e-05 0.000115904051412985 3.85162647931319e-06
v 1.95398999228749e-05 0.000116335842733838 3.35087469084453e-06
v 1.93033837660864e-05 0.000116744915676934 2.79833305513413e-06
v 1.88657897605133e-05 0.000117426575888701 1.58603137362022e-06
v 1.90771254794379e-05 0.000117111009274967 2.20598117045208e-06
v 2.75095765242285e-05 0.000103652874624862 -5.10642988191284e-06
v 2.74814749357166e-05 0.000103889782454112 -5.71222411557602e-06
v 2.74215595438204e-05 0.000104154967565028 -6.29792166561235e-06
v 2.72548154016476e-05 0.000104426825773305 -6.93825339169291e-06
v 2.70673019343661e-05 0.00010476243233079 -7.56584981980744e-06
v 2.68375676692102e-05 0.000105134150180193 -8.16730193436615e-06
v 2.65717629071715e-05 0.000105532027925468 -8.72650803833178e-06
v 2.63024870824435e-05 0.00010596566484341 -9.22769140537102e-06
v 2.59761641717656e-05 0.000106325426433816 -9.65317885923078e-06
v 2.56227931722704e-05 0.000106705754217738 -1.00460928267468e-05
v 2.52489044445517e-05 0.000107097277965238 -1.0398032290361e-05
v 2.49166644513578e-05 0.000107636054977248 -1.07256775942287e-05
v 2.4575458534572e-05 0.000108214519510293 -1.1004137879992e-05
v 2.34549235671758e-05 0.00011 -1.15067734477467e-05
v 2.38259312964951e-05 0.000109400898294472 -1.13997877565902e-05
v 2.42093649365384e-05 0.000108806871394975 -1.12303961666405e-05
v 1.86762282389162e-05 0.000117945532384963 3.52879592875794e-07
v 2.32163632903575e-05 0.000110599439558216 -1.15333482853123e-05
v 1.86666391913277e-05 0.00011815248629378 -2.64356020296226e-07
v 2.29639400561896e-05 0.00011119930743455 -1.15148357443889e-05
v 2.27045654168312e-05 0.000111787224387231 -1.14513292835791e-05
v 2.23335095154786e-05 0.000112389665966162 -1.13458926873325e-05
v 1.86702302602413e-05 0.000118314915792602 -8.89302721618207e-07
v 1.86089227143151e-05 0.000118416174004494 -1.59479784783724e-06
v 2.19717178494028e-05 0.000113007260572794 -1.11745625071597e-05
v 2.16e-05 0.000113608712687352 -1.09448282420038e-05
v 2.12283073633159e-05 0.000114177920612801 -1.06628401928564e-05
v 2.08938681384494e-05 0.000114716994126989 -1.03322568222022e-05
v 1.85927394272065e-05 0.00011847456250716 -2.32828215059722e-06
v 1.85927394272065e-05 0.00011847456250716 -3.07171784940278e-06
v 1.86089227143151e-05 0.000118416174004494 -3.80520215216276e-06
v 2.05282960764858e-05 0.000115140262178204 -1.00095249804379e-05
v 2.01634836974817e-05 0.00011553910250305 -9.64656493335416e-06
v 1.86702302602413e-05 0.000118314915792602 -4.51069727838179e-06
v 1.86666391913277e-05 0.00011815248629378 -5.13564397970377e-06
v 1.98060191226241e-05 0.000115904051412985 -9.25162647931319e-06
v 1.95398999228749e-05 0.000116335842733838 -8.75087469084453e-06
v 1.93033837660864e-05 0.000116744915676934 -8.19833305513413e-06
v 1.90771254794379e-05 0.000117111009274967 -7.60598117045208e-06
v 1.88657897605133e-05 0.000117426575888701 -6.98603137362022e-06
v 1.86972779652385e-05 0.000117698032290361 -6.34890444455166e-06
v 1.86762282389162e-05 0.000117945532384963 -5.75287959287579e-06
v 2.70614263434463e-05 0.000103172129298531 -4.83377692815518e-06
v 2.71391025030499e-05 0.000103053435066646 -4.13651630251827e-06
v 2.7182156243521e-05 0.000102978160663609 -3.43027666457946e-06
v 2.72006239458254e-05 0.000102954929992012 -2.7e-06
v 2.7182156243521e-05 0.000102978160663609 -1.96972333542054e-06
v 2.71391025030499e-05 0.000103053435066646 -1.26348369748173e-06
v 2.70614263434463e-05 0.000103172129298531 -5.66223071844816e-07
v 2.7051673319511e-05 0.00010338685173785 4.69124631396083e-08
v 2.70135085950679e-05 0.000103636038969321 6.4573231014166e-07
v 2.68624413466645e-05 0.000103889209441008 1.2956163250559e-06
v 2.66782879058919e-05 0.00010418079987382 1.92037897107403e-06
v 2.64658498198074e-05 0.000104532698065634 2.53756766921022e-06
v 2.6220378971074e-05 0.000104921712094108 3.11920012617959e-06
v 2.59668745120864e-05 0.000105338267018553 3.64024073717832e-06
v 2.56859144976559e-05 0.000105784131342197 4.12141878042999e-06
v 2.53403773955092e-05 0.000106155786707694 4.52714335698567e-06
v 2.49753471073039e-05 0.000106547476405835 4.89520327160151e-06
v 2.46528795928758e-05 0.000107076228238916 5.24553238496273e-06
v 2.43113299118391e-05 0.000107623255244068 5.54619757672094e-06
v 2.28415701791487e-05 0.00011 6.21394993761176e-06
v 2.39539535922466e-05 0.00010820815297437 5.79989333593596e-06
v 2.32163632903575e-05 0.000109400560441784 6.13334828531234e-06
v 2.35810532472596e-05 0.000108804867708549 5.99753337662195e-06
v 2.25934649323696e-05 0.000110600384437175 6.22482862332664e-06
v 2.23401821875143e-05 0.000111197639937265 6.18919506535624e-06
v 2.19712581870305e-05 0.000111803310038497 6.10966743206682e-06
v 2.16e-05 0.000112397642310211 5.9747513712086e-06
v 2.12282821505972e-05 0.000113007260572794 5.77456250715969e-06
v 2.08590877797124e-05 0.000113596463465317 5.51684243639069e-06
v 2.05222006094861e-05 0.000114147934450619 5.21410059748879e-06
v 2.01920898146379e-05 0.000114673326407554 4.86160096794425e-06
v 1.98245299625254e-05 0.000115080615331021 4.51353269932477e-06
v 1.94662230718448e-05 0.000115461426343446 4.12787070146932e-06
v 1.81474764058346e-05 0.000117595203271602 6.75347107303887e-07
v 1.83057542177375e-05 0.000117346092826747 1.32279317227036e-06
v 1.91935701180872e-05 0.000115909576524229 3.64712537513825e-06
v 1.89359586668001e-05 0.00011632078862069 3.12670704494002e-06
v 1.87007306098894e-05 0.000116708046310305 2.55322298235715e-06
v 1.84846228668991e-05 0.00011705106528527 1.94509458045955e-06
v 2.7051673319511e-05 0.00010338685173785 -5.44691246313961e-06
v 2.70135085950679e-05 0.000103636038969321 -6.04573231014166e-06
v 2.68624413466645e-05 0.000103889209441008 -6.6956163250559e-06
v 2.66782879058919e-05 0.00010418079987382 -7.32037897107403e-06
v 2.64658498198074e-05 0.000104532698065634 -7.93756766921022e-06
v 2.6220378971074e-05 0.000104921712094108 -8.51920012617959e-06
v 2.59668745120864e-05 0.000105338267018553 -9.04024073717832e-06
v 2.56859144976559e-05 0.000105784131342197 -9.52141878042999e-06
v 2.53403773955092e-05 0.000106155786707694 -9.92714335698567e-06
v 2.49753471073039e-05 0.000106547476405835 -1.02952032716015e-05
v 2.46528795928758e-05 0.000107076228238916 -1.06455323849627e-05
v 2.43113299118391e-05 0.000107623255244068 -1.09461975767209e-05
v 2.39539535922466e-05 0.00010820815297437 -1.1199893335936e-05
v 2.28415701791487e-05 0.00011 -1.16139499376118e-05
v 2.32163632903575e-05 0.000109400560441784 -1.15333482853123e-05
v 2.35810532472596e-05 0.000108804867708549 -1.1397533376622e-05
v 1.81268446961844e-05 0.00011782752779416 6.89349698441886e-08
v 2.25934649323696e-05 0.000110600384437175 -1.16248286233266e-05
v 1.81243135297117e-05 0.000118019058717695 -5.51907627123661e-07
v 2.23401821875143e-05 0.000111197639937265 -1.15891950653562e-05
v 2.19712581870305e-05 0.000111803310038497 -1.15096674320668e-05
v 2.16e-05 0.000112397642310211 -1.13747513712086e-05
v 1.80527739145976e-05 0.000118143550775675 -1.25094242245561e-06
v 1.80035365346833e-05 0.000118216842436391 -1.95908777971236e-06
v 2.12282821505972e-05 0.000113007260572794 -1.11745625071597e-05
v 2.08590877797124e-05 0.000113596463465317 -1.09168424363907e-05
v 2.05222006094861e-05 0.000114147934450619 -1.06141005974888e-05
v 2.01920898146379e-05 0.000114673326407554 -1.02616009679442e-05
v 1.79912873126477e-05 0.000118244828242004 -2.7e-06
v 1.80035365346833e-05 0.000118216842436391 -3.44091222028764e-06
v 1.80527739145976e-05 0.000118143550775675 -4.1490575775444e-06
v 1.98245299625254e-05 0.000115080615331021 -9.91353269932477e-06
v 1.94662230718448e-05 0.000115461426343446 -9.52787070146932e-06
v 1.81243135297117e-05 0.000118019058717695 -4.84809237287634e-06
v 1.81268446961844e-05 0.00011782752779416 -5.46893496984419e-06
v 1.91935701180872e-05 0.000115909576524229 -9.04712537513825e-06
v 1.89359586668001e-05 0.00011632078862069 -8.52670704494002e-06
v 1.87007306098894e-05 0.000116708046310305 -7.95322298235715e-06
v 1.84846228668991e-05 0.00011705106528527 -7.34509458045955e-06
v 1.83057542177375e-05 0.000117346092826747 -6.72279317227036e-06
v 1.81474764058346e-05 0.000117595203271602 -6.07534710730389e-06
v 2.65926613246114e-05 0.000102928565219384 -5.16336011196464e-06
v 2.66806153310207e-05 0.000102786467300675 -4.47547003747464e-06
v 2.67402621782044e-05 0.000102690475019562 -3.7717039235142e-06
v 2.67701196792136e-05 0.000102642293128461 -3.06607662464351e-06
v 2.67701196792136e-05 0.000102642293128461 -2.33392337535649e-06
v 2.67402621782044e-05 0.000102690475019562 -1.6282960764858e-06
v 2.66806153310207e-05 0.000102786467300675 -9.24529962525364e-07
v 2.65926613246114e-05 0.000102928565219384 -2.36639888035364e-07
v 2.65720815656525e-05 0.0001031563463096 3.72915402410055e-07
v 2.64310545465952e-05 0.000103384900454902 1.02845410006114e-06
v 2.62617329814474e-05 0.000103659759262822 1.66687451208643e-06
v 2.60679720745318e-05 0.000103973491961668 2.27176290717153e-06
v 2.58382533916929e-05 0.000104345184598352 2.87317422669453e-06
v 2.55956163250559e-05 0.000104737558653336 3.41079055899179e-06
v 2.53284541000611e-05 0.000105168945453405 3.91509954509822e-06
v 2.50441508912858e-05 0.000105628590073179 4.37308984035568e-06
v 2.46856343929269e-05 0.00010601419961231 4.75602143657599e-06
v 2.43689349698442e-05 0.000106526844696184 5.12752779416027e-06
v 2.22222742809623e-05 0.00011 6.27846171230088e-06
v 2.40356439797038e-05 0.000107066639191328 5.45248629378046e-06
v 2.36920965328229e-05 0.00010762263919748 5.72444584005323e-06
v 2.25934649323696e-05 0.000109399615562825 6.22482862332664e-06
v 2.33260199081794e-05 0.00010821496361864 5.95069363656976e-06
v 2.29639400561896e-05 0.00010880069256545 6.11483574438886e-06
v 2.19712354888758e-05 0.000110600671638831 6.27225600359815e-06
v 2.16e-05 0.000111201710912798 6.21941090442991e-06
v 2.12287418129695e-05 0.000111803310038497 6.10966743206682e-06
v 2.08664904845214e-05 0.000112389665966162 5.94589268733252e-06
v 2.04947978478372e-05 0.000112991077285685 5.71617400449366e-06
v 2.01509424224556e-05 0.000113547226085402 5.44355077567533e-06
v 1.76141996123105e-05 0.000117456021436576 3.85634392926891e-07
v 1.9815955001497e-05 0.000114088356357835 5.11681045789581e-06
v 1.94989917252968e-05 0.000114600846076777 4.74432532923143e-06
v 1.91366398880354e-05 0.000114992661324611 4.37143478061642e-06
v 1.88530875368604e-05 0.000115451673319511 3.91314826215017e-06
v 1.7755786707694e-05 0.000117227143356986 1.04037739550916e-06
v 1.79254264338156e-05 0.000116953178859231 1.67616417176559e-06
v 1.8587775884424e-05 0.000115881474935717 3.41021754588819e-06
v 1.83456738391603e-05 0.000116273332834049 2.87267049017906e-06
v 1.81194260426438e-05 0.000116639409458693 2.28034606901903e-06
v 2.65720815656525e-05 0.0001031563463096 -5.77291540241005e-06
v 2.64310545465952e-05 0.000103384900454902 -6.42845410006114e-06
v 2.62617329814474e-05 0.000103659759262822 -7.06687451208643e-06
v 2.60679720745318e-05 0.000103973491961668 -7.67176290717153e-06
v 2.58382533916929e-05 0.000104345184598352 -8.27317422669453e-06
v 2.55956163250559e-05 0.000104737558653336 -8.81079055899179e-06
v 2.53284541000611e-05 0.000105168945453405 -9.31509954509822e-06
v 2.50441508912858e-05 0.000105628590073179 -9.77308984035568e-06
v 2.46856343929269e-05 0.00010601419961231 -1.0156021436576e-05
v 2.43689349698442e-05 0.000106526844696184 -1.05275277941603e-05
v 2.40356439797038e-05 0.000107066639191328 -1.08524862937805e-05
v 2.36920965328229e-05 0.00010762263919748 -1.11244458400532e-05
v 2.33260199081794e-05 0.00010821496361864 -1.13506936365698e-05
v 2.22222742809623e-05 0.00011 -1.16784617123009e-05
v 2.25934649323696e-05 0.000109399615562825 -1.16248286233266e-05
v 2.29639400561896e-05 0.00010880069256545 -1.15148357443889e-05
v 1.75998255620544e-05 0.000117673761479187 -2.27756236421097e-07
v 2.19712354888758e-05 0.000110600671638831 -1.16722560035982e-05
v 1.75116436421653e-05 0.000117816810457896 -9.15955001497017e-07
v 2.16e-05 0.000111201710912798 -1.16194109044299e-05
v 2.12287418129695e-05 0.000111803310038497 -1.15096674320668e-05
v 2.08664904845214e-05 0.000112389665966162 -1.13458926873325e-05
v 1.74520655493806e-05 0.000117914100597489 -1.62220060948613e-06
v 1.74220793871992e-05 0.000117962840192856 -2.32830736331586e-06
v 2.04947978478372e-05 0.000112991077285685 -1.11161740044937e-05
v 2.01509424224556e-05 0.000113547226085402 -1.08435507756753e-05
v 1.9815955001497e-05 0.000114088356357835 -1.05168104578958e-05
v 1.94989917252968e-05 0.000114600846076777 -1.01443253292314e-05
v 1.74220793871992e-05 0.000117962840192856 -3.07169263668414e-06
v 1.74520655493806e-05 0.000117914100597489 -3.77779939051387e-06
v 1.75116436421653e-05 0.000117816810457896 -4.48404499850298e-06
v 1.91366398880354e-05 0.000114992661324611 -9.77143478061642e-06
v 1.88530875368604e-05 0.000115451673319511 -9.31314826215017e-06
v 1.75998255620544e-05 0.000117673761479187 -5.1722437635789e-06
v 1.76141996123105e-05 0.000117456021436576 -5.78563439292689e-06
v 1.8587775884424e-05 0.000115881474935717 -8.81021754588819e-06
v 1.83456738391603e-05 0.000116273332834049 -8.27267049017906e-06
v 1.81194260426438e-05 0.000116639409458693 -7.68034606901903e-06
v 1.79254264338156e-05 0.000116953178859231 -7.07616417176559e-06
v 1.7755786707694e-05 0.000117227143356986 -6.44037739550916e-06
v 2.61e-05 0.000102718847050625 -5.48115294937453e-06
v 2.62008460767768e-05 0.000102555674670769 -4.80100827470315e-06
v 2.62733264075537e-05 0.000102438399032056 -4.10791018536208e-06
v 2.63169941269892e-05 0.000102367743177798 -3.4061318615506e-06
v 2.63315800090722e-05 0.000102344142724832 -2.7e-06
v 2.63169941269892e-05 0.000102367743177798 -1.9938681384494e-06
v 2.61e-05 0.000102718847050625 8.11529493745271e-08
v 2.62733264075537e-05 0.000102438399032056 -1.29208981463792e-06
v 2.62008460767768e-05 0.000102555674670769 -5.98991725296851e-07
v 2.59714099268214e-05 0.000102926910159644 7.44150891285808e-07
v 2.58158686578026e-05 0.00010317858121957 1.38591449765592e-06
v 2.56343351565899e-05 0.000103472308594629 2.00248708244354e-06
v 2.54279286375842e-05 0.00010380628135788 2.59006727063226e-06
v 2.51979216656124e-05 0.00010417844045618 3.14503243497165e-06
v 2.49457323101417e-05 0.000104586491404932 3.66396103067893e-06
v 2.46729154024101e-05 0.000105027918434347 4.14365369040028e-06
v 2.43811529493745e-05 0.0001055 4.58115294937453e-06
v 2.40722437635789e-05 0.000105999825562054 4.97376147918683e-06
v 2.16e-05 0.00011 6.3e-06
v 2.37480923728763e-05 0.000106524313529712 5.31905871769531e-06
v 2.19712354888758e-05 0.000109399328361169 6.27225600359815e-06
v 2.34106972783818e-05 0.000107070230260241 5.61491579260158e-06
v 2.30621386330481e-05 0.000107634209995464 5.85950864665638e-06
v 2.23401821875143e-05 0.000108802360062735 6.18919506535624e-06
v 2.27045654168312e-05 0.000108212775612769 6.05132928357909e-06
v 2.12287645111242e-05 0.000110600671638831 6.27225600359815e-06
v 2.08598178124857e-05 0.000111197639937265 6.18919506535624e-06
v 2.04954345831688e-05 0.000111787224387231 6.05132928357909e-06
v 2.01378613669519e-05 0.000112365790004536 5.85950864665638e-06
v 1.97893027216182e-05 0.000112929769739759 5.61491579260158e-06
v 1.94519076271237e-05 0.000113475686470288 5.31905871769531e-06
v 1.71e-05 0.000117281152949375 8.11529493745271e-08
v 1.72285900731786e-05 0.000117073089840356 7.44150891285808e-07
v 1.91277562364211e-05 0.000114000174437946 4.97376147918683e-06
v 1.88188470506255e-05 0.0001145 4.58115294937453e-06
v 1.85270845975899e-05 0.000114972081565653 4.14365369040028e-06
v 1.82542676898583e-05 0.000115413508595068 3.66396103067893e-06
v 1.73841313421974e-05 0.00011682141878043 1.38591449765592e-06
v 1.75656648434101e-05 0.000116527691405371 2.00248708244354e-06
v 1.80020783343876e-05 0.00011582155954382 3.14503243497165e-06
v 1.77720713624158e-05 0.00011619371864212 2.59006727063226e-06
v 2.59714099268214e-05 0.000102926910159644 -6.14415089128581e-06
v 2.58158686578026e-05 0.00010317858121957 -6.78591449765592e-06
v 2.56343351565899e-05 0.000103472308594629 -7.40248708244354e-06
v 2.54279286375842e-05 0.00010380628135788 -7.99006727063226e-06
v 2.51979216656124e-05 0.00010417844045618 -8.54503243497165e-06
v 2.49457323101417e-05 0.000104586491404932 -9.06396103067893e-06
v 2.46729154024101e-05 0.000105027918434347 -9.54365369040028e-06
v 2.43811529493745e-05 0.0001055 -9.98115294937453e-06
v 2.40722437635789e-05 0.000105999825562054 -1.03737614791868e-05
v 2.37480923728763e-05 0.000106524313529712 -1.07190587176953e-05
v 2.34106972783818e-05 0.000107070230260241 -1.10149157926016e-05
v 2.30621386330481e-05 0.000107634209995464 -1.12595086466564e-05
v 2.16e-05 0.00011 -1.17e-05
v 2.27045654168312e-05 0.000108212775612769 -1.14513292835791e-05
v 2.19712354888758e-05 0.000109399328361169 -1.16722560035982e-05
v 2.23401821875143e-05 0.000108802360062735 -1.15891950653562e-05
v 1.69991539232232e-05 0.000117444325329231 -5.98991725296851e-07
v 2.12287645111242e-05 0.000110600671638831 -1.16722560035982e-05
v 1.69266735924463e-05 0.000117561600967944 -1.29208981463792e-06
v 2.08598178124857e-05 0.000111197639937265 -1.15891950653562e-05
v 2.04954345831688e-05 0.000111787224387231 -1.14513292835791e-05
v 2.01378613669519e-05 0.000112365790004536 -1.12595086466564e-05
v 1.68830058730108e-05 0.000117632256822202 -1.9938681384494e-06
v 1.68684199909278e-05 0.000117655857275168 -2.7e-06
v 1.97893027216182e-05 0.000112929769739759 -1.10149157926016e-05
v 1.94519076271237e-05 0.000113475686470288 -1.07190587176953e-05
v 1.91277562364211e-05 0.000114000174437946 -1.03737614791868e-05
v 1.88188470506255e-05 0.0001145 -9.98115294937453e-06
v 1.68830058730108e-05 0.000117632256822202 -3.4061318615506e-06
v 1.69266735924463e-05 0.000117561600967944 -4.10791018536208e-06
v 1.69991539232232e-05 0.000117444325329231 -4.80100827470315e-06
v 1.85270845975899e-05 0.000114972081565653 -9.54365369040028e-06
v 1.82542676898583e-05 0.000115413508595068 -9.06396103067893e-06
v 1.71e-05 0.000117281152949375 -5.48115294937453e-06
v 1.72285900731786e-05 0.000117073089840356 -6.14415089128581e-06
v 1.80020783343876e-05 0.00011582155954382 -8.54503243497165e-06
v 1.77720713624158e-05 0.00011619371864212 -7.99006727063226e-06
v 1.75656648434101e-05 0.000116527691405371 -7.40248708244354e-06
v 1.73841313421974e-05 0.00011682141878043 -6.78591449765592e-06
v 2.55858003876895e-05 0.000102543978563424 -5.78563439292689e-06
v 2.56001744379456e-05 0.000102326238520813 -5.1722437635789e-06
v 2.56883563578347e-05 0.000102183189542104 -4.48404499850298e-06
v 2.57479344506194e-05 0.000102085899402511 -3.77779939051387e-06
v 2.57779206128008e-05 0.000102037159807144 -3.07169263668414e-06
v 2.57779206128008e-05 0.000102037159807144 -2.32830736331586e-06
v 2.57479344506194e-05 0.000102085899402511 -1.62220060948613e-06
v 2.55858003876895e-05 0.000102543978563424 3.85634392926891e-07
v 2.56001744379456e-05 0.000102326238520813 -2.27756236421097e-07
v 2.56883563578347e-05 0.000102183189542104 -9.15955001497017e-07
v 2.5444213292306e-05 0.000102772856643014 1.04037739550916e-06
v 2.52745735661844e-05 0.000103046821140769 1.67616417176559e-06
v 2.50805739573562e-05 0.000103360590541307 2.28034606901903e-06
v 2.48543261608397e-05 0.000103726667165951 2.87267049017906e-06
v 2.4612224115576e-05 0.000104118525064283 3.41021754588819e-06
v 2.43469124631396e-05 0.000104548326680489 3.91314826215017e-06
v 2.09777257190377e-05 0.00011 6.27846171230088e-06
v 2.40633601119646e-05 0.000105007338675389 4.37143478061642e-06
v 2.37010082747031e-05 0.000105399153923223 4.74432532923143e-06
v 2.3384044998503e-05 0.000105911643642165 5.11681045789581e-06
v 2.12287645111242e-05 0.000109399328361169 6.27225600359815e-06
v 2.30490575775444e-05 0.000106452773914598 5.44355077567533e-06
v 2.16e-05 0.000108798289087202 6.21941090442991e-06
v 2.27052021521628e-05 0.000107008922714315 5.71617400449366e-06
v 2.23335095154786e-05 0.000107610334033838 5.94589268733252e-06
v 2.19712581870305e-05 0.000108196689961503 6.10966743206682e-06
v 2.06065350676304e-05 0.000110600384437175 6.22482862332664e-06
v 2.02360599438104e-05 0.00011119930743455 6.11483574438886e-06
v 1.98739800918206e-05 0.00011178503638136 5.95069363656976e-06
v 1.95079034671771e-05 0.00011237736080252 5.72444584005323e-06
v 1.91643560202962e-05 0.000112933360808672 5.45248629378046e-06
v 1.66073386753886e-05 0.000117071434780616 -2.36639888035364e-07
v 1.88310650301558e-05 0.000113473155303816 5.12752779416027e-06
v 1.66279184343475e-05 0.0001168436536904 3.72915402410055e-07
v 1.67689454534048e-05 0.000116615099545098 1.02845410006114e-06
v 1.85143656070731e-05 0.00011398580038769 4.75602143657599e-06
v 1.81558491087142e-05 0.000114371409926821 4.37308984035568e-06
v 1.78715458999389e-05 0.000114831054546595 3.91509954509822e-06
v 1.76043836749441e-05 0.000115262441346664 3.41079055899179e-06
v 1.69382670185526e-05 0.000116340240737178 1.66687451208643e-06
v 1.71320279254682e-05 0.000116026508038332 2.27176290717153e-06
v 1.73617466083071e-05 0.000115654815401648 2.87317422669453e-06
v 2.5444213292306e-05 0.000102772856643014 -6.44037739550916e-06
v 2.52745735661844e-05 0.000103046821140769 -7.07616417176559e-06
v 2.50805739573562e-05 0.000103360590541307 -7.68034606901903e-06
v 2.48543261608397e-05 0.000103726667165951 -8.27267049017906e-06
v 2.4612224115576e-05 0.000104118525064283 -8.81021754588819e-06
v 2.43469124631396e-05 0.000104548326680489 -9.31314826215017e-06
v 2.40633601119646e-05 0.000105007338675389 -9.77143478061642e-06
v 2.37010082747031e-05 0.000105399153923223 -1.01443253292314e-05
v 2.3384044998503e-05 0.000105911643642165 -1.05168104578958e-05
v 2.30490575775444e-05 0.000106452773914598 -1.08435507756753e-05
v 2.27052021521628e-05 0.000107008922714315 -1.11161740044937e-05
v 2.09777257190377e-05 0.00011 -1.16784617123009e-05
v 2.23335095154786e-05 0.000107610334033838 -1.13458926873325e-05
v 2.12287645111242e-05 0.000109399328361169 -1.16722560035982e-05
v 2.19712581870305e-05 0.000108196689961503 -1.15096674320668e-05
v 2.16e-05 0.000108798289087202 -1.16194109044299e-05
v 1.65193846689793e-05 0.000117213532699325 -9.24529962525364e-07
v 2.06065350676304e-05 0.000110600384437175 -1.16248286233266e-05
v 1.64597378217956e-05 0.000117309524980438 -1.6282960764858e-06
v 2.02360599438104e-05 0.00011119930743455 -1.15148357443889e-05
v 1.98739800918206e-05 0.00011178503638136 -1.13506936365698e-05
v 1.95079034671771e-05 0.00011237736080252 -1.11244458400532e-05
v 1.64298803207864e-05 0.000117357706871539 -2.33392337535649e-06
v 1.64298803207864e-05 0.000117357706871539 -3.06607662464351e-06
v 1.91643560202962e-05 0.000112933360808672 -1.08524862937805e-05
v 1.88310650301558e-05 0.000113473155303816 -1.05275277941603e-05
v 1.85143656070731e-05 0.00011398580038769 -1.0156021436576e-05
v 1.81558491087142e-05 0.000114371409926821 -9.77308984035568e-06
v 1.64597378217956e-05 0.000117309524980438 -3.7717039235142e-06
v 1.65193846689793e-05 0.000117213532699325 -4.47547003747464e-06
v 1.66073386753886e-05 0.000117071434780616 -5.16336011196464e-06
v 1.78715458999389e-05 0.000114831054546595 -9.31509954509822e-06
v 1.76043836749441e-05 0.000115262441346664 -8.81079055899179e-06
v 1.66279184343475e-05 0.0001168436536904 -5.77291540241005e-06
v 1.67689454534048e-05 0.000116615099545098 -6.42845410006114e-06
v 1.73617466083071e-05 0.000115654815401648 -8.27317422669453e-06
v 1.71320279254682e-05 0.000116026508038332 -7.67176290717153e-06
v 1.69382670185526e-05 0.000116340240737178 -7.06687451208643e-06
v 2.50525235941654e-05 0.000102404796728398 -6.07534710730389e-06
v 2.50731553038156e-05 0.00010217247220584 -5.46893496984419e-06
v 2.50756864702883e-05 0.000101980941282305 -4.84809237287634e-06
v 2.51472260854024e-05 0.000101856449224325 -4.1490575775444e-06
v 2.51964634653167e-05 0.000101783157563609 -3.44091222028764e-06
v 2.52087126873523e-05 0.000101755171757996 -2.7e-06
v 2.51964634653167e-05 0.000101783157563609 -1.95908777971236e-06
v 2.51472260854024e-05 0.000101856449224325 -1.25094242245561e-06
v 2.50525235941654e-05 0.000102404796728398 6.75347107303887e-07
v 2.50731553038156e-05 0.00010217247220584 6.89349698441886e-08
v 2.50756864702883e-05 0.000101980941282305 -5.51907627123661e-07
v 2.48942457822625e-05 0.000102653907173253 1.32279317227036e-06
v 2.47153771331009e-05 0.00010294893471473 1.94509458045955e-06
v 2.44992693901106e-05 0.000103291953689695 2.55322298235715e-06
v 2.42640413331999e-05 0.00010367921137931 3.12670704494002e-06
v 2.03584298208513e-05 0.00011 6.21394993761176e-06
v 2.40064298819128e-05 0.000104090423475771 3.64712537513825e-06
v 2.37337769281552e-05 0.000104538573656554 4.12787070146932e-06
v 2.06065350676304e-05 0.000109399615562825 6.22482862332664e-06
v 2.33754700374746e-05 0.000104919384668979 4.51353269932477e-06
v 2.30079101853621e-05 0.000105326673592446 4.86160096794425e-06
v 2.26777993905139e-05 0.000105852065549381 5.21410059748879e-06
v 2.08598178124857e-05 0.000108802360062735 6.18919506535624e-06
v 2.23409122202876e-05 0.000106403536534683 5.51684243639069e-06
v 2.12287418129695e-05 0.000108196689961503 6.10966743206682e-06
v 2.19717178494028e-05 0.000106992739427206 5.77456250715969e-06
v 2.16e-05 0.000107602357689789 5.9747513712086e-06
v 1.99836367096425e-05 0.000110599439558216 6.13334828531234e-06
v 1.96189467527404e-05 0.000111195132291451 5.99753337662195e-06
v 1.92460464077534e-05 0.000111791847025631 5.79989333593596e-06
v 1.88886700881609e-05 0.000112376744755932 5.54619757672094e-06
v 1.85471204071242e-05 0.000112923771761084 5.24553238496273e-06
v 1.61385736565537e-05 0.000116827870701469 -5.66223071844816e-07
v 1.6148326680489e-05 0.00011661314826215 4.69124631396083e-08
v 1.82246528926961e-05 0.000113452523594165 4.89520327160151e-06
v 1.61864914049321e-05 0.000116363961030679 6.4573231014166e-07
v 1.63375586533355e-05 0.000116110790558992 1.2956163250559e-06
v 1.78596226044908e-05 0.000113844213292306 4.52714335698567e-06
v 1.75140855023441e-05 0.000114215868657803 4.12141878042999e-06
v 1.72331254879136e-05 0.000114661732981447 3.64024073717832e-06
v 1.6979621028926e-05 0.000115078287905892 3.11920012617959e-06
v 1.65217120941081e-05 0.00011581920012618 1.92037897107403e-06
v 1.67341501801926e-05 0.000115467301934366 2.53756766921022e-06
v 2.48942457822625e-05 0.000102653907173253 -6.72279317227036e-06
v 2.47153771331009e-05 0.00010294893471473 -7.34509458045955e-06
v 2.44992693901106e-05 0.000103291953689695 -7.95322298235715e-06
v 2.42640413331999e-05 0.00010367921137931 -8.52670704494002e-06
v 2.40064298819128e-05 0.000104090423475771 -9.04712537513825e-06
v 2.37337769281552e-05 0.000104538573656554 -9.52787070146932e-06
v 2.33754700374746e-05 0.000104919384668979 -9.91353269932477e-06
v 2.30079101853621e-05 0.000105326673592446 -1.02616009679442e-05
v 2.26777993905139e-05 0.000105852065549381 -1.06141005974888e-05
v 2.23409122202876e-05 0.000106403536534683 -1.09168424363907e-05
v 2.19717178494028e-05 0.000106992739427206 -1.11745625071597e-05
v 2.03584298208513e-05 0.00011 -1.16139499376118e-05
v 2.06065350676304e-05 0.000109399615562825 -1.16248286233266e-05
v 2.16e-05 0.000107602357689789 -1.13747513712086e-05
v 2.08598178124857e-05 0.000108802360062735 -1.15891950653562e-05
v 2.12287418129695e-05 0.000108196689961503 -1.15096674320668e-05
v 1.60608974969501e-05 0.000116946564933354 -1.26348369748173e-06
v 1.99836367096425e-05 0.000110599439558216 -1.15333482853123e-05
v 1.6017843756479e-05 0.000117021839336391 -1.96972333542054e-06
v 1.96189467527404e-05 0.000111195132291451 -1.1397533376622e-05
v 1.92460464077534e-05 0.000111791847025631 -1.1199893335936e-05
v 1.88886700881609e-05 0.000112376744755932 -1.09461975767209e-05
v 1.59993760541746e-05 0.000117045070007988 -2.7e-06
v 1.6017843756479e-05 0.000117021839336391 -3.43027666457946e-06
v 1.85471204071242e-05 0.000112923771761084 -1.06455323849627e-05
v 1.82246528926961e-05 0.000113452523594165 -1.02952032716015e-05
v 1.78596226044908e-05 0.000113844213292306 -9.92714335698567e-06
v 1.75140855023441e-05 0.000114215868657803 -9.52141878042999e-06
v 1.60608974969501e-05 0.000116946564933354 -4.13651630251827e-06
v 1.61385736565537e-05 0.000116827870701469 -4.83377692815518e-06
v 1.6148326680489e-05 0.00011661314826215 -5.44691246313961e-06
v 1.72331254879136e-05 0.000114661732981447 -9.04024073717832e-06
v 1.6979621028926e-05 0.000115078287905892 -8.51920012617959e-06
v 1.61864914049321e-05 0.000116363961030679 -6.04573231014166e-06
v 1.63375586533355e-05 0.000116110790558992 -6.6956163250559e-06
v 1.67341501801926e-05 0.000115467301934366 -7.93756766921022e-06
v 1.65217120941081e-05 0.00011581920012618 -7.32037897107403e-06
v 2.45027220347615e-05 0.000102301967709639 -6.34890444455166e-06
v 2.45237717610838e-05 0.000102054467615037 -5.75287959287579e-06
v 2.45333608086723e-05 0.00010184751370622 -5.13564397970377e-06
v 2.45297697397587e-05 0.000101685084207398 -4.51069727838179e-06
v 2.45910772856849e-05 0.000101583825995506 -3.80520215216276e-06
v 2.45027220347615e-05 0.000102301967709639 9.48904444551664e-07
v 2.46072605727935e-05 0.00010152543749284 -3.07171784940278e-06
v 2.46072605727935e-05 0.00010152543749284 -2.32828215059722e-06
v 2.45910772856849e-05 0.000101583825995506 -1.59479784783724e-06
v 2.45297697397587e-05 0.000101685084207398 -8.89302721618207e-07
v 2.45237717610838e-05 0.000102054467615037 3.52879592875794e-07
v 2.45333608086723e-05 0.00010184751370622 -2.64356020296226e-07
v 2.43342102394867e-05 0.000102573424111299 1.58603137362022e-06
v 2.41228745205621e-05 0.000102888990725033 2.20598117045208e-06
v 2.38966162339136e-05 0.000103255084323066 2.79833305513413e-06
v 2.36601000771251e-05 0.000103664157266162 3.35087469084453e-06
v 1.97450764328242e-05 0.00011 6.10677344774668e-06
v 1.99836367096425e-05 0.000109400560441784 6.13334828531234e-06
v 2.33939808773759e-05 0.000104095948587015 3.85162647931319e-06
v 2.30365163025183e-05 0.00010446089749695 4.24656493335416e-06
v 2.02360599438104e-05 0.00010880069256545 6.11483574438886e-06
v 2.26717039235142e-05 0.000104859737821796 4.60952498043787e-06
v 2.23061318615506e-05 0.000105283005873011 4.93225682220221e-06
v 2.19716926366841e-05 0.000105822079387199 5.2628401928564e-06
v 2.04954345831688e-05 0.000108212775612769 6.05132928357909e-06
v 2.16e-05 0.000106391287312648 5.54482824200376e-06
v 2.08664904845214e-05 0.000107610334033838 5.94589268733252e-06
v 2.12282821505972e-05 0.000106992739427206 5.77456250715969e-06
v 1.93740687035049e-05 0.000110599101705528 5.99978775659022e-06
v 1.89906350634616e-05 0.000111193128605025 5.83039616664051e-06
v 1.8624541465428e-05 0.000111785480489707 5.60413787999202e-06
v 1.82833355486422e-05 0.000112363945022752 5.32567759422865e-06
v 1.79510955554483e-05 0.000112902722034762 4.99803229036103e-06
v 1.56959485870149e-05 0.000116551626479313 -9.06019122624122e-07
v 1.56904234757715e-05 0.000116347125375138 -2.93570118087163e-07
v 1.57185250642834e-05 0.000116110217545888 3.1222411557602e-07
v 1.75772068277296e-05 0.000113294245782262 4.64609282674681e-06
v 1.57784404561796e-05 0.000115845032434972 8.97921665612351e-07
v 1.59451845983524e-05 0.000115573174226695 1.53825339169291e-06
v 1.72238358282344e-05 0.000113674573566184 4.25317885923079e-06
v 1.68975129175565e-05 0.00011403433515659 3.82769140537102e-06
v 1.66282370928285e-05 0.000114467972074532 3.32650803833178e-06
v 1.63624323307898e-05 0.000114865849819807 2.76730193436615e-06
v 1.61326980656339e-05 0.00011523756766921 2.16584981980744e-06
v 2.43342102394867e-05 0.000102573424111299 -6.98603137362022e-06
v 2.41228745205621e-05 0.000102888990725033 -7.60598117045208e-06
v 2.38966162339136e-05 0.000103255084323066 -8.19833305513413e-06
v 2.36601000771251e-05 0.000103664157266162 -8.75087469084453e-06
v 2.33939808773759e-05 0.000104095948587015 -9.25162647931319e-06
v 2.30365163025183e-05 0.00010446089749695 -9.64656493335416e-06
v 2.26717039235142e-05 0.000104859737821796 -1.00095249804379e-05
v 2.23061318615506e-05 0.000105283005873011 -1.03322568222022e-05
v 2.19716926366841e-05 0.000105822079387199 -1.06628401928564e-05
v 1.97450764328242e-05 0.00011 -1.15067734477467e-05
v 2.16e-05 0.000106391287312648 -1.09448282420038e-05
v 2.12282821505972e-05 0.000106992739427206 -1.11745625071597e-05
v 1.99836367096425e-05 0.000109400560441784 -1.15333482853123e-05
v 2.02360599438104e-05 0.00010880069256545 -1.15148357443889e-05
v 2.08664904845214e-05 0.000107610334033838 -1.13458926873325e-05
v 2.04954345831688e-05 0.000108212775612769 -1.14513292835791e-05
v 1.56344224828965e-05 0.000116649976396373 -1.60926684513727e-06
v 1.93740687035049e-05 0.000110599101705528 -1.13997877565902e-05
v 1.55924783539216e-05 0.000116691461660159 -2.33390640196644e-06
v 1.89906350634616e-05 0.000111193128605025 -1.12303961666405e-05
v 1.8624541465428e-05 0.000111785480489707 -1.1004137879992e-05
v 1.82833355486422e-05 0.000112363945022752 -1.07256775942287e-05
v 1.55924783539216e-05 0.000116691461660159 -3.06609359803356e-06
v 1.56344224828965e-05 0.000116649976396373 -3.79073315486273e-06
v 1.79510955554483e-05 0.000112902722034762 -1.0398032290361e-05
v 1.75772068277296e-05 0.000113294245782262 -1.00460928267468e-05
v 1.72238358282344e-05 0.000113674573566184 -9.65317885923078e-06
v 1.68975129175565e-05 0.00011403433515659 -9.22769140537102e-06
v 1.56959485870149e-05 0.000116551626479313 -4.49398087737588e-06
v 1.56904234757715e-05 0.000116347125375138 -5.10642988191284e-06
v 1.57185250642834e-05 0.000116110217545888 -5.71222411557602e-06
v 1.66282370928285e-05 0.000114467972074532 -8.72650803833178e-06
v 1.63624323307898e-05 0.000114865849819807 -8.16730193436615e-06
v 1.57784404561796e-05 0.000115845032434972 -6.29792166561235e-06
v 1.59451845983524e-05 0.000115573174226695 -6.93825339169291e-06
v 1.61326980656339e-05 0.00011523756766921 -7.56584981980744e-06
v 2.39390272170698e-05 0.000102235983676254 -6.60499708097425e-06
v 2.39639450227524e-05 0.000101974322405771 -6.01666445135781e-06
v 2.39767447559316e-05 0.000101753802423279 -5.41132991183909e-06
v 2.39773608025204e-05 0.000101575554159947 -4.79209653282289e-06
v 2.39390272170698e-05 0.000102235983676254 1.20499708097425e-06
v 2.39657900045361e-05 0.000101440491353344 -4.16213863304808e-06
v 2.39896659661619e-05 0.000101354107312667 -3.43350951547862e-06
v 2.39639450227524e-05 0.000101974322405771 6.16664451357809e-07
v 2.39976423102111e-05 0.000101325248628791 -2.7e-06
v 2.39896659661619e-05 0.000101354107312667 -1.96649048452138e-06
v 2.39657900045361e-05 0.000101440491353344 -1.23786136695192e-06
v 2.39773608025204e-05 0.000101575554159947 -6.07903467177114e-07
v 2.39767447559316e-05 0.000101753802423279 1.13299118390886e-08
v 2.37350581936779e-05 0.000102526772689955 1.83788497893015e-06
v 2.35172057908422e-05 0.000102866156936666 2.44126493222138e-06
v 2.32868866104989e-05 0.00010325192954433 3.01121341648446e-06
v 2.30455983207602e-05 0.000103681581997015 3.54402429804404e-06
v 1.9140601239786e-05 0.00011 5.95744522005526e-06
v 1.93740687035049e-05 0.000109400898294472 5.99978775659022e-06
v 1.96189467527404e-05 0.000108804867708549 5.99753337662195e-06
v 2.26907331548627e-05 0.000104034422482897 3.94997639637257e-06
v 2.23302766645795e-05 0.000104417843756479 4.32183933639114e-06
v 1.98739800918206e-05 0.00010821496361864 5.95069363656976e-06
v 2.19660766246435e-05 0.000104829880320786 4.6577068715394e-06
v 2.16e-05 0.000105268419990928 4.95585727516836e-06
v 2.12283073633159e-05 0.000105822079387199 5.2628401928564e-06
v 2.01378613669519e-05 0.000107634209995464 5.85950864665638e-06
v 2.08590877797124e-05 0.000106403536534683 5.51684243639069e-06
v 2.04947978478372e-05 0.000107008922714315 5.71617400449366e-06
v 1.87490016315688e-05 0.000110594381677277 5.8157805705009e-06
v 1.83759408586208e-05 0.000111184898342169 5.61874140550212e-06
v 1.80238447771934e-05 0.000111767710114831 5.36760898732196e-06
v 1.76950029190257e-05 0.00011233902721707 5.06401632374568e-06
v 1.73139686263798e-05 0.000112734210239487 4.7265758887006e-06
v 1.52815819970145e-05 0.000116244024298044 -1.25440167923979e-06
v 1.52641572661621e-05 0.000116050874690845 -6.39899922874854e-07
v 1.52792113793096e-05 0.00011582670704494 -3.59586668000818e-08
v 1.53266671659506e-05 0.000115572670490179 5.54326160839653e-07
v 1.69549054195404e-05 0.000113115377133101 4.35106528526982e-06
v 1.54062813578797e-05 0.000115290067270632 1.12792863758418e-06
v 1.55734919616682e-05 0.000114971762907172 1.76797207453177e-06
v 1.6619653930981e-05 0.000113480573957356 3.93940945869289e-06
v 1.63099327293677e-05 0.000113827928637584 3.49371864212028e-06
v 1.60268257733055e-05 0.000114238253391693 2.95481540164765e-06
v 1.57807998738204e-05 0.000114620378971074 2.37828790589194e-06
v 2.37350581936779e-05 0.000102526772689955 -7.23788497893015e-06
v 2.35172057908422e-05 0.000102866156936666 -7.84126493222138e-06
v 2.32868866104989e-05 0.00010325192954433 -8.41121341648446e-06
v 2.30455983207602e-05 0.000103681581997015 -8.94402429804404e-06
v 2.26907331548627e-05 0.000104034422482897 -9.34997639637258e-06
v 2.23302766645795e-05 0.000104417843756479 -9.72183933639114e-06
v 2.19660766246435e-05 0.000104829880320786 -1.00577068715394e-05
v 2.16e-05 0.000105268419990928 -1.03558572751684e-05
v 2.12283073633159e-05 0.000105822079387199 -1.06628401928564e-05
v 1.9140601239786e-05 0.00011 -1.13574452200553e-05
v 1.93740687035049e-05 0.000109400898294472 -1.13997877565902e-05
v 2.08590877797124e-05 0.000106403536534683 -1.09168424363907e-05
v 2.04947978478372e-05 0.000107008922714315 -1.11161740044937e-05
v 1.96189467527404e-05 0.000108804867708549 -1.1397533376622e-05
v 1.98739800918206e-05 0.00010821496361864 -1.13506936365698e-05
v 2.01378613669519e-05 0.000107634209995464 -1.12595086466564e-05
v 1.5219277623177e-05 0.000116305595093761 -1.97484314562462e-06
v 1.87490016315688e-05 0.000110594381677277 -1.12157805705009e-05
v 1.51984643853401e-05 0.00011632616327439 -2.7e-06
v 1.83759408586208e-05 0.000111184898342169 -1.10187414055021e-05
v 1.80238447771934e-05 0.000111767710114831 -1.0767608987322e-05
v 1.76950029190257e-05 0.00011233902721707 -1.04640163237457e-05
v 1.5219277623177e-05 0.000116305595093761 -3.42515685437538e-06
v 1.52815819970145e-05 0.000116244024298044 -4.14559832076021e-06
v 1.73139686263798e-05 0.000112734210239487 -1.01265758887006e-05
v 1.69549054195404e-05 0.000113115377133101 -9.75106528526982e-06
v 1.6619653930981e-05 0.000113480573957356 -9.33940945869289e-06
v 1.63099327293677e-05 0.000113827928637584 -8.89371864212028e-06
v 1.52641572661621e-05 0.000116050874690845 -4.76010007712515e-06
v 1.52792113793096e-05 0.00011582670704494 -5.36404133319992e-06
v 1.53266671659506e-05 0.000115572670490179 -5.95432616083965e-06
v 1.60268257733055e-05 0.000114238253391693 -8.35481540164765e-06
v 1.57807998738204e-05 0.000114620378971074 -7.77828790589194e-06
v 1.54062813578797e-05 0.000115290067270632 -6.52792863758418e-06
v 1.55734919616682e-05 0.000114971762907172 -7.16797207453177e-06
v 2.3364137145792e-05 0.00010220716044671 -6.84239928393146e-06
v 2.33677101148308e-05 0.000101932391012678 -6.27615522280658e-06
v 2.3385480489707e-05 0.000101695862120008 -5.675458534572e-06
v 2.33918470256305e-05 0.000101500106664064 -5.05395359224659e-06
v 2.33850363813603e-05 0.00010134930636343 -4.42601990817938e-06
v 2.3364137145792e-05 0.00010220716044671 1.44239928393146e-06
v 2.33677101148308e-05 0.000101932391012678 8.76155222806577e-07
v 2.33872243872306e-05 0.000101248670716421 -3.80456541683119e-06
v 2.3403310038497e-05 0.000101190332567933 -3.07125818703053e-06
v 2.3385480489707e-05 0.000101695862120008 2.75458534572002e-07
v 2.3403310038497e-05 0.000101190332567933 -2.32874181296947e-06
v 2.33872243872306e-05 0.000101248670716421 -1.59543458316881e-06
v 2.33850363813603e-05 0.00010134930636343 -9.73980091820621e-07
v 2.33918470256305e-05 0.000101500106664064 -3.46046407753405e-07
v 2.31527854437305e-05 0.000102522690117038 2.0622152702179e-06
v 2.2926721621662e-05 0.000102888469064772 2.65405804002011e-06
v 2.26902967169157e-05 0.000103297457163626 3.20653642972344e-06
v 2.23251568543754e-05 0.000103619277623177 3.60559509376098e-06
v 1.85478974329842e-05 0.00011 5.76667998216631e-06
v 1.87490016315688e-05 0.000109405618322723 5.8157805705009e-06
v 1.89906350634616e-05 0.000108806871394975 5.83039616664051e-06
v 1.92460464077534e-05 0.00010820815297437 5.79989333593596e-06
v 2.19660935980336e-05 0.000103992478353922 3.99146166015905e-06
v 2.16e-05 0.000104399376054175 4.34507000798765e-06
v 1.95079034671771e-05 0.00010762263919748 5.72444584005323e-06
v 2.12339233753565e-05 0.000104829880320786 4.6577068715394e-06
v 2.08938681384494e-05 0.000105283005873011 4.93225682220221e-06
v 2.05222006094861e-05 0.000105852065549381 5.21410059748879e-06
v 1.97893027216182e-05 0.000107070230260241 5.61491579260158e-06
v 2.01509424224556e-05 0.000106452773914598 5.44355077567533e-06
v 1.81645063514441e-05 0.000110593895233728 5.59726893875853e-06
v 1.77987274037104e-05 0.00011118573800353 5.37120511668997e-06
v 1.74576007160685e-05 0.000111764137145792 5.09283955329e-06
v 1.70621150210699e-05 0.000112135058193678 4.77322731004544e-06
v 1.48974571636257e-05 0.000115906536429723 -1.60970328308433e-06
v 1.66940188295479e-05 0.000112522874520562 4.4110092749671e-06
v 1.48519295443299e-05 0.000115711213416484 -1.01311338950105e-06
v 1.48550843230665e-05 0.000115498333055134 -4.03383766086358e-07
v 1.48919536896945e-05 0.000115253222982357 1.99269390110554e-07
v 1.49605905413071e-05 0.000114980346069019 7.80573957356177e-07
v 1.63467770176429e-05 0.000112899269390111 4.00804631030546e-06
v 1.5072308594629e-05 0.000114702487082444 1.33433515658986e-06
v 1.52597592628217e-05 0.000114366874512086 1.96173298144739e-06
v 1.60273295098209e-05 0.00011325432616084 3.57333283404939e-06
v 1.57549675650283e-05 0.000113597921665612 3.12155954382042e-06
v 1.54892094410082e-05 0.000113995616325056 2.56244134666445e-06
v 2.31527854437305e-05 0.000102522690117038 -7.4622152702179e-06
v 2.2926721621662e-05 0.000102888469064772 -8.05405804002011e-06
v 2.26902967169157e-05 0.000103297457163626 -8.60653642972344e-06
v 2.23251568543754e-05 0.000103619277623177 -9.00559509376098e-06
v 2.19660935980336e-05 0.000103992478353922 -9.39146166015905e-06
v 2.16e-05 0.000104399376054175 -9.74507000798765e-06
v 2.12339233753565e-05 0.000104829880320786 -1.00577068715394e-05
v 2.08938681384494e-05 0.000105283005873011 -1.03322568222022e-05
v 2.05222006094861e-05 0.000105852065549381 -1.06141005974888e-05
v 1.85478974329842e-05 0.00011 -1.11666799821663e-05
v 1.87490016315688e-05 0.000109405618322723 -1.12157805705009e-05
v 1.89906350634616e-05 0.000108806871394975 -1.12303961666405e-05
v 2.01509424224556e-05 0.000106452773914598 -1.08435507756753e-05
v 1.97893027216182e-05 0.000107070230260241 -1.10149157926016e-05
v 1.92460464077534e-05 0.00010820815297437 -1.1199893335936e-05
v 1.95079034671771e-05 0.00010762263919748 -1.11244458400532e-05
v 1.4855516504972e-05 0.000115947953273748 -2.33422105226635e-06
v 1.81645063514441e-05 0.000110593895233728 -1.09972689387585e-05
v 1.4855516504972e-05 0.000115947953273748 -3.06577894773365e-06
v 1.77987274037104e-05 0.00011118573800353 -1.077120511669e-05
v 1.74576007160685e-05 0.000111764137145792 -1.049283955329e-05
v 1.70621150210699e-05 0.000112135058193678 -1.01732273100454e-05
v 1.48974571636257e-05 0.000115906536429723 -3.79029671691567e-06
v 1.48519295443299e-05 0.000115711213416484 -4.38688661049895e-06
v 1.66940188295479e-05 0.000112522874520562 -9.8110092749671e-06
v 1.63467770176429e-05 0.000112899269390111 -9.40804631030546e-06
v 1.60273295098209e-05 0.00011325432616084 -8.97333283404939e-06
v 1.57549675650283e-05 0.000113597921665612 -8.52155954382042e-06
v 1.48550843230665e-05 0.000115498333055134 -4.99661623391364e-06
v 1.48919536896945e-05 0.000115253222982357 -5.59926939011055e-06
v 1.49605905413071e-05 0.000114980346069019 -6.18057395735618e-06
v 1.54892094410082e-05 0.000113995616325056 -7.96244134666445e-06
v 1.52597592628217e-05 0.000114366874512086 -7.36173298144739e-06
v 1.5072308594629e-05 0.000114702487082444 -6.73433515658986e-06
v 2.27808034093171e-05 0.000102215635977231 -7.05997477854601e-06
v 2.27808034093171e-05 0.000102215635977231 1.65997477854601e-06
v 2.27857380035301e-05 0.00010192879488331 -6.50127259628958e-06
v 2.27848983421686e-05 0.000101681258594498 -5.92405914137921e-06
v 2.27931286050249e-05 0.000101469603833359 -5.30936493653844e-06
v 2.27951322914511e-05 0.000101302466623378 -4.68105324725963e-06
v 2.27993074345497e-05 0.000101185164255611 -4.06394005618957e-06
v 2.27857380035301e-05 0.00010192879488331 1.10127259628958e-06
v 2.27848983421686e-05 0.000101681258594498 5.24059141379211e-07
v 2.27976399372653e-05 0.000101110804934644 -3.44018218751426e-06
v 2.28017109127976e-05 0.00010108058909557 -2.7e-06
v 2.27931286050249e-05 0.000101469603833359 -9.06350634615621e-08
v 2.27976399372653e-05 0.000101110804934644 -1.95981781248574e-06
v 2.27993074345497e-05 0.000101185164255611 -1.33605994381043e-06
v 2.27951322914511e-05 0.000101302466623378 -7.18946752740368e-07
v 2.25584461068469e-05 0.000102556011876552 2.26673150857174e-06
v 1.79698018624437e-05 0.00011 5.53539079109686e-06
v 2.23297766409897e-05 0.00010294541261822 2.84077818786313e-06
v 2.19657789477336e-05 0.000103255516504972 3.24795327374801e-06
v 2.16e-05 0.00010359846438534 3.62616327438996e-06
v 1.81645063514441e-05 0.000109406104766272 5.59726893875853e-06
v 1.83759408586208e-05 0.000108815101657831 5.61874140550212e-06
v 1.8624541465428e-05 0.000108214519510293 5.60413787999202e-06
v 1.88886700881609e-05 0.000107623255244068 5.54619757672094e-06
v 2.12339064019664e-05 0.000103992478353922 3.99146166015905e-06
v 2.08697233354205e-05 0.000104417843756479 4.32183933639114e-06
v 1.91643560202962e-05 0.000107066639191328 5.45248629378046e-06
v 2.05282960764858e-05 0.000104859737821796 4.60952498043787e-06
v 2.01920898146379e-05 0.000105326673592446 4.86160096794425e-06
v 1.9815955001497e-05 0.000105911643642165 5.11681045789581e-06
v 1.94519076271237e-05 0.000106524313529712 5.31905871769531e-06
v 1.75917145982751e-05 0.000110592352270416 5.33634039386411e-06
v 1.7240025221454e-05 0.000111180803409317 5.08436402276948e-06
v 1.68377847297821e-05 0.000111552785443731 4.77730988296206e-06
v 1.45454126182203e-05 0.000115540778187863 -1.97022335901027e-06
v 1.64587350677786e-05 0.000111917205790842 4.43384306333353e-06
v 1.44884690647716e-05 0.00011535405804002 -1.37327837833803e-06
v 1.61016669448659e-05 0.000112296616233914 4.04491567693353e-06
v 1.44661569366665e-05 0.000115141264932221 -7.82794209157832e-07
v 1.44889907250329e-05 0.000114905981170452 -1.77125479437873e-07
v 1.45489347147302e-05 0.00011464509458046 4.15377133100929e-07
v 1.46468211407692e-05 0.000114376164171766 9.74573566184416e-07
v 1.577329295506e-05 0.0001126640413332 3.62078862069036e-06
v 1.477858121957e-05 0.000114085914497656 1.51586865780259e-06
v 1.49849004549018e-05 0.000113728454100061 2.13105454659524e-06
v 1.54897824541118e-05 0.000113012224115576 3.18147493571658e-06
v 1.52360389693211e-05 0.000113345732310142 2.71350859506791e-06
v 2.25584461068469e-05 0.000102556011876552 -7.66673150857174e-06
v 2.23297766409897e-05 0.00010294541261822 -8.24077818786313e-06
v 2.19657789477336e-05 0.000103255516504972 -8.64795327374802e-06
v 2.16e-05 0.00010359846438534 -9.02616327438996e-06
v 2.12339064019664e-05 0.000103992478353922 -9.39146166015905e-06
v 2.08697233354205e-05 0.000104417843756479 -9.72183933639114e-06
v 1.79698018624437e-05 0.00011 -1.09353907910969e-05
v 2.05282960764858e-05 0.000104859737821796 -1.00095249804379e-05
v 2.01920898146379e-05 0.000105326673592446 -1.02616009679442e-05
v 1.9815955001497e-05 0.000105911643642165 -1.05168104578958e-05
v 1.81645063514441e-05 0.000109406104766272 -1.09972689387585e-05
v 1.83759408586208e-05 0.000108815101657831 -1.10187414055021e-05
v 1.8624541465428e-05 0.000108214519510293 -1.1004137879992e-05
v 1.94519076271237e-05 0.000106524313529712 -1.07190587176953e-05
v 1.91643560202962e-05 0.000107066639191328 -1.08524862937805e-05
v 1.88886700881609e-05 0.000107623255244068 -1.09461975767209e-05
v 1.45221057129828e-05 0.000115559083778988 -2.7e-06
v 1.75917145982751e-05 0.000110592352270416 -1.07363403938641e-05
v 1.45454126182203e-05 0.000115540778187863 -3.42977664098973e-06
v 1.7240025221454e-05 0.000111180803409317 -1.04843640227695e-05
v 1.68377847297821e-05 0.000111552785443731 -1.01773098829621e-05
v 1.64587350677786e-05 0.000111917205790842 -9.83384306333353e-06
v 1.44884690647716e-05 0.00011535405804002 -4.02672162166197e-06
v 1.44661569366665e-05 0.000115141264932221 -4.61720579084217e-06
v 1.61016669448659e-05 0.000112296616233914 -9.44491567693353e-06
v 1.577329295506e-05 0.0001126640413332 -9.02078862069036e-06
v 1.54897824541118e-05 0.000113012224115576 -8.58147493571658e-06
v 1.52360389693211e-05 0.000113345732310142 -8.11350859506791e-06
v 1.44889907250329e-05 0.000114905981170452 -5.22287452056213e-06
v 1.45489347147302e-05 0.00011464509458046 -5.81537713310093e-06
v 1.46468211407692e-05 0.000114376164171766 -6.37457356618442e-06
v 1.49849004549018e-05 0.000113728454100061 -7.53105454659524e-06
v 1.477858121957e-05 0.000114085914497656 -6.91586865780259e-06
v 2.2191818009832e-05 0.000102261369701502 -7.25668218624029e-06
v 2.2191818009832e-05 0.000102261369701502 1.85668218624029e-06
v 2.21923522704164e-05 0.000101963659606136 -6.70828540172485e-06
v 2.21923522704164e-05 0.000101963659606136 1.30828540172485e-06
v 2.21938952337279e-05 0.000101702731061241 -6.13549364855593e-06
v 2.21943816772765e-05 0.000101484219429499 -5.5509983684312e-06
v 2.2199101705528e-05 0.00010130021224341 -4.92593129649508e-06
v 2.21994395582159e-05 0.000101166651714688 -4.31636329035753e-06
v 2.22003844371746e-05 0.000101075171376673 -3.69346493236955e-06
v 2.21938952337279e-05 0.000101702731061241 7.35493648555932e-07
v 2.21943816772765e-05 0.000101484219429499 1.50998368431202e-07
v 2.22006716388312e-05 0.000101027743996402 -3.07123548887575e-06
v 2.22006716388312e-05 0.000101027743996402 -2.32876451112425e-06
v 2.2199101705528e-05 0.00010130021224341 -4.74068703504925e-07
v 2.22003844371746e-05 0.000101075171376673 -1.70653506763045e-06
v 2.21994395582159e-05 0.000101166651714688 -1.08363670964247e-06
v 1.74090814589902e-05 0.00011 5.26468466310001e-06
v 2.19657636452305e-05 0.000102627133346732 2.44850019607233e-06
v 1.75917145982751e-05 0.000109407647729584 5.33634039386411e-06
v 2.16e-05 0.000102922105712983 2.85908377898813e-06
v 2.12342210522664e-05 0.000103255516504972 3.24795327374801e-06
v 2.08748431456246e-05 0.000103619277623177 3.60559509376098e-06
v 1.77987274037104e-05 0.00010881426199647 5.37120511668997e-06
v 1.80238447771934e-05 0.000108232289885169 5.36760898732196e-06
v 1.82833355486422e-05 0.000107636054977248 5.32567759422865e-06
v 1.85471204071242e-05 0.000107076228238916 5.24553238496273e-06
v 2.05092668451373e-05 0.000104034422482897 3.94997639637257e-06
v 2.01634836974817e-05 0.00010446089749695 4.24656493335416e-06
v 1.88310650301558e-05 0.000106526844696184 5.12752779416027e-06
v 1.98245299625254e-05 0.000104919384668979 4.51353269932477e-06
v 1.94989917252968e-05 0.000105399153923223 4.74432532923143e-06
v 1.91277562364211e-05 0.000105999825562054 4.97376147918683e-06
v 1.70433178137597e-05 0.000110591818009832 5.03863029849849e-06
v 1.66332684914283e-05 0.000110958446106847 4.74398812344772e-06
v 1.4227133346732e-05 0.000115148500196072 -2.33423635476948e-06
v 1.62459419599799e-05 0.000111326721621662 4.41153093522841e-06
v 1.41560118765523e-05 0.000114966731508572 -1.74155389315311e-06
v 1.58887865835155e-05 0.000111686886610499 4.04807045567007e-06
v 1.41226901170379e-05 0.000114762215270218 -1.14721455626947e-06
v 1.55491253091555e-05 0.000112060100077125 3.63584273383787e-06
v 1.41267726899546e-05 0.00011453788497893 -5.64941806322112e-07
v 1.41734241112994e-05 0.00011428603137362 3.42102394867183e-08
v 1.42539071732532e-05 0.00011402279317227 5.94245782262454e-07
v 1.43728566430143e-05 0.000113740377395509 1.14421329230598e-06
v 1.52528746248618e-05 0.000112406429881913 3.20957652422855e-06
v 1.45269101596443e-05 0.000113444150891286 1.67140992682138e-06
v 1.47563463095997e-05 0.00011307291540241 2.27208156565253e-06
v 1.49868517378498e-05 0.00011274691246314 2.75167331951103e-06
v 2.19657636452305e-05 0.000102627133346732 -7.84850019607233e-06
v 2.16e-05 0.000102922105712983 -8.25908377898813e-06
v 2.12342210522664e-05 0.000103255516504972 -8.64795327374802e-06
v 2.08748431456246e-05 0.000103619277623177 -9.00559509376098e-06
v 2.05092668451373e-05 0.000104034422482897 -9.34997639637258e-06
v 1.74090814589902e-05 0.00011 -1.06646846631e-05
v 2.01634836974817e-05 0.00010446089749695 -9.64656493335416e-06
v 1.75917145982751e-05 0.000109407647729584 -1.07363403938641e-05
v 1.98245299625254e-05 0.000104919384668979 -9.91353269932477e-06
v 1.94989917252968e-05 0.000105399153923223 -1.01443253292314e-05
v 1.91277562364211e-05 0.000105999825562054 -1.03737614791868e-05
v 1.77987274037104e-05 0.00010881426199647 -1.077120511669e-05
v 1.80238447771934e-05 0.000108232289885169 -1.0767608987322e-05
v 1.82833355486422e-05 0.000107636054977248 -1.07256775942287e-05
v 1.88310650301558e-05 0.000106526844696184 -1.05275277941603e-05
v 1.85471204071242e-05 0.000107076228238916 -1.06455323849627e-05
v 1.4227133346732e-05 0.000115148500196072 -3.06576364523052e-06
v 1.70433178137597e-05 0.000110591818009832 -1.04386302984985e-05
v 1.41560118765523e-05 0.000114966731508572 -3.65844610684689e-06
v 1.66332684914283e-05 0.000110958446106847 -1.01439881234477e-05
v 1.62459419599799e-05 0.000111326721621662 -9.81153093522841e-06
v 1.58887865835155e-05 0.000111686886610499 -9.44807045567007e-06
v 1.41226901170379e-05 0.000114762215270218 -4.25278544373053e-06
v 1.41267726899546e-05 0.00011453788497893 -4.83505819367789e-06
v 1.55491253091555e-05 0.000112060100077125 -9.03584273383787e-06
v 1.52528746248618e-05 0.000112406429881913 -8.60957652422855e-06
v 1.49868517378498e-05 0.00011274691246314 -8.15167331951103e-06
v 1.47563463095997e-05 0.00011307291540241 -7.67208156565253e-06
v 1.41734241112994e-05 0.00011428603137362 -5.43421023948672e-06
v 1.42539071732532e-05 0.00011402279317227 -5.99424578226245e-06
v 1.43728566430143e-05 0.000113740377395509 -6.54421329230598e-06
v 1.45269101596443e-05 0.000113444150891286 -7.07140992682138e-06
v 2.16e-05 0.000102344142724832 -7.4315800090722e-06
v 2.16e-05 0.000102344142724832 2.0315800090722e-06
v 2.16e-05 0.0001020353153369 -6.89091854100978e-06
v 2.16e-05 0.0001020353153369 1.49091854100978e-06
v 2.16e-05 0.000101764609208903 -6.33019813755628e-06
v 2.16e-05 0.000101764609208903 9.30198137556279e-07
v 2.16e-05 0.000101533320017834 -5.75210256701578e-06
v 2.16e-05 0.000101342554779945 -5.15939876021405e-06
v 2.16e-05 0.000101193226552253 -4.55492356717579e-06
v 2.16e-05 0.000101086050062388 -3.9415701791487e-06
v 2.16e-05 0.000101021538287699 -3.32227428096225e-06
v 2.16e-05 0.000101533320017834 3.52102567015785e-07
v 2.16e-05 0.000101342554779945 -2.40601239785954e-07
v 2.16e-05 0.000101 -2.7e-06
v 2.16e-05 0.000101021538287699 -2.07772571903775e-06
v 2.16e-05 0.000101193226552253 -8.45076432824214e-07
v 2.16e-05 0.000101086050062388 -1.4584298208513e-06
v 1.68684199909278e-05 0.00011 4.95585727516836e-06
v 1.70433178137597e-05 0.000109408181990168 5.03863029849849e-06
v 2.12342363547695e-05 0.000102627133346732 2.44850019607233e-06
v 1.7240025221454e-05 0.000108819196590683 5.08436402276948e-06
v 2.08702233590103e-05 0.00010294541261822 2.84077818786313e-06
v 2.05097032830843e-05 0.000103297457163626 3.20653642972344e-06
v 2.01544016792398e-05 0.000103681581997015 3.54402429804404e-06
v 1.74576007160685e-05 0.000108235862854208 5.09283955329e-06
v 1.76950029190257e-05 0.00010766097278293 5.06401632374568e-06
v 1.79510955554483e-05 0.000107097277965238 4.99803229036103e-06
v 1.82246528926961e-05 0.000106547476405835 4.89520327160151e-06
v 1.98060191226241e-05 0.000104095948587015 3.85162647931319e-06
v 1.94662230718448e-05 0.000104538573656554 4.12787070146932e-06
v 1.85143656070731e-05 0.00010601419961231 4.75602143657599e-06
v 1.91366398880354e-05 0.000105007338675389 4.37143478061642e-06
v 1.88188470506255e-05 0.0001055 4.58115294937453e-06
v 1.64514998039277e-05 0.000110365763645231 4.67286665326797e-06
v 1.39441427248316e-05 0.000114731580009072 -2.7e-06
v 1.60592218121369e-05 0.00011072977664099 4.35458738177974e-06
v 1.38613697015015e-05 0.00011455668218624 -2.10818199016797e-06
v 1.56934635702766e-05 0.000111090296716916 4.00254283637433e-06
v 1.38156359772305e-05 0.000114359974778546 -1.51919659068288e-06
v 1.5355975701956e-05 0.00011144559832076 3.61841800298547e-06
v 1.380716044671e-05 0.000114142399283931 -9.35862854208018e-07
v 1.50483735206868e-05 0.000111793980877376 3.20405141298515e-06
v 1.38359836762543e-05 0.000113904997080974 -3.6097278293021e-07
v 1.3901967709639e-05 0.000113648904444552 2.02722034761528e-07
v 1.40047967283985e-05 0.000113375347107304 7.5252359416543e-07
v 1.4143978563424e-05 0.000113085634392927 1.28580038768953e-06
v 1.47721292985307e-05 0.000112133776928155 2.76142634344633e-06
v 1.43188470506255e-05 0.000112781152949375 1.8e-06
v 1.45285652193836e-05 0.000112463360111965 2.29266132461136e-06
v 2.12342363547695e-05 0.000102627133346732 -7.84850019607233e-06
v 2.08702233590103e-05 0.00010294541261822 -8.24077818786313e-06
v 2.05097032830843e-05 0.000103297457163626 -8.60653642972344e-06
v 2.01544016792398e-05 0.000103681581997015 -8.94402429804404e-06
v 1.68684199909278e-05 0.00011 -1.03558572751684e-05
v 1.98060191226241e-05 0.000104095948587015 -9.25162647931319e-06
v 1.70433178137597e-05 0.000109408181990168 -1.04386302984985e-05
v 1.94662230718448e-05 0.000104538573656554 -9.52787070146932e-06
v 1.7240025221454e-05 0.000108819196590683 -1.04843640227695e-05
v 1.91366398880354e-05 0.000105007338675389 -9.77143478061642e-06
v 1.88188470506255e-05 0.0001055 -9.98115294937453e-06
v 1.85143656070731e-05 0.00010601419961231 -1.0156021436576e-05
v 1.74576007160685e-05 0.000108235862854208 -1.049283955329e-05
v 1.76950029190257e-05 0.00010766097278293 -1.04640163237457e-05
v 1.79510955554483e-05 0.000107097277965238 -1.0398032290361e-05
v 1.82246528926961e-05 0.000106547476405835 -1.02952032716015e-05
v 1.38613697015015e-05 0.00011455668218624 -3.29181800983203e-06
v 1.64514998039277e-05 0.000110365763645231 -1.0072866653268e-05
v 1.38156359772305e-05 0.000114359974778546 -3.88080340931712e-06
v 1.60592218121369e-05 0.00011072977664099 -9.75458738177974e-06
v 1.56934635702766e-05 0.000111090296716916 -9.40254283637433e-06
v 1.5355975701956e-05 0.00011144559832076 -9.01841800298547e-06
v 1.380716044671e-05 0.000114142399283931 -4.46413714579198e-06
v 1.38359836762543e-05 0.000113904997080974 -5.03902721706979e-06
v 1.50483735206868e-05 0.000111793980877376 -8.60405141298515e-06
v 1.47721292985307e-05 0.000112133776928155 -8.16142634344633e-06
v 1.45285652193836e-05 0.000112463360111965 -7.69266132461136e-06
v 1.43188470506255e-05 0.000112781152949375 -7.2e-06
v 1.3901967709639e-05 0.000113648904444552 -5.60272203476153e-06
v 1.40047967283985e-05 0.000113375347107304 -6.15252359416543e-06
v 1.4143978563424e-05 0.000113085634392927 -6.68580038768953e-06
v 2.1008181990168e-05 0.000102261369701502 -7.25668218624029e-06
v 2.1008181990168e-05 0.000102261369701502 1.85668218624029e-06
v 2.10076477295836e-05 0.000101963659606136 -6.70828540172485e-06
v 2.10076477295836e-05 0.000101963659606136 1.30828540172485e-06
v 2.10061047662721e-05 0.000101702731061241 -6.13549364855593e-06
v 2.10061047662721e-05 0.000101702731061241 7.35493648555932e-07
v 2.10056183227235e-05 0.000101484219429499 -5.5509983684312e-06
v 2.1000898294472e-05 0.00010130021224341 -4.92593129649508e-06
v 2.10005604417841e-05 0.000101166651714688 -4.31636329035753e-06
v 2.09996155628254e-05 0.000101075171376673 -3.69346493236955e-06
v 2.09993283611688e-05 0.000101027743996402 -3.07123548887575e-06
v 2.10056183227235e-05 0.000101484219429499 1.50998368431202e-07
v 2.1000898294472e-05 0.00010130021224341 -4.74068703504925e-07
v 2.09993283611688e-05 0.000101027743996402 -2.32876451112425e-06
v 2.09996155628254e-05 0.000101075171376673 -1.70653506763045e-06
v 2.10005604417841e-05 0.000101166651714688 -1.08363670964247e-06
v 1.64514998039277e-05 0.000109634236354769 4.67286665326797e-06
v 1.66332684914283e-05 0.000109041553893153 4.74398812344772e-06
v 2.06415538931531e-05 0.000102556011876552 2.26673150857174e-06
v 1.68377847297821e-05 0.000108447214556269 4.77730988296206e-06
v 2.0273278378338e-05 0.000102888469064772 2.65405804002011e-06
v 1.99131133895011e-05 0.00010325192954433 3.01121341648446e-06
v 1.95398999228749e-05 0.000103664157266162 3.35087469084453e-06
v 1.70621150210699e-05 0.000107864941806322 4.77322731004544e-06
v 1.73139686263798e-05 0.000107265789760513 4.7265758887006e-06
v 1.75772068277296e-05 0.000106705754217738 4.64609282674681e-06
v 1.78596226044908e-05 0.000106155786707694 4.52714335698567e-06
v 1.91935701180872e-05 0.000104090423475771 3.64712537513825e-06
v 1.88530875368604e-05 0.000104548326680489 3.91314826215017e-06
v 1.81558491087142e-05 0.000105628590073179 4.37308984035568e-06
v 1.85270845975899e-05 0.000105027918434347 4.14365369040028e-06
v 1.60409162210119e-05 0.00011 4.37789428701723e-06
v 1.36353153369e-05 0.00011419091854101 -2.7e-06
v 1.5652046726252e-05 0.000110365778947734 4.044483495028e-06
v 1.35636596061359e-05 0.000114008285401725 -2.10764772958361e-06
v 1.5294404906239e-05 0.000110725156854375 3.68072237682301e-06
v 1.352879488331e-05 0.00011380127259629 -1.51426199646988e-06
v 1.49500236036274e-05 0.000111090733154863 3.2655775171035e-06
v 1.3532391012678e-05 0.000113576155222807 -9.32289885169169e-07
v 1.46534350666458e-05 0.000111436516302518 2.83910250304989e-06
v 1.35743224057713e-05 0.000113316664451358 -3.36054977247646e-07
v 1.36544676150373e-05 0.000113052879592876 2.23771761083797e-07
v 1.37724722058397e-05 0.000112768934969844 7.73155303815607e-07
v 1.39262385208132e-05 0.000112472243763579 1.30017443794562e-06
v 1.43864673006752e-05 0.000111775470037475 2.38061533102066e-06
v 1.41556746707686e-05 0.000112101008274703 1.90084607677678e-06
v 2.06415538931531e-05 0.000102556011876552 -7.66673150857174e-06
v 2.0273278378338e-05 0.000102888469064772 -8.05405804002011e-06
v 1.99131133895011e-05 0.00010325192954433 -8.41121341648446e-06
v 1.95398999228749e-05 0.000103664157266162 -8.75087469084453e-06
v 1.64514998039277e-05 0.000109634236354769 -1.0072866653268e-05
v 1.91935701180872e-05 0.000104090423475771 -9.04712537513825e-06
v 1.66332684914283e-05 0.000109041553893153 -1.01439881234477e-05
v 1.88530875368604e-05 0.000104548326680489 -9.31314826215017e-06
v 1.68377847297821e-05 0.000108447214556269 -1.01773098829621e-05
v 1.85270845975899e-05 0.000105027918434347 -9.54365369040028e-06
v 1.81558491087142e-05 0.000105628590073179 -9.77308984035568e-06
v 1.78596226044908e-05 0.000106155786707694 -9.92714335698567e-06
v 1.70621150210699e-05 0.000107864941806322 -1.01732273100454e-05
v 1.73139686263798e-05 0.000107265789760513 -1.01265758887006e-05
v 1.75772068277296e-05 0.000106705754217738 -1.00460928267468e-05
v 1.35636596061359e-05 0.000114008285401725 -3.29235227041639e-06
v 1.60409162210119e-05 0.00011 -9.77789428701723e-06
v 1.352879488331e-05 0.00011380127259629 -3.88573800353012e-06
v 1.5652046726252e-05 0.000110365778947734 -9.444483495028e-06
v 1.5294404906239e-05 0.000110725156854375 -9.08072237682301e-06
v 1.49500236036274e-05 0.000111090733154863 -8.66557751710351e-06
v 1.3532391012678e-05 0.000113576155222807 -4.46771011483083e-06
v 1.35743224057713e-05 0.000113316664451358 -5.06394502275235e-06
v 1.46534350666458e-05 0.000111436516302518 -8.23910250304989e-06
v 1.43864673006752e-05 0.000111775470037475 -7.78061533102066e-06
v 1.41556746707686e-05 0.000112101008274703 -7.30084607677678e-06
v 1.39262385208132e-05 0.000112472243763579 -6.70017443794562e-06
v 1.36544676150373e-05 0.000113052879592876 -5.6237717610838e-06
v 1.37724722058397e-05 0.000112768934969844 -6.17315530381561e-06
v 2.04191965906829e-05 0.000102215635977231 -7.05997477854601e-06
v 2.04191965906829e-05 0.000102215635977231 1.65997477854601e-06
v 2.04142619964699e-05 0.00010192879488331 -6.50127259628958e-06
v 2.04142619964699e-05 0.00010192879488331 1.10127259628958e-06
v 2.04151016578314e-05 0.000101681258594498 -5.92405914137921e-06
v 2.04151016578314e-05 0.000101681258594498 5.24059141379211e-07
v 2.04068713949751e-05 0.000101469603833359 -5.30936493653844e-06
v 2.04048677085489e-05 0.000101302466623378 -4.68105324725963e-06
v 2.04006925654503e-05 0.000101185164255611 -4.06394005618957e-06
v 2.04023600627347e-05 0.000101110804934644 -3.44018218751426e-06
v 2.03982890872024e-05 0.00010108058909557 -2.7e-06
v 2.04068713949751e-05 0.000101469603833359 -9.06350634615621e-08
v 2.04048677085489e-05 0.000101302466623378 -7.18946752740368e-07
v 2.04023600627347e-05 0.000101110804934644 -1.95981781248574e-06
v 2.04006925654503e-05 0.000101185164255611 -1.33605994381043e-06
v 1.60592218121369e-05 0.00010927022335901 4.35458738177974e-06
v 1.62459419599799e-05 0.000108673278378338 4.41153093522841e-06
v 2.00472145562695e-05 0.000102522690117038 2.0622152702179e-06
v 1.64587350677786e-05 0.000108082794209158 4.43384306333353e-06
v 1.96827942091578e-05 0.000102866156936666 2.44126493222138e-06
v 1.93033837660864e-05 0.000103255084323066 2.79833305513413e-06
v 1.89359586668001e-05 0.00010367921137931 3.12670704494002e-06
v 1.66940188295479e-05 0.000107477125479438 4.4110092749671e-06
v 1.69549054195404e-05 0.000106884622866899 4.35106528526982e-06
v 1.72238358282344e-05 0.000106325426433816 4.25317885923079e-06
v 1.75140855023441e-05 0.000105784131342197 4.12141878042999e-06
v 1.8587775884424e-05 0.000104118525064283 3.41021754588819e-06
v 1.82542676898583e-05 0.000104586491404932 3.66396103067893e-06
v 1.78715458999389e-05 0.000105168945453405 3.91509954509822e-06
v 1.5652046726252e-05 0.000109634221052266 4.044483495028e-06
v 1.33646092089031e-05 0.000113630198137556 -2.7e-06
v 1.527383672561e-05 0.00011 3.70153561465995e-06
v 1.33027310612415e-05 0.000113435493648556 -2.10610476627209e-06
v 1.49085383398409e-05 0.000110366093598034 3.30752164607838e-06
v 1.32812585944979e-05 0.000113224059141379 -1.51510165783142e-06
v 1.45781606636089e-05 0.000110730276664579 2.88215624352102e-06
v 1.3295862120008e-05 0.000112975458534572 -9.14519510293026e-07
v 1.42904750195621e-05 0.000111071703923514 2.44026217820444e-06
v 1.33538024232791e-05 0.000112711329911839 -3.2325524406841e-07
v 1.34475137062195e-05 0.000112435643979704 2.33360808672275e-07
v 1.35809412823047e-05 0.000112148092372876 7.75686470288329e-07
v 1.37831895421042e-05 0.000111784044998503 1.38835635783467e-06
v 1.40383990320558e-05 0.000111407910185362 1.97332640755365e-06
v 2.00472145562695e-05 0.000102522690117038 -7.4622152702179e-06
v 1.96827942091578e-05 0.000102866156936666 -7.84126493222138e-06
v 1.93033837660864e-05 0.000103255084323066 -8.19833305513413e-06
v 1.89359586668001e-05 0.00010367921137931 -8.52670704494002e-06
v 1.60592218121369e-05 0.00010927022335901 -9.75458738177974e-06
v 1.8587775884424e-05 0.000104118525064283 -8.81021754588819e-06
v 1.62459419599799e-05 0.000108673278378338 -9.81153093522841e-06
v 1.82542676898583e-05 0.000104586491404932 -9.06396103067893e-06
v 1.64587350677786e-05 0.000108082794209158 -9.83384306333353e-06
v 1.78715458999389e-05 0.000105168945453405 -9.31509954509822e-06
v 1.75140855023441e-05 0.000105784131342197 -9.52141878042999e-06
v 1.72238358282344e-05 0.000106325426433816 -9.65317885923078e-06
v 1.66940188295479e-05 0.000107477125479438 -9.8110092749671e-06
v 1.69549054195404e-05 0.000106884622866899 -9.75106528526982e-06
v 1.33027310612415e-05 0.000113435493648556 -3.29389523372791e-06
v 1.5652046726252e-05 0.000109634221052266 -9.444483495028e-06
v 1.32812585944979e-05 0.000113224059141379 -3.88489834216858e-06
v 1.527383672561e-05 0.00011 -9.10153561465995e-06
v 1.49085383398409e-05 0.000110366093598034 -8.70752164607838e-06
v 1.45781606636089e-05 0.000110730276664579 -8.28215624352103e-06
v 1.3295862120008e-05 0.000112975458534572 -4.48548048970697e-06
v 1.33538024232791e-05 0.000112711329911839 -5.07674475593159e-06
v 1.42904750195621e-05 0.000111071703923514 -7.84026217820444e-06
v 1.40383990320558e-05 0.000111407910185362 -7.37332640755365e-06
v 1.37831895421042e-05 0.000111784044998503 -6.78835635783467e-06
v 1.35809412823047e-05 0.000112148092372876 -6.17568647028833e-06
v 1.34475137062195e-05 0.000112435643979704 -5.63336080867228e-06
v 1.9835862854208e-05 0.00010220716044671 -6.84239928393146e-06
v 1.9835862854208e-05 0.00010220716044671 1.44239928393146e-06
v 1.98322898851692e-05 0.000101932391012678 -6.27615522280658e-06
v 1.98322898851692e-05 0.000101932391012678 8.76155222806577e-07
v 1.9814519510293e-05 0.000101695862120008 -5.675458534572e-06
v 1.9814519510293e-05 0.000101695862120008 2.75458534572002e-07
v 1.98081529743695e-05 0.000101500106664064 -5.05395359224659e-06
v 1.98149636186397e-05 0.00010134930636343 -4.42601990817938e-06
v 1.98127756127694e-05 0.000101248670716421 -3.80456541683119e-06
v 1.9796689961503e-05 0.000101190332567933 -3.07125818703053e-06
v 1.9796689961503e-05 0.000101190332567933 -2.32874181296947e-06
v 1.98081529743695e-05 0.000101500106664064 -3.46046407753405e-07
v 1.98149636186397e-05 0.00010134930636343 -9.73980091820621e-07
v 1.98127756127694e-05 0.000101248670716421 -1.59543458316881e-06
v 1.56934635702766e-05 0.000108909703283084 4.00254283637433e-06
v 1.58887865835155e-05 0.000108313113389501 4.04807045567007e-06
v 1.94649418063221e-05 0.000102526772689955 1.83788497893015e-06
v 1.61016669448659e-05 0.000107703383766086 4.04491567693353e-06
v 1.90771254794379e-05 0.000102888990725033 2.20598117045208e-06
v 1.87007306098894e-05 0.000103291953689695 2.55322298235715e-06
v 1.83456738391603e-05 0.000103726667165951 2.87267049017906e-06
v 1.63467770176429e-05 0.000107100730609889 4.00804631030546e-06
v 1.6619653930981e-05 0.000106519426042644 3.93940945869289e-06
v 1.68975129175565e-05 0.00010596566484341 3.82769140537102e-06
v 1.72331254879136e-05 0.000105338267018553 3.64024073717832e-06
v 1.80020783343876e-05 0.00010417844045618 3.14503243497165e-06
v 1.76043836749441e-05 0.000104737558653336 3.41079055899179e-06
v 1.5294404906239e-05 0.000109274843145625 3.68072237682301e-06
v 1.31333200178337e-05 0.000113052102567016 -2.7e-06
v 1.49085383398409e-05 0.000109633906401966 3.30752164607838e-06
v 1.30842194294991e-05 0.000112850998368431 -2.10561832272349e-06
v 1.45549299920123e-05 0.00011 2.9006239458254e-06
v 1.30696038333595e-05 0.000112609364936538 -1.50687139497508e-06
v 1.42422931284606e-05 0.000110366076624644 2.47011967921358e-06
v 1.3100106664064e-05 0.000112353953592247 -9.081529743695e-07
v 1.39677431777978e-05 0.000110706131861551 2.01699412698923e-06
v 1.31755541599468e-05 0.000112092096532823 -3.22639197479631e-07
v 1.32850842073984e-05 0.000111810697278382 2.29769739758672e-07
v 1.34564492243247e-05 0.000111449057577544 8.47226085402364e-07
v 1.36858994025112e-05 0.000111077799390514 1.44793445061942e-06
v 1.94649418063221e-05 0.000102526772689955 -7.23788497893015e-06
v 1.90771254794379e-05 0.000102888990725033 -7.60598117045208e-06
v 1.87007306098894e-05 0.000103291953689695 -7.95322298235715e-06
v 1.83456738391603e-05 0.000103726667165951 -8.27267049017906e-06
v 1.56934635702766e-05 0.000108909703283084 -9.40254283637433e-06
v 1.80020783343876e-05 0.00010417844045618 -8.54503243497165e-06
v 1.58887865835155e-05 0.000108313113389501 -9.44807045567007e-06
v 1.76043836749441e-05 0.000104737558653336 -8.81079055899179e-06
v 1.61016669448659e-05 0.000107703383766086 -9.44491567693353e-06
v 1.72331254879136e-05 0.000105338267018553 -9.04024073717832e-06
v 1.68975129175565e-05 0.00010596566484341 -9.22769140537102e-06
v 1.6619653930981e-05 0.000106519426042644 -9.33940945869289e-06
v 1.63467770176429e-05 0.000107100730609889 -9.40804631030546e-06
v 1.30842194294991e-05 0.000112850998368431 -3.29438167727651e-06
v 1.5294404906239e-05 0.000109274843145625 -9.08072237682301e-06
v 1.30696038333595e-05 0.000112609364936538 -3.89312860502492e-06
v 1.49085383398409e-05 0.000109633906401966 -8.70752164607838e-06
v 1.45549299920123e-05 0.00011 -8.3006239458254e-06
v 1.42422931284606e-05 0.000110366076624644 -7.87011967921358e-06
v 1.3100106664064e-05 0.000112353953592247 -4.4918470256305e-06
v 1.31755541599468e-05 0.000112092096532823 -5.07736080252037e-06
v 1.39677431777978e-05 0.000110706131861551 -7.41699412698923e-06
v 1.36858994025112e-05 0.000111077799390514 -6.84793445061942e-06
v 1.34564492243247e-05 0.000111449057577544 -6.24722608540236e-06
v 1.32850842073984e-05 0.000111810697278382 -5.62976973975867e-06
v 1.92609727829302e-05 0.000102235983676254 -6.60499708097425e-06
v 1.92609727829302e-05 0.000102235983676254 1.20499708097425e-06
v 1.92360549772476e-05 0.000101974322405771 -6.01666445135781e-06
v 1.92360549772476e-05 0.000101974322405771 6.16664451357809e-07
v 1.92232552440684e-05 0.000101753802423279 -5.41132991183909e-06
v 1.92232552440684e-05 0.000101753802423279 1.13299118390886e-08
v 1.92226391974796e-05 0.000101575554159947 -4.79209653282289e-06
v 1.92342099954639e-05 0.000101440491353344 -4.16213863304808e-06
v 1.92103340338381e-05 0.000101354107312667 -3.43350951547862e-06
v 1.92023576897889e-05 0.000101325248628791 -2.7e-06
v 1.92103340338381e-05 0.000101354107312667 -1.96649048452138e-06
v 1.92226391974796e-05 0.000101575554159947 -6.07903467177114e-07
v 1.92342099954639e-05 0.000101440491353344 -1.23786136695192e-06
v 1.5355975701956e-05 0.00010855440167924 3.61841800298547e-06
v 1.55491253091555e-05 0.000107939899922875 3.63584273383787e-06
v 1.88657897605133e-05 0.000102573424111299 1.58603137362022e-06
v 1.577329295506e-05 0.0001073359586668 3.62078862069036e-06
v 1.84846228668991e-05 0.00010294893471473 1.94509458045955e-06
v 1.81194260426438e-05 0.000103360590541307 2.28034606901903e-06
v 1.77720713624158e-05 0.00010380628135788 2.59006727063226e-06
v 1.60273295098209e-05 0.00010674567383916 3.57333283404939e-06
v 1.63099327293677e-05 0.000106172071362416 3.49371864212028e-06
v 1.66282370928285e-05 0.000105532027925468 3.32650803833178e-06
v 1.6979621028926e-05 0.000104921712094108 3.11920012617959e-06
v 1.73617466083071e-05 0.000104345184598352 2.87317422669453e-06
v 1.49500236036274e-05 0.000108909266845137 3.2655775171035e-06
v 1.29425547799447e-05 0.000112459398760214 -2.7e-06
v 1.45781606636089e-05 0.000109269723335421 2.88215624352102e-06
v 1.29002122434098e-05 0.000112225931296495 -2.10089829447195e-06
v 1.42422931284606e-05 0.000109633923375356 2.47011967921358e-06
v 1.2902466623378e-05 0.00011198105324726 -1.50486770854888e-06
v 1.39441427248316e-05 0.00011 2.0315800090722e-06
v 1.29493063634302e-05 0.000111726019908179 -9.14963618639663e-07
v 1.36371598071436e-05 0.000110371692636684 1.47792061280075e-06
v 1.30404913533436e-05 0.000111462138633048 -3.34209995463899e-07
v 1.31838259955063e-05 0.000111105202152163 2.91077285684874e-07
v 1.33831575636093e-05 0.000110740912220288 8.96463465316661e-07
v 1.88657897605133e-05 0.000102573424111299 -6.98603137362022e-06
v 1.84846228668991e-05 0.00010294893471473 -7.34509458045955e-06
v 1.81194260426438e-05 0.000103360590541307 -7.68034606901903e-06
v 1.77720713624158e-05 0.00010380628135788 -7.99006727063226e-06
v 1.5355975701956e-05 0.00010855440167924 -9.01841800298547e-06
v 1.73617466083071e-05 0.000104345184598352 -8.27317422669453e-06
v 1.55491253091555e-05 0.000107939899922875 -9.03584273383787e-06
v 1.6979621028926e-05 0.000104921712094108 -8.51920012617959e-06
v 1.577329295506e-05 0.0001073359586668 -9.02078862069036e-06
v 1.66282370928285e-05 0.000105532027925468 -8.72650803833178e-06
v 1.63099327293677e-05 0.000106172071362416 -8.89371864212028e-06
v 1.60273295098209e-05 0.00010674567383916 -8.97333283404939e-06
v 1.29002122434098e-05 0.000112225931296495 -3.29910170552805e-06
v 1.49500236036274e-05 0.000108909266845137 -8.66557751710351e-06
v 1.2902466623378e-05 0.00011198105324726 -3.89513229145112e-06
v 1.45781606636089e-05 0.000109269723335421 -8.28215624352103e-06
v 1.42422931284606e-05 0.000109633923375356 -7.87011967921358e-06
v 1.39441427248316e-05 0.00011 -7.4315800090722e-06
v 1.29493063634302e-05 0.000111726019908179 -4.48503638136034e-06
v 1.30404913533436e-05 0.000111462138633048 -5.0657900045361e-06
v 1.36371598071436e-05 0.000110371692636684 -6.87792061280075e-06
v 1.33831575636093e-05 0.000110740912220288 -6.29646346531666e-06
v 1.31838259955063e-05 0.000111105202152163 -5.69107728568487e-06
v 1.86972779652385e-05 0.000102301967709639 -6.34890444455166e-06
v 1.86972779652385e-05 0.000102301967709639 9.48904444551664e-07
v 1.86762282389162e-05 0.000102054467615037 -5.75287959287579e-06
v 1.86762282389162e-05 0.000102054467615037 3.52879592875794e-07
v 1.86666391913277e-05 0.00010184751370622 -5.13564397970377e-06
v 1.86666391913277e-05 0.00010184751370622 -2.64356020296226e-07
v 1.86702302602413e-05 0.000101685084207398 -4.51069727838179e-06
v 1.86089227143151e-05 0.000101583825995506 -3.80520215216276e-06
v 1.85927394272065e-05 0.00010152543749284 -3.07171784940278e-06
v 1.85927394272065e-05 0.00010152543749284 -2.32828215059722e-06
v 1.86089227143151e-05 0.000101583825995506 -1.59479784783724e-06
v 1.86702302602413e-05 0.000101685084207398 -8.89302721618207e-07
v 1.50483735206868e-05 0.000108206019122624 3.20405141298515e-06
v 1.52528746248618e-05 0.000107593570118087 3.20957652422855e-06
v 1.83057542177375e-05 0.000102653907173253 1.32279317227036e-06
v 1.54897824541118e-05 0.000106987775884424 3.18147493571658e-06
v 1.79254264338156e-05 0.000103046821140769 1.67616417176559e-06
v 1.75656648434101e-05 0.000103472308594629 2.00248708244354e-06
v 1.71320279254682e-05 0.000103973491961668 2.27176290717153e-06
v 1.57549675650283e-05 0.000106402078334388 3.12155954382042e-06
v 1.60268257733055e-05 0.000105761746608307 2.95481540164765e-06
v 1.63624323307898e-05 0.000105134150180193 2.76730193436615e-06
v 1.67341501801926e-05 0.000104532698065634 2.53756766921022e-06
v 1.46534350666458e-05 0.000108563483697482 2.83910250304989e-06
v 1.27932265522533e-05 0.000111854923567176 -2.7e-06
v 1.42904750195621e-05 0.000108928296076486 2.44026217820444e-06
v 1.27666517146877e-05 0.000111616363290358 -2.10056044178409e-06
v 1.39677431777978e-05 0.000109293868138449 2.01699412698923e-06
v 1.27851642556111e-05 0.00011136394005619 -1.50069256545032e-06
v 1.36371598071436e-05 0.000109628307363316 1.47792061280075e-06
v 1.28486707164209e-05 0.000111104565416831 -9.12775612769442e-07
v 1.33551717579962e-05 0.00011 9.08712687352257e-07
v 1.29541073126675e-05 0.000110733509515479 -3.10334033838125e-07
v 1.31254374928403e-05 0.000110371717849403 3.07260572793548e-07
v 1.83057542177375e-05 0.000102653907173253 -6.72279317227036e-06
v 1.79254264338156e-05 0.000103046821140769 -7.07616417176559e-06
v 1.75656648434101e-05 0.000103472308594629 -7.40248708244354e-06
v 1.71320279254682e-05 0.000103973491961668 -7.67176290717153e-06
v 1.50483735206868e-05 0.000108206019122624 -8.60405141298515e-06
v 1.67341501801926e-05 0.000104532698065634 -7.93756766921022e-06
v 1.52528746248618e-05 0.000107593570118087 -8.60957652422855e-06
v 1.63624323307898e-05 0.000105134150180193 -8.16730193436615e-06
v 1.54897824541118e-05 0.000106987775884424 -8.58147493571658e-06
v 1.60268257733055e-05 0.000105761746608307 -8.35481540164765e-06
v 1.57549675650283e-05 0.000106402078334388 -8.52155954382042e-06
v 1.27666517146877e-05 0.000111616363290358 -3.29943955821591e-06
v 1.46534350666458e-05 0.000108563483697482 -8.23910250304989e-06
v 1.27851642556111e-05 0.00011136394005619 -3.89930743454968e-06
v 1.42904750195621e-05 0.000108928296076486 -7.84026217820444e-06
v 1.39677431777978e-05 0.000109293868138449 -7.41699412698923e-06
v 1.36371598071436e-05 0.000109628307363316 -6.87792061280075e-06
v 1.28486707164209e-05 0.000111104565416831 -4.48722438723056e-06
v 1.29541073126675e-05 0.000110733509515479 -5.08966596616187e-06
v 1.33551717579962e-05 0.00011 -6.30871268735226e-06
v 1.31254374928403e-05 0.000110371717849403 -5.70726057279355e-06
v 1.81474764058346e-05 0.000102404796728398 -6.07534710730389e-06
v 1.81474764058346e-05 0.000102404796728398 6.75347107303887e-07
v 1.81268446961844e-05 0.00010217247220584 -5.46893496984419e-06
v 1.81268446961844e-05 0.00010217247220584 6.89349698441886e-08
v 1.81243135297117e-05 0.000101980941282305 -4.84809237287634e-06
v 1.81243135297117e-05 0.000101980941282305 -5.51907627123661e-07
v 1.80527739145976e-05 0.000101856449224325 -4.1490575775444e-06
v 1.80035365346833e-05 0.000101783157563609 -3.44091222028764e-06
v 1.79912873126477e-05 0.000101755171757996 -2.7e-06
v 1.80035365346833e-05 0.000101783157563609 -1.95908777971236e-06
v 1.80527739145976e-05 0.000101856449224325 -1.25094242245561e-06
v 1.47721292985307e-05 0.000107866223071845 2.76142634344633e-06
v 1.49868517378498e-05 0.00010725308753686 2.75167331951103e-06
v 1.7755786707694e-05 0.000102772856643014 1.04037739550916e-06
v 1.52360389693211e-05 0.000106654267689858 2.71350859506791e-06
v 1.73841313421974e-05 0.00010317858121957 1.38591449765592e-06
v 1.69382670185526e-05 0.000103659759262822 1.66687451208643e-06
v 1.65217120941081e-05 0.00010418079987382 1.92037897107403e-06
v 1.54892094410082e-05 0.000106004383674944 2.56244134666445e-06
v 1.57807998738204e-05 0.000105379621028926 2.37828790589194e-06
v 1.61326980656339e-05 0.00010476243233079 2.16584981980744e-06
v 1.43864673006752e-05 0.000108224529962525 2.38061533102066e-06
v 1.26860500623882e-05 0.000111241570179149 -2.7e-06
v 1.40383990320558e-05 0.000108592089814638 1.97332640755365e-06
v 1.26751713766734e-05 0.00011099346493237 -2.0996155628254e-06
v 1.36858994025112e-05 0.000108922200609486 1.44793445061942e-06
v 1.27108049346438e-05 0.000110740182187514 -1.50236006273468e-06
v 1.33831575636093e-05 0.000109259087779712 8.96463465316661e-07
v 1.27903325679332e-05 0.000110371258187031 -8.96689961502995e-07
v 1.31254374928403e-05 0.000109628282150597 3.07260572793548e-07
v 1.29252486287914e-05 0.00011 -3.02357689788893e-07
v 1.7755786707694e-05 0.000102772856643014 -6.44037739550916e-06
v 1.73841313421974e-05 0.00010317858121957 -6.78591449765592e-06
v 1.69382670185526e-05 0.000103659759262822 -7.06687451208643e-06
v 1.65217120941081e-05 0.00010418079987382 -7.32037897107403e-06
v 1.47721292985307e-05 0.000107866223071845 -8.16142634344633e-06
v 1.61326980656339e-05 0.00010476243233079 -7.56584981980744e-06
v 1.49868517378498e-05 0.00010725308753686 -8.15167331951103e-06
v 1.57807998738204e-05 0.000105379621028926 -7.77828790589194e-06
v 1.52360389693211e-05 0.000106654267689858 -8.11350859506791e-06
v 1.54892094410082e-05 0.000106004383674944 -7.96244134666445e-06
v 1.26751713766734e-05 0.00011099346493237 -3.3003844371746e-06
v 1.43864673006752e-05 0.000108224529962525 -7.78061533102066e-06
v 1.27108049346438e-05 0.000110740182187514 -3.89763993726532e-06
v 1.40383990320558e-05 0.000108592089814638 -7.37332640755365e-06
v 1.36858994025112e-05 0.000108922200609486 -6.84793445061942e-06
v 1.33831575636093e-05 0.000109259087779712 -6.29646346531666e-06
v 1.27903325679332e-05 0.000110371258187031 -4.503310038497e-06
v 1.29252486287914e-05 0.00011 -5.09764231021111e-06
v 1.31254374928403e-05 0.000109628282150597 -5.70726057279355e-06
v 1.76141996123105e-05 0.000102543978563424 -5.78563439292689e-06
v 1.76141996123105e-05 0.000102543978563424 3.85634392926891e-07
v 1.75998255620544e-05 0.000102326238520813 -5.1722437635789e-06
v 1.75998255620544e-05 0.000102326238520813 -2.27756236421097e-07
v 1.75116436421653e-05 0.000102183189542104 -4.48404499850298e-06
v 1.75116436421653e-05 0.000102183189542104 -9.15955001497017e-07
v 1.74520655493806e-05 0.000102085899402511 -3.77779939051387e-06
v 1.74220793871992e-05 0.000102037159807144 -3.07169263668414e-06
v 1.74220793871992e-05 0.000102037159807144 -2.32830736331586e-06
v 1.74520655493806e-05 0.000102085899402511 -1.62220060948613e-06
v 1.45285652193836e-05 0.000107536639888035 2.29266132461136e-06
v 1.47563463095997e-05 0.00010692708459759 2.27208156565253e-06
v 1.72285900731786e-05 0.000102926910159644 7.44150891285808e-07
v 1.49849004549018e-05 0.000106271545899939 2.13105454659524e-06
v 1.67689454534048e-05 0.000103384900454902 1.02845410006114e-06
v 1.63375586533355e-05 0.000103889209441008 1.2956163250559e-06
v 1.59451845983524e-05 0.000104426825773305 1.53825339169291e-06
v 1.52597592628217e-05 0.000105633125487914 1.96173298144739e-06
v 1.55734919616682e-05 0.000105028237092828 1.76797207453177e-06
v 1.41556746707686e-05 0.000107898991725297 1.90084607677678e-06
v 1.26215382876991e-05 0.000110622274280962 -2.7e-06
v 1.37831895421042e-05 0.000108215955001497 1.38835635783467e-06
v 1.26277439964018e-05 0.000110371235488876 -2.09932836116885e-06
v 1.34564492243247e-05 0.000108550942422456 8.47226085402364e-07
v 1.26805890955701e-05 0.00011 -1.49828908720241e-06
v 1.31838259955063e-05 0.000108894797847837 2.91077285684874e-07
v 1.27903325679332e-05 0.000109628741812969 -8.96689961502995e-07
v 1.29541073126675e-05 0.000109266490484521 -3.10334033838125e-07
v 1.72285900731786e-05 0.000102926910159644 -6.14415089128581e-06
v 1.67689454534048e-05 0.000103384900454902 -6.42845410006114e-06
v 1.63375586533355e-05 0.000103889209441008 -6.6956163250559e-06
v 1.59451845983524e-05 0.000104426825773305 -6.93825339169291e-06
v 1.45285652193836e-05 0.000107536639888035 -7.69266132461136e-06
v 1.55734919616682e-05 0.000105028237092828 -7.16797207453177e-06
v 1.47563463095997e-05 0.00010692708459759 -7.67208156565253e-06
v 1.52597592628217e-05 0.000105633125487914 -7.36173298144739e-06
v 1.49849004549018e-05 0.000106271545899939 -7.53105454659524e-06
v 1.26277439964018e-05 0.000110371235488876 -3.30067163883115e-06
v 1.41556746707686e-05 0.000107898991725297 -7.30084607677678e-06
v 1.26805890955701e-05 0.00011 -3.90171091279759e-06
v 1.37831895421042e-05 0.000108215955001497 -6.78835635783467e-06
v 1.34564492243247e-05 0.000108550942422456 -6.24722608540236e-06
v 1.31838259955063e-05 0.000108894797847837 -5.69107728568487e-06
v 1.27903325679332e-05 0.000109628741812969 -4.503310038497e-06
v 1.29541073126675e-05 0.000109266490484521 -5.08966596616187e-06
v 1.71e-05 0.000102718847050625 -5.48115294937453e-06
v 1.71e-05 0.000102718847050625 8.11529493745271e-08
v 1.69991539232232e-05 0.000102555674670769 -4.80100827470315e-06
v 1.69991539232232e-05 0.000102555674670769 -5.98991725296851e-07
v 1.69266735924463e-05 0.000102438399032056 -4.10791018536208e-06
v 1.69266735924463e-05 0.000102438399032056 -1.29208981463792e-06
v 1.68830058730108e-05 0.000102367743177798 -3.4061318615506e-06
v 1.68684199909278e-05 0.000102344142724832 -2.7e-06
v 1.68830058730108e-05 0.000102367743177798 -1.9938681384494e-06
v 1.43188470506255e-05 0.000107218847050625 1.8e-06
v 1.45269101596443e-05 0.000106555849108714 1.67140992682138e-06
v 1.66279184343475e-05 0.0001031563463096 3.72915402410055e-07
v 1.477858121957e-05 0.000105914085502344 1.51586865780259e-06
v 1.61864914049321e-05 0.000103636038969321 6.4573231014166e-07
v 1.57784404561796e-05 0.000104154967565028 8.97921665612351e-07
v 1.54062813578797e-05 0.000104709932729368 1.12792863758418e-06
v 1.5072308594629e-05 0.000105297512917556 1.33433515658986e-06
v 1.39262385208132e-05 0.000107527756236421 1.30017443794562e-06
v 1.26e-05 0.00011 -2.7e-06
v 1.35809412823047e-05 0.000107851907627124 7.75686470288329e-07
v 1.26277439964018e-05 0.000109628764511124 -2.09932836116885e-06
v 1.32850842073984e-05 0.000108189302721618 2.29769739758672e-07
v 1.27108049346438e-05 0.000109259817812486 -1.50236006273468e-06
v 1.30404913533436e-05 0.000108537861366952 -3.34209995463899e-07
v 1.28486707164209e-05 0.000108895434583169 -9.12775612769442e-07
v 1.66279184343475e-05 0.0001031563463096 -5.77291540241005e-06
v 1.61864914049321e-05 0.000103636038969321 -6.04573231014166e-06
v 1.57784404561796e-05 0.000104154967565028 -6.29792166561235e-06
v 1.54062813578797e-05 0.000104709932729368 -6.52792863758418e-06
v 1.43188470506255e-05 0.000107218847050625 -7.2e-06
v 1.5072308594629e-05 0.000105297512917556 -6.73433515658986e-06
v 1.45269101596443e-05 0.000106555849108714 -7.07140992682138e-06
v 1.477858121957e-05 0.000105914085502344 -6.91586865780259e-06
v 1.26277439964018e-05 0.000109628764511124 -3.30067163883115e-06
v 1.39262385208132e-05 0.000107527756236421 -6.70017443794562e-06
v 1.27108049346438e-05 0.000109259817812486 -3.89763993726532e-06
v 1.35809412823047e-05 0.000107851907627124 -6.17568647028833e-06
v 1.32850842073984e-05 0.000108189302721618 -5.62976973975867e-06
v 1.30404913533436e-05 0.000108537861366952 -5.0657900045361e-06
v 1.28486707164209e-05 0.000108895434583169 -4.48722438723056e-06
v 1.66073386753886e-05 0.000102928565219384 -5.16336011196464e-06
v 1.66073386753886e-05 0.000102928565219384 -2.36639888035364e-07
v 1.65193846689793e-05 0.000102786467300675 -4.47547003747464e-06
v 1.65193846689793e-05 0.000102786467300675 -9.24529962525364e-07
v 1.64597378217956e-05 0.000102690475019562 -3.7717039235142e-06
v 1.64597378217956e-05 0.000102690475019562 -1.6282960764858e-06
v 1.64298803207864e-05 0.000102642293128461 -3.06607662464351e-06
v 1.64298803207864e-05 0.000102642293128461 -2.33392337535649e-06
v 1.4143978563424e-05 0.000106914365607073 1.28580038768953e-06
v 1.43728566430143e-05 0.000106259622604491 1.14421329230598e-06
v 1.6148326680489e-05 0.00010338685173785 4.69124631396083e-08
v 1.46468211407692e-05 0.000105623835828234 9.74573566184416e-07
v 1.57185250642834e-05 0.000103889782454112 3.1222411557602e-07
v 1.53266671659506e-05 0.000104427329509821 5.54326160839653e-07
v 1.49605905413071e-05 0.000105019653930981 7.80573957356177e-07
v 1.37724722058397e-05 0.000107231065030156 7.73155303815607e-07
v 1.26215382876991e-05 0.000109377725719038 -2.7e-06
v 1.34475137062195e-05 0.000107564356020296 2.33360808672275e-07
v 1.26751713766734e-05 0.00010900653506763 -2.0996155628254e-06
v 1.31755541599468e-05 0.000107907903467177 -3.22639197479631e-07
v 1.27851642556111e-05 0.00010863605994381 -1.50069256545032e-06
v 1.29493063634302e-05 0.000108273980091821 -9.14963618639663e-07
v 1.6148326680489e-05 0.00010338685173785 -5.44691246313961e-06
v 1.57185250642834e-05 0.000103889782454112 -5.71222411557602e-06
v 1.53266671659506e-05 0.000104427329509821 -5.95432616083965e-06
v 1.49605905413071e-05 0.000105019653930981 -6.18057395735618e-06
v 1.4143978563424e-05 0.000106914365607073 -6.68580038768953e-06
v 1.46468211407692e-05 0.000105623835828234 -6.37457356618442e-06
v 1.43728566430143e-05 0.000106259622604491 -6.54421329230598e-06
v 1.26751713766734e-05 0.00010900653506763 -3.3003844371746e-06
v 1.37724722058397e-05 0.000107231065030156 -6.17315530381561e-06
v 1.27851642556111e-05 0.00010863605994381 -3.89930743454968e-06
v 1.34475137062195e-05 0.000107564356020296 -5.63336080867228e-06
v 1.31755541599468e-05 0.000107907903467177 -5.07736080252037e-06
v 1.29493063634302e-05 0.000108273980091821 -4.48503638136034e-06
v 1.61385736565537e-05 0.000103172129298531 -4.83377692815518e-06
v 1.61385736565537e-05 0.000103172129298531 -5.66223071844816e-07
v 1.60608974969501e-05 0.000103053435066646 -4.13651630251827e-06
v 1.60608974969501e-05 0.000103053435066646 -1.26348369748173e-06
v 1.6017843756479e-05 0.000102978160663609 -3.43027666457946e-06
v 1.6017843756479e-05 0.000102978160663609 -1.96972333542054e-06
v 1.59993760541746e-05 0.000102954929992012 -2.7e-06
v 1.40047967283985e-05 0.000106624652892696 7.5252359416543e-07
v 1.42539071732532e-05 0.00010597720682773 5.94245782262454e-07
v 1.56904234757715e-05 0.000103652874624862 -2.93570118087163e-07
v 1.45489347147302e-05 0.00010535490541954 4.15377133100929e-07
v 1.52792113793096e-05 0.00010417329295506 -3.59586668000818e-08
v 1.48919536896945e-05 0.000104746777017643 1.99269390110554e-07
v 1.36544676150373e-05 0.000106947120407124 2.23771761083797e-07
v 1.26860500623882e-05 0.000108758429820851 -2.7e-06
v 1.33538024232791e-05 0.000107288670088161 -3.2325524406841e-07
v 1.27666517146877e-05 0.000108383636709642 -2.10056044178409e-06
v 1.3100106664064e-05 0.000107646046407753 -9.081529743695e-07
v 1.2902466623378e-05 0.00010801894675274 -1.50486770854888e-06
v 1.56904234757715e-05 0.000103652874624862 -5.10642988191284e-06
v 1.52792113793096e-05 0.00010417329295506 -5.36404133319992e-06
v 1.48919536896945e-05 0.000104746777017643 -5.59926939011055e-06
v 1.45489347147302e-05 0.00010535490541954 -5.81537713310093e-06
v 1.40047967283985e-05 0.000106624652892696 -6.15252359416543e-06
v 1.42539071732532e-05 0.00010597720682773 -5.99424578226245e-06
v 1.27666517146877e-05 0.000108383636709642 -3.29943955821591e-06
v 1.36544676150373e-05 0.000106947120407124 -5.6237717610838e-06
v 1.2902466623378e-05 0.00010801894675274 -3.89513229145112e-06
v 1.33538024232791e-05 0.000107288670088161 -5.07674475593159e-06
v 1.3100106664064e-05 0.000107646046407753 -4.4918470256305e-06
v 1.56959485870149e-05 0.000103448373520687 -4.49398087737588e-06
v 1.56959485870149e-05 0.000103448373520687 -9.06019122624122e-07
v 1.56344224828965e-05 0.000103350023603627 -3.79073315486273e-06
v 1.56344224828965e-05 0.000103350023603627 -1.60926684513727e-06
v 1.55924783539216e-05 0.000103308538339841 -3.06609359803356e-06
v 1.55924783539216e-05 0.000103308538339841 -2.33390640196644e-06
v 1.3901967709639e-05 0.000106351095555448 2.02722034761528e-07
v 1.41734241112994e-05 0.00010571396862638 3.42102394867183e-08
v 1.52641572661621e-05 0.000103949125309155 -6.39899922874854e-07
v 1.44889907250329e-05 0.000105094018829548 -1.77125479437873e-07
v 1.48550843230665e-05 0.000104501666944866 -4.03383766086358e-07
v 1.35743224057713e-05 0.000106683335548642 -3.36054977247646e-07
v 1.27932265522533e-05 0.000108145076432824 -2.7e-06
v 1.3295862120008e-05 0.000107024541465428 -9.14519510293026e-07
v 1.29002122434098e-05 0.000107774068703505 -2.10089829447195e-06
v 1.30696038333595e-05 0.000107390635063462 -1.50687139497508e-06
v 1.52641572661621e-05 0.000103949125309155 -4.76010007712515e-06
v 1.48550843230665e-05 0.000104501666944866 -4.99661623391364e-06
v 1.44889907250329e-05 0.000105094018829548 -5.22287452056213e-06
v 1.41734241112994e-05 0.00010571396862638 -5.43421023948672e-06
v 1.3901967709639e-05 0.000106351095555448 -5.60272203476153e-06
v 1.29002122434098e-05 0.000107774068703505 -3.29910170552805e-06
v 1.35743224057713e-05 0.000106683335548642 -5.06394502275235e-06
v 1.30696038333595e-05 0.000107390635063462 -3.89312860502492e-06
v 1.3295862120008e-05 0.000107024541465428 -4.48548048970697e-06
v 1.52815819970145e-05 0.000103755975701956 -4.14559832076021e-06
v 1.52815819970145e-05 0.000103755975701956 -1.25440167923979e-06
v 1.5219277623177e-05 0.000103694404906239 -3.42515685437538e-06
v 1.5219277623177e-05 0.000103694404906239 -1.97484314562462e-06
v 1.51984643853401e-05 0.00010367383672561 -2.7e-06
v 1.38359836762543e-05 0.000106095002919026 -3.6097278293021e-07
v 1.41267726899546e-05 0.00010546211502107 -5.64941806322112e-07
v 1.48519295443299e-05 0.000104288786583516 -1.01311338950105e-06
v 1.44661569366665e-05 0.000104858735067779 -7.82794209157832e-07
v 1.3532391012678e-05 0.000106423844777193 -9.32289885169169e-07
v 1.29425547799447e-05 0.000107540601239786 -2.7e-06
v 1.32812585944979e-05 0.000106775940858621 -1.51510165783142e-06
v 1.30842194294991e-05 0.000107149001631569 -2.10561832272349e-06
v 1.48519295443299e-05 0.000104288786583516 -4.38688661049895e-06
v 1.44661569366665e-05 0.000104858735067779 -4.61720579084217e-06
v 1.41267726899546e-05 0.00010546211502107 -4.83505819367789e-06
v 1.38359836762543e-05 0.000106095002919026 -5.03902721706979e-06
v 1.30842194294991e-05 0.000107149001631569 -3.29438167727651e-06
v 1.3532391012678e-05 0.000106423844777193 -4.46771011483083e-06
v 1.32812585944979e-05 0.000106775940858621 -3.88489834216858e-06
v 1.48974571636257e-05 0.000104093463570277 -3.79029671691567e-06
v 1.48974571636257e-05 0.000104093463570277 -1.60970328308433e-06
v 1.4855516504972e-05 0.000104052046726252 -3.06577894773365e-06
v 1.4855516504972e-05 0.000104052046726252 -2.33422105226635e-06
v 1.380716044671e-05 0.000105857600716069 -9.35862854208018e-07
v 1.41226901170379e-05 0.000105237784729782 -1.14721455626947e-06
v 1.44884690647716e-05 0.00010464594195998 -1.37327837833803e-06
v 1.352879488331e-05 0.00010619872740371 -1.51426199646988e-06
v 1.31333200178337e-05 0.000106947897432984 -2.7e-06
v 1.33027310612415e-05 0.000106564506351444 -2.10610476627209e-06
v 1.44884690647716e-05 0.00010464594195998 -4.02672162166197e-06
v 1.41226901170379e-05 0.000105237784729782 -4.25278544373053e-06
v 1.380716044671e-05 0.000105857600716069 -4.46413714579198e-06
v 1.33027310612415e-05 0.000106564506351444 -3.29389523372791e-06
v 1.352879488331e-05 0.00010619872740371 -3.88573800353012e-06
v 1.45454126182203e-05 0.000104459221812137 -3.42977664098973e-06
v 1.45454126182203e-05 0.000104459221812137 -1.97022335901027e-06
v 1.45221057129828e-05 0.000104440916221012 -2.7e-06
v 1.38156359772305e-05 0.000105640025221454 -1.51919659068288e-06
v 1.41560118765523e-05 0.000105033268491428 -1.74155389315311e-06
v 1.35636596061359e-05 0.000105991714598275 -2.10764772958361e-06
v 1.33646092089031e-05 0.000106369801862444 -2.7e-06
v 1.41560118765523e-05 0.000105033268491428 -3.65844610684689e-06
v 1.38156359772305e-05 0.000105640025221454 -3.88080340931712e-06
v 1.35636596061359e-05 0.000105991714598275 -3.29235227041639e-06
v 1.4227133346732e-05 0.000104851499803928 -3.06576364523052e-06
v 1.4227133346732e-05 0.000104851499803928 -2.33423635476948e-06
v 1.38613697015015e-05 0.00010544331781376 -2.10818199016797e-06
v 1.36353153369e-05 0.00010580908145899 -2.7e-06
v 1.38613697015015e-05 0.00010544331781376 -3.29181800983203e-06
v 1.39441427248316e-05 0.000105268419990928 -2.7e-06
v 2.11558572751684e-05 0.000114731580009072 -2.25e-05
v 2.12386302984985e-05 0.00011455668218624 -2.1908181990168e-05
v 2.14646846631e-05 0.00011419091854101 -2.25e-05
v 2.12386302984985e-05 0.00011455668218624 -2.3091818009832e-05
v 2.0872866653268e-05 0.000115148500196072 -2.21342363547695e-05
v 2.0872866653268e-05 0.000115148500196072 -2.28657636452305e-05
v 2.15363403938641e-05 0.000114008285401725 -2.19076477295836e-05
v 2.12843640227695e-05 0.000114359974778546 -2.13191965906829e-05
v 2.09439881234477e-05 0.000114966731508572 -2.15415538931531e-05
v 2.17353907910969e-05 0.000113630198137556 -2.25e-05
v 2.15363403938641e-05 0.000114008285401725 -2.30923522704164e-05
v 2.12843640227695e-05 0.000114359974778546 -2.36808034093171e-05
v 2.09439881234477e-05 0.000114966731508572 -2.34584461068469e-05
v 2.05545873817797e-05 0.000115540778187863 -2.17702233590103e-05
v 2.05778942870172e-05 0.000115559083778988 -2.25e-05
v 2.05545873817797e-05 0.000115540778187863 -2.32297766409897e-05
v 2.17972689387585e-05 0.000113435493648556 -2.19061047662721e-05
v 2.157120511669e-05 0.00011380127259629 -2.13142619964699e-05
v 2.129283955329e-05 0.000114142399283931 -2.0735862854208e-05
v 2.09773098829621e-05 0.000114762215270218 -2.09472145562695e-05
v 2.06115309352284e-05 0.00011535405804002 -2.1173278378338e-05
v 2.19666799821663e-05 0.000113052102567016 -2.25e-05
v 2.17972689387585e-05 0.000113435493648556 -2.30938952337279e-05
v 2.157120511669e-05 0.00011380127259629 -2.36857380035301e-05
v 2.129283955329e-05 0.000114142399283931 -2.4264137145792e-05
v 2.09773098829621e-05 0.000114762215270218 -2.40527854437305e-05
v 2.06115309352284e-05 0.00011535405804002 -2.3826721621662e-05
v 2.02025428363743e-05 0.000115906536429723 -2.14097032830843e-05
v 2.0244483495028e-05 0.000115947953273748 -2.21342210522664e-05
v 2.0244483495028e-05 0.000115947953273748 -2.28657789477336e-05
v 2.02025428363743e-05 0.000115906536429723 -2.35902967169157e-05
v 2.20157805705009e-05 0.000112850998368431 -2.19056183227235e-05
v 2.18187414055021e-05 0.000113224059141379 -2.13151016578314e-05
v 2.1567608987322e-05 0.000113576155222807 -2.07322898851692e-05
v 2.12640163237457e-05 0.000113904997080974 -2.01609727829302e-05
v 2.09732273100454e-05 0.00011453788497893 -2.03649418063221e-05
v 2.06338430633335e-05 0.000115141264932221 -2.05827942091578e-05
v 2.02480704556701e-05 0.000115711213416484 -2.08131133895011e-05
v 2.21574452200553e-05 0.000112459398760214 -2.25e-05
v 2.20157805705009e-05 0.000112850998368431 -2.30943816772765e-05
v 2.18187414055021e-05 0.000113224059141379 -2.36848983421686e-05
v 2.1567608987322e-05 0.000113576155222807 -2.42677101148308e-05
v 2.12640163237457e-05 0.000113904997080974 -2.48390272170698e-05
v 2.09732273100454e-05 0.00011453788497893 -2.46350581936779e-05
v 2.06338430633335e-05 0.000115141264932221 -2.44172057908422e-05
v 2.02480704556701e-05 0.000115711213416484 -2.41868866104989e-05
v 1.98184180029855e-05 0.000116244024298044 -2.10544016792398e-05
v 1.9880722376823e-05 0.000116305595093761 -2.17748431456246e-05
v 1.99015356146599e-05 0.00011632616327439 -2.25e-05
v 1.9880722376823e-05 0.000116305595093761 -2.32251568543754e-05
v 1.98184180029855e-05 0.000116244024298044 -2.39455983207602e-05
v 2.21997877565902e-05 0.000112225931296495 -2.1900898294472e-05
v 2.20303961666405e-05 0.000112609364936538 -2.13068713949751e-05
v 2.1804137879992e-05 0.000112975458534572 -2.0714519510293e-05
v 2.15256775942287e-05 0.000113316664451358 -2.01360549772476e-05
v 2.1198032290361e-05 0.000113648904444552 -1.95972779652385e-05
v 2.09265758887006e-05 0.00011428603137362 -1.97657897605133e-05
v 2.06110092749671e-05 0.000114905981170452 -1.99771254794379e-05
v 2.02449156769335e-05 0.000115498333055134 -2.02033837660864e-05
v 1.98358427338379e-05 0.000116050874690845 -2.04398999228749e-05
v 2.23067734477467e-05 0.000111854923567176 -2.25e-05
v 2.21997877565902e-05 0.000112225931296495 -2.3099101705528e-05
v 2.20303961666405e-05 0.000112609364936538 -2.36931286050249e-05
v 2.1804137879992e-05 0.000112975458534572 -2.4285480489707e-05
v 2.15256775942287e-05 0.000113316664451358 -2.48639450227524e-05
v 2.1198032290361e-05 0.000113648904444552 -2.54027220347615e-05
v 2.09265758887006e-05 0.00011428603137362 -2.52342102394867e-05
v 2.06110092749671e-05 0.000114905981170452 -2.50228745205621e-05
v 2.02449156769335e-05 0.000115498333055134 -2.47966162339136e-05
v 1.98358427338379e-05 0.000116050874690845 -2.45601000771251e-05
v 1.94040514129851e-05 0.000116551626479313 -2.07060191226241e-05
v 1.94655775171035e-05 0.000116649976396373 -2.14092668451373e-05
v 1.95075216460784e-05 0.000116691461660159 -2.21339064019664e-05
v 1.95075216460784e-05 0.000116691461660159 -2.28660935980336e-05
v 1.94655775171035e-05 0.000116649976396373 -2.35907331548627e-05
v 1.94040514129851e-05 0.000116551626479313 -2.42939808773759e-05
v 2.23333482853123e-05 0.000111616363290358 -2.19005604417841e-05
v 2.2197533376622e-05 0.00011198105324726 -2.13048677085489e-05
v 2.1999893335936e-05 0.000112353953592247 -2.07081529743695e-05
v 2.17461975767209e-05 0.000112711329911839 -2.01232552440684e-05
v 2.14455323849627e-05 0.000113052879592876 -1.95762282389162e-05
v 2.10952032716015e-05 0.000113375347107304 -1.90474764058346e-05
v 2.08460928267468e-05 0.00011402279317227 -1.92057542177375e-05
v 2.05510652852698e-05 0.00011464509458046 -1.93846228668991e-05
v 2.02080463103055e-05 0.000115253222982357 -1.96007306098894e-05
v 1.98207886206904e-05 0.00011582670704494 -1.98359586668001e-05
v 1.94095765242285e-05 0.000116347125375138 -2.00935701180872e-05
v 2.24139499376118e-05 0.000111241570179149 -2.25e-05
v 2.23333482853123e-05 0.000111616363290358 -2.30994395582159e-05
v 2.2197533376622e-05 0.00011198105324726 -2.36951322914511e-05
v 2.1999893335936e-05 0.000112353953592247 -2.42918470256305e-05
v 2.17461975767209e-05 0.000112711329911839 -2.48767447559316e-05
v 2.14455323849627e-05 0.000113052879592876 -2.54237717610838e-05
v 2.10952032716015e-05 0.000113375347107304 -2.59525235941654e-05
v 2.08460928267468e-05 0.00011402279317227 -2.57942457822625e-05
v 2.05510652852698e-05 0.00011464509458046 -2.56153771331009e-05
v 2.02080463103055e-05 0.000115253222982357 -2.53992693901106e-05
v 1.98207886206904e-05 0.00011582670704494 -2.51640413331999e-05
v 1.94095765242285e-05 0.000116347125375138 -2.49064298819128e-05
v 1.89614263434463e-05 0.000116827870701469 -2.03662230718448e-05
v 1.90391025030499e-05 0.000116946564933354 -2.10634836974817e-05
v 1.9082156243521e-05 0.000117021839336391 -2.17697233354205e-05
v 1.91006239458254e-05 0.000117045070007988 -2.25e-05
v 1.9082156243521e-05 0.000117021839336391 -2.32302766645795e-05
v 1.90391025030499e-05 0.000116946564933354 -2.39365163025183e-05
v 1.89614263434463e-05 0.000116827870701469 -2.46337769281552e-05
v 2.24248286233266e-05 0.00011099346493237 -2.18996155628254e-05
v 2.23148357443889e-05 0.00011136394005619 -2.13006925654503e-05
v 2.21506936365698e-05 0.000111726019908179 -2.07149636186397e-05
v 2.19244458400532e-05 0.000112092096532823 -2.01226391974796e-05
v 2.16524862937805e-05 0.000112435643979704 -1.95666391913277e-05
v 2.13275277941603e-05 0.000112768934969844 -1.90268446961844e-05
v 2.0956021436576e-05 0.000113085634392927 -1.85141996123105e-05
v 2.07271433569857e-05 0.000113740377395509 -1.8655786707694e-05
v 2.04531788592308e-05 0.000114376164171766 -1.88254264338156e-05
v 2.01394094586929e-05 0.000114980346069019 -1.90194260426438e-05
v 1.97733328340494e-05 0.000115572670490179 -1.92456738391603e-05
v 1.93814749357166e-05 0.000116110217545888 -1.9487775884424e-05
v 1.8951673319511e-05 0.00011661314826215 -1.97530875368604e-05
v 2.24784617123009e-05 0.000110622274280962 -2.25e-05
v 2.24248286233266e-05 0.00011099346493237 -2.31003844371746e-05
v 2.23148357443889e-05 0.00011136394005619 -2.36993074345497e-05
v 2.21506936365698e-05 0.000111726019908179 -2.42850363813603e-05
v 2.19244458400532e-05 0.000112092096532823 -2.48773608025204e-05
v 2.16524862937805e-05 0.000112435643979704 -2.54333608086723e-05
v 2.13275277941603e-05 0.000112768934969844 -2.59731553038156e-05
v 2.0956021436576e-05 0.000113085634392927 -2.64858003876895e-05
v 2.07271433569857e-05 0.000113740377395509 -2.6344213292306e-05
v 1.84926613246114e-05 0.000117071434780616 -2.00366398880354e-05
v 2.04531788592308e-05 0.000114376164171766 -2.61745735661844e-05
v 2.01394094586929e-05 0.000114980346069019 -2.59805739573562e-05
v 1.97733328340494e-05 0.000115572670490179 -2.57543261608397e-05
v 1.93814749357166e-05 0.000116110217545888 -2.5512224115576e-05
v 1.8951673319511e-05 0.00011661314826215 -2.52469124631396e-05
v 1.85806153310207e-05 0.000117213532699325 -2.07245299625254e-05
v 1.86402621782044e-05 0.000117309524980438 -2.14282960764858e-05
v 1.86701196792136e-05 0.000117357706871539 -2.21339233753565e-05
v 1.86701196792136e-05 0.000117357706871539 -2.28660766246435e-05
v 1.86402621782044e-05 0.000117309524980438 -2.35717039235142e-05
v 1.85806153310207e-05 0.000117213532699325 -2.42754700374746e-05
v 1.84926613246114e-05 0.000117071434780616 -2.49633601119646e-05
v 2.24722560035982e-05 0.000110371235488876 -2.18993283611689e-05
v 2.23891950653562e-05 0.000110740182187514 -2.13023600627347e-05
v 2.22513292835791e-05 0.000111104565416831 -2.07127756127694e-05
v 2.20595086466564e-05 0.000111462138633048 -2.01342099954639e-05
v 2.18149157926016e-05 0.000111810697278382 -1.95702302602413e-05
v 2.15190587176953e-05 0.000112148092372876 -1.90243135297117e-05
v 2.11737614791868e-05 0.000112472243763579 -1.84998255620544e-05
v 2.07811529493745e-05 0.000112781152949375 -1.8e-05
v 2.05730898403557e-05 0.000113444150891286 -1.81285900731786e-05
v 2.032141878043e-05 0.000114085914497656 -1.82841313421974e-05
v 2.0027691405371e-05 0.000114702487082444 -1.84656648434101e-05
v 1.96937186421203e-05 0.000115290067270632 -1.86720713624158e-05
v 1.93215595438204e-05 0.000115845032434972 -1.89020783343877e-05
v 1.89135085950679e-05 0.000116363961030679 -1.91542676898583e-05
v 1.84720815656525e-05 0.0001168436536904 -1.94270845975899e-05
v 2.25e-05 0.00011 -2.25e-05
v 2.24722560035982e-05 0.000110371235488876 -2.31006716388312e-05
v 2.23891950653562e-05 0.000110740182187514 -2.36976399372653e-05
v 2.22513292835791e-05 0.000111104565416831 -2.42872243872306e-05
v 2.20595086466564e-05 0.000111462138633048 -2.48657900045361e-05
v 2.18149157926016e-05 0.000111810697278382 -2.54297697397587e-05
v 2.15190587176953e-05 0.000112148092372876 -2.59756864702883e-05
v 2.11737614791868e-05 0.000112472243763579 -2.65001744379456e-05
v 2.07811529493745e-05 0.000112781152949375 -2.7e-05
v 2.05730898403557e-05 0.000113444150891286 -2.68714099268214e-05
v 2.032141878043e-05 0.000114085914497656 -2.67158686578026e-05
v 1.8e-05 0.000117281152949375 -1.97188470506255e-05
v 1.81008460767768e-05 0.000117444325329231 -2.03989917252969e-05
v 2.0027691405371e-05 0.000114702487082444 -2.65343351565899e-05
v 1.96937186421203e-05 0.000115290067270632 -2.63279286375842e-05
v 1.93215595438204e-05 0.000115845032434972 -2.60979216656124e-05
v 1.89135085950679e-05 0.000116363961030679 -2.58457323101417e-05
v 1.84720815656525e-05 0.0001168436536904 -2.55729154024101e-05
v 1.81733264075537e-05 0.000117561600967944 -2.10920898146379e-05
v 1.82169941269892e-05 0.000117632256822202 -2.17938681384494e-05
v 1.82315800090722e-05 0.000117655857275168 -2.25e-05
v 1.82169941269892e-05 0.000117632256822202 -2.32061318615506e-05
v 1.81733264075537e-05 0.000117561600967944 -2.39079101853621e-05
v 1.81008460767768e-05 0.000117444325329231 -2.46010082747032e-05
v 1.8e-05 0.000117281152949375 -2.52811529493745e-05
v 2.24722560035982e-05 0.000109628764511124 -2.18993283611689e-05
v 2.24194109044299e-05 0.00011 -2.12982890872024e-05
v 2.23096674320668e-05 0.000110371258187031 -2.0696689961503e-05
v 2.21458926873325e-05 0.000110733509515479 -2.01103340338381e-05
v 2.19161740044937e-05 0.000111105202152163 -1.95089227143151e-05
v 2.16435507756753e-05 0.000111449057577544 -1.89527739145976e-05
v 2.13168104578958e-05 0.000111784044998503 -1.84116436421653e-05
v 2.09443253292314e-05 0.000112101008274703 -1.78991539232232e-05
v 2.05714347806164e-05 0.000112463360111965 -1.75073386753886e-05
v 2.03436536904003e-05 0.00011307291540241 -1.75279184343475e-05
v 2.01150995450982e-05 0.000113728454100061 -1.76689454534048e-05
v 1.98402407371783e-05 0.000114366874512086 -1.78382670185526e-05
v 1.95265080383318e-05 0.000114971762907172 -1.80320279254682e-05
v 1.91548154016476e-05 0.000115573174226695 -1.82617466083071e-05
v 1.87624413466645e-05 0.000116110790558992 -1.85043836749441e-05
v 1.83310545465952e-05 0.000116615099545098 -1.87715458999389e-05
v 1.78714099268214e-05 0.000117073089840356 -1.90558491087142e-05
v 2.24784617123009e-05 0.000109377725719038 -2.25e-05
v 2.24722560035982e-05 0.000109628764511124 -2.31006716388312e-05
v 2.24194109044299e-05 0.00011 -2.37017109127976e-05
v 2.23096674320668e-05 0.000110371258187031 -2.4303310038497e-05
v 2.21458926873325e-05 0.000110733509515479 -2.48896659661619e-05
v 2.19161740044937e-05 0.000111105202152163 -2.54910772856849e-05
v 2.16435507756753e-05 0.000111449057577544 -2.60472260854024e-05
v 2.13168104578958e-05 0.000111784044998503 -2.65883563578347e-05
v 2.09443253292314e-05 0.000112101008274703 -2.71008460767768e-05
v 2.05714347806164e-05 0.000112463360111965 -2.74926613246114e-05
v 2.03436536904003e-05 0.00011307291540241 -2.74720815656525e-05
v 1.74858003876895e-05 0.000117456021436576 -1.94143656070731e-05
v 2.01150995450982e-05 0.000113728454100061 -2.73310545465952e-05
v 1.98402407371783e-05 0.000114366874512086 -2.71617329814474e-05
v 1.75001744379456e-05 0.000117673761479187 -2.00277562364211e-05
v 1.75883563578347e-05 0.000117816810457896 -2.0715955001497e-05
v 1.95265080383318e-05 0.000114971762907172 -2.69679720745318e-05
v 1.91548154016476e-05 0.000115573174226695 -2.67382533916929e-05
v 1.87624413466645e-05 0.000116110790558992 -2.64956163250559e-05
v 1.83310545465952e-05 0.000116615099545098 -2.62284541000611e-05
v 1.78714099268214e-05 0.000117073089840356 -2.59441508912858e-05
v 1.76479344506194e-05 0.000117914100597489 -2.14222006094861e-05
v 1.76779206128008e-05 0.000117962840192856 -2.21283073633159e-05
v 1.76779206128008e-05 0.000117962840192856 -2.28716926366841e-05
v 1.76479344506194e-05 0.000117914100597489 -2.35777993905139e-05
v 1.75883563578347e-05 0.000117816810457896 -2.4284044998503e-05
v 1.75001744379456e-05 0.000117673761479187 -2.49722437635789e-05
v 1.74858003876895e-05 0.000117456021436576 -2.55856343929269e-05
v 2.24248286233266e-05 0.00010900653506763 -2.18996155628254e-05
v 2.23891950653562e-05 0.000109259817812486 -2.13023600627347e-05
v 2.23096674320668e-05 0.000109628741812969 -2.0696689961503e-05
v 2.21747513712086e-05 0.00011 -2.01023576897889e-05
v 2.19745625071597e-05 0.000110371717849403 -1.94927394272065e-05
v 2.17168424363907e-05 0.000110740912220288 -1.89035365346833e-05
v 2.14141005974888e-05 0.000111077799390514 -1.83520655493806e-05
v 2.10616009679442e-05 0.000111407910185362 -1.78266735924463e-05
v 2.07135326993248e-05 0.000111775470037475 -1.74193846689793e-05
v 2.03278707014693e-05 0.000112133776928155 -1.70385736565537e-05
v 2.01131482621502e-05 0.00011274691246314 -1.7048326680489e-05
v 1.98639610306789e-05 0.000113345732310142 -1.70864914049321e-05
v 1.96107905589918e-05 0.000113995616325056 -1.72375586533355e-05
v 1.93192001261796e-05 0.000114620378971074 -1.74217120941081e-05
v 1.89673019343661e-05 0.00011523756766921 -1.76341501801926e-05
v 1.85782879058919e-05 0.00011581920012618 -1.7879621028926e-05
v 1.81617329814474e-05 0.000116340240737178 -1.81331254879136e-05
v 1.77158686578026e-05 0.00011682141878043 -1.84140855023441e-05
v 1.7344213292306e-05 0.000117227143356986 -1.87596226044908e-05
v 2.24139499376118e-05 0.000108758429820851 -2.25e-05
v 2.24248286233266e-05 0.00010900653506763 -2.31003844371746e-05
v 2.23891950653562e-05 0.000109259817812486 -2.36976399372653e-05
v 2.23096674320668e-05 0.000109628741812969 -2.4303310038497e-05
v 2.21747513712086e-05 0.00011 -2.48976423102111e-05
v 2.19745625071597e-05 0.000110371717849403 -2.55072605727935e-05
v 2.17168424363907e-05 0.000110740912220288 -2.60964634653167e-05
v 2.14141005974888e-05 0.000111077799390514 -2.66479344506194e-05
v 2.10616009679442e-05 0.000111407910185362 -2.71733264075537e-05
v 2.07135326993248e-05 0.000111775470037475 -2.75806153310207e-05
v 2.03278707014693e-05 0.000112133776928155 -2.79614263434463e-05
v 2.01131482621502e-05 0.00011274691246314 -2.7951673319511e-05
v 1.98639610306789e-05 0.000113345732310142 -2.79135085950679e-05
v 1.69525235941654e-05 0.000117595203271602 -1.91246528926961e-05
v 1.69731553038156e-05 0.00011782752779416 -1.97310650301558e-05
v 1.96107905589918e-05 0.000113995616325056 -2.77624413466645e-05
v 1.93192001261796e-05 0.000114620378971074 -2.75782879058919e-05
v 1.69756864702883e-05 0.000118019058717695 -2.03519076271237e-05
v 1.70472260854024e-05 0.000118143550775675 -2.10509424224556e-05
v 1.89673019343661e-05 0.00011523756766921 -2.73658498198074e-05
v 1.85782879058919e-05 0.00011581920012618 -2.7120378971074e-05
v 1.81617329814474e-05 0.000116340240737178 -2.68668745120864e-05
v 1.77158686578026e-05 0.00011682141878043 -2.65859144976559e-05
v 1.7344213292306e-05 0.000117227143356986 -2.62403773955092e-05
v 1.70964634653167e-05 0.000118216842436391 -2.17590877797124e-05
v 1.71087126873523e-05 0.000118244828242004 -2.25e-05
v 1.70964634653167e-05 0.000118216842436391 -2.32409122202876e-05
v 1.70472260854024e-05 0.000118143550775675 -2.39490575775444e-05
v 1.69756864702883e-05 0.000118019058717695 -2.46480923728763e-05
v 1.69731553038156e-05 0.00011782752779416 -2.52689349698442e-05
v 1.69525235941654e-05 0.000117595203271602 -2.58753471073039e-05
v 2.23333482853123e-05 0.000108383636709642 -2.19005604417841e-05
v 2.23148357443889e-05 0.00010863605994381 -2.13006925654503e-05
v 2.22513292835791e-05 0.000108895434583169 -2.07127756127694e-05
v 2.21458926873325e-05 0.000109266490484521 -2.01103340338381e-05
v 2.19745625071597e-05 0.000109628282150597 -1.94927394272065e-05
v 2.17448282420038e-05 0.00011 -1.88912873126477e-05
v 2.14628401928564e-05 0.000110371692636684 -1.83220793871992e-05
v 2.11322568222022e-05 0.000110706131861551 -1.77830058730108e-05
v 2.08095249804379e-05 0.000111071703923514 -1.73597378217956e-05
v 2.04465649333542e-05 0.000111436516302518 -1.69608974969501e-05
v 2.00516264793132e-05 0.000111793980877376 -1.65959485870149e-05
v 1.98471253751382e-05 0.000112406429881913 -1.65904234757715e-05
v 1.96102175458882e-05 0.000113012224115576 -1.66185250642834e-05
v 1.93450324349717e-05 0.000113597921665612 -1.66784404561796e-05
v 1.90731742266945e-05 0.000114238253391693 -1.68451845983524e-05
v 1.87375676692102e-05 0.000114865849819807 -1.70326980656339e-05
v 1.83658498198074e-05 0.000115467301934366 -1.72624323307898e-05
v 1.79679720745318e-05 0.000116026508038332 -1.75282370928285e-05
v 1.75343351565899e-05 0.000116527691405371 -1.77975129175565e-05
v 1.71745735661844e-05 0.000116953178859231 -1.81238358282344e-05
v 1.67942457822625e-05 0.000117346092826747 -1.84772068277296e-05
v 2.23067734477467e-05 0.000108145076432824 -2.25e-05
v 2.23333482853123e-05 0.000108383636709642 -2.30994395582159e-05
v 2.23148357443889e-05 0.00010863605994381 -2.36993074345497e-05
v 2.22513292835791e-05 0.000108895434583169 -2.42872243872306e-05
v 2.21458926873325e-05 0.000109266490484521 -2.48896659661619e-05
v 2.19745625071597e-05 0.000109628282150597 -2.55072605727935e-05
v 2.17448282420038e-05 0.00011 -2.61087126873523e-05
v 2.14628401928564e-05 0.000110371692636684 -2.66779206128008e-05
v 2.11322568222022e-05 0.000110706131861551 -2.72169941269892e-05
v 2.08095249804379e-05 0.000111071703923514 -2.76402621782044e-05
v 2.04465649333542e-05 0.000111436516302518 -2.80391025030499e-05
v 2.00516264793132e-05 0.000111793980877376 -2.84040514129852e-05
v 1.98471253751382e-05 0.000112406429881913 -2.84095765242285e-05
v 1.96102175458882e-05 0.000113012224115576 -2.83814749357166e-05
v 1.93450324349717e-05 0.000113597921665612 -2.83215595438204e-05
v 1.64027220347615e-05 0.000117698032290361 -1.88510955554483e-05
v 1.64237717610838e-05 0.000117945532384963 -1.94471204071242e-05
v 1.64333608086723e-05 0.00011815248629378 -2.00643560202962e-05
v 1.90731742266945e-05 0.000114238253391693 -2.81548154016476e-05
v 1.87375676692102e-05 0.000114865849819807 -2.79673019343661e-05
v 1.64297697397587e-05 0.000118314915792602 -2.06893027216182e-05
v 1.64910772856849e-05 0.000118416174004494 -2.13947978478372e-05
v 1.83658498198074e-05 0.000115467301934366 -2.77375676692102e-05
v 1.79679720745318e-05 0.000116026508038332 -2.74717629071715e-05
v 1.75343351565899e-05 0.000116527691405371 -2.72024870824435e-05
v 1.71745735661844e-05 0.000116953178859231 -2.68761641717656e-05
v 1.67942457822625e-05 0.000117346092826747 -2.65227931722704e-05
v 1.65072605727935e-05 0.00011847456250716 -2.21282821505972e-05
v 1.65072605727935e-05 0.00011847456250716 -2.28717178494028e-05
v 1.64910772856849e-05 0.000118416174004494 -2.36052021521628e-05
v 1.64297697397587e-05 0.000118314915792602 -2.43106972783818e-05
v 1.64333608086723e-05 0.00011815248629378 -2.49356439797038e-05
v 1.64237717610838e-05 0.000117945532384963 -2.55528795928758e-05
v 1.64027220347615e-05 0.000117698032290361 -2.61489044445517e-05
v 2.21997877565902e-05 0.000107774068703505 -2.1900898294472e-05
v 2.2197533376622e-05 0.00010801894675274 -2.13048677085489e-05
v 2.21506936365698e-05 0.000108273980091821 -2.07149636186397e-05
v 2.20595086466564e-05 0.000108537861366952 -2.01342099954639e-05
v 2.19161740044937e-05 0.000108894797847837 -1.95089227143151e-05
v 2.17168424363907e-05 0.000109259087779712 -1.89035365346833e-05
v 2.14628401928564e-05 0.000109628307363316 -1.83220793871992e-05
v 2.11558572751684e-05 0.00011 -1.77684199909278e-05
v 2.08577068715394e-05 0.000110366076624644 -1.73298803207864e-05
v 2.05218393363911e-05 0.000110730276664579 -1.6917843756479e-05
v 2.01499763963726e-05 0.000111090733154863 -1.65344224828965e-05
v 1.9744024298044e-05 0.00011144559832076 -1.61815819970145e-05
v 1.95508746908445e-05 0.000112060100077125 -1.61641572661621e-05
v 1.932670704494e-05 0.0001126640413332 -1.61792113793096e-05
v 1.90726704901791e-05 0.00011325432616084 -1.62266671659506e-05
v 1.87900672706323e-05 0.000113827928637584 -1.63062813578797e-05
v 1.84717629071715e-05 0.000114467972074532 -1.64734919616682e-05
v 1.8120378971074e-05 0.000115078287905892 -1.66807998738204e-05
v 1.77382533916929e-05 0.000115654815401648 -1.69268257733055e-05
v 1.73279286375842e-05 0.00011619371864212 -1.72099327293677e-05
v 1.69805739573562e-05 0.000116639409458693 -1.7519653930981e-05
v 1.66153771331009e-05 0.00011705106528527 -1.78549054195405e-05
v 1.62342102394867e-05 0.000117426575888701 -1.82139686263798e-05
v 2.21574452200553e-05 0.000107540601239786 -2.25e-05
v 2.21997877565902e-05 0.000107774068703505 -2.3099101705528e-05
v 2.2197533376622e-05 0.00010801894675274 -2.36951322914511e-05
v 2.21506936365698e-05 0.000108273980091821 -2.42850363813603e-05
v 2.20595086466564e-05 0.000108537861366952 -2.48657900045361e-05
v 2.19161740044937e-05 0.000108894797847837 -2.54910772856849e-05
v 2.17168424363907e-05 0.000109259087779712 -2.60964634653167e-05
v 2.14628401928564e-05 0.000109628307363316 -2.66779206128008e-05
v 2.11558572751684e-05 0.00011 -2.72315800090722e-05
v 2.08577068715394e-05 0.000110366076624644 -2.76701196792136e-05
v 2.05218393363911e-05 0.000110730276664579 -2.8082156243521e-05
v 2.01499763963726e-05 0.000111090733154863 -2.84655775171035e-05
v 1.9744024298044e-05 0.00011144559832076 -2.88184180029855e-05
v 1.58390272170698e-05 0.000117764016323746 -1.85950029190257e-05
v 1.95508746908445e-05 0.000112060100077125 -2.88358427338379e-05
v 1.932670704494e-05 0.0001126640413332 -2.88207886206904e-05
v 1.90726704901791e-05 0.00011325432616084 -2.87733328340494e-05
v 1.87900672706323e-05 0.000113827928637584 -2.86937186421203e-05
v 1.58639450227524e-05 0.000118025677594229 -1.91833355486422e-05
v 1.58767447559316e-05 0.000118246197576721 -1.97886700881609e-05
v 1.58773608025204e-05 0.000118424445840053 -2.04079034671771e-05
v 1.84717629071715e-05 0.000114467972074532 -2.85265080383318e-05
v 1.8120378971074e-05 0.000115078287905892 -2.83192001261796e-05
v 1.58657900045361e-05 0.000118559508646656 -2.10378613669519e-05
v 1.58896659661619e-05 0.000118645892687333 -2.17664904845214e-05
v 1.77382533916929e-05 0.000115654815401648 -2.80731742266945e-05
v 1.73279286375842e-05 0.00011619371864212 -2.77900672706323e-05
v 1.69805739573562e-05 0.000116639409458693 -2.7480346069019e-05
v 1.66153771331009e-05 0.00011705106528527 -2.71450945804596e-05
v 1.62342102394867e-05 0.000117426575888701 -2.67860313736202e-05
v 1.58976423102111e-05 0.000118674751371209 -2.25e-05
v 1.58896659661619e-05 0.000118645892687333 -2.32335095154786e-05
v 1.58657900045361e-05 0.000118559508646656 -2.39621386330481e-05
v 1.58773608025204e-05 0.000118424445840053 -2.45920965328229e-05
v 1.58767447559316e-05 0.000118246197576721 -2.52113299118391e-05
v 1.58639450227524e-05 0.000118025677594229 -2.58166644513578e-05
v 1.58390272170698e-05 0.000117764016323746 -2.64049970809743e-05
v 2.20157805705009e-05 0.000107149001631569 -2.19056183227235e-05
v 2.20303961666405e-05 0.000107390635063462 -2.13068713949751e-05
v 2.1999893335936e-05 0.000107646046407753 -2.07081529743695e-05
v 2.19244458400532e-05 0.000107907903467177 -2.01226391974796e-05
v 2.18149157926016e-05 0.000108189302721618 -1.95702302602413e-05
v 2.16435507756753e-05 0.000108550942422456 -1.89527739145976e-05
v 2.14141005974888e-05 0.000108922200609486 -1.83520655493806e-05
v 2.11322568222022e-05 0.000109293868138449 -1.77830058730108e-05
v 2.08577068715394e-05 0.000109633923375356 -1.73298803207864e-05
v 2.05450700079876e-05 0.00011 -1.68993760541746e-05
v 2.01914616601591e-05 0.000110366093598034 -1.64924783539216e-05
v 1.9805595093761e-05 0.000110725156854375 -1.6119277623177e-05
v 1.94065364297234e-05 0.000111090296716916 -1.57974571636257e-05
v 1.92112134164845e-05 0.000111686886610499 -1.57519295443299e-05
v 1.89983330551341e-05 0.000112296616233914 -1.57550843230665e-05
v 1.87532229823571e-05 0.000112899269390111 -1.57919536896945e-05
v 1.8480346069019e-05 0.000113480573957356 -1.58605905413071e-05
v 1.82024870824435e-05 0.00011403433515659 -1.5972308594629e-05
v 1.78668745120864e-05 0.000114661732981447 -1.61597592628217e-05
v 1.74956163250559e-05 0.000115262441346664 -1.63892094410082e-05
v 1.70979216656124e-05 0.00011582155954382 -1.66549675650283e-05
v 1.67543261608397e-05 0.000116273332834049 -1.69273295098209e-05
v 1.63992693901106e-05 0.000116708046310305 -1.72467770176429e-05
v 1.60228745205621e-05 0.000117111009274967 -1.75940188295479e-05
v 1.56350581936779e-05 0.000117473227310045 -1.79621150210699e-05
v 2.19666799821663e-05 0.000106947897432984 -2.25e-05
v 2.20157805705009e-05 0.000107149001631569 -2.30943816772765e-05
v 2.20303961666405e-05 0.000107390635063462 -2.36931286050249e-05
v 2.1999893335936e-05 0.000107646046407753 -2.42918470256305e-05
v 2.19244458400532e-05 0.000107907903467177 -2.48773608025204e-05
v 2.18149157926016e-05 0.000108189302721618 -2.54297697397587e-05
v 2.16435507756753e-05 0.000108550942422456 -2.60472260854024e-05
v 2.14141005974888e-05 0.000108922200609486 -2.66479344506194e-05
v 2.11322568222022e-05 0.000109293868138449 -2.72169941269892e-05
v 2.08577068715394e-05 0.000109633923375356 -2.76701196792136e-05
v 2.05450700079876e-05 0.00011 -2.81006239458254e-05
v 2.01914616601591e-05 0.000110366093598034 -2.85075216460784e-05
v 1.9805595093761e-05 0.000110725156854375 -2.8880722376823e-05
v 1.94065364297234e-05 0.000111090296716916 -2.92025428363743e-05
v 1.92112134164845e-05 0.000111686886610499 -2.92480704556701e-05
v 1.5264137145792e-05 0.00011779283955329 -1.83576007160685e-05
v 1.52677101148308e-05 0.000118067608987322 -1.89238447771934e-05
v 1.89983330551341e-05 0.000112296616233914 -2.92449156769335e-05
v 1.87532229823571e-05 0.000112899269390111 -2.92080463103055e-05
v 1.8480346069019e-05 0.000113480573957356 -2.91394094586929e-05
v 1.82024870824435e-05 0.00011403433515659 -2.9027691405371e-05
v 1.5285480489707e-05 0.000118304137879992 -1.9524541465428e-05
v 1.52918470256305e-05 0.000118499893335936 -2.01460464077534e-05
v 1.52850363813603e-05 0.00011865069363657 -2.07739800918206e-05
v 1.78668745120864e-05 0.000114661732981447 -2.88402407371783e-05
v 1.74956163250559e-05 0.000115262441346664 -2.86107905589918e-05
v 1.52872243872306e-05 0.000118751329283579 -2.13954345831688e-05
v 1.5303310038497e-05 0.000118809667432067 -2.21287418129695e-05
v 1.70979216656124e-05 0.00011582155954382 -2.83450324349717e-05
v 1.67543261608397e-05 0.000116273332834049 -2.80726704901791e-05
v 1.63992693901106e-05 0.000116708046310305 -2.77532229823572e-05
v 1.60228745205621e-05 0.000117111009274967 -2.74059811704521e-05
v 1.56350581936779e-05 0.000117473227310045 -2.70378849789302e-05
v 1.5303310038497e-05 0.000118809667432067 -2.28712581870305e-05
v 1.52872243872306e-05 0.000118751329283579 -2.36045654168312e-05
v 1.52850363813603e-05 0.00011865069363657 -2.42260199081794e-05
v 1.5264137145792e-05 0.00011779283955329 -2.66423992839315e-05
v 1.52918470256305e-05 0.000118499893335936 -2.48539535922466e-05
v 1.5285480489707e-05 0.000118304137879992 -2.5475458534572e-05
v 1.52677101148308e-05 0.000118067608987322 -2.60761552228066e-05
v 2.17972689387585e-05 0.000106564506351444 -2.19061047662721e-05
v 2.18187414055021e-05 0.000106775940858621 -2.13151016578314e-05
v 2.1804137879992e-05 0.000107024541465428 -2.0714519510293e-05
v 2.17461975767209e-05 0.000107288670088161 -2.01232552440684e-05
v 2.16524862937805e-05 0.000107564356020296 -1.95666391913277e-05
v 2.15190587176953e-05 0.000107851907627124 -1.90243135297117e-05
v 2.13168104578958e-05 0.000108215955001497 -1.84116436421653e-05
v 2.10616009679442e-05 0.000108592089814638 -1.78266735924463e-05
v 2.08095249804379e-05 0.000108928296076486 -1.73597378217956e-05
v 2.05218393363911e-05 0.000109269723335421 -1.6917843756479e-05
v 2.01914616601591e-05 0.000109633906401966 -1.64924783539216e-05
v 1.982616327439e-05 0.00011 -1.60984643853401e-05
v 1.9447953273748e-05 0.000110365778947734 -1.5755516504972e-05
v 1.90407781878631e-05 0.00011072977664099 -1.54454126182203e-05
v 1.88540580400201e-05 0.000111326721621662 -1.53884690647716e-05
v 1.86412649322214e-05 0.000111917205790842 -1.53661569366665e-05
v 1.84059811704521e-05 0.000112522874520562 -1.53889907250329e-05
v 1.81450945804595e-05 0.000113115377133101 -1.54489347147302e-05
v 1.78761641717656e-05 0.000113674573566184 -1.55468211407692e-05
v 1.75859144976559e-05 0.000114215868657803 -1.567858121957e-05
v 1.72284541000611e-05 0.000114831054546595 -1.58849004549018e-05
v 1.68457323101417e-05 0.000115413508595068 -1.61360389693211e-05
v 1.6512224115576e-05 0.000115881474935717 -1.63897824541118e-05
v 1.61640413331999e-05 0.00011632078862069 -1.667329295506e-05
v 1.57966162339136e-05 0.000116744915676934 -1.70016669448659e-05
v 1.54172057908422e-05 0.000117133843063334 -1.73587350677786e-05
v 1.50527854437305e-05 0.000117477309882962 -1.77377847297821e-05
v 2.17353907910969e-05 0.000106369801862444 -2.25e-05
v 2.17972689387585e-05 0.000106564506351444 -2.30938952337279e-05
v 2.18187414055021e-05 0.000106775940858621 -2.36848983421686e-05
v 2.1804137879992e-05 0.000107024541465428 -2.4285480489707e-05
v 2.17461975767209e-05 0.000107288670088161 -2.48767447559316e-05
v 2.16524862937805e-05 0.000107564356020296 -2.54333608086723e-05
v 2.15190587176953e-05 0.000107851907627124 -2.59756864702883e-05
v 2.13168104578958e-05 0.000108215955001497 -2.65883563578347e-05
v 2.10616009679442e-05 0.000108592089814638 -2.71733264075537e-05
v 2.08095249804379e-05 0.000108928296076486 -2.76402621782044e-05
v 2.05218393363911e-05 0.000109269723335421 -2.8082156243521e-05
v 2.01914616601591e-05 0.000109633906401966 -2.85075216460784e-05
v 1.982616327439e-05 0.00011 -2.89015356146599e-05
v 1.9447953273748e-05 0.000110365778947734 -2.9244483495028e-05
v 1.46808034093171e-05 0.000117784364022769 -1.8140025221454e-05
v 1.90407781878631e-05 0.00011072977664099 -2.95545873817797e-05
v 1.88540580400201e-05 0.000111326721621662 -2.96115309352284e-05
v 1.86412649322214e-05 0.000111917205790842 -2.96338430633335e-05
v 1.46857380035301e-05 0.00011807120511669 -1.86987274037104e-05
v 1.46848983421686e-05 0.000118318741405502 -1.92759408586208e-05
v 1.84059811704521e-05 0.000112522874520562 -2.96110092749671e-05
v 1.81450945804595e-05 0.000113115377133101 -2.95510652852698e-05
v 1.78761641717656e-05 0.000113674573566184 -2.94531788592308e-05
v 1.75859144976559e-05 0.000114215868657803 -2.932141878043e-05
v 1.46931286050249e-05 0.000118530396166641 -1.98906350634616e-05
v 1.46951322914511e-05 0.000118697533376622 -2.05189467527404e-05
v 1.46993074345497e-05 0.000118814835744389 -2.11360599438104e-05
v 1.72284541000611e-05 0.000114831054546595 -2.91150995450982e-05
v 1.68457323101417e-05 0.000115413508595068 -2.88639610306789e-05
v 1.46976399372653e-05 0.000118889195065356 -2.17598178124857e-05
v 1.47017109127976e-05 0.00011891941090443 -2.25e-05
v 1.6512224115576e-05 0.000115881474935717 -2.86102175458882e-05
v 1.61640413331999e-05 0.00011632078862069 -2.832670704494e-05
v 1.57966162339136e-05 0.000116744915676934 -2.79983330551341e-05
v 1.54172057908422e-05 0.000117133843063334 -2.76412649322214e-05
v 1.50527854437305e-05 0.000117477309882962 -2.72622152702179e-05
v 1.46976399372653e-05 0.000118889195065356 -2.32401821875143e-05
v 1.46993074345497e-05 0.000118814835744389 -2.38639400561896e-05
v 1.46808034093171e-05 0.000117784364022769 -2.6859974778546e-05
v 1.46951322914511e-05 0.000118697533376622 -2.44810532472596e-05
v 1.46857380035301e-05 0.00011807120511669 -2.63012725962896e-05
v 1.46931286050249e-05 0.000118530396166641 -2.51093649365384e-05
v 1.46848983421686e-05 0.000118318741405502 -2.57240591413792e-05
v 2.15363403938641e-05 0.000105991714598275 -2.19076477295836e-05
v 2.157120511669e-05 0.00010619872740371 -2.13142619964699e-05
v 2.1567608987322e-05 0.000106423844777193 -2.07322898851692e-05
v 2.15256775942287e-05 0.000106683335548642 -2.01360549772476e-05
v 2.14455323849627e-05 0.000106947120407124 -1.95762282389162e-05
v 2.13275277941603e-05 0.000107231065030156 -1.90268446961844e-05
v 2.11737614791868e-05 0.000107527756236421 -1.84998255620544e-05
v 2.09443253292314e-05 0.000107898991725297 -1.78991539232232e-05
v 2.07135326993248e-05 0.000108224529962525 -1.74193846689793e-05
v 2.04465649333542e-05 0.000108563483697482 -1.69608974969501e-05
v 2.01499763963726e-05 0.000108909266845137 -1.65344224828965e-05
v 1.9805595093761e-05 0.000109274843145625 -1.6119277623177e-05
v 1.9447953273748e-05 0.000109634221052266 -1.5755516504972e-05
v 1.90590837789881e-05 0.00011 -1.54221057129828e-05
v 1.86485001960723e-05 0.000110365763645231 -1.5127133346732e-05
v 1.84667315085717e-05 0.000110958446106847 -1.50560118765523e-05
v 1.82622152702179e-05 0.000111552785443731 -1.50226901170379e-05
v 1.80378849789301e-05 0.000112135058193678 -1.50267726899546e-05
v 1.77860313736202e-05 0.000112734210239487 -1.50734241112994e-05
v 1.75227931722704e-05 0.000113294245782262 -1.51539071732532e-05
v 1.72403773955092e-05 0.000113844213292306 -1.52728566430143e-05
v 1.69441508912858e-05 0.000114371409926821 -1.54269101596443e-05
v 1.65729154024101e-05 0.000114972081565653 -1.56563463095997e-05
v 1.62469124631396e-05 0.000115451673319511 -1.58868517378498e-05
v 1.59064298819128e-05 0.000115909576524229 -1.61528746248618e-05
v 1.55601000771251e-05 0.000116335842733838 -1.64491253091555e-05
v 1.51868866104989e-05 0.00011674807045567 -1.67887865835155e-05
v 1.4826721621662e-05 0.000117111530935228 -1.71459419599799e-05
v 1.44584461068469e-05 0.000117443988123448 -1.75332684914283e-05
v 2.14646846631e-05 0.00010580908145899 -2.25e-05
v 2.15363403938641e-05 0.000105991714598275 -2.30923522704164e-05
v 2.157120511669e-05 0.00010619872740371 -2.36857380035301e-05
v 2.1567608987322e-05 0.000106423844777193 -2.42677101148308e-05
v 2.15256775942287e-05 0.000106683335548642 -2.48639450227524e-05
v 2.14455323849627e-05 0.000106947120407124 -2.54237717610838e-05
v 2.13275277941603e-05 0.000107231065030156 -2.59731553038156e-05
v 2.11737614791868e-05 0.000107527756236421 -2.65001744379456e-05
v 2.09443253292314e-05 0.000107898991725297 -2.71008460767768e-05
v 2.07135326993248e-05 0.000108224529962525 -2.75806153310207e-05
v 2.04465649333542e-05 0.000108563483697482 -2.80391025030499e-05
v 2.01499763963726e-05 0.000108909266845137 -2.84655775171035e-05
v 1.9805595093761e-05 0.000109274843145625 -2.8880722376823e-05
v 1.9447953273748e-05 0.000109634221052266 -2.9244483495028e-05
v 1.90590837789881e-05 0.00011 -2.95778942870172e-05
v 1.4091818009832e-05 0.000117738630298498 -1.79433178137597e-05
v 1.86485001960723e-05 0.000110365763645231 -2.9872866653268e-05
v 1.40923522704164e-05 0.000118036340393864 -1.84917145982751e-05
v 1.84667315085717e-05 0.000110958446106847 -2.99439881234477e-05
v 1.82622152702179e-05 0.000111552785443731 -2.99773098829621e-05
v 1.80378849789301e-05 0.000112135058193678 -2.99732273100454e-05
v 1.40938952337279e-05 0.000118297268938759 -1.90645063514441e-05
v 1.40943816772765e-05 0.000118515780570501 -1.96490016315688e-05
v 1.77860313736202e-05 0.000112734210239487 -2.99265758887006e-05
v 1.75227931722704e-05 0.000113294245782262 -2.98460928267468e-05
v 1.72403773955092e-05 0.000113844213292306 -2.97271433569857e-05
v 1.69441508912858e-05 0.000114371409926821 -2.95730898403557e-05
v 1.4099101705528e-05 0.00011869978775659 -2.02740687035049e-05
v 1.40994395582159e-05 0.000118833348285312 -2.08836367096425e-05
v 1.41003844371746e-05 0.000118924828623327 -2.15065350676304e-05
v 1.65729154024101e-05 0.000114972081565653 -2.93436536904003e-05
v 1.62469124631396e-05 0.000115451673319511 -2.91131482621502e-05
v 1.41006716388312e-05 0.000118972256003598 -2.21287645111242e-05
v 1.41006716388312e-05 0.000118972256003598 -2.28712354888758e-05
v 1.59064298819128e-05 0.000115909576524229 -2.88471253751382e-05
v 1.55601000771251e-05 0.000116335842733838 -2.85508746908445e-05
v 1.51868866104989e-05 0.00011674807045567 -2.82112134164845e-05
v 1.4826721621662e-05 0.000117111530935228 -2.78540580400201e-05
v 1.44584461068469e-05 0.000117443988123448 -2.74667315085717e-05
v 1.41003844371746e-05 0.000118924828623327 -2.34934649323696e-05
v 1.40994395582159e-05 0.000118833348285312 -2.41163632903575e-05
v 1.4091818009832e-05 0.000117738630298498 -2.70566821862403e-05
v 1.40923522704164e-05 0.000118036340393864 -2.65082854017249e-05
v 1.4099101705528e-05 0.00011869978775659 -2.47259312964951e-05
v 1.40938952337279e-05 0.000118297268938759 -2.59354936485559e-05
v 1.40943816772765e-05 0.000118515780570501 -2.53509983684312e-05
v 2.11558572751684e-05 0.000105268419990928 -2.25e-05
v 2.12386302984985e-05 0.00010544331781376 -2.1908181990168e-05
v 2.12843640227695e-05 0.000105640025221454 -2.13191965906829e-05
v 2.129283955329e-05 0.000105857600716069 -2.0735862854208e-05
v 2.12640163237457e-05 0.000106095002919026 -2.01609727829302e-05
v 2.1198032290361e-05 0.000106351095555448 -1.95972779652385e-05
v 2.10952032716015e-05 0.000106624652892696 -1.90474764058346e-05
v 2.0956021436576e-05 0.000106914365607073 -1.85141996123105e-05
v 2.07811529493745e-05 0.000107218847050625 -1.8e-05
v 2.05714347806164e-05 0.000107536639888035 -1.75073386753886e-05
v 2.03278707014693e-05 0.000107866223071845 -1.70385736565537e-05
v 2.00516264793132e-05 0.000108206019122624 -1.65959485870149e-05
v 1.9744024298044e-05 0.00010855440167924 -1.61815819970145e-05
v 1.94065364297234e-05 0.000108909703283084 -1.57974571636257e-05
v 1.90407781878631e-05 0.00010927022335901 -1.54454126182203e-05
v 1.86485001960723e-05 0.000109634236354769 -1.5127133346732e-05
v 1.82315800090722e-05 0.00011 -1.48441427248316e-05
v 1.80566821862403e-05 0.000110591818009832 -1.47613697015015e-05
v 1.7859974778546e-05 0.000111180803409317 -1.47156359772305e-05
v 1.76423992839315e-05 0.000111764137145792 -1.470716044671e-05
v 1.74049970809743e-05 0.00011233902721707 -1.47359836762543e-05
v 1.71489044445517e-05 0.000112902722034762 -1.4801967709639e-05
v 1.68753471073039e-05 0.000113452523594165 -1.49047967283985e-05
v 1.65856343929269e-05 0.00011398580038769 -1.5043978563424e-05
v 1.62811529493745e-05 0.0001145 -1.52188470506255e-05
v 1.59633601119646e-05 0.000114992661324611 -1.54285652193836e-05
v 1.56337769281552e-05 0.000115461426343446 -1.56721292985307e-05
v 1.52939808773759e-05 0.000115904051412985 -1.59483735206868e-05
v 1.49455983207602e-05 0.000116318418002985 -1.6255975701956e-05
v 1.45902967169157e-05 0.000116702542836374 -1.65934635702766e-05
v 1.42297766409897e-05 0.00011705458738178 -1.69592218121369e-05
v 1.38657636452305e-05 0.000117372866653268 -1.73514998039277e-05
v 1.35e-05 0.000117655857275168 -1.77684199909278e-05
v 2.12386302984985e-05 0.00010544331781376 -2.3091818009832e-05
v 2.12843640227695e-05 0.000105640025221454 -2.36808034093171e-05
v 2.129283955329e-05 0.000105857600716069 -2.4264137145792e-05
v 2.12640163237457e-05 0.000106095002919026 -2.48390272170698e-05
v 2.1198032290361e-05 0.000106351095555448 -2.54027220347615e-05
v 2.10952032716015e-05 0.000106624652892696 -2.59525235941654e-05
v 2.0956021436576e-05 0.000106914365607073 -2.64858003876895e-05
v 2.07811529493745e-05 0.000107218847050625 -2.7e-05
v 2.05714347806164e-05 0.000107536639888035 -2.74926613246114e-05
v 2.03278707014693e-05 0.000107866223071845 -2.79614263434463e-05
v 2.00516264793132e-05 0.000108206019122624 -2.84040514129852e-05
v 1.9744024298044e-05 0.00010855440167924 -2.88184180029855e-05
v 1.94065364297234e-05 0.000108909703283084 -2.92025428363743e-05
v 1.90407781878631e-05 0.00010927022335901 -2.95545873817797e-05
v 1.86485001960723e-05 0.000109634236354769 -2.9872866653268e-05
v 1.82315800090722e-05 0.00011 -3.01558572751684e-05
v 1.35e-05 0.0001179646846631 -1.83090814589902e-05
v 1.80566821862403e-05 0.000110591818009832 -3.02386302984985e-05
v 1.35e-05 0.000118235390791097 -1.88698018624437e-05
v 1.7859974778546e-05 0.000111180803409317 -3.02843640227695e-05
v 1.76423992839315e-05 0.000111764137145792 -3.029283955329e-05
v 1.74049970809743e-05 0.00011233902721707 -3.02640163237457e-05
v 1.35e-05 0.000118466679982166 -1.94478974329842e-05
v 1.35e-05 0.000118657445220055 -2.0040601239786e-05
v 1.71489044445517e-05 0.000112902722034762 -3.0198032290361e-05
v 1.68753471073039e-05 0.000113452523594165 -3.00952032716015e-05
v 1.65856343929269e-05 0.00011398580038769 -2.9956021436576e-05
v 1.62811529493745e-05 0.0001145 -2.97811529493745e-05
v 1.35e-05 0.000118806773447747 -2.06450764328242e-05
v 1.35e-05 0.000118913949937612 -2.12584298208513e-05
v 1.35e-05 0.000118978461712301 -2.18777257190377e-05
v 1.59633601119646e-05 0.000114992661324611 -2.95714347806164e-05
v 1.56337769281552e-05 0.000115461426343446 -2.93278707014693e-05
v 1.35e-05 0.000119 -2.25e-05
v 1.35e-05 0.000118978461712301 -2.31222742809623e-05
v 1.52939808773759e-05 0.000115904051412985 -2.90516264793132e-05
v 1.49455983207602e-05 0.000116318418002985 -2.8744024298044e-05
v 1.45902967169157e-05 0.000116702542836374 -2.84065364297234e-05
v 1.42297766409897e-05 0.00011705458738178 -2.80407781878631e-05
v 1.38657636452305e-05 0.000117372866653268 -2.76485001960723e-05
v 1.35e-05 0.000117655857275168 -2.72315800090722e-05
v 1.35e-05 0.000118913949937612 -2.37415701791487e-05
v 1.35e-05 0.000118806773447747 -2.43549235671758e-05
v 1.35e-05 0.0001179646846631 -2.66909185410098e-05
v 1.35e-05 0.000118235390791097 -2.61301981375563e-05
v 1.35e-05 0.000118657445220055 -2.4959398760214e-05
v 1.35e-05 0.000118466679982166 -2.55521025670158e-05
v 2.0872866653268e-05 0.000104851499803928 -2.28657636452305e-05
v 2.0872866653268e-05 0.000104851499803928 -2.21342363547695e-05
v 2.09439881234477e-05 0.000105033268491428 -2.15415538931531e-05
v 2.09773098829621e-05 0.000105237784729782 -2.09472145562695e-05
v 2.09732273100454e-05 0.00010546211502107 -2.03649418063221e-05
v 2.09265758887006e-05 0.00010571396862638 -1.97657897605133e-05
v 2.08460928267468e-05 0.00010597720682773 -1.92057542177375e-05
v 2.07271433569857e-05 0.000106259622604491 -1.8655786707694e-05
v 2.05730898403557e-05 0.000106555849108714 -1.81285900731786e-05
v 2.03436536904003e-05 0.00010692708459759 -1.75279184343475e-05
v 2.01131482621502e-05 0.00010725308753686 -1.7048326680489e-05
v 1.98471253751382e-05 0.000107593570118087 -1.65904234757715e-05
v 1.95508746908445e-05 0.000107939899922875 -1.61641572661621e-05
v 1.92112134164845e-05 0.000108313113389501 -1.57519295443299e-05
v 1.88540580400201e-05 0.000108673278378338 -1.53884690647716e-05
v 1.84667315085717e-05 0.000109041553893153 -1.50560118765523e-05
v 1.80566821862403e-05 0.000109408181990168 -1.47613697015015e-05
v 1.76909185410098e-05 0.00011 -1.45353153369e-05
v 1.75082854017249e-05 0.000110592352270416 -1.44636596061359e-05
v 1.73012725962896e-05 0.00011118573800353 -1.442879488331e-05
v 1.70761552228066e-05 0.000111767710114831 -1.4432391012678e-05
v 1.68166644513578e-05 0.000112363945022752 -1.44743224057714e-05
v 1.65528795928758e-05 0.000112923771761084 -1.45544676150373e-05
v 1.62689349698442e-05 0.000113473155303816 -1.46724722058397e-05
v 1.59722437635789e-05 0.000114000174437946 -1.48262385208132e-05
v 1.56010082747031e-05 0.000114600846076777 -1.50556746707686e-05
v 1.52754700374746e-05 0.000115080615331021 -1.52864673006752e-05
v 1.49365163025183e-05 0.00011553910250305 -1.55534350666458e-05
v 1.45907331548627e-05 0.000115965577517104 -1.58500236036274e-05
v 1.42251568543754e-05 0.000116380722376823 -1.6194404906239e-05
v 1.38657789477336e-05 0.000116744483495028 -1.6552046726252e-05
v 1.35e-05 0.000117077894287017 -1.69409162210119e-05
v 1.31342363547695e-05 0.000117372866653268 -1.73514998039277e-05
v 1.2908181990168e-05 0.000117738630298498 -1.79433178137597e-05
v 2.09439881234477e-05 0.000105033268491428 -2.34584461068469e-05
v 2.09773098829621e-05 0.000105237784729782 -2.40527854437305e-05
v 2.09732273100454e-05 0.00010546211502107 -2.46350581936779e-05
v 2.09265758887006e-05 0.00010571396862638 -2.52342102394867e-05
v 2.08460928267468e-05 0.00010597720682773 -2.57942457822625e-05
v 2.07271433569857e-05 0.000106259622604491 -2.6344213292306e-05
v 2.05730898403557e-05 0.000106555849108714 -2.68714099268214e-05
v 2.03436536904003e-05 0.00010692708459759 -2.74720815656525e-05
v 2.01131482621502e-05 0.00010725308753686 -2.7951673319511e-05
v 1.98471253751382e-05 0.000107593570118087 -2.84095765242285e-05
v 1.95508746908445e-05 0.000107939899922875 -2.88358427338379e-05
v 1.92112134164845e-05 0.000108313113389501 -2.92480704556701e-05
v 1.88540580400201e-05 0.000108673278378338 -2.96115309352284e-05
v 1.76909185410098e-05 0.00011 -3.04646846631e-05
v 1.84667315085717e-05 0.000109041553893153 -2.99439881234477e-05
v 1.80566821862403e-05 0.000109408181990168 -3.02386302984985e-05
v 1.29076477295836e-05 0.000118036340393864 -1.84917145982751e-05
v 1.75082854017249e-05 0.000110592352270416 -3.05363403938641e-05
v 1.29061047662721e-05 0.000118297268938759 -1.90645063514441e-05
v 1.73012725962896e-05 0.00011118573800353 -3.057120511669e-05
v 1.70761552228066e-05 0.000111767710114831 -3.0567608987322e-05
v 1.68166644513578e-05 0.000112363945022752 -3.05256775942287e-05
v 1.29056183227235e-05 0.000118515780570501 -1.96490016315688e-05
v 1.2900898294472e-05 0.00011869978775659 -2.02740687035049e-05
v 1.65528795928758e-05 0.000112923771761084 -3.04455323849627e-05
v 1.62689349698442e-05 0.000113473155303816 -3.03275277941603e-05
v 1.59722437635789e-05 0.000114000174437946 -3.01737614791868e-05
v 1.56010082747031e-05 0.000114600846076777 -2.99443253292314e-05
v 1.29005604417841e-05 0.000118833348285312 -2.08836367096425e-05
v 1.28996155628254e-05 0.000118924828623327 -2.15065350676304e-05
v 1.28993283611688e-05 0.000118972256003598 -2.21287645111242e-05
v 1.52754700374746e-05 0.000115080615331021 -2.97135326993248e-05
v 1.49365163025183e-05 0.00011553910250305 -2.94465649333542e-05
v 1.28993283611688e-05 0.000118972256003598 -2.28712354888758e-05
v 1.28996155628254e-05 0.000118924828623327 -2.34934649323696e-05
v 1.45907331548627e-05 0.000115965577517104 -2.91499763963726e-05
v 1.42251568543754e-05 0.000116380722376823 -2.8805595093761e-05
v 1.38657789477336e-05 0.000116744483495028 -2.8447953273748e-05
v 1.35e-05 0.000117077894287017 -2.80590837789881e-05
v 1.31342363547695e-05 0.000117372866653268 -2.76485001960723e-05
v 1.2908181990168e-05 0.000117738630298498 -2.70566821862403e-05
v 1.29005604417841e-05 0.000118833348285312 -2.41163632903575e-05
v 1.2900898294472e-05 0.00011869978775659 -2.47259312964951e-05
v 1.29076477295836e-05 0.000118036340393864 -2.65082854017249e-05
v 1.29061047662721e-05 0.000118297268938759 -2.59354936485559e-05
v 1.29056183227235e-05 0.000118515780570501 -2.53509983684312e-05
v 2.05545873817797e-05 0.000104459221812137 -2.32297766409897e-05
v 2.05778942870172e-05 0.000104440916221012 -2.25e-05
v 2.05545873817797e-05 0.000104459221812137 -2.17702233590103e-05
v 2.06115309352284e-05 0.00010464594195998 -2.1173278378338e-05
v 2.06338430633335e-05 0.000104858735067779 -2.05827942091578e-05
v 2.06110092749671e-05 0.000105094018829548 -1.99771254794379e-05
v 2.05510652852698e-05 0.00010535490541954 -1.93846228668991e-05
v 2.04531788592308e-05 0.000105623835828234 -1.88254264338156e-05
v 2.032141878043e-05 0.000105914085502344 -1.82841313421974e-05
v 2.01150995450982e-05 0.000106271545899939 -1.76689454534048e-05
v 1.98639610306789e-05 0.000106654267689858 -1.70864914049321e-05
v 1.96102175458882e-05 0.000106987775884424 -1.66185250642834e-05
v 1.932670704494e-05 0.0001073359586668 -1.61792113793096e-05
v 1.89983330551341e-05 0.000107703383766086 -1.57550843230665e-05
v 1.86412649322214e-05 0.000108082794209158 -1.53661569366665e-05
v 1.82622152702179e-05 0.000108447214556269 -1.50226901170379e-05
v 1.7859974778546e-05 0.000108819196590683 -1.47156359772305e-05
v 1.75082854017249e-05 0.000109407647729584 -1.44636596061359e-05
v 1.71301981375563e-05 0.00011 -1.42646092089031e-05
v 1.69354936485559e-05 0.000110593895233728 -1.42027310612415e-05
v 1.67240591413792e-05 0.000111184898342169 -1.41812585944979e-05
v 1.6475458534572e-05 0.000111785480489707 -1.4195862120008e-05
v 1.62113299118391e-05 0.000112376744755932 -1.42538024232791e-05
v 1.59356439797038e-05 0.000112933360808672 -1.43475137062195e-05
v 1.56480923728763e-05 0.000113475686470288 -1.44809412823047e-05
v 1.5284044998503e-05 0.000114088356357835 -1.46831895421042e-05
v 1.49079101853621e-05 0.000114673326407554 -1.49383990320558e-05
v 1.45717039235142e-05 0.000115140262178204 -1.51904750195621e-05
v 1.42302766645795e-05 0.000115582156243521 -1.54781606636089e-05
v 1.38660935980336e-05 0.000116007521646078 -1.58085383398409e-05
v 1.35e-05 0.00011640153561466 -1.617383672561e-05
v 1.31342210522664e-05 0.000116744483495028 -1.6552046726252e-05
v 1.23191965906829e-05 0.000117784364022769 -1.8140025221454e-05
v 1.27702233590103e-05 0.00011705458738178 -1.69592218121369e-05
v 1.25415538931531e-05 0.000117443988123448 -1.75332684914283e-05
v 2.06115309352284e-05 0.00010464594195998 -2.3826721621662e-05
v 2.06338430633335e-05 0.000104858735067779 -2.44172057908422e-05
v 2.06110092749671e-05 0.000105094018829548 -2.50228745205621e-05
v 2.05510652852698e-05 0.00010535490541954 -2.56153771331009e-05
v 2.04531788592308e-05 0.000105623835828234 -2.61745735661844e-05
v 2.032141878043e-05 0.000105914085502344 -2.67158686578026e-05
v 2.01150995450982e-05 0.000106271545899939 -2.73310545465952e-05
v 1.98639610306789e-05 0.000106654267689858 -2.79135085950679e-05
v 1.96102175458882e-05 0.000106987775884424 -2.83814749357166e-05
v 1.932670704494e-05 0.0001073359586668 -2.88207886206904e-05
v 1.89983330551341e-05 0.000107703383766086 -2.92449156769335e-05
v 1.86412649322214e-05 0.000108082794209158 -2.96338430633335e-05
v 1.82622152702179e-05 0.000108447214556269 -2.99773098829621e-05
v 1.71301981375563e-05 0.00011 -3.07353907910969e-05
v 1.75082854017249e-05 0.000109407647729584 -3.05363403938641e-05
v 1.7859974778546e-05 0.000108819196590683 -3.02843640227695e-05
v 1.23142619964699e-05 0.00011807120511669 -1.86987274037104e-05
v 1.69354936485559e-05 0.000110593895233728 -3.07972689387585e-05
v 1.23151016578314e-05 0.000118318741405502 -1.92759408586208e-05
v 1.67240591413792e-05 0.000111184898342169 -3.08187414055021e-05
v 1.6475458534572e-05 0.000111785480489707 -3.0804137879992e-05
v 1.62113299118391e-05 0.000112376744755932 -3.07461975767209e-05
v 1.23068713949751e-05 0.000118530396166641 -1.98906350634616e-05
v 1.23048677085489e-05 0.000118697533376622 -2.05189467527404e-05
v 1.59356439797038e-05 0.000112933360808672 -3.06524862937805e-05
v 1.56480923728763e-05 0.000113475686470288 -3.05190587176953e-05
v 1.5284044998503e-05 0.000114088356357835 -3.03168104578958e-05
v 1.49079101853621e-05 0.000114673326407554 -3.00616009679443e-05
v 1.23006925654503e-05 0.000118814835744389 -2.11360599438104e-05
v 1.23023600627347e-05 0.000118889195065356 -2.17598178124857e-05
v 1.22982890872024e-05 0.00011891941090443 -2.25e-05
v 1.45717039235142e-05 0.000115140262178204 -2.98095249804379e-05
v 1.42302766645795e-05 0.000115582156243521 -2.95218393363911e-05
v 1.23023600627347e-05 0.000118889195065356 -2.32401821875143e-05
v 1.23006925654503e-05 0.000118814835744389 -2.38639400561896e-05
v 1.38660935980336e-05 0.000116007521646078 -2.91914616601591e-05
v 1.35e-05 0.00011640153561466 -2.882616327439e-05
v 1.31342210522664e-05 0.000116744483495028 -2.8447953273748e-05
v 1.27702233590103e-05 0.00011705458738178 -2.80407781878631e-05
v 1.25415538931531e-05 0.000117443988123448 -2.74667315085717e-05
v 1.23191965906829e-05 0.000117784364022769 -2.6859974778546e-05
v 1.23048677085489e-05 0.000118697533376622 -2.44810532472596e-05
v 1.23068713949751e-05 0.000118530396166641 -2.51093649365384e-05
v 1.23142619964699e-05 0.00011807120511669 -2.63012725962896e-05
v 1.23151016578314e-05 0.000118318741405502 -2.57240591413792e-05
v 2.02025428363743e-05 0.000104093463570277 -2.35902967169157e-05
v 2.0244483495028e-05 0.000104052046726252 -2.28657789477336e-05
v 2.0244483495028e-05 0.000104052046726252 -2.21342210522664e-05
v 2.02025428363743e-05 0.000104093463570277 -2.14097032830843e-05
v 2.02480704556701e-05 0.000104288786583516 -2.08131133895011e-05
v 2.02449156769335e-05 0.000104501666944866 -2.02033837660864e-05
v 2.02080463103055e-05 0.000104746777017643 -1.96007306098894e-05
v 2.01394094586929e-05 0.000105019653930981 -1.90194260426438e-05
v 2.0027691405371e-05 0.000105297512917556 -1.84656648434101e-05
v 1.98402407371783e-05 0.000105633125487914 -1.78382670185526e-05
v 1.96107905589918e-05 0.000106004383674944 -1.72375586533355e-05
v 1.93450324349717e-05 0.000106402078334388 -1.66784404561796e-05
v 1.90726704901791e-05 0.00010674567383916 -1.62266671659506e-05
v 1.87532229823571e-05 0.000107100730609889 -1.57919536896945e-05
v 1.84059811704521e-05 0.000107477125479438 -1.53889907250329e-05
v 1.80378849789301e-05 0.000107864941806322 -1.50267726899546e-05
v 1.76423992839315e-05 0.000108235862854208 -1.470716044671e-05
v 1.73012725962896e-05 0.00010881426199647 -1.442879488331e-05
v 1.69354936485559e-05 0.000109406104766272 -1.42027310612415e-05
v 1.65521025670158e-05 0.00011 -1.40333200178337e-05
v 1.63509983684312e-05 0.000110594381677277 -1.39842194294991e-05
v 1.61093649365384e-05 0.000111193128605025 -1.39696038333595e-05
v 1.58539535922466e-05 0.000111791847025631 -1.4000106664064e-05
v 1.55920965328229e-05 0.00011237736080252 -1.40755541599468e-05
v 1.53106972783818e-05 0.000112929769739759 -1.41850842073984e-05
v 1.49490575775444e-05 0.000113547226085402 -1.43564492243247e-05
v 1.45777993905139e-05 0.000114147934450619 -1.45858994025112e-05
v 1.42061318615506e-05 0.000114716994126989 -1.48677431777978e-05
v 1.38660766246435e-05 0.000115170119679214 -1.51422931284606e-05
v 1.35e-05 0.000115600623945825 -1.54549299920124e-05
v 1.31339064019664e-05 0.000116007521646078 -1.58085383398409e-05
v 1.27748431456246e-05 0.000116380722376823 -1.6194404906239e-05
v 1.24097032830843e-05 0.000116702542836374 -1.65934635702766e-05
v 1.1735862854208e-05 0.00011779283955329 -1.83576007160685e-05
v 1.19472145562695e-05 0.000117477309882962 -1.77377847297821e-05
v 1.2173278378338e-05 0.000117111530935228 -1.71459419599799e-05
v 2.02480704556701e-05 0.000104288786583516 -2.41868866104989e-05
v 2.02449156769335e-05 0.000104501666944866 -2.47966162339136e-05
v 2.02080463103055e-05 0.000104746777017643 -2.53992693901106e-05
v 2.01394094586929e-05 0.000105019653930981 -2.59805739573562e-05
v 2.0027691405371e-05 0.000105297512917556 -2.65343351565899e-05
v 1.98402407371783e-05 0.000105633125487914 -2.71617329814474e-05
v 1.96107905589918e-05 0.000106004383674944 -2.77624413466645e-05
v 1.93450324349717e-05 0.000106402078334388 -2.83215595438204e-05
v 1.90726704901791e-05 0.00010674567383916 -2.87733328340494e-05
v 1.87532229823571e-05 0.000107100730609889 -2.92080463103055e-05
v 1.84059811704521e-05 0.000107477125479438 -2.96110092749671e-05
v 1.80378849789301e-05 0.000107864941806322 -2.99732273100454e-05
v 1.76423992839315e-05 0.000108235862854208 -3.029283955329e-05
v 1.65521025670158e-05 0.00011 -3.09666799821663e-05
v 1.69354936485559e-05 0.000109406104766272 -3.07972689387585e-05
v 1.73012725962896e-05 0.00010881426199647 -3.057120511669e-05
v 1.17322898851692e-05 0.000118067608987322 -1.89238447771934e-05
v 1.63509983684312e-05 0.000110594381677277 -3.10157805705009e-05
v 1.1714519510293e-05 0.000118304137879992 -1.9524541465428e-05
v 1.61093649365384e-05 0.000111193128605025 -3.10303961666405e-05
v 1.58539535922466e-05 0.000111791847025631 -3.0999893335936e-05
v 1.55920965328229e-05 0.00011237736080252 -3.09244458400532e-05
v 1.17081529743695e-05 0.000118499893335936 -2.01460464077534e-05
v 1.17149636186397e-05 0.00011865069363657 -2.07739800918206e-05
v 1.53106972783818e-05 0.000112929769739759 -3.08149157926016e-05
v 1.49490575775444e-05 0.000113547226085402 -3.06435507756753e-05
v 1.45777993905139e-05 0.000114147934450619 -3.04141005974888e-05
v 1.42061318615506e-05 0.000114716994126989 -3.01322568222022e-05
v 1.17127756127694e-05 0.000118751329283579 -2.13954345831688e-05
v 1.1696689961503e-05 0.000118809667432067 -2.21287418129695e-05
v 1.1696689961503e-05 0.000118809667432067 -2.28712581870305e-05
v 1.38660766246435e-05 0.000115170119679214 -2.98577068715394e-05
v 1.35e-05 0.000115600623945825 -2.95450700079877e-05
v 1.17127756127694e-05 0.000118751329283579 -2.36045654168312e-05
v 1.17149636186397e-05 0.00011865069363657 -2.42260199081794e-05
v 1.31339064019664e-05 0.000116007521646078 -2.91914616601591e-05
v 1.27748431456246e-05 0.000116380722376823 -2.8805595093761e-05
v 1.24097032830843e-05 0.000116702542836374 -2.84065364297234e-05
v 1.2173278378338e-05 0.000117111530935228 -2.78540580400201e-05
v 1.19472145562695e-05 0.000117477309882962 -2.72622152702179e-05
v 1.1735862854208e-05 0.00011779283955329 -2.66423992839315e-05
v 1.17081529743695e-05 0.000118499893335936 -2.48539535922466e-05
v 1.1714519510293e-05 0.000118304137879992 -2.5475458534572e-05
v 1.17322898851692e-05 0.000118067608987322 -2.60761552228066e-05
v 1.98184180029855e-05 0.000103755975701956 -2.39455983207602e-05
v 1.9880722376823e-05 0.000103694404906239 -2.32251568543754e-05
v 1.99015356146599e-05 0.00010367383672561 -2.25e-05
v 1.9880722376823e-05 0.000103694404906239 -2.17748431456246e-05
v 1.98184180029855e-05 0.000103755975701956 -2.10544016792398e-05
v 1.98358427338379e-05 0.000103949125309155 -2.04398999228749e-05
v 1.98207886206904e-05 0.00010417329295506 -1.98359586668001e-05
v 1.97733328340494e-05 0.000104427329509821 -1.92456738391603e-05
v 1.96937186421203e-05 0.000104709932729368 -1.86720713624158e-05
v 1.95265080383318e-05 0.000105028237092828 -1.80320279254682e-05
v 1.93192001261796e-05 0.000105379621028926 -1.74217120941081e-05
v 1.90731742266945e-05 0.000105761746608307 -1.68451845983524e-05
v 1.87900672706323e-05 0.000106172071362416 -1.63062813578797e-05
v 1.8480346069019e-05 0.000106519426042644 -1.58605905413071e-05
v 1.81450945804595e-05 0.000106884622866899 -1.54489347147302e-05
v 1.77860313736202e-05 0.000107265789760513 -1.50734241112994e-05
v 1.74049970809743e-05 0.00010766097278293 -1.47359836762543e-05
v 1.70761552228066e-05 0.000108232289885169 -1.4432391012678e-05
v 1.67240591413792e-05 0.000108815101657831 -1.41812585944979e-05
v 1.5959398760214e-05 0.00011 -1.38425547799447e-05
v 1.63509983684312e-05 0.000109405618322723 -1.39842194294991e-05
v 1.57259312964951e-05 0.000110599101705528 -1.38002122434098e-05
v 1.54810532472596e-05 0.000111195132291451 -1.3802466623378e-05
v 1.52260199081794e-05 0.00011178503638136 -1.38493063634302e-05
v 1.49621386330481e-05 0.000112365790004536 -1.39404913533436e-05
v 1.46052021521628e-05 0.000112991077285685 -1.40838259955063e-05
v 1.42409122202876e-05 0.000113596463465317 -1.42831575636093e-05
v 1.38716926366841e-05 0.000114177920612801 -1.45371598071436e-05
v 1.35e-05 0.000114731580009072 -1.48441427248316e-05
v 1.31339233753565e-05 0.000115170119679214 -1.51422931284606e-05
v 1.27697233354205e-05 0.000115582156243521 -1.54781606636089e-05
v 1.24092668451373e-05 0.000115965577517104 -1.58500236036274e-05
v 1.20544016792398e-05 0.000116318418002985 -1.6255975701956e-05
v 1.18131133895011e-05 0.00011674807045567 -1.67887865835155e-05
v 1.11609727829302e-05 0.000117764016323746 -1.85950029190257e-05
v 1.13649418063221e-05 0.000117473227310045 -1.79621150210699e-05
v 1.15827942091578e-05 0.000117133843063334 -1.73587350677786e-05
v 1.98358427338379e-05 0.000103949125309155 -2.45601000771251e-05
v 1.98207886206904e-05 0.00010417329295506 -2.51640413331999e-05
v 1.97733328340494e-05 0.000104427329509821 -2.57543261608397e-05
v 1.96937186421203e-05 0.000104709932729368 -2.63279286375842e-05
v 1.95265080383318e-05 0.000105028237092828 -2.69679720745318e-05
v 1.93192001261796e-05 0.000105379621028926 -2.75782879058919e-05
v 1.90731742266945e-05 0.000105761746608307 -2.81548154016476e-05
v 1.87900672706323e-05 0.000106172071362416 -2.86937186421203e-05
v 1.8480346069019e-05 0.000106519426042644 -2.91394094586929e-05
v 1.81450945804595e-05 0.000106884622866899 -2.95510652852698e-05
v 1.77860313736202e-05 0.000107265789760513 -2.99265758887006e-05
v 1.74049970809743e-05 0.00010766097278293 -3.02640163237457e-05
v 1.70761552228066e-05 0.000108232289885169 -3.0567608987322e-05
v 1.5959398760214e-05 0.00011 -3.11574452200553e-05
v 1.63509983684312e-05 0.000109405618322723 -3.10157805705009e-05
v 1.67240591413792e-05 0.000108815101657831 -3.08187414055021e-05
v 1.11360549772476e-05 0.000118025677594229 -1.91833355486422e-05
v 1.57259312964951e-05 0.000110599101705528 -3.11997877565902e-05
v 1.11232552440684e-05 0.000118246197576721 -1.97886700881609e-05
v 1.54810532472596e-05 0.000111195132291451 -3.1197533376622e-05
v 1.52260199081794e-05 0.00011178503638136 -3.11506936365698e-05
v 1.49621386330481e-05 0.000112365790004536 -3.10595086466564e-05
v 1.11226391974796e-05 0.000118424445840053 -2.04079034671771e-05
v 1.11342099954639e-05 0.000118559508646656 -2.10378613669519e-05
v 1.46052021521628e-05 0.000112991077285685 -3.09161740044937e-05
v 1.42409122202876e-05 0.000113596463465317 -3.07168424363907e-05
v 1.38716926366841e-05 0.000114177920612801 -3.04628401928564e-05
v 1.35e-05 0.000114731580009072 -3.01558572751684e-05
v 1.11103340338381e-05 0.000118645892687333 -2.17664904845214e-05
v 1.11023576897889e-05 0.000118674751371209 -2.25e-05
v 1.11103340338381e-05 0.000118645892687333 -2.32335095154786e-05
v 1.31339233753565e-05 0.000115170119679214 -2.98577068715394e-05
v 1.27697233354205e-05 0.000115582156243521 -2.95218393363911e-05
v 1.11342099954639e-05 0.000118559508646656 -2.39621386330481e-05
v 1.11226391974796e-05 0.000118424445840053 -2.45920965328229e-05
v 1.24092668451373e-05 0.000115965577517104 -2.91499763963726e-05
v 1.20544016792398e-05 0.000116318418002985 -2.8744024298044e-05
v 1.18131133895011e-05 0.00011674807045567 -2.82112134164845e-05
v 1.15827942091578e-05 0.000117133843063334 -2.76412649322214e-05
v 1.13649418063221e-05 0.000117473227310045 -2.70378849789302e-05
v 1.11609727829302e-05 0.000117764016323746 -2.64049970809743e-05
v 1.11232552440684e-05 0.000118246197576721 -2.52113299118391e-05
v 1.11360549772476e-05 0.000118025677594229 -2.58166644513578e-05
v 1.94040514129851e-05 0.000103448373520687 -2.42939808773759e-05
v 1.94655775171035e-05 0.000103350023603627 -2.35907331548627e-05
v 1.95075216460784e-05 0.000103308538339841 -2.28660935980336e-05
v 1.95075216460784e-05 0.000103308538339841 -2.21339064019664e-05
v 1.94655775171035e-05 0.000103350023603627 -2.14092668451373e-05
v 1.94040514129851e-05 0.000103448373520687 -2.07060191226241e-05
v 1.94095765242285e-05 0.000103652874624862 -2.00935701180872e-05
v 1.93814749357166e-05 0.000103889782454112 -1.9487775884424e-05
v 1.93215595438204e-05 0.000104154967565028 -1.89020783343877e-05
v 1.91548154016476e-05 0.000104426825773305 -1.82617466083071e-05
v 1.89673019343661e-05 0.00010476243233079 -1.76341501801926e-05
v 1.87375676692102e-05 0.000105134150180193 -1.70326980656339e-05
v 1.84717629071715e-05 0.000105532027925468 -1.64734919616682e-05
v 1.82024870824435e-05 0.00010596566484341 -1.5972308594629e-05
v 1.78761641717656e-05 0.000106325426433816 -1.55468211407692e-05
v 1.75227931722704e-05 0.000106705754217738 -1.51539071732532e-05
v 1.71489044445517e-05 0.000107097277965238 -1.4801967709639e-05
v 1.68166644513578e-05 0.000107636054977248 -1.44743224057714e-05
v 1.6475458534572e-05 0.000108214519510293 -1.4195862120008e-05
v 1.53549235671758e-05 0.00011 -1.36932265522533e-05
v 1.61093649365384e-05 0.000108806871394975 -1.39696038333595e-05
v 1.57259312964951e-05 0.000109400898294472 -1.38002122434098e-05
v 1.51163632903575e-05 0.000110599439558216 -1.36666517146877e-05
v 1.48639400561896e-05 0.00011119930743455 -1.36851642556111e-05
v 1.46045654168312e-05 0.000111787224387231 -1.37486707164209e-05
v 1.42335095154786e-05 0.000112389665966162 -1.38541073126675e-05
v 1.38717178494028e-05 0.000113007260572794 -1.40254374928403e-05
v 1.35e-05 0.000113608712687352 -1.42551717579962e-05
v 1.31283073633159e-05 0.000114177920612801 -1.45371598071436e-05
v 1.27938681384494e-05 0.000114716994126989 -1.48677431777978e-05
v 1.24282960764858e-05 0.000115140262178204 -1.51904750195621e-05
v 1.20634836974817e-05 0.00011553910250305 -1.55534350666458e-05
v 1.05972779652385e-05 0.000117698032290361 -1.88510955554483e-05
v 1.17060191226241e-05 0.000115904051412985 -1.59483735206868e-05
v 1.14398999228749e-05 0.000116335842733838 -1.64491253091555e-05
v 1.12033837660864e-05 0.000116744915676934 -1.70016669448659e-05
v 1.07657897605133e-05 0.000117426575888701 -1.82139686263798e-05
v 1.09771254794379e-05 0.000117111009274967 -1.75940188295479e-05
v 1.94095765242285e-05 0.000103652874624862 -2.49064298819128e-05
v 1.93814749357166e-05 0.000103889782454112 -2.5512224115576e-05
v 1.93215595438204e-05 0.000104154967565028 -2.60979216656124e-05
v 1.91548154016476e-05 0.000104426825773305 -2.67382533916929e-05
v 1.89673019343661e-05 0.00010476243233079 -2.73658498198074e-05
v 1.87375676692102e-05 0.000105134150180193 -2.79673019343661e-05
v 1.84717629071715e-05 0.000105532027925468 -2.85265080383318e-05
v 1.82024870824435e-05 0.00010596566484341 -2.9027691405371e-05
v 1.78761641717656e-05 0.000106325426433816 -2.94531788592308e-05
v 1.75227931722704e-05 0.000106705754217738 -2.98460928267468e-05
v 1.71489044445517e-05 0.000107097277965238 -3.0198032290361e-05
v 1.68166644513578e-05 0.000107636054977248 -3.05256775942287e-05
v 1.6475458534572e-05 0.000108214519510293 -3.0804137879992e-05
v 1.53549235671758e-05 0.00011 -3.13067734477467e-05
v 1.57259312964951e-05 0.000109400898294472 -3.11997877565902e-05
v 1.61093649365384e-05 0.000108806871394975 -3.10303961666405e-05
v 1.05762282389162e-05 0.000117945532384963 -1.94471204071242e-05
v 1.51163632903575e-05 0.000110599439558216 -3.13333482853123e-05
v 1.05666391913277e-05 0.00011815248629378 -2.00643560202962e-05
v 1.48639400561896e-05 0.00011119930743455 -3.13148357443889e-05
v 1.46045654168312e-05 0.000111787224387231 -3.12513292835791e-05
v 1.42335095154786e-05 0.000112389665966162 -3.11458926873325e-05
v 1.05702302602413e-05 0.000118314915792602 -2.06893027216182e-05
v 1.05089227143151e-05 0.000118416174004494 -2.13947978478372e-05
v 1.38717178494028e-05 0.000113007260572794 -3.09745625071597e-05
v 1.35e-05 0.000113608712687352 -3.07448282420038e-05
v 1.31283073633159e-05 0.000114177920612801 -3.04628401928564e-05
v 1.27938681384494e-05 0.000114716994126989 -3.01322568222022e-05
v 1.04927394272065e-05 0.00011847456250716 -2.21282821505972e-05
v 1.04927394272065e-05 0.00011847456250716 -2.28717178494028e-05
v 1.05089227143151e-05 0.000118416174004494 -2.36052021521628e-05
v 1.24282960764858e-05 0.000115140262178204 -2.98095249804379e-05
v 1.20634836974817e-05 0.00011553910250305 -2.94465649333542e-05
v 1.05702302602413e-05 0.000118314915792602 -2.43106972783818e-05
v 1.05666391913277e-05 0.00011815248629378 -2.49356439797038e-05
v 1.17060191226241e-05 0.000115904051412985 -2.90516264793132e-05
v 1.14398999228749e-05 0.000116335842733838 -2.85508746908445e-05
v 1.12033837660864e-05 0.000116744915676934 -2.79983330551341e-05
v 1.09771254794379e-05 0.000117111009274967 -2.74059811704521e-05
v 1.07657897605133e-05 0.000117426575888701 -2.67860313736202e-05
v 1.05972779652385e-05 0.000117698032290361 -2.61489044445517e-05
v 1.05762282389162e-05 0.000117945532384963 -2.55528795928758e-05
v 1.89614263434463e-05 0.000103172129298531 -2.46337769281552e-05
v 1.90391025030499e-05 0.000103053435066646 -2.39365163025183e-05
v 1.9082156243521e-05 0.000102978160663609 -2.32302766645795e-05
v 1.91006239458254e-05 0.000102954929992012 -2.25e-05
v 1.9082156243521e-05 0.000102978160663609 -2.17697233354205e-05
v 1.90391025030499e-05 0.000103053435066646 -2.10634836974817e-05
v 1.89614263434463e-05 0.000103172129298531 -2.03662230718448e-05
v 1.8951673319511e-05 0.00010338685173785 -1.97530875368604e-05
v 1.89135085950679e-05 0.000103636038969321 -1.91542676898583e-05
v 1.87624413466645e-05 0.000103889209441008 -1.85043836749441e-05
v 1.85782879058919e-05 0.00010418079987382 -1.7879621028926e-05
v 1.83658498198074e-05 0.000104532698065634 -1.72624323307898e-05
v 1.8120378971074e-05 0.000104921712094108 -1.66807998738204e-05
v 1.78668745120864e-05 0.000105338267018553 -1.61597592628217e-05
v 1.75859144976559e-05 0.000105784131342197 -1.567858121957e-05
v 1.72403773955092e-05 0.000106155786707694 -1.52728566430143e-05
v 1.68753471073039e-05 0.000106547476405835 -1.49047967283985e-05
[truncated: 180,089 more chars]
