# Supplementary material for: Immersed Boundary Models for Quantifying Flow-Induced Mechanical Stimuli on Stem Cells Seeded on 3D Scaffolds in Perfusion Bioreactors
Source: PLoS Comput Biol. 2016 Sep 22;12(9):e1005108. doi: 10.1371/journal.pcbi.1005108 (PMC5033382; doi:10.1371/journal.pcbi.1005108)
Supplement: S2 Data — Python scripts used for simulating the Immersed Boundary interactions using Mpacts, and FreeFEM++ scripts for computing the solution for Stokes’ flow. The geometries of the cells in the various configurations (A, F, T, B) are provided as.obj files. (ZIP) [file pcbi.1005108.s011.zip › ThreeCells_OneStrut/case1/spread_cell_mesh.obj]

# Wavefront OBJ file created with PYDEM
v 1.38784077794797e-05 0.00010171006989836 -2.46003475511476e-06
v 1.36279541652962e-05 0.000101719886288099 -1.47136500249871e-06
v 1.37610712115542e-05 0.000101384501347912 -2.10861929604596e-06
v 1.40336648775967e-05 0.000101405533721835 -3.17297638229321e-06
v 1.35813424163784e-05 0.0001019752995159 -2.08133998303545e-06
v 1.3913668557183e-05 0.00010188516645199 -3.15833210188646e-06
v 1.35008428576218e-05 0.000101398376725154 -1.08447781470096e-06
v 1.33539369223062e-05 0.00010169777313833 -4.42203060155111e-07
v 1.3305981369383e-05 0.000101958936516262 -1.02685178940834e-06
v 1.34079668268405e-05 0.000101178859147093 -1.77185426678818e-06
v 1.37242363126168e-05 0.000101186731685369 -2.80744648389781e-06
v 1.40110983885214e-05 0.000101174441539715 -3.87237745367012e-06
v 1.42597374050292e-05 0.000101577844509137 -4.05576544750451e-06
v 1.31656097246952e-05 0.000102069680567494 -1.66328045671769e-06
v 1.35492797215362e-05 0.000102036229547683 -2.75819463492683e-06
v 1.39421689413279e-05 0.000101929140900415 -3.87518140981076e-06
v 1.31627675242967e-05 0.000101170276787557 -7.52738798217376e-07
v 1.32327629747467e-05 0.000101374257248849 -5.22834248046318e-08
v 1.30671289474386e-05 0.000101631567230813 5.9938673060166e-07
v 1.30257380286431e-05 0.00010191053511695 3.38861573040742e-08
v 1.28783969730747e-05 0.000102047632125049 -5.84254138708759e-07
v 1.29695282613082e-05 0.000101111371041966 -1.46015281247777e-06
v 1.32880238033726e-05 0.000101125769447964 -2.47951393342935e-06
v 1.35997720520214e-05 0.000101091010909732 -3.51631417123341e-06
v 1.390617470072e-05 0.000101046880626662 -4.57479124670347e-06
v 1.43673272157054e-05 0.000101237428640279 -4.84622902955913e-06
v 1.43963352614616e-05 0.000101688541014101 -4.91641237552087e-06
v 1.27243308447096e-05 0.000102063758041024 -1.21825414896832e-06
v 1.31149786416471e-05 0.000102060477811535 -2.32498103041804e-06
v 1.35336650557092e-05 0.000102014007227921 -3.45668272780834e-06
v 1.39906683137155e-05 0.000101905443288755 -4.60907793453311e-06
v 1.27484840243085e-05 0.000101024919182012 -4.5532890456201e-07
v 1.29257287923361e-05 0.000101096722032753 2.60485515979968e-07
v 1.29602741049424e-05 0.000101283262247381 9.73123067607122e-07
v 1.27716527740296e-05 0.000101524081412504 1.64038628926651e-06
v 1.27376649580082e-05 0.000101826834551014 1.08850889263608e-06
v 1.2599276196744e-05 0.000101993580365903 4.85805441986193e-07
v 1.24329399040347e-05 0.000102038953932482 -1.34535646659691e-07
v 1.25505782290141e-05 0.000100963472949896 -1.14918400285186e-06
v 1.28438522620663e-05 0.000101098583779884 -2.15283199525347e-06
v 1.31479867202102e-05 0.00010111078415016 -3.17397066855693e-06
v 1.34532938783329e-05 0.000101059706735376 -4.20844651225625e-06
v 1.37635596874695e-05 0.000100994097908202 -5.26658060467648e-06
v 1.43076618280412e-05 0.00010103153204152 -5.56663374129722e-06
v 1.47020950695849e-05 0.000101300596642074 -5.85431263437272e-06
v 1.45197049473785e-05 0.000101695222452281 -5.74356684014229e-06
v 1.22744672444458e-05 0.000102018378291196 -7.5132070255859e-07
v 1.26736665467774e-05 0.000102032027118185 -1.85772930797426e-06
v 1.30926981303453e-05 0.000102013601816672 -2.98929345176383e-06
v 1.35496186281123e-05 0.000101956330391296 -4.15209392243777e-06
v 1.40647077509295e-05 0.00010184259680366 -5.35626032668337e-06
v 1.23573617731069e-05 0.000100792185987144 -1.5831061570173e-07
v 1.25564765900492e-05 0.000100842196703775 5.60934226882902e-07
v 1.26935483480753e-05 0.000100949149168197 1.29835730469671e-06
v 1.2678214092778e-05 0.000101151987840491 2.02122984333315e-06
v 1.24724779221369e-05 0.000101386437123909 2.67987647728898e-06
v 1.24336155290835e-05 0.000101708048945313 2.16327742878515e-06
v 1.23058118312795e-05 0.000101905841384235 1.56961090451531e-06
v 1.21348338823298e-05 0.000101982829604601 9.5089108776205e-07
v 1.19619528030731e-05 0.000101985647420635 3.35148549072898e-07
v 1.21585656796997e-05 0.000100743253243228 -8.5873648880648e-07
v 1.24055600475639e-05 0.000100909085249819 -1.83655476367881e-06
v 1.26769034279816e-05 0.000101033661146369 -2.83277453607854e-06
v 1.29648290651991e-05 0.000101067140926374 -3.85288750715239e-06
v 1.32576962146579e-05 0.00010102981510258 -4.88478260313368e-06
v 1.3582543151885e-05 0.000100971481915268 -5.91356031418028e-06
v 1.41846686610925e-05 0.000100940554047841 -6.28735531260622e-06
v 1.47400193025027e-05 0.000101020000729668 -6.6402314121558e-06
v 1.50399741395227e-05 0.000101355138710508 -6.90481650380708e-06
v 1.47009266714832e-05 0.000101645596509678 -6.59626463912929e-06
v 1.18162744673837e-05 0.000101968100748444 -2.74808062106746e-07
v 1.21983488061373e-05 0.000101990409871635 -1.36776984966319e-06
v 1.2616969770398e-05 0.000101989608794371 -2.49244255680489e-06
v 1.30672565379997e-05 0.000101959221022063 -3.65088707641664e-06
v 1.35668287307438e-05 0.000101891248148042 -4.84625761699408e-06
v 1.4156777189081e-05 0.000101773333300882 -6.08262710058739e-06
v 1.19605227756982e-05 0.000100592212575196 1.02800715857137e-07
v 1.21533266655608e-05 0.000100615580779299 8.22511541513917e-07
v 1.23312598551757e-05 0.000100668494328806 1.57039758573966e-06
v 1.24286680013793e-05 0.000100795080744996 2.32436210764267e-06
v 1.23842974111854e-05 0.000101002892302892 3.04098616695324e-06
v 1.21627793102589e-05 0.000101226012035614 3.71670893884097e-06
v 1.21320766383806e-05 0.000101563646785108 3.2129221924614e-06
v 1.20052426523288e-05 0.000101786387885164 2.64995344388482e-06
v 1.18399595876344e-05 0.000101896153353663 2.03518299759467e-06
v 1.16636772394726e-05 0.000101926792401106 1.41279320242824e-06
v 1.15088756281018e-05 0.000101928436658153 8.00451230596476e-07
v 1.17394567621525e-05 0.000100557115667179 -5.97088168856983e-07
v 1.19967045789605e-05 0.000100698266734631 -1.54586859287808e-06
v 1.22327876561764e-05 0.000100833000328918 -2.50956958119899e-06
v 1.24802602143311e-05 0.000100933878840934 -3.50145027492063e-06
v 1.27387669877203e-05 0.000100973844368244 -4.5031608346815e-06
v 1.30122461703017e-05 0.000100972783055778 -5.49208982147111e-06
v 1.32830583073795e-05 0.000100930906152621 -6.47382480399591e-06
v 1.39986070631166e-05 0.000100896893365809 -6.9081655353657e-06
v 1.46980954335711e-05 0.000100889349590228 -7.36955099834735e-06
v 1.53080116385065e-05 0.000100994414973626 -7.82421329543906e-06
v 1.54495075973728e-05 0.00010133807727634 -7.97177045965532e-06
v 1.49057743457061e-05 0.000101585136406482 -7.41398556540425e-06
v 1.13460297010586e-05 0.000101932081155426 2.02111794421862e-07
v 1.17296976073082e-05 0.00010196253863771 -8.7841388059454e-07
v 1.2125995674699e-05 0.000101973507314152 -1.97697987005787e-06
v 1.25594072874469e-05 0.000101962096621674 -3.11536490776991e-06
v 1.30338676780773e-05 0.000101922247286687 -4.28397865038554e-06
v 1.35654074703917e-05 0.000101847648785569 -5.47381101259813e-06
v 1.41886234244731e-05 0.000101728884461242 -6.72228684148073e-06
v 1.15171234816271e-05 0.000100454561675588 3.26046701027662e-07
v 1.17270565579412e-05 0.00010046159603974 1.05066477475794e-06
v 1.19057436429908e-05 0.000100470576778307 1.78736943578349e-06
v 1.20584806617205e-05 0.000100519914848459 2.55981044996164e-06
v 1.21242278389153e-05 0.000100639058561152 3.31638237130527e-06
v 1.20606916669472e-05 0.000100834049934618 4.05956151285183e-06
v 1.18355409052566e-05 0.000101043881651101 4.75696889291251e-06
v 1.18200169629795e-05 0.000101396831967621 4.27091704177407e-06
v 1.17024648667883e-05 0.000101643814573471 3.71066995904929e-06
v 1.15479379141186e-05 0.000101780686605102 3.11379156914405e-06
v 1.13712999473059e-05 0.000101841757135648 2.48464280489741e-06
v 1.1208829521729e-05 0.000101865235555174 1.86971302645205e-06
v 1.10373921936285e-05 0.000101884387758821 1.2615623885246e-06
v 1.12797965040408e-05 0.000100439426937424 -3.72669918419501e-07
v 1.15554495547743e-05 0.000100528250046837 -1.28073399407956e-06
v 1.17984046213069e-05 0.000100639491714112 -2.21511588626596e-06
v 1.20190552309466e-05 0.000100747636488103 -3.15751282759622e-06
v 1.22258054241749e-05 0.000100839803797689 -4.12986294398467e-06
v 1.24509779311727e-05 0.000100874291149702 -5.08403869865984e-06
v 1.26481877746932e-05 0.000100886655745359 -6.02566366708904e-06
v 1.2805091064002e-05 0.000100857407195877 -6.90771780774427e-06
v 1.35848248881227e-05 0.000100865700439795 -7.36346421664502e-06
v 1.08594110131766e-05 0.000101919835861363 6.73961490860236e-07
v 1.44438465835006e-05 0.00010083271917062 -7.90018440756538e-06
v 1.53737648636318e-05 0.000100847049637717 -8.53546343302589e-06
v 1.62517394821663e-05 0.00010095942812857 -9.25958048347341e-06
v 1.59675828095761e-05 0.000101237505076325 -8.99203055612917e-06
v 1.49252018837689e-05 0.000101568235015737 -8.00496020698804e-06
v 1.12426639265291e-05 0.000101956496972663 -3.87509467783977e-07
v 1.1634424674561e-05 0.00010197781666301 -1.46950773297715e-06
v 1.20397417449576e-05 0.000101981393867982 -2.5652899332137e-06
v 1.24772493956547e-05 0.00010196332194116 -3.70261119067509e-06
v 1.29379353570847e-05 0.000101919357130793 -4.83942574409652e-06
v 1.34169067355602e-05 0.000101847014535282 -5.98906305207686e-06
v 1.38594983328782e-05 0.000101753096283614 -7.05417026483526e-06
v 1.10417627835079e-05 0.000100394183215536 4.98424157968398e-07
v 1.1261072117386e-05 0.00010038884977967 1.22215813824164e-06
v 1.14500493509457e-05 0.000100377480752162 1.96702092899668e-06
v 1.16078836927968e-05 0.000100371077839831 2.72961983661939e-06
v 1.17227654968801e-05 0.000100394874756713 3.5056366578998e-06
v 1.17691470797063e-05 0.000100483444201745 4.28976640317417e-06
v 1.1702281292739e-05 0.000100647380218648 5.06343481485185e-06
v 1.14854005835673e-05 0.000100835682849958 5.80887193049915e-06
v 1.14996589801887e-05 0.000101209611329704 5.33561835575794e-06
v 1.13956778322707e-05 0.000101478931858016 4.78039583841459e-06
v 1.12466224823887e-05 0.000101643016502202 4.17876260639665e-06
v 1.10839560974261e-05 0.00010173199505713 3.5544706276763e-06
v 1.09140021901602e-05 0.000101780065688081 2.9269631391528e-06
v 1.07384807192385e-05 0.000101817851651531 2.30867838887026e-06
v 1.05520666776727e-05 0.000101865859374356 1.70783164283061e-06
v 1.07841672242918e-05 0.000100394151203044 -1.95206784189168e-07
v 1.10845606191516e-05 0.000100426704605077 -1.05083740687655e-06
v 1.13392705355191e-05 0.00010049241721456 -1.94157611568563e-06
v 1.15593215278164e-05 0.000100577093486111 -2.85219457486527e-06
v 1.17508380945492e-05 0.000100660570159356 -3.77330454075113e-06
v 1.19246942854889e-05 0.000100722205634592 -4.69449803468535e-06
v 1.20701985315858e-05 0.000100749064839716 -5.59778187404921e-06
v 1.21690374436726e-05 0.000100739685170818 -6.46064450275035e-06
v 1.22061398720934e-05 0.000100690973715574 -7.2620076340907e-06
v 1.29738423710476e-05 0.000100805744779031 -7.66823692188211e-06
v 1.38318747391634e-05 0.000100792736875479 -8.15265869726329e-06
v 1.03519985824421e-05 0.000101935355168354 1.13757636249293e-06
v 1.07484867171096e-05 0.000101975972782475 9.6896609788361e-08
v 1.48380973480984e-05 0.000100785853939807 -8.75696211038398e-06
v 1.61830259578516e-05 0.00010080204352886 -9.6509003796563e-06
v 1.82649594622845e-05 0.000100613823521463 -1.12480712081534e-05
v 1.57180310275728e-05 0.00010135279287211 -9.15421578650085e-06
v 1.43118444187572e-05 0.000101640265082076 -7.92476290533722e-06
v 1.11315428116589e-05 0.000102006089585741 -9.59735996653911e-07
v 1.15174605855115e-05 0.00010202234226653 -2.02977715215577e-06
v 1.19067264864009e-05 0.000102023382244826 -3.11248968805998e-06
v 1.22937628749925e-05 0.000102006194995753 -4.19819190809654e-06
v 1.2646665594482e-05 0.000101970849991901 -5.24237022549882e-06
v 1.29489213611583e-05 0.000101914786805475 -6.17656748775288e-06
v 1.32170604649491e-05 0.000101835862227809 -6.98464480513251e-06
v 1.04410817382633e-05 0.000100388727303102 6.29048171706338e-07
v 1.06831837339602e-05 0.000100379719536487 1.36920310481679e-06
v 1.08905226511975e-05 0.000100364822721014 2.13610519464211e-06
v 1.10612593720751e-05 0.000100342404194564 2.91520213477216e-06
v 1.12085958150646e-05 0.000100313063103253 3.73999491788734e-06
v 1.12920191849241e-05 0.000100292725663899 4.54244603196676e-06
v 1.13256634278434e-05 0.00010033515201219 5.36230519389541e-06
v 1.12620241602763e-05 0.00010044753871574 6.17139336058384e-06
v 1.11068766852271e-05 0.000100613935448468 6.87144685155183e-06
v 1.11360185644753e-05 0.000100985654356283 6.50834814039415e-06
v 1.10522822689364e-05 0.000101278350874501 5.95624001043143e-06
v 1.09078620714867e-05 0.000101469181952046 5.34647613623377e-06
v 1.07515895043525e-05 0.000101585626105026 4.71349156063764e-06
v 1.0562414769933e-05 0.000101663072171774 4.05050226786e-06
v 1.03790942441965e-05 0.000101724955262966 3.41390752166994e-06
v 1.01775481308753e-05 0.000101794323606756 2.78298210898562e-06
v 9.95832983860735e-06 0.000101880794344742 2.17547801280469e-06
v 1.02653438681648e-05 0.000100391989500193 -6.37372725774451e-08
v 1.04764162400099e-05 0.000100388628966985 -8.58750179753903e-07
v 1.0741034347256e-05 0.000100396191282013 -1.70956872357751e-06
v 1.0968510322007e-05 0.000100433070897019 -2.58541304410333e-06
v 1.1155503026579e-05 0.000100488064513616 -3.46534662475545e-06
v 1.13124993716408e-05 0.000100544495332594 -4.37958673451442e-06
v 1.1424115315351e-05 0.000100580359275939 -5.2465233510811e-06
v 1.14879260512186e-05 0.000100586999455845 -6.09341677627935e-06
v 1.14919430523768e-05 0.000100561157509775 -6.89454758041252e-06
v 1.15219699245391e-05 0.00010052377050746 -7.59224121805511e-06
v 1.21662579325732e-05 0.000100608167157857 -8.00496564685333e-06
v 9.82951655169997e-06 0.000101973241213089 1.5829423153161e-06
v 1.29652716959258e-05 0.000100703830182902 -8.41888311200766e-06
v 1.3866630188765e-05 0.000100741593874061 -8.88929537562371e-06
v 1.01245936739318e-05 0.000102037303110797 5.95317861382766e-07
v 1.0496249037295e-05 0.000102078366060727 -4.37625062004068e-07
v 1.4855001842601e-05 0.00010081016662778 -9.42240892831478e-06
v 1.58943172914959e-05 0.00010098584143335 -9.91872432964069e-06
v 1.56585085999295e-05 0.000101276546516488 -9.58781542736732e-06
v 1.45112045818372e-05 0.000101531224625454 -8.64068169508209e-06
v 1.33955923820407e-05 0.000101744668412425 -7.6922181666741e-06
v 1.08604110351285e-05 0.000102108182115128 -1.47911628500269e-06
v 1.12075802828752e-05 0.000102126861405165 -2.5097252027152e-06
v 1.15380126917146e-05 0.000102133001820903 -3.55457503100493e-06
v 1.18130698934364e-05 0.000102122188026478 -4.50924692145672e-06
v 1.20477925576027e-05 0.000102087309544629 -5.3879043423845e-06
v 1.22470802690339e-05 0.00010202332294254 -6.18557119775097e-06
v 1.24743777451208e-05 0.000101930999652351 -6.86211570876804e-06
v 9.92309802846693e-06 0.000100391044796448 7.13388703377125e-07
v 1.00742081459668e-05 0.0001003826941001 1.42130395124788e-06
v 1.02897201560071e-05 0.000100367676267136 2.1952740631924e-06
v 1.04745514854835e-05 0.000100346405506848 2.98557188328935e-06
v 1.06251187582953e-05 0.000100315212456749 3.82396580286789e-06
v 1.07411579166621e-05 0.000100273459669095 4.68248271849742e-06
v 1.0799106541817e-05 0.000100228896864437 5.5308644054091e-06
v 1.08158116504101e-05 0.000100205250418586 6.3922168672092e-06
v 1.0811576559829e-05 0.00010026468737855 7.17045973074205e-06
v 1.06964325706782e-05 0.000100384377123884 7.92989587489545e-06
v 1.07892797309506e-05 0.000100755590542281 7.60090567687542e-06
v 1.06957446656982e-05 0.000101053579797921 7.15284968607034e-06
v 1.05634678643628e-05 0.000101266926134823 6.53864641505661e-06
v 1.04125763845086e-05 0.000101410384137829 5.88585815367978e-06
v 1.02226166979323e-05 0.0001015167576384 5.20581256574879e-06
v 1.00247238424924e-05 0.00010160828021698 4.51945872933428e-06
v 9.81578984234386e-06 0.000101700330935827 3.86442072838214e-06
v 9.59118727554391e-06 0.000101805885130272 3.21796165806843e-06
v 9.45874101934268e-06 0.000101910772691059 2.59436178379719e-06
v 9.73568109065979e-06 0.000100393867323204 2.32012631262978e-08
v 9.94848517828579e-06 0.00010038995037734 -7.32764279684328e-07
v 1.0125067926696e-05 0.000100380032193256 -1.50337866551727e-06
v 1.03496053221307e-05 0.000100369925658773 -2.34080323862404e-06
v 1.05391872259015e-05 0.00010038274329554 -3.18593792625038e-06
v 1.06848925263312e-05 0.000100410679219043 -4.06164684631021e-06
v 1.07870645498669e-05 0.000100440174807625 -4.92866119273965e-06
v 1.08275366961401e-05 0.000100452925204049 -5.74863162406938e-06
v 1.08170856353687e-05 0.000100444015178668 -6.54043922948941e-06
v 1.08336135793194e-05 0.00010042401036513 -7.23371215540831e-06
v 1.07751503071048e-05 0.000100373436473821 -7.89649178324818e-06
v 1.13688346222273e-05 0.000100438907715876 -8.28349341428703e-06
v 1.19866005397989e-05 0.000100515104816473 -8.67543314576171e-06
v 9.30067221241527e-06 0.00010203227532744 1.99457339447765e-06
v 9.58006165521654e-06 0.000102105905033136 1.03218087673111e-06
v 1.27287947935553e-05 0.000100628600144035 -9.05384194366676e-06
v 1.34808500990185e-05 0.000100765518166374 -9.4041609392915e-06
v 9.85046263735469e-06 0.000102170750231032 8.01000687383228e-08
v 1.01830816210324e-05 0.000102215426934214 -9.23309448083609e-07
v 1.41795141305848e-05 0.00010102862478028 -9.64406744635462e-06
v 1.44891016452946e-05 0.000101384612132332 -9.46066022421641e-06
v 1.39460573223446e-05 0.000101544009641665 -8.91225832384703e-06
v 1.32002423518084e-05 0.00010168197603646 -8.22982702793696e-06
v 1.24601408714625e-05 0.000101842168720201 -7.48804945220296e-06
v 1.04970180505891e-05 0.000102248813294141 -1.90772459007557e-06
v 1.07774135398769e-05 0.00010227398008838 -2.89051247416204e-06
v 1.10160604313467e-05 0.000102280522487074 -3.81619269830537e-06
v 1.12068047152485e-05 0.000102262618499282 -4.65696093039932e-06
v 1.13693502064887e-05 0.00010221074835129 -5.44470719842465e-06
v 1.1570040584795e-05 0.000102121550278387 -6.11564823930782e-06
v 1.1682806193707e-05 0.000102019815825448 -6.74050985985113e-06
v 9.38696676697792e-06 0.000100391445989654 7.6067940361578e-07
v 9.54829051608007e-06 0.000100383738303983 1.46345370047953e-06
v 9.68023373239441e-06 0.00010037013220083 2.17701140458784e-06
v 9.8707685351347e-06 0.000100348885497379 2.96971744332415e-06
v 1.00167019868664e-05 0.000100320259486399 3.80664232964186e-06
v 1.01392671275243e-05 0.000100282411321274 4.66883130423209e-06
v 1.02313797373848e-05 0.000100234019029518 5.54622660200202e-06
v 1.02642986898297e-05 0.000100175639055425 6.43205704534044e-06
v 1.03055531634425e-05 0.000100119700659032 7.26110977542466e-06
v 1.03097109518318e-05 0.000100094647512299 8.12145023761389e-06
v 1.02494790354494e-05 0.000100148236284234 8.9781360207457e-06
v 1.04229235620645e-05 0.000100499232421364 8.72319982655808e-06
v 1.03656681242702e-05 0.000100820195669747 8.28644046326189e-06
v 1.02208560116109e-05 0.000101036292518429 7.75551460597467e-06
v 1.00730635374681e-05 0.000101206435414931 7.08189090428834e-06
v 9.88123849471468e-06 0.000101341436652156 6.38264338324436e-06
v 9.6758550423947e-06 0.000101463414302719 5.66333579755167e-06
v 9.46656481661669e-06 0.000101585300877678 4.94405191645176e-06
v 9.23439905005521e-06 0.000101712374680747 4.26035046603608e-06
v 9.09414793533631e-06 0.000101832598754549 3.60837836967125e-06
v 8.9358153695717e-06 0.000101965223908236 2.97329755507068e-06
v 9.19684981894094e-06 0.000100394419477676 7.83665990116939e-08
v 9.40191967776554e-06 0.000100392097550522 -6.42530536471528e-07
v 9.58009392135361e-06 0.000100383991923558 -1.37983204515928e-06
v 9.72456968774011e-06 0.000100369405153203 -2.12125234815548e-06
v 9.91167675741941e-06 0.000100350441594734 -2.93309417065821e-06
v 1.00404658794078e-05 0.000100340145736427 -3.77264221484842e-06
v 1.01350144178137e-05 0.000100343579704432 -4.611939192906e-06
v 1.01874357304665e-05 0.000100351504202768 -5.4293819932622e-06
v 1.01648653847401e-05 0.000100347677850638 -6.20523781009128e-06
v 1.01691888507975e-05 0.0001003373401844 -6.88645603775328e-06
v 1.01156390071636e-05 0.000100302801794012 -7.54970158897893e-06
v 9.98385858223653e-06 0.000100241588886824 -8.1796952514261e-06
v 1.05201937302033e-05 0.000100282823515649 -8.55042234211258e-06
v 1.10706696787027e-05 0.000100350392049424 -8.91472690486679e-06
v 1.16142929037897e-05 0.000100460925452373 -9.26075404273064e-06
v 8.75747448619009e-06 0.000102108498023852 2.36766030824998e-06
v 9.01959136722291e-06 0.000102190896771664 1.44379147078591e-06
v 9.27035765013362e-06 0.000102265727478002 5.22590398064864e-07
v 1.2239294573331e-05 0.000100663987330405 -9.54451843984213e-06
v 1.28057351115923e-05 0.000100996736346543 -9.70194999197596e-06
v 9.50478465511448e-06 0.000102332804173834 -3.76634496000273e-07
v 9.78484447165229e-06 0.000102381238352364 -1.31750613957996e-06
v 1.3223222150189e-05 0.00010137555662427 -9.5210708251575e-06
v 1.30669349565565e-05 0.000101572773622923 -9.01892812743102e-06
v 1.25575771693978e-05 0.000101673105249617 -8.48567217022134e-06
v 1.20465383141098e-05 0.000101782937905263 -7.92617385165779e-06
v 1.14718713418625e-05 0.000101925031546974 -7.29398660051036e-06
v 1.0022275556928e-05 0.000102423686421449 -2.24708365187866e-06
v 1.02316093656128e-05 0.000102446232650988 -3.13767483468814e-06
v 1.04162711889299e-05 0.000102439089550702 -3.97628240326444e-06
v 1.05502723004822e-05 0.000102400632492285 -4.75219133814647e-06
v 1.07265947794718e-05 0.000102316663488175 -5.41369681652289e-06
v 1.08446967570117e-05 0.00010220969158728 -6.04329203044478e-06
v 1.08424018802076e-05 0.000102091264840341 -6.62521784283694e-06
v 8.84592646247458e-06 0.000100391212513143 7.83050759044061e-07
v 9.01116330514009e-06 0.000100383497896814 1.47165769268308e-06
v 9.14870891210369e-06 0.000100370803609115 2.17575494049576e-06
v 9.26013457775379e-06 0.000100351846026259 2.89652371418523e-06
v 9.40690698241966e-06 0.000100323653871431 3.72967839517657e-06
v 9.52897482082785e-06 0.000100288610840935 4.57697196311254e-06
v 9.62483689745646e-06 0.000100244861513736 5.44214861183548e-06
v 9.69487660657276e-06 0.000100191313356021 6.32904049731236e-06
v 9.75528471382693e-06 0.000100131665727926 7.1523284448689e-06
v 9.7823857721248e-06 0.000100060139660958 8.01941069686284e-06
v 9.78094979731096e-06 9.99816562929505e-05 8.94088303099076e-06
v 9.75176070986526e-06 9.9921125495281e-05 9.92217210920948e-06
v 1.00317049911337e-05 0.000100220092614467 9.87885442805928e-06
v 1.00415825588337e-05 0.000100551295620107 9.47247531833283e-06
v 9.90778808656242e-06 0.000100794556641894 8.92577501840386e-06
v 9.7381808019808e-06 0.000100971541517665 8.31415858034156e-06
v 9.54501509883683e-06 0.000101138187164167 7.57899148987873e-06
v 9.3357949891183e-06 0.000101292031224049 6.82250776054117e-06
v 9.11347196648564e-06 0.000101444838430649 6.05903898010141e-06
v 8.88090527731007e-06 0.000101601668551083 5.29873715170534e-06
v 8.73172009260304e-06 0.000101740830183332 4.60764020576861e-06
v 8.5715007609316e-06 0.000101886215128759 3.94120482642724e-06
v 8.39540435668316e-06 0.000102038547780325 3.30215005871431e-06
v 8.6496843254365e-06 0.000100394461842784 1.09705922456616e-07
v 8.85071803319279e-06 0.000100392657656613 -5.81767417673284e-07
v 9.02379934716602e-06 0.000100386108320789 -1.28364565608136e-06
v 9.16603516946396e-06 0.000100374240335876 -1.99366902886374e-06
v 9.27316512200886e-06 0.000100356191316966 -2.70901915219646e-06
v 9.39808759620806e-06 0.000100330565157418 -3.51691928450975e-06
v 9.4832571825723e-06 0.000100305031637896 -4.32050456572914e-06
v 9.52706208911942e-06 0.000100290198918337 -5.11329022026244e-06
v 9.52615066082082e-06 0.000100280476560162 -5.88816256852052e-06
v 9.52668249461569e-06 0.000100270766619457 -6.55633134783933e-06
v 9.47613207334191e-06 0.000100246499261744 -7.20754768475966e-06
v 9.36133413188498e-06 0.000100201262259333 -7.8376920482315e-06
v 9.16906872866033e-06 0.0001001328944578 -8.44411854243733e-06
v 8.19432259220233e-06 0.000102199128615563 2.69536746579922e-06
v 9.66241104543842e-06 0.000100147951320909 -8.80827822271852e-06
v 1.01589905248113e-05 0.000100199261709625 -9.15903811759544e-06
v 1.06453695063652e-05 0.000100316574810421 -9.48973984981583e-06
v 1.10991877990306e-05 0.000100536040582817 -9.77097790914757e-06
v 8.44842219551104e-06 0.000102287085519444 1.8167149601011e-06
v 8.67993114003704e-06 0.000102370234181785 9.40931005177945e-07
v 8.89026162167192e-06 0.000102447272991679 8.04246697306784e-08
v 1.15913625397909e-05 0.000100913570586326 -9.89252837448741e-06
v 1.19908423626142e-05 0.00010131049469145 -9.70764885197513e-06
v 9.07444467098027e-06 0.000102518266204763 -7.52937133689188e-07
v 9.28340462028499e-06 0.000102575315056703 -1.639784206745e-06
v 1.20833320296587e-05 0.000101557051874765 -9.23186810301555e-06
v 1.17805353490682e-05 0.000101658113343086 -8.7041246769504e-06
v 1.14125925497103e-05 0.000101741791472292 -8.21436582656987e-06
v 1.09784014371757e-05 0.000101850119047387 -7.68752788805463e-06
v 1.05005910120025e-05 0.000101982525940649 -7.11765786562408e-06
v 9.47001842156882e-06 0.000102612183887689 -2.49268986443285e-06
v 9.63319789733091e-06 0.000102621624132869 -3.31203975698143e-06
v 9.77141111219252e-06 0.000102593055282587 -4.09844684428896e-06
v 9.93247917368718e-06 0.00010251624766881 -4.75508198645015e-06
v 1.0048925517872e-05 0.000102408444843546 -5.37991989702567e-06
v 1.00869717902915e-05 0.000102276526795176 -5.96992988339953e-06
v 9.97461634377288e-06 0.000102137252639535 -6.51129172109986e-06
v 8.26973579143872e-06 0.000100391317095378 7.8291948657527e-07
v 8.44377924005348e-06 0.000100383343847588 1.4653082515054e-06
v 8.59122954899204e-06 0.000100370686135552 2.16681892772782e-06
v 8.70928284684517e-06 0.000100353140449557 2.87662810646193e-06
v 8.8175454037784e-06 0.000100329916963732 3.58018236874657e-06
v 8.94361758930158e-06 0.000100295692960465 4.41888210238497e-06
v 9.0452138586074e-06 0.000100253981386886 5.28123194716508e-06
v 9.1201399535267e-06 0.000100204390482024 6.15649415091186e-06
v 9.17552201140088e-06 0.000100151650707831 6.95459777190461e-06
v 9.22445032979887e-06 0.000100087078537997 7.8001353998434e-06
v 9.25285986649391e-06 0.000100008851836439 8.69725158562032e-06
v 9.26570785489589e-06 9.99156906922234e-05 9.65365275571905e-06
v 9.29683933714302e-06 9.98108149916003e-05 1.06845519142161e-05
v 9.62137588728497e-06 9.98973540954308e-05 1.10522515169038e-05
v 9.72055338206188e-06 0.000100219707077119 1.07632116332546e-05
v 9.6051697300822e-06 0.00010050901582232 1.01929720264364e-05
v 9.42988845589024e-06 0.000100722743703021 9.51364989232391e-06
v 9.24155664033087e-06 0.000100906343014849 8.79482147347274e-06
v 9.01475309393792e-06 0.000101100152143453 7.96857328855484e-06
v 8.77118815250349e-06 0.000101290258470856 7.13455809205993e-06
v 8.52340453482652e-06 0.000101477214529458 6.31666459717132e-06
v 8.35371520966961e-06 0.000101635759772043 5.60445716540162e-06
v 8.18522154778321e-06 0.000101798009635 4.90076244143755e-06
v 8.00295524551728e-06 0.000101963914812547 4.2234405286121e-06
v 7.80614448768971e-06 0.000102132321976297 3.58233482093926e-06
v 8.0934290375106e-06 0.000100394637990251 1.2365234759952e-07
v 8.26483606746223e-06 0.000100393011355354 -5.38414869594801e-07
v 8.43702006022979e-06 0.000100386841992176 -1.21754769423415e-06
v 8.58036040433918e-06 0.00010037618656514 -1.90815942026798e-06
v 8.68710990967462e-06 0.000100360953374871 -2.59712440037083e-06
v 8.77499291922807e-06 0.000100340444399048 -3.26807251797771e-06
v 8.86261036361202e-06 0.000100310677629562 -4.04735671922217e-06
v 8.9057683210653e-06 0.000100278099631181 -4.8274005415378e-06
v 8.89819182813707e-06 0.000100250160061303 -5.5877172407432e-06
v 8.87486003086608e-06 0.000100230050132003 -6.23123669162578e-06
v 8.82735584199814e-06 0.00010020620953947 -6.87475505593976e-06
v 8.72384714228855e-06 0.000100171170964853 -7.50609582514607e-06
v 8.55610541384667e-06 0.000100119815492482 -8.11149843957675e-06
v 8.34985960845615e-06 0.000100053466650644 -8.68914013809027e-06
v 8.77912057626318e-06 0.000100038433391059 -9.06263395974942e-06
v 7.60994451886577e-06 0.000102300072571896 2.9776667795726e-06
v 7.83157331411135e-06 0.000102398229387822 2.1578190249955e-06
v 9.24089391858033e-06 0.00010006547022364 -9.41443148842235e-06
v 9.69645859960834e-06 0.000100180387911436 -9.75021351255275e-06
v 1.01156398776539e-05 0.000100424969842769 -1.002472399198e-05
v 1.04860433972509e-05 0.000100785732791169 -1.01318623085793e-05
v 8.0512764165088e-06 0.000102488443598573 1.32700145384279e-06
v 8.24825592630194e-06 0.000102574167344747 5.00994724674702e-07
v 8.41943473371682e-06 0.000102653091821505 -3.01008603774642e-07
v 1.08567823444005e-05 0.000101215742502197 -9.95673401707794e-06
v 1.10657129288373e-05 0.000101501306124527 -9.50724066084225e-06
v 8.58069413558926e-06 0.000102717203038607 -1.0620061580429e-06
v 8.75421001285167e-06 0.000102769019868898 -1.8924522012176e-06
v 1.09448227366955e-05 0.000101621298429062 -8.96561459853008e-06
v 1.06790081143591e-05 0.000101690247512155 -8.5025439961425e-06
v 1.03408379385813e-05 0.00010177914395698 -8.0129265457074e-06
v 9.95370544834253e-06 0.000101889568853596 -7.49618282318522e-06
v 9.53391182360129e-06 0.000102013890035184 -6.95718403253961e-06
v 8.9029312914973e-06 0.000102795572239615 -2.70392778366019e-06
v 9.02372392884539e-06 0.000102784552279321 -3.48104188448473e-06
v 9.15377672495564e-06 0.000102724090380739 -4.11811254372463e-06
v 9.10750752369783e-06 0.000102154267153473 -6.39424335089357e-06
v 9.26591151844853e-06 0.000102620032352082 -4.74226692542656e-06
v 9.31883001656708e-06 0.000102477613583849 -5.33965229336554e-06
v 9.27466039678392e-06 0.000102312909600504 -5.89424887581914e-06
v 7.70984798556235e-06 0.000100391660385689 7.74193346828183e-07
v 7.86652140214322e-06 0.00010038410224023 1.43506114404687e-06
v 8.01846634208389e-06 0.000100371516902319 2.12744764729703e-06
v 8.1481958219712e-06 0.00010035435239103 2.83135602145042e-06
v 8.25946659155827e-06 0.00010033252976835 3.52507393422517e-06
v 8.35346420833196e-06 0.000100304428752871 4.23142139984036e-06
v 8.45648044583651e-06 0.000100264244103413 5.07892321390449e-06
v 8.54212170344088e-06 0.000100217223929022 5.9433161946347e-06
v 8.60476929166554e-06 0.000100168242959197 6.723212917436e-06
v 8.65174691982023e-06 0.000100110460859633 7.52864677029774e-06
v 8.69746663379272e-06 0.000100040719048642 8.39272231278126e-06
v 8.74443394264445e-06 9.99581071658081e-05 9.30604507576288e-06
v 8.81115734146533e-06 9.98602468445594e-05 1.02705161870391e-05
v 8.89716019712054e-06 9.97358724907925e-05 1.13515625995817e-05
v 9.24478646773408e-06 9.96643456863767e-05 1.19463379720956e-05
v 9.42713205229515e-06 9.98307064691204e-05 1.22207745133741e-05
v 9.35927340458585e-06 0.000100158671476266 1.16179129133993e-05
v 9.16659993702241e-06 0.000100430871461747 1.08102456084538e-05
v 8.94045108354947e-06 0.000100667898753151 9.95942492417044e-06
v 8.6921449339186e-06 0.000100890720618939 9.10769475521992e-06
v 8.42137162013179e-06 0.000101124216637624 8.1841432458889e-06
v 8.15860828066766e-06 0.000101345379285929 7.29066249101011e-06
v 7.96995452174108e-06 0.000101526857730668 6.5351189768023e-06
v 7.78434379579772e-06 0.000101703351316202 5.81752220283146e-06
v 7.59654437210174e-06 0.000101881531195538 5.11306764581719e-06
v 7.40289757347963e-06 0.000102058758271587 4.44020045317953e-06
v 7.21867820034948e-06 0.000102230263906292 3.81178039905097e-06
v 7.52987711326976e-06 0.000100394605454314 1.23751750036377e-07
v 7.69739996742803e-06 0.000100393384261597 -5.18661310518007e-07
v 7.84341901021919e-06 0.000100387749170422 -1.16553994673836e-06
v 7.98324905749819e-06 0.00010037755237687 -1.83502607869919e-06
v 8.0945312758131e-06 0.000100363407657966 -2.5058274566324e-06
v 8.17933043916708e-06 0.000100345384195457 -3.15390076083686e-06
v 8.23348535842625e-06 0.000100322044528038 -3.80002045472643e-06
v 8.27861015809434e-06 0.00010028922600424 -4.55766892956594e-06
v 8.27980506616964e-06 0.000100253357593569 -5.30596419186965e-06
v 8.25248855903219e-06 0.000100221765473002 -5.93619048775429e-06
v 8.18821551090616e-06 0.000100191017312578 -6.55173907250118e-06
v 8.0913212799912e-06 0.000100156959114812 -7.17399190007222e-06
v 7.94415346011108e-06 0.000100115959427378 -7.7781189607982e-06
v 7.76410851966806e-06 0.000100065567227023 -8.34971869351882e-06
v 7.00895322633227e-06 0.000102407673142253 3.21444632259025e-06
v 7.5360973424839e-06 0.000100004849748895 -8.91351820244933e-06
v 7.93213645023535e-06 9.99689519388053e-05 -9.29717759479855e-06
v 8.33395266853858e-06 9.9961983345665e-05 -9.6635990919482e-06
v 7.2194543493358e-06 0.000102511060706934 2.4438812212375e-06
v 7.40787833177861e-06 0.000102610279341649 1.67415670734645e-06
v 8.76213329797986e-06 0.000100055605165101 -1.00081350464585e-05
v 9.16276717822969e-06 0.000100307798456965 -1.02855884261209e-05
v 9.50747308608885e-06 0.000100685471721942 -1.03812887345839e-05
v 9.77946263570122e-06 0.000101090030407186 -1.02388778965505e-05
v 7.59228868589601e-06 0.000102704027320001 8.90781375568296e-07
v 7.75905262812874e-06 0.000102790338441923 1.19492769244296e-07
v 7.91157825058729e-06 0.000102862496640694 -6.11102786816875e-07
v 1.00222031628989e-05 0.000101413396789593 -9.81678543649611e-06
v 1.00569083689997e-05 0.000101561087983041 -9.27030076509827e-06
v 8.04642558099936e-06 0.000102923158381449 -1.32436510172863e-06
v 8.18569840812446e-06 0.00010296706000404 -2.11865167199218e-06
v 9.91300228859273e-06 0.00010162747688126 -8.79554521855952e-06
v 9.64384605548194e-06 0.000101699588367766 -8.33410289426471e-06
v 9.32781724201394e-06 0.000101797357858963 -7.84421399279438e-06
v 8.98000527035149e-06 0.000101907168204207 -7.33831957025661e-06
v 8.63117659541686e-06 0.000102019292539202 -6.82197217445195e-06
v 8.30085870274284e-06 0.00010297349856551 -2.89304583652335e-06
v 8.41861019698156e-06 0.000102927612496112 -3.52726555873469e-06
v 8.25938084816236e-06 0.000102140672419172 -6.27987532428618e-06
v 8.50839522061718e-06 0.000102837978372694 -4.13634673021569e-06
v 8.47589707850656e-06 0.00010231336340719 -5.80479045881506e-06
v 8.56567549443162e-06 0.000102694422557891 -4.73423783706425e-06
v 8.55935063999331e-06 0.000102508454351329 -5.2953465158331e-06
v 7.13592680129767e-06 0.000100391799435516 7.53657342521333e-07
v 7.29929500256177e-06 0.000100384814199408 1.40723294450271e-06
v 7.44223002756767e-06 0.000100373186273982 2.06509978138449e-06
v 7.57788115520916e-06 0.000100356317577868 2.76138209289361e-06
v 7.68750178278092e-06 0.000100335307843587 3.44377810721018e-06
v 7.78467403167463e-06 0.000100308862884565 4.14356042967669e-06
v 7.86897224278501e-06 0.000100276342072093 4.84980149910792e-06
v 7.95831860578856e-06 0.00010023131636949 5.70022006209578e-06
v 8.02022247419051e-06 0.000100185665499958 6.45915775969504e-06
v 8.0736468245807e-06 0.000100131695894397 7.2442765853052e-06
v 8.12411504357962e-06 0.000100069698791669 8.05078442869795e-06
v 8.17998036076078e-06 9.99952346863049e-05 8.92311982977006e-06
v 8.25390160617132e-06 9.9910700408389e-05 9.81600760345702e-06
v 8.35429912406591e-06 9.98095234811585e-05 1.0775970197072e-05
v 8.46594674236428e-06 9.96899845140922e-05 1.17952979534693e-05
v 8.93483688841068e-06 9.9566275759232e-05 1.26606480610731e-05
v 9.31711948407996e-06 9.94349726644186e-05 1.36191531306822e-05
v 9.29588153893784e-06 9.96614618699395e-05 1.33585400315829e-05
v 8.98466436239204e-06 0.000100079762438999 1.22312150711186e-05
v 8.65165884479742e-06 0.000100417631298632 1.11089989044097e-05
v 8.34716948058186e-06 0.000100706749193541 1.00804821141944e-05
v 8.07088892084129e-06 0.000100959507556678 9.15077194619466e-06
v 7.78569069318204e-06 0.000101213174510278 8.19359664461357e-06
v 7.57061467370069e-06 0.000101416508435157 7.40395594285789e-06
v 7.36900188472346e-06 0.00010160999802321 6.6546410086642e-06
v 7.17867687037562e-06 0.000101794261463271 5.9492398387947e-06
v 6.98115925830746e-06 0.000101980430613359 5.25529396801514e-06
v 6.798388488598e-06 0.000102156541915009 4.61428554648153e-06
v 6.60489841585516e-06 0.000102335676063881 3.9972065661391e-06
v 6.95748398702185e-06 0.000100394104680665 1.14199253109536e-07
v 7.11842292165855e-06 0.000100393400931256 -5.10812591847914e-07
v 7.26405831533004e-06 0.000100388297725215 -1.1438806226059e-06
v 7.38703454327068e-06 0.000100378986145955 -1.77286639923356e-06
v 7.49783807289674e-06 0.000100365258505965 -2.42884001834905e-06
v 7.57461188058278e-06 0.000100348340712075 -3.0575969587005e-06
v 7.62796303535383e-06 0.000100327310245247 -3.68847810856254e-06
v 7.65362109931448e-06 0.000100301724695791 -4.30892289908962e-06
v 7.66175388759606e-06 0.000100267045684399 -5.04413949980609e-06
v 7.63041359050186e-06 0.000100234642234048 -5.65796162504461e-06
v 7.56727902515265e-06 0.000100199111642489 -6.26461071185183e-06
v 7.47141664558626e-06 0.000100162559797615 -6.85162924108042e-06
v 7.33428832186637e-06 0.000100122606748733 -7.45054290567279e-06
v 7.16623961443914e-06 0.000100080683413589 -8.01002913212101e-06
v 6.96321944692929e-06 0.00010003217794802 -8.56408005328277e-06
v 6.39432067553851e-06 0.000102517701575168 3.41133710413323e-06
v 6.73683519257985e-06 9.99799840378921e-05 -9.11368625254671e-06
v 6.58551548107619e-06 0.000102627471724315 2.69169229900601e-06
v 7.09200442687929e-06 9.99380958823971e-05 -9.51601748961887e-06
v 7.46205015226903e-06 9.99021988850354e-05 -9.89719046525467e-06
v 7.84137073661485e-06 9.99528917658879e-05 -1.02479715987022e-05
v 6.76496085802504e-06 0.000102732482960076 1.96504168815079e-06
v 6.93059520835126e-06 0.000102831991706846 1.24557131747305e-06
v 8.22707872869488e-06 0.000100190003277194 -1.05405293660948e-05
v 8.54935929150627e-06 0.000100573543129829 -1.0640098320439e-05
v 8.80630898230105e-06 0.000100990881102463 -1.04924875562269e-05
v 9.00252302725329e-06 0.000101294699102209 -1.0141453869018e-05
v 7.09074324038949e-06 0.000102927849239036 5.0693499188671e-07
v 7.2330845149299e-06 0.000103010454210729 -1.91936092958789e-07
v 7.36603840324118e-06 0.000103080341766887 -8.84439304115633e-07
v 9.12539209415457e-06 0.000101476620725177 -9.59842852640498e-06
v 9.09630955905499e-06 0.000101548303421053 -9.11605662725405e-06
v 7.48611374536069e-06 0.000103130882975026 -1.56043877590515e-06
v 7.5962400083152e-06 0.000103157509001635 -2.32993919452306e-06
v 8.91331949114208e-06 0.000101612223913666 -8.64216579925645e-06
v 8.65886869670468e-06 0.000101697572949285 -8.18240724305149e-06
v 8.36630643137784e-06 0.000101805788605776 -7.69354844372115e-06
v 8.06708314937548e-06 0.00010190948764486 -7.21047668851075e-06
v 7.75555550093663e-06 0.000102004677315299 -6.70147433998763e-06
v 7.70023583095582e-06 0.000103130124625365 -2.96062940089733e-06
v 7.78328866331655e-06 0.000103054053212234 -3.57599870867409e-06
v 7.44004033935612e-06 0.000102098735435214 -6.17074075004013e-06
v 7.67099361663716e-06 0.000102272028870442 -5.70749128726955e-06
v 7.83766170302547e-06 0.000102921945722569 -4.15802444127511e-06
v 7.80305411237097e-06 0.000102497790573354 -5.22912656685978e-06
v 7.84439981416527e-06 0.000102725224313625 -4.72538674701136e-06
v 6.37375066341961e-06 0.000100392134692728 1.00557600675758e-07
v 6.55773969391983e-06 0.000100391681102835 7.27675864391036e-07
v 6.72288519038791e-06 0.000100385503014003 1.36595773371041e-06
v 6.86950880063734e-06 0.000100374644570296 2.01424617404219e-06
v 6.99806319663341e-06 0.000100359021961218 2.67245952618018e-06
v 7.11079149198388e-06 0.000100338933429291 3.34263525822115e-06
v 7.20798305970624e-06 0.000100313825100912 4.02520394281962e-06
v 7.29216348251772e-06 0.00010028347296212 4.72212089377532e-06
v 7.3659464743348e-06 0.000100246377593592 5.43612686114238e-06
v 7.42962490712449e-06 0.000100204062732716 6.17319689307081e-06
v 7.4833272498551e-06 0.000100154255085795 6.92866300481317e-06
v 7.53276227476594e-06 0.000100097117470069 7.70631777005761e-06
v 7.58542067051687e-06 0.000100031444905677 8.51151990664534e-06
v 7.64786437748768e-06 9.99565862285117e-05 9.34700596382907e-06
v 7.72749107217165e-06 9.98717151000292e-05 1.02082175985735e-05
v 7.81931505146023e-06 9.97783235585943e-05 1.10759210265964e-05
v 7.88718539644596e-06 9.96805986162511e-05 1.18953921288426e-05
v 8.37934047486006e-06 9.95604320156064e-05 1.27778413714608e-05
v 9.02785573370872e-06 9.93463346775871e-05 1.40146443672735e-05
v 9.94175827685523e-06 9.86860825270125e-05 1.61572621164342e-05
v 8.95820697768134e-06 9.97056989779364e-05 1.35952910300216e-05
v 8.40475335588458e-06 0.000100201283618957 1.20634556795802e-05
v 8.01867601313072e-06 0.000100546331545494 1.09070565103881e-05
v 7.6985294626286e-06 0.00010083099658357 9.91574171050934e-06
v 7.41507062298111e-06 0.000101083375893024 9.01562741849422e-06
v 7.16476468653747e-06 0.000101308581319452 8.19065935014924e-06
v 6.94273602496583e-06 0.000101515569225462 7.42541592881288e-06
v 6.73816213526746e-06 0.000101710397702653 6.70493511571649e-06
v 6.54358098406304e-06 0.00010189777414945 6.01994276925109e-06
v 6.35554070514228e-06 0.000102080074193081 5.36571937740965e-06
v 6.16877262960929e-06 0.000102260564042664 4.74093707994388e-06
v 5.97700158713594e-06 0.00010244205555845 4.14296281900273e-06
v 5.77037016320991e-06 0.000102626403992232 3.57039297529489e-06
v 6.53847629977544e-06 0.000100393049026602 -5.12437463996504e-07
v 6.68031645999903e-06 0.0001003885510048 -1.12916315877672e-06
v 6.80063285007167e-06 0.000100379836756458 -1.74658120558116e-06
v 6.89818977309551e-06 0.000100367080560832 -2.36316268270736e-06
v 6.97217168614402e-06 0.000100350850629508 -2.97794950983176e-06
v 7.02119819636194e-06 0.000100330977200734 -3.59018800640235e-06
v 7.04507370765914e-06 0.000100307618606508 -4.19891650131117e-06
v 7.04316180395541e-06 0.000100279902907776 -4.80377395669896e-06
v 7.01159706497371e-06 0.000100249803618279 -5.40274091061818e-06
v 6.94907279850619e-06 0.000100215869473359 -5.99202708615589e-06
v 6.85508923203424e-06 0.000100179505162939 -6.56997127691132e-06
v 6.72792503270561e-06 0.000100141186807998 -7.13500084443765e-06
v 6.56670027681024e-06 0.000100101170070825 -7.68632253349934e-06
v 6.37585018341792e-06 0.00010005860884972 -8.22278686179976e-06
v 6.1656559906136e-06 0.000100013074409102 -8.74957830665971e-06
v 5.9606612305713e-06 9.99628369202918e-05 -9.27912682195592e-06
v 5.93895792106311e-06 0.000102740433856468 2.90473777642375e-06
v 6.26524086039574e-06 9.99212660388869e-05 -9.70551858198239e-06
v 6.10584788804603e-06 0.000102851195259517 2.22758276282667e-06
v 6.59359803222184e-06 9.9876716287412e-05 -1.00999759869919e-05
v 6.94054381061246e-06 9.98829432892203e-05 -1.04693129906254e-05
v 7.29676094365943e-06 0.000100073767298968 -1.07736356025478e-05
v 6.26476356701216e-06 0.00010295894489093 1.54621296499629e-06
v 6.41398166986554e-06 0.000103061993724876 8.66066244354197e-07
v 7.60960211219427e-06 0.00010045169988586 -1.08959540072141e-05
v 7.85436637798516e-06 0.000100874061946946 -1.07565730478137e-05
v 8.04835245307996e-06 0.000101191914633079 -1.04057469046434e-05
v 8.19003175779494e-06 0.000101369242144844 -9.94270418668712e-06
v 6.55204207456264e-06 0.000103156689336458 1.92454237011873e-07
v 6.68148426974467e-06 0.00010323785747479 -4.7235907156435e-07
v 6.80122224858267e-06 0.000103299296723505 -1.12909926560377e-06
v 8.23886969749112e-06 0.000101453657517704 -9.44668028309943e-06
v 8.1454626612149e-06 0.000101511533769978 -8.96096739140062e-06
v 6.90874317309118e-06 0.000103332827186411 -1.7800946107032e-06
v 7.00242084312039e-06 0.000103326656695965 -2.41832206710109e-06
v 7.95236304426245e-06 0.0001015889466361 -8.49372232859743e-06
v 7.71326962815868e-06 0.000101694375151955 -8.03354218353828e-06
v 7.45286825271821e-06 0.00010180867297274 -7.56771683934352e-06
v 7.18239467118954e-06 0.000101905300233874 -7.08960207204015e-06
v 6.91160488364476e-06 0.00010197394029064 -6.59251972795e-06
v 6.660471653556e-06 0.000102034736249652 -6.0720450209562e-06
v 7.07848449428856e-06 0.000103268858008106 -3.0360936668919e-06
v 7.12887128002896e-06 0.00010314932792356 -3.62807688855326e-06
v 6.88257035010154e-06 0.000102188509853982 -5.60447229625443e-06
v 7.03562235829337e-06 0.00010243199485474 -5.15386639003106e-06
v 7.14449583723126e-06 0.000102961006917643 -4.18389972765191e-06
v 7.11635820760241e-06 0.000102710194677872 -4.69207011190482e-06
v 5.88195911489031e-06 0.000100394011783653 -2.84890243772199e-07
v 5.89973001571737e-06 0.000100393256694514 4.67732610850243e-07
v 6.07847927109354e-06 0.000100388848930283 1.09713246681277e-06
v 6.23647622887847e-06 0.000100379738819172 1.7431494685989e-06
v 6.37432034120723e-06 0.000100366092201238 2.39379132596624e-06
v 6.49619275371007e-06 0.000100347167715706 3.08303645545212e-06
v 6.59967224209463e-06 0.000100324371867166 3.7546282128102e-06
v 6.68841580773561e-06 0.000100296184475778 4.44418301252306e-06
v 6.76334625789094e-06 0.000100262024090306 5.14175169062809e-06
v 6.83989723038369e-06 0.000100215850459334 5.9704201407102e-06
v 6.89024609134647e-06 0.000100170322396553 6.69677932152936e-06
v 6.93405675398145e-06 0.000100117061864739 7.44599287538775e-06
v 6.97517473754532e-06 0.000100057053871608 8.20794011946675e-06
v 7.02254325360943e-06 9.99872535825535e-05 9.01512109984425e-06
v 7.07186908223009e-06 9.99121968508422e-05 9.80979441909018e-06
v 7.12958827486924e-06 9.98294660581468e-05 1.06148381394185e-05
v 7.19714584762173e-06 9.97396511146146e-05 1.14132429806556e-05
v 7.50269638343711e-06 9.96231867722993e-05 1.23261780877752e-05
v 8.00434275791128e-06 9.94979158619724e-05 1.31986770631049e-05
v 8.61990226061209e-06 9.93970174199004e-05 1.40795233885373e-05
v 8.62410159210807e-06 9.96393945722308e-05 1.39140295715914e-05
v 8.14478728712464e-06 0.000100045674416817 1.27620594618539e-05
v 7.70112221920188e-06 0.000100400787922748 1.16394535661885e-05
v 7.33267548771978e-06 0.000100702366183292 1.06392445215098e-05
v 7.02536499514301e-06 0.000100965535615123 9.73909361699285e-06
v 6.71765524727206e-06 0.000101231726196566 8.80714827065177e-06
v 6.47124828785364e-06 0.000101448289459426 8.0352863834387e-06
v 6.24681577906204e-06 0.000101653306438878 7.30230364978368e-06
v 6.04022407669813e-06 0.000101847832539217 6.61048351275663e-06
v 5.83770704080272e-06 0.000102043628207899 5.92244000679765e-06
v 5.64581274939673e-06 0.00010222963859964 5.28576583663832e-06
v 5.45436655212268e-06 0.000102417575868323 4.66515929703612e-06
v 5.26159985311685e-06 0.000102606797215451 4.06317858775589e-06
v 5.24174101811798e-06 0.000102797616300828 3.31683619080054e-06
v 6.03235572883182e-06 0.00010039096524993 -8.94913242869467e-07
v 6.15883317740428e-06 0.000100383660856849 -1.51148405328806e-06
v 6.26119315224125e-06 0.000100372437367054 -2.12202579151082e-06
v 6.3399655623887e-06 0.000100356963188417 -2.75799962120805e-06
v 6.3923225601443e-06 0.000100338759783428 -3.36294626542754e-06
v 6.41967536830344e-06 0.000100316697027955 -3.97067907715266e-06
v 6.42208927970265e-06 0.000100290444681592 -4.56985543905089e-06
v 6.40086563506647e-06 0.000100255912182 -5.27446528544827e-06
v 6.33498957456147e-06 0.000100224658323816 -5.8513909216095e-06
v 6.23978631937227e-06 0.000100189344504294 -6.42394725669129e-06
v 6.11284768057612e-06 0.000100151877512054 -6.97962709668078e-06
v 5.95456752793313e-06 0.000100110784806683 -7.54781754065185e-06
v 5.76336346413054e-06 0.000100070055679914 -8.07450385677788e-06
v 5.39080051802246e-06 9.99209965585718e-05 -9.72894500676306e-06
v 5.5526035736267e-06 0.000100026714422774 -8.59531365064511e-06
v 5.34028471439956e-06 9.99809472504153e-05 -9.10686268617644e-06
v 5.40425599661437e-06 0.000102922950233924 2.65696820385063e-06
v 5.67746549595663e-06 9.98724656194369e-05 -1.01542213919349e-05
v 5.56419348996417e-06 0.000103044845306035 1.99462434664238e-06
v 5.99204156075711e-06 9.98309905717565e-05 -1.05568333161943e-05
v 6.32999929589741e-06 9.99225653311476e-05 -1.0910511796135e-05
v 6.65822661056768e-06 0.000100261365264258 -1.11235452394228e-05
v 5.71623041568324e-06 0.000103161308480284 1.3407258169606e-06
v 5.85736564874806e-06 0.00010327725913299 6.64160907747266e-07
v 6.90990156127391e-06 0.000100688123101387 -1.10481501988455e-05
v 7.10398032493769e-06 0.000101039101364033 -1.0729952540613e-05
v 7.26393219652569e-06 0.000101243432630382 -1.0292614231192e-05
v 7.35639848560643e-06 0.0001013552880542 -9.71315870044735e-06
v 5.98833634190562e-06 0.000103374938193295 1.93311504185163e-08
v 6.11048937140832e-06 0.000103454270039374 -6.23994972977032e-07
v 6.22274167549503e-06 0.000103504109081329 -1.25505153335473e-06
v 7.33354216935699e-06 0.00010140875683101 -9.22258667498087e-06
v 7.20375443790828e-06 0.000101478201280829 -8.74040969406749e-06
v 6.31183641281745e-06 0.000103520543022493 -1.99646218969176e-06
v 6.37663418787503e-06 0.000103473040404951 -2.61576049671725e-06
v 7.01153445358817e-06 0.00010158449972699 -8.2758118741984e-06
v 6.7847271417885e-06 0.000101723549479556 -7.79075145185073e-06
v 6.54158265674429e-06 0.000101842118741627 -7.3187118028516e-06
v 6.29415665655638e-06 0.000101917542774388 -6.82009209057616e-06
v 6.05647617793175e-06 0.000101947722714076 -6.30234191812118e-06
v 6.06341082597326e-06 0.000102020401084919 -5.65529711271667e-06
v 6.41904812365902e-06 0.000103357852398828 -3.21579882939844e-06
v 6.43283775340622e-06 0.000103168433985734 -3.77453728227245e-06
v 6.23310584557392e-06 0.000102238168643043 -5.18257445334767e-06
v 6.33753230544051e-06 0.000102562505010886 -4.75377762519118e-06
v 6.40820610806798e-06 0.000102889196888931 -4.30514190740037e-06
v 5.37973586447192e-06 0.000100392834274324 -6.6824540083796e-07
v 5.41713898165778e-06 0.000100394813827438 7.65972944752659e-08
v 5.4228948051474e-06 0.000100391541186853 8.27842592025517e-07
v 5.59067079444417e-06 0.000100384313593531 1.46190593450386e-06
v 5.74175382088546e-06 0.000100372600235659 2.10490466718325e-06
v 5.86943091869638e-06 0.000100355839966432 2.78135542179336e-06
v 5.98213425019133e-06 0.000100334738422829 3.4666187605328e-06
v 6.07257079606158e-06 0.000100309409476172 4.13963169956705e-06
v 6.15278512492973e-06 0.000100278212872824 4.82211401890258e-06
v 6.22593314219597e-06 0.000100235348527998 5.62790575630017e-06
v 6.28385616742577e-06 0.000100186637584842 6.44460918424409e-06
v 6.31654465572364e-06 0.000100138268944572 7.16119255490111e-06
v 6.34728121893551e-06 0.000100083159914995 7.88820257071623e-06
v 6.37107905641775e-06 0.000100020036170361 8.64625841898332e-06
v 6.39733274130243e-06 9.99511323229736e-05 9.40845818707966e-06
v 6.4186445363446e-06 9.98787541870274e-05 1.01466671871062e-05
v 6.45786402070776e-06 9.98008664354706e-05 1.08785892745314e-05
v 6.66039489530857e-06 9.970525063017e-05 1.16850821374837e-05
v 6.91686472710465e-06 9.96097462757796e-05 1.24423403037904e-05
v 7.29530207236722e-06 9.95912131636055e-05 1.30666686525045e-05
v 7.61256267166163e-06 9.97766967384556e-05 1.33451852416468e-05
v 7.46079225975618e-06 0.00010009888013287 1.28157941012323e-05
v 7.17304603087214e-06 0.000100364007141482 1.20318499963381e-05
v 6.85972665095475e-06 0.000100625268333821 1.11803333658451e-05
v 6.56513167884629e-06 0.000100877240998947 1.03325622492695e-05
v 6.2560364693017e-06 0.000101141829073481 9.42847160835894e-06
v 5.9752159708436e-06 0.000101389507676523 8.56187627642707e-06
v 5.7365697146731e-06 0.000101596676198348 7.83652304194699e-06
v 5.52062311440596e-06 0.000101795837319244 7.14101517068823e-06
v 5.30895938332395e-06 0.0001019955091965 6.45308636454543e-06
v 5.11119283035496e-06 0.000102191498587665 5.78646818258476e-06
v 4.91773444624649e-06 0.000102381923396332 5.16054638046157e-06
v 4.69834786272058e-06 0.000102972263591529 3.07509194579982e-06
v 4.73423366990117e-06 0.000102574584862052 4.54367698025063e-06
v 4.70679675606992e-06 0.000102775833721028 3.80720245646224e-06
v 5.51050717932584e-06 0.00010038699895935 -1.27727354195082e-06
v 5.6214060298968e-06 0.000100377200385107 -1.88454446293151e-06
v 5.7014528283781e-06 0.000100363206166821 -2.51267212916471e-06
v 5.76130800341905e-06 0.000100345968841046 -3.13744242954808e-06
v 5.78941861259131e-06 0.000100325779080962 -3.73725219023222e-06
v 5.79840995588323e-06 0.000100301157088626 -4.33299016815662e-06
v 5.77214219619104e-06 0.000100267898788677 -5.02739347046332e-06
v 5.72228934971304e-06 0.000100231997100085 -5.71386691890129e-06
v 5.62219021225978e-06 0.000100199118496945 -6.27673056580596e-06
v 5.49829677534088e-06 0.000100162679977629 -6.82869455829044e-06
v 5.33595641343916e-06 0.000100122646624411 -7.38705712183119e-06
v 5.15075894019763e-06 0.000100081048222115 -7.93385602472886e-06
v 4.93342473912657e-06 0.000100039610040242 -8.44429706970662e-06
v 4.77886761097222e-06 9.98756058345107e-05 -1.01625957484531e-05
v 4.71851742350265e-06 9.99386670438502e-05 -9.56203277689749e-06
v 4.71345772005933e-06 9.99957027226449e-05 -8.94922727924224e-06
v 4.85226122191931e-06 0.000103111724920712 2.42782501627117e-06
v 5.05089619163373e-06 9.98221106728023e-05 -1.0590941094208e-05
v 5.0084112520994e-06 0.00010324593302028 1.78786439029994e-06
v 5.35631840218774e-06 9.98207125276795e-05 -1.09880967173068e-05
v 5.68111238767117e-06 0.00010006022387519 -1.12970921412769e-05
v 5.96384572080312e-06 0.000100486768144475 -1.13161192541946e-05
v 5.15068662711871e-06 0.000103382130626165 1.13073371370246e-06
v 5.28818372636603e-06 0.00010350473752819 4.79725265818236e-07
v 6.16232449492883e-06 0.000100862950035454 -1.10472140546424e-05
v 6.33182190342578e-06 0.000101099111177825 -1.06285935089481e-05
v 6.43446543380978e-06 0.000101231187032012 -1.00595444447816e-05
v 6.49543386195231e-06 0.000101296553115329 -9.47865603432237e-06
v 5.41028223077363e-06 0.000103605137798333 -1.46445741564859e-07
v 5.52772833825553e-06 0.000103674605521694 -7.68545319958658e-07
v 5.61561673549736e-06 0.0001037152028637 -1.49869664558847e-06
v 6.42138602548482e-06 0.000101354201511795 -8.99067457347618e-06
v 6.28272930457557e-06 0.000101450444789418 -8.51486501669728e-06
v 5.68719103084908e-06 0.000103676432691334 -2.21821085611972e-06
v 5.71977732483359e-06 0.000103569039739011 -2.81859032128578e-06
v 6.0903999441491e-06 0.000101603999563278 -8.03340944368678e-06
v 5.88113535071566e-06 0.000101768137578652 -7.54692861436066e-06
v 5.6539350771453e-06 0.00010187722693344 -7.05869424951867e-06
v 5.43642561856884e-06 0.000101916928124852 -6.53971427876991e-06
v 5.41553544803106e-06 0.000101909349425009 -5.88423259480996e-06
v 5.46338503828544e-06 0.000101985755334169 -5.23089552921914e-06
v 5.7329976084398e-06 0.000103382068064653 -3.3864260760185e-06
v 5.70768065619857e-06 0.000103102222902599 -3.92347040065345e-06
v 5.54240588774283e-06 0.00010233294980809 -4.78535802058917e-06
v 5.65368341395502e-06 0.000102737999041859 -4.39278305812999e-06
v 4.86509639058804e-06 0.000100389780158741 -1.04702433116884e-06
v 4.91476548455874e-06 0.000100394531283719 -3.12731367952539e-07
v 4.93951562187013e-06 0.000100394048874737 4.3186029883447e-07
v 4.94011356032776e-06 0.000100388201440602 1.17747523742112e-06
v 5.09959726081445e-06 0.000100378460763316 1.81122369693771e-06
v 5.22688679612602e-06 0.000100363999633917 2.47282506593056e-06
v 5.34456854254133e-06 0.000100345187587159 3.14622065002167e-06
v 5.45364542673666e-06 0.000100322116410254 3.82041302188956e-06
v 5.53433149797666e-06 0.000100294032310231 4.48731662110992e-06
v 5.59602196231298e-06 0.000100255162357786 5.27004979437207e-06
v 5.64952682860697e-06 0.000100210077083076 6.0648703953171e-06
v 5.6952735610527e-06 0.000100159342489355 6.85838952273881e-06
v 5.70986123828896e-06 0.000100109466912893 7.55299989882712e-06
v 5.70497560661938e-06 0.000100052680996012 8.26507155787827e-06
v 5.70272924947493e-06 9.99908243841148e-05 8.97981035173542e-06
v 5.70745428095903e-06 9.99254425579224e-05 9.68068300123047e-06
v 5.70618513679771e-06 9.98582879370956e-05 1.03493398773729e-05
v 5.84168592106042e-06 9.9777751204863e-05 1.10789517317308e-05
v 5.99778949685476e-06 9.96924328989484e-05 1.17710282991592e-05
v 6.17049095215146e-06 9.96570946861004e-05 1.2395173510385e-05
v 6.47178035118806e-06 9.98155345749652e-05 1.27996010468541e-05
v 6.55300054825815e-06 0.00010019500268097 1.26573313860783e-05
v 6.4006304818693e-06 0.000100434429949241 1.21061540895218e-05
v 6.2021670260531e-06 0.000100636926610049 1.14456771970582e-05
v 5.97567170125358e-06 0.000100844020365613 1.07380676996098e-05
v 5.70126280388848e-06 0.000101082660923411 9.92051839820525e-06
v 5.43903730928124e-06 0.000101320123565577 9.09478150698167e-06
v 5.19865652690653e-06 0.000101549045282975 8.28783812394851e-06
v 4.97769867135176e-06 0.000101745724106002 7.60554892595594e-06
v 4.75578624504532e-06 0.000101944196328547 6.93094925995544e-06
v 4.5532152969656e-06 0.000102141780859558 6.26639273612792e-06
v 4.37136629950635e-06 0.000102337297122886 5.61907926814409e-06
v 4.18937146105259e-06 0.000102531230215055 5.00125829114577e-06
v 4.14253252563811e-06 0.000103154291931527 2.84049950345028e-06
v 4.14155717493937e-06 0.000102947541018646 3.55275521753097e-06
v 4.15652295266094e-06 0.000102739121672227 4.27779609360693e-06
v 4.97954534351776e-06 0.000100381420759951 -1.65153395112086e-06
v 5.05503229750063e-06 0.000100369002391484 -2.27193321951863e-06
v 5.11634133877405e-06 0.000100353139382045 -2.89285876971063e-06
v 5.16378294099697e-06 0.000100334157008832 -3.50337919095859e-06
v 5.1734887097215e-06 0.000100311384562209 -4.09538941062557e-06
v 5.13685480525592e-06 0.00010028035366683 -4.77939335662991e-06
v 5.08437917416864e-06 0.000100245386317116 -5.4626722088229e-06
v 5.0131405446773e-06 0.000100207607258301 -6.13011891199984e-06
v 4.8856189872346e-06 0.000100173140207367 -6.67838529927095e-06
v 4.71438321535037e-06 0.000100134663911729 -7.22661659161636e-06
v 4.52532179834895e-06 0.000100093842059474 -7.76919878329051e-06
v 4.32168558854744e-06 0.000100051852138688 -8.29570851228248e-06
v 4.08845141015663e-06 0.000100009738787411 -8.7915282317552e-06
v 4.13219563615315e-06 9.98268613090014e-05 -1.05799567544306e-05
v 4.06837288669208e-06 9.98952078408195e-05 -9.99742272901555e-06
v 4.05543274749127e-06 9.99548638542418e-05 -9.39483616503504e-06
v 4.29503025312043e-06 0.000103308807451455 2.21135115975545e-06
v 4.39485408960544e-06 9.97803372083644e-05 -1.10060489555993e-05
v 4.43194044829419e-06 0.000103469008550748 1.57181103871033e-06
v 4.68226649552929e-06 9.98952922401589e-05 -1.13992338922226e-05
v 4.9841499996446e-06 0.000100267838752739 -1.1544440806555e-05
v 5.22480656359304e-06 0.000100669536135745 -1.13463657140637e-05
v 4.57076752795444e-06 0.000103619300991142 9.3314814425136e-07
v 4.71057467682478e-06 0.000103745271358385 3.04500266173136e-07
v 5.39991972999023e-06 0.000100928000968092 -1.09525951470582e-05
v 5.50543776299326e-06 0.000101096409505538 -1.03998217765519e-05
v 5.59002069595151e-06 0.000101161137657339 -9.81428407707763e-06
v 5.62051554808495e-06 0.000101232078801158 -9.23997246163387e-06
v 4.82867301104343e-06 0.000103840216753668 -3.07595711917114e-07
v 4.91151291847286e-06 0.000103908945500944 -1.02413618028922e-06
v 4.9801467689886e-06 0.000103893919974235 -1.74363229942904e-06
v 5.52304617904181e-06 0.000101302670805073 -8.7546261692139e-06
v 5.37267975370124e-06 0.000101450004057889 -8.27122146096091e-06
v 5.03638491734147e-06 0.000103779625299016 -2.43863255128268e-06
v 5.0443829496838e-06 0.000103599493802693 -3.01155056916649e-06
v 5.18785789335226e-06 0.00010165789001053 -7.79500650346887e-06
v 5.00217507764455e-06 0.000101827081146922 -7.30358779614666e-06
v 4.79984083467222e-06 0.000101911759223495 -6.79811289696358e-06
v 4.77602446098398e-06 0.000101915287036741 -6.16156810392873e-06
v 4.74927464050809e-06 0.000101868685307782 -5.51408086267547e-06
v 4.72495306631908e-06 0.000102132516152136 -4.76116676028919e-06
v 5.0126300799798e-06 0.00010333252103181 -3.55273955124735e-06
v 4.96285469499547e-06 0.000102979560081929 -4.03496135950628e-06
v 4.88841084768058e-06 0.000102559881699027 -4.43562430124765e-06
v 4.33740041715531e-06 0.000100385053056513 -1.42076121024758e-06
v 4.40350746868022e-06 0.000100392487664154 -6.94675809327257e-07
v 4.44361267349932e-06 0.00010039481905636 3.76282432816435e-08
v 4.45819174061147e-06 0.000100391835340636 7.7467151741709e-07
v 4.44870574151131e-06 0.000100383566356467 1.51494939944855e-06
v 4.57859076120166e-06 0.000100371455090207 2.16474823459055e-06
v 4.69762356792305e-06 0.000100355232972728 2.81878099568852e-06
v 4.80725277974429e-06 0.000100334695257682 3.47774281646055e-06
v 4.90890760320529e-06 0.000100308866176117 4.14190020706137e-06
v 4.96485994012544e-06 0.000100273682717792 4.90614887166452e-06
v 5.00954908669147e-06 0.00010023322759581 5.6729956007601e-06
v 5.04378579449854e-06 0.000100186588188473 6.44098444052927e-06
v 5.06908703303854e-06 0.000100134799930895 7.20750777850094e-06
v 5.04160325939541e-06 0.000100084176481669 7.88251750507575e-06
v 5.01144812930451e-06 0.000100029054519568 8.55038408588414e-06
v 4.98230424341826e-06 9.99706949418093e-05 9.20603615456278e-06
v 4.96167555169992e-06 9.99097509171671e-05 9.84528661672235e-06
v 5.05463771643839e-06 9.98389911562205e-05 1.05308135207237e-05
v 5.15203838956943e-06 9.97626597840822e-05 1.11843082273794e-05
v 5.34227799545e-06 9.97994075540277e-05 1.23272399377586e-05
v 5.24996917187739e-06 9.96928097716698e-05 1.1794562878651e-05
v 5.53183171084012e-06 0.000100154794671511 1.24851091186829e-05
v 5.51631316911635e-06 0.000100490592732477 1.21193317117118e-05
v 5.40303063199382e-06 0.000100688811340711 1.15785008903984e-05
v 5.26135558618232e-06 0.000100862279852276 1.09746442689592e-05
v 5.04349612295852e-06 0.000101065467450396 1.02582075624831e-05
v 4.82389675681924e-06 0.000101275944694299 9.51112894707143e-06
v 4.60703391294414e-06 0.000101490343217125 8.75189659418074e-06
v 4.39951270701008e-06 0.00010170433125588 7.99378761884832e-06
v 4.17799988424421e-06 0.000101895416153697 7.34032985547176e-06
v 3.97405416967847e-06 0.000102087631467109 6.69596232812074e-06
v 3.78910711667045e-06 0.000102281401567044 6.0599110957061e-06
v 3.62520334248732e-06 0.000102478151001945 5.42936667132895e-06
v 3.59502999911229e-06 0.000102690091171241 4.71794238804301e-06
v 3.57762778208552e-06 0.000103346396103732 2.60964080879493e-06
v 3.57384958247905e-06 0.000103122613720376 3.30366235101908e-06
v 3.5786414969911e-06 0.000102904596404263 4.00805573064704e-06
v 4.41171037929769e-06 0.000100374288729132 -2.03948759094247e-06
v 4.47057174927985e-06 0.000100360085398285 -2.65097302731803e-06
v 4.51634672612832e-06 0.000100342508228687 -3.25625536538182e-06
v 4.54844877793834e-06 0.000100320775414752 -3.85634919840422e-06
v 4.50742384200607e-06 0.000100291728351223 -4.53495658696486e-06
v 4.45045483261377e-06 0.000100259157725188 -5.20726050009602e-06
v 4.37367442478686e-06 0.000100222256318136 -5.87141389841599e-06
v 4.27577626251743e-06 0.000100182449020724 -6.52587008517654e-06
v 4.10071725689411e-06 0.000100146199608747 -7.07154961579968e-06
v 3.90466540772987e-06 0.000100107031616436 -7.60350260846835e-06
v 3.69213330878882e-06 0.000100066075911559 -8.12268686237722e-06
v 3.46800474424054e-06 0.000100023626734954 -8.63028435661764e-06
v 3.40813287861505e-06 9.99703470328779e-05 -9.22640965209514e-06
v 3.45033340731856e-06 9.97786793747365e-05 -1.09787733452886e-05
v 3.39451607712001e-06 9.9850159521979e-05 -1.04084649599528e-05
v 3.38115771640747e-06 9.99136332416085e-05 -9.82156759846293e-06
v 3.71148644390296e-06 0.000103529639749812 1.98362199787434e-06
v 3.68959708509808e-06 9.9789711769632e-05 -1.14189792232042e-05
v 3.84967476097453e-06 0.00010370911755754 1.36414203270996e-06
v 3.97929676852706e-06 0.000100066707389635 -1.16997129272505e-05
v 4.25176586824242e-06 0.000100465808353694 -1.16212197977742e-05
v 4.458838910066e-06 0.00010075904020636 -1.12651261150021e-05
v 3.98878485941955e-06 0.00010387141352867 7.48598441759171e-07
v 4.12672367014447e-06 0.000103997917962845 1.33312785862428e-07
v 4.5741411490506e-06 0.0001009547197888 -1.07321925926313e-05
v 4.68341425928985e-06 0.000101065634288412 -1.01578275617843e-05
v 4.73885904629916e-06 0.00010115225488172 -9.58598741224438e-06
v 4.73795657770088e-06 0.000101166741823539 -9.00564642243803e-06
v 4.21101371146007e-06 0.000104099732683706 -5.74291468050734e-07
v 4.27811666156255e-06 0.000104109965950186 -1.28434688708211e-06
v 4.32748300189906e-06 0.000104016797677497 -1.9833270154078e-06
v 4.61648827183923e-06 0.0001013194310721 -8.51381543829872e-06
v 4.47153917003713e-06 0.000101540000067018 -8.04495738688181e-06
v 4.3637915402654e-06 0.000103817567304488 -2.65139520766827e-06
v 4.32963031687154e-06 0.000103563174932215 -3.20033538818927e-06
v 4.31035593048875e-06 0.000101751158754615 -7.57038102370523e-06
v 4.14693039139723e-06 0.000101894889880069 -7.06172666582907e-06
v 4.13623744102801e-06 0.000101965892869036 -6.43661937542283e-06
v 4.12537293572463e-06 0.000101983161812358 -5.78957853756957e-06
v 4.13267039584258e-06 0.00010210174374521 -5.13541597517184e-06
v 4.10050224863218e-06 0.000102456904471877 -4.56586130617982e-06
v 4.27952806268246e-06 0.000103237329112009 -3.7009876593168e-06
v 4.20857146438215e-06 0.000102856352748395 -4.14902387954379e-06
v 3.79307823190116e-06 0.000100379287063667 -1.78948002638995e-06
v 3.85147641354568e-06 0.000100389088624099 -1.08459299598705e-06
v 3.90968346913031e-06 0.000100394110023312 -3.57357095058788e-07
v 3.93878254965066e-06 0.00010039398609632 3.8123809266999e-07
v 3.94060670489115e-06 0.000100388644190794 1.11686305408269e-06
v 3.946116866777e-06 0.000100378271685957 1.83858118926205e-06
v 4.06633319713557e-06 0.000100364314381836 2.48376025760967e-06
v 4.17654952276205e-06 0.000100346121524488 3.13729088450863e-06
v 4.27724415081996e-06 0.000100323057035941 3.78898446358602e-06
v 4.29591410842215e-06 0.000100291969924848 4.51945355676579e-06
v 4.33458428373261e-06 0.000100255203874852 5.26974521316522e-06
v 4.35945079236498e-06 0.000100212466618218 6.02660201318499e-06
v 4.37109190573326e-06 0.000100164789140804 6.77281059556204e-06
v 4.40532532604824e-06 0.00010011404396242 7.49318231731338e-06
v 4.35158221644356e-06 0.00010006443874196 8.13210629516517e-06
v 4.29231612785249e-06 0.000100011129525491 8.76099832778864e-06
v 4.23500068338528e-06 9.9956206493624e-05 9.36699818388684e-06
v 4.26831543768524e-06 9.98933147467211e-05 1.001312629266e-05
v 4.32701195297729e-06 9.98249102954186e-05 1.06483625210235e-05
v 4.47226663735564e-06 0.000100033831235447 1.2218619660027e-05
v 4.37743322956438e-06 9.97496819518702e-05 1.12578653102333e-05
v 4.40786302882538e-06 9.97345209586895e-05 1.18289391961002e-05
v 4.57435355283974e-06 0.000100454443872522 1.2121167326691e-05
v 4.55030715231745e-06 0.000100724151860303 1.16753249790706e-05
v 4.47231044490001e-06 0.000100896898840823 1.11390051481116e-05
v 4.27395926586545e-06 0.000101074992797217 1.05087285835881e-05
v 4.10034699692078e-06 0.000101259573513578 9.82453199272087e-06
v 3.91878348101452e-06 0.000101454068088819 9.11227142586897e-06
v 3.73445212078171e-06 0.000101653104716657 8.39551680255182e-06
v 3.58963019048969e-06 0.000101849961136822 7.68843466918978e-06
v 3.38996791001428e-06 0.000102033337850097 7.06531877634699e-06
v 3.2051202769625e-06 0.000102222980520418 6.44086734440537e-06
v 3.00867596948045e-06 0.000103549984219586 2.38087120977307e-06
v 3.0407330743572e-06 0.000102416572875752 5.82359794957672e-06
v 2.9899193901581e-06 0.000102628307803485 5.1403460812142e-06
v 2.977560373662e-06 0.000102847840701862 4.44150932716999e-06
v 2.97564651226584e-06 0.000103310509448602 3.04965320588596e-06
v 2.97351270139577e-06 0.000103075295735226 3.74006487514294e-06
v 3.84877728881303e-06 0.000100366472589095 -2.40310740851569e-06
v 3.89184028315762e-06 0.000100350139409298 -3.01509494731932e-06
v 3.92364410517151e-06 0.000100329846691976 -3.61645151712087e-06
v 3.84789855611288e-06 0.000100303133227573 -4.27610166264299e-06
v 3.78889469101995e-06 0.000100272023597357 -4.95038116153143e-06
v 3.70924700098047e-06 0.000100236516378678 -5.62316716641561e-06
v 3.60507419993958e-06 0.000100197659215593 -6.27756107819348e-06
v 3.5132869270386e-06 0.00010015728400821 -6.90471601839804e-06
v 3.31170654298325e-06 0.000100119959962102 -7.43562950168396e-06
v 3.09073099343897e-06 0.000100079609612094 -7.95801185659924e-06
v 2.85554299886836e-06 0.000100038053252389 -8.4628071692193e-06
v 2.7457340934021e-06 9.99868796980631e-05 -9.04398626093834e-06
v 2.68792052577023e-06 9.99313584697462e-05 -9.63865315158491e-06
v 2.73609651466344e-06 9.97459191018543e-05 -1.13625582807336e-05
v 2.66525183679133e-06 9.98007752925219e-05 -1.08120945799019e-05
v 2.65979800511909e-06 9.98707816083856e-05 -1.02330095284931e-05
v 3.14642005972465e-06 0.000103758978955259 1.7714965434978e-06
v 2.98626757578338e-06 9.99046386562068e-05 -1.17510307379658e-05
v 3.28662011644525e-06 0.000103965547091953 1.16327501654698e-06
v 3.26996014033039e-06 0.00010028979331695 -1.18361199257918e-05
v 3.51702716927787e-06 0.000100610924336959 -1.15588436482242e-05
v 3.59715872523972e-06 0.000100876643339282 -1.10680503172696e-05
v 3.42524340724996e-06 0.000104139634017339 5.58772397285696e-07
v 3.48126941110948e-06 0.000104296226579917 -1.21440839450941e-07
v 3.71006404641957e-06 0.000100996825936258 -1.04909948256428e-05
v 3.81454798960746e-06 0.000101126284850561 -9.9284933894282e-06
v 3.85077661412833e-06 0.000101195067856182 -9.35064894504217e-06
v 3.88268993344385e-06 0.000101289027006776 -8.78668535224561e-06
v 3.5494322836369e-06 0.000104337965865537 -8.32132552513967e-07
v 3.59582836909637e-06 0.000104260886432038 -1.54544996969133e-06
v 3.62516723308671e-06 0.000104071524500661 -2.22718950293877e-06
v 3.76094785318662e-06 0.000101468129485951 -8.30583378397451e-06
v 3.62167653872637e-06 0.000101676321910506 -7.82650438922229e-06
v 3.67684247530787e-06 0.000103791483735725 -2.84905847945703e-06
v 3.62705987171794e-06 0.000103481063628582 -3.36886617465753e-06
v 3.47770761389846e-06 0.000101851343195034 -7.33026312595854e-06
v 3.45623682310945e-06 0.000101978646992401 -6.73306154620263e-06
v 3.46549224097826e-06 0.000102054140363795 -6.09875630659078e-06
v 3.47406033525084e-06 0.000102160732821168 -5.45232236805976e-06
v 3.46443331347216e-06 0.000102397793564601 -4.84883929409519e-06
v 3.4659893463205e-06 0.000102759572776558 -4.30961218989282e-06
v 3.55915243969706e-06 0.000103124954856225 -3.85315874583927e-06
v 3.23084388359729e-06 0.000100372313022431 -2.15214387812108e-06
v 3.30791880200951e-06 0.000100384692009067 -1.45722285593689e-06
v 3.36466721203952e-06 0.000100392587952817 -7.50886446363969e-07
v 3.40846331557247e-06 0.000100395256639052 -1.70451696593124e-08
v 3.42575789384525e-06 0.000100392647584917 7.19920170662877e-07
v 3.43441273165012e-06 0.000100384879761627 1.43502475720796e-06
v 3.42910812668889e-06 0.000100372321243347 2.14665492511775e-06
v 3.53636265192061e-06 0.000100356480250628 2.78861027303612e-06
v 3.64019064706557e-06 0.000100335839800545 3.43190606707456e-06
v 3.65207101664918e-06 0.0001003082171136 4.14698684873505e-06
v 3.65760604467641e-06 0.000100276189393182 4.86038970263155e-06
v 3.6721435824531e-06 0.000100237441709932 5.59840620821518e-06
v 3.67769694184296e-06 0.000100193893222742 6.33195772896514e-06
v 3.69376555742641e-06 0.000100147162332641 7.03126686881797e-06
v 3.70419203912041e-06 0.000100096749117287 7.72081911189866e-06
v 3.61572984131814e-06 0.000100048746182082 8.32469958575934e-06
v 3.52896281968308e-06 9.99981558412919e-05 8.91082693621824e-06
v 3.53200561810994e-06 9.99401375393174e-05 9.53982930019789e-06
v 3.53325323868807e-06 9.98793002640583e-05 1.01485926374182e-05
v 3.56201258236219e-06 0.000100311989958457 1.20264245027337e-05
v 3.54884655490284e-06 9.98097096766772e-05 1.07526815002849e-05
v 3.55311032363882e-06 9.98638271513515e-05 1.18475159037991e-05
v 3.54432688911462e-06 9.97444316419694e-05 1.13325593665566e-05
v 3.62861128864202e-06 0.000100695924660317 1.1755803736461e-05
v 3.62853937314788e-06 0.000100918107191069 1.1280181682934e-05
v 3.4779972529312e-06 0.000101094317414666 1.06943138344599e-05
v 3.31868516870339e-06 0.000101256611585984 1.00771029859414e-05
v 3.17254782090968e-06 0.000101429260376369 9.41048879209725e-06
v 3.02161321936265e-06 0.000101610359974657 8.72844982828844e-06
v 2.89425721475465e-06 0.000101793068295141 8.05865697391463e-06
v 2.77645140269662e-06 0.000101982627929883 7.38250419096676e-06
v 2.59261517879338e-06 0.000102161652228279 6.78230347560764e-06
v 2.43270925317058e-06 0.000102349225242361 6.18026032181471e-06
v 2.43853836004851e-06 0.000103767926391464 2.15549623875794e-06
v 2.39973983311907e-06 0.000103498284318824 2.80717964108673e-06
v 2.38704415947495e-06 0.000102558633884101 5.51518816021304e-06
v 2.35905720017056e-06 0.000102775994928493 4.84621491270626e-06
v 2.35858039531987e-06 0.00010300711022644 4.15727753448725e-06
v 2.36777015688665e-06 0.000103248982569279 3.47020849419219e-06
v 3.26627432546103e-06 0.000100357263881291 -2.76602583154531e-06
v 3.29943788264847e-06 0.000100338123266958 -3.37318878982863e-06
v 3.22046747105199e-06 0.000100313247115974 -4.03391321351675e-06
v 3.13030424736324e-06 0.000100284877211653 -4.68704109813317e-06
v 3.04532381104737e-06 0.000100250949411435 -5.36031384119929e-06
v 2.94274829050216e-06 0.000100213551899827 -6.02201442065236e-06
v 2.84392104454583e-06 0.000100173786428317 -6.64887115700434e-06
v 2.72499679510382e-06 0.000100131727315962 -7.26453297419202e-06
v 2.49349739041381e-06 0.000100093530584354 -7.78328783096787e-06
v 2.25018098345991e-06 0.000100052759978501 -8.28924086393657e-06
v 2.12136206042643e-06 0.000100002836387717 -8.86739342402844e-06
v 2.00981098776461e-06 9.99499975675058e-05 -9.4447993010607e-06
v 1.94371889870584e-06 9.98917790303171e-05 -1.00382374037878e-05
v 2.00165500799965e-06 9.98034353565138e-05 -1.17163833067384e-05
v 1.9295245763085e-06 9.97563658498943e-05 -1.11813681242283e-05
v 1.90904845897745e-06 9.98263741170332e-05 -1.0623903339131e-05
v 2.57765699814956e-06 0.000104014341437934 1.56153318953883e-06
v 2.27236949500976e-06 0.000100125303666413 -1.19679864867213e-05
v 2.72457995232347e-06 0.000104250744625858 9.70226425961691e-07
v 2.54882590741651e-06 0.000100527792519191 -1.18435231823813e-05
v 2.6685966450525e-06 0.000100850257163621 -1.13997180435394e-05
v 2.75709597948566e-06 0.000101012323077094 -1.0859168073849e-05
v 2.78432902649369e-06 0.000104476754942955 3.03261794070011e-07
v 2.82505327194166e-06 0.000104574132742715 -3.88728238996064e-07
v 2.86507964732066e-06 0.000101113969753812 -1.02809449657619e-05
v 2.94680471874565e-06 0.00010120215517235 -9.70058046027053e-06
v 3.01044729206407e-06 0.000101285832015426 -9.13714434565072e-06
v 3.03679161026841e-06 0.000101425293607424 -8.57770012250911e-06
v 2.86630787813017e-06 0.000104518301400884 -1.10905201907451e-06
v 2.89685484118365e-06 0.000104330973484817 -1.80645979782381e-06
v 2.94193968789198e-06 0.000104053597453356 -2.44043274571126e-06
v 2.91331888157344e-06 0.000101607721031553 -8.09195868407485e-06
v 2.78999749159597e-06 0.000101791019913106 -7.59752128787029e-06
v 2.98202640214736e-06 0.000103712863446674 -3.03496223027019e-06
v 2.91339254376166e-06 0.000103372947948727 -3.53994187753016e-06
v 2.78632787958533e-06 0.000101953546872042 -7.01589534932712e-06
v 2.78693839418252e-06 0.000102072920913627 -6.40857557051173e-06
v 2.80632622342993e-06 0.00010219360697693 -5.77211880268767e-06
v 2.81482615094146e-06 0.000102382288526863 -5.14786266619465e-06
v 2.8292927458516e-06 0.000102664580408575 -4.57167071953289e-06
v 2.82973859360088e-06 0.000103025149484564 -4.02638833361981e-06
v 2.65151206729627e-06 0.000100364275324898 -2.50760684589454e-06
v 2.73819587010749e-06 0.000100379133506605 -1.8224857405403e-06
v 2.82033899485874e-06 0.000100389527969544 -1.12406068594903e-06
v 2.87913328845263e-06 0.000100395035998489 -4.16428737683166e-07
v 2.90875529088057e-06 0.00010039511251847 3.21831532616821e-07
v 2.91376162874137e-06 0.000100390215579123 1.03214825340506e-06
v 2.90561209075989e-06 0.000100380323078973 1.73995466852154e-06
v 2.89668444387107e-06 0.000100365928408723 2.4381351046294e-06
v 2.99800582365499e-06 0.000100347457372655 3.07285041909424e-06
v 2.99741316821412e-06 0.00010032291076958 3.77098405635653e-06
v 2.99686052944427e-06 0.000100294214645995 4.47412882982777e-06
v 2.99540737893713e-06 0.000100260796301016 5.16715252096983e-06
v 2.99045538691427e-06 0.000100220976152669 5.88856180897661e-06
v 2.9855692812803e-06 0.000100178794409811 6.56795676320671e-06
v 2.97669804879715e-06 0.000100131903764962 7.24430774148281e-06
v 2.96486125821408e-06 0.000100082672738574 7.9013717352924e-06
v 2.84408432212124e-06 0.000100036820509747 8.4694321399565e-06
v 2.8129047393527e-06 9.99828598989149e-05 9.08308121292609e-06
v 2.64561444237949e-06 0.000100571406256857 1.17655857944975e-05
v 2.78612514377263e-06 9.99262918611028e-05 9.68605780603943e-06
v 2.76184179600264e-06 9.98653880650581e-05 1.0267845104356e-05
v 2.6532699784542e-06 0.000100079112106403 1.18054018504383e-05
v 2.73076492206743e-06 9.97948514752986e-05 1.08508214844084e-05
v 2.68777569109044e-06 9.97824402998284e-05 1.13956840851942e-05
v 2.72792107566583e-06 0.000100893573478579 1.14022650330366e-05
v 2.62975277311451e-06 0.000101103683852824 1.08608400491293e-05
v 2.51401363385424e-06 0.000101262225727498 1.02722582054967e-05
v 2.39183750007257e-06 0.000101411478990745 9.66668182497595e-06
v 2.27068421651784e-06 0.000101574331093461 9.01316128040744e-06
v 2.15574381060869e-06 0.000101739485660038 8.37812912250316e-06
v 1.86855954744286e-06 0.000104000851157576 1.93335323491321e-06
v 2.04938020892985e-06 0.000101916454928664 7.72949511021941e-06
v 1.96142147286877e-06 0.000102100569826013 7.08200677101972e-06
v 1.79929812490372e-06 0.000102277333171075 6.50247169662766e-06
v 1.75456658283819e-06 0.000102480931783088 5.86051265226345e-06
v 1.81794368724275e-06 0.000103695262382653 2.56512955468476e-06
v 1.77876089465288e-06 0.00010341816860324 3.21584979489718e-06
v 1.73556399852588e-06 0.000102696616231302 5.20573289560936e-06
v 1.73524487778567e-06 0.000102921491292088 4.55008844756144e-06
v 1.75032050081201e-06 0.000103166041186194 3.87047893385119e-06
v 2.67720314227212e-06 0.000100346032651042 -3.12272097078665e-06
v 2.58847480135362e-06 0.000100322637368519 -3.78532203767686e-06
v 2.4946973599174e-06 0.000100295770812425 -4.44680310865521e-06
v 2.39523819345746e-06 0.000100265021938678 -5.0918516001184e-06
v 2.28855959962202e-06 0.000100228815258406 -5.76105119280179e-06
v 2.17525977151153e-06 0.000100190973077165 -6.38609035575065e-06
v 2.05011546537708e-06 0.000100149344959114 -7.00498815904903e-06
v 1.91078112349927e-06 0.000100106448522074 -7.60493831752811e-06
v 1.65314311840417e-06 0.000100067878901677 -8.10746679483664e-06
v 1.50033869655839e-06 0.000100019330556481 -8.68019250876142e-06
v 1.36613604638177e-06 9.99676089466116e-05 -9.25814331783732e-06
v 1.25566792157666e-06 9.99130739423901e-05 -9.83000829182533e-06
v 1.18068458518824e-06 9.98510785956066e-05 -1.04197663234151e-05
v 1.2661983059413e-06 9.99724301233029e-05 -1.19900461128348e-05
v 1.15370279662767e-06 9.97354579952886e-05 -1.15340369936407e-05
v 1.14755466005057e-06 9.97812128553646e-05 -1.09795833898705e-05
v 2.01769114876409e-06 0.000104294479068348 1.36138769466542e-06
v 1.5580486296566e-06 0.000100375903079736 -1.2039749047941e-05
v 2.08215347330429e-06 0.000104620778676732 7.28033086943567e-07
v 1.70508796394098e-06 0.000100791180592468 -1.1703711643923e-05
v 1.81938743060045e-06 0.000101006575566769 -1.11857637095273e-05
v 1.92364898343997e-06 0.000101113694472699 -1.06337184412962e-05
v 2.12715443076343e-06 0.00010480051704896 3.13549483406155e-08
v 2.15272280676315e-06 0.000104788805308183 -6.78884147281112e-07
v 2.02619535184029e-06 0.000101194406221764 -1.00463278112655e-05
v 2.11293997466636e-06 0.000101275399652075 -9.48667298870883e-06
v 2.17033046589761e-06 0.000101388537369222 -8.91999809368748e-06
v 2.19914703960801e-06 0.000101549817800293 -8.36366116436691e-06
v 2.1758421691405e-06 0.000104603664037319 -1.39451292237572e-06
v 2.20958555877574e-06 0.000104317609950444 -2.03520216386816e-06
v 2.24657037534712e-06 0.000103968955290278 -2.64425385661186e-06
v 2.08487281115918e-06 0.000101723820088567 -7.86781794915823e-06
v 2.09186583994831e-06 0.000101902595291767 -7.29822986078501e-06
v 2.28123732945868e-06 0.000103597941573347 -3.22019085881748e-06
v 2.19761381869409e-06 0.000103259102648177 -3.72646776025249e-06
v 2.11156151863304e-06 0.000102053471244418 -6.69987593116766e-06
v 2.13539678255212e-06 0.000102191321754131 -6.0901146896189e-06
v 2.159882292347e-06 0.000102364996346168 -5.4579291291044e-06
v 2.18051889506961e-06 0.000102598557031582 -4.86175213478397e-06
v 2.19407929667096e-06 0.000102905925240429 -4.28399601899823e-06
v 2.06010501441982e-06 0.000100354105504335 -2.85609581798365e-06
v 2.15459717623376e-06 0.000100371607873295 -2.17117855651849e-06
v 2.25241530163535e-06 0.000100384533248878 -1.48566252698915e-06
v 2.34362269958751e-06 0.000100389803133371 -7.92408930733982e-07
v 2.3932188187669e-06 0.000100390770026256 -8.11446715017876e-08
v 2.40069677158512e-06 0.000100391113700458 6.31753419243574e-07
v 2.3503266074672e-06 0.000100358222034625 2.71502868646222e-06
v 2.38325113328872e-06 0.000100386085409996 1.33261742844877e-06
v 2.36391273836562e-06 0.000100374337626438 2.02603904615808e-06
v 2.343906270589e-06 0.000100336790144024 3.40122139277672e-06
v 2.33567005458238e-06 0.000100311323310215 4.08616760298941e-06
v 2.325071290535e-06 0.000100281373089809 4.76782142272004e-06
v 2.31070103152798e-06 0.000100246753262451 5.44448256712563e-06
v 2.29134061598071e-06 0.000100208298948207 6.11299523531397e-06
v 2.26599161140819e-06 0.000100165835739206 6.77046097657112e-06
v 2.23291522309645e-06 0.000100120087577378 7.4138218929752e-06
v 2.18135490394818e-06 0.000100072020308313 8.03735988615243e-06
v 2.11946185966524e-06 0.000100021586718822 8.64074727391237e-06
v 1.75474843745976e-06 0.000100796769372546 1.14652065876371e-05
v 2.06582089323457e-06 9.99689758078205e-05 9.23294761946215e-06
v 1.7391315410555e-06 0.000100332290159319 1.16758180499638e-05
v 2.01253680521505e-06 9.99131952857867e-05 9.81200039170366e-06
v 1.95588805912857e-06 9.98498194881176e-05 1.03775234433953e-05
v 1.79226371434765e-06 9.98969323527325e-05 1.14381114014208e-05
v 1.88089417595595e-06 9.97891417316128e-05 1.09268182534766e-05
v 1.74204482026474e-06 0.000101082184782096 1.09998600499914e-05
v 1.67208902551534e-06 0.000101259444676312 1.04508000424791e-05
v 1.58620403891292e-06 0.000101401814943989 9.86904860423179e-06
v 1.49110525040238e-06 0.000101541952996524 9.26773540236342e-06
v 1.39313769849345e-06 0.000101690020919015 8.65474780093493e-06
v 1.29696629607603e-06 0.000101849250534972 8.03711927829609e-06
v 1.29393301833557e-06 0.000104232618107785 1.7112739646452e-06
v 1.24060717613044e-06 0.000103890676277331 2.32625285735546e-06
v 1.21112203809586e-06 0.000102019916972806 7.41684995693115e-06
v 1.140980430496e-06 0.000102201435225227 6.79789560575913e-06
v 1.1011487597336e-06 0.000102397372180577 6.17632090432389e-06
v 1.09075595885926e-06 0.000102607338036071 5.54247201992321e-06
v 1.19277840407307e-06 0.000103588180155976 2.96019630909294e-06
v 1.15259523401033e-06 0.00010331610784169 3.60397881014927e-06
v 1.09928668349942e-06 0.00010282968938351 4.9002765418031e-06
v 1.12145953899562e-06 0.000103065405418923 4.25271128979978e-06
v 1.96635068904902e-06 0.000100332297093356 -3.53304157294027e-06
v 1.86564511085582e-06 0.000100306830979703 -4.19871867431447e-06
v 1.75839054573426e-06 0.00010027748231925 -4.85375758754382e-06
v 1.64332673984761e-06 0.00010024418149522 -5.49734206556811e-06
v 1.51961550824809e-06 0.000100207746774943 -6.12809481581281e-06
v 1.38395517033197e-06 0.00010016805285063 -6.74334294562694e-06
v 1.23491096040689e-06 0.000100125938614001 -7.34100798538567e-06
v 1.06469355754304e-06 0.000100082728154481 -7.91576286044368e-06
v 8.93103720112193e-07 0.000100035513425178 -8.48438667176842e-06
v 7.37316816089675e-07 9.9985376935536e-05 -9.05752208430651e-06
v 5.96886632250145e-07 9.99323009931692e-05 -9.6298242425707e-06
v 4.81709435788266e-07 9.98750443938059e-05 -1.02007470855333e-05
v 5.32357177802566e-07 0.000100213894424525 -1.21266075661638e-05
v 3.97941159711616e-07 9.98097001597714e-05 -1.07653103477743e-05
v 3.71692126741664e-07 9.98106178277826e-05 -1.18516592047527e-05
v 3.51051135216103e-07 9.97407296622898e-05 -1.13194738219862e-05
v 1.35326073360033e-06 0.000104614120192023 1.11256832505563e-06
v 7.22723440220159e-07 0.000100674796668296 -1.19440078784432e-05
v 1.40203249504337e-06 0.0001048980661356 4.4860921660601e-07
v 8.6182632209314e-07 0.000100962176874618 -1.14867333977376e-05
v 9.85099905993223e-07 0.000101099501504556 -1.09474057864756e-05
v 1.09967005911353e-06 0.000101179499292626 -1.03884592959721e-05
v 1.43408087692956e-06 0.000104989929414285 -2.7264112353543e-07
v 1.45842961439347e-06 0.000104872133989901 -9.89997230676765e-07
v 1.2044327783976e-06 0.000101254545510084 -9.82541929795364e-06
v 1.28759999661807e-06 0.000101351947879545 -9.2629543758542e-06
v 1.3443261856231e-06 0.000101486791495683 -8.70261931302331e-06
v 1.36461838321689e-06 0.000101656016782022 -8.14591902231088e-06
v 1.48647076260219e-06 0.00010457884965432 -1.64774336092291e-06
v 1.52143528879096e-06 0.000104210421738603 -2.25371677175337e-06
v 1.55373348828098e-06 0.000103832588480683 -2.83943218070386e-06
v 1.38300194585535e-06 0.000101837339708292 -7.57910359625676e-06
v 1.42090706838488e-06 0.000102006322563202 -6.99128312580617e-06
v 1.57117611263072e-06 0.000103464385287554 -3.41435000402032e-06
v 1.56940879051886e-06 0.000103116454049273 -3.98793060705431e-06
v 1.46117214044191e-06 0.000102163076965858 -6.38658146506894e-06
v 1.49897546396951e-06 0.000102331674853295 -5.77414315352574e-06
v 1.53082707047267e-06 0.000102539529915611 -5.16519832612328e-06
v 1.55539751517201e-06 0.000102802783358108 -4.56964780879082e-06
v 1.45533140924232e-06 0.000100344333742451 -3.20039556624427e-06
v 1.45190785728234e-06 0.000100361799113188 -2.57453637198555e-06
v 1.556529514632e-06 0.000100376910440507 -1.8925703427239e-06
v 1.66720914804272e-06 0.000100382603291294 -1.20213988369759e-06
v 1.77047080087016e-06 0.000100367254422025 -5.08221154370395e-07
v 1.79421679802614e-06 0.000100372731658749 2.5124184502533e-07
v 1.7628945169219e-06 0.000100385832216774 9.58097617794426e-07
v 1.79239863841695e-06 0.000100351071254374 2.98326358147331e-06
v 1.704812939006e-06 0.000100367081679882 2.35406284788324e-06
v 1.72987829913099e-06 0.000100380513253638 1.6613248828698e-06
v 1.77817910408941e-06 0.000100328122109447 3.6655792204413e-06
v 1.75960661746339e-06 0.000100300849751212 4.34883139183809e-06
v 1.73620604336531e-06 0.000100269289306445 5.02138607646556e-06
v 1.70284108714893e-06 0.0001002324623477 5.70881826460783e-06
v 1.66147223790376e-06 0.000100193223972546 6.36132927810145e-06
v 1.60931616111079e-06 0.000100150324665861 7.00325441190928e-06
v 8.94183768808067e-07 0.000100979116468793 1.11455208850675e-05
v 1.54156221719979e-06 0.000100105410556147 7.62118845343052e-06
v 1.35941284300906e-06 0.000100063414854927 8.14486099397412e-06
v 1.28118158731364e-06 0.000100013194146488 8.73426730593347e-06
v 7.44193407525625e-07 0.000100616160179836 1.14348235427016e-05
v 1.20108759716407e-06 9.99608556858705e-05 9.31740739077375e-06
v 7.74995218900003e-07 0.000100107887945253 1.14099686501574e-05
v 1.11865145202928e-06 9.99042302858888e-05 9.88105715486024e-06
v 1.01508676148333e-06 9.9836897646862e-05 1.04564306708476e-05
v 8.89436583540657e-07 9.98229855854251e-05 1.09881449775105e-05
v 8.84842627911317e-07 0.000101218428754573 1.06460351207819e-05
v 8.41967079127398e-07 0.000101376355894242 1.00862652289949e-05
v 7.81092125466314e-07 0.000101508708896413 9.50530514898486e-06
v 7.05288559688329e-07 0.000101646780948026 8.88943735064351e-06
v 6.21164477630434e-07 0.000101790551449274 8.28764620883175e-06
v 7.11681277858738e-07 0.000104410265272747 1.47700634862722e-06
v 5.39468036976087e-07 0.000101948931217612 7.67873602795699e-06
v 5.63926790010752e-07 0.000104088735408843 2.04017850755086e-06
v 5.10791472776623e-07 0.000103766293475384 2.6712768145065e-06
v 4.68755947238552e-07 0.000102119736753892 7.07370582962836e-06
v 3.26468138436036e-07 0.000102289588127856 6.52087661104034e-06
v 3.24354494147408e-07 0.000102495328567098 5.89883086659362e-06
v 3.43367453507607e-07 0.000102716072486597 5.26327856482763e-06
v 4.60172386768337e-07 0.000103472670208556 3.31538080260349e-06
v 4.15681972530817e-07 0.00010320707303733 3.95676002854354e-06
v 3.7604274296526e-07 0.000102948225520987 4.62769553153946e-06
v 1.34869634307063e-06 0.000100320200405457 -3.87753349905402e-06
v 1.23330972319703e-06 0.00010029195727145 -4.55129216414448e-06
v 1.10978089743647e-06 0.000100259809058163 -5.21025366897688e-06
v 9.73386126512875e-07 0.000100222807786873 -5.87950788614469e-06
v 8.25516196008296e-07 0.000100184069708683 -6.50835981950353e-06
v 6.63245614888075e-07 0.000100142123255118 -7.12458919723955e-06
v 4.83936935551297e-07 0.000100098728910912 -7.71638321106914e-06
v 2.05659572809413e-07 0.000100057440157112 -8.22351062328858e-06
v 2.93848953884458e-08 0.000100006559100227 -8.81130069880311e-06
v -1.38126357322214e-07 9.99535421872299e-05 -9.39791347223796e-06
v -2.88298359107094e-07 9.98980623618975e-05 -9.97167527870735e-06
v -2.02122130759162e-07 0.000100460186545069 -1.21195840258477e-05
v -4.16645532862649e-07 9.98340010561725e-05 -1.05678085665252e-05
v -4.91574299957297e-07 0.000100044628671519 -1.21102536769552e-05
v -5.15953302563349e-07 9.97642378645522e-05 -1.11240518978128e-05
v -5.680052092124e-07 9.97450468046529e-05 -1.16801192502494e-05
v 7.58824657426072e-07 0.000104757079553216 8.532751929595e-07
v -2.56496075159255e-08 0.000100845186924917 -1.17704179168672e-05
v 7.92717762475921e-07 0.000104966826869074 1.55464191429522e-07
v 1.22398717080341e-07 0.000101048161041348 -1.1259728022657e-05
v 2.58221953152599e-07 0.000101149169060679 -1.07114668852789e-05
v 3.81607396296718e-07 0.000101227261457909 -1.01303262769473e-05
v 8.22707586633824e-07 0.000104970491269073 -5.72953219916716e-07
v 8.57801164623973e-07 0.000104754793840306 -1.29236784867485e-06
v 4.85689693757004e-07 0.00010131552214398 -9.56586110569384e-06
v 5.68245634050703e-07 0.000101435249405569 -8.99650077282153e-06
v 6.23088417433948e-07 0.000101587202616534 -8.4314758277732e-06
v 5.56706089019388e-07 0.000101749390364833 -7.90977149735881e-06
v 8.99742500231888e-07 0.000104391690644204 -1.91411038169783e-06
v 9.34886029611197e-07 0.00010400147562624 -2.50891933424985e-06
v 9.52582827979956e-07 0.000103634913032884 -3.09619353923578e-06
v 6.15275392163197e-07 0.000101929913779247 -7.32072351608701e-06
v 6.74657336861005e-07 0.000102105009372237 -6.71098714716444e-06
v 8.55132272836535e-07 0.000103321480368832 -3.62929403730383e-06
v 8.42776042710169e-07 0.000103007688490404 -4.22653594230107e-06
v 7.3014926461403e-07 0.000102281437427885 -6.09752381283392e-06
v 7.78625334280045e-07 0.000102490050922238 -5.44970942746631e-06
v 8.15714148708783e-07 0.000102726447584271 -4.83699524733432e-06
v 8.41389736889782e-07 0.00010033252247212 -3.54269849938924e-06
v 8.4660759764225e-07 0.000100352902901806 -2.9136089422322e-06
v 8.48157084927009e-07 0.000100368900878828 -2.28254292664694e-06
v 9.56265349448108e-07 0.000100379167971261 -1.59422513594222e-06
v 1.08187498080124e-06 0.00010036270158475 -9.11748680760118e-07
v 1.15678580539409e-06 0.000100350340527305 -1.67125768803402e-07
v 1.14705011828744e-06 0.000100369328469303 5.83615993255044e-07
v 1.09595556330122e-06 0.000100384026852756 1.28402423515583e-06
v 1.22335878604666e-06 0.000100342692577934 3.24354510361645e-06
v 1.14012209077402e-06 0.000100361114134805 2.61676332262527e-06
v 1.0647141350163e-06 0.000100375154910124 1.98469529460311e-06
v 1.19573945945735e-06 0.000100318171812233 3.92435884131736e-06
v 1.16805918811318e-06 0.000100289356060823 4.59945661295206e-06
v 1.12098962399557e-06 0.000100255398788874 5.28403162451331e-06
v 1.07047164503327e-06 0.000100217843704281 5.95717256208083e-06
v 5.28584616679679e-08 0.000101127097016926 1.08142997533236e-05
v 9.99375526753229e-07 0.000100177924919151 6.59602068665301e-06
v 9.18853631133047e-07 0.00010013525987827 7.21704121958687e-06
v -9.1271860009561e-08 0.000100816575538028 1.11731939348524e-05
v 7.25585168352047e-07 0.000100096277750432 7.73985878259741e-06
v 5.16476095473074e-07 0.000100055420523211 8.2442460330088e-06
v 4.10321234582857e-07 0.000100005729280312 8.82231955240559e-06
v -2.41822760767652e-07 0.000100371586440296 1.12766728715632e-05
v 3.07387440578454e-07 9.9953543469059e-05 9.38956726070412e-06
v -1.43064872877293e-07 9.99409862359291e-05 1.10150287259076e-05
v 1.71368685329719e-07 9.98923897187218e-05 9.96045054651886e-06
v 2.887978239672e-08 9.98333462758996e-05 1.05184574039834e-05
v 5.70329400952389e-08 0.000101331684805377 1.02918381117415e-05
v 4.02293162928036e-08 0.000101473098444961 9.72809685414125e-06
v -1.21512935555555e-08 0.000101601966798424 9.12861605263835e-06
v -7.09820099222117e-08 0.000101735673716789 8.51872650359253e-06
v -1.49375333464443e-07 0.000101878634142074 7.92345852196119e-06
v 1.2722949801143e-07 0.000104481850071563 1.22205936127422e-06
v -1.68003614521315e-08 0.000104188288596668 1.80042218670232e-06
v -2.1601535480054e-07 0.00010203737532101 7.32771047682311e-06
v -1.67846424773946e-07 0.000103902525517432 2.3733395890835e-06
v -2.30466233207209e-07 0.000103606965042849 3.01600124225983e-06
v -3.5693351752094e-07 0.000102195355895362 6.78500546013175e-06
v -4.66659518613955e-07 0.000102371068690358 6.23355759512346e-06
v -4.39498319945167e-07 0.000102585627228966 5.61253663263568e-06
v -3.89965967446592e-07 0.000102813801379109 4.98394503609179e-06
v -2.83163422430139e-07 0.000103331823924786 3.65869766330211e-06
v -3.43622659304993e-07 0.000103065298797771 4.3234222599838e-06
v 7.1804456435389e-07 0.000100305850339136 -4.22719165189139e-06
v 5.9047518234182e-07 0.00010027492378032 -4.90458877535819e-06
v 4.40512267853273e-07 0.000100238920943456 -5.58853437879256e-06
v 2.83427669983891e-07 0.000100199462825291 -6.25961601960043e-06
v 1.04823161900254e-07 0.000100158162325251 -6.8918160772839e-06
v -8.37240308171751e-08 0.000100114412856893 -7.50543507270451e-06
v -3.71152643663176e-07 0.000100073640665713 -8.03202210837911e-06
v -6.60497623579948e-07 0.000100030130122215 -8.54783143750513e-06
v -8.57020893438447e-07 9.99766852213355e-05 -9.1450204491128e-06
v -1.03561769890894e-06 9.992154163363e-05 -9.73217647622506e-06
v -1.21334637411518e-06 9.98604934889004e-05 -1.03301975202931e-05
v -9.42874093967783e-07 0.000100664334886737 -1.1998955886786e-05
v -1.22757243149949e-06 0.000100269219180136 -1.21707355397552e-05
v -1.35289415537927e-06 9.97908502504242e-05 -1.09195219531127e-05
v -1.48680274160831e-06 9.98822553601926e-05 -1.19923264557651e-05
v -1.47484071397872e-06 9.97307138983732e-05 -1.14731951374078e-05
v 1.63984439267522e-07 0.000104740145445703 5.62556519784577e-07
v -7.68349524717222e-07 0.00010095213737827 -1.15514058860455e-05
v 1.97097747077997e-07 0.000104855555787525 -1.43185224987723e-07
v -6.03583692250169e-07 0.000101096133466095 -1.1020502703039e-05
v -4.63970694037411e-07 0.000101185961379305 -1.04457656024429e-05
v -3.29055312195197e-07 0.000101273343595601 -9.863376484885e-06
v 2.29791779313718e-07 0.000104764866845366 -8.75250618111046e-07
v 2.82469842545479e-07 0.000104484442354281 -1.55600971210286e-06
v -2.27151480431509e-07 0.000101381800401425 -9.29170525381797e-06
v -1.39552859881018e-07 0.000101520106136496 -8.71815422003442e-06
v -1.71648430739276e-07 0.000101671777885453 -8.18690688424447e-06
v -2.10840914077949e-07 0.000101836575842161 -7.6456947991965e-06
v 3.2170058062498e-07 0.000104121404381467 -2.1669682480125e-06
v 3.44801781079849e-07 0.00010376552994849 -2.77132664579467e-06
v 2.50243095976027e-07 0.000103455107777211 -3.31779807850021e-06
v -1.31704330627553e-07 0.00010202037619852 -7.03829290643579e-06
v -5.19648359462442e-08 0.000102205470552662 -6.4195392202721e-06
v 1.38353736182343e-07 0.000103173325014047 -3.86792121242366e-06
v 1.07513417206533e-07 0.000102891795924121 -4.48930138651307e-06
v 9.02340387032514e-09 0.000102410901229876 -5.76784479179882e-06
v 7.04776336944794e-08 0.000102640036699094 -5.11519063619105e-06
v 2.21633354408899e-07 0.00010031970973706 -3.88386504963155e-06
v 2.30571026201838e-07 0.000100342294929239 -3.25001947226108e-06
v 2.37350169712419e-07 0.000100361377263612 -2.60885428403873e-06
v 2.48658321463736e-07 0.000100375547003905 -1.97197696100881e-06
v 3.6205312361007e-07 0.000100381226177689 -1.2750576350518e-06
v 6.43055824464865e-07 0.000100333889314212 3.50066464254679e-06
v 4.44812296775215e-07 0.000100365853299987 -5.60984782486487e-07
v 4.80489303286353e-07 0.00010036690360381 1.78976932724114e-07
v 4.69871429383608e-07 0.000100385910972251 9.03272223718479e-07
v 4.28904297311446e-07 0.000100382163426169 1.61050301926218e-06
v 5.60779435234003e-07 0.000100353686713291 2.87937337154317e-06
v 4.88552512684197e-07 0.000100370255846984 2.24528995362467e-06
v 6.06795890976531e-07 0.000100307691272789 4.17825392710321e-06
v 5.43236420790517e-07 0.00010027675928626 4.86007057014774e-06
v 4.78694711372976e-07 0.00010024166334693 5.53702889464709e-06
v 4.12844472257894e-07 0.000100203331877398 6.19557917346834e-06
v -7.61273923957544e-07 0.000101247596430188 1.04748477103217e-05
v -9.22692293796741e-07 0.000100989615089323 1.08714096755871e-05
v 3.14028284609604e-07 0.000100163023255732 6.8202079035339e-06
v 1.00827675545037e-07 0.000100126312777248 7.33945243006428e-06
v -1.08819632776234e-06 0.000100582690780204 1.10864684998998e-05
v -1.23046833323555e-07 0.00010008801229857 7.84666912372664e-06
v -3.50925658691992e-07 0.000100048151190116 8.33420178590575e-06
v -4.78801774770358e-07 9.99986005270253e-05 8.90146532263903e-06
v -1.18487513127314e-06 0.000100135906105002 1.09722220191691e-05
v -6.48903275380585e-07 9.99446063783919e-05 9.46448124854852e-06
v -1.0019083424845e-06 9.98697702766104e-05 1.05587929745691e-05
v -8.21194950664511e-07 9.98823071593982e-05 1.00210464228876e-05
v -7.32919342478415e-07 0.000101422834933112 9.938156264232e-06
v -7.57578877396453e-07 0.000101554395261707 9.35632836153201e-06
v -7.96100751538977e-07 0.000101678193218577 8.75502820683209e-06
v -8.41666311565813e-07 0.000101810071644505 8.15373462321187e-06
v -9.1150420946662e-07 0.000101954234507663 7.56690976341118e-06
v -4.47907397804404e-07 0.000104442328987767 9.5238058724238e-07
v -5.99185024474353e-07 0.000104208523230874 1.54596891005294e-06
v -7.5356363456269e-07 0.000103952110452386 2.13214673200888e-06
v -1.06168173698229e-06 0.000102097783866721 7.03820014165968e-06
v -9.06129718844965e-07 0.000103698296630993 2.70789341796427e-06
v -9.73261795295817e-07 0.000103429050708351 3.35566831746118e-06
v -1.17016247960288e-06 0.000102262269916082 6.49391159685058e-06
v -1.23904144102262e-06 0.000102443595725301 5.94375879712049e-06
v -1.17713616633674e-06 0.000102665456506486 5.32545074200342e-06
v -1.12771930317307e-06 0.000102906621013777 4.67768113220136e-06
v -1.05909202381776e-06 0.000103162920494851 4.01572940753902e-06
v 8.646400701676e-08 0.00010029020401468 -4.57704156595641e-06
v -7.96662168816671e-08 0.000100255737066635 -5.27433550786265e-06
v -2.50430621782799e-07 0.000100216901094833 -5.96669149945985e-06
v -4.2648281710541e-07 0.000100174837029701 -6.6393172099638e-06
v -6.33034158100345e-07 0.000100131064126139 -7.27526524810902e-06
v -9.37101556760097e-07 0.000100090035544566 -7.82079489599034e-06
v -1.24486702001084e-06 0.00010004673422264 -8.35850673104254e-06
v -1.54585159915541e-06 0.000100001173654133 -8.87981657637789e-06
v -1.75907307731957e-06 9.99451044550946e-05 -9.48281019250566e-06
v -1.68037747448147e-06 0.000100803950365441 -1.18112852998625e-05
v -1.98663749590703e-06 9.98861240971635e-05 -1.00846269832771e-05
v -2.18053462061457e-06 9.98206785519293e-05 -1.06821827169222e-05
v -1.97235223210354e-06 0.000100486174122333 -1.21131351864513e-05
v -2.25850882690971e-06 0.000100066932838097 -1.21363585998471e-05
v -2.33407180497447e-06 9.97492155669206e-05 -1.12598052606378e-05
v -2.45164637114827e-06 9.9770414696551e-05 -1.18056285113262e-05
v -3.9946072866954e-07 0.00010459270793205 2.72120270245459e-07
v -1.48922494889811e-06 0.000101008895150736 -1.13146303677345e-05
v -3.71923533930398e-07 0.000104595650874621 -4.40486694354866e-07
v -1.33151288902271e-06 0.000101124500431281 -1.07539125720534e-05
v -1.17771451172706e-06 0.00010121739684507 -1.0171498293296e-05
v -1.0291105653533e-06 0.000101322189026827 -9.58686788290375e-06
v -3.26287648302201e-07 0.000104434432243829 -1.14251006105765e-06
v -2.73219559025973e-07 0.000104160750195845 -1.80591165579951e-06
v -9.2017886514666e-07 0.000101450292107303 -9.00695899444149e-06
v -9.27730366312046e-07 0.000101591401185943 -8.4691168463036e-06
v -9.40137321338543e-07 0.000101750561336728 -7.91825821490346e-06
v -9.48270044306166e-07 0.000101917655228076 -7.36134583799133e-06
v -2.51966186830046e-07 0.000103844974095648 -2.43354106282682e-06
v -3.5125823809851e-07 0.000103549353136666 -2.99123630107429e-06
v -4.62022196718516e-07 0.000103273614467979 -3.55718310259297e-06
v -8.47446264269699e-07 0.000102108126730233 -6.73943523928734e-06
v -7.77650157461876e-07 0.000102311880983792 -6.08649923056855e-06
v -5.81014492405595e-07 0.000103023041722634 -4.12231696796322e-06
v -6.23772959629692e-07 0.000102769948189831 -4.76332103353597e-06
v -7.0232771705297e-07 0.000102532041493159 -5.42177824403407e-06
v -4.02288989880978e-07 0.00010030571505435 -4.22474948431976e-06
v -3.84523762590813e-07 0.000100330723010889 -3.58094324990211e-06
v -3.74143973966644e-07 0.000100351802732881 -2.93662302507934e-06
v -3.6490280717852e-07 0.000100369044273969 -2.29179918730394e-06
v 5.1294052312989e-08 0.000100324410531829 3.75866577388208e-06
v -3.50277651691336e-07 0.000100381162599505 -1.64809027993044e-06
v -2.74839949044037e-07 0.000100387315761446 -9.2574564269018e-07
v -2.4595169075028e-08 0.000100345594503983 3.13986316404013e-06
v -2.15559798902942e-07 0.00010038923807832 -2.07756821329738e-07
v -2.01390105161759e-07 0.000100390347156228 5.12879472262712e-07
v -2.06216168831593e-07 0.0001003873047276 1.23961914730849e-06
v -1.54934503298449e-07 0.000100377800184313 1.87835289399908e-06
v -9.36690209566392e-08 0.000100363413273853 2.51264166591415e-06
v -2.15815956431861e-08 0.000100296300368924 4.44255877129917e-06
v -9.81338092364153e-08 0.000100264084970058 5.11810880273635e-06
v -1.80678897177673e-07 0.000100228095628689 5.78102295971416e-06
v -2.72223298568719e-07 0.000100188962252722 6.42654657571935e-06
v -1.54511484409571e-06 0.000101342827930167 1.01273613344463e-05
v -1.72981652397723e-06 0.00010113052022348 1.05471032567236e-05
v -1.91789927744879e-06 0.000100781931646143 1.08394755553147e-05
v -5.03253591893065e-07 0.000100154020524035 6.9483390113807e-06
v -7.44397688673091e-07 0.000100117784884939 7.45366050288667e-06
v -2.06125265671371e-06 0.00010032834778065 1.08597305018254e-05
v -9.94134942739838e-07 0.000100080422662631 7.94239146944743e-06
v -1.24393922046124e-06 0.000100041104752774 8.41691958375279e-06
v -1.43710940551612e-06 9.99911176226353e-05 8.97857231575061e-06
v -2.06965263174461e-06 9.99750670533368e-05 1.05550189912977e-05
v -1.6371218822493e-06 9.99353177284147e-05 9.52628133566438e-06
v -1.84959822677006e-06 9.9881375309177e-05 1.00569711612403e-05
v -1.52389989445978e-06 0.000101496067421815 9.56892206420487e-06
v -1.53407100920944e-06 0.000101617922088022 8.98369493448923e-06
v -1.56843807502467e-06 0.000101738177743352 8.38942453054733e-06
v -1.61383269629111e-06 0.000101870663168503 7.79764351710312e-06
v -1.77469954414122e-06 0.000101999054840093 7.27935051484373e-06
v -1.00603261364621e-06 0.000104317461797388 6.76218538673613e-07
v -1.16709450739657e-06 0.000104150584299215 1.28333425858159e-06
v -1.33015539455178e-06 0.00010394194223523 1.87795528870331e-06
v -1.49305971167846e-06 0.000103715064973949 2.46357760693628e-06
v -1.88891363062636e-06 0.000102149211260197 6.74833174324093e-06
v -1.65279023271984e-06 0.000103484538415931 3.04297783118715e-06
v -1.75697328666546e-06 0.000103228933266891 3.70864974288286e-06
v -1.95796737324138e-06 0.000102318862445936 6.20525486174685e-06
v -1.98915680200047e-06 0.000102505643566188 5.65241627033633e-06
v -1.9255880255941e-06 0.000102736762304948 5.01598737485535e-06
v -1.84804711524397e-06 0.000102978656703831 4.36701731899155e-06
v -5.76663941905583e-07 0.000100272957965903 -4.93824181713226e-06
v -7.59723117640967e-07 0.000100235583840319 -5.64527021549736e-06
v -9.53247760717735e-07 0.000100194081034266 -6.33971931202568e-06
v -1.15713162939772e-06 0.00010014930357645 -7.01560474434035e-06
v -1.47703721907778e-06 0.000100107495176455 -7.58776645421887e-06
v -1.80567689719323e-06 0.000100063811327292 -8.14560009717802e-06
v -2.1346241193063e-06 0.000100018149685162 -8.69029789611009e-06
v -2.45658165460592e-06 9.99698394027578e-05 -9.22206387476704e-06
v -2.72518425625284e-06 9.99102752819153e-05 -9.84148204615449e-06
v -2.40501914696439e-06 0.000100881744018365 -1.15881605597498e-05
v -2.71113964129456e-06 0.000100646798097394 -1.19677268245325e-05
v -2.97089091733533e-06 9.9848068455286e-05 -1.04436739556792e-05
v -3.18705453519416e-06 9.97780186700143e-05 -1.10262031457274e-05
v -3.01716239147837e-06 0.00010027556180393 -1.21673762152945e-05
v -3.28409965111992e-06 9.98883985025267e-05 -1.20323417116391e-05
v -3.36745794755222e-06 9.97240849925488e-05 -1.15897282579764e-05
v -9.66106804190928e-07 0.000104367154404741 -2.2409076179526e-08
v -2.21672392241449e-06 0.000101035636986423 -1.10516164019253e-05
v -9.22989236441114e-07 0.000104295079721971 -7.23321449317371e-07
v -2.0388893217036e-06 0.00010114280022056 -1.04810131024892e-05
v -1.87249270682308e-06 0.000101249167360526 -9.89442829053036e-06
v -1.71639857956599e-06 0.000101373602903606 -9.30089046499844e-06
v -8.77702399718859e-07 0.000104114017874804 -1.40944761875715e-06
v -8.374075425363e-07 0.000103865432612091 -2.07731448084161e-06
v -1.69831670065783e-06 0.000101506949991496 -8.75257236828915e-06
v -1.68618552651483e-06 0.000101658607809416 -8.19632749405937e-06
v -1.67506530800611e-06 0.000101821944719859 -7.63031140156159e-06
v -1.65854937955105e-06 0.000101993299211483 -7.05533724772558e-06
v -9.38274022627463e-07 0.000103597156033171 -2.65168478434885e-06
v -1.05087655989841e-06 0.000103338755061217 -3.22740898891853e-06
v -1.17330529553307e-06 0.000103095663883806 -3.80604461417899e-06
v -1.56915582574901e-06 0.000102196116448038 -6.39843493002395e-06
v -1.48039489376348e-06 0.000102407805332468 -5.73163285874484e-06
v -1.3024946504022e-06 0.000102869551797575 -4.38752873093896e-06
v -1.39066761117126e-06 0.000102631731965015 -5.06003578481573e-06
v -1.02757858994862e-06 0.000100290918935782 -4.56375105753936e-06
v -1.0258231319362e-06 0.000100317735387188 -3.92596621833352e-06
v -1.00970185993925e-06 0.00010034099470346 -3.27127634508394e-06
v -9.98537800767179e-07 0.000100360529273341 -2.60992861909769e-06
v -9.88351613675818e-07 0.000100375961539731 -1.95407459600876e-06
v -5.51771962791813e-07 0.000100314381947195 4.01932100825939e-06
v -6.43918338043078e-07 0.000100336462197772 3.41832044979458e-06
v -9.55936963202257e-07 0.000100385952668114 -1.31706774657238e-06
v -8.95247275836656e-07 0.000100392331336831 -5.86831307368915e-07
v -7.06827183809861e-07 0.000100355637869299 2.7899344270008e-06
v -8.58545700619913e-07 0.000100393969480939 1.46080575962558e-07
v -8.48641414041292e-07 0.000100390852521429 8.76105529798036e-07
v -8.18689506817299e-07 0.00010038385374237 1.50541756836186e-06
v -7.64789279489936e-07 0.000100371598066551 2.14776841619808e-06
v -6.36232065826418e-07 0.000100284524057694 4.70247043895041e-06
v -7.31899849977909e-07 0.000100250500845071 5.37976270041423e-06
v -8.40198025362766e-07 0.000100213373447842 6.03588703925052e-06
v -1.10698103231883e-06 0.000100181433962432 6.5413424787493e-06
v -2.30055900082405e-06 0.000101412473940074 9.7778350117914e-06
v -2.53105931288602e-06 0.000101244459724558 1.01905896209734e-05
v -2.74589786370057e-06 0.000100957306297946 1.05392762697796e-05
v -2.93477653873995e-06 0.000100528917374924 1.06796380814745e-05
v -1.36647583993613e-06 0.000100146365951403 7.0541852367151e-06
v -1.63819233274985e-06 0.00010011001920639 7.55451288651292e-06
v -3.01195816734847e-06 0.000100106758239079 1.04906641275327e-05
v -1.91641526711169e-06 0.000100073262790512 8.03243939655465e-06
v -2.16823501119844e-06 0.000100034761243447 8.4928045358925e-06
v -2.39398600054022e-06 9.99838131024388e-05 9.0429034901455e-06
v -2.89908325976189e-06 9.99119824718606e-05 1.0084791786853e-05
v -2.63577641115895e-06 9.99268231227925e-05 9.57850894335643e-06
v -2.26515158639836e-06 0.000101548838077456 9.20832210793096e-06
v -2.27478232447121e-06 0.000101666717013215 8.61375495141656e-06
v -2.3185452163063e-06 0.000101786839918146 8.02235205865153e-06
v -2.51736525052061e-06 0.000101893619519605 7.52892086792645e-06
v -1.54673645222121e-06 0.000104139034195668 3.95908805330766e-07
v -2.64331737723003e-06 0.000102029741385932 7.00358243450257e-06
v -1.73952330735295e-06 0.000104027065061218 9.94674100306581e-07
v -1.91425691037475e-06 0.000103869111682345 1.60543155311935e-06
v -2.08882750708047e-06 0.000103677470223626 2.21163850094189e-06
v -2.26168037614477e-06 0.000103470017121854 2.80342573772117e-06
v -2.71497937153262e-06 0.000102189137369899 6.45937570920381e-06
v -2.40844596018422e-06 0.000103263838119663 3.37769581985927e-06
v -2.51989179830306e-06 0.000103025861107643 4.04803038259842e-06
v -2.74290934817786e-06 0.000102365084813441 5.90748083176361e-06
v -2.71531599439206e-06 0.000102553693899873 5.35833902150747e-06
v -2.6219531747653e-06 0.000102786207596134 4.71332077161849e-06
v -1.21610245989721e-06 0.000100255121917116 -5.28843752027413e-06
v -1.42360450887843e-06 0.00010021429246064 -6.01196580068078e-06
v -1.64903316154339e-06 0.000100169670737555 -6.71689206481267e-06
v -2.00359348386994e-06 0.000100128755482992 -7.29850742527861e-06
v -2.35602277718002e-06 0.000100083541273596 -7.89153698963565e-06
v -2.71458326947777e-06 0.000100035912923049 -8.4758155724603e-06
v -3.07127174290754e-06 9.99869325901248e-05 -9.03912663555557e-06
v -3.40001573636261e-06 9.99364501473529e-05 -9.57674223042619e-06
v -3.69528107431268e-06 9.98733868841744e-05 -1.02047527491582e-05
v -3.11034914389425e-06 0.000100913576428571 -1.13517627139754e-05
v -3.45769913721957e-06 0.000100745445483906 -1.17577108216202e-05
v -3.78776463187462e-06 0.000100459174898333 -1.20859717572385e-05
v -3.97092923812281e-06 9.98059189960252e-05 -1.08118157758537e-05
v -4.22343562162392e-06 9.97359544287219e-05 -1.13818916770201e-05
v -4.10751580641765e-06 0.000100063545897483 -1.21633570155534e-05
v -4.3095464383455e-06 9.97593841551615e-05 -1.18664814792357e-05
v -1.49399200711271e-06 0.000104123303615528 -3.08201835418835e-07
v -2.89492713265803e-06 0.000101045510462635 -1.0793208890329e-05
v -1.44762339201078e-06 0.000104012730854061 -1.01398031895582e-06
v -2.70138095849306e-06 0.000101161994998828 -1.02008822495266e-05
v -2.52593963858955e-06 0.000101286403104906 -9.59944714540924e-06
v -2.50886767373236e-06 0.00010141065363869 -9.05320303448931e-06
v -1.41092427105786e-06 0.000103829141238299 -1.70382756508101e-06
v -1.53507656328464e-06 0.000103598918693949 -2.27634526043283e-06
v -2.47092351689426e-06 0.000101557512826729 -8.48415659374708e-06
v -2.43646845570295e-06 0.000101718859311132 -7.89931234065539e-06
v -2.40177255904139e-06 0.000101887688127765 -7.30843005833471e-06
v -2.34195751089723e-06 0.000102061141989618 -6.72393877407891e-06
v -1.64893474344809e-06 0.000103363689932859 -2.86917532123305e-06
v -1.77387361247315e-06 0.000103132566994158 -3.46977157391765e-06
v -1.90776661203509e-06 0.000102912814991277 -4.06793968122924e-06
v -2.23370678090564e-06 0.0001022702150388 -6.04414035496995e-06
v -2.12771207438315e-06 0.000102487751099917 -5.34992939527202e-06
v -2.02566665224407e-06 0.000102710507151801 -4.65791946280939e-06
v -1.65218813488195e-06 0.000100274863456471 -4.89988494518365e-06
v -1.16399231121028e-06 0.000100303231065991 4.28458931234675e-06
v -1.64555230628385e-06 0.000100304432222503 -4.25353677776439e-06
v -1.64636220699669e-06 0.00010032953833034 -3.60832753872196e-06
v -1.63490052381445e-06 0.000100351149619233 -2.93983442354076e-06
v -1.62140151282145e-06 0.000100368860563039 -2.26941878285212e-06
v -1.59528471229387e-06 0.000100381733996464 -1.62145185506928e-06
v -1.25083739572894e-06 0.000100327128977001 3.68515396365647e-06
v -1.32930509066618e-06 0.000100347395357532 3.07673818641021e-06
v -1.56786740430253e-06 0.000100389624195322 -9.76412505255728e-07
v -1.52653374057954e-06 0.000100393500399734 -2.29882127579805e-07
v -1.38412796014733e-06 0.000100364774629345 2.43538842898135e-06
v -1.49784612392674e-06 0.000100393095099533 5.15109749018945e-07
v -1.4640728776828e-06 0.000100388330139263 1.15099438019233e-06
v -1.43158838514576e-06 0.000100378754649512 1.78539221602252e-06
v -1.26800895693243e-06 0.000100271445206369 4.97054774162271e-06
v -3.02578262882516e-06 0.000101460539331844 9.42593944091787e-06
v -1.38659444262044e-06 0.000100236074142894 5.64331515558808e-06
v -1.67118340317098e-06 0.000100205907375935 6.15703698421498e-06
v -1.96682471006926e-06 0.000100173983352305 6.65246184970391e-06
v -3.27964419827766e-06 0.000101317704196008 9.84351910656475e-06
v -3.54717690684221e-06 0.000101097130384769 1.02001384444814e-05
v -3.78173427248876e-06 0.000100729082993462 1.04375876430777e-05
v -3.9333069804613e-06 0.000100280389904298 1.03849789225697e-05
v -2.26107404053942e-06 0.000100138879110018 7.15872139066639e-06
v -2.56123214512571e-06 0.000100103043286262 7.6484038273652e-06
v -3.87628904691543e-06 9.99811768795694e-05 1.00481858777663e-05
v -2.8427507068287e-06 0.000100066903013474 8.11213670829916e-06
v -3.12317536840862e-06 0.000100028240399843 8.56174029366941e-06
v -3.3937075539654e-06 9.99755550555365e-05 9.10036920360325e-06
v -3.68402014934997e-06 9.99260207859184e-05 9.61142118005129e-06
v -2.99143961890006e-06 0.000101587405605903 8.8416707864075e-06
v -3.01864211695087e-06 0.000101702100433751 8.24558664102128e-06
v -3.23654661088157e-06 0.000101792503949663 7.75994045332963e-06
v -2.06858178079925e-06 0.000103933939862883 1.06997545570054e-07
v -3.40804356972129e-06 0.000101905061600396 7.26184614816191e-06
v -2.27359177816351e-06 0.000103864506204833 7.13477847779508e-07
v -3.49142462542116e-06 0.000102050224372368 6.72340608661089e-06
v -2.47855089485705e-06 0.000103747273644038 1.31342931921225e-06
v -2.66950502506822e-06 0.000103594586860787 1.93298929342068e-06
v -2.85353411944711e-06 0.000103416451935548 2.54514864892244e-06
v -3.01689378434487e-06 0.000103230632700012 3.13315468789648e-06
v -3.51371578842535e-06 0.000102216146134758 6.16918550391727e-06
v -3.17190901791806e-06 0.000103038266516635 3.7144800978641e-06
v -3.29977862650721e-06 0.000102812062397192 4.39490374845505e-06
v -3.47810448866173e-06 0.000102393553000482 5.62088366860688e-06
v -3.41523051595536e-06 0.000102583354597472 5.05991631464076e-06
v -1.86287879310659e-06 0.000100235895844091 -5.63783804070738e-06
v -2.09816593147174e-06 0.000100192079456508 -6.3704680795574e-06
v -2.4716847263264e-06 0.000100151677561545 -6.97645124949049e-06
v -2.8592067530838e-06 0.000100107805399767 -7.57615477335852e-06
v -3.25172270930983e-06 0.000100058545899141 -8.19826130886239e-06
v -3.6436452541617e-06 0.000100006762845597 -8.81044168527271e-06
v -3.78246440305089e-06 0.000100920981380939 -1.11081450615985e-05
v -4.01500400735771e-06 9.99539759324175e-05 -9.39289276448522e-06
v -4.37830574668154e-06 9.98989428442489e-05 -9.95495015031175e-06
v -4.71724804771415e-06 9.98305361994264e-05 -1.06003351377622e-05
v -4.16031006254579e-06 0.000100778303175794 -1.15464021265913e-05
v -4.54495446315015e-06 0.000100574563854617 -1.19253801914091e-05
v -4.90638712232483e-06 0.000100244100527619 -1.21835850488893e-05
v -5.0333844863452e-06 9.9758155874654e-05 -1.12032197406978e-05
v -5.24009843103659e-06 9.97100077976003e-05 -1.16974838536043e-05
v -5.22409217377781e-06 9.9871361974892e-05 -1.21238612339588e-05
v -2.01490198896604e-06 0.00010387604487732 -6.07381847930099e-07
v -3.54754762380772e-06 0.000101054201854462 -1.05196897765883e-05
v -1.97283327493885e-06 0.000103748992949617 -1.31709069832937e-06
v -3.34414082051623e-06 0.000101185688949114 -9.9057484963236e-06
v -3.30801952563539e-06 0.000101307223746949 -9.3477008928685e-06
v -3.27195060046861e-06 0.000101445373522184 -8.78095783049657e-06
v -2.09984854170109e-06 0.000103554629910494 -1.90163878992677e-06
v -2.23337242152099e-06 0.000103348521054892 -2.48555498998722e-06
v -3.21529932542712e-06 0.000101603142804741 -8.1834955815975e-06
v -3.15434779099168e-06 0.000101770726231407 -7.57247271892253e-06
v -3.07661697409868e-06 0.000101941083200179 -6.97097011005238e-06
v -2.99375369047613e-06 0.000102118801266847 -6.36043884182236e-06
v -2.36174323265881e-06 0.00010313745430817 -3.09812837082847e-06
v -2.49490844443869e-06 0.000102929587140555 -3.71645642792392e-06
v -2.6195043393491e-06 0.000102734459104759 -4.3222242994494e-06
v -2.87191944514418e-06 0.000102331057881013 -5.64873074614881e-06
v -2.74764245610335e-06 0.000102545394952604 -4.93184440725437e-06
v -2.2730247526341e-06 0.000100257709852961 -5.22978002097049e-06
v -1.78228425689277e-06 0.000100290789194634 4.55543544386197e-06
v -2.27101207240563e-06 0.000100289789739108 -4.58278188469678e-06
v -1.87242522942444e-06 0.000100316452619856 3.96193875007496e-06
v -2.26899207305991e-06 0.000100317546789676 -3.92990712228171e-06
v -2.26443581615182e-06 0.000100340788183591 -3.27825549784129e-06
v -2.25130551511429e-06 0.000100360736431305 -2.5955033458046e-06
v -2.23346987896098e-06 0.000100375762783124 -1.93801139518582e-06
v -2.20853292995068e-06 0.000100386516700308 -1.27447439859368e-06
v -1.94661371086669e-06 0.000100338691803605 3.3530116874762e-06
v -2.00466954955245e-06 0.000100357180303068 2.73678878661388e-06
v -2.18082246786277e-06 0.000100392090730735 -6.18210335358662e-07
v -2.1469590128776e-06 0.000100393932551113 1.48284442859098e-07
v -2.04755491672817e-06 0.000100372843825384 2.08179566472912e-06
v -2.11475209173291e-06 0.000100391556466168 7.95815421735021e-07
v -2.08328758912312e-06 0.000100384194812794 1.44480809429544e-06
v -3.71804552464606e-06 0.000101492149612518 9.07367050080338e-06
v -1.908222399612e-06 0.000100257152817228 5.24496933749796e-06
v -4.00163877820459e-06 0.000101364870702089 9.48591248799748e-06
v -2.21535962152851e-06 0.000100229192811326 5.7627160186073e-06
v -2.53231713791824e-06 0.000100198774381803 6.27003656464605e-06
v -2.85188281487929e-06 0.00010016676150635 6.75923674546256e-06
v -4.30132660808027e-06 0.000101185803664693 9.85639263291924e-06
v -4.58745101525596e-06 0.000100903056862345 1.01381130430976e-05
v -4.81570512666707e-06 0.000100478338894798 1.02231690642226e-05
v -4.86468421395761e-06 0.000100096710390039 9.99534771465494e-06
v -3.17775629370613e-06 0.000100131613793534 7.26148870937688e-06
v -3.49336157521218e-06 0.000100096984631797 7.727972731305e-06
v -4.69053883231255e-06 9.99462447223984e-05 9.58328592423653e-06
v -3.80617896232584e-06 0.000100060538175269 8.18691133937315e-06
v -4.1117778520663e-06 0.000100021030931546 8.62877084298761e-06
v -4.43192626597946e-06 9.9967865089517e-05 9.15354214619551e-06
v -3.70636661905496e-06 0.000101613462310176 8.47161824891456e-06
v -3.95361699667236e-06 0.000101688184075382 7.99858954097366e-06
v -2.57297804526723e-06 0.000103720734057966 -1.9639037612635e-07
v -4.15760230355709e-06 0.000101782574082102 7.50836328758213e-06
v -2.79234388971324e-06 0.000103677789310546 4.11901751364378e-07
v -4.27515189276919e-06 0.000101904432971836 6.99746250273072e-06
v -3.01013481247047e-06 0.000103592690979113 1.02428907099859e-06
v -4.30209679913402e-06 0.00010205851075311 6.44146824510946e-06
v -3.22104414428491e-06 0.00010347477883323 1.63031085249699e-06
v -3.4229439464596e-06 0.000103326782125895 2.26206092311658e-06
v -3.60978177464191e-06 0.000103164264644988 2.86447047278572e-06
v -3.78376807039688e-06 0.000102988656710059 3.46695723876859e-06
v -4.2661260851718e-06 0.000102223849533387 5.89376527082633e-06
v -3.94305681197867e-06 0.000102807700983431 4.05794710068114e-06
v -4.08521508353619e-06 0.000102590176172855 4.75026810032036e-06
v -4.18894533633645e-06 0.000102403560619378 5.32710855238226e-06
v -2.50614557503603e-06 0.000100215867752308 -5.97646670718604e-06
v -2.89365748049422e-06 0.00010017784865324 -6.58781088415474e-06
v -3.29872596146285e-06 0.000100134864739443 -7.21026649971683e-06
v -3.7145989847712e-06 0.000100087492624907 -7.83612510566239e-06
v -4.14833572404599e-06 0.00010003331228358 -8.49734644168357e-06
v -4.40797419193935e-06 0.000100923874677677 -1.08490279106653e-05
v -4.57328917522317e-06 9.99770107495993e-05 -9.13633339125156e-06
v -4.8263013907383e-06 0.000100783255209985 -1.13171433074944e-05
v -4.99395013054095e-06 9.99171107880959e-05 -9.76992793903783e-06
v -5.40035762058665e-06 9.98551716537896e-05 -1.03746309197319e-05
v -5.79364107653035e-06 9.97793012270735e-05 -1.10484694711564e-05
v -5.25937449689947e-06 0.000100613243377984 -1.17483392733264e-05
v -5.68042790643116e-06 0.000100374761421746 -1.2104266702245e-05
v -6.07824114110242e-06 0.000100026818052153 -1.2280981518139e-05
v -6.10662430978658e-06 9.97133039798035e-05 -1.15780515500385e-05
v -6.29513768597548e-06 9.97259785711984e-05 -1.20682983093197e-05
v -2.52323050692595e-06 0.000103638540060758 -9.20810392610495e-07
v -4.16296537747326e-06 0.000101069509450918 -1.02209172827062e-05
v -2.65905246142855e-06 0.000103474845763901 -1.50692229974685e-06
v -4.12463745322125e-06 0.000101189230331144 -9.65581617338399e-06
v -4.0686374093082e-06 0.000101325355860724 -9.07444268625313e-06
v -4.00129593177407e-06 0.000101474867701173 -8.48223536652191e-06
v -2.7939136337023e-06 0.000103294391864436 -2.10049642971145e-06
v -2.92810833494619e-06 0.000103110452410673 -2.69710570644372e-06
v -3.91693946603645e-06 0.000101641598454004 -7.84991726003835e-06
v -3.82373404892239e-06 0.000101809300686201 -7.2292170705844e-06
v -3.71963733717999e-06 0.000101984659191644 -6.59275490973158e-06
v -3.60833380736538e-06 0.000102163859728239 -5.95428464438052e-06
v -3.06368065018685e-06 0.000102919032964277 -3.32991774609874e-06
v -3.19713973851511e-06 0.00010273581469514 -3.94639778682292e-06
v -3.33200824390258e-06 0.000102553056512715 -4.57692768649065e-06
v -3.46640497481106e-06 0.000102373695131021 -5.20903365633238e-06
v -2.88805339254912e-06 0.000100238756080712 -5.54579077293274e-06
v -2.39969433992623e-06 0.000100275825688283 4.83334816304297e-06
v -2.89493610393553e-06 0.000100273872134226 -4.91025587496245e-06
v -2.49830280860241e-06 0.000100304381391979 4.24556598524818e-06
v -2.89301537520332e-06 0.000100303848495752 -4.26328828537487e-06
v -2.57338101428022e-06 0.000100328433106089 3.64520749343088e-06
v -2.88749138164839e-06 0.000100329676239322 -3.60578410583262e-06
v -2.87754195651576e-06 0.000100351238560004 -2.93903784458483e-06
v -2.86237961500067e-06 0.000100368752802946 -2.26582808785146e-06
v -2.8409220246803e-06 0.000100381804789349 -1.58937513792869e-06
v -2.81471629635857e-06 0.000100390451256424 -9.11611412772328e-07
v -2.62782454759081e-06 0.000100348963962901 3.02941176525878e-06
v -2.66800176028652e-06 0.000100365839852716 2.39858381688032e-06
v -2.78648368998138e-06 0.000100393790675587 -2.33161498822365e-07
v -2.75661777073839e-06 0.000100393734201089 4.39694784895421e-07
v -2.70018960271532e-06 0.000100379169914324 1.7555632684854e-06
v -2.72844835111104e-06 0.000100388497078721 1.10239539424136e-06
v -4.36739185863576e-06 0.000101514876738545 8.71488226320316e-06
v -4.68319101501018e-06 0.000101391867833665 9.12696172053015e-06
v -2.7271888394808e-06 0.000100251029647766 5.35841195825169e-06
v -5.01951128247539e-06 0.000101241693823309 9.49487642568355e-06
v -3.06639501910585e-06 0.000100222711455281 5.87141731659782e-06
v -3.41174235510703e-06 0.000100192100897783 6.37359932893042e-06
v -3.76087896890021e-06 0.000100159527299026 6.86520610127082e-06
v -5.35010214375549e-06 0.000101019594640535 9.80946984388774e-06
v -5.64580017078178e-06 0.000100675879506478 9.99510087428078e-06
v -5.82514900739215e-06 0.00010026158335721 9.91291458332059e-06
v -5.73090474412556e-06 9.99989900752826e-05 9.55845112929162e-06
v -4.10953030309218e-06 0.000100125740977563 7.34307654508172e-06
v -4.45603574353421e-06 0.000100090757765585 7.80714169997075e-06
v -5.45616034999989e-06 9.99699839240503e-05 9.14039160829672e-06
v -4.79779606953614e-06 0.000100053906920386 8.26009252071046e-06
v -5.13404322464317e-06 0.000100011850265398 8.70809547164258e-06
v -4.64731392636095e-06 0.000101580045723387 8.2460744008649e-06
v -3.05959285850271e-06 0.000103508172171659 -5.19641770671409e-07
v -4.8986378031211e-06 0.000101654712927479 7.77282884260858e-06
v -3.28756982089504e-06 0.000103481237135724 8.92880751932534e-08
v -5.05783690397277e-06 0.000101757806827496 7.26821195212905e-06
v -3.51712043230926e-06 0.000103418805965706 7.0417936282166e-07
v -5.10539259226136e-06 0.000101891612017044 6.73251762441496e-06
v -3.74352743722675e-06 0.000103325944490288 1.32393876908061e-06
v -5.07073949996891e-06 0.000102046478112144 6.17779831317797e-06
v -3.96363147359362e-06 0.000103207211758279 1.9468848399774e-06
v -4.17270593165582e-06 0.000103067818821328 2.56952303308213e-06
v -4.36978611622519e-06 0.000102912641545887 3.18912630806217e-06
v -4.55207735464921e-06 0.000102746242951775 3.80544162880902e-06
v -4.98351659810705e-06 0.000102214845778481 5.60876108404793e-06
v -4.71698581996478e-06 0.000102571397995056 4.42056171649542e-06
v -4.86229233468838e-06 0.000102391370999505 5.02401514258726e-06
v -3.27223561962391e-06 0.000100205434692033 -6.14736273024468e-06
v -3.67846941193551e-06 0.000100165694654135 -6.76709953988071e-06
v -4.10548735040983e-06 0.000100120279560707 -7.40675026449055e-06
v -4.55430267273182e-06 0.000100068643994138 -8.06888430463287e-06
v -4.960308277419e-06 0.000100940336508483 -1.05407502826115e-05
v -5.022972957536e-06 0.000100010624658966 -8.75580689613169e-06
v -5.42226249792715e-06 0.000100786320385286 -1.10487482846621e-05
v -5.50811582908134e-06 9.99460277550633e-05 -9.46124010164053e-06
v -5.91423321051674e-06 0.000100618903130523 -1.15348880735095e-05
v -5.99614902226185e-06 9.98755614970709e-05 -1.01749389958032e-05
v -6.47073176948303e-06 9.97999048764323e-05 -1.08746299394532e-05
v -6.91052929752066e-06 9.97232826284355e-05 -1.15063732004531e-05
v -6.40906214579333e-06 0.000100418148736391 -1.19824061885033e-05
v -6.88602541569001e-06 0.000100144702381847 -1.23360637863444e-05
v -7.30911014402744e-06 9.98187901901794e-05 -1.24454429253058e-05
v -7.27156774096293e-06 9.96614687962421e-05 -1.2055193566641e-05
v -3.2059399747218e-06 0.000103367008346354 -1.10010070783444e-06
v -4.94701490798126e-06 0.000101055146444106 -9.97976744383899e-06
v -3.34368697811485e-06 0.00010321148696593 -1.68959939266856e-06
v -4.87924184661084e-06 0.000101188731793755 -9.39295609183929e-06
v -4.79036451326967e-06 0.000101337889584908 -8.78176554420177e-06
v -4.68757665096212e-06 0.000101498908220609 -8.14826971179631e-06
v -3.47887713170461e-06 0.000103048526444052 -2.29110202163355e-06
v -3.61434335658669e-06 0.000102882114635624 -2.90613653688664e-06
v -4.57275194646052e-06 0.000101667360275132 -7.49784254023765e-06
v -4.44779013990289e-06 0.000101840720415072 -6.83650426426531e-06
v -4.31498441497953e-06 0.000102017276035437 -6.16763103595591e-06
v -4.1766557484306e-06 0.000102195961755297 -5.4938331243725e-06
v -3.75105444289856e-06 0.000102713414755978 -3.53390934869126e-06
v -3.89018618245612e-06 0.000102543283819206 -4.17385606750409e-06
v -4.03231685225649e-06 0.000102371060865235 -4.82665736933667e-06
v -3.49699158875138e-06 0.000100244418233227 -5.47316149096786e-06
v -3.09354330674612e-06 0.000100281801286538 4.74430387974845e-06
v -3.49841107866027e-06 0.0001002785555086 -4.81640854180006e-06
v -3.1840426160232e-06 0.000100308953981495 4.14069971164964e-06
v -3.49526046624416e-06 0.000100308720730691 -4.14118178131473e-06
v -3.24257192941377e-06 0.00010033276399127 3.51863450382363e-06
v -3.48689744625646e-06 0.000100334326369648 -3.45958453114643e-06
v -3.47945392588363e-06 0.000100356495828807 -2.73986629311673e-06
v -3.46234437297973e-06 0.000100373304815054 -2.04030544119069e-06
v -3.44016342487076e-06 0.000100385321267536 -1.33223593593351e-06
v -3.41338609404898e-06 0.0001003915797205 -6.29991657919276e-07
v -3.27916447907355e-06 0.000100352739736488 2.88663275530857e-06
v -3.31193850305437e-06 0.000100369778530064 2.21301004297001e-06
v -3.38239076236648e-06 0.000100393464946941 1.85522867609829e-07
v -3.3581846435361e-06 0.000100390560184509 8.72273333674014e-07
v -3.33494153330477e-06 0.000100382298216366 1.55190157530537e-06
v -5.26039985989388e-06 0.000101439369266895 8.64333753473127e-06
v -5.65808975548398e-06 0.000101302908316727 9.03757982118947e-06
v -3.4707572141599e-06 0.000100255069719731 5.28414699117891e-06
v -6.04883705550039e-06 0.000101131763517092 9.39110797368923e-06
v -3.85744631848774e-06 0.00010022555996277 5.81771167969102e-06
v -4.24542401616239e-06 0.000100193995797364 6.33588334688973e-06
v -4.65030469415049e-06 0.000100159431852598 6.8607237656639e-06
v -6.41244978649496e-06 0.000100880504767035 9.66979991201829e-06
v -6.7219642956791e-06 0.000100494132204784 9.77803785781458e-06
v -6.8010310396198e-06 0.000100118317600803 9.57115304640212e-06
v -6.5556072051921e-06 9.99815372189552e-05 9.18310967006677e-06
v -5.03937681926364e-06 0.000100125289788635 7.3454170900457e-06
v -5.4253458518331e-06 0.000100089551946554 7.81773518903e-06
v -6.20365194921451e-06 0.000100001899888334 8.78365808576492e-06
v -5.79779221020293e-06 0.000100051335977127 8.26918385961869e-06
v -5.58723129775306e-06 0.000101500718812648 8.16681681914712e-06
v -3.68119086375236e-06 0.000103283363581638 -4.77511809927781e-07
v -5.82175767401779e-06 0.000101582223012908 7.66561884507475e-06
v -3.93393726849106e-06 0.000103246250987532 1.57309519568482e-07
v -5.91459670190033e-06 0.000101696120540033 7.13414712612506e-06
v -4.18447989987763e-06 0.000103179269733975 8.01640718342476e-07
v -5.89510542206444e-06 0.000101841822158211 6.55612841489972e-06
v -4.42841115003936e-06 0.000103087184443004 1.44608265531333e-06
v -5.80244704163488e-06 0.000101998389536407 5.98447459552527e-06
v -4.67590244154096e-06 0.000102967355900072 2.11847304449564e-06
v -4.90258939696511e-06 0.00010283362074295 2.76485220002782e-06
v -5.11723126347728e-06 0.000102684776447628 3.4145282420871e-06
v -5.31187251449008e-06 0.00010252754778432 4.05530011800912e-06
v -5.66772040596888e-06 0.000102165757896998 5.39173602245603e-06
v -5.50430061819751e-06 0.000102336110779774 4.78822917427848e-06
v -3.91021199171789e-06 0.000100208174834576 -6.10344090833775e-06
v -4.34287434938839e-06 0.000100166176704422 -6.7557844674601e-06
v -4.79426910670428e-06 0.000100118208978674 -7.42785230750161e-06
v -5.29170914747625e-06 0.000100061434633691 -8.15251655702194e-06
v -5.75497914742149e-06 0.000100870133717714 -1.04864541964166e-05
v -5.8073389979633e-06 9.99981620927744e-05 -8.89116101296285e-06
v -6.36602352556516e-06 0.000100676447262593 -1.10720904984291e-05
v -6.36881294878205e-06 9.99244482105852e-05 -9.6780685913988e-06
v -6.99488165062624e-06 0.000100463316745516 -1.16678127736942e-05
v -6.96395825967245e-06 9.98388688407324e-05 -1.05082510582506e-05
v -7.60536181310003e-06 9.97320937396072e-05 -1.14439136391021e-05
v -8.15868889325304e-06 9.96412476045827e-05 -1.21669068490516e-05
v -7.61619407623039e-06 0.000100218157602765 -1.22367328346589e-05
v -8.20603361223958e-06 9.9904573451888e-05 -1.26945464750452e-05
v -8.54879928991017e-06 9.96311929409168e-05 -1.2750289369381e-05
v -3.8327365961052e-06 0.000103150101039963 -1.07355457570274e-06
v -5.69563708099067e-06 0.000101003733711069 -9.8812361813029e-06
v -3.97483393194191e-06 0.000103006481044034 -1.68596701948272e-06
v -5.59296370549679e-06 0.000101154421601887 -9.24423958281466e-06
v -5.46964344402245e-06 0.000101316067199772 -8.58709569965291e-06
v -5.33451882056778e-06 0.000101491523828957 -7.88105500015723e-06
v -4.11143430057042e-06 0.000102858739618722 -2.30711902620489e-06
v -4.25928582879233e-06 0.000102699049506308 -2.96743443518556e-06
v -5.18846056376754e-06 0.00010166553977452 -7.18587386353481e-06
v -5.034754301029e-06 0.00010184263060464 -6.47888757186019e-06
v -4.87800195956769e-06 0.000102018434040809 -5.77751990789288e-06
v -4.69931510686887e-06 0.000102216226315692 -4.97079034116821e-06
v -4.40053885388478e-06 0.000102542264116175 -3.61806638979407e-06
v -4.54808634191504e-06 0.000102380428126309 -4.28911798444044e-06
v -4.0985045435565e-06 0.000100248643486679 -5.39897461453144e-06
v -3.79504974569377e-06 0.000100286248381274 4.65433575544899e-06
v -4.09879881411345e-06 0.00010028340295233 -4.70987432376985e-06
v -3.86726585545889e-06 0.000100313273006173 4.03202473578314e-06
v -4.08949066966144e-06 0.000100313762373611 -4.00551117121569e-06
v -3.90096472749494e-06 0.00010033670248283 3.39382028046619e-06
v -4.08555996393562e-06 0.000100340375380736 -3.26464157007332e-06
v -4.07227440171699e-06 0.000100362228085107 -2.51339904715671e-06
v -4.05577274340464e-06 0.000100378173522541 -1.77791877284892e-06
v -4.0294026853412e-06 0.000100388013314557 -1.04127185597672e-06
v -4.00295826082117e-06 0.000100392679471627 -1.96241974767972e-07
v -3.92953659328384e-06 0.000100357043781113 2.71840532173123e-06
v -3.94560778694446e-06 0.000100373616392072 2.02633720034948e-06
v -3.97569335480946e-06 0.000100391578990927 6.36524286103221e-07
v -3.96226689662341e-06 0.00010038530119863 1.33971254969062e-06
v -6.22766085031765e-06 0.000101343205068329 8.56454027714419e-06
v -6.69209385643211e-06 0.000101190362217039 8.94569745778703e-06
v -4.22188256797822e-06 0.00010025881594569 5.20977291188589e-06
v -7.12990575087947e-06 0.000101000703275269 9.27945300755979e-06
v -4.65228331977465e-06 0.000100228473410743 5.76052797590713e-06
v -5.10856881098684e-06 0.000100194903774986 6.31401667886341e-06
v -5.5623827613121e-06 0.000100159463349092 6.85614846472952e-06
v -7.54234318028622e-06 0.000100713155829641 9.52592666704248e-06
v -7.8280646511783e-06 0.000100316213425565 9.53795346863134e-06
v -7.71759117019504e-06 0.000100033066887345 9.23249607087582e-06
v -7.34657327389128e-06 9.9996674124456e-05 8.85546436711558e-06
v -6.00497261317428e-06 0.000100124209669083 7.3570403151313e-06
v -6.43231560918797e-06 0.000100086913911499 7.83832716866357e-06
v -6.90976109865228e-06 0.0001000412840697 8.35881746818894e-06
v -6.56105857360505e-06 0.000101403778473674 8.08238831044415e-06
v -4.30199996065197e-06 0.000103063248323673 -4.30196889418343e-07
v -6.7338776530577e-06 0.000101495930583105 7.55674389236612e-06
v -4.57633965439739e-06 0.000103016962097094 2.2865688264075e-07
v -6.74895526825867e-06 0.00010162505467236 6.97777610080587e-06
v -4.8413117280327e-06 0.000102947738131391 8.9589889844913e-07
v -6.65028172412218e-06 0.00010177667328731 6.37766343950586e-06
v -5.11674922030762e-06 0.00010285039411871 1.58782249713021e-06
v -6.50367823669194e-06 0.000101934648415166 5.77726632069644e-06
v -5.38221026343678e-06 0.000102732736892877 2.28659951660163e-06
v -5.6334523863911e-06 0.000102601127065502 2.96495157598393e-06
v -5.86486260401408e-06 0.00010245906373969 3.64367838893366e-06
v -6.10926762535979e-06 0.000102283880059474 4.40857350148252e-06
v -6.31823251346529e-06 0.000102099452258581 5.15835497652179e-06
v -4.53446790985047e-06 0.000100211223241596 -6.04997215386739e-06
v -4.97996773447652e-06 0.000100167687559859 -6.7267754522402e-06
v -5.4667873212122e-06 0.00010011602436209 -7.44994206181502e-06
v -5.98520658687449e-06 0.000100056076152285 -8.21331467066939e-06
v -6.52357870112181e-06 0.000100794545062241 -1.04272558815141e-05
v -6.53871799349223e-06 9.99872223726918e-05 -9.00807866117032e-06
v -7.24215520196943e-06 0.000100564950020875 -1.10802405778937e-05
v -7.15380002465301e-06 9.99038598035555e-05 -9.87573254157488e-06
v -8.02269367964016e-06 0.000100298308660988 -1.18100503921866e-05
v -7.92428985036105e-06 9.9790149599175e-05 -1.093014664503e-05
v -8.80557099484692e-06 9.96385394446977e-05 -1.21218587823655e-05
v -9.6621730095276e-06 9.94743777405544e-05 -1.31833681694617e-05
v -8.90849703163011e-06 9.99567629643099e-05 -1.26587970107078e-05
v -9.85921679900319e-06 9.95219562196184e-05 -1.34754142304589e-05
v -4.456095223012e-06 0.00010293905807276 -1.0449161413419e-06
v -6.41164919041193e-06 0.000100949446780541 -9.76286573609957e-06
v -4.59453049634208e-06 0.000102809737640666 -1.67526196224234e-06
v -6.2656726069755e-06 0.000101118007316957 -9.06450413958164e-06
v -6.10703586310354e-06 0.000101299456792899 -8.31427823183489e-06
v -5.93014476617694e-06 0.000101484604588133 -7.54778276017064e-06
v -4.74435714971805e-06 0.000102667491041928 -2.33905942513133e-06
v -4.89076142729138e-06 0.000102520529301648 -3.02021849679486e-06
v -5.75448568581674e-06 0.000101663919546267 -6.79788324804471e-06
v -5.57409943849184e-06 0.000101841204534258 -6.05466226017481e-06
v -5.38060773512222e-06 0.000102036027719066 -5.21536736688215e-06
v -5.19032639734128e-06 0.000102220878328176 -4.3932612032254e-06
v -5.03929457342096e-06 0.000102372627656376 -3.6970144661409e-06
v -4.6892933908936e-06 0.000100253177610136 -5.31020517646692e-06
v -4.4941322950139e-06 0.000100290475833494 4.56018004479691e-06
v -4.68286855084556e-06 0.000100288809320913 -4.58290607120528e-06
v -4.53453200301014e-06 0.000100317406715969 3.91950276678448e-06
v -4.6863104806819e-06 0.000100320467023674 -3.8206569308458e-06
v -4.56437966435061e-06 0.000100341237303668 3.2456690371689e-06
v -4.67597869915022e-06 0.000100347290376395 -3.03670096051037e-06
v -4.64980664320698e-06 0.000100368357996152 -2.24858021932752e-06
v -4.62848741768746e-06 0.000100382432228233 -1.47411782091425e-06
v -4.61357574420612e-06 0.000100391045129754 -5.95535281882554e-07
v -4.59362019868092e-06 0.000100392520826941 2.7502721985121e-07
v -4.57248468218872e-06 0.000100361434209802 2.54701966792759e-06
v -4.565494336549e-06 0.000100377243437705 1.83497429806593e-06
v -4.56889133751805e-06 0.000100387315010022 1.12028145856282e-06
v -7.25583050236578e-06 0.000101225116897763 8.48923638021831e-06
v -7.78781723020014e-06 0.000101053268401363 8.86859993231623e-06
v -4.96367928314235e-06 0.00010026243548691 5.13304608148764e-06
v -8.30807501160703e-06 0.000100838560121949 9.19119954866275e-06
v -5.4694974186993e-06 0.000100231003235421 5.70848587524737e-06
v -5.98489379722351e-06 0.000100196173965461 6.28868714734757e-06
v -6.49569119589608e-06 0.00010015900853893 6.85807207861483e-06
v -8.75606457847397e-06 0.000100531373852123 9.39420464342594e-06
v -8.91866709989349e-06 0.000100145398101293 9.29761155598109e-06
v -8.5769703686658e-06 0.000100006041143515 8.95540352105497e-06
v -8.10498721566283e-06 0.000100029600350594 8.47266094817752e-06
v -7.00220789902505e-06 0.000100121040886987 7.38849988947257e-06
v -7.56956493000748e-06 0.000100076768371501 7.94677601218341e-06
v -7.54879069041436e-06 0.000101291810029242 7.99439105196267e-06
v -4.917529786273e-06 0.000102850207117796 -3.80401560378472e-07
v -7.63599476624699e-06 0.00010139992355836 7.42486615149032e-06
v -5.20474913482438e-06 0.000102798017600998 3.01983079870428e-07
v -7.5442971554955e-06 0.000101541868525533 6.81463270600776e-06
v -5.50681451416619e-06 0.000102718144914567 1.00497401562987e-06
v -7.3652613690244e-06 0.000101699188490315 6.18668350988315e-06
v -5.80070929752932e-06 0.000102619277301286 1.7265236558734e-06
v -7.15812770769723e-06 0.00010185947467502 5.54781073479072e-06
v -6.07995925702445e-06 0.000102504845840651 2.45444313720854e-06
v -6.35447292353316e-06 0.00010237559075562 3.16927405700022e-06
v -6.65873421791092e-06 0.000102212561417344 3.97267300716562e-06
v -6.9296559697088e-06 0.00010203803897095 4.77389451866228e-06
v -5.13486805803004e-06 0.000100214969453735 -5.97999403976636e-06
v -5.61274935884666e-06 0.000100169726269502 -6.68764615135339e-06
v -6.11001407570353e-06 0.000100116085693124 -7.44297184072195e-06
v -6.63217548210698e-06 0.000100052723959122 -8.24792275418738e-06
v -7.23975969432291e-06 0.00010072021865864 -1.03508168923546e-05
v -7.20312880769877e-06 9.99778047362788e-05 -9.09975649627364e-06
v -8.00372190289747e-06 0.000100462123763307 -1.10757652489866e-05
v -7.92097601132229e-06 9.98755902666638e-05 -1.01349816354556e-05
v -8.88787506784394e-06 0.000100141675374327 -1.1959998524885e-05
v -8.76567891822852e-06 9.97350824591082e-05 -1.13514185049803e-05
v -9.94534771115349e-06 9.94917454297235e-05 -1.29549994011351e-05
v -1.19528305532532e-05 9.87934380357337e-05 -1.54873046292572e-05
v -1.00552840936118e-05 9.96708866997429e-05 -1.31966966472006e-05
v -5.06497368000166e-06 0.000102737773672575 -1.01405677915859e-06
v -7.07144484272693e-06 0.000100901349686838 -9.59785051433776e-06
v -5.22163158635001e-06 0.000102611947202539 -1.67532709543896e-06
v -6.88738086783667e-06 0.000101095726566815 -8.78207064301081e-06
v -6.67787820095485e-06 0.000101293840686464 -7.94476525148932e-06
v -6.45819471478148e-06 0.000101486106926237 -7.12189995938252e-06
v -5.36880570937614e-06 0.000102481098312321 -2.36202006911565e-06
v -5.50688539360063e-06 0.00010234768874264 -3.06423752170187e-06
v -6.25744659464973e-06 0.000101666225250938 -6.32969768554891e-06
v -6.05422873900212e-06 0.000101857708867249 -5.45335732864344e-06
v -5.85401618487912e-06 0.000102039485284249 -4.59479372237089e-06
v -5.65643442521906e-06 0.000102209950834083 -3.76732419828526e-06
v -5.26676313621521e-06 0.000100258755252054 -5.19508685554132e-06
v -5.18379025704379e-06 0.000100294685473055 4.45978998425018e-06
v -5.27246905790436e-06 0.00010029626417709 -4.40710965093638e-06
v -5.21228914729637e-06 0.000100322265644736 3.78715857388996e-06
v -5.26336819377391e-06 0.000100328681090835 -3.59417628158678e-06
v -5.21198453347611e-06 0.000100346132105111 3.09186532790835e-06
v -5.24111354346548e-06 0.000100355092918921 -2.7656845722774e-06
v -5.20566614771353e-06 0.00010037422982931 -1.93438528995228e-06
v -5.19598424086965e-06 0.000100387371967984 -1.01226171132175e-06
v -5.18788449583667e-06 0.000100392591895566 -1.07221281514396e-07
v -5.17822088754684e-06 0.00010038966237558 7.75877621569954e-07
v -5.19516793935057e-06 0.000100365745696564 2.37463460328245e-06
v -5.16742971020652e-06 0.000100379945450084 1.635271131003e-06
v -8.34320727165196e-06 0.000101084381597295 8.42872198904791e-06
v -8.99640516077862e-06 0.000100882137768288 8.83381173081568e-06
v -5.71982961282134e-06 0.000100266410794104 5.04963267826086e-06
v -9.59807281539381e-06 0.000100643254613553 9.16459463485036e-06
v -6.27456039775087e-06 0.000100234185402996 5.6498886678827e-06
v -6.85031842322828e-06 0.000100197987262894 6.25681233460044e-06
v -7.43936289367588e-06 0.000100157730348153 6.86459781019843e-06
v -1.00823912257872e-05 0.000100324845433203 9.32968266960306e-06
v -9.92757987953479e-06 0.000100041887457706 9.11008248347334e-06
v -9.4064811502219e-06 0.000100015448599508 8.64411933547143e-06
v -8.78608849075023e-06 0.000100061922989119 8.10591449919107e-06
v -8.12232978301987e-06 0.000100111072895597 7.50361513189217e-06
v -8.55168123835252e-06 0.000101166320854723 7.89480161373884e-06
v -5.52577503099237e-06 0.000102645358195508 -3.28302825661543e-07
v -8.48095219992265e-06 0.000101296479948493 7.28759267334058e-06
v -5.84736151685403e-06 0.000102580076539181 3.83596305424897e-07
v -8.28547646059036e-06 0.000101449698014088 6.64370393508439e-06
v -6.16064045144754e-06 0.000102498051334477 1.11369159196037e-06
v -8.03015302327551e-06 0.000101614663344299 5.96785572235795e-06
v -6.46787114270921e-06 0.000102399657606271 1.86022954920348e-06
v -7.76329152650472e-06 0.000101794005233929 5.15601120291816e-06
v -6.76606190678937e-06 0.000102287162445826 2.62118371705121e-06
v -7.12040605557681e-06 0.000102136109861256 3.46613465480717e-06
v -7.4573094063375e-06 0.000101969638725131 4.31608082142913e-06
v -5.73842772124569e-06 0.000100220380899031 -5.88061727540846e-06
v -6.21496472478838e-06 0.000100174577847162 -6.60925831610001e-06
v -6.70731450859159e-06 0.000100119791942871 -7.38723896462882e-06
v -7.22545425001044e-06 0.000100053311611282 -8.22528415553726e-06
v -7.88617985393262e-06 0.000100661776503203 -1.02082431685276e-05
v -7.87237085993336e-06 9.99659509476487e-05 -9.20438040481856e-06
v -8.65878873795127e-06 0.000100391796373654 -1.09625539570647e-05
v -8.58727276496419e-06 9.98555091375688e-05 -1.02784551194588e-05
v -9.46226621113971e-06 0.000100074900401939 -1.18415588734924e-05
v -9.36984176947855e-06 9.97114951031632e-05 -1.14426046640226e-05
v -1.00968381023271e-05 9.95753078794364e-05 -1.26018885152501e-05
v -1.0198364534759e-05 9.968052302562e-05 -1.28217890845877e-05
v -5.68800207603036e-06 0.000102535697154402 -9.87480491270562e-07
v -7.65606216323496e-06 0.000100883360730641 -9.28775534376756e-06
v -5.83522121072542e-06 0.000102422181398715 -1.66908461083954e-06
v -7.40632624665265e-06 0.000101102210523703 -8.35867845875743e-06
v -7.16009106578756e-06 0.000101307098187855 -7.4601553611765e-06
v -6.92177171497486e-06 0.000101497204027482 -6.60335422488176e-06
v -5.97356022582928e-06 0.000102304705902648 -2.3727812199675e-06
v -6.10655185165275e-06 0.000102183674787835 -3.09951558981461e-06
v -6.70367384997486e-06 0.000101688328454734 -5.68309086021981e-06
v -6.49922888790839e-06 0.000101864667263414 -4.79375370083197e-06
v -6.30111380079521e-06 0.000102029456902074 -3.9335451463177e-06
v -5.82188219613467e-06 0.000100266332625056 -5.03791129923492e-06
v -5.85593393964745e-06 0.000100299291426459 4.3514149133307e-06
v -5.80997399408806e-06 0.00010030557850456 -4.183154544086e-06
v -5.84712847000559e-06 0.000100327145450604 3.65337639865498e-06
v -5.78642520837101e-06 0.000100338595517094 -3.30271008463137e-06
v -5.81861530200807e-06 0.000100351085470815 2.92574394102918e-06
v -5.75637823650256e-06 0.000100363419026007 -2.42257889808728e-06
v -5.77997644792744e-06 0.000100381427289785 -1.46991103609125e-06
v -5.78492807867602e-06 0.000100390885901089 -5.13167315521135e-07
v -5.79185797488612e-06 0.000100391401061968 4.25484313372188e-07
v -5.79891950502689e-06 0.000100383685697033 1.32806470068439e-06
v -5.77783961304162e-06 0.000100369563091227 2.17841747724082e-06
v -9.47186098621873e-06 0.00010092359605749 8.3921343928718e-06
v -1.02955446282314e-05 0.000100678449881707 8.88734712271698e-06
v -6.42551917545785e-06 0.0001002706233775 4.96268413570643e-06
v -1.10513719757299e-05 0.000100406242145479 9.2769400212826e-06
v -7.03103094739764e-06 0.000100237317129112 5.5918552275274e-06
v -7.6746782435843e-06 0.000100198925704288 6.23227841894015e-06
v -8.46517350447465e-06 0.000100153604581048 6.90874476762795e-06
v -1.14521379306158e-05 0.000100110740931265 9.38702410545387e-06
v -1.09244209174099e-05 9.99959899213053e-05 8.95020240378117e-06
v -1.01448476732525e-05 0.000100038710766247 8.3474921676081e-06
v -9.30072102801332e-06 0.000100099345160615 7.63464082782755e-06
v -9.46287456096689e-06 0.000101039534299495 7.80325362140924e-06
v -6.12313066757342e-06 0.000102449855766968 -2.74238081260864e-07
v -9.2381376176698e-06 0.000101193303368004 7.14177312400433e-06
v -6.45194910601324e-06 0.000102381896039336 4.65528332281356e-07
v -8.94266900242336e-06 0.000101361818140182 6.43131635680374e-06
v -6.77984364191264e-06 0.00010229743266808 1.2294865472405e-06
v -8.65135012170199e-06 0.000101540531963317 5.57749848141199e-06
v -7.10484411846794e-06 0.000102198269191696 2.00830015874996e-06
v -8.2904957901332e-06 0.000101725050819383 4.67209387463394e-06
v -7.51145031367407e-06 0.000102057057583647 2.8555439842548e-06
v -7.90403518906099e-06 0.000101899912116489 3.75386048184589e-06
v -6.28710132229217e-06 0.000100228483140727 -5.73392409140262e-06
v -6.75919531240147e-06 0.000100183006906462 -6.47377931173565e-06
v -7.23848575974628e-06 0.000100128790384581 -7.25000451743736e-06
v -7.8282641903713e-06 0.000100062872375012 -8.08872931584974e-06
v -8.37402340594646e-06 0.000100665484575823 -9.84715828377289e-06
v -8.42244480164614e-06 9.99843274365915e-05 -8.97258379937635e-06
v -8.99355351892972e-06 0.00010044163434059 -1.04714103468279e-05
v -8.99409317198437e-06 9.98930965709751e-05 -9.8473150430474e-06
v -9.52515326496674e-06 0.000100196324624054 -1.10785019014547e-05
v -9.49104930441834e-06 9.98171901859041e-05 -1.06803433313196e-05
v -9.79624974414746e-06 9.98956119952075e-05 -1.13576763348253e-05
v -6.27455931505615e-06 0.000102351361162932 -9.5665780504062e-07
v -8.07243309424555e-06 0.000100918438298447 -8.79169388666411e-06
v -6.41558946355721e-06 0.000102248046768017 -1.66653193440321e-06
v -7.80202111995811e-06 0.000101142588117609 -7.7981586026919e-06
v -7.55741982602998e-06 0.00010133938489579 -6.87293932010053e-06
v -7.3619883399059e-06 0.000101523887462741 -5.90974955480726e-06
v -6.54799730320739e-06 0.000102142196469279 -2.3947187071969e-06
v -6.75940742586643e-06 0.000102003094429256 -3.20339458850401e-06
v -7.15431924536159e-06 0.000101696652580325 -4.97452042612323e-06
v -6.95332376758561e-06 0.000101856287783879 -4.06955272700098e-06
v -6.34011463447202e-06 0.000100277332011382 -4.80617198940606e-06
v -6.50674704946005e-06 0.000100304109925078 4.2343399858808e-06
v -6.3101784161205e-06 0.000100317734367279 -3.87509576100185e-06
v -6.46541902837734e-06 0.000100332274471518 3.50483734227636e-06
v -6.27432579833048e-06 0.000100349170468482 -2.94136289981913e-06
v -6.40383308503194e-06 0.000100355286617928 2.74781877784417e-06
v -6.30387898464192e-06 0.000100373216553939 -1.93955774993946e-06
v -6.34204964501744e-06 0.000100387514333703 -9.54946710032503e-07
v -6.37368026593745e-06 0.000100391966882019 3.57930605904096e-08
v -6.39994441476842e-06 0.000100387329643132 9.94080068874213e-07
v -6.40662170847756e-06 0.000100374551196183 1.8883524502263e-06
v -1.05562473083859e-05 0.000100755075238008 8.38408007393797e-06
v -1.17190961401412e-05 0.000100428724296498 9.08277197775599e-06
v -7.10893614596638e-06 0.00010027516898096 4.86583008058441e-06
v -1.29948920550904e-05 0.000100026003849996 9.75947021078094e-06
v -7.74888496548412e-06 0.000100240606161636 5.52028600745968e-06
v -8.54627154922052e-06 0.000100199204031839 6.21416710072969e-06
v -9.42895473862776e-06 0.000100149424984439 6.95541792346643e-06
v -1.27870041833399e-05 9.9900426714473e-05 9.5786809845172e-06
v -1.16243912136234e-05 9.99937436234185e-05 8.72234201391589e-06
v -1.0450929435197e-05 0.000100083592325311 7.79486342421998e-06
v -1.02815866075029e-05 0.000100914961910072 7.71599459751723e-06
v -6.70966662270997e-06 0.000102265666518739 -2.17039324972678e-07
v -9.90865575230918e-06 0.000101097971431752 6.95625012200116e-06
v -7.04998070286314e-06 0.000102194917390631 5.51362640510475e-07
v -9.53105149766034e-06 0.000101295747357789 6.0189292913943e-06
v -7.38583810130161e-06 0.000102111174453077 1.34329271182755e-06
v -9.11722516583123e-06 0.000101489923048353 5.04224867917976e-06
v -7.81028917373538e-06 0.000101985276137412 2.20236419512984e-06
v -8.67633552037153e-06 0.000101675389071177 4.05304039552541e-06
v -8.23897138080531e-06 0.000101840879133174 3.0944775750283e-06
v -6.78873973325729e-06 0.000100242005228523 -5.48676528241819e-06
v -7.22740949159787e-06 0.000100199772224883 -6.19561625223979e-06
v -7.75891801651782e-06 0.000100151091405641 -6.9238035717038e-06
v -8.26517583682172e-06 0.000100097237578932 -7.64581645071128e-06
v -8.67726745313697e-06 0.000100740684160653 -9.23762299542091e-06
v -8.7483880274715e-06 0.000100032968426533 -8.38056177810103e-06
v -9.16693878848089e-06 0.000100551376924926 -9.713458304089e-06
v -9.19105197787619e-06 9.99706682111291e-05 -9.08385198694824e-06
v -9.55623650602657e-06 0.000100283238104691 -1.00868363729197e-05
v -9.5279834595101e-06 0.000100018417767569 -9.7107741086953e-06
v -6.85446499067228e-06 0.000102177286102266 -9.24162144080216e-07
v -8.39854025421636e-06 0.000100990048440881 -8.14437854211195e-06
v -6.98345956143828e-06 0.000102087429068095 -1.65661336447984e-06
v -8.15425492818499e-06 0.000101198480913907 -7.1418316471905e-06
v -7.96463503730017e-06 0.00010138445694769 -6.11892229806756e-06
v -7.78584880473206e-06 0.00010154597072689 -5.15218358294145e-06
v -7.19310236255156e-06 0.000101964977518206 -2.46299504713171e-06
v -7.39640369269368e-06 0.000101836126544021 -3.30072976146323e-06
v -7.59245997371085e-06 0.000101697214773835 -4.20493873998033e-06
v -6.80466365051291e-06 0.000100292858844947 -4.47018740822419e-06
v -7.13452633265994e-06 0.000100309428337839 4.10372916554584e-06
v -6.76096681078895e-06 0.00010033147382638 -3.48412942003978e-06
v -7.05381609379065e-06 0.00010033701669231 3.34088472778534e-06
v -6.79784790643163e-06 0.000100361802182148 -2.44385725621074e-06
v -7.03989330798281e-06 0.000100361280716849 2.48058049143755e-06
v -6.84433151676288e-06 0.000100381844707076 -1.40947334432256e-06
v -6.89864595862986e-06 0.000100390910973427 -3.99514762151838e-07
v -6.95722691058541e-06 0.000100389856720309 6.20121889791119e-07
v -7.00602883315812e-06 0.000100379658783789 1.56921485007524e-06
v -1.14748475623727e-05 0.000100596571934311 8.41139054407976e-06
v -1.29941226406567e-05 0.000100173319255186 9.40142750432847e-06
v -7.7544812507376e-06 0.000100279713356582 4.75549382665004e-06
v -1.58762388913881e-05 9.93481816482661e-05 1.1399070437167e-05
v -8.51798834577931e-06 0.000100244252395819 5.43653155481043e-06
v -9.35228297658371e-06 0.000100200358748875 6.18202598006889e-06
v -1.02884641823684e-05 0.000100143648860247 7.00715398258467e-06
v -1.30367535940913e-05 9.99032902347477e-05 9.28565300944601e-06
v -1.14379227629145e-05 0.000100059786163213 7.99579755497274e-06
v -1.09561008705428e-05 0.000100814606474164 7.56581751746277e-06
v -7.28730831559226e-06 0.000102093848956173 -1.5681361525304e-07
v -1.04271241081656e-05 0.000101052528865842 6.49650355326175e-06
v -7.63169238116237e-06 0.000102024175620212 6.38553764745064e-07
v -9.9007871780345e-06 0.000101276199002357 5.40700822965341e-06
v -8.06566874377929e-06 0.000101914276828148 1.49015643730795e-06
v -9.41295372709679e-06 0.000101470711825903 4.36254150339739e-06
v -8.50064117322699e-06 0.000101787738608214 2.39247480868148e-06
v -8.94084630544341e-06 0.000101643397798467 3.33703121530772e-06
v -7.20934632582683e-06 0.000100261257897166 -5.11209033190843e-06
v -7.69437305498181e-06 0.000100225949684306 -5.74886359795303e-06
v -8.15565048803314e-06 0.000100186481811122 -6.39299718569729e-06
v -8.58394686407237e-06 0.000100140707575658 -7.0266389680868e-06
v -8.92752677274492e-06 0.00010083981457864 -8.49124340748504e-06
v -9.00679480312764e-06 0.000100087014447014 -7.656658696154e-06
v -9.33229599593257e-06 0.000100640103821405 -8.85475316734739e-06
v -9.37495075306799e-06 0.000100081639240598 -8.22836420252759e-06
v -9.57014141014247e-06 0.00010026551600897 -8.73308131221233e-06
v -7.41824201554692e-06 0.000102019242932404 -8.87177867942714e-07
v -8.70423187530233e-06 0.000101070403414866 -7.40751769390213e-06
v -7.62995102124602e-06 0.000101914144671835 -1.6797803518195e-06
v -8.54202224552575e-06 0.000101263294478659 -6.32208582867468e-06
v -8.37497315886798e-06 0.000101425035246942 -5.2973372040446e-06
v -8.20380770997832e-06 0.000101562832611187 -4.33679104331618e-06
v -7.82848546948677e-06 0.000101804612272954 -2.51679422032807e-06
v -8.01578126124985e-06 0.000101690783473535 -3.38836403182563e-06
v -7.22059825642802e-06 0.000100311187497634 -4.0341390187036e-06
v -7.73929297097398e-06 0.000100315110319371 3.94849787918865e-06
v -7.25933398067789e-06 0.000100348100302363 -2.9674240308231e-06
v -7.69892110075168e-06 0.000100344417683981 3.09550684322254e-06
v -7.30561055348738e-06 0.000100373990287117 -1.90471887285755e-06
v -7.63111629237107e-06 0.0001003684183718 2.17813672797871e-06
v -7.37181478694808e-06 0.000100388556140932 -8.51311506070802e-07
v -7.45451818424652e-06 0.000100391773955317 1.8844943881136e-07
v -7.54587744837331e-06 0.000100384889922891 1.20419974787775e-06
v -1.21002491233358e-05 0.000100500586794702 8.2683185180126e-06
v -1.32671218710026e-05 0.000100107655636552 9.1517024805304e-06
v -8.45589068801671e-06 0.00010028656843236 4.59858563687553e-06
v -1.30821316054148e-05 9.99907735671308e-05 8.90567779084153e-06
v -9.22133551379204e-06 0.000100250445311106 5.31497651941847e-06
v -1.00592052925997e-05 0.000100203650809185 6.10388231982416e-06
v -1.10033916543735e-05 0.000100139440195959 6.98391713535297e-06
v -1.20674822244286e-05 0.000100054389852204 7.94356797534973e-06
v -1.12888994089451e-05 0.000100817607824696 6.99433450771939e-06
v -7.86116022930425e-06 0.000101935111030053 -9.35463971948716e-08
v -1.06397428526656e-05 0.000101078901255835 5.78659963034724e-06
v -8.29630232648942e-06 0.000101841862881319 7.39461197575307e-07
v -1.00950189770558e-05 0.000101291579103048 4.65431021092584e-06
v -8.7236927499127e-06 0.000101736697474053 1.63170515330466e-06
v -9.60923716662924e-06 0.000101467985688792 3.58662814903222e-06
v -9.15744281703117e-06 0.000101613952177054 2.57967966254081e-06
v -7.66071629462313e-06 0.000100286197976675 -4.6002429581796e-06
v -8.0825615350981e-06 0.000100257592603588 -5.18360567983934e-06
v -8.48771636131919e-06 0.000100223972159559 -5.76611939530949e-06
v -8.87919792690813e-06 0.000100182642413917 -6.33421352893713e-06
v -9.18795675888743e-06 0.000100914064624997 -7.66325647849365e-06
v -9.25766072071104e-06 0.000100153214806242 -6.86982015315735e-06
v -9.57170442436833e-06 0.000100600125282405 -7.73038353683733e-06
v -9.55928432069998e-06 0.000100273304156038 -7.36136032801714e-06
v -8.06833615731756e-06 0.000101849589604198 -8.62885883602167e-07
v -9.07737004918672e-06 0.000101136608327998 -6.51128960081983e-06
v -8.25838456610432e-06 0.000101762988230969 -1.68191598241253e-06
v -8.93662006769362e-06 0.000101315626113255 -5.43468081757165e-06
v -8.78155260682424e-06 0.000101457488007264 -4.41896702571846e-06
v -8.61482375269153e-06 0.000101573036353626 -3.45830862612994e-06
v -8.43967518789352e-06 0.00010167230369841 -2.54660878458272e-06
v -7.59982653216863e-06 0.000100330237560315 -3.53926215854681e-06
v -8.29930332516747e-06 0.000100322116141928 3.75803996363524e-06
v -7.63001182780744e-06 0.000100362608749012 -2.4541970557645e-06
v -8.18119908906718e-06 0.000100352649162541 2.81798513314664e-06
v -7.69117059841362e-06 0.000100383304675296 -1.37235053711451e-06
v -8.04365856917047e-06 0.000100375986017949 1.81260258872228e-06
v -7.78319124961051e-06 0.000100392095916024 -3.03881438206385e-07
v -7.90606706876736e-06 0.000100389425591022 7.76107070092829e-07
v -1.20011844810897e-05 0.000100583315143718 7.55487689584454e-06
v -1.24220618468385e-05 0.000100288059266837 7.81504349798485e-06
v -9.00232990047248e-06 0.000100293621697366 4.43595112041886e-06
v -1.19889314976273e-05 0.000100151020994368 7.28109372625321e-06
v -9.75423070540149e-06 0.000100257929920869 5.1532041176696e-06
v -1.05345200236635e-05 0.000100213404680248 5.88164361359992e-06
v -1.13188596710702e-05 0.000100162349025757 6.60134734964135e-06
v -1.12460092835371e-05 0.000100896655167028 6.22537417185162e-06
v -8.41906518886282e-06 0.000101793386562674 -2.58981388727139e-08
v -1.06548277912276e-05 0.000101137066035447 5.01256277430209e-06
v -8.83653035839129e-06 0.000101709228358883 8.602310507622e-07
v -1.01523904621366e-05 0.000101329832401367 3.88696814551541e-06
v -9.25769278850931e-06 0.000101608333191123 1.80686045589789e-06
v -9.68794318612778e-06 0.000101485753592845 2.80601652535265e-06
v -7.99907204379042e-06 0.000100309107444656 -4.08825145254836e-06
v -8.39216456414691e-06 0.000100284427986265 -4.63879025431499e-06
v -8.7726443828155e-06 0.00010025364552611 -5.17390034631132e-06
v -9.16897314933772e-06 0.000100220207520092 -5.68766418612303e-06
v -9.46981643187033e-06 0.000100925129856913 -6.75593900539997e-06
v -9.52791734754968e-06 0.000100270164267955 -6.15442953063757e-06
v -9.6950487482992e-06 0.000100540065686424 -6.57936191289326e-06
v -8.60130982064505e-06 0.000101727335659406 -8.40874958797214e-07
v -9.37573792981231e-06 0.000101166385632865 -5.66043185465601e-06
v -8.77667343231626e-06 0.000101657340872278 -1.70688340014331e-06
v -9.25164545470624e-06 0.000101347535286475 -4.60089739372219e-06
v -9.10756727654625e-06 0.000101478681520683 -3.59410313331077e-06
v -8.94315995375638e-06 0.000101579139469182 -2.61328387931097e-06
v -7.9470650670091e-06 0.000100347559311642 -3.00980594993543e-06
v -8.76739340855381e-06 0.000100331753140449 3.4739368095434e-06
v -7.99299313071466e-06 0.000100374415286229 -1.91419022426095e-06
v -8.56508659624807e-06 0.000100362564545647 2.43276432955382e-06
v -8.07471540109602e-06 0.000100389178648321 -8.26822886379483e-07
v -8.36890842049373e-06 0.000100382917246974 1.36861349463731e-06
v -8.20275311528294e-06 0.000100391921155449 2.73687792453489e-07
v -1.17449989694964e-05 0.000100670751517979 6.60545448803461e-06
v -1.17577792777427e-05 0.000100335981198194 6.4111565060665e-06
v -9.42347358302797e-06 0.000100306882062447 4.109225141997e-06
v -1.13151626602895e-05 0.000100225114004636 5.90779449343168e-06
v -1.00769993271753e-05 0.000100276512907831 4.73466939482712e-06
v -1.07229891755789e-05 0.000100239886119138 5.33586306734955e-06
v -1.11571178675714e-05 0.000100957603496269 5.33517836330901e-06
v -8.95201589091688e-06 0.000101677781568776 4.69900981027204e-08
v -1.06568063918754e-05 0.000101188533539784 4.16514480162027e-06
v -9.35954052105476e-06 0.000101599427056044 9.83350784116528e-07
v -1.01989854222047e-05 0.000101365208587563 3.042587882148e-06
v -9.76669696354587e-06 0.000101499445494423 1.97690654237581e-06
v -8.32189946263384e-06 0.000100330045972766 -3.53772889715014e-06
v -8.69277874078474e-06 0.000100307763649245 -4.05764650069787e-06
v -9.08970049440077e-06 0.000100278673321981 -4.55008622461929e-06
v -9.48895523630629e-06 0.000100278926938514 -5.01055846606595e-06
v -9.72771917012285e-06 0.000100868404905434 -5.74338463537283e-06
v -9.77388740064702e-06 0.000100482146616054 -5.42652141968524e-06
v -9.11970275775014e-06 0.000101629150319027 -8.14753681240503e-07
v -9.68057816784125e-06 0.000101148589180868 -4.73122584978055e-06
v -9.27664738027661e-06 0.00010156976519761 -1.72380868394465e-06
v -9.57420942694274e-06 0.000101348209051495 -3.71191839626262e-06
v -9.43547448521441e-06 0.000101481972493056 -2.69851247455252e-06
v -8.28159106827236e-06 0.000100362694377191 -2.45959067531139e-06
v -9.09612663386753e-06 0.000100345717168968 3.0456030211178e-06
v -8.34753062213094e-06 0.00010038347638033 -1.36334195117958e-06
v -8.8400090933483e-06 0.000100373170513727 1.95537065837546e-06
v -8.47078905776416e-06 0.000100392149966947 -2.57929343633104e-07
v -8.63529268775286e-06 0.000100388712215082 8.50250805096391e-07
v -1.1484971707487e-05 0.000100645978786054 5.49766554537016e-06
v -1.12713157442511e-05 0.000100361188476216 5.12547606958681e-06
v -9.66823363484914e-06 0.000100325251143841 3.61464800092055e-06
v -1.07964018055905e-05 0.000100278792373126 4.655493418168e-06
v -1.0244768787406e-05 0.000100299178187426 4.14883838996119e-06
v -1.10838422589281e-05 0.000100969191687443 4.38451926044892e-06
v -9.46326606571364e-06 0.000101582583507895 1.21858583208102e-07
v -1.06727273336171e-05 0.000101205994271486 3.24423994020244e-06
v -9.85400195719811e-06 0.000101500317780575 1.10542504255257e-06
v -1.02621488851017e-05 0.000101378613184019 2.14737562462674e-06
v -8.63668860150263e-06 0.000100347657166342 -2.97080987475688e-06
v -9.02661795817553e-06 0.000100326295081436 -3.4492815215624e-06
v -9.43575616836895e-06 0.000100307985497493 -3.89656554159652e-06
v -9.8072944000469e-06 0.000100421947375954 -4.31786944111417e-06
v -9.92565369117559e-06 0.000100776571626484 -4.6713721503549e-06
v -9.61231490256938e-06 0.00010153803630996 -7.86297501469107e-07
v -9.96026958491059e-06 0.000101079720550926 -3.73762524574997e-06
v -9.76737499226899e-06 0.000101454181989737 -1.74620704556149e-06
v -9.89409130848143e-06 0.00010130797738497 -2.74161671208671e-06
v -8.61427287544649e-06 0.000100374768988259 -1.89874976864109e-06
v -9.31601731726354e-06 0.000100360281349861 2.5226686583646e-06
v -8.72273340938108e-06 0.000100389700428822 -7.95812097873376e-07
v -9.07019198599803e-06 0.000100382569446885 1.41136351510357e-06
v -8.87259180435112e-06 0.000100392325800313 3.06481288972596e-07
v -1.12021415555985e-05 0.000100578194858825 4.32557599900274e-06
v -1.08611488164007e-05 0.000100353671541576 3.92122004295095e-06
v -9.84335934328505e-06 0.000100342592691403 3.02595836297074e-06
v -1.03647950404067e-05 0.000100321234585758 3.49439867944488e-06
v -1.10087801288916e-05 0.00010089361055283 3.33552056324614e-06
v -9.95074874255205e-06 0.000101477004971659 1.96481110168784e-07
v -1.06963182714478e-05 0.000101165054430073 2.27232266288223e-06
v -1.03348582237596e-05 0.000101353683239797 1.21528254590101e-06
v -8.98219127389739e-06 0.000100360957376163 -2.3796894764605e-06
v -9.38058029686412e-06 0.000100341215061982 -2.82499496213062e-06
v -9.79836272559575e-06 0.000100378870403135 -3.22630662248293e-06
v -1.00610994295464e-05 0.000100666283226485 -3.59743870873199e-06
v -1.00907942650344e-05 0.000101387895794818 -7.50402694609176e-07
v -1.01988219187467e-05 0.000100963288140183 -2.68373472707494e-06
v -1.01900005270609e-05 0.000101220398675516 -1.72136319132753e-06
v -8.95084019878943e-06 0.000100382744327014 -1.33637707618597e-06
v -9.48861817983017e-06 0.000100371816254415 1.95944116865955e-06
v -9.07614345137753e-06 0.000100392047261484 -2.42333569116262e-07
v -9.25424464599138e-06 0.000100388451612999 8.58084144656546e-07
v -1.09212765795424e-05 0.000100509976618516 3.18988173547088e-06
v -1.04926864665376e-05 0.000100351939858785 2.82305733424634e-06
v -9.98528724132002e-06 0.000100354578694672 2.42017829988888e-06
v -1.08837694331841e-05 0.000100777455607549 2.28231067524087e-06
v -1.03855930834518e-05 0.000101283715130852 2.63461201969304e-07
v -1.06884934250373e-05 0.000101069506874852 1.28682090633889e-06
v -9.32512601914657e-06 0.000100367827009911 -1.80183211695312e-06
v -9.75446039808225e-06 0.00010036441179704 -2.20565176365331e-06
v -1.01316669295315e-05 0.000100554123319545 -2.55728892499082e-06
v -1.04372469839312e-05 0.000101092561089314 -7.08870156654477e-07
v -1.03665944553824e-05 0.000100819808933709 -1.66572332610991e-06
v -9.29201411870882e-06 0.000100385303095112 -7.8306034517339e-07
v -9.64607437141031e-06 0.000100378277544442 1.38286708045789e-06
v -9.44057927402445e-06 0.000100388631629392 2.97998524697924e-07
v -1.06364349124647e-05 0.00010044493466061 2.12535132344335e-06
v -1.01443296913797e-05 0.000100365850206989 1.78819622568516e-06
v -1.0706053398709e-05 0.000100643505468316 1.2422891272103e-06
v -1.0631346421767e-05 0.000100914025399805 2.91381265397151e-07
v -9.6971638190978e-06 0.000100373412903064 -1.21605998558953e-06
v -1.01408444320392e-05 0.000100460761517326 -1.56294467231716e-06
v -1.04609630701862e-05 0.000100660272445628 -6.72038900280394e-07
v -9.64627332717419e-06 0.000100382006276236 -2.46347415868966e-07
v -9.81561824167619e-06 0.000100378881755902 8.07032456128092e-07
v -1.03401183935364e-05 0.000100396985957826 1.14118748425243e-06
v -1.04739329017392e-05 0.000100519334977543 2.6357448203291e-07
v -1.01045833919022e-05 0.000100400576241201 -6.24197883028827e-07
v -1.0036409617405e-05 0.000100382545162293 2.51975967970618e-07
v 3.23946114336389e-05 0.000101745855074777 -2.87716925741586e-06
v 3.25944615722475e-05 0.00010172881703468 -2.16428734535563e-06
v 3.29226304498911e-05 0.000101607113259165 -2.86029790971618e-06
v 3.25356822849701e-05 0.000101652338654876 -3.57175285706925e-06
v 3.20032470831674e-05 0.000101886067108587 -2.45267774566975e-06
v 3.19514431851939e-05 0.000101834193052556 -3.30638704548825e-06
v 3.31182690273504e-05 0.000101596803562924 -2.11070810797891e-06
v 3.27746413404135e-05 0.000101707463387843 -1.41621448658291e-06
v 3.22020059253833e-05 0.000101865964658395 -1.70932141046075e-06
v 3.34471950270157e-05 0.000101497371731866 -2.83940903634617e-06
v 3.30734983501444e-05 0.000101527244186726 -3.58496305213096e-06
v 3.26498830945831e-05 0.000101560349605153 -4.28814578152246e-06
v 3.20668021604415e-05 0.000101729675271959 -4.02645954146065e-06
v 3.16300159301979e-05 0.000102040303986744 -2.02459310843111e-06
v 3.15755833583244e-05 0.000101988867886074 -2.88454852806934e-06
v 3.15038759514444e-05 0.000101925424499944 -3.73575695029352e-06
v 3.36422702130214e-05 0.000101493917412515 -2.05982566373592e-06
v 3.3293971379681e-05 0.000101581434052688 -1.32865160438215e-06
v 3.29382562483326e-05 0.00010168120744212 -6.38205498142488e-07
v 3.23807020488124e-05 0.00010183842469217 -9.4093857031867e-07
v 3.18166489367792e-05 0.000102018270777751 -1.26594812023463e-06
v 3.39726652334319e-05 0.000101414884724002 -2.82000727929816e-06
v 3.36188655858292e-05 0.000101428737728535 -3.59368992066092e-06
v 3.32017390196936e-05 0.00010144782051241 -4.32986669565389e-06
v 3.27311278965359e-05 0.000101470267001159 -5.01883089978701e-06
v 3.21503243616527e-05 0.000101624193691078 -4.75571659142153e-06
v 3.15839195265382e-05 0.000101810808252749 -4.46445996458287e-06
v 3.12607853431138e-05 0.000102213280836449 -1.60766636564162e-06
v 3.12075340477247e-05 0.000102163791892011 -2.46237610282657e-06
v 3.11365870260488e-05 0.000102100603979722 -3.31558951485536e-06
v 3.10449459588571e-05 0.000102026126477459 -4.15569698599821e-06
v 3.41581905491641e-05 0.000101421611918604 -2.01435463514394e-06
v 3.38078136713464e-05 0.000101487891445454 -1.25190983020278e-06
v 3.34512220358851e-05 0.00010156126482957 -5.23732746260826e-07
v 3.30887199515952e-05 0.000101648316387364 1.68693580794652e-07
v 3.25406629544828e-05 0.00010180432901271 -1.5533657107918e-07
v 3.19877709140664e-05 0.000101985530257806 -4.9507586310426e-07
v 3.14342624102948e-05 0.000102186928141075 -8.47665474991973e-07
v 3.45002977422793e-05 0.000101353101180108 -2.8081401073093e-06
v 3.41639100563927e-05 0.000101352591668202 -3.6046381918732e-06
v 3.37613007572178e-05 0.000101359213953118 -4.36194864106509e-06
v 3.32928544878796e-05 0.000101370038325357 -5.07963518719992e-06
v 3.27691626486294e-05 0.000101382441422732 -5.75937288124849e-06
v 3.21939383553028e-05 0.000101521565101378 -5.48588544404345e-06
v 3.1634726019349e-05 0.000101693931274807 -5.19092368423453e-06
v 3.10940736617403e-05 0.000101900225567525 -4.8821026074395e-06
v 3.08856469570885e-05 0.000102405501494562 -1.21032288587129e-06
v 3.08456327020968e-05 0.000102357608762252 -2.05595109877738e-06
v 3.07817375609884e-05 0.000102296571788262 -2.89864170911734e-06
v 3.0693765226199e-05 0.000102222564791734 -3.73562443287745e-06
v 3.05762527675545e-05 0.000102139507958572 -4.56505941287114e-06
v 3.46913809136954e-05 0.00010137062530946 -1.97143981066275e-06
v 3.43311311241664e-05 0.000101425251962644 -1.16311347334385e-06
v 3.39666664540378e-05 0.000101475213196141 -3.89006694016757e-07
v 3.36043181901539e-05 0.000101531660286218 3.42555100289584e-07
v 3.32301052175244e-05 0.000101604711481213 1.00818128460867e-06
v 3.26893940039339e-05 0.000101760033286261 6.82172510433787e-07
v 3.21388189071831e-05 0.000101944511212917 3.163416580113e-07
v 3.15794072613224e-05 0.000102153589545449 -5.9504680388205e-08
v 3.10246059724604e-05 0.000102380371293123 -4.39816663614623e-07
v 3.50248299175883e-05 0.00010130161243894 -2.81140833803852e-06
v 3.47367181046971e-05 0.000101284898359163 -3.63416521408227e-06
v 3.43486582613364e-05 0.000101280622283319 -4.41559152591371e-06
v 3.38792121847702e-05 0.000101283978225968 -5.15923212784829e-06
v 3.33449198977476e-05 0.000101289430476692 -5.8621478628513e-06
v 3.27560716869459e-05 0.000101296942898669 -6.50502788372566e-06
v 3.21884646623027e-05 0.000101417692756136 -6.24925003403153e-06
v 3.16373587695792e-05 0.000101576405020603 -5.9425241140534e-06
v 3.10960981787579e-05 0.000101773431676342 -5.6236921788445e-06
v 3.05758525070003e-05 0.000102005600853544 -5.30305485598362e-06
v 3.04970592798718e-05 0.000102612545141785 -8.39590869519659e-07
v 3.04536121805641e-05 0.000102581939543269 -1.66003845148314e-06
v 3.04034911152766e-05 0.000102524804791491 -2.49465569286779e-06
v 3.03253681333306e-05 0.000102452122197386 -3.33079575288775e-06
v 3.02180282543279e-05 0.000102367254032347 -4.1566300036374e-06
v 3.01009537357397e-05 0.000102266363101042 -4.96311295448954e-06
v 3.51929736137589e-05 0.000101329845113889 -1.9482544578808e-06
v 3.48462305464529e-05 0.000101386761522117 -1.09624979733351e-06
v 3.44792909813323e-05 0.000101423121676223 -2.70944254536285e-07
v 3.41105755562654e-05 0.000101452622701837 5.07644107857568e-07
v 3.37416488028739e-05 0.000101490942525643 1.2185087521053e-06
v 3.33632385588094e-05 0.000101546950153139 1.88005188637559e-06
v 3.28222151478822e-05 0.000101704638072788 1.51639249346517e-06
v 3.22717920624535e-05 0.000101891418913067 1.14377837910815e-06
v 3.17093761383167e-05 0.000102105624411988 7.41651085501278e-07
v 3.11476742866317e-05 0.000102339030720012 3.32444205106822e-07
v 3.06138317918089e-05 0.000102578282260558 -8.28626760391713e-08
v 3.55417756368689e-05 0.000101242659490668 -2.84304491468879e-06
v 3.52865665230422e-05 0.000101220110036451 -3.68626484833125e-06
v 3.49475096454687e-05 0.000101204278695657 -4.48078196507646e-06
v 3.44885703420922e-05 0.000101203039614866 -5.23910371382708e-06
v 3.39399831943245e-05 0.000101208877913515 -5.95556746142335e-06
v 3.33311918907845e-05 0.000101215475683168 -6.61772407067844e-06
v 3.26801069677929e-05 0.000101216840715487 -7.25233984811999e-06
v 3.21287560085103e-05 0.000101320904196348 -6.9879215780417e-06
v 3.15922654341463e-05 0.000101459476110089 -6.69819002001354e-06
v 3.10634807494321e-05 0.000101643143429527 -6.37015436537044e-06
v 3.05486193661148e-05 0.000101866436060015 -6.03643002436516e-06
v 3.00757667563585e-05 0.000102120044091888 -5.69439218210302e-06
v 3.00872934297254e-05 0.000102829623415674 -4.99121066998724e-07
v 3.00673541714449e-05 0.000102808630193285 -1.30187862709934e-06
v 3.00205957529619e-05 0.000102768711870217 -2.10796806069474e-06
v 2.99559287350074e-05 0.000102703193529289 -2.93397340910906e-06
v 2.98661481544368e-05 0.000102618362570425 -3.75665857043736e-06
v 2.97599713323221e-05 0.000102516771044322 -4.55623445555731e-06
v 2.96231704560534e-05 0.000102406455526603 -5.35247712975394e-06
v 3.56837347891125e-05 0.000101260107294815 -1.95509176788162e-06
v 3.53297558778675e-05 0.000101344326293795 -1.03904624139842e-06
v 3.49765901958645e-05 0.000101388800570894 -1.81175686627217e-07
v 3.46054799543913e-05 0.000101405869898768 6.5431507509031e-07
v 3.42446156777686e-05 0.000101413464744973 1.42122520596827e-06
v 3.38760971585388e-05 0.000101430722907709 2.13913114302142e-06
v 3.34916092212459e-05 0.000101468829042812 2.78896240208034e-06
v 3.2941834820163e-05 0.000101634488987254 2.38019567063494e-06
v 3.23792052496505e-05 0.000101828477072822 1.96243170765076e-06
v 3.18204271435236e-05 0.000102043439544104 1.54182985776466e-06
v 3.12496376567582e-05 0.000102283270144008 1.10416733014051e-06
v 3.07079583096167e-05 0.000102528368869569 6.75052380998592e-07
v 3.01727998898948e-05 0.000102786199230796 2.41897894869215e-07
v 3.60392825160693e-05 0.000101140227551473 -2.92655436322248e-06
v 3.58364228089211e-05 0.000101139348284764 -3.78214978062409e-06
v 3.55366302518951e-05 0.000101121352406892 -4.5876550127045e-06
v 3.51144154490194e-05 0.000101117032162005 -5.33297257445723e-06
v 3.4558436514794e-05 0.000101127640657619 -6.05238073568988e-06
v 3.3932545786652e-05 0.000101141548155411 -6.72186584780409e-06
v 3.32480251274608e-05 0.000101149328511059 -7.37129644257316e-06
v 3.2539155463907e-05 0.000101145075144723 -7.99962720946016e-06
v 3.20082761309493e-05 0.000101228494643637 -7.73846737802879e-06
v 2.96513452601067e-05 0.000103049200564292 -1.88305072740973e-07
v 3.14914177582167e-05 0.000101349855302244 -7.43545851500044e-06
v 3.099158301958e-05 0.000101512736019519 -7.11365682179129e-06
v 3.04883271941063e-05 0.000101725276907691 -6.76795944220955e-06
v 3.0020810547735e-05 0.000101969094799653 -6.42689948993606e-06
v 2.95697866482533e-05 0.000102250079945163 -6.08064943924028e-06
v 2.96558735379241e-05 0.000103044203132605 -9.69130892769306e-07
v 2.96333542170759e-05 0.000103015347205609 -1.76210085007303e-06
v 2.95863704699994e-05 0.000102963250627575 -2.55309278628647e-06
v 2.95131888813339e-05 0.000102886251512683 -3.3686863165689e-06
v 2.94174200014868e-05 0.000102791563983161 -4.15787696344652e-06
v 2.92955536886864e-05 0.000102679801789803 -4.94891157426189e-06
v 2.91447908071572e-05 0.00010255781862937 -5.73334959547313e-06
v 3.61179295173234e-05 0.000101089395349001 -2.03400967051032e-06
v 3.57826319856074e-05 0.000101220397873357 -1.02571557805409e-06
v 3.54391079760478e-05 0.000101312277706468 -9.45593296118357e-08
v 3.50847327211643e-05 0.000101355503675577 7.75770476992178e-07
v 3.4729373006706e-05 0.000101358774983478 1.60051498003086e-06
v 3.43736054161617e-05 0.000101346617659291 2.3788853662648e-06
v 3.40114116580087e-05 0.000101342772888501 3.10001821835543e-06
v 3.36157072518566e-05 0.000101364750139341 3.74095632649725e-06
v 3.30439393908277e-05 0.000101548114571001 3.25611669329357e-06
v 3.2465013641583e-05 0.000101752568504333 2.78599905352322e-06
v 3.18913293734268e-05 0.000101975302788531 2.32479841626913e-06
v 3.13274207034629e-05 0.000102213950701464 1.87014188666734e-06
v 3.07751109896387e-05 0.00010246460432408 1.41961632350983e-06
v 3.02356941959797e-05 0.000102725199307532 9.73495193374324e-07
v 2.97072283420642e-05 0.000102992499484842 5.3173205944402e-07
v 3.6478119108748e-05 0.000100937618780332 -3.10109914808761e-06
v 3.63613717440012e-05 0.000101020396380583 -3.94255833379459e-06
v 3.61358024183313e-05 0.000101019926027131 -4.7449438140381e-06
v 3.5750635939735e-05 0.000101016976030204 -5.48185394917899e-06
v 3.52067503246783e-05 0.00010103507473328 -6.16821704032767e-06
v 3.45553810072954e-05 0.000101063150365801 -6.82965930194026e-06
v 3.38387906560728e-05 0.000101087900264295 -7.47349504979268e-06
v 3.30916146998679e-05 0.000101097215105866 -8.10748825104635e-06
v 3.23395687044747e-05 0.00010108488373934 -8.74693402725546e-06
v 3.18309064857875e-05 0.000101144090764917 -8.49258370114032e-06
v 3.13414944915718e-05 0.000101244172316625 -8.18159420442729e-06
v 2.91868097437364e-05 0.000103263064866234 9.70957575984963e-08
v 2.92237631386226e-05 0.00010327491435947 -6.63790542281645e-07
v 3.08624942232676e-05 0.000101390574655333 -7.84619733861331e-06
v 3.03931519407282e-05 0.000101583815232086 -7.50032890870939e-06
v 2.99346647477266e-05 0.00010181836191118 -7.15228352714003e-06
v 2.94925144712526e-05 0.000102089692291582 -6.8040139515708e-06
v 2.90680820763153e-05 0.000102391800553911 -6.45655152631667e-06
v 2.92274430435915e-05 0.00010326239458555 -1.43582896476651e-06
v 2.92024308195363e-05 0.000103224492426884 -2.21432560011056e-06
v 2.91503842870731e-05 0.000103162278712267 -2.99553535177396e-06
v 2.90725137771821e-05 0.000103076822777083 -3.77586072807418e-06
v 2.89678547287413e-05 0.000102971268424122 -4.55408628205155e-06
v 2.88352169909573e-05 0.000102848681007471 -5.32976575271585e-06
v 2.86664256452934e-05 0.000102716397582357 -6.10511908070804e-06
v 3.64174327821205e-05 0.000100710413317628 -2.25414085586208e-06
v 3.61412497857955e-05 0.000100855340509757 -1.09762742873919e-06
v 3.58666368145901e-05 0.000101019990077281 -6.5299728027542e-09
v 3.55567958923987e-05 0.000101164081256313 9.75348545942658e-07
v 3.51978353358083e-05 0.000101244773345844 1.89497355107054e-06
v 3.48550030279195e-05 0.000101250730894057 2.72925514161206e-06
v 3.45123678092025e-05 0.000101224020553057 3.51959637464966e-06
v 3.41639895248975e-05 0.000101201741727687 4.235644214847e-06
v 3.37271062692913e-05 0.000101233517660341 4.72164311193451e-06
v 3.31263681352035e-05 0.000101430262747365 4.24953721380268e-06
v 3.25173980904223e-05 0.000101652946669862 3.71553430006466e-06
v 3.19163062158926e-05 0.000101888919155203 3.20696064980143e-06
v 3.13375359087417e-05 0.000102134832715713 2.72085837904258e-06
v 3.07471796894949e-05 0.000102403785605293 2.22763512946077e-06
v 3.01966974506045e-05 0.00010267020684311 1.76273327006687e-06
v 2.96531342336027e-05 0.000102946016837716 1.3005925951658e-06
v 2.91220819241573e-05 0.000103222625813947 8.48382751085994e-07
v 3.67485314347334e-05 0.000100632210788024 -3.38095045308295e-06
v 3.6913013941233e-05 0.00010079085791962 -4.198858104119e-06
v 3.6824130123084e-05 0.000100865387144732 -5.01154026475013e-06
v 3.65141025767324e-05 0.000100874185704235 -5.74361983439754e-06
v 3.59690486256274e-05 0.000100903560639864 -6.39563630236207e-06
v 3.52494867218834e-05 0.000100954178269998 -7.05407963215326e-06
v 3.44754644029879e-05 0.000101004683242827 -7.68818249781985e-06
v 3.366971609512e-05 0.000101040403242128 -8.32610502848937e-06
v 3.28715285761527e-05 0.000101048559479399 -8.96015398321725e-06
v 3.21006465093507e-05 0.000101033688597439 -9.48981006958184e-06
v 3.15894677068572e-05 0.00010105606767001 -9.3627731870963e-06
v 2.869798960415e-05 0.000103461233956247 3.61958821475013e-07
v 3.11173010382012e-05 0.000101130544315491 -9.04027564922247e-06
v 3.06565397140353e-05 0.000101257207482239 -8.68407032328285e-06
v 2.86693356741769e-05 0.000103535869261923 -3.33611054266857e-07
v 2.87030307165112e-05 0.000103547262762207 -1.09558785384326e-06
v 3.02085227531269e-05 0.000101435518014958 -8.32251018266706e-06
v 2.97424791211104e-05 0.000101673462533902 -7.94529753870734e-06
v 2.9308882783608e-05 0.000101940170453881 -7.58865276192949e-06
v 2.88829033369627e-05 0.000102243729695267 -7.2308751093446e-06
v 2.84739276906573e-05 0.000102569995739808 -6.87740390634696e-06
v 2.87049249898446e-05 0.000103530289433035 -1.87082840578383e-06
v 2.86764821165845e-05 0.000103486367496857 -2.64302275718281e-06
v 2.86167982586658e-05 0.000103412074720093 -3.45111016819293e-06
v 2.85305659870306e-05 0.000103316184721138 -4.22157489129439e-06
v 2.8414466313284e-05 0.000103197206043376 -4.99667198012317e-06
v 2.82687814268653e-05 0.000103060136927847 -5.76182546243281e-06
v 2.81862971847956e-05 0.000102872469216512 -6.46936020119731e-06
v 3.63773128026225e-05 0.000100431783565874 -2.59322579966168e-06
v 3.61024507343912e-05 0.000100481288159689 -1.44112652339508e-06
v 3.59108626524183e-05 0.000100571348781436 -2.16591867298921e-07
v 3.5753546085628e-05 0.000100709775088414 9.65471632497717e-07
v 3.5554149618529e-05 0.000100896238357776 2.08110862270319e-06
v 3.52695076023164e-05 0.000101041904181221 3.05513187755709e-06
v 3.49741202194111e-05 0.00010106979457993 3.92346282823063e-06
v 3.46746219596275e-05 0.000101039010467528 4.7274178251823e-06
v 3.43279381779293e-05 0.000101030717070091 5.31442766289966e-06
v 3.38090290633591e-05 0.000101087683121939 5.66664014958379e-06
v 3.31487037810371e-05 0.000101315588289101 5.10119726279806e-06
v 3.25148312643294e-05 0.000101540042226798 4.60988374028122e-06
v 3.18923384456347e-05 0.000101786522077467 4.06531468353988e-06
v 3.12977242190374e-05 0.000102039521715589 3.54560980466401e-06
v 3.06980044427125e-05 0.000102311649932016 3.03376032941049e-06
v 3.01191769897576e-05 0.000102591787273813 2.53011181549391e-06
v 2.95693166176094e-05 0.00010286976064455 2.05824523164193e-06
v 2.90330259002107e-05 0.00010315088788576 1.58704302853518e-06
v 2.8607599276357e-05 0.000103397352678495 1.0962619544639e-06
v 3.67579239980876e-05 0.000100374290515364 -3.76014846133842e-06
v 3.72253921280587e-05 0.000100516914656928 -4.54005884455034e-06
v 3.74838860598958e-05 0.000100644782124499 -5.32989935529027e-06
v 3.73629288177553e-05 0.000100693433059167 -6.0638949579492e-06
v 3.68238641190372e-05 0.00010073748600592 -6.66011558877459e-06
v 3.60307275222063e-05 0.000100813492650383 -7.26597151870339e-06
v 3.51379758945333e-05 0.00010089702279241 -7.89286043825763e-06
v 3.4267393654948e-05 0.000100962934383049 -8.52627667652214e-06
v 3.34149691604788e-05 0.000101001953746955 -9.16369720845775e-06
v 3.26151194752257e-05 0.000101012497717514 -9.70574474059033e-06
v 3.18225364046849e-05 0.000100988690034705 -1.02346372851734e-05
v 3.13257499904312e-05 0.00010099137005131 -1.0101819281129e-05
v 3.08421462567436e-05 0.000101023145820664 -9.91373670373096e-06
v 2.81890814826518e-05 0.000103641313060624 6.0470400944257e-07
v 2.81797109781329e-05 0.000103733520833366 -7.81389920769125e-08
v 3.04055068092383e-05 0.000101124500404265 -9.54256143649759e-06
v 2.99813588568292e-05 0.000101285197431377 -9.15407747318236e-06
v 2.81509519046259e-05 0.000103801883795091 -7.67818588925651e-07
v 2.81762987137265e-05 0.000103811169971313 -1.53202641307436e-06
v 2.95326751122798e-05 0.000101509539362024 -8.76513527548653e-06
v 2.90975393161166e-05 0.000101781256941483 -8.37254642868947e-06
v 2.86788494165586e-05 0.000102078710505455 -8.00946210997859e-06
v 2.82728257537215e-05 0.000102403858866255 -7.64354773119933e-06
v 2.7985943874196e-05 0.000102708081508315 -7.23381011028478e-06
v 2.81767825525202e-05 0.000103787153454596 -2.30001623760778e-06
v 2.81393563806308e-05 0.00010373443045238 -3.09849937813765e-06
v 2.80742169297922e-05 0.000103648755647689 -3.8974188828491e-06
v 2.79752108832632e-05 0.000103542535882307 -4.66516346868774e-06
v 2.78524745192106e-05 0.000103407760224881 -5.43055070186503e-06
v 2.77859945081937e-05 0.000103224856106032 -6.12749598395707e-06
v 2.7702380704135e-05 0.000103022447498139 -6.82629865205999e-06
v 3.61095570328937e-05 0.000100334533601649 -2.93752711450932e-06
v 3.58347089795828e-05 0.000100363982381234 -1.78294562575231e-06
v 3.56280177159282e-05 0.000100381736468282 -6.2209272912501e-07
v 3.55101587342894e-05 0.000100404364791911 6.37561738082733e-07
v 3.54370655892505e-05 0.000100458583195057 1.91785523056488e-06
v 3.5394395082537e-05 0.000100580716132443 3.17629060701068e-06
v 3.52887299510773e-05 0.000100762834969498 4.27626624934404e-06
v 3.51036172060267e-05 0.000100816071695965 5.19604958148204e-06
v 3.48948642972681e-05 0.000100810733173569 5.93092345774736e-06
v 3.45067297436646e-05 0.000100829225466976 6.40512530495091e-06
v 3.38428267288846e-05 0.000100946223830024 6.50457859114891e-06
v 3.31174168533946e-05 0.000101200509555446 5.8823109283449e-06
v 3.24458022538446e-05 0.000101438930967363 5.3470635127455e-06
v 3.18166401287952e-05 0.000101671957934529 4.87363811424639e-06
v 3.12057618053207e-05 0.000101929997637724 4.33571011680594e-06
v 3.05955828763355e-05 0.000102201762886133 3.81843449901966e-06
v 3.00092866919614e-05 0.000102483660951172 3.30111425952248e-06
v 2.94531648519423e-05 0.000102769225131587 2.78820370666987e-06
v 2.89126715904026e-05 0.000103052164024089 2.30818509837193e-06
v 2.848564929702e-05 0.000103304893680824 1.8195934363962e-06
v 2.80671550718106e-05 0.000103557721499453 1.32395907632192e-06
v 3.64353684228455e-05 0.000100295381936753 -4.02800527308852e-06
v 3.72575294864425e-05 0.000100277606398716 -4.93458230258253e-06
v 3.79355842155061e-05 0.000100388360224061 -5.72478923020623e-06
v 3.83024557452616e-05 0.00010045163650591 -6.45085675616224e-06
v 3.7857602982961e-05 0.000100521369730813 -6.97630658078842e-06
v 3.69047234284618e-05 0.000100633845754999 -7.48653014717624e-06
v 3.58535396771732e-05 0.000100747572140696 -8.0718598540707e-06
v 3.48612901684018e-05 0.000100841752219021 -8.69706202093482e-06
v 3.39590002141662e-05 0.000100905669666738 -9.3443314648042e-06
v 3.31366160613036e-05 0.00010095165363848 -9.90494274759897e-06
v 3.23223088101474e-05 0.000100963074130498 -1.04539151978519e-05
v 3.15148801194801e-05 0.00010093347290041 -1.09803755675785e-05
v 3.10265041490981e-05 0.000100929439426277 -1.0858087917374e-05
v 3.05554093192118e-05 0.00010093939800704 -1.06626870445277e-05
v 3.01088712302774e-05 0.000100996747222667 -1.04112454373766e-05
v 2.7660945969432e-05 0.000103802581155506 8.27782840912559e-07
v 2.76653874998088e-05 0.000103912736062499 1.60777718069974e-07
v 2.76549210346655e-05 0.000103996839206318 -5.20442145141252e-07
v 2.97124295983127e-05 0.000101135646146299 -9.99956317314533e-06
v 2.9283712858026e-05 0.000101340907041347 -9.59887577523223e-06
v 2.76284297568444e-05 0.000104054338383139 -1.20296238415283e-06
v 2.76500923221124e-05 0.000104055592220416 -1.96566833674464e-06
v 2.8861583702656e-05 0.000101603179767103 -9.19067870827431e-06
v 2.84583359043767e-05 0.000101902890625178 -8.78230226647409e-06
v 2.80557684947071e-05 0.000102223167113622 -8.40791195769421e-06
v 2.77713146742867e-05 0.000102525171819675 -7.99855532683489e-06
v 2.74896517559333e-05 0.000102842779715098 -7.58455232742316e-06
v 2.76263450907873e-05 0.000104030243604487 -2.75282412605252e-06
v 2.75832223237867e-05 0.00010396547926968 -3.54817377347278e-06
v 2.75206986506146e-05 0.000103863278352208 -4.33557468058963e-06
v 2.74159439863498e-05 0.000103740948078094 -5.09974314693921e-06
v 2.73615185450707e-05 0.000103572681808491 -5.78936822976434e-06
v 2.72921819799915e-05 0.000103378050861348 -6.48332531737294e-06
v 2.72113389478497e-05 0.000103160909350419 -7.17137598200614e-06
v 3.5671794395051e-05 0.000100336642785758 -3.08092210229405e-06
v 3.54586273349161e-05 0.000100361326168 -2.04445700842773e-06
v 3.52740474028467e-05 0.000100376143758207 -9.28279784252912e-07
v 3.51276635750392e-05 0.000100377949359165 2.31771592834038e-07
v 3.50496828079523e-05 0.000100365372136617 1.53468039794081e-06
v 3.50587847558705e-05 0.000100343767058562 2.86391662423672e-06
v 3.5147194704624e-05 0.000100348483765753 4.23349401771418e-06
v 3.52858965358901e-05 0.000100447776156657 5.5602964981686e-06
v 3.5338349545184e-05 0.000100527751456871 6.51609732950575e-06
v 3.52511976928675e-05 0.000100518026907638 7.25452117831296e-06
v 3.46558121650337e-05 0.000100638533994846 7.34493060151228e-06
v 3.37938865442974e-05 0.000100826909039976 7.20164031850259e-06
v 3.30212034454586e-05 0.000101095144010039 6.56249599261726e-06
v 3.23189399395169e-05 0.000101339876527754 6.01735055802553e-06
v 3.16682729979814e-05 0.00010157495757434 5.53074068831206e-06
v 3.10551587887411e-05 0.000101809476081519 5.08239018773374e-06
v 3.04360038383093e-05 0.000102079682885178 4.56080864462006e-06
v 2.98507164463028e-05 0.000102357093547697 4.04269264156205e-06
v 2.92921064337602e-05 0.000102641550259679 3.5260521535652e-06
v 2.87563933790393e-05 0.000102930384822579 3.00834866448092e-06
v 2.83301770093561e-05 0.000103187712476454 2.51820843863532e-06
v 2.79167486990983e-05 0.000103445345716993 2.0260579016434e-06
v 2.75130488873629e-05 0.000103698740952875 1.53101119111351e-06
v 3.59168324038872e-05 0.000100305385522911 -4.02424212280793e-06
v 3.67971673906025e-05 0.000100250216153707 -5.01390742627187e-06
v 3.79163049391371e-05 0.000100186971610266 -6.03313850754717e-06
v 3.91449516621431e-05 0.000100153312965658 -6.97625266225228e-06
v 3.93153431555056e-05 0.000100182835433131 -7.40839048514581e-06
v 3.7880939714338e-05 0.000100398980308866 -7.67920156476505e-06
v 3.65656554763895e-05 0.000100536206766204 -8.20151150240971e-06
v 3.54501721628859e-05 0.000100626375185265 -8.82374061413402e-06
v 3.4470254046159e-05 0.00010070106467796 -9.47883244257671e-06
v 3.36294511460518e-05 0.000100777556499919 -1.00668891278975e-05
v 3.28169923455837e-05 0.000100836492368116 -1.06386254985883e-05
v 3.20056960116602e-05 0.000100861964125401 -1.11877739147908e-05
v 3.11856580564774e-05 0.00010084033071297 -1.17194286421351e-05
v 2.7115335777227e-05 0.00010394412479599 1.03317550487012e-06
v 3.06990357712013e-05 0.000100856273728092 -1.16149342645888e-05
v 3.02384533407731e-05 0.000100856332515176 -1.14257528510218e-05
v 2.98050243242135e-05 0.000100892606011314 -1.11660037744412e-05
v 2.93943470872478e-05 0.000100987749647379 -1.08630678455031e-05
v 2.71369074988971e-05 0.000104069902084548 3.78696694904613e-07
v 2.71409969267762e-05 0.000104169278486371 -2.86110479697481e-07
v 2.71286699204702e-05 0.000104241746688186 -9.59074270615363e-07
v 2.8997556684029e-05 0.000101172541928832 -1.04373779003888e-05
v 2.85995667252372e-05 0.000101417188473678 -1.00156444696968e-05
v 2.70997454438638e-05 0.000104287249446211 -1.63849769660881e-06
v 2.70908935997708e-05 0.00010428678342932 -2.41985860450534e-06
v 2.82075469524221e-05 0.000101707466931703 -9.59490494585089e-06
v 2.78220372418281e-05 0.000102029816010294 -9.17379220765518e-06
v 2.75419763463307e-05 0.000102328998624227 -8.75720127093111e-06
v 2.72668191256755e-05 0.000102643234478169 -8.33926303350691e-06
v 2.69912507340985e-05 0.000102964270834554 -7.92056174471188e-06
v 2.7064167381441e-05 0.000104246283589967 -3.20226698328766e-06
v 2.70187964382885e-05 0.000104166703507546 -3.98453808274477e-06
v 2.6955925152678e-05 0.000104047300719756 -4.76536605648137e-06
v 2.69167117098677e-05 0.000103895828419671 -5.45178786155809e-06
v 2.68617377452837e-05 0.000103717085619619 -6.13659153692558e-06
v 2.67927655576441e-05 0.000103511911674074 -6.81929205346025e-06
v 2.67100096102307e-05 0.00010328300187881 -7.49983842429565e-06
v 3.51259040397838e-05 0.000100342316497171 -3.09828493544062e-06
v 3.49636896254446e-05 0.000100366171365997 -2.15423987781733e-06
v 3.48263609631307e-05 0.00010038208835202 -1.13041310743956e-06
v 3.47140291348068e-05 0.000100387491800912 -3.60756062683118e-08
v 3.46528737604444e-05 0.000100378998287993 1.10387102363968e-06
v 3.46557802563795e-05 0.000100351252010976 2.42189405032794e-06
v 3.47534893382886e-05 0.000100303720130402 3.80503206695812e-06
v 3.49797914884348e-05 0.000100246400540322 5.26946676205402e-06
v 3.53952978446853e-05 0.000100210844944027 6.79884289550379e-06
v 3.59233450482835e-05 0.000100104280631779 8.2431224094227e-06
v 3.57294989952234e-05 0.000100197505422254 8.52622001308454e-06
v 3.46392605383557e-05 0.000100494705371388 8.02817695164147e-06
v 3.34288739212514e-05 0.000100778988371247 7.63462424925344e-06
v 3.27408903314766e-05 0.000101022049936357 7.12110184258789e-06
v 3.20648073699892e-05 0.00010125730211063 6.61015393000549e-06
v 3.14148262826366e-05 0.000101488410136346 6.13015936299672e-06
v 3.08012128681035e-05 0.000101716793026018 5.68214575858613e-06
v 3.02421754700115e-05 0.00010194572607338 5.2479889893478e-06
v 2.96577202906812e-05 0.000102219382652802 4.72753048468308e-06
v 2.90961525648653e-05 0.000102503065195189 4.20251252849833e-06
v 2.85604589110248e-05 0.000102790122740096 3.68256633699878e-06
v 2.81281426105794e-05 0.000103044534313557 3.21508360767882e-06
v 2.77158852998365e-05 0.000103307821219158 2.72227400917009e-06
v 2.73104503046371e-05 0.000103571330035501 2.2237183459601e-06
v 2.6915811429047e-05 0.000103826482501266 1.72615230095611e-06
v 3.53197988362226e-05 0.000100312526935097 -3.95695214013691e-06
v 3.61361507313859e-05 0.000100267611264741 -4.89976100763959e-06
v 3.71955297657331e-05 0.000100204390644375 -5.89007066752125e-06
v 3.87473453394984e-05 0.000100092528264608 -6.94556771326518e-06
v 4.18186699992921e-05 9.96809729720329e-05 -7.98145543753479e-06
v 3.88594393474875e-05 0.000100092827834066 -7.70276322527037e-06
v 3.71837039410048e-05 0.000100255199247381 -8.15839947821375e-06
v 3.59099049336131e-05 0.000100312030619586 -8.77370026933057e-06
v 3.48622350123035e-05 0.000100349817072112 -9.45495083729319e-06
v 3.40157757034815e-05 0.000100407822532478 -1.0101617021378e-05
v 3.32193258009615e-05 0.000100494812538942 -1.07429646706831e-05
v 3.24375887205166e-05 0.000100585566421539 -1.13516369124894e-05
v 3.16453095168005e-05 0.000100651590982988 -1.19187884295613e-05
v 3.08313774514851e-05 0.000100677414098814 -1.24337133576966e-05
v 3.0345723291045e-05 0.000100744914037198 -1.23927968936058e-05
v 2.65538329770108e-05 0.000104064934856301 1.22250144297931e-06
v 2.65680790077758e-05 0.000104210018301274 5.92362451759334e-07
v 2.98818572341562e-05 0.000100758317629919 -1.22187666750322e-05
v 2.94534368239843e-05 0.000100785180765676 -1.19497776872595e-05
v 2.90543841761074e-05 0.000100862528348593 -1.16312268581977e-05
v 2.86989010071944e-05 0.000101000721937952 -1.12784067158323e-05
v 2.65884774755201e-05 0.000104325439183591 -6.53440095779992e-08
v 2.65917620263959e-05 0.000104413214079398 -7.37871552880881e-07
v 2.65765983035239e-05 0.000104471714607611 -1.41157603758353e-06
v 2.83272318056615e-05 0.00010122902747329 -1.08288577955111e-05
v 2.79459517359893e-05 0.000101510651709233 -1.03831761950775e-05
v 2.65642313215575e-05 0.000104494437408173 -2.0743833728996e-06
v 2.65522286292538e-05 0.000104476975948824 -2.85519060427096e-06
v 2.75690064025368e-05 0.00010182500305584 -9.94472184720372e-06
v 2.72884496751668e-05 0.000102113416204133 -9.53862164461976e-06
v 2.70172079466925e-05 0.000102426352979084 -9.1091509563993e-06
v 2.67393492588619e-05 0.000102752191467498 -8.67693756164808e-06
v 2.64586551795416e-05 0.000103076442324413 -8.24681818868255e-06
v 2.65217472616347e-05 0.000104418210720278 -3.6436063747503e-06
v 2.64733447399041e-05 0.000104319258564328 -4.42498636228093e-06
v 2.64287351348264e-05 0.000104197374203827 -5.09807356294232e-06
v 2.6196365361982e-05 0.000103383694174882 -7.80913372633251e-06
v 2.63864304625313e-05 0.000104036211334524 -5.78430467476964e-06
v 2.6328256061025e-05 0.00010384486278104 -6.47251115558201e-06
v 2.6256991275208e-05 0.00010362765587125 -7.15117343448507e-06
v 3.45466320619111e-05 0.000100344235959331 -3.08281827379457e-06
v 3.44122323973481e-05 0.000100366692645268 -2.21957842284273e-06
v 3.43097216087586e-05 0.000100382736295613 -1.26916775562858e-06
v 3.42367028937995e-05 0.000100390181644749 -2.51802381584325e-07
v 3.42020542540182e-05 0.000100386621556862 8.17274511051164e-07
v 3.42104442787514e-05 0.000100369144464927 1.96077568717651e-06
v 3.43002292872429e-05 0.000100331115145026 3.29780693025069e-06
v 3.45124655313627e-05 0.000100270141387318 4.72371385378488e-06
v 3.49042211257961e-05 0.000100186086130163 6.19513169463834e-06
v 3.56566878716935e-05 0.000100030544603076 7.9623682837811e-06
v 3.76595079728886e-05 9.9428357148711e-05 1.06771624636714e-05
v 3.55818922256762e-05 0.000100063693067196 8.85832434958066e-06
v 3.40157740762839e-05 0.000100477389414783 8.13842183357411e-06
v 3.27874991374461e-05 0.000100746888403985 7.81154988961118e-06
v 3.22273284706445e-05 0.000100988053184985 7.45936077255635e-06
v 3.16344930254988e-05 0.000101202543833694 7.0670116720734e-06
v 3.10356683664723e-05 0.000101419126120233 6.63981406308238e-06
v 3.04506746299492e-05 0.000101636385955458 6.21234209188538e-06
v 2.99089389929317e-05 0.000101853201714553 5.79301344731294e-06
v 2.93918616904948e-05 0.000102079110522146 5.37146161703768e-06
v 2.88420132951651e-05 0.000102355577454451 4.85111009785274e-06
v 2.83156715223984e-05 0.00010263919700547 4.32477104038061e-06
v 2.78869091276141e-05 0.000102890944421858 3.85969708327593e-06
v 2.74766997277559e-05 0.000103147858627803 3.39149121910887e-06
v 2.70754404044404e-05 0.000103415116318276 2.89764123336323e-06
v 2.66865495268908e-05 0.000103678891685544 2.39797864703281e-06
v 2.63300430870179e-05 0.000103926979117491 1.90070860638546e-06
v 3.46705055217019e-05 0.000100316255316903 -3.88619600923558e-06
v 3.53980019917663e-05 0.000100277218977581 -4.7660726335566e-06
v 3.6256783628393e-05 0.000100227288293027 -5.66774355928996e-06
v 3.7300257815006e-05 0.000100162483022137 -6.55614892731649e-06
v 3.8427476361761e-05 0.000100078570076611 -7.252748188287e-06
v 3.83030172054389e-05 0.000100058413688239 -7.58181212245728e-06
v 3.70762727401868e-05 0.000100060561716789 -7.89179913941702e-06
v 3.59654530244672e-05 0.000100034379865786 -8.44885152118629e-06
v 3.49583483895807e-05 0.000100026318709097 -9.13943164894014e-06
v 3.41163761627777e-05 0.000100030662253388 -9.8320119416645e-06
v 3.33540260126754e-05 0.00010005237494065 -1.05418739660817e-05
v 3.26314373012217e-05 0.000100114205897917 -1.12605258868133e-05
v 3.19302793763385e-05 0.00010021542256269 -1.19355538415738e-05
v 3.12163925319947e-05 0.000100333626525713 -1.25362075383215e-05
v 2.59794251572421e-05 0.000104164246425011 1.39711876269067e-06
v 3.04404902548462e-05 0.000100424790210177 -1.30865972162654e-05
v 2.99747459126763e-05 0.000100576261811715 -1.31178894558179e-05
v 2.95027392265435e-05 0.000100627110646487 -1.30171914476068e-05
v 2.60076244707638e-05 0.00010432233958544 7.76662026024247e-07
v 2.60212211943572e-05 0.000104454598948091 1.44842702350306e-07
v 2.90753039563946e-05 0.000100661973789847 -1.2757692554297e-05
v 2.8690226145014e-05 0.00010073134657314 -1.24184199624985e-05
v 2.83514719029252e-05 0.000100855112437812 -1.20456756565913e-05
v 2.80232598469331e-05 0.000101035417421641 -1.16613162680876e-05
v 2.60361564700887e-05 0.000104558334377169 -5.19714442885976e-07
v 2.60382575458323e-05 0.000104630058569542 -1.1925392583659e-06
v 2.60349574225978e-05 0.000104666409114464 -1.84974228856233e-06
v 2.76632794970376e-05 0.000101303407553108 -1.11900073542505e-05
v 2.72982553150705e-05 0.000101610473280486 -1.07220067515112e-05
v 2.60211343023638e-05 0.000104672008065067 -2.51102065032243e-06
v 2.60008776609046e-05 0.000104635881981032 -3.29531104757619e-06
v 2.70240542924342e-05 0.000101892698853305 -1.03000818032323e-05
v 2.67518732354401e-05 0.000102194030091484 -9.87825065365743e-06
v 2.64773164598052e-05 0.000102517736833478 -9.43489629562117e-06
v 2.61992389106995e-05 0.000102845671283618 -8.98836465548956e-06
v 2.59398642449193e-05 0.000103158217843506 -8.5429454319122e-06
v 2.59703091047361e-05 0.00010455522619876 -4.07990246588992e-06
v 2.593540004409e-05 0.000104451684239553 -4.75091753500037e-06
v 2.56694085829216e-05 0.000103460912736559 -8.09382432788721e-06
v 2.58907513053331e-05 0.00010431764630121 -5.41996052560911e-06
v 2.57295031846792e-05 0.000103713294543124 -7.44443341524457e-06
v 2.58411426219398e-05 0.000104145299067799 -6.10755496627337e-06
v 2.57829473307801e-05 0.000103941605062122 -6.78985534139011e-06
v 3.39206585712501e-05 0.000100344962481508 -3.07488114374617e-06
v 3.38307523167556e-05 0.000100366438437733 -2.26024861583014e-06
v 3.37508766707153e-05 0.000100381803754996 -1.3946256835361e-06
v 3.37043774344804e-05 0.000100390168236516 -4.39430552739124e-07
v 3.3689259159823e-05 0.000100389309081857 5.54176682636694e-07
v 3.37152048279945e-05 0.000100377227469469 1.62442974376103e-06
v 3.3794340616206e-05 0.00010035092239807 2.76805668457585e-06
v 3.39728312064461e-05 0.000100303235446402 4.10934256161641e-06
v 3.42750110576371e-05 0.000100237081964951 5.43462394148308e-06
v 3.47416282045993e-05 0.000100138921665981 6.84763169791333e-06
v 3.53576332207466e-05 0.000100008825863632 8.14854286926406e-06
v 3.53107289575681e-05 9.99826091781637e-05 8.57300422477495e-06
v 3.42800232524244e-05 0.00010013858837172 8.24707073285336e-06
v 3.31721571332704e-05 0.000100355479509748 8.03480153647154e-06
v 3.20907451420007e-05 0.000100640016487867 7.89837492460457e-06
v 3.15950648977193e-05 0.000100916629618444 7.69888025006196e-06
v 3.10743695384914e-05 0.000101152174729198 7.39271885516828e-06
v 3.05399982282975e-05 0.000101360022466576 7.0523814525044e-06
v 2.9997450411727e-05 0.000101569391661865 6.66526744782056e-06
v 2.94831535010177e-05 0.000101772562659869 6.27863315316925e-06
v 2.89883624012672e-05 0.000101985848985091 5.87144461410837e-06
v 2.85204939267853e-05 0.000102208954679521 5.45340482770352e-06
v 2.80121431365184e-05 0.000102485837531265 4.9283858100821e-06
v 2.75904945489563e-05 0.000102729607715306 4.47353123327407e-06
v 2.71870813293064e-05 0.000102982823328911 4.00848927495269e-06
v 2.680647901835e-05 0.000103238782677881 3.53992897159423e-06
v 2.64237462565232e-05 0.000103506400544289 3.04455569619509e-06
v 2.60718475950932e-05 0.000103759700876749 2.55936914696326e-06
v 2.57269831415386e-05 0.000104007512788497 2.06187885078495e-06
v 3.39861311203116e-05 0.000100318777280274 -3.82965674086056e-06
v 3.45856322631728e-05 0.00010028401664103 -4.64184196042171e-06
v 3.5238894622543e-05 0.000100242046411845 -5.45797448766356e-06
v 3.590423674236e-05 0.000100196358152656 -6.21459732633358e-06
v 3.65440729109052e-05 0.000100149891255447 -6.85987007940506e-06
v 3.68408069037084e-05 0.000100107180300223 -7.37432286546813e-06
v 3.62615986405913e-05 0.000100077577410723 -7.78235360979423e-06
v 3.54224516758372e-05 0.000100037701891104 -8.24888772166059e-06
v 3.45558599172903e-05 9.99837879363134e-05 -8.8741029704948e-06
v 3.38022004567173e-05 9.99290616085697e-05 -9.50303121946582e-06
v 3.30980846681583e-05 9.98687291350153e-05 -1.01925907530752e-05
v 3.24493905052056e-05 9.98231699374088e-05 -1.09083181758455e-05
v 3.18256563983089e-05 9.98135391101671e-05 -1.16597818132892e-05
v 3.12443044156054e-05 9.98545709606027e-05 -1.23654789284858e-05
v 3.06464559858845e-05 9.99566283107799e-05 -1.30308070356201e-05
v 2.53937714346716e-05 0.000104240974765794 1.55872139593314e-06
v 2.99859179220509e-05 0.000100098479083713 -1.36386186284537e-05
v 2.54297922303066e-05 0.000104411355175154 9.49635340853192e-07
v 2.95801766148451e-05 0.000100323040414443 -1.37980206739233e-05
v 2.9106491241068e-05 0.000100446599958476 -1.37768545143347e-05
v 2.86756948656462e-05 0.000100508830876217 -1.3577292264741e-05
v 2.54566646864927e-05 0.00010455673731889 3.23096463884067e-07
v 2.5473452989683e-05 0.000104672947030851 -3.08935460588295e-07
v 2.83001928272038e-05 0.000100583763820527 -1.32267321576892e-05
v 2.797558480563e-05 0.000100699395781227 -1.28389847284599e-05
v 2.76638989309597e-05 0.000100869375343192 -1.2426368626002e-05
v 2.73639036540377e-05 0.00010108647502613 -1.20073571689764e-05
v 2.54871723152898e-05 0.000104760444559178 -9.78647075687882e-07
v 2.54877860579329e-05 0.000104812381954783 -1.62888560651823e-06
v 2.54820695681579e-05 0.000104830868438421 -2.28988399509352e-06
v 2.70110218442352e-05 0.000101385874343058 -1.15077792047475e-05
v 2.67397552707414e-05 0.000101660677543956 -1.10701429756065e-05
v 2.54702927230149e-05 0.000104816089747823 -2.9477612937025e-06
v 2.5449514215771e-05 0.000104756111579711 -3.73144484553955e-06
v 2.64696484416507e-05 0.000101957927589589 -1.06278493491687e-05
v 2.62067562125309e-05 0.000102266251454066 -1.01860241700526e-05
v 2.59293771868873e-05 0.000102594614379673 -9.72440810385045e-06
v 2.56698789786591e-05 0.000102908199795954 -9.27267213727177e-06
v 2.54019938438101e-05 0.000103218285621255 -8.81232930432184e-06
v 2.54192686045499e-05 0.000104671424611196 -4.3975059126958e-06
v 2.53830629794165e-05 0.000104553735299334 -5.06785550748986e-06
v 2.51281706400905e-05 0.000103512632638181 -8.34966784883134e-06
v 2.5183728700658e-05 0.000103771794976051 -7.71386815669987e-06
v 2.53424153113426e-05 0.000104405074979156 -5.7294183493439e-06
v 2.52393681789336e-05 0.00010400935719295 -7.0648716787405e-06
v 2.52910224841924e-05 0.000104218603588762 -6.41387673178014e-06
v 3.32884322401661e-05 0.000100319059459684 -3.80127303951191e-06
v 3.32659702429407e-05 0.000100344737699649 -3.09156086535121e-06
v 3.32115879993255e-05 0.000100365438611598 -2.32372895754424e-06
v 3.31602897617122e-05 0.000100380870384045 -1.50104044046995e-06
v 3.31291090205557e-05 0.000100389691992118 -6.24210460300415e-07
v 3.31280610233793e-05 0.00010039086602883 3.08008756420049e-07
v 3.31623074843511e-05 0.000100382524991993 1.29720946478047e-06
v 3.32403353613832e-05 0.000100362861718232 2.35201800842237e-06
v 3.33731851150944e-05 0.000100328608036525 3.48295283968368e-06
v 3.35694683846652e-05 0.000100279840431453 4.66641082739125e-06
v 3.38152611411238e-05 0.000100217503360426 5.81648260733626e-06
v 3.40759656241547e-05 0.000100151335551782 6.79932574738853e-06
v 3.42037988381574e-05 0.000100091317040876 7.51943187292565e-06
v 3.36848154638607e-05 0.000100086616338739 7.71565678024759e-06
v 3.28856364226609e-05 0.000100117196116109 7.72205978507518e-06
v 3.21036493085322e-05 0.000100197115845294 7.7670937067701e-06
v 3.1341158661329e-05 0.00010040773105645 7.8609692131289e-06
v 3.09283158268432e-05 0.000100748326478054 7.84795882452794e-06
v 3.04561979243847e-05 0.000101042671939177 7.65759278864659e-06
v 2.99652657124961e-05 0.000101285707559176 7.3823175584075e-06
v 2.94694296916022e-05 0.000101498205456664 7.0594829402082e-06
v 2.89825418275275e-05 0.000101698899426655 6.70456708422674e-06
v 2.85147324541719e-05 0.000101900812524733 6.3233061671492e-06
v 2.8068953929014e-05 0.000102112442204808 5.91692607238068e-06
v 2.76441677384405e-05 0.000102337867202811 5.48638952395198e-06
v 2.72341927964184e-05 0.000102571692289316 5.04181802368239e-06
v 2.68462206639501e-05 0.000102813417796436 4.59004526845662e-06
v 2.64764644775821e-05 0.000103062606886953 4.13019154354219e-06
v 2.61219933879552e-05 0.000103316723567209 3.66211082806971e-06
v 2.57785513002141e-05 0.000103571170922018 3.1864215135791e-06
v 2.54452691034097e-05 0.000103821974239951 2.70268695804398e-06
v 2.51194725587164e-05 0.000104064479283467 2.21019225098337e-06
v 2.47987517250505e-05 0.000104293122314665 1.70891988503522e-06
v 3.37384639735419e-05 0.000100289989727661 -4.52380947495984e-06
v 3.42206385016379e-05 0.000100254340193103 -5.25245131292039e-06
v 3.46987689613882e-05 0.000100215526424122 -5.94356268169436e-06
v 3.51438250976275e-05 0.000100175497718873 -6.5734316036268e-06
v 3.54533395464689e-05 0.000100134740126638 -7.14652870788415e-06
v 3.52495738646304e-05 0.000100095886771562 -7.66899583954599e-06
v 3.46765474231082e-05 0.000100056250212226 -8.16574200971718e-06
v 3.39853562550951e-05 0.000100007996889062 -8.72224640211785e-06
v 3.32896366323239e-05 9.99507267712284e-05 -9.33685060207982e-06
v 3.26308518262182e-05 9.9885404554269e-05 -9.98396267940428e-06
v 3.20095294744413e-05 9.98129517856506e-05 -1.0664350734958e-05
v 3.14268017635203e-05 9.97359410467212e-05 -1.13665807476618e-05
v 3.08793043510765e-05 9.96611064281296e-05 -1.2079244840954e-05
v 3.03733816947122e-05 9.96163468234135e-05 -1.27792041214597e-05
v 2.98984181366564e-05 9.96283228999994e-05 -1.34485669266904e-05
v 2.944514070875e-05 9.97333382461909e-05 -1.40712380801338e-05
v 2.48456544800889e-05 0.000104473686474136 1.10779771597198e-06
v 2.91436379258921e-05 9.99979931436811e-05 -1.43778298686728e-05
v 2.48814028379465e-05 0.000104630350556007 4.93591883060664e-07
v 2.87024101629993e-05 0.000100193669376823 -1.45010309160817e-05
v 2.82514183537466e-05 0.000100312284663852 -1.43867233331378e-05
v 2.78876634161941e-05 0.000100406531183018 -1.40593103581855e-05
v 2.49075396822791e-05 0.000104760240629542 -1.32646792760667e-07
v 2.49245425432118e-05 0.000104860263762361 -7.69226142485306e-07
v 2.7574686626643e-05 0.000100525677388113 -1.36503442342848e-05
v 2.72809952382518e-05 0.000100689833902657 -1.32135067260191e-05
v 2.69968684854676e-05 0.00010089944136095 -1.27629612003367e-05
v 2.67159511688455e-05 0.000101147948473394 -1.23037023310649e-05
v 2.49332938814853e-05 0.000104927717252873 -1.41511037882809e-06
v 2.49333776383783e-05 0.000104960914790603 -2.06784641975527e-06
v 2.49256187683091e-05 0.000104959242381573 -2.72521140569663e-06
v 2.64398152111857e-05 0.000101420297577484 -1.18393268627154e-05
v 2.6172341114508e-05 0.000101709697861055 -1.137749585907e-05
v 2.49112143781469e-05 0.000104923564618852 -3.38435129049715e-06
v 2.48900162734638e-05 0.000104855017785593 -4.04549566659065e-06
v 2.59096158032897e-05 0.000102012885048919 -1.09162272045605e-05
v 2.56487442780907e-05 0.000102324830287153 -1.04542537779842e-05
v 2.53881079697735e-05 0.00010263922457147 -9.98848595691241e-06
v 2.51245018308161e-05 0.00010295000724981 -9.51944809097128e-06
v 2.48542196399907e-05 0.00010325169605918 -9.04615765908881e-06
v 2.45705010151838e-05 0.000103538333178935 -8.56997978253987e-06
v 2.48613786014372e-05 0.000104754260617167 -4.70774593725554e-06
v 2.48259442207403e-05 0.000104621422209095 -5.36829175818045e-06
v 2.46280390362221e-05 0.000103800412305489 -7.95125568098592e-06
v 2.46843436581063e-05 0.00010404410743835 -7.3184049064148e-06
v 2.47844835825276e-05 0.000104457425581517 -6.02504934101438e-06
v 2.47368775190814e-05 0.000104264328019561 -6.67535759173358e-06
v 3.28126312262445e-05 0.000100304420457952 -4.20175290630847e-06
v 3.2574590622927e-05 0.000100336333217813 -3.35333330565246e-06
v 3.25453350693274e-05 0.000100359231046941 -2.58324341369983e-06
v 3.25200193914948e-05 0.000100376541322248 -1.77901169873588e-06
v 3.25079795025056e-05 0.000100387551975826 -9.40629713330148e-07
v 3.25160363024902e-05 0.00010039162280793 -3.15471870300361e-08
v 3.2551293449222e-05 0.000100387383062205 8.93859680722832e-07
v 3.26184221362471e-05 0.000100373552775691 1.87013774159929e-06
v 3.27184744190506e-05 0.000100348769775182 2.88037494103574e-06
v 3.28465699199681e-05 0.000100309080614816 4.01968411163804e-06
v 3.29603458398016e-05 0.000100264886164366 5.00363585786883e-06
v 3.30678676988504e-05 0.000100217437205955 5.87214014787951e-06
v 3.31331870432176e-05 0.000100170892144598 6.59051483667229e-06
v 3.28783929703389e-05 0.000100134062070303 7.0938714103183e-06
v 3.22742264036028e-05 0.000100118443544746 7.29230468652068e-06
v 3.1579105816404e-05 0.000100116788602948 7.45144416332089e-06
v 3.08936510609442e-05 0.000100188422489103 7.63157198077395e-06
v 3.02768923169968e-05 0.000100439569072954 7.83080328716121e-06
v 2.98329129706224e-05 0.000100774462920227 7.86161146331119e-06
v 2.93773256662343e-05 0.000101092595145841 7.72000031614359e-06
v 2.89206171240531e-05 0.000101354800163168 7.47395753541099e-06
v 2.84538332412302e-05 0.000101585901314019 7.14948920141157e-06
v 2.80147276760172e-05 0.000101787484036975 6.80138991207215e-06
v 2.7594702844731e-05 0.000101990877487926 6.41399573510039e-06
v 2.72003491123903e-05 0.000102202797331464 5.99993593074683e-06
v 2.67661957421978e-05 0.000102464228142293 5.48396579983823e-06
v 2.63952018762339e-05 0.000102692511619178 5.0447818815166e-06
v 2.60379981892352e-05 0.000102934708652058 4.58837097045996e-06
v 2.56958453541377e-05 0.00010318339277179 4.12619935727746e-06
v 2.5353660324775e-05 0.000103447085966463 3.63260330151771e-06
v 2.50284473237275e-05 0.000103698389161442 3.1529225550186e-06
v 2.4707514243654e-05 0.000103946630026979 2.65839350650866e-06
v 2.43917522837352e-05 0.000104181524214872 2.15754273384724e-06
v 2.42306231605988e-05 0.000104438033733338 1.48022697583474e-06
v 3.32010769444789e-05 0.00010027190488521 -4.91877800783293e-06
v 3.35875045928953e-05 0.000100235769934644 -5.60573955674016e-06
v 3.39427713143171e-05 0.000100197398543854 -6.25012495316708e-06
v 3.42136404354735e-05 0.000100155442095255 -6.88418187296388e-06
v 3.42046546853967e-05 0.000100113332106719 -7.47033462299348e-06
v 3.38431750387512e-05 0.000100070998700523 -8.02194129013775e-06
v 3.33197184366041e-05 0.000100024338616474 -8.5814783797131e-06
v 3.26918893485035e-05 9.99620472109287e-05 -9.27344857856697e-06
v 3.20819256912165e-05 9.99003117759889e-05 -9.91135956838666e-06
v 3.14884109373256e-05 9.98289321610401e-05 -1.05908488845925e-05
v 3.09213487130338e-05 9.9749095890159e-05 -1.12945822849006e-05
v 3.0377892325004e-05 9.96575965243444e-05 -1.20391239779196e-05
v 2.98736517892927e-05 9.95656135326676e-05 -1.27630952886382e-05
v 2.86497057696791e-05 9.95996613033872e-05 -1.4798862026676e-05
v 2.94155753703502e-05 9.948358086033e-05 -1.3485438199663e-05
v 2.90037302540243e-05 9.9465757180453e-05 -1.41737319819116e-05
v 2.42790524935487e-05 0.000104617205838349 8.72766423063176e-07
v 2.83078147906398e-05 9.9820601209143e-05 -1.51452573737368e-05
v 2.43170205871439e-05 0.000104772295841856 2.47504730021707e-07
v 2.78708508317433e-05 0.000100020559696706 -1.5226844896176e-05
v 2.74976365754597e-05 0.000100167501849204 -1.49623902605412e-05
v 2.71903189388361e-05 0.000100306164963272 -1.45301853462264e-05
v 2.43454815261653e-05 0.000104897461115338 -3.84346885842821e-07
v 2.43618768387124e-05 0.000104994681801958 -1.05462906286005e-06
v 2.69186477357734e-05 0.000100468146525831 -1.4070631502279e-05
v 2.66509067171586e-05 0.000100670886463169 -1.35892932073911e-05
v 2.63914807678684e-05 0.000100908390654923 -1.3102456952318e-05
v 2.60611925274848e-05 0.00010122173839009 -1.25355026805651e-05
v 2.43717283121597e-05 0.00010505210596809 -1.70575574225317e-06
v 2.43715664880179e-05 0.000105073329910471 -2.36922954886603e-06
v 2.43623239876547e-05 0.000105057603153248 -3.03127951234964e-06
v 2.57913072813194e-05 0.00010150788143085 -1.20443316730773e-05
v 2.55246345062359e-05 0.000101811605794039 -1.15506180107172e-05
v 2.43466797315152e-05 0.00010499212437928 -3.81415044978413e-06
v 2.43252379337411e-05 0.000104900018057855 -4.47428409864535e-06
v 2.52630306613195e-05 0.000102122381912497 -1.10628289708224e-05
v 2.49904585181785e-05 0.000102450830677905 -1.05523788664497e-05
v 2.47255584486074e-05 0.000102763276300239 -1.00611543755421e-05
v 2.4453698709787e-05 0.000103070705917573 -9.56243800982305e-06
v 2.41746232320205e-05 0.00010336344828291 -9.0635659455191e-06
v 2.40431357712252e-05 0.000103699977602137 -8.3843119153768e-06
v 2.42953893187837e-05 0.00010477402171123 -5.1395428111496e-06
v 2.42572425263284e-05 0.00010461728259277 -5.79627205399228e-06
v 2.41060934382527e-05 0.000103962200715219 -7.75813398787291e-06
v 2.41631386446307e-05 0.000104205369663977 -7.11757153415153e-06
v 2.42144937282087e-05 0.000104421322257935 -6.47425673501896e-06
v 3.22484923333119e-05 0.00010028916195167 -4.55868863077583e-06
v 3.20425519313565e-05 0.000100322890840593 -3.73835604315221e-06
v 3.1866477779059e-05 0.000100351093726333 -2.88295518986071e-06
v 3.18514710062266e-05 0.000100370711094018 -2.08837401505189e-06
v 3.18544287757789e-05 0.000100384116704959 -1.27202897204694e-06
v 3.18664374500244e-05 0.000100391003255824 -4.03784166749226e-07
v 3.19004812395166e-05 0.000100390490439285 4.95237543952727e-07
v 3.19500693603967e-05 0.000100381787085355 1.39963889006064e-06
v 3.20214155753303e-05 0.000100364038801135 2.32254705710586e-06
v 3.20895592861173e-05 0.000100334261731374 3.35252902228291e-06
v 3.21494553685655e-05 0.000100297030455334 4.33670383085996e-06
v 3.21708935296603e-05 0.000100259637724148 5.1392998954954e-06
v 3.21666945318409e-05 0.000100220726832087 5.84643059421943e-06
v 3.20056907922135e-05 0.00010018354611636 6.44055537154237e-06
v 3.15603528650505e-05 0.000100155947448521 6.82882947820438e-06
v 3.09672033723523e-05 0.000100134719142804 7.07533800506978e-06
v 3.03428358813374e-05 0.000100129445573626 7.31223271558857e-06
v 2.97522856670804e-05 0.000100226071830697 7.62244333256863e-06
v 2.91828155679441e-05 0.000100470372737518 7.85840692866827e-06
v 2.8748923942989e-05 0.000100804758404371 7.92236047968871e-06
v 2.83204242124871e-05 0.000101135972970601 7.80908393205575e-06
v 2.78780929751761e-05 0.000101421627040171 7.56576474455329e-06
v 2.74552326736806e-05 0.000101660463357399 7.24023922859131e-06
v 2.70583900410249e-05 0.000101866642873735 6.88314531432933e-06
v 2.6691580626486e-05 0.00010207199380621 6.48432060756087e-06
v 2.62807581676417e-05 0.00010231809422554 5.99226959132429e-06
v 2.58981373244985e-05 0.000102577248809305 5.46650017262821e-06
v 2.55579683416608e-05 0.000102805210940693 5.02112417775148e-06
v 2.52338106108368e-05 0.000103045940896354 4.56137416681905e-06
v 2.49046743406018e-05 0.000103302540932464 4.07691982592462e-06
v 2.45867487781311e-05 0.000103562128238753 3.57862735380915e-06
v 2.42746575972435e-05 0.000103808895477611 3.09126863553756e-06
v 2.36651002210164e-05 0.000104561797692885 1.23836236505456e-06
v 2.39700852235156e-05 0.000104048291622573 2.58920506392371e-06
v 2.38175145785322e-05 0.000104319008346347 1.9225509224097e-06
v 3.25620576637601e-05 0.000100254825388893 -5.25965344775196e-06
v 3.28601903026894e-05 0.000100217546345408 -5.92419469750222e-06
v 3.30905889951161e-05 0.000100176037059872 -6.58477720233028e-06
v 3.3168058707359e-05 0.000100131861142369 -7.22535711187432e-06
v 3.29675749699043e-05 0.000100087338633196 -7.82216552259862e-06
v 3.25810440948636e-05 0.000100039620405158 -8.40913828174203e-06
v 3.20499217142231e-05 9.99787167311864e-05 -9.0997176061213e-06
v 3.14902799097875e-05 9.9909103469498e-05 -9.83815569822939e-06
v 3.09348532118643e-05 9.98409062093418e-05 -1.05097007443378e-05
v 3.03926465423208e-05 9.9762932770723e-05 -1.12184194604851e-05
v 2.98584342460287e-05 9.96730001210122e-05 -1.19752293907185e-05
v 2.93550984324878e-05 9.95730102789563e-05 -1.27543985486643e-05
v 2.88865919285304e-05 9.94678086479697e-05 -1.35164579998994e-05
v 2.78109221059594e-05 9.94477916202658e-05 -1.56507633210633e-05
v 2.81472947855306e-05 9.93476637569306e-05 -1.50136740007253e-05
v 2.84723886750864e-05 9.93684656328003e-05 -1.42709871381541e-05
v 2.37123887126436e-05 0.000104738327169653 6.22180561719835e-07
v 2.74631282260896e-05 9.96383005962555e-05 -1.59952472510537e-05
v 2.37550152808886e-05 0.00010488753469028 -6.40398861189261e-09
v 2.70749621590204e-05 9.98601951332769e-05 -1.58986032517855e-05
v 2.67850901596892e-05 0.00010003716411234 -1.54673571692725e-05
v 2.65258432801241e-05 0.000100219179566167 -1.49580996775527e-05
v 2.37801109317804e-05 0.000105010626253803 -6.69352711919673e-07
v 2.37995456234204e-05 0.000105097152676522 -1.34298284830898e-06
v 2.62738225802674e-05 0.000100424154626494 -1.44410087919847e-05
v 2.60268233025771e-05 0.000100661460246905 -1.39103313853852e-05
v 2.57037565094842e-05 0.000100968764521406 -1.33060443978147e-05
v 2.53922215348987e-05 0.000101298161025199 -1.26953013487778e-05
v 2.38060936077313e-05 0.000105144074256052 -2.00244345102885e-06
v 2.38076358045259e-05 0.000105151776614 -2.66740525001322e-06
v 2.37990120249512e-05 0.00010511069009032 -3.44994646156277e-06
v 2.51231280945546e-05 0.000101596809077368 -1.21716230168802e-05
v 2.48622375655015e-05 0.000101906488536682 -1.16504368029911e-05
v 2.37802811585883e-05 0.000105017171441009 -4.23261863863221e-06
v 2.37541600704938e-05 0.000104899906530609 -4.89546111779918e-06
v 2.4589159044619e-05 0.000102231640133156 -1.11171507967535e-05
v 2.43196049038905e-05 0.000102555654737048 -1.05826788741973e-05
v 2.40484621700535e-05 0.000102862142923225 -1.00671790103339e-05
v 2.37759531319497e-05 0.000103159569870819 -9.54554256723678e-06
v 2.36478653933162e-05 0.000103508458345825 -8.86488736070356e-06
v 2.35195299540606e-05 0.000103834758345245 -8.17308276839349e-06
v 2.37241692947169e-05 0.000104749089982014 -5.55547934696488e-06
v 2.36831177568768e-05 0.000104560255776662 -6.23193187709497e-06
v 2.35796774212032e-05 0.000104098691437446 -7.54129323631558e-06
v 2.3638127524842e-05 0.000104339153135721 -6.90173914322777e-06
v 3.16165587600093e-05 0.000100273267527883 -4.89853892078839e-06
v 3.14577431239769e-05 0.000100308719415366 -4.10427415003383e-06
v 3.13061664310907e-05 0.000100339303378254 -3.26950379708008e-06
v 3.11726931610805e-05 0.000100363536632577 -2.41366629219549e-06
v 3.11792029759829e-05 0.000100379366654747 -1.61434604405086e-06
v 3.11857604523103e-05 0.000100389042076658 -7.78848314680226e-07
v 3.12135087065742e-05 0.000100391896282815 8.01061088107015e-08
v 3.12611309037089e-05 0.000100387481432324 9.4758484558254e-07
v 3.13058572671999e-05 0.000100375324414383 1.80482644257153e-06
v 3.13272551122944e-05 0.000100353143146079 2.75734013444968e-06
v 3.13395486489034e-05 0.000100323592929743 3.68104815865696e-06
v 3.13382164121225e-05 0.000100289038863335 4.54008662516947e-06
v 3.12810047899701e-05 0.000100255826015744 5.23161124294418e-06
v 3.11251773387652e-05 0.000100221779690776 5.84710022609936e-06
v 3.07885286890917e-05 0.000100191833565315 6.33555405760177e-06
v 3.02936084577491e-05 0.000100166002684536 6.69376836167532e-06
v 2.97281460650082e-05 0.00010014305827043 6.98026539694621e-06
v 2.91775967562308e-05 0.00010014370552773 7.33572086522521e-06
v 2.86286542181652e-05 0.000100252212851126 7.67961694742297e-06
v 2.80929498300313e-05 0.000100500476949024 7.93419027508579e-06
v 2.76826858566405e-05 0.000100841035751078 8.01212395792108e-06
v 2.72560795075101e-05 0.000101185024193183 7.90769481306495e-06
v 2.68486352345148e-05 0.000101482025773376 7.65850141459955e-06
v 2.64777004080272e-05 0.000101727052062331 7.31993071133092e-06
v 2.61305539858032e-05 0.000101938240882296 6.94431271293297e-06
v 2.573596020057e-05 0.000102173741343403 6.47797671095105e-06
v 2.5375947472089e-05 0.000102421163577456 5.96371702904149e-06
v 2.50453342423689e-05 0.000102679450389529 5.42687156254135e-06
v 2.47376689955818e-05 0.000102907668506848 4.9724594695445e-06
v 2.44197994626515e-05 0.00010315198271016 4.49996523647083e-06
v 2.41149736139571e-05 0.000103406121600936 4.00672263880413e-06
v 2.38251732558129e-05 0.000103659417113997 3.50200344277784e-06
v 2.35306541695144e-05 0.000103898722385532 3.00441009598316e-06
v 2.31040916679277e-05 0.000104661240668828 9.84794774359626e-07
v 2.32422257028049e-05 0.000104434464235132 1.67585143346141e-06
v 2.33843651226261e-05 0.000104177320299187 2.35228118555275e-06
v 3.18626144657921e-05 0.000100237179233502 -5.58549894612001e-06
v 3.2054236174941e-05 0.00010019673389004 -6.26556195620435e-06
v 3.21555015300534e-05 0.000100152823264377 -6.93095065977694e-06
v 3.208191483199e-05 0.00010010642310507 -7.57472303977781e-06
v 3.18077597781636e-05 0.000100057986964886 -8.18878377895914e-06
v 3.1364161185826e-05 9.99978971527618e-05 -8.88818851583234e-06
v 3.08710414763397e-05 9.99292467591996e-05 -9.62806590194794e-06
v 3.03609442612676e-05 9.9851759403147e-05 -1.04049757835001e-05
v 2.98480720751856e-05 9.97760180961098e-05 -1.11098478780264e-05
v 2.93270120557043e-05 9.96878615126184e-05 -1.18695162330963e-05
v 2.88272421300897e-05 9.9587496834653e-05 -1.26751968648855e-05
v 2.83625579184319e-05 9.94751979198788e-05 -1.35075443209882e-05
v 2.79310366078242e-05 9.93537329920639e-05 -1.43379077746333e-05
v 2.69698382943127e-05 9.92595873101604e-05 -1.66427609265129e-05
v 2.72911465841796e-05 9.91870988954612e-05 -1.5982142834924e-05
v 2.75947859078282e-05 9.92351665781906e-05 -1.51847891203417e-05
v 2.31555029011052e-05 0.00010483145465636 3.6191656996667e-07
v 2.66387199859588e-05 9.94673161368985e-05 -1.68706153422478e-05
v 2.31830336642116e-05 0.000104977087650223 -2.90917170277652e-07
v 2.63532423483253e-05 9.9705556240468e-05 -1.64738350587688e-05
v 2.61142559603171e-05 9.99219011571037e-05 -1.59139879524152e-05
v 2.58777730013671e-05 0.00010015356858864 -1.53156988448087e-05
v 2.32103643878384e-05 0.000105089513859205 -9.60773326922394e-07
v 2.32383881790073e-05 0.000105163661012776 -1.63427647833383e-06
v 2.5634343582691e-05 0.000100400922434842 -1.472800190518e-05
v 2.53134870855441e-05 0.000100707258791244 -1.40735742625897e-05
v 2.50015731438652e-05 0.000101035711313439 -1.34150438390319e-05
v 2.47094251206686e-05 0.000101375362776177 -1.27653875408456e-05
v 2.3246045204062e-05 0.000105198579480435 -2.298894882903e-06
v 2.32362678303551e-05 0.000105187016496476 -3.07709339156647e-06
v 2.32257190607618e-05 0.00010511625457872 -3.8626389719283e-06
v 2.44469420821253e-05 0.000101679523741919 -1.22128945832306e-05
v 2.41705091468304e-05 0.000101995927379204 -1.16602270279358e-05
v 2.3213089102863e-05 0.000104992959361703 -4.63984374155573e-06
v 2.31867006461376e-05 0.000104849824449802 -5.30209098527429e-06
v 2.39014051210729e-05 0.000102316955554896 -1.11032696712423e-05
v 2.36421191040861e-05 0.000102632524342962 -1.05482025289589e-05
v 2.33729947478171e-05 0.000102930573659304 -1.00098079140037e-05
v 2.32439747445317e-05 0.000103287279108187 -9.33050055325707e-06
v 2.31190425111858e-05 0.000103627956236005 -8.63788475277248e-06
v 2.29982997916975e-05 0.000103944546149214 -7.93933940817692e-06
v 2.31416988657915e-05 0.000104669305351782 -5.97491913448388e-06
v 2.3099278470575e-05 0.000104453412050553 -6.64678998493282e-06
v 2.3058649755033e-05 0.000104208528234409 -7.30559850595614e-06
v 3.09321264173709e-05 0.000100256141933094 -5.23664228712692e-06
v 3.08314976862291e-05 0.00010029364813189 -4.45746794478171e-06
v 3.0715567209783e-05 0.000100326299256928 -3.64705820532328e-06
v 3.05996654855723e-05 0.000100353151780949 -2.81076667268601e-06
v 3.0488334531568e-05 0.00010037344766883 -1.95651131909046e-06
v 3.04910600931369e-05 0.000100385841003541 -1.14666497019473e-06
v 3.05098303417705e-05 0.000100391790782107 -3.26292382059429e-07
v 3.05410820281119e-05 0.000100391069196967 4.99629145929421e-07
v 3.05822023310118e-05 0.000100383189064421 1.32290025889365e-06
v 3.05760792173336e-05 0.000100366761410447 2.22583283815897e-06
v 3.05549318060936e-05 0.000100343628560112 3.1018292748241e-06
v 3.0513678121864e-05 0.000100314534322857 3.93491130636747e-06
v 3.04462709080188e-05 0.000100281646909658 4.71241668131329e-06
v 3.02765729332231e-05 0.000100251222070856 5.33270171524463e-06
v 2.99918731492218e-05 0.00010022183486936 5.86363250174846e-06
v 2.95694965869715e-05 0.000100195492199694 6.28902380713923e-06
v 2.90683410933063e-05 0.000100169399510354 6.64612057269446e-06
v 2.85658200669271e-05 0.00010014076054274 7.04025956565561e-06
v 2.80451720159008e-05 0.000100151886825466 7.42401520338287e-06
v 2.70106900457242e-05 0.000100534889825769 8.04326094294735e-06
v 2.75257585536067e-05 0.000100274287065814 7.78238648164349e-06
v 2.66001730122284e-05 0.000100886310931678 8.12076519269122e-06
v 2.62057526613404e-05 0.000101239073545774 8.00525197294742e-06
v 2.58443546317861e-05 0.000101539621127286 7.7408267903564e-06
v 2.5525709513681e-05 0.000101788440239692 7.38202749972933e-06
v 2.51485281465517e-05 0.00010202878675459 6.93814552998935e-06
v 2.48114788015647e-05 0.00010226573660033 6.44130804431582e-06
v 2.4500618461759e-05 0.00010251184490087 5.91355822531301e-06
v 2.42095466891248e-05 0.000102770769400307 5.36522076554418e-06
v 2.39078635114303e-05 0.000103001723914796 4.89726422270627e-06
v 2.36176844775479e-05 0.000103243305072116 4.41551899220846e-06
v 2.33394513436473e-05 0.00010349014285066 3.91853474984788e-06
v 2.30720665504211e-05 0.000103736240384638 3.40478192399665e-06
v 2.29378441435853e-05 0.000104019655327602 2.76366189668851e-06
v 2.25494604728947e-05 0.000104733193366503 7.19615335433319e-07
v 2.26784014385316e-05 0.000104524153974271 1.42006487747223e-06
v 2.28072990649627e-05 0.000104284495625049 2.1018445496276e-06
v 3.10916082135965e-05 0.000100217204337532 -5.93325176476183e-06
v 3.1192812136172e-05 0.000100174708449142 -6.6112569062316e-06
v 3.1178508536711e-05 0.000100128807497071 -7.27393611221322e-06
v 3.10153117299918e-05 0.00010007941755814 -7.92201597800915e-06
v 3.06581507336804e-05 0.000100019861098929 -8.63740229988803e-06
v 3.02322645135426e-05 9.99534428305014e-05 -9.37425272459255e-06
v 2.97712854716682e-05 9.9877903579524e-05 -1.01451639337613e-05
v 2.92906898133189e-05 9.97923555165468e-05 -1.09573035840675e-05
v 2.87943750727201e-05 9.97074521947152e-05 -1.1707179615507e-05
v 2.83085651316387e-05 9.96096591513003e-05 -1.25079582149996e-05
v 2.78419405592993e-05 9.9497675058362e-05 -1.33621125081632e-05
v 2.74091268816455e-05 9.93689681550575e-05 -1.42698512743604e-05
v 2.70563818399107e-05 9.92177938824923e-05 -1.52471063147741e-05
v 2.617045286882e-05 9.89949361611694e-05 -1.78408936478511e-05
v 2.64648053045126e-05 9.89605098922517e-05 -1.71478822409096e-05
v 2.674971522088e-05 9.90619614205726e-05 -1.62301395260819e-05
v 2.25826703529299e-05 0.000104897186860521 7.37884752539076e-08
v 2.59096160278797e-05 9.92922718231046e-05 -1.76068669010515e-05
v 2.26153364071795e-05 0.000105029949426629 -5.84174679920559e-07
v 2.57019570770675e-05 9.95686553872641e-05 -1.69474550081232e-05
v 2.54612187847975e-05 9.98463772914359e-05 -1.6240854457018e-05
v 2.52182236055342e-05 0.000100127744791383 -1.55457425541033e-05
v 2.26474773846698e-05 0.000105128266255836 -1.25236796789415e-06
v 2.26800943760678e-05 0.000105189758311984 -1.92855397003464e-06
v 2.48992262653943e-05 0.000100445046425108 -1.48161998048504e-05
v 2.4589702980023e-05 0.000100770522592493 -1.41090726736204e-05
v 2.4295237375608e-05 0.000101105050634024 -1.34193366105849e-05
v 2.40155249078363e-05 0.000101447102252505 -1.27440799484357e-05
v 2.26731460353295e-05 0.000105210621643279 -2.70459145555068e-06
v 2.26656325045907e-05 0.000105167426421624 -3.4833454075928e-06
v 2.26578839225512e-05 0.00010506591994227 -4.26021067666099e-06
v 2.37392561986616e-05 0.000101751808407373 -1.21685329565962e-05
v 2.34731445375351e-05 0.000102061444465754 -1.15971108427704e-05
v 2.26477402566286e-05 0.000104914867853136 -5.03417884788456e-06
v 2.26023198821917e-05 0.000104742247204424 -5.70758953097553e-06
v 2.32151998835512e-05 0.000102371551336589 -1.10265380875598e-05
v 2.29650666023047e-05 0.000102679115526425 -1.045297389402e-05
v 2.28397564966469e-05 0.00010304234805001 -9.77188039068285e-06
v 2.27178441581663e-05 0.000103391219896438 -9.08463787007592e-06
v 2.25988079128194e-05 0.000103721956155363 -8.38919611774368e-06
v 2.24800785424777e-05 0.000104029277734312 -7.68415213751514e-06
v 2.25595311548071e-05 0.00010453522415231 -6.3744603324201e-06
v 2.25185227261141e-05 0.000104296256320186 -7.03356783002276e-06
v 3.02066681492449e-05 0.000100237843495612 -5.57718043122363e-06
v 3.01411019055141e-05 0.000100277034870065 -4.81794240710466e-06
v 3.00677648991848e-05 0.000100312052771075 -4.01908275225928e-06
v 2.99781776471019e-05 0.000100341700602881 -3.19289026802437e-06
v 2.98817995243372e-05 0.000100364956243693 -2.35439071598531e-06
v 2.98072292051467e-05 0.000100381183209213 -1.51817866988105e-06
v 2.98196297275043e-05 0.000100390002134365 -7.22110763090949e-07
v 2.98374628792294e-05 0.000100392601333264 8.05847720133717e-08
v 2.98583842140976e-05 0.000100388509894366 8.72743492589921e-07
v 2.98019405209609e-05 0.000100376992929609 1.72428495549894e-06
v 2.97580760948067e-05 0.000100358772411884 2.57402350971588e-06
v 2.96898246162327e-05 0.000100334403935079 3.39720245908503e-06
v 2.9590907394707e-05 0.000100305475850278 4.17047117991148e-06
v 2.94832559150133e-05 0.000100274250616179 4.87863722083186e-06
v 2.92171389115413e-05 0.00010024639724405 5.43481636448381e-06
v 2.88408950295311e-05 0.000100219636831992 5.9115000095612e-06
v 2.83815854656513e-05 0.000100194086219556 6.31480838038902e-06
v 2.79055568197343e-05 0.000100163110864535 6.73109618099316e-06
v 2.74132277005532e-05 0.000100134999698419 7.14606755894193e-06
v 2.59346142584711e-05 0.000100576157172981 8.17369066731294e-06
v 2.69099620105587e-05 0.000100157234732137 7.55358038199288e-06
v 2.64085350828824e-05 0.000100297716832926 7.91950504437747e-06
v 2.55505055848451e-05 0.000100939241411658 8.23301164753913e-06
v 2.51920704193186e-05 0.000101302397353879 8.08767331941502e-06
v 2.48831706661184e-05 0.000101606359918645 7.78848104965612e-06
v 2.44966178167871e-05 0.000101862408206991 7.40048767850793e-06
v 2.4178991780152e-05 0.000102105307571466 6.91315117992921e-06
v 2.38868329263621e-05 0.000102346443808646 6.38281392389489e-06
v 2.36135178409235e-05 0.000102593728668535 5.83749804286744e-06
v 2.33934156806117e-05 0.000102849744939775 5.28169952010561e-06
v 2.31174531405886e-05 0.000103079833559118 4.80169833006526e-06
v 2.28503913025346e-05 0.000103320730645064 4.30323750310868e-06
v 2.20033025208069e-05 0.000104774403716233 4.43016463651445e-07
v 2.25949376322639e-05 0.000103562445627823 3.79310917224143e-06
v 2.24501195190778e-05 0.000103840844010275 3.1757795159851e-06
v 2.23325432601855e-05 0.000104113053156685 2.52096178073302e-06
v 2.2095762582005e-05 0.000104586630081763 1.14574788127787e-06
v 2.22141924526976e-05 0.000104364904985361 1.84087318382856e-06
v 3.030026846926e-05 0.000100196746674227 -6.27109096655437e-06
v 3.03143582811043e-05 0.000100151617502067 -6.95499000003228e-06
v 3.02136640453344e-05 0.000100102849760395 -7.6214245011181e-06
v 2.99069197836327e-05 0.000100045609199494 -8.33442073407149e-06
v 2.95455146997262e-05 9.99804748831904e-05 -9.0809721060644e-06
v 2.91345237377075e-05 9.99068942987378e-05 -9.85627575256591e-06
v 2.86975442647115e-05 9.9824595691481e-05 -1.06563001545668e-05
v 2.82749390954221e-05 9.97333944732473e-05 -1.14816761067048e-05
v 2.78160997233939e-05 9.96408655369714e-05 -1.22596879457862e-05
v 2.73654874249198e-05 9.9533159660367e-05 -1.31011920047852e-05
v 2.69341861204533e-05 9.94088567569636e-05 -1.40069480177851e-05
v 2.65591125321244e-05 9.92577349710698e-05 -1.50235972629972e-05
v 2.62269887854722e-05 9.90712303634382e-05 -1.61667991058634e-05
v 2.5539985986781e-05 9.86911496961521e-05 -1.90998673172193e-05
v 2.57031672320025e-05 9.86150977698881e-05 -1.8756994134917e-05
v 2.59498043754316e-05 9.88408605944174e-05 -1.74415851234723e-05
v 2.20418716801601e-05 0.000104925308475628 -2.1192602351971e-07
v 2.53435130301961e-05 9.91483568226701e-05 -1.80856310434399e-05
v 2.20779335447792e-05 0.000105044155317395 -8.83640482008174e-07
v 2.50591371815391e-05 9.95264680467175e-05 -1.71486371769082e-05
v 2.47837016019105e-05 9.98543956495067e-05 -1.63290707052293e-05
v 2.44387449133465e-05 0.000100179978646156 -1.55428330108487e-05
v 2.21132430412089e-05 0.00010512636161729 -1.55899474704928e-06
v 2.20776831266999e-05 0.000105165079572632 -2.31459660671114e-06
v 2.41252128870184e-05 0.000100506815494686 -1.47783071958516e-05
v 2.38268444351122e-05 0.000100836844477712 -1.40393653339296e-05
v 2.35472036409242e-05 0.00010116897836866 -1.33286919187682e-05
v 2.33160856776825e-05 0.000101503604923518 -1.26438340943446e-05
v 2.20720315672247e-05 0.000105152784671553 -3.09567804292563e-06
v 2.20674816408962e-05 0.000105078516962182 -3.88391414690329e-06
v 2.20632352824527e-05 0.000104951015210373 -4.66171618731696e-06
v 2.30532232613771e-05 0.000101801400472204 -1.20512049323944e-05
v 2.2797495471686e-05 0.000102105456826811 -1.14590205631382e-05
v 2.20875413863401e-05 0.000104781968386168 -5.41404261720248e-06
v 2.20461299970534e-05 0.000104583999862427 -6.08514262759121e-06
v 2.25508063853036e-05 0.00010240813843535 -1.08720799397538e-05
v 2.24073302419361e-05 0.000102763771974772 -1.0203778137666e-05
v 2.22888413097957e-05 0.000103121446542206 -9.5159331216949e-06
v 2.21719003501948e-05 0.000103466985413506 -8.81669350034704e-06
v 2.20567764620927e-05 0.000103790513710994 -8.11259086343968e-06
v 2.19674677771427e-05 0.000104087296358227 -7.40877823082479e-06
v 2.2006540911089e-05 0.00010435015281277 -6.75388900479515e-06
v 2.94480515377648e-05 0.000100218322006127 -5.91847879057027e-06
v 2.94409952577525e-05 0.000100259946416475 -5.16420520704014e-06
v 2.93916318278672e-05 0.000100296754129814 -4.38966071363983e-06
v 2.93319672525686e-05 0.000100328888861121 -3.57635599226963e-06
v 2.9259683557678e-05 0.000100355115821847 -2.74743501153003e-06
v 2.91939197415637e-05 0.000100374259129472 -1.92663298523028e-06
v 2.91222449727673e-05 0.000100386761934633 -1.1011710718831e-06
v 2.91285521661507e-05 0.000100392298164489 -3.21012034137467e-07
v 2.9138706251214e-05 0.000100391432101428 4.52122253619816e-07
v 2.90637479246043e-05 0.000100383921617735 1.2815971966832e-06
v 2.89771642772274e-05 0.000100370393659359 2.08994849504375e-06
v 2.88872263966719e-05 0.000100350240944168 2.89915065695426e-06
v 2.87717746729118e-05 0.000100325168926168 3.6730697272578e-06
v 2.86435659207951e-05 0.000100296839661218 4.38249956594694e-06
v 2.84560305644111e-05 0.000100266517109654 5.04215952815259e-06
v 2.8104139017697e-05 0.000100240769538981 5.54662647810872e-06
v 2.76806651465938e-05 0.000100215275985159 5.99073267714065e-06
v 2.72416459504519e-05 0.000100185325183074 6.44617300715865e-06
v 2.6761747826977e-05 0.0001001531677261 6.86907811378132e-06
v 2.48640663941107e-05 0.000100627116024465 8.31605394989231e-06
v 2.62734977506802e-05 0.000100126721358041 7.29934650923591e-06
v 2.53218888450935e-05 0.000100327870277732 8.07928741759258e-06
v 2.57847630259438e-05 0.000100164374385199 7.71647561228163e-06
v 2.45052718117723e-05 0.000101005903255397 8.34087204907554e-06
v 2.42032002882327e-05 0.000101375574119734 8.147165868922e-06
v 2.38292609348605e-05 0.00010168114881692 7.80901843868532e-06
v 2.35077316364953e-05 0.000101933440401441 7.37028488174785e-06
v 2.32369940048226e-05 0.000102174547540126 6.84755418078314e-06
v 2.29882378211202e-05 0.000102414490485318 6.29704608525161e-06
v 2.27853996199088e-05 0.000102658560249955 5.74448143942554e-06
v 2.25954635914327e-05 0.000102914815839987 5.17876665805261e-06
v 2.23391073871958e-05 0.000103143522535469 4.68364474731202e-06
v 2.20987554912701e-05 0.000103379855524756 4.17162867747683e-06
v 2.14677533654264e-05 0.000104782845040535 1.54292579927753e-07
v 2.1549594984146e-05 0.000104616700225708 8.67976992615804e-07
v 2.19668733925052e-05 0.000103655962986814 3.56105925027275e-06
v 2.18435335005036e-05 0.000103923484709221 2.92942924083827e-06
v 2.17363200838386e-05 0.000104182501002622 2.25730525897393e-06
v 2.16335302965426e-05 0.000104416531891547 1.56386093969843e-06
v 2.94716354594877e-05 0.000100174820768968 -6.61384062412956e-06
v 2.94161662925384e-05 0.000100127053829622 -7.29639235308878e-06
v 2.91682079366481e-05 0.000100071026652029 -8.02502296963903e-06
v 2.88440887160906e-05 0.000100009918692758 -8.75318396906583e-06
v 2.84803049799961e-05 9.99391090718141e-05 -9.52549171561612e-06
v 2.80881033525434e-05 9.98601597074397e-05 -1.03203508724932e-05
v 2.77016477761914e-05 9.97735982360859e-05 -1.11239605656161e-05
v 2.73091899704215e-05 9.96759978436761e-05 -1.19685241488661e-05
v 2.68820778636335e-05 9.9576504522751e-05 -1.27704854598947e-05
v 2.64743604140775e-05 9.94609648436885e-05 -1.36372963669296e-05
v 2.61274816479327e-05 9.93207146110678e-05 -1.46166627306652e-05
v 2.5807978692887e-05 9.91520791020584e-05 -1.57048131051905e-05
v 2.55418093160077e-05 9.89313848205171e-05 -1.69919110554651e-05
v 2.50956830706568e-05 9.87047140618244e-05 -1.921541757611e-05
v 2.54792718953775e-05 9.7661323336792e-05 -2.15003704072034e-05
v 2.53619905935918e-05 9.85893969859745e-05 -1.86631969798754e-05
v 2.15071178998062e-05 0.000104917640841389 -5.135861602758e-07
v 2.46778617795668e-05 9.92338643843604e-05 -1.79508365935017e-05
v 2.15490925891613e-05 0.000105018112058253 -1.19081913034382e-06
v 2.43362415546594e-05 9.96096447319363e-05 -1.70155331631815e-05
v 2.39646528207994e-05 9.9949133382487e-05 -1.61652388378809e-05
v 2.36291451511902e-05 0.000100261935309432 -1.53858589523556e-05
v 2.15128932298318e-05 0.000105071741781236 -1.94378557332975e-06
v 2.14844438846495e-05 0.000105076353447368 -2.70155356735278e-06
v 2.33285400207848e-05 0.000100578362833793 -1.46161509201407e-05
v 2.3055687965392e-05 0.000100895985997084 -1.38712865386136e-05
v 2.28273170875149e-05 0.000101212414981621 -1.31660679225831e-05
v 2.26176344660478e-05 0.000101538231363487 -1.24746065658162e-05
v 2.14774979834208e-05 0.000105029843489251 -3.49003863851517e-06
v 2.14807937061472e-05 0.000104929285147993 -4.27671327836932e-06
v 2.15051139051722e-05 0.00010478636551613 -5.03080780782453e-06
v 2.23666580347548e-05 0.000101825883111787 -1.18688875747234e-05
v 2.21288774551102e-05 0.00010212109305307 -1.12657014758493e-05
v 2.15371431678354e-05 0.000104597623082522 -5.77897885167447e-06
v 2.14968439386626e-05 0.000104374429617998 -6.44987471630871e-06
v 2.19892864734257e-05 0.000102474201081637 -1.05953054388568e-05
v 2.18582651183058e-05 0.000102824881082611 -9.9228268565449e-06
v 2.17429876903949e-05 0.000103179302576355 -9.22699917148876e-06
v 2.16355377162035e-05 0.000103519136400667 -8.52210454201504e-06
v 2.15472763157997e-05 0.000103832321917612 -7.82376988154446e-06
v 2.14622736907848e-05 0.000104118311957791 -7.11306959710855e-06
v 2.86607006753268e-05 0.000100197614045238 -6.26171460496651e-06
v 2.87072779271797e-05 0.000100241450128345 -5.51339684265625e-06
v 2.87054453947972e-05 0.000100280942409483 -4.74167293639952e-06
v 2.8672938676982e-05 0.000100314853933544 -3.95793237467119e-06
v 2.86240154775456e-05 0.000100343880892209 -3.13648934168734e-06
v 2.85662226356825e-05 0.000100365933621019 -2.32855238200925e-06
v 2.84995315112576e-05 0.000100381530729197 -1.51149629456596e-06
v 2.84250008079571e-05 0.00010039060045248 -7.01570211056095e-07
v 2.84227055954798e-05 0.000100392519173071 5.6832008254622e-08
v 2.83273157095554e-05 0.000100388415406963 8.66178172551943e-07
v 2.82272238669487e-05 0.000100378491576754 1.66638256288466e-06
v 2.81146004514625e-05 0.000100362740507876 2.43767107925389e-06
v 2.79816877997196e-05 0.000100341042266025 3.21298753630793e-06
v 2.78291770789798e-05 0.000100316084199513 3.92096247891074e-06
v 2.7633912329553e-05 0.000100287683992978 4.59166036306841e-06
v 2.73776637407915e-05 0.000100258552181461 5.20508398935978e-06
v 2.69734753999195e-05 0.000100234060566429 5.67376565990817e-06
v 2.65629748830717e-05 0.000100204973658493 6.15984548232553e-06
v 2.37935972176571e-05 0.000100692048573182 8.46282665842687e-06
v 2.61069354917224e-05 0.000100173801460867 6.61680451799753e-06
v 2.56309526468834e-05 0.000100140257797427 7.0490902437333e-06
v 2.42293331980231e-05 0.000100366413035563 8.25804255644307e-06
v 2.51476812526871e-05 0.000100118685488728 7.49154484434338e-06
v 2.46829548606618e-05 0.000100175198101656 7.90246336739523e-06
v 2.34853053640101e-05 0.000101092084993312 8.4295332784799e-06
v 2.31170273049557e-05 0.000101458181534401 8.1851654762242e-06
v 2.28127702463855e-05 0.000101754839517487 7.77925843590328e-06
v 2.2560043881926e-05 0.000101996242637238 7.29717180853503e-06
v 2.23343074211758e-05 0.000102233067370939 6.74605174132844e-06
v 2.2143565613506e-05 0.000102463511185187 6.19916247699115e-06
v 2.09449952722053e-05 0.000104757079116231 -1.46643719505477e-07
v 2.19702663486549e-05 0.000102709220504157 5.63151169534756e-06
v 2.1815182948168e-05 0.000102963792006159 5.05619862909857e-06
v 2.15839816082629e-05 0.000103189631898087 4.54438812632115e-06
v 2.14606040983814e-05 0.000103459233148533 3.94058853466123e-06
v 2.10105266692877e-05 0.000104614589431826 5.76434000252997e-07
v 2.10829399178355e-05 0.000104434808337935 1.28713558179726e-06
v 2.13516923136932e-05 0.000103727538600858 3.31076577693968e-06
v 2.12539529364516e-05 0.000103982251810976 2.66429860852893e-06
v 2.11625498414988e-05 0.000104225441519374 1.97441227585072e-06
v 2.8627672921957e-05 0.000100151377001299 -6.95476343694295e-06
v 2.84188012481327e-05 0.000100097232774007 -7.6904741148418e-06
v 2.81437022188485e-05 0.000100037778342255 -8.43013357946464e-06
v 2.78211640904608e-05 9.9972539101406e-05 -9.17009126079632e-06
v 2.74643836997519e-05 9.98967901342883e-05 -9.96036916486119e-06
v 2.71025430726035e-05 9.98156425798333e-05 -1.07421373849095e-05
v 2.67359186707578e-05 9.97240022198564e-05 -1.15592042151706e-05
v 2.63819893750483e-05 9.96220350684286e-05 -1.24088532471358e-05
v 2.59922259645629e-05 9.95174200783616e-05 -1.3222713739716e-05
v 2.56678134592142e-05 9.93898775395077e-05 -1.4143884658562e-05
v 2.53725174586041e-05 9.92400728364981e-05 -1.51519391616859e-05
v 2.51307654381256e-05 9.90603602413586e-05 -1.62678489622759e-05
v 2.49708262464728e-05 9.88287686412792e-05 -1.75592232848542e-05
v 2.42178930057746e-05 9.90435383144926e-05 -1.83618200623756e-05
v 2.47706829922149e-05 9.85456431158131e-05 -1.92361911594752e-05
v 2.49575701800852e-05 9.85434213242484e-05 -1.88769683186871e-05
v 2.09894505975894e-05 0.000104872764412956 -8.24587202349089e-07
v 2.38305269754126e-05 9.94308902223218e-05 -1.75081783740259e-05
v 2.0946273768905e-05 0.000104936953053715 -1.57152164204522e-06
v 2.34312069131576e-05 9.97656124371364e-05 -1.66675275280428e-05
v 2.30892517798152e-05 0.000100066691428123 -1.58758298751325e-05
v 2.2795905512186e-05 0.000100350551517275 -1.51236586309698e-05
v 2.09181514220361e-05 0.000104956553614322 -2.33181323024922e-06
v 2.09050500015504e-05 0.000104930332215299 -3.08815415788198e-06
v 2.25302957952134e-05 0.000100644303669383 -1.4360565322146e-05
v 2.23035696855877e-05 0.000100931152001148 -1.36446975757383e-05
v 2.21007729991363e-05 0.000101231833824454 -1.29368621185036e-05
v 2.19245896509078e-05 0.000101544812509229 -1.2246630460144e-05
v 2.09063169501951e-05 0.000104854058881947 -3.8801297499901e-06
v 2.09217106371547e-05 0.000104735246882375 -4.63362988644954e-06
v 2.09525916837295e-05 0.000104571584077607 -5.38852132503166e-06
v 2.1695182998474e-05 0.00010182212953294 -1.16320523778483e-05
v 2.15586398638727e-05 0.000102164943606628 -1.09615201924199e-05
v 2.09998771529936e-05 0.000104367608788001 -6.12881757908538e-06
v 2.096615162327e-05 0.00010412207428857 -6.79813629892434e-06
v 2.14335556855957e-05 0.000102516741424032 -1.02868352935699e-05
v 2.1320839614911e-05 0.000102866337394585 -9.61316792979435e-06
v 2.12158424596475e-05 0.000103218604735165 -8.9110750165995e-06
v 2.11244215880544e-05 0.000103544140414406 -8.22088411194085e-06
v 2.10415572002583e-05 0.00010384906689901 -7.51414619292679e-06
v 2.78484447942497e-05 0.000100174935397873 -6.6088252525395e-06
v 2.7954764558091e-05 0.000100221378731595 -5.86126267460753e-06
v 2.79989400114936e-05 0.000100263258443112 -5.09639805644404e-06
v 2.80019974361594e-05 0.00010029990987378 -4.31702369797772e-06
v 2.79779633801896e-05 0.000100330792167851 -3.52390939781367e-06
v 2.79347499598015e-05 0.000100355842431568 -2.72174962205564e-06
v 2.77084016204776e-05 0.000100392267503806 -3.11941118397825e-07
v 2.78765306608979e-05 0.000100374367645436 -1.91614607134734e-06
v 2.78033802952644e-05 0.000100386446735776 -1.11059282167731e-06
v 2.76015272350386e-05 0.000100391473047798 4.80628537859468e-07
v 2.74910136480511e-05 0.000100384755167866 1.26547915827045e-06
v 2.73660307687372e-05 0.000100372266215549 2.03434196609536e-06
v 2.72198521019058e-05 0.000100354361686422 2.78149512315605e-06
v 2.70478899993225e-05 0.000100332178316521 3.49760657546273e-06
v 2.68386722282505e-05 0.000100306488055462 4.17198835236413e-06
v 2.65793306498685e-05 0.000100278760571797 4.79612677258103e-06
v 2.62640638806194e-05 0.000100250850278572 5.36079659529003e-06
v 2.58846614928878e-05 0.000100221843290691 5.87699183262483e-06
v 2.2723880642049e-05 0.000100781578937168 8.60591728688077e-06
v 2.54499840812746e-05 0.000100191907448087 6.36158453675572e-06
v 2.31347579033982e-05 0.000100417153101802 8.4520890433056e-06
v 2.49847619026424e-05 0.000100159120822963 6.82178395710091e-06
v 2.45081928137364e-05 0.000100124380239579 7.26811480099761e-06
v 2.35764788762357e-05 0.000100192520105002 8.11714912144605e-06
v 2.40349043940682e-05 0.000100112541558331 7.70348702297572e-06
v 2.23674268244908e-05 0.000101194767647213 8.49919071073867e-06
v 2.20802194883115e-05 0.00010154695925097 8.16404733919673e-06
v 2.18497110967502e-05 0.000101817689675964 7.70297016445992e-06
v 2.16521639916241e-05 0.000102046627640635 7.18519492922734e-06
v 2.14784339184973e-05 0.00010226828561723 6.63903310468142e-06
v 2.13226694809875e-05 0.000102498423760143 6.07728458279739e-06
v 2.04367965137735e-05 0.000104696469900027 -4.59651601575141e-07
v 2.04913832697427e-05 0.000104579767383414 2.74251066910751e-07
v 2.11817592562305e-05 0.000102740693908824 5.50250169483903e-06
v 2.10512214584919e-05 0.000102992735575334 4.91588781731093e-06
v 2.09404457886433e-05 0.000103255468992251 4.31184297144158e-06
v 2.08462485725345e-05 0.000103519558066842 3.68697072189919e-06
v 2.05486096269495e-05 0.000104423427799444 9.9309038672829e-07
v 2.0612338521742e-05 0.000104233499968819 1.69489615719447e-06
v 2.07610184409989e-05 0.000103775365261951 3.04246996485945e-06
v 2.06831077931262e-05 0.000104015626496119 2.37847851346855e-06
v 2.76726461648636e-05 0.000100123454550064 -7.34645585281889e-06
v 2.74382683591991e-05 0.000100066611291571 -8.08500964584274e-06
v 2.71531621543067e-05 0.000100003833269581 -8.82840247138284e-06
v 2.68321506513431e-05 9.99341802008494e-05 -9.58316091758709e-06
v 2.64914980156773e-05 9.98573578587251e-05 -1.03529125480374e-05
v 2.61421717430822e-05 9.97725518924088e-05 -1.11384764904673e-05
v 2.5797662339669e-05 9.96788502321441e-05 -1.19457011603701e-05
v 2.54793328447403e-05 9.95754384074879e-05 -1.27792725755536e-05
v 2.51781593214018e-05 9.94594787691023e-05 -1.36465479590445e-05
v 2.48891928340722e-05 9.93284756770448e-05 -1.45647405183308e-05
v 2.46369356085473e-05 9.91798916729878e-05 -1.55367916601768e-05
v 2.44353646965079e-05 9.90145083036166e-05 -1.65410971218186e-05
v 2.31592416224746e-05 9.93445822664115e-05 -1.75763321407107e-05
v 2.428430096762e-05 9.8846471334159e-05 -1.74703812117405e-05
v 2.36162135270172e-05 9.89602785848071e-05 -1.80696093849507e-05
v 2.40945275378024e-05 9.87227871888494e-05 -1.81336984176061e-05
v 2.03900530315358e-05 0.000104769982786828 -1.20470929639388e-06
v 2.27796358181145e-05 9.96648434623103e-05 -1.69227350693558e-05
v 2.03601402167335e-05 0.00010480151592177 -1.95764768190004e-06
v 2.24626264714998e-05 9.99358691884174e-05 -1.62164832705191e-05
v 2.21912293574639e-05 0.000100187191357609 -1.54960599801235e-05
v 2.19534057772551e-05 0.00010043418140773 -1.47751028792791e-05
v 2.03442915040906e-05 0.000104789896401516 -2.71510736642523e-06
v 2.03422140871683e-05 0.000104735150875824 -3.4737593223527e-06
v 2.17409004535881e-05 0.000100683983718045 -1.40589824012716e-05
v 2.15522160086174e-05 0.000100942926869195 -1.33519953261844e-05
v 2.13853639171468e-05 0.000101217953537529 -1.26550977295461e-05
v 2.12431855243837e-05 0.000101516227998061 -1.19701631666335e-05
v 2.03531844908057e-05 0.000104637454063788 -4.23084189606018e-06
v 2.03783094532576e-05 0.000104497660393619 -4.98359959900394e-06
v 2.04187306911254e-05 0.000104317017232591 -5.72926964839579e-06
v 2.11209437314484e-05 0.00010184409000911 -1.12954853333101e-05
v 2.10042242025631e-05 0.00010218859247006 -1.06247828459065e-05
v 2.04799850051105e-05 0.00010409858196841 -6.46562474259839e-06
v 2.05514172653547e-05 0.000103841979525561 -7.18887965694654e-06
v 2.08962261987214e-05 0.00010254129969829 -9.95374451092372e-06
v 2.07968113850683e-05 0.000102891985592686 -9.27794325224429e-06
v 2.07068043122337e-05 0.00010323078846742 -8.59329996323338e-06
v 2.062527236988e-05 0.000103549961814888 -7.89761678491513e-06
v 2.7029920501225e-05 0.000100152202865363 -6.95217520905931e-06
v 2.70827505239759e-05 0.000100198101710043 -6.24820337800192e-06
v 2.71733259163902e-05 0.000100242544855006 -5.48167632583075e-06
v 2.72133046122607e-05 0.000100282435148482 -4.69799496805087e-06
v 2.72179644784768e-05 0.000100316128352608 -3.91100622447803e-06
v 2.71943903755101e-05 0.000100344998324133 -3.08231835902929e-06
v 2.71483153442745e-05 0.000100366458447649 -2.28211151141092e-06
v 2.69819070873522e-05 0.000100393222390238 6.87501753348941e-08
v 2.6996324480731e-05 0.000100390467088601 -6.71061554637806e-07
v 2.70833315575262e-05 0.000100381481650629 -1.47279969126951e-06
v 2.68696599623806e-05 0.000100389535496235 8.48720443246866e-07
v 2.67376989075338e-05 0.000100380053943713 1.62343148468749e-06
v 2.65826259174199e-05 0.000100365063424209 2.37567166431998e-06
v 2.63925580253161e-05 0.000100344660147239 3.12406984750116e-06
v 2.61666505825764e-05 0.000100321049470145 3.81359118763677e-06
v 2.58930670379426e-05 0.000100294436845664 4.46342299794388e-06
v 2.16718866229369e-05 0.000100889309135049 8.72859978133075e-06
v 2.55647146111152e-05 0.000100266849396299 5.05657928378137e-06
v 2.51284205068607e-05 0.000100241100065922 5.53844722815307e-06
v 2.47085462688907e-05 0.00010021004134062 6.06811228290803e-06
v 2.19335590274401e-05 0.000100486876983711 8.67092292009125e-06
v 2.4249258805128e-05 0.000100177933011729 6.5687139894426e-06
v 2.23646759515743e-05 0.000100219575505256 8.37158381367574e-06
v 2.37755134326945e-05 0.000100142879277747 7.03980636123176e-06
v 2.32873450035238e-05 0.000100106196389696 7.51979047036939e-06
v 2.28170689441003e-05 0.000100107260674601 7.95798828975427e-06
v 2.14025273740123e-05 0.000101299922405856 8.51018735225431e-06
v 2.11989479848213e-05 0.000101620531253142 8.09126527516521e-06
v 2.10299889877763e-05 0.00010186512793664 7.58893069864429e-06
v 2.08748357039663e-05 0.000102091632245628 7.02798014932869e-06
v 2.07383224236622e-05 0.000102311726993668 6.46473304721616e-06
v 1.9945542470415e-05 0.00010460113534315 -7.83131486424036e-07
v 2.06138191614297e-05 0.000102544650965203 5.88192557404007e-06
v 1.9887846691465e-05 0.000104491291709055 -9.69649028715886e-08
v 1.9930138305428e-05 0.000104362180621562 6.40478556046961e-07
v 2.05005363590761e-05 0.000102786786019897 5.28964643062614e-06
v 2.03144558066649e-05 0.000103003576462793 4.74643547355042e-06
v 2.02357077434008e-05 0.000103264283635556 4.11568697794787e-06
v 2.01628714236206e-05 0.000103521641439839 3.46048143755315e-06
v 1.99784567695782e-05 0.000104194535717723 1.36917434918503e-06
v 2.00326553707888e-05 0.000103997525267885 2.07411613192065e-06
v 2.00969034398475e-05 0.00010376408657996 2.79349463165149e-06
v 2.68342056094336e-05 0.000100097846338234 -7.69359829265155e-06
v 2.65845766725312e-05 0.000100037440456064 -8.44294649739727e-06
v 2.62950787872124e-05 9.99710745244544e-05 -9.19450261931601e-06
v 2.59695551375637e-05 9.98959040226708e-05 -9.97746985559373e-06
v 2.56320421440915e-05 9.98160436712256e-05 -1.07467822977374e-05
v 2.52881857694726e-05 9.97280901823542e-05 -1.15328001987004e-05
v 2.49524516307331e-05 9.96330392769367e-05 -1.23264141445829e-05
v 2.45778988472144e-05 9.95366217485109e-05 -1.3075895801211e-05
v 2.42785289615072e-05 9.94206833812942e-05 -1.39241369184862e-05
v 2.40006227405012e-05 9.92955952252277e-05 -1.47869512868478e-05
v 2.37572445289699e-05 9.91658519887623e-05 -1.56283659211399e-05
v 2.21024866278269e-05 9.95789292669884e-05 -1.69843459897922e-05
v 2.3528901576276e-05 9.90333800772861e-05 -1.64314619141757e-05
v 2.23948258975322e-05 9.92290990953571e-05 -1.73408739155454e-05
v 2.33099422198441e-05 9.89146710101875e-05 -1.70757539075473e-05
v 2.28903037570919e-05 9.89273093752274e-05 -1.74319978781621e-05
v 1.99133887189826e-05 0.000104649023858733 -1.53916694269654e-06
v 2.18292076487705e-05 9.98543031052678e-05 -1.64204023902529e-05
v 1.98949678658535e-05 0.000104654738492006 -2.30515668265946e-06
v 2.16036666046597e-05 0.000100079003577582 -1.57736465171135e-05
v 2.14053299853502e-05 0.000100288976693514 -1.50955715598625e-05
v 2.12202551570136e-05 0.000100507160464202 -1.43799802539086e-05
v 1.98895527796681e-05 0.000104617991634492 -3.06819057289192e-06
v 1.98976079675072e-05 0.000104536006796792 -3.85489209924076e-06
v 2.10539418512704e-05 0.000100725175491568 -1.36801612076265e-05
v 2.09050548943803e-05 0.000100958046963459 -1.2975272842618e-05
v 2.07735494196981e-05 0.000101212429505216 -1.22807896948703e-05
v 2.05828420408987e-05 0.000101450772828874 -1.16474104978236e-05
v 1.99189416323415e-05 0.000104414352164012 -4.61380770573663e-06
v 1.99543848203648e-05 0.000104250620396354 -5.37191214034908e-06
v 2.00058992994844e-05 0.000104048394266135 -6.11739998569177e-06
v 2.04779435386931e-05 0.000101782111159224 -1.0970475721238e-05
v 2.03759012914217e-05 0.000102139617304279 -1.02944481105191e-05
v 1.99712641592194e-05 0.000103794247385686 -6.78722927839185e-06
v 2.00361669138384e-05 0.000103516538654874 -7.50824902134464e-06
v 2.02802734649743e-05 0.000102500329570278 -9.62341800578375e-06
v 2.01881636865807e-05 0.000102868898133415 -8.91222915066604e-06
v 2.0108683360889e-05 0.000103203699717102 -8.22026523043332e-06
v 2.6224844075077e-05 0.000100128245087381 -7.28827572977993e-06
v 2.63073974736931e-05 0.000100177593287335 -6.57614041047923e-06
v 2.63348074151603e-05 0.00010022142355761 -5.86437667479978e-06
v 2.64068081418411e-05 0.000100263644773781 -5.08408192366589e-06
v 2.64443380638562e-05 0.000100300471422256 -4.29643302190603e-06
v 2.64400416888833e-05 0.00010033216469689 -3.47415556070978e-06
v 2.64161220528193e-05 0.00010035756222799 -2.64625740940229e-06
v 2.63600081709802e-05 0.000100375541260779 -1.84309729346174e-06
v 2.62549749496145e-05 0.000100392229485866 4.37208179554958e-07
v 2.62829155354071e-05 0.000100392768635358 -3.00790856844618e-07
v 2.62882544977183e-05 0.00010038747376933 -1.03849906137648e-06
v 2.61215312800621e-05 0.000100385809841294 1.21185172474219e-06
v 2.59653742136071e-05 0.000100373678134174 1.97456178001143e-06
v 2.5763663666385e-05 0.000100355790081681 2.73395133360986e-06
v 2.55267429135503e-05 0.000100333462001122 3.46476924865216e-06
v 2.06753571286563e-05 0.000101012561601477 8.80146188435378e-06
v 2.52370752747121e-05 0.000100308339684056 4.13544568015794e-06
v 2.48995253547743e-05 0.000100281016526729 4.76083923217222e-06
v 2.08484849403007e-05 0.000100581926072579 8.86440441587947e-06
v 2.44617752291004e-05 0.000100255079365454 5.2855796738804e-06
v 2.39798496538298e-05 0.000100228275227872 5.76695412961557e-06
v 2.35194521927009e-05 0.000100195379219103 6.30579118052846e-06
v 2.11353604920416e-05 0.000100257540345109 8.63853494118897e-06
v 2.30431699011525e-05 0.000100161013687073 6.81500164479797e-06
v 2.15790294102107e-05 0.000100107013274837 8.24542837921803e-06
v 2.25407766628197e-05 0.00010012181584954 7.31692011469497e-06
v 2.20518448533049e-05 0.000100086619671654 7.80327251894762e-06
v 2.05000818191916e-05 0.000101394329880438 8.46109215210762e-06
v 2.03677043612804e-05 0.000101671889369691 7.98159073601649e-06
v 2.02369226268938e-05 0.000101902711322524 7.43150279723704e-06
v 2.01288351607627e-05 0.000102124021410388 6.84891143686182e-06
v 2.00220306075725e-05 0.000102344993999946 6.26466583864543e-06
v 1.94743251358774e-05 0.000104474006530509 -1.1188664847535e-06
v 1.94023017111315e-05 0.000104380215434044 -4.241629482194e-07
v 1.99310336413113e-05 0.000102577547257682 5.66338293219348e-06
v 1.93411358385817e-05 0.000104255045544699 2.6145201788465e-07
v 1.93684498334973e-05 0.000104111915449379 1.00829563847286e-06
v 1.97634383712923e-05 0.000102783511970592 5.11105376268303e-06
v 1.96094217115508e-05 0.00010299508077624 4.53900545872849e-06
v 1.95515096261659e-05 0.000103247078227824 3.87971038934361e-06
v 1.95040164529683e-05 0.000103490821009127 3.20223357662252e-06
v 1.94090200289505e-05 0.000103937644911837 1.73926672619941e-06
v 1.94502454562199e-05 0.000103725355250555 2.47996351467863e-06
v 2.60072940391e-05 0.000100070730764023 -8.03846090959719e-06
v 2.57499506263686e-05 0.000100007161258671 -8.7931453292185e-06
v 2.54441979085357e-05 9.99356787022041e-05 -9.5694370197799e-06
v 2.51165020392024e-05 9.98576563902532e-05 -1.03525201681708e-05
v 2.47716682309477e-05 9.9775346290114e-05 -1.11177129174994e-05
v 2.44271250905466e-05 9.96866183299243e-05 -1.18865149813804e-05
v 2.40375715402084e-05 9.9598449026845e-05 -1.26027076284238e-05
v 2.3655075161702e-05 9.95058184971076e-05 -1.33096456444043e-05
v 2.33411668975124e-05 9.93965723208281e-05 -1.40980183536332e-05
v 2.30548950201651e-05 9.92854690465763e-05 -1.48588199411529e-05
v 2.27659245504096e-05 9.91733739726883e-05 -1.55839973436207e-05
v 2.11038629595624e-05 9.97789767451338e-05 -1.65060012977785e-05
v 2.12953192188644e-05 9.94441841597281e-05 -1.6862348019429e-05
v 2.24899394758347e-05 9.90650390527909e-05 -1.6226436922335e-05
v 2.16340819372014e-05 9.9107641286669e-05 -1.69098655688912e-05
v 2.21269666399486e-05 9.89855818097203e-05 -1.66897766549313e-05
v 1.94512645617724e-05 0.000104495913100495 -1.88701949216789e-06
v 2.09268628256791e-05 0.000100013042303989 -1.59516318697574e-05
v 1.94465292602333e-05 0.000104477988093641 -2.65761976626133e-06
v 2.07812051428406e-05 0.000100195840966994 -1.53288348918056e-05
v 2.06346508614335e-05 0.000100374687374653 -1.46545499353673e-05
v 2.05044054006525e-05 0.000100557379707385 -1.39562129496021e-05
v 1.94493265091736e-05 0.000104414163883155 -3.44760258950718e-06
v 1.94694484467687e-05 0.00010430818072554 -4.23490524642071e-06
v 2.03799241419492e-05 0.000100739708357292 -1.32628385499628e-05
v 2.02770215272819e-05 0.000100936045823013 -1.25622522324433e-05
v 2.0106727868755e-05 0.000101119260509694 -1.19121188308346e-05
v 1.99464316304813e-05 0.000101350141391948 -1.12769808066494e-05
v 1.94974929423601e-05 0.000104161212537028 -4.99763251129425e-06
v 1.95455727089185e-05 0.000103976272658158 -5.75393136755762e-06
v 1.95005059654798e-05 0.000103730985061699 -6.42786842095473e-06
v 1.98531453938696e-05 0.000101702788545786 -1.06025979320147e-05
v 1.97654641421824e-05 0.000102079876763624 -9.93527245835888e-06
v 1.94693987239753e-05 0.00010345597599585 -7.08922430122795e-06
v 1.95269733461387e-05 0.000103155065644649 -7.8108049505695e-06
v 1.96756774792999e-05 0.000102461823493735 -9.23286735655051e-06
v 1.95991745499901e-05 0.000102827864933883 -8.51679972070536e-06
v 2.54328308648995e-05 0.000100103495454783 -7.6209839151173e-06
v 2.55307504817066e-05 0.000100155489938856 -6.90420001654004e-06
v 2.55854093354965e-05 0.000100202625544374 -6.18428768899768e-06
v 2.55991396362359e-05 0.00010024391263805 -5.46873272134082e-06
v 2.56614281956022e-05 0.000100283231146081 -4.68102485013404e-06
v 2.55240341200447e-05 0.000100390028513788 7.98481269682268e-07
v 2.56702195836587e-05 0.000100317883522944 -3.86567912199233e-06
v 2.56628281179232e-05 0.000100346361605633 -3.0380187602384e-06
v 2.56428368749255e-05 0.000100368012007823 -2.21415146399309e-06
v 2.55813369715185e-05 0.000100383069960223 -1.4101413415319e-06
v 2.55632752869651e-05 0.000100393177195066 6.46185249061406e-08
v 2.55815925212896e-05 0.000100391021053086 -6.75770511884475e-07
v 2.53683774107187e-05 0.000100380804577287 1.5690669064669e-06
v 2.51573453500638e-05 0.000100365749428901 2.33752173367209e-06
v 2.49110419744058e-05 0.000100345488714848 3.08930989261387e-06
v 2.46247613510073e-05 0.000100321189245509 3.8047475757188e-06
v 1.97598507635954e-05 0.000101130023621805 8.80078315568098e-06
v 1.97924608097939e-05 0.000100713056065943 9.01970263954436e-06
v 2.42723272158978e-05 0.000100294608409677 4.45994689670976e-06
v 2.38232987212359e-05 0.000100268372000607 5.0203186078807e-06
v 2.00033621893934e-05 0.000100318205202061 8.89967730717813e-06
v 2.33330096905174e-05 0.000100240967184025 5.54715565692824e-06
v 2.28158532274875e-05 0.000100212387919355 6.03685489876754e-06
v 2.23238110741282e-05 0.000100176889820917 6.58848108133566e-06
v 2.03250923939734e-05 0.000100116463015877 8.5620146126508e-06
v 2.17969004440745e-05 0.000100138818816183 7.12066008855942e-06
v 2.07943083625089e-05 0.000100066828793361 8.12390109482898e-06
v 2.12806317657811e-05 0.00010009690091737 7.63533397379845e-06
v 1.9663400388298e-05 0.000101455885729512 8.36499493478573e-06
v 1.95591187934373e-05 0.00010170173464836 7.83333899713245e-06
v 1.94775290569934e-05 0.000101922652556979 7.25214634212397e-06
v 1.94148565026377e-05 0.000102142847084968 6.64882448482752e-06
v 1.93421736476334e-05 0.000102364358611214 6.04061329965886e-06
v 1.90241789193306e-05 0.000104316221152286 -1.46659183138673e-06
v 1.89350037253955e-05 0.000104235656682382 -7.68189382159473e-07
v 1.88610616700716e-05 0.000104124277187151 -6.98500779676341e-08
v 1.91898597092808e-05 0.000102557880809067 5.48113839924883e-06
v 1.88012537082453e-05 0.00010398715503899 6.1600275483999e-07
v 1.88188901686914e-05 0.000103834768683793 1.37110256014124e-06
v 1.90535438909097e-05 0.000102758995066033 4.89552212539733e-06
v 1.89355943837582e-05 0.000102960458087992 4.29460832585277e-06
v 1.89042055743548e-05 0.000103199873248139 3.60663612998984e-06
v 1.88569723264211e-05 0.000103427841378549 2.88080247632191e-06
v 1.88280510823373e-05 0.000103642436007566 2.13037763827145e-06
v 2.52019244221543e-05 0.000100042782620381 -8.37838579138322e-06
v 2.49119721129541e-05 9.9975020139768e-05 -9.14972666028934e-06
v 2.45959488291924e-05 9.99005173533861e-05 -9.9296498211761e-06
v 2.42641845247141e-05 9.98204861474652e-05 -1.07050862601009e-05
v 2.39074238127605e-05 9.97371557510447e-05 -1.14562482701202e-05
v 2.3496775543603e-05 9.96554587040123e-05 -1.21453509257976e-05
v 2.30876121029668e-05 9.95702717181794e-05 -1.28247761798259e-05
v 2.26896580681947e-05 9.94837088938863e-05 -1.34763045095678e-05
v 2.23531756006034e-05 9.9383483746722e-05 -1.41925414361911e-05
v 2.01862732668439e-05 9.99454539074482e-05 -1.60745260466573e-05
v 2.20026656704738e-05 9.92840887380151e-05 -1.48707338584239e-05
v 2.1665782841336e-05 9.91871593232318e-05 -1.54925478022435e-05
v 2.02428823513281e-05 9.96485298468263e-05 -1.64774267953581e-05
v 2.04851320424648e-05 9.92654981371832e-05 -1.65761093329901e-05
v 2.13120086474769e-05 9.90957819085683e-05 -1.60156882036781e-05
v 2.08537023176829e-05 9.90654662524827e-05 -1.63688350858661e-05
v 1.90144720925728e-05 0.000104314783721708 -2.24314804124447e-06
v 2.00933139598922e-05 0.000100132553900601 -1.55061020998544e-05
v 1.90053838960654e-05 0.000104265289902993 -3.0337129799436e-06
v 1.99845720067048e-05 0.000100283958867546 -1.48742899934756e-05
v 1.98906944832615e-05 0.000100432109632843 -1.42044721066152e-05
v 1.98144417540084e-05 0.000100578633609601 -1.35147801380094e-05
v 1.90200353403662e-05 0.000104177221356359 -3.82733373807961e-06
v 1.90585957940967e-05 0.000104052189558478 -4.61216463319616e-06
v 1.97370517565799e-05 0.000100716278392301 -1.28209950483054e-05
v 1.95977526070285e-05 0.000100819415932108 -1.21645153316998e-05
v 1.94689684998197e-05 0.0001009731467859 -1.14973168927387e-05
v 1.93369751066498e-05 0.000101240084603588 -1.08705185123997e-05
v 1.90989217193849e-05 0.000103883246160899 -5.37634241618207e-06
v 1.90406726253186e-05 0.000103646200470195 -6.05017809331843e-06
v 1.90007803385028e-05 0.000103378126828765 -6.71900412599863e-06
v 1.92489515539506e-05 0.0001016377080579 -1.02153740797787e-05
v 1.91556650241673e-05 0.000102030009751055 -9.52528472366439e-06
v 1.89775254783132e-05 0.000103087148067147 -7.37212752793819e-06
v 1.90328082441581e-05 0.000102770090453348 -8.09212270508407e-06
v 1.90836779583602e-05 0.00010241088269537 -8.81285957110839e-06
v 2.46528123680944e-05 0.000100077762399355 -7.95137618463335e-06
v 2.47666603937639e-05 0.000100132580756131 -7.22796100790413e-06
v 2.48389176394944e-05 0.000100182061547123 -6.50701682850502e-06
v 2.48731156579941e-05 0.000100226376618694 -5.78635577457652e-06
v 2.47880749715483e-05 0.000100386530363908 1.15474773464143e-06
v 2.48729196806178e-05 0.000100265075814304 -5.06460081079848e-06
v 2.48997160724256e-05 0.000100302349483229 -4.2515562306988e-06
v 2.48469381230338e-05 0.000100392250331021 4.20817191090896e-07
v 2.49065310997446e-05 0.000100333806727356 -3.43208677215211e-06
v 2.48970614705815e-05 0.000100358525935316 -2.60921579987404e-06
v 2.48740121019688e-05 0.000100377005387928 -1.78636611736847e-06
v 2.48855170828684e-05 0.000100387770494798 -1.05160428014883e-06
v 2.48771755249605e-05 0.000100392678372617 -3.15255621163906e-07
v 2.45806225389922e-05 0.000100374500780269 1.9326827185079e-06
v 2.43323900234456e-05 0.000100356887732149 2.69706581463644e-06
v 2.40363614120861e-05 0.000100334409394028 3.43585091439836e-06
v 2.36897084985002e-05 0.000100308225020886 4.13749805088124e-06
v 1.89113970843961e-05 0.000101209278362035 8.73872497365318e-06
v 1.88372278064699e-05 0.000100861002379909 9.0855284730067e-06
v 1.88796390571664e-05 0.000100419477955939 9.15702593426302e-06
v 2.32302023696745e-05 0.000100281769649344 4.73653618614725e-06
v 2.27267586368212e-05 0.000100253691856729 5.30269424794076e-06
v 1.91486174498991e-05 0.000100139896274126 8.8867249206743e-06
v 2.21908002332957e-05 0.000100224146796957 5.83961290565034e-06
v 2.16320214406497e-05 0.000100192654131185 6.34992211064639e-06
v 2.10768777797815e-05 0.000100153339279124 6.93029250486796e-06
v 1.95044328094786e-05 0.000100051704141871 8.487529269701e-06
v 2.05265580784022e-05 0.00010011152094942 7.48106802800266e-06
v 1.99953479026814e-05 0.000100068157548355 8.00043944204564e-06
v 1.88465640650058e-05 0.000101483498078464 8.23220490252469e-06
v 1.87986189389989e-05 0.000101709762572304 7.66215506585261e-06
v 1.87609156206781e-05 0.000101925878712822 7.05613096249556e-06
v 1.87336145547319e-05 0.000102146049530067 6.42631893006229e-06
v 1.86023199121185e-05 0.000102330173495041 5.85325149755956e-06
v 1.85964990660451e-05 0.000104126824263382 -1.82526231195991e-06
v 1.84958728786729e-05 0.000104059221960984 -1.12201357514194e-06
v 1.84087040513732e-05 0.000103960936264675 -4.21585446155909e-07
v 1.83345910662377e-05 0.000103835898699103 2.74948546928875e-07
v 1.84846671834128e-05 0.000102518564411784 5.25832582456533e-06
v 1.82710581569027e-05 0.000103688218784179 9.66245922600315e-07
v 1.82508675873086e-05 0.000103515117359683 1.74804200665804e-06
v 1.83824908729186e-05 0.000102707899681399 4.64265301646826e-06
v 1.82965343378503e-05 0.000102895392696565 4.00834604552577e-06
v 1.82644965496627e-05 0.000103114827630084 3.27158636742523e-06
v 1.82491488606569e-05 0.000103322583343933 2.51721426678661e-06
v 2.43848944631532e-05 0.000100013379078469 -8.72285956859512e-06
v 2.40831676156671e-05 9.99427657016157e-05 -9.49723295324204e-06
v 2.37521431566839e-05 9.98665109007826e-05 -1.02679031329818e-05
v 2.34015259831885e-05 9.97855540579945e-05 -1.10277153298959e-05
v 2.29731296286529e-05 9.97081277767652e-05 -1.17055572973948e-05
v 2.25361893288666e-05 9.96283867504855e-05 -1.23657076362122e-05
v 2.20992134873892e-05 9.95475091034853e-05 -1.30011448408993e-05
v 2.16662770706281e-05 9.94668616968667e-05 -1.36010506165998e-05
v 2.12589590474005e-05 9.93740714200135e-05 -1.42605570428488e-05
v 1.9347770727157e-05 0.000100067512430169 -1.56573291271052e-05
v 1.92927427063311e-05 9.98405449753997e-05 -1.61105223145577e-05
v 2.08636975387234e-05 9.9284971951743e-05 -1.48661453856656e-05
v 2.04651468728965e-05 9.92000126783553e-05 -1.53973597041757e-05
v 1.93685467626234e-05 9.9443085835003e-05 -1.63191317990022e-05
v 1.96708511015195e-05 9.91537248569442e-05 -1.61628408286755e-05
v 2.00306749597082e-05 9.91262894418659e-05 -1.58269614874254e-05
v 1.85783387051359e-05 0.000104091272942195 -2.61936473039285e-06
v 1.92892604486065e-05 0.000100215142296519 -1.50617984119696e-05
v 1.85844424821778e-05 0.000104019266445964 -3.41173750818239e-06
v 1.92331876364898e-05 0.000100341048020145 -1.4424118700829e-05
v 1.91850243732185e-05 0.000100461008948826 -1.37558124197849e-05
v 1.91530862352095e-05 0.000100567799302847 -1.30638505123069e-05
v 1.8613369640637e-05 0.000103911101965304 -4.20083591826588e-06
v 1.86673685149163e-05 0.00010376748230339 -4.98525117139933e-06
v 1.90325041851735e-05 0.000100619957092678 -1.24122060967215e-05
v 1.89664552045337e-05 0.000100639957254917 -1.17395111848392e-05
v 1.88656459052292e-05 0.000100835555284319 -1.10444375648054e-05
v 1.87185047032841e-05 0.00010119216272863 -1.04702682502447e-05
v 1.86011958521838e-05 0.00010353925181679 -5.66151398667793e-06
v 1.85511918220851e-05 0.000103280973846644 -6.3288506938128e-06
v 1.85168088930733e-05 0.000102997292626219 -6.98722287855394e-06
v 1.86299634580101e-05 0.000101599196566448 -9.79181759391328e-06
v 1.85657084864908e-05 0.000101982402284004 -9.08859285888578e-06
v 1.84948943868927e-05 0.000102693145256281 -7.63660319621592e-06
v 1.85205023937816e-05 0.000102346566334039 -8.36921779907059e-06
v 2.38870233866871e-05 0.000100051492728576 -8.27730672877878e-06
v 2.39872330364111e-05 0.000100107974365256 -7.5619919262512e-06
v 2.4074561525113e-05 0.000100160046016698 -6.83536200437501e-06
v 2.41271333829579e-05 0.000100207386339782 -6.10278128322438e-06
v 2.41464059304341e-05 0.000100249411762674 -5.37295942682341e-06
v 2.40509198831554e-05 0.000100382065047985 1.5039675170187e-06
v 2.41056754028545e-05 0.000100390139121236 7.84092501777763e-07
v 2.41570228668008e-05 0.000100285036669974 -4.65464348341241e-06
v 2.41803235168005e-05 0.000100319165655012 -3.83090602175487e-06
v 2.41510425849744e-05 0.000100393018762667 4.67355478296928e-08
v 2.41832939995416e-05 0.000100347568965361 -2.99623576747964e-06
v 2.4168439174229e-05 0.000100369410586955 -2.16720088631562e-06
v 2.41693525557889e-05 0.000100382965685771 -1.43983043426636e-06
v 2.41711427357477e-05 0.000100390637694429 -6.9839943687242e-07
v 2.38141937910269e-05 0.000100367308316495 2.28180954340627e-06
v 2.35178533591917e-05 0.000100346987527788 3.04827365331435e-06
v 2.31593413191214e-05 0.000100322285323191 3.78004418225356e-06
v 2.26742499261578e-05 0.000100297110925261 4.39500795613129e-06
v 1.81133649813601e-05 0.000101240259685616 8.64309336162217e-06
v 1.79542086045507e-05 0.000100966302368281 9.06223283095778e-06
v 1.78257479330352e-05 0.000100583653338922 9.34357647082282e-06
v 1.79278338774303e-05 0.000100183138493927 9.24074247612454e-06
v 2.21538793129212e-05 0.000100268262018512 5.00813864028865e-06
v 2.15946344817763e-05 0.000100237003328656 5.60256996665148e-06
v 1.82618535514229e-05 0.000100037965410828 8.87286128531759e-06
v 2.10095866457635e-05 0.000100204019708467 6.16992178023887e-06
v 2.04265365666662e-05 0.000100169027985854 6.70793796170115e-06
v 1.98333778144174e-05 0.000100124659513404 7.32203581835828e-06
v 1.86902422000623e-05 0.000100033857023154 8.43847881341221e-06
v 1.9247257920095e-05 0.000100077315008191 7.90362779437849e-06
v 1.81100369475336e-05 0.000101484122185595 8.08117251331296e-06
v 1.81075081773465e-05 0.000101705707435149 7.46567690209781e-06
v 1.8105316500897e-05 0.000101921367896849 6.82366522830771e-06
v 1.7977350322547e-05 0.00010208890003942 6.25095701275557e-06
v 1.81930510958169e-05 0.000103902923951995 -2.19350431151063e-06
v 1.78808717253354e-05 0.000102267883898469 5.63620703102886e-06
v 1.80644238532505e-05 0.000103836422401039 -1.50631443458379e-06
v 1.79661972034348e-05 0.000103750663037951 -7.97755719921981e-07
v 1.7880114182787e-05 0.000103637350524906 -8.42983654132265e-08
v 1.78040108829675e-05 0.000103501873439492 6.21689306159417e-07
v 1.77974541601295e-05 0.000102447564505493 4.99341068599492e-06
v 1.77531132437862e-05 0.000103360724027006 1.31128570655378e-06
v 1.77199828699533e-05 0.000103187506616808 2.10770171664049e-06
v 1.77304697892609e-05 0.000102622780382599 4.33482281617208e-06
v 1.7699703570628e-05 0.00010279678477896 3.67442128428108e-06
v 1.77020686817638e-05 0.00010299745882702 2.90062263809676e-06
v 2.36075873620648e-05 9.99841126367877e-05 -9.05366608375581e-06
v 2.3282694825653e-05 9.9910526081594e-05 -9.8322353276362e-06
v 2.29204077900734e-05 9.98328239019087e-05 -1.05928102726698e-05
v 2.24593947502834e-05 9.9760952742529e-05 -1.12473935106015e-05
v 2.19929799902259e-05 9.9684066652284e-05 -1.1907643785999e-05
v 2.15154400204452e-05 9.96053438061624e-05 -1.25493678008008e-05
v 2.10351912001059e-05 9.95274779711822e-05 -1.31543120167741e-05
v 2.05777396639784e-05 9.94516348750948e-05 -1.37137964314951e-05
v 2.01199148899832e-05 9.93644526632328e-05 -1.43285435289344e-05
v 1.85697371049085e-05 0.000100141865230156 -1.52533442792775e-05
v 1.84244003549023e-05 9.99854137586527e-05 -1.57190325408762e-05
v 1.83294353849235e-05 9.96622499350868e-05 -1.60635853044647e-05
v 1.96593461135902e-05 9.92818354030159e-05 -1.48815936904386e-05
v 1.91877821051125e-05 9.92046739311592e-05 -1.53439169149637e-05
v 1.8469459674433e-05 9.92657352989748e-05 -1.60160160404317e-05
v 1.88035901221935e-05 9.9151327095828e-05 -1.57001563170817e-05
v 1.81907351568218e-05 0.000103845816872474 -2.99123634451673e-06
v 1.85612605814252e-05 0.000100263846910117 -1.4639217658508e-05
v 1.82108555766842e-05 0.000103752756224435 -3.79004012931919e-06
v 1.85480332479404e-05 0.000100374567363156 -1.39826269925111e-05
v 1.85365209491709e-05 0.000100472106879547 -1.33019011490233e-05
v 1.84025697449303e-05 0.000100522495845807 -1.26743512119582e-05
v 1.82535752441156e-05 0.000103625193517991 -4.58013126823151e-06
v 1.81615509362217e-05 0.000103398751275501 -5.23763432759944e-06
v 1.83279802067802e-05 0.000100542421274628 -1.19980652189993e-05
v 1.82345087210005e-05 0.000100571791294788 -1.13006223494631e-05
v 1.81763665493322e-05 0.000100880597411272 -1.06826110724316e-05
v 1.81067436247722e-05 0.000101208179657601 -1.0076876843962e-05
v 1.81032102326469e-05 0.000103148923107487 -5.91066443519304e-06
v 1.8059412420341e-05 0.00010287168114993 -6.58222427211922e-06
v 1.80267564850042e-05 0.00010257623941255 -7.24212977520989e-06
v 1.8062462310009e-05 0.000101579387993539 -9.36117278760461e-06
v 1.80331919678817e-05 0.000101938434728799 -8.62583759604742e-06
v 1.80187561797247e-05 0.000102282624499849 -7.88584433372112e-06
v 2.31371144519355e-05 0.000100024635420625 -8.59579369521602e-06
v 2.33181180785852e-05 0.000100376440554005 1.84232900817958e-06
v 2.32414054883656e-05 0.000100083632521122 -7.87962538123841e-06
v 2.33160724998723e-05 0.000100136973475673 -7.16807264236152e-06
v 2.33804595229526e-05 0.000100186636052583 -6.43394904264654e-06
v 2.34209403687979e-05 0.000100231540767819 -5.69460751928731e-06
v 2.3447817709376e-05 0.000100270206258496 -4.97047011026918e-06
v 2.33878324703222e-05 0.00010038707102589 1.12511234616979e-06
v 2.34256250352285e-05 0.000100392401661149 4.07847496756216e-07
v 2.34543631845155e-05 0.000100303153000547 -4.23910748369265e-06
v 2.34677171454813e-05 0.000100332857300945 -3.39691732909538e-06
v 2.34556363665197e-05 0.000100392481150665 -3.35398478559308e-07
v 2.34681149810208e-05 0.000100358369485673 -2.55300569562722e-06
v 2.34757963382066e-05 0.000100376590574466 -1.81661623800278e-06
v 2.34686923767246e-05 0.000100387326432946 -1.08434114103036e-06
v 2.30405235578372e-05 0.000100359079346537 2.62043821760362e-06
v 1.73748504206511e-05 0.000101238811646293 8.52065343537212e-06
v 2.26895304451417e-05 0.000100336531599158 3.37858774841172e-06
v 2.21965762560989e-05 0.000100313025761484 4.01616360581423e-06
v 2.16561206697515e-05 0.000100285948292496 4.6387271508668e-06
v 1.7156212054601e-05 0.00010099775337622 9.00434607630345e-06
v 1.69238528619791e-05 0.000100705776560903 9.39884387563976e-06
v 1.6745126936099e-05 0.000100303186591581 9.60062106583347e-06
v 1.69642551776665e-05 0.000100036897546192 9.33979313424925e-06
v 2.1072596369764e-05 0.000100253995056542 5.28076186466367e-06
v 2.04574580665182e-05 0.000100218742187612 5.91530882842405e-06
v 1.73890469312116e-05 9.99970645352999e-05 8.90956020701477e-06
v 1.98355680094328e-05 0.000100180948859285 6.5259092689973e-06
v 1.91977110027526e-05 0.000100139783824362 7.11929944087196e-06
v 1.85437345913505e-05 0.000100087889716714 7.78931743490811e-06
v 1.79095346797056e-05 0.000100034496306977 8.40893301303811e-06
v 1.74242327499589e-05 0.000101471609030557 7.89936047127162e-06
v 1.74598112507667e-05 0.000101690591046276 7.23666843108001e-06
v 1.73555273505259e-05 0.000101852758069815 6.64432083832467e-06
v 1.78161813717998e-05 0.000103642030719787 -2.56756150683214e-06
v 1.72631992102149e-05 0.000102013678946508 6.02699602928266e-06
v 1.76794477338443e-05 0.000103581921734933 -1.88175990824585e-06
v 1.72000052048907e-05 0.000102181888141859 5.36190389043982e-06
v 1.75602141330108e-05 0.000103498830748347 -1.19247096148828e-06
v 1.74617706403689e-05 0.000103397274182921 -4.74722071599418e-07
v 1.73768216303987e-05 0.000103277196119287 2.46203547986207e-07
v 1.7308242750549e-05 0.000103149509853602 9.48466576541221e-07
v 1.71587120935675e-05 0.000102347160349182 4.67192077249966e-06
v 1.72472365844817e-05 0.000103011431028563 1.6520081862491e-06
v 1.71910660186367e-05 0.000102841840467569 2.47056541977719e-06
v 1.71480608957693e-05 0.00010250691460216 3.98458222235795e-06
v 1.71558388725638e-05 0.000102663796912752 3.28467784437646e-06
v 2.28338168837086e-05 9.99545243968637e-05 -9.37500102656546e-06
v 2.24754573300326e-05 9.98794714747776e-05 -1.0143953415269e-05
v 2.19973788585818e-05 9.9810888170451e-05 -1.07968654763317e-05
v 2.14965272223512e-05 9.97394696436678e-05 -1.14353357646861e-05
v 2.09797114081425e-05 9.96625110977316e-05 -1.20859757273098e-05
v 2.04537250697074e-05 9.95844426922873e-05 -1.27144755876566e-05
v 1.78466062930848e-05 0.000100179931783442 -1.48599095609389e-05
v 1.99394650074597e-05 9.95083584623246e-05 -1.32979738399188e-05
v 1.94208692330821e-05 9.94343652003147e-05 -1.38380017640286e-05
v 1.88869592252382e-05 9.93503168482597e-05 -1.44237917554092e-05
v 1.76458933020942e-05 0.000100057445401653 -1.53417837795544e-05
v 1.74405037051135e-05 9.98478948492188e-05 -1.57465149783314e-05
v 1.73214416648404e-05 9.94429805521102e-05 -1.59098019443345e-05
v 1.83548525502897e-05 9.92722852308575e-05 -1.49313571418744e-05
v 1.79204713608561e-05 9.92046341346721e-05 -1.53151655428579e-05
v 1.7540095859087e-05 9.91836395360561e-05 -1.5662324195709e-05
v 1.78249931258936e-05 0.000103562593393458 -3.36733528351415e-06
v 1.78780593216264e-05 0.000100291569995638 -1.42194743154666e-05
v 1.78605511729247e-05 0.000103452493284984 -4.16304174225201e-06
v 1.78977353814227e-05 0.000100391798089729 -1.354547737166e-05
v 1.77709229864058e-05 0.000100453929272072 -1.29323624190824e-05
v 1.76801970275854e-05 0.000100502072463372 -1.22929377390051e-05
v 1.77625494155316e-05 0.000103230539204725 -4.81814728604499e-06
v 1.76840530720638e-05 0.000102985642425368 -5.47036107734597e-06
v 1.76195953590956e-05 0.000100556967440549 -1.16150433884023e-05
v 1.75749859675805e-05 0.000100710780705907 -1.09325904873245e-05
v 1.75525322262398e-05 0.000100951132955499 -1.02883687000047e-05
v 1.75309182428836e-05 0.000101217018155338 -9.63991809884419e-06
v 1.76291883057339e-05 0.000102717930822696 -6.14485732588016e-06
v 1.75882591490652e-05 0.000102434690669044 -6.81812654456244e-06
v 1.7561655940937e-05 0.000102153833989821 -7.47163197726775e-06
v 1.75273963930679e-05 0.000101540639936054 -8.88390203596286e-06
v 1.75407244208692e-05 0.000101869293432588 -8.12533787509255e-06
v 2.24046061963846e-05 9.99976668365922e-05 -8.90230387083586e-06
v 2.25954334426768e-05 0.000100369867177317 2.16490264547057e-06
v 2.24991133596386e-05 0.00010005813293782 -8.19777055450297e-06
v 2.26663643322454e-05 0.000100382808309259 1.46224948588789e-06
v 2.25787793109342e-05 0.000100113669602837 -7.48890250980797e-06
v 2.26432499705445e-05 0.000100164092413788 -6.77864837181072e-06
v 2.26976616968387e-05 0.000100211684195395 -6.03301310906148e-06
v 2.27347791499732e-05 0.000100252928152154 -5.30465309318944e-06
v 2.27575749764564e-05 0.000100289343871367 -4.56094405303524e-06
v 2.2715280719608e-05 0.000100390622199362 7.51143007902799e-07
v 2.27476504788315e-05 0.000100393234047952 3.57883950694909e-08
v 2.27668010457177e-05 0.000100318382614957 -3.8135484056882e-06
v 2.27763701491256e-05 0.000100335480114689 -2.94928178196015e-06
v 2.27714090304682e-05 0.000100390556461814 -7.16732974257026e-07
v 2.27845995847142e-05 0.00010036625260614 -2.19980747122523e-06
v 2.27831083660048e-05 0.000100382345628165 -1.45147083705576e-06
v 1.67099566329557e-05 0.000101226434561371 8.35607746504637e-06
v 2.2273084993513e-05 0.000100350292224993 2.93521832657161e-06
v 1.64245591616652e-05 0.000100993517940156 8.90746786389992e-06
v 2.17822715512854e-05 0.000100329926820232 3.569149057799e-06
v 2.12432761841022e-05 0.00010030504785064 4.20795706206877e-06
v 2.06616193843228e-05 0.000100275724615664 4.85064645233684e-06
v 1.6111021311313e-05 0.000100740152788919 9.40453879451755e-06
v 1.57981046169292e-05 0.000100444122467169 9.79136502504539e-06
v 1.56150038496171e-05 0.000100060591996656 9.89648823306116e-06
v 1.59866504346752e-05 9.99524742207554e-05 9.521559721883e-06
v 2.00213764936474e-05 0.000100240095252032 5.53410025647604e-06
v 1.93542373787365e-05 0.000100200225166942 6.21255991968115e-06
v 1.65516985920919e-05 9.99834590530295e-05 8.97396928347466e-06
v 1.86531776781514e-05 0.000100154486917164 6.90743858974139e-06
v 1.79403842227069e-05 0.000100103599826563 7.5934353579165e-06
v 1.72031769437483e-05 0.000100040345384159 8.35386591863651e-06
v 1.68011359488548e-05 0.000101455640199893 7.66562107809837e-06
v 1.67126703754026e-05 0.000101611653403172 7.05825332067348e-06
v 1.74660010042817e-05 0.00010334267251509 -2.94280066563156e-06
v 1.66440629699802e-05 0.000101766256378594 6.41599865671932e-06
v 1.73217538350099e-05 0.000103283824508461 -2.26605577832876e-06
v 1.65982990566589e-05 0.000101918147178701 5.74723316968079e-06
v 1.71974055639472e-05 0.000103208546793992 -1.57617683669632e-06
v 1.65806352312497e-05 0.000102073416828122 5.02352512754558e-06
v 1.70900888968218e-05 0.000103118289997437 -8.84872104443155e-07
v 1.69928293063799e-05 0.000103012182168541 -1.58076839462054e-07
v 1.69053656531722e-05 0.000102898291424918 5.47839087766084e-07
v 1.68241671517115e-05 0.000102777100962523 1.26757639873369e-06
v 1.6589308474938e-05 0.00010221817946706 4.30504370310379e-06
v 1.67500183093285e-05 0.000102652192430892 1.98879534621561e-06
v 1.66732599376825e-05 0.000102497584762488 2.83360307327061e-06
v 1.66219299280028e-05 0.000102359879383844 3.56817615291932e-06
v 2.20693357274569e-05 9.99258553975404e-05 -9.67482553712319e-06
v 2.15808613432603e-05 9.98621673875367e-05 -1.03122609206491e-05
v 2.10618171420117e-05 9.97936676959064e-05 -1.09530403773989e-05
v 2.0521809808238e-05 9.97213683682551e-05 -1.15885964779559e-05
v 1.99491140815297e-05 9.96427446591626e-05 -1.22450578661064e-05
v 1.71827287528936e-05 0.000100198129079346 -1.44730799286199e-05
v 1.93729761065843e-05 9.95647342862054e-05 -1.28640365194997e-05
v 1.69207897428059e-05 0.000100084787009448 -1.49664657182639e-05
v 1.87810134865001e-05 9.94867526155152e-05 -1.34564857705067e-05
v 1.81859738767422e-05 9.94110848128027e-05 -1.4001012550609e-05
v 1.7561752417179e-05 9.93262976647764e-05 -1.45795259999604e-05
v 1.66471599578062e-05 9.99342242627479e-05 -1.54112952399222e-05
v 1.63841709839126e-05 9.96660896150989e-05 -1.57329741969774e-05
v 1.62705498108544e-05 9.92621506643726e-05 -1.5695983722938e-05
v 1.7029945328282e-05 9.92549497680727e-05 -1.50079010036333e-05
v 1.65775508443836e-05 9.91875957745826e-05 -1.53843056010567e-05
v 1.74896185413412e-05 0.000103246593435109 -3.73692491572217e-06
v 1.72439812226171e-05 0.000100307434846572 -1.37993938713724e-05
v 1.73851784822113e-05 0.000103026037475982 -4.38211847010611e-06
v 1.71145399054582e-05 0.000100376019967593 -1.31991463159706e-05
v 1.70306772592099e-05 0.000100442249649984 -1.25631738988026e-05
v 1.6980497348232e-05 0.000100511531533967 -1.19076409206232e-05
v 1.73027024420863e-05 0.000102787041080989 -5.03470177364805e-06
v 1.72377784743057e-05 0.000102535471403884 -5.68414625659505e-06
v 1.69603977743564e-05 0.000100617954926622 -1.12075019753978e-05
v 1.69612227236688e-05 0.000100763749974472 -1.05227981280677e-05
v 1.69789616437287e-05 0.000100954950374949 -9.83109890988568e-06
v 1.70064950447356e-05 0.00010117777336947 -9.1490020937898e-06
v 1.71839613388469e-05 0.000102264403573925 -6.36377600322509e-06
v 1.71363363020038e-05 0.000101997532983983 -7.0210621621301e-06
v 1.7092123112594e-05 0.000101729617463612 -7.69087552660738e-06
v 1.7051009497258e-05 0.000101469479160229 -8.36225599923631e-06
v 2.16956279868686e-05 9.99704788632336e-05 -9.18703164142078e-06
v 2.18927519585616e-05 0.000100361577810808 2.46269665022207e-06
v 2.1765108416763e-05 0.000100031368822137 -8.51674450805347e-06
v 2.19483722109378e-05 0.000100377303389499 1.79596038337295e-06
v 2.18430496904777e-05 0.000100087864162696 -7.82713378797744e-06
v 2.20026252348363e-05 0.000100387427681937 1.10742101475461e-06
v 2.19157646319697e-05 0.00010014060195258 -7.11998657322866e-06
v 2.19780883862529e-05 0.000100189243179408 -6.39595554422039e-06
v 2.20280030164817e-05 0.00010023361253771 -5.65794758693255e-06
v 2.2064663340675e-05 0.000100273065458536 -4.90824681276387e-06
v 2.20886261903454e-05 0.000100307307761735 -4.14577599383133e-06
v 2.20461548719204e-05 0.000100392673624886 3.98599440502836e-07
v 2.2078035740364e-05 0.000100392691262336 -3.28987471549645e-07
v 2.21017910386348e-05 0.000100333962443241 -3.36831207982105e-06
v 2.21094442441259e-05 0.000100355873454016 -2.58981000954085e-06
v 2.20989950229768e-05 0.000100387416254344 -1.07138682193417e-06
v 2.21094282326424e-05 0.000100375901992352 -1.82501694506699e-06
v 1.61411728209652e-05 0.000101224818428876 8.09807569142611e-06
v 1.57974680891566e-05 0.0001009864999729 8.71711313163073e-06
v 2.14214665452879e-05 0.000100346249643033 3.07029088324962e-06
v 1.54019975842509e-05 0.000100734882183105 9.33270215119623e-06
v 2.09026372624628e-05 0.000100325113360786 3.69919685718781e-06
v 2.0336661033258e-05 0.000100298897282489 4.3491042750118e-06
v 1.97197651828534e-05 0.000100266947898184 5.02439973516309e-06
v 1.49679123323528e-05 0.000100464662763282 9.90215531549113e-06
v 1.45280497672508e-05 0.000100169147223484 1.03512879627397e-05
v 1.44185343021194e-05 9.98971096820972e-05 1.03350320815072e-05
v 1.50391181914478e-05 9.99079892978403e-05 9.73496791507125e-06
v 1.90480727620598e-05 0.000100228736607843 5.73228725959817e-06
v 1.83150623876858e-05 0.00010018289489279 6.47771840164516e-06
v 1.58446523104606e-05 9.99823289602473e-05 8.98022343029778e-06
v 1.75183986519653e-05 0.000100127487989245 7.27442334797382e-06
v 1.66729761591825e-05 0.000100059349825404 8.12919873324795e-06
v 1.60556282045524e-05 0.000101369479194998 7.491659400564e-06
v 1.71373212390503e-05 0.00010300390411451 -3.30988298779169e-06
v 1.60109122893426e-05 0.000101517570057014 6.83399832438689e-06
v 1.6994353005594e-05 0.000102948531118409 -2.64689256568194e-06
v 1.59904835901637e-05 0.000101664668959811 6.13372873054716e-06
v 1.68686198422159e-05 0.000102879586888167 -1.96981418793316e-06
v 1.59969865104339e-05 0.000101808006725748 5.39708710379555e-06
v 1.67553042306463e-05 0.000102798543969127 -1.28260083008819e-06
v 1.60312556279821e-05 0.000101944360530197 4.63483617683353e-06
v 1.66500899854214e-05 0.000102708698426675 -5.86570613384187e-07
v 1.6548789292148e-05 0.000102612096612124 1.21174216338615e-07
v 1.64494127167327e-05 0.00010251197275562 8.40381286742217e-07
v 1.63505685525557e-05 0.00010240875578993 1.57300069996867e-06
v 1.60892725797923e-05 0.000102071581083306 3.86193909477736e-06
v 1.62529347008995e-05 0.000102302076474154 2.32094731201366e-06
v 1.61649383945537e-05 0.000102189851989683 3.08824287758666e-06
v 2.12156467617815e-05 9.99144060902787e-05 -9.79146590991927e-06
v 2.0696784099038e-05 9.9851004864445e-05 -1.0417035675758e-05
v 2.01420434933997e-05 9.97812467913181e-05 -1.10572656972887e-05
v 1.95531722404254e-05 9.97045625713962e-05 -1.1709397309358e-05
v 1.65912220399761e-05 0.000100212427342626 -1.40751575914956e-05
v 1.89275981758586e-05 9.96248703913587e-05 -1.23692050712732e-05
v 1.62698280397286e-05 0.000100094547483232 -1.45860839159315e-05
v 1.82632412870362e-05 9.95444133185436e-05 -1.30165400335609e-05
v 1.59256813528609e-05 9.99610764662877e-05 -1.50633353548933e-05
v 1.757253454191e-05 9.94597650869158e-05 -1.36490199642738e-05
v 1.6866474492437e-05 9.93742122183735e-05 -1.42502531021837e-05
v 1.61804434582223e-05 9.92922825549624e-05 -1.47764398451046e-05
v 1.55705532550237e-05 9.97780956307347e-05 -1.54792091850367e-05
v 1.52255846425567e-05 9.94866934699759e-05 -1.57363103353554e-05
v 1.51624828731236e-05 9.91812329568065e-05 -1.55801512566178e-05
v 1.55848135516235e-05 9.92070581904609e-05 -1.52160356720209e-05
v 1.70338669548136e-05 0.000102788148828525 -3.94144900253089e-06
v 1.64473877035539e-05 0.000100283115795435 -1.34851428394627e-05
v 1.69496677800032e-05 0.000102557087493018 -4.58189481284182e-06
v 1.63668877560033e-05 0.000100359519318954 -1.28526498624201e-05
v 1.63323378183632e-05 0.000100440197619927 -1.21842702557708e-05
v 1.63306734755864e-05 0.000100529852803758 -1.14881213051936e-05
v 1.68780341845099e-05 0.000102314653452237 -5.22830395453544e-06
v 1.68129361219054e-05 0.000102066629054968 -5.880874243943e-06
v 1.63580739770982e-05 0.000100629081897015 -1.07718718933935e-05
v 1.64105724779065e-05 0.000100740057686681 -1.00438829151539e-05
v 1.64727432451185e-05 0.000100895029483135 -9.31551610878746e-06
v 1.6540153172938e-05 0.000101102675975447 -8.60034451993225e-06
v 1.67485711828597e-05 0.00010181664484929 -6.54306357957741e-06
v 1.6682106468747e-05 0.000101571082372277 -7.21624882813152e-06
v 1.66120790719214e-05 0.000101332264192747 -7.90179080048149e-06
v 2.10451202153452e-05 9.99832906365846e-05 -9.06077577403104e-06
v 2.12451341910449e-05 0.000100365594914622 2.35199040236637e-06
v 2.11122110269564e-05 0.000100044713234657 -8.35872068071448e-06
v 2.12966933163009e-05 0.000100379745413619 1.65648916009327e-06
v 2.11890184983972e-05 0.000100102213734395 -7.63883490965201e-06
v 2.13487497903745e-05 0.000100388948179843 9.38974320002768e-07
v 2.12631598172208e-05 0.000100154994134482 -6.90931142588972e-06
v 2.1323904138521e-05 0.000100205211267768 -6.13649297653136e-06
v 2.13745916748062e-05 0.00010024895727556 -5.37570272619648e-06
v 2.14127825671699e-05 0.000100287729750655 -4.5960279978151e-06
v 2.14399160184048e-05 0.000100319916849308 -3.81000192238275e-06
v 2.13936517715788e-05 0.000100392876626916 2.08674229985364e-07
v 2.14228887103389e-05 0.000100391367332432 -5.66917863630198e-07
v 2.14544116583908e-05 0.000100350001674135 -2.90219336848601e-06
v 2.14536106115971e-05 0.000100370263789106 -2.11412055882532e-06
v 2.14438532368408e-05 0.000100384115049437 -1.33127809303831e-06
v 1.54294164797668e-05 0.000101084283955462 8.14034484124908e-06
v 1.49474545226817e-05 0.000100811520527495 8.87218987231096e-06
v 2.07216539598367e-05 0.000100348490375028 2.99548927691082e-06
v 1.43781460205767e-05 0.000100511026306474 9.67395441679512e-06
v 2.0168318342563e-05 0.000100326339077332 3.65940819560159e-06
v 1.95787275619338e-05 0.000100298787940489 4.34254228766003e-06
v 1.89194575580783e-05 0.000100264025150574 5.07636461995282e-06
v 1.36924456680013e-05 0.000100168723792604 1.05335344458754e-05
v 1.29121189263954e-05 9.97853338102318e-05 1.13103209095078e-05
v 1.32039181571781e-05 9.97481165072933e-05 1.09840225555913e-05
v 1.44068399682497e-05 9.98938363344336e-05 9.78531109836576e-06
v 1.82202257440525e-05 0.000100222645847621 5.83158467111693e-06
v 1.74437394124018e-05 0.000100171256837717 6.6480907288786e-06
v 1.55163360469021e-05 0.000100013714098797 8.63688709029267e-06
v 1.6578896758079e-05 0.000100106227427354 7.54393715269583e-06
v 1.5393565843745e-05 0.000101236650759149 7.45669396566126e-06
v 1.67456041226963e-05 0.000102606954471838 -3.26524749021608e-06
v 1.53880828045104e-05 0.000101388585904823 6.71466723658699e-06
v 1.6613568337911e-05 0.000102549859265875 -2.58812173329427e-06
v 1.54137224823316e-05 0.000101535770142558 5.93124096029353e-06
v 1.64893094948898e-05 0.000102479618745476 -1.89543164585917e-06
v 1.5467130193128e-05 0.000101676259887592 5.0897890202582e-06
v 1.63714686446252e-05 0.000102404201311839 -1.19872295346123e-06
v 1.55468012374824e-05 0.000101797667759629 4.26884957535228e-06
v 1.62478621042777e-05 0.000102319902067743 -4.62546800958117e-07
v 1.61306489764645e-05 0.000102241204489906 2.6010440350692e-07
v 1.60091369787079e-05 0.000102162477768872 1.00170885069298e-06
v 1.58853253102398e-05 0.000102084435197264 1.75232641581705e-06
v 1.56433834115204e-05 0.00010190256994665 3.449559653401e-06
v 1.57502327519537e-05 0.000101992569809165 2.64894889125626e-06
v 2.05055802283456e-05 9.99235659181745e-05 -9.69605097551362e-06
v 1.99405156153009e-05 9.9857314947219e-05 -1.03475445199615e-05
v 1.93413804838779e-05 9.97818299536945e-05 -1.10080293683289e-05
v 1.8685334292319e-05 9.96878515970948e-05 -1.17126903584251e-05
v 1.58132376227466e-05 0.000100146426984884 -1.3990634614224e-05
v 1.79840362076404e-05 9.96215530254046e-05 -1.23913455316944e-05
v 1.53724813295177e-05 0.000100003776795523 -1.45444646088836e-05
v 1.72128544413149e-05 9.95331283412097e-05 -1.30967886779036e-05
v 1.48990735097373e-05 9.98365727612914e-05 -1.50796392276592e-05
v 1.63788758160266e-05 9.9435058534452e-05 -1.3813568269178e-05
v 1.54478102760007e-05 9.9320230418686e-05 -1.45906219572198e-05
v 1.46076195887918e-05 9.92205357606518e-05 -1.51780477762974e-05
v 1.44018477672996e-05 9.96231344790505e-05 -1.55490543207554e-05
v 1.38956846604321e-05 9.93223376770059e-05 -1.58637961235573e-05
v 1.39795053149467e-05 9.91476991387893e-05 -1.56600881744174e-05
v 1.66549015351029e-05 0.000102386706918282 -3.90745840490551e-06
v 1.57073500697983e-05 0.000100234257878623 -1.33413068071099e-05
v 1.65717339446609e-05 0.000102152563518417 -4.56107068378453e-06
v 1.56760215315041e-05 0.000100329992273551 -1.26467354247862e-05
v 1.56891894216015e-05 0.000100425504643379 -1.19244543648514e-05
v 1.57337343863204e-05 0.000100517143588674 -1.11479293026479e-05
v 1.64924429974374e-05 0.000101917664856733 -5.21724506825411e-06
v 1.64042525571746e-05 0.00010167268020896 -5.91019928549111e-06
v 1.58091911720232e-05 0.000100589132070921 -1.03838784217679e-05
v 1.59141383633762e-05 0.000100642651834029 -9.6122921318813e-06
v 1.60057961101418e-05 0.000100796712129394 -8.84891199536232e-06
v 1.61188755641702e-05 0.000101027516186409 -8.00101639749725e-06
v 1.63167478260924e-05 0.000101447274282675 -6.5918214327697e-06
v 1.62205040658873e-05 0.000101231188082602 -7.29236449349577e-06
v 2.03949384603223e-05 9.99947501355957e-05 -8.93355328573187e-06
v 2.06009534368523e-05 0.000100368065371083 2.24754613699158e-06
v 2.04649259858277e-05 0.000100057652855693 -8.19988205931849e-06
v 2.0652461580025e-05 0.000100381693007846 1.52061576354753e-06
v 2.05484409017549e-05 0.000100115781009486 -7.45401087223671e-06
v 2.07094598103678e-05 0.000100389959491991 7.7669331650699e-07
v 2.06199421969767e-05 0.000100170848194747 -6.67004615275009e-06
v 2.06866059339514e-05 0.000100220994105729 -5.87086864523434e-06
v 2.07376574762903e-05 0.000100264386710601 -5.07824422528626e-06
v 2.07811059740146e-05 0.000100301463318216 -4.27216274404679e-06
v 2.08039445817766e-05 0.000100336134026007 -3.34490217881838e-06
v 2.07496101657766e-05 0.000100392717219315 -8.42163193802434e-09
v 2.07834879908937e-05 0.000100389552921785 -8.10899449896625e-07
v 2.08151373652289e-05 0.00010036330501782 -2.41646110348885e-06
v 2.08027405709427e-05 0.000100380011849197 -1.60720699621189e-06
v 1.47653639210643e-05 0.000100947739805771 8.15307473707731e-06
v 1.42135436973283e-05 0.000100658000325024 8.97210746802311e-06
v 2.00471139375441e-05 0.000100350694925911 2.91435598509261e-06
v 1.35373726411957e-05 0.000100319444856828 9.95228542769798e-06
v 1.94771212531091e-05 0.000100327921106888 3.60574865421331e-06
v 1.88516088695439e-05 0.000100298467945488 4.33936203810179e-06
v 1.8179685550368e-05 0.00010026180299959 5.11307698152521e-06
v 1.24683270893625e-05 9.9817567668587e-05 1.13682824323798e-05
v 1.04517730201873e-05 9.90514327254325e-05 1.37409489696901e-05
v 1.31244263092445e-05 9.97700891135296e-05 1.06799426565095e-05
v 1.45440552718987e-05 9.99655267664686e-05 9.12387987805176e-06
v 1.74601365244392e-05 0.000100216937671337 5.92166525008712e-06
v 1.66647219178612e-05 0.00010015953605018 6.80848062070487e-06
v 1.56860092940966e-05 0.000100078921641376 7.87669668697333e-06
v 1.47758973829487e-05 0.000101112557165677 7.35899280019741e-06
v 1.63797676634007e-05 0.000102201582617739 -3.21726873723538e-06
v 1.48262721902744e-05 0.000101278153442255 6.4960567307815e-06
v 1.62437599408256e-05 0.000102144684165371 -2.52668259616703e-06
v 1.4903000101278e-05 0.00010143363101524 5.58190451469352e-06
v 1.61131561499604e-05 0.000102086358840653 -1.82549775063123e-06
v 1.50029086097873e-05 0.000101564560099112 4.67603042571695e-06
v 1.59721017339795e-05 0.000102020955413348 -1.09112268346434e-06
v 1.51125614551414e-05 0.000101663929664489 3.81315701086675e-06
v 1.58312325095475e-05 0.00010196082542169 -3.44653478875297e-07
v 1.56895901896551e-05 0.00010190746080221 3.93651307760845e-07
v 1.55471242129182e-05 0.000101860716502289 1.14803466821513e-06
v 1.53897791689501e-05 0.000101808327751017 2.0504348234854e-06
v 1.5236720963956e-05 0.000101740723516849 2.97420223267349e-06
v 1.98174949055323e-05 9.99339481365487e-05 -9.5831983764005e-06
v 1.92244647848546e-05 9.98648834662283e-05 -1.02474766674499e-05
v 1.8568736667258e-05 9.97738249247028e-05 -1.09249470430827e-05
v 1.78726554227491e-05 9.9706765511892e-05 -1.16651762732297e-05
v 1.5041037119204e-05 0.000100082362654809 -1.38783616303232e-05
v 1.71073894274502e-05 9.96225793150133e-05 -1.2395608266756e-05
v 1.44858441606869e-05 9.99093378509134e-05 -1.44863987247988e-05
v 1.6246609336362e-05 9.95230947500529e-05 -1.31666033142444e-05
v 1.38516416447851e-05 9.96950208599091e-05 -1.5123470852989e-05
v 1.51643506044041e-05 9.93961660385345e-05 -1.40648527885479e-05
v 1.39258236477523e-05 9.92310431088221e-05 -1.50607123064835e-05
v 1.26663361471592e-05 9.90612968169571e-05 -1.5971802336402e-05
v 1.30786838698112e-05 9.94079901211662e-05 -1.57856036120035e-05
v 1.22681948430283e-05 9.90578805490839e-05 -1.63007112032155e-05
v 1.62834392573974e-05 0.000101981088761833 -3.87209710321994e-06
v 1.5006364162661e-05 0.000100197124559931 -1.31573537384766e-05
v 1.61890284724182e-05 0.000101762036915547 -4.53702649384712e-06
v 1.50355100442103e-05 0.000100315585304323 -1.23922499920257e-05
v 1.50995582538316e-05 0.000100427528898286 -1.1571180760312e-05
v 1.51967552137338e-05 0.000100516086209892 -1.07354893747397e-05
v 1.60797829628616e-05 0.000101536854122424 -5.2334271923192e-06
v 1.596555220998e-05 0.000101326676923836 -5.94367272364054e-06
v 1.53091696929966e-05 0.000100570626589248 -9.92263480968505e-06
v 1.54313313694825e-05 0.0001006160669144 -9.12224289066355e-06
v 1.55778877829156e-05 0.000100790907779359 -8.23791740408527e-06
v 1.57209460318056e-05 0.00010097319310712 -7.37060792599856e-06
v 1.58451110520863e-05 0.000101140135699797 -6.64832788502787e-06
v 1.97536293421891e-05 0.000100006973768574 -8.79373924561092e-06
v 1.99683148347813e-05 0.000100370283967189 2.137520546737e-06
v 1.98369758765893e-05 0.000100071013711008 -8.03073256788091e-06
v 2.00289978140267e-05 0.000100383364340329 1.3782243925186e-06
v 1.99120680715236e-05 0.000100131472410063 -7.23496472778852e-06
v 2.0074134475383e-05 0.000100390876025564 5.82293479082023e-07
v 1.99919562492241e-05 0.00010018721978067 -6.41693207922567e-06
v 2.00724293971068e-05 0.000100237025959693 -5.58875558029725e-06
v 2.0130320271303e-05 0.000100279358975679 -4.76211812467519e-06
v 2.01610148942998e-05 0.000100319422265566 -3.81393923413112e-06
v 2.01806253287571e-05 0.000100351321781121 -2.8541628935009e-06
v 2.0120355743904e-05 0.000100392254407419 -2.39151378123789e-07
v 2.01657883145063e-05 0.000100386991180124 -1.07248131775293e-06
v 2.0188757942899e-05 0.000100374326872803 -1.90359613268108e-06
v 1.41669649962134e-05 0.000100830953004202 8.08197570149403e-06
v 1.36202542146635e-05 0.000100540147014761 8.93231962893547e-06
v 1.94038524839581e-05 0.000100352870877606 2.82536095753599e-06
v 1.30132201597297e-05 0.000100188767616721 9.90188176088829e-06
v 1.88005425127765e-05 0.000100329532113343 3.54684372119575e-06
v 1.8167312029806e-05 0.000100299205848511 4.31275670828881e-06
v 1.74991450435288e-05 0.000100260710044449 5.12528810771093e-06
v 1.24692946096108e-05 9.98004917469431e-05 1.09590931610948e-05
v 1.27413268717641e-05 9.9758817628728e-05 1.0721793135675e-05
v 1.37993370522141e-05 9.99295001509449e-05 9.4165796043021e-06
v 1.49178381558172e-05 0.00010005637427868 8.12522333226728e-06
v 1.67774501316431e-05 0.000100212574954629 5.97845725703272e-06
v 1.5898915614429e-05 0.000100145749822699 6.98598868198809e-06
v 1.42538769158788e-05 0.000101029177754115 7.09679185843458e-06
v 1.60055748331547e-05 0.000101815884230469 -3.17106288927048e-06
v 1.43510221974982e-05 0.000101213076603316 6.08517434531295e-06
v 1.58568678025145e-05 0.00010177375004164 -2.4688768868414e-06
v 1.44618321684003e-05 0.000101367010215676 5.10485388004734e-06
v 1.56929740180812e-05 0.000101725477045598 -1.74205673814279e-06
v 1.45878028013839e-05 0.000101482343727089 4.17361702523317e-06
v 1.55313639657519e-05 0.00010168956043009 -9.95921965966575e-07
v 1.47140327359398e-05 0.000101556961476497 3.2943287690396e-06
v 1.53769237107435e-05 0.000101667907205612 -2.39302927109979e-07
v 1.52166825136399e-05 0.000101650792310744 5.14850865271962e-07
v 1.50353104713933e-05 0.000101633575953835 1.41400402915694e-06
v 1.48662581342633e-05 0.000101606693403961 2.34295460817213e-06
v 1.91571455788182e-05 9.99458422748417e-05 -9.45491209372737e-06
v 1.85161891319781e-05 9.98761273369816e-05 -1.01365321030679e-05
v 1.78388766241636e-05 9.97992774380041e-05 -1.08614230925722e-05
v 1.711718326669e-05 9.9716565488445e-05 -1.16153362171258e-05
v 1.43248469831937e-05 0.000100035939557134 -1.37194168479844e-05
v 1.63157615583313e-05 9.96230990198692e-05 -1.23900372420462e-05
v 1.37042959337806e-05 9.98376143699306e-05 -1.43866264040932e-05
v 1.53063111861382e-05 9.95046150339995e-05 -1.3293397318099e-05
v 1.2921644777228e-05 9.9565275169317e-05 -1.51712279134991e-05
v 1.41046212366198e-05 9.93505143898062e-05 -1.43366347972198e-05
v 1.25010439722797e-05 9.91012200371236e-05 -1.56878615584401e-05
v 9.64716944856732e-06 9.83607641319883e-05 -1.80321957314772e-05
v 1.17699673480812e-05 9.91147360435432e-05 -1.62589724484504e-05
v 1.58905766403803e-05 0.00010161382573638 -3.8416377999161e-06
v 1.43743553386786e-05 0.000100187409280699 -1.29026858795185e-05
v 1.57542055267431e-05 0.00010140992788367 -4.53601563889933e-06
v 1.44595577538219e-05 0.000100336802939269 -1.20197411637324e-05
v 1.45806124828468e-05 0.000100463174729483 -1.11229826882047e-05
v 1.4721434896063e-05 0.000100554349216767 -1.02471859118399e-05
v 1.5615046422571e-05 0.000101227268221378 -5.25277888151285e-06
v 1.54796980158729e-05 0.000101072538570017 -5.98340925557149e-06
v 1.48546717028702e-05 0.000100616730299071 -9.40785806676401e-06
v 1.50057438690646e-05 0.000100699029070536 -8.48855670160732e-06
v 1.51663181209367e-05 0.000100813208953042 -7.58746938860525e-06
v 1.53357133141197e-05 0.000100942718545604 -6.71363423651455e-06
v 1.91268727232922e-05 0.000100020534224489 -8.63465901967387e-06
v 1.9352137180101e-05 0.000100372529124992 2.01160580749571e-06
v 1.92079294049632e-05 0.00010008704211852 -7.82479757392159e-06
v 1.94048525053208e-05 0.000100385325594795 1.20041410886978e-06
v 1.92999187736771e-05 0.000100148558075728 -6.99348670599926e-06
v 1.94632194200122e-05 0.000100391811777542 3.64182908482165e-07
v 1.93943575595719e-05 0.000100204353569027 -6.14383082462895e-06
v 1.94873124392375e-05 0.000100253163589008 -5.28050404351417e-06
v 1.95378795987632e-05 0.000100299317446695 -4.30585887753128e-06
v 1.95691161607636e-05 0.000100336707679376 -3.32425555783964e-06
v 1.95822689934884e-05 0.000100364404937181 -2.34123134878627e-06
v 1.95209092425342e-05 0.000100391336787231 -4.92286345160448e-07
v 1.95752098921466e-05 0.00010038289878013 -1.36249413785278e-06
v 1.37285224467187e-05 0.000100771037576451 7.72884943018204e-06
v 1.33356739583705e-05 0.000100490392862818 8.41739626634348e-06
v 1.87638990721193e-05 0.000100355555894916 2.71458539367452e-06
v 1.30694862458282e-05 0.000100174972000368 9.08225373833533e-06
v 1.81637758514346e-05 0.000100332409626332 3.45620977697614e-06
v 1.75401465994939e-05 0.000100301982974615 4.23959143330261e-06
v 1.68846982145398e-05 0.000100262451703435 5.07043582722192e-06
v 1.31295919257584e-05 9.99395330090171e-05 9.40986804206838e-06
v 1.36659429141866e-05 9.99861356384276e-05 8.81389212017282e-06
v 1.43980921779732e-05 0.000100069481807833 7.93755228751288e-06
v 1.52486142567059e-05 0.000100144603896649 6.97916745286494e-06
v 1.60924891375327e-05 0.000100209401864705 6.00546950334475e-06
v 1.38507823673085e-05 0.000100992313362624 6.59465286965982e-06
v 1.55886071761603e-05 0.00010148744742052 -3.13207410427034e-06
v 1.39549669290488e-05 0.000101182870698957 5.53477733281821e-06
v 1.54013838774963e-05 0.000101460817370659 -2.41095412692033e-06
v 1.40638700533497e-05 0.000101330317140759 4.54311596195873e-06
v 1.52205585132693e-05 0.000101450375150483 -1.67423690584026e-06
v 1.41940769807929e-05 0.00010143012215039 3.61016095338656e-06
v 1.50464789729954e-05 0.000101455607773552 -9.20043979861532e-07
v 1.43381296383174e-05 0.000101485491265165 2.6241944429352e-06
v 1.48830278390033e-05 0.000101474619657268 -1.45379595701996e-07
v 1.46848149027897e-05 0.00010149234423812 7.53535625773426e-07
v 1.45014812946408e-05 0.00010150063153634 1.6740321346764e-06
v 1.84979463750657e-05 9.99598245839823e-05 -9.30447498944063e-06
v 1.78498525874039e-05 9.98915125675435e-05 -1.00088504597078e-05
v 1.71674994355347e-05 9.98143679720804e-05 -1.0746219740045e-05
v 1.64359765431974e-05 9.97269408364403e-05 -1.15241968406661e-05
v 1.37039288824614e-05 0.000100027739408564 -1.34693240720495e-05
v 1.55295978523801e-05 9.96203482882647e-05 -1.24007551383642e-05
v 1.30772998607741e-05 9.9817174175505e-05 -1.4154412163562e-05
v 1.45057860003564e-05 9.94919164627091e-05 -1.33666602083727e-05
v 1.2401054569326e-05 9.95215230515894e-05 -1.49361936719126e-05
v 1.33247418002356e-05 9.93262399221412e-05 -1.44454403234787e-05
v 1.21208757275003e-05 9.91097895914593e-05 -1.5577882240405e-05
v 1.17941251811368e-05 9.91346209401551e-05 -1.58065784253116e-05
v 1.54258999252688e-05 0.000101309414449048 -3.82694534633692e-06
v 1.38352340662166e-05 0.000100228165031755 -1.24943317783847e-05
v 1.52635799091885e-05 0.00010115866709389 -4.5412263926394e-06
v 1.39828868745459e-05 0.00010040303292789 -1.15221210569377e-05
v 1.41339747933206e-05 0.000100537810039003 -1.05869791171849e-05
v 1.4291597616583e-05 0.000100633101540285 -9.69469768463763e-06
v 1.51057853516275e-05 0.000101036358072248 -5.27627743834417e-06
v 1.49588657212169e-05 0.000100941427161275 -6.03431127996389e-06
v 1.44447588958318e-05 0.000100711275956964 -8.73988265690099e-06
v 1.46029296896008e-05 0.000100778399824763 -7.81490059999587e-06
v 1.47742508196017e-05 0.000100852819028567 -6.91483155502911e-06
v 1.85252146040621e-05 0.00010003614547882 -8.44884378767893e-06
v 1.87619307099132e-05 0.000100375197678015 1.85574690705529e-06
v 1.86317915878108e-05 0.000100104721050215 -7.59312812055711e-06
v 1.88344095765386e-05 0.000100387413493353 9.91257433102233e-07
v 1.87433445644227e-05 0.000100167796099908 -6.71155744421239e-06
v 1.89074378378097e-05 0.000100392370200975 9.98870044818207e-08
v 1.88516436935885e-05 0.000100223153118092 -5.82109488721472e-06
v 1.88964344084876e-05 0.000100274980273381 -4.83700033169096e-06
v 1.89452459552546e-05 0.000100318621751716 -3.82503758032886e-06
v 1.89706746542153e-05 0.000100352388620604 -2.80288679381674e-06
v 1.89718214086453e-05 0.000100375667660299 -1.78809433795562e-06
v 1.89741149068785e-05 0.000100388899902312 -7.99465207703959e-07
v 1.34659128607964e-05 0.000100727426400363 7.1205852448266e-06
v 1.32682923598484e-05 0.000100420687442926 7.65169067021607e-06
v 1.81833119540367e-05 0.000100359082857436 2.56931655874198e-06
v 1.33158177738683e-05 0.000100126691870587 8.08038977543049e-06
v 1.75910440719897e-05 0.000100336813311847 3.31699138874542e-06
v 1.69868592296202e-05 0.000100307524429012 4.08706933789344e-06
v 1.62691484280223e-05 0.000100270290975367 4.89137961270571e-06
v 1.37156100647909e-05 0.000100068484433082 7.84514058232638e-06
v 1.42372858232308e-05 0.000100124874121387 7.21027741664386e-06
v 1.4854360885747e-05 0.000100177718215989 6.49017043142193e-06
v 1.55470004802705e-05 0.000100226090647799 5.7117111837589e-06
v 1.35445002059567e-05 0.000100957787727582 5.9702286932405e-06
v 1.51189153809592e-05 0.000101256919571853 -3.10424745956348e-06
v 1.36099975087217e-05 0.000101156870175948 4.90683373085331e-06
v 1.49170057465253e-05 0.000101270006314553 -2.36741404516614e-06
v 1.36978651431165e-05 0.000101306513102045 3.91985017092389e-06
v 1.47246995910292e-05 0.000101298460512278 -1.6081671626626e-06
v 1.37879792199046e-05 0.000101395961206935 2.90100749056451e-06
v 1.45460614162592e-05 0.000101340067277723 -8.34095582109432e-07
v 1.39341871764581e-05 0.000101431011246171 1.90981562487583e-06
v 1.43105170202361e-05 0.000101382191935658 3.28407032860605e-08
v 1.41112782593102e-05 0.000101420039843124 9.51944913647307e-07
v 1.78984122394127e-05 9.99759126462566e-05 -9.1308484269443e-06
v 1.72481599263893e-05 9.99077581099404e-05 -9.84441525210663e-06
v 1.65696166609324e-05 9.98313299490042e-05 -1.05821400762738e-05
v 1.575202598626e-05 9.97439572354296e-05 -1.13641922553545e-05
v 1.32658585126521e-05 0.000100078373198501 -1.30152728233011e-05
v 1.48823780214798e-05 9.96433555403231e-05 -1.22024793607599e-05
v 1.28041528750591e-05 9.98590614028197e-05 -1.35926841750741e-05
v 1.39909501084691e-05 9.9535125023254e-05 -1.30303369040715e-05
v 1.24747143729956e-05 9.9554249389529e-05 -1.41440175251997e-05
v 1.31923287528042e-05 9.94207443982659e-05 -1.37917248343741e-05
v 1.25578232881204e-05 9.93238264587534e-05 -1.43931272171062e-05
v 1.49332747400979e-05 0.000101133242781297 -3.82421629153339e-06
v 1.34467928442807e-05 0.000100308562362289 -1.19396266293852e-05
v 1.4753991741928e-05 0.000101038412044029 -4.56950698705018e-06
v 1.35998073050229e-05 0.00010049672245446 -1.09257951244542e-05
v 1.3748405972283e-05 0.000100633446963662 -9.97739486902075e-06
v 1.38686526045098e-05 0.00010073722923768 -8.99020237853067e-06
v 1.45904189588325e-05 0.000100970482693152 -5.33136849549869e-06
v 1.43700255181631e-05 0.000100915165542701 -6.18424788445885e-06
v 1.40193330853546e-05 0.000100808612374089 -8.02442878440108e-06
v 1.41867726311733e-05 0.000100863553276677 -7.08728049326187e-06
v 1.79613141787327e-05 0.000100055353819779 -8.21551054769948e-06
v 1.82097397416316e-05 0.000100378634860893 1.64193109051411e-06
v 1.80926414970303e-05 0.000100126164446676 -7.30261546293451e-06
v 1.83003360959899e-05 0.000100389612104712 7.15295598351186e-07
v 1.82259149184228e-05 0.000100188970774544 -6.37842519884023e-06
v 1.83885227724531e-05 0.000100391608581363 -2.20120300827953e-07
v 1.82921060198546e-05 0.000100247960568861 -5.36624923945672e-06
v 1.83399314961396e-05 0.000100297254556848 -4.35061881881756e-06
v 1.8378487245824e-05 0.000100337056620527 -3.30385845159618e-06
v 1.83966950026691e-05 0.000100366237273935 -2.25609729352431e-06
v 1.8403000662339e-05 0.000100383893803721 -1.23780999806662e-06
v 1.32926595140627e-05 0.000100625591842004 6.38464921984786e-06
v 1.33251499646432e-05 0.000100313404413672 6.7922624437441e-06
v 1.76492372940785e-05 0.000100364475223073 2.33903758849458e-06
v 1.3690793433629e-05 0.000100145514220864 6.84218782815424e-06
v 1.70927659220716e-05 0.000100344572513342 3.05126976290834e-06
v 1.64401796514198e-05 0.000100319569867031 3.7633095639912e-06
v 1.58095528631585e-05 0.000100291118743817 4.45014200214223e-06
v 1.4140204758647e-05 0.000100180279272139 6.36366785250647e-06
v 1.46326602316406e-05 0.00010022207701276 5.77503273411483e-06
v 1.51991330499145e-05 0.000100258134930805 5.13106956704406e-06
v 1.32758384720698e-05 0.000100860625895359 5.26103613359459e-06
v 1.46128218304517e-05 0.000101143775743176 -3.0875814887815e-06
v 1.32765154270341e-05 0.00010107926990145 4.22137509152067e-06
v 1.44031573167096e-05 0.0001011894401849 -2.33087661099162e-06
v 1.33029049421642e-05 0.000101240890941 3.15492886974223e-06
v 1.4215411203889e-05 0.000101244623036285 -1.55251101886183e-06
v 1.33878523733963e-05 0.000101338368164451 2.14182273806584e-06
v 1.39630099147579e-05 0.000101303567127884 -6.92881486919404e-07
v 1.35383551110172e-05 0.00010137340175422 1.14484898707161e-06
v 1.37334240269055e-05 0.000101352864180271 1.93397602149799e-07
v 1.73447139632761e-05 9.99975274519865e-05 -8.88781581239826e-06
v 1.67196295021803e-05 9.99317314063674e-05 -9.58026375084443e-06
v 1.59774824405177e-05 9.98603094527055e-05 -1.02768409347234e-05
v 1.52377908652337e-05 9.97870691057703e-05 -1.09664718852048e-05
v 1.29857345531871e-05 0.00010012677461709 -1.23649697003898e-05
v 1.45119698025713e-05 9.97095972834415e-05 -1.16500855224904e-05
v 1.27337657011606e-05 9.9835762296176e-05 -1.28121931382266e-05
v 1.38449858633785e-05 9.96300057909222e-05 -1.22889658905755e-05
v 1.27907612048752e-05 9.95385836436033e-05 -1.31642095335458e-05
v 1.32747362947656e-05 9.95469636490004e-05 -1.28429065540269e-05
v 1.4414193739163e-05 0.000101071586626903 -3.83387060620118e-06
v 1.31145724223849e-05 0.000100372008994801 -1.12667092088993e-05
v 1.42371983705336e-05 0.000101022706768285 -4.60283470138643e-06
v 1.32369593545712e-05 0.000100574321820324 -1.0254407533732e-05
v 1.3338458299177e-05 0.000100714432682359 -9.21594121163009e-06
v 1.3451790213574e-05 0.000100824498730366 -8.23209256871854e-06
v 1.39987011218009e-05 0.000100988704367731 -5.45142867644599e-06
v 1.37858113151146e-05 0.000100949459027123 -6.32417576620026e-06
v 1.36034118571097e-05 0.000100890016275624 -7.25653736666044e-06
v 1.74502557114008e-05 0.000100080365349348 -7.90267520729118e-06
v 1.77088476766218e-05 0.000100383172769588 1.33821353615624e-06
v 1.76085291965052e-05 0.00010015123389018 -6.94216709511339e-06
v 1.78173096818216e-05 0.000100390998636003 3.64928507090209e-07
v 1.76914131940752e-05 0.000100217195246826 -5.90868456925477e-06
v 1.78431822355624e-05 0.000100389035452168 -6.73820641631011e-07
v 1.77626303863651e-05 0.000100273403272865 -4.86653720091628e-06
v 1.78146237038189e-05 0.000100318357492258 -3.82930564046085e-06
v 1.78460279072672e-05 0.000100353569914631 -2.75687679157787e-06
v 1.78545484673814e-05 0.000100376760772718 -1.7186360837125e-06
v 1.32464487360433e-05 0.000100466191419658 5.58216634021929e-06
v 1.3548843378089e-05 0.000100225464486645 5.79760278958885e-06
v 1.71924138647025e-05 0.000100371481346765 1.99312542365073e-06
v 1.4001910368557e-05 0.000100230297313218 5.46721798440616e-06
v 1.65935111618088e-05 0.000100356189466337 2.62617412561599e-06
v 1.60149066845515e-05 0.000100337825193958 3.25027225025499e-06
v 1.54695332940076e-05 0.000100316378520773 3.85137065867124e-06
v 1.44551526416281e-05 0.000100264091584884 4.98810519796573e-06
v 1.49307571374626e-05 0.000100291663042225 4.4432957867341e-06
v 1.31056146477613e-05 0.000100675035954889 4.49968096991891e-06
v 1.40970126511111e-05 0.000101122676785861 -3.07752964968154e-06
v 1.2989616874802e-05 0.000100875183740998 3.39520249777117e-06
v 1.38938764050149e-05 0.000101177105665577 -2.29874799248149e-06
v 1.29513985317372e-05 0.000101066289567531 2.33399374129629e-06
v 1.36230344791426e-05 0.000101231761391109 -1.45759211926128e-06
v 1.30154150795589e-05 0.000101204392516994 1.33125578949887e-06
v 1.33788605966022e-05 0.000101270239065369 -5.75794732340156e-07
v 1.31710605902014e-05 0.000101270327240961 3.38895458338462e-07
v 1.68725270126408e-05 0.000100026149101916 -8.53930121794466e-06
v 1.62062859517545e-05 9.99623130639746e-05 -9.15437910859684e-06
v 1.55316439590086e-05 9.99014775465929e-05 -9.76912513336107e-06
v 1.49099318323396e-05 9.9851126836301e-05 -1.03509909383318e-05
v 1.27992179691048e-05 0.000100071253841951 -1.16060769422672e-05
v 1.43070869960948e-05 9.97924330341083e-05 -1.09213312265376e-05
v 1.28391267408225e-05 9.9757630359457e-05 -1.19737153247629e-05
v 1.37807032997539e-05 9.97309802569624e-05 -1.14339213826459e-05
v 1.32936121467469e-05 9.96722887064197e-05 -1.18400493404813e-05
v 1.39015865717384e-05 0.000101083126439815 -3.84740029406547e-06
v 1.28291823724878e-05 0.000100333436547258 -1.0517491517319e-05
v 1.36381709888748e-05 0.000101057887145156 -4.6800082612326e-06
v 1.2858302687226e-05 0.000100542985491045 -9.42670576062627e-06
v 1.29300036599348e-05 0.000100705994735528 -8.3893498240652e-06
v 1.30404415986197e-05 0.000100863491810868 -7.42044558933773e-06
v 1.34065255305842e-05 0.000101023440667805 -5.55051414246113e-06
v 1.32085264258864e-05 0.000100948396544636 -6.44837675308506e-06
v 1.69986491342936e-05 0.000100111495122406 -7.49324191664442e-06
v 1.72597775187463e-05 0.00010038764433257 9.37223810041853e-07
v 1.71006492759925e-05 0.00010018440304549 -6.44639747611409e-06
v 1.72978739533867e-05 0.000100391682099717 -1.13969932292855e-07
v 1.71962036403216e-05 0.000100246817084602 -5.39334565341162e-06
v 1.7327853405246e-05 0.000100385072809637 -1.1690021472725e-06
v 1.72693244033069e-05 0.000100298189418165 -4.33850922704634e-06
v 1.73161716752663e-05 0.000100338196482597 -3.28158856735572e-06
v 1.73351173139236e-05 0.000100367373017126 -2.22454787913299e-06
v 1.33522631745067e-05 0.000100324991804997 4.70546714467092e-06
v 1.38165917179137e-05 0.000100273962956491 4.55083920539452e-06
v 1.67132158259034e-05 0.000100380105540507 1.50782760334472e-06
v 1.42524114139658e-05 0.000100300800975859 4.1650267886904e-06
v 1.61825419214753e-05 0.000100369772464287 2.08167093742405e-06
v 1.56686138233529e-05 0.000100356528935027 2.64340145017705e-06
v 1.5172240524899e-05 0.00010034067272745 3.18567862405107e-06
v 1.47003288702407e-05 0.000100322677285572 3.69955517978435e-06
v 1.31245589386856e-05 0.00010044118995069 3.58406769746102e-06
v 1.35786958252728e-05 0.000101137294477988 -3.06834356872343e-06
v 1.28968116269959e-05 0.000100594332320822 2.50997541228327e-06
v 1.32915644168843e-05 0.000101163644122162 -2.2528536589786e-06
v 1.27383407980719e-05 0.000100780351669903 1.46709437842422e-06
v 1.30456776093049e-05 0.000101156394509919 -1.39213248916584e-06
v 1.27201613652799e-05 0.000100960377585128 4.63976308042254e-07
v 1.28407743444803e-05 0.000101095602643546 -4.8775632357423e-07
v 1.63931486099594e-05 0.000100065908869095 -8.04223460071972e-06
v 1.57949457677868e-05 0.000100009998786754 -8.58704386479136e-06
v 1.51944961632681e-05 9.99576867011077e-05 -9.12747653887375e-06
v 1.46592867521852e-05 9.99209264885262e-05 -9.64050033379629e-06
v 1.27989111127379e-05 9.99540442052178e-05 -1.08029739842366e-05
v 1.41528040564433e-05 9.98753404141629e-05 -1.01213931641518e-05
v 1.32127551574331e-05 9.97870876204798e-05 -1.08312418477394e-05
v 1.36767451876223e-05 9.9827386780872e-05 -1.05387217053565e-05
v 1.32969815014729e-05 0.00010111227912548 -3.8745186525753e-06
v 1.27159487286693e-05 0.000100120650399503 -9.63240062011615e-06
v 1.3048930450785e-05 0.000101061568373033 -4.72625594997283e-06
v 1.26200973257133e-05 0.00010033052459206 -8.54361980055747e-06
v 1.25912413026103e-05 0.000100581490333138 -7.51519902933685e-06
v 1.26669431052638e-05 0.000100813400534958 -6.54559992134741e-06
v 1.28330311435375e-05 0.00010096097494066 -5.61790212070563e-06
v 1.66075156212802e-05 0.000100146499567447 -7.01456568687908e-06
v 1.68576381540283e-05 0.000100391251409306 4.73631929943204e-07
v 1.67379593701063e-05 0.000100215847623982 -5.9485673254861e-06
v 1.69152606702635e-05 0.000100390631433485 -5.93891223541585e-07
v 1.68388147936829e-05 0.000100273844022563 -4.8787745948523e-06
v 1.69444385034738e-05 0.000100378742415467 -1.66416868747125e-06
v 1.69069840036207e-05 0.00010031996572833 -3.81492484078356e-06
v 1.69425250103737e-05 0.000100355426012543 -2.72811781646455e-06
v 1.35405999371274e-05 0.000100309559803889 3.7023542193216e-06
v 1.40009605741613e-05 0.000100326755867289 3.41718751842266e-06
v 1.63576789387099e-05 0.000100386891148235 1.0216740351984e-06
v 1.44461884406771e-05 0.000100345536517702 3.02018451350595e-06
v 1.58622870178137e-05 0.000100379917090254 1.55966334611194e-06
v 1.53831157667362e-05 0.000100370396036691 2.07613911271372e-06
v 1.4897521525302e-05 0.000100358863566368 2.57185238654e-06
v 1.32415483965606e-05 0.000100354168247366 2.70500178425466e-06
v 1.3069096165521e-05 0.00010112286475672 -3.0593576591178e-06
v 1.2942781067618e-05 0.000100441707953024 1.69002227405174e-06
v 1.28087342237007e-05 0.000101087065241711 -2.20469025915936e-06
v 1.27009292009441e-05 0.000100569013374305 6.74388514331631e-07
v 1.26166015334312e-05 0.000100958992171819 -1.29851739625292e-06
v 1.25741070224037e-05 0.000100742317819305 -3.54330639528447e-07
v 1.6053548974721e-05 0.000100106901515791 -7.53629656118077e-06
v 1.54999134758951e-05 0.000100064916575787 -8.04400177334581e-06
v 1.49652729734787e-05 0.000100021444130526 -8.51930657509782e-06
v 1.44380201313675e-05 9.99698770983468e-05 -8.96827583158653e-06
v 1.30043148515472e-05 9.98928029631802e-05 -9.88552146479004e-06
v 1.39642819249473e-05 9.9945268322641e-05 -9.38442741656064e-06
v 1.34950471182735e-05 9.99066794017985e-05 -9.72189998882585e-06
v 1.28082073245438e-05 0.00010104988464979 -3.90787825758429e-06
v 1.28181870141116e-05 0.000100011717078918 -8.80111203580959e-06
v 1.25951378980727e-05 0.000100915487925791 -4.79967489871548e-06
v 1.26260552047778e-05 0.000100182566710619 -7.73582164455468e-06
v 1.24885407698431e-05 0.00010042381677037 -6.71249373651055e-06
v 1.24685198530941e-05 0.00010069266479246 -5.71844744696187e-06
v 1.62749579519178e-05 0.000100181956248798 -6.49218698853541e-06
v 1.65011655382909e-05 0.000100392390468334 -2.73464796365073e-08
v 1.64056218367695e-05 0.000100246056470196 -5.41807524028173e-06
v 1.65541581609347e-05 0.00010038641124834 -1.10198637797682e-06
v 1.65019974691991e-05 0.000100298228185481 -4.34827570018785e-06
v 1.65761110962722e-05 0.000100368983877931 -2.17214781747599e-06
v 1.65573256891963e-05 0.00010033938856488 -3.26019825456657e-06
v 1.37097601304293e-05 0.000100345100953163 2.64680681828981e-06
v 1.41627212146604e-05 0.000100363231734257 2.31465638005565e-06
v 1.60302092801338e-05 0.000100391015199071 4.95153902204723e-07
v 1.46140353532303e-05 0.000100373438743073 1.92552365337914e-06
v 1.55647234900708e-05 0.000100387040606028 1.00116786026968e-06
v 1.50829585229403e-05 0.000100380973369104 1.47783776734493e-06
v 1.33991879490215e-05 0.000100361416627898 1.73803831599545e-06
v 1.26015764560955e-05 0.00010098848157839 -3.04955338703085e-06
v 1.30766127666189e-05 0.000100373852588763 7.97959171319513e-07
v 1.24587745197789e-05 0.000100788256869875 -2.14936991776894e-06
v 1.27675553235577e-05 0.000100403208351834 -1.88284393353619e-07
v 1.25302303341958e-05 0.000100549589838051 -1.20312824220243e-06
v 1.57561223233321e-05 0.000100148266724138 -6.98443476600917e-06
v 1.52405606895055e-05 0.000100111438987605 -7.45281472466343e-06
v 1.47046736694842e-05 0.000100061342554702 -7.87601035404737e-06
v 1.42098355281446e-05 0.000100039668926807 -8.282666268739e-06
v 1.32649163283832e-05 9.99770224625519e-05 -8.87935490056335e-06
v 1.3736783261856e-05 0.000100006927141023 -8.62061778103038e-06
v 1.24315792542483e-05 0.000100783308426854 -3.92872791001846e-06
v 1.30260519658197e-05 0.000100055776935914 -7.89045766195637e-06
v 1.24139516509158e-05 0.000100526038270097 -4.85975565161339e-06
v 1.27741982618118e-05 0.000100136723267226 -6.87556278487293e-06
v 1.25534613663627e-05 0.000100283168754243 -5.85015526059957e-06
v 1.59761134788667e-05 0.000100216327988925 -5.94386174359245e-06
v 1.61695535820925e-05 0.000100391015844226 -5.50557309787588e-07
v 1.60983087806508e-05 0.000100274083235107 -4.87348601105138e-06
v 1.62128738180381e-05 0.000100379378399893 -1.62183673583215e-06
v 1.61690249820576e-05 0.000100320760505664 -3.79054056287983e-06
v 1.6206931910365e-05 0.000100355924931377 -2.70455791692864e-06
v 1.38574663999133e-05 0.00010037486811489 1.59202579593811e-06
v 1.4313710111828e-05 0.000100384018874038 1.25516212855911e-06
v 1.57221696095465e-05 0.000100392278004045 -4.91032357209066e-08
v 1.47750971345729e-05 0.00010038847161079 8.50438690427975e-07
v 1.52490391026014e-05 0.000100391200624843 4.14019006756751e-07
v 1.35427330936094e-05 0.000100379450518958 7.34345290297181e-07
v 1.24168771628958e-05 0.000100593545964072 -3.0317534176075e-06
v 1.32238898754331e-05 0.000100372700580663 -1.80208198384064e-07
v 1.25876594110939e-05 0.00010040000138824 -2.0945164783489e-06
v 1.28934476192138e-05 0.000100362215620298 -1.12514950225359e-06
v 1.54860719715106e-05 0.00010018701093254 -6.41077793993911e-06
v 1.49698801579266e-05 0.000100155823683938 -6.82857801379826e-06
v 1.44519966240159e-05 0.000100122491329679 -7.21027384292859e-06
v 1.39675649972754e-05 0.000100102013311737 -7.57077382259928e-06
v 1.34891052416613e-05 0.000100075917195018 -7.84657816186827e-06
v 1.25124108316245e-05 0.00010038536905864 -3.96190864546609e-06
v 1.32352470306547e-05 0.000100137291203235 -6.92332884047492e-06
v 1.27264416690714e-05 0.000100254018570429 -4.94385666007946e-06
v 1.29825479850492e-05 0.000100192920938869 -5.94085015070093e-06
v 1.5693781532869e-05 0.000100248371611896 -5.38122375603761e-06
v 1.58498011090334e-05 0.000100386806768086 -1.08603038663953e-06
v 1.57831486648302e-05 0.000100300255760106 -4.30674266054639e-06
v 1.58599272037717e-05 0.000100369405255803 -2.16099674853802e-06
v 1.5839008292143e-05 0.000100340567850203 -3.2340078330476e-06
v 1.39971897990878e-05 0.000100389418504877 5.58427381391153e-07
v 1.4461880253923e-05 0.000100392258060478 2.04236441212791e-07
v 1.53960956568721e-05 0.000100390583575142 -6.20729334722699e-07
v 1.49303468722077e-05 0.000100392261640754 -1.89385547154399e-07
v 1.36806039010107e-05 0.000100387869935259 -2.97540682590804e-07
v 1.27228588368043e-05 0.000100329197332341 -3.03793296609109e-06
v 1.33560813199975e-05 0.000100374540352306 -1.18536984442426e-06
v 1.30356266753454e-05 0.000100346627093638 -2.10065264259589e-06
v 1.52021111091494e-05 0.000100224137031052 -5.8067484505542e-06
v 1.46974365263841e-05 0.000100198846145365 -6.18942291105273e-06
v 1.41931280241133e-05 0.000100172833491149 -6.53079923842538e-06
v 1.37026656299399e-05 0.000100155104441878 -6.83051115905434e-06
v 1.29480771356677e-05 0.000100287918717358 -4.00430746826712e-06
v 1.34461069725088e-05 0.0001002045745584 -5.92108358983941e-06
v 1.31901455648147e-05 0.000100249754686079 -4.97325413454114e-06
v 1.54173345046037e-05 0.000100277540528113 -4.81404143845628e-06
v 1.55343563647275e-05 0.000100379787288024 -1.62549832408857e-06
v 1.54955393521995e-05 0.000100322868814013 -3.75336929352254e-06
v 1.55343471642011e-05 0.00010035703430563 -2.68793436080519e-06
v 1.41325304852364e-05 0.000100391516870698 -4.41038543991142e-07
v 1.46067993364985e-05 0.000100389700137028 -7.8558804796141e-07
v 1.50826496107543e-05 0.000100385863701455 -1.18014060878357e-06
v 1.38064346166356e-05 0.000100382999862243 -1.27709655296515e-06
v 1.31670108965386e-05 0.000100327406787479 -3.06739195973572e-06
v 1.34791937006126e-05 0.000100361587479805 -2.15818827470481e-06
v 1.49294073369492e-05 0.000100256839902645 -5.21640659491397e-06
v 1.44182122427233e-05 0.000100234304576637 -5.55934238268387e-06
v 1.39114639452299e-05 0.000100217758337537 -5.84798916150592e-06
v 1.33933629067728e-05 0.000100299004832868 -4.02848466188002e-06
v 1.36473887044605e-05 0.000100262126537026 -4.96539521877667e-06
v 1.51420493578045e-05 0.000100303042799368 -4.2522630090575e-06
v 1.52203470430849e-05 0.000100369856044585 -2.1599004788558e-06
v 1.52010659566955e-05 0.00010034197750605 -3.2068297923375e-06
v 1.42656987083601e-05 0.000100382945279979 -1.40380636965346e-06
v 1.47534228329809e-05 0.000100377754977729 -1.74796600617669e-06
v 1.39352965358715e-05 0.000100366396553101 -2.23461459990332e-06
v 1.36142704995502e-05 0.000100336242858489 -3.11150755469627e-06
v 1.4640324091195e-05 0.000100285332107539 -4.61758565017145e-06
v 1.41198945264058e-05 0.000100263380681745 -4.90646840449053e-06
v 1.38560248445411e-05 0.000100302844725027 -4.03685634220218e-06
v 1.48592782574683e-05 0.000100324558391588 -3.70120295796594e-06
v 1.48987324603134e-05 0.000100357077186359 -2.68313156553421e-06
v 1.44019652013882e-05 0.000100365752740507 -2.32117346502832e-06
v 1.40712172751811e-05 0.000100340948139144 -3.14924578483014e-06
v 1.43307284343967e-05 0.000100310109828496 -4.01169010515083e-06
v 1.4545340739102e-05 0.000100340685293608 -3.17654739252765e-06
v 2.3427214116797e-05 9.91575288700046e-05 -2.52586745925996e-05
v 2.33933356539124e-05 9.93400903424039e-05 -2.47834386936659e-05
v 2.42975030618043e-05 9.90057606099518e-05 -2.52583291058319e-05
v 2.38760235245677e-05 9.88918818540917e-05 -2.57015083718544e-05
v 2.25662674561521e-05 9.94412914698935e-05 -2.49081359262123e-05
v 2.28358824716293e-05 9.9161446669335e-05 -2.54646080500011e-05
v 2.42164838492277e-05 9.91885348112358e-05 -2.47765332551051e-05
v 2.3213258011147e-05 9.95193579650482e-05 -2.43112441235274e-05
v 2.24302767391969e-05 9.96406376519603e-05 -2.44180365574823e-05
v 2.52088120696406e-05 9.88470682707679e-05 -2.52564111166567e-05
v 2.48978605161289e-05 9.87094893550266e-05 -2.57414150972922e-05
v 2.43623493020814e-05 9.86257506227645e-05 -2.6114142125263e-05
v 2.32616999224469e-05 9.88882342518697e-05 -2.59052951255964e-05
v 2.16467936579676e-05 9.97441502145617e-05 -2.45411726728767e-05
v 2.19200600294803e-05 9.94709599954342e-05 -2.50929351599096e-05
v 2.22049932341653e-05 9.91709174548173e-05 -2.56379109070315e-05
v 2.50400574914374e-05 9.90363923494189e-05 -2.47739744842396e-05
v 2.39791176922787e-05 9.93701495339243e-05 -2.430167614381e-05
v 2.29520694927774e-05 9.96886172003034e-05 -2.38351944770277e-05
v 2.22148551282784e-05 9.98219196529174e-05 -2.39297636107686e-05
v 2.14636621040115e-05 9.99468999586515e-05 -2.40430638749295e-05
v 2.61254350156482e-05 9.86926918760645e-05 -2.52434607589538e-05
v 2.59612658314087e-05 9.85292293943727e-05 -2.57593924752786e-05
v 2.54775933555687e-05 9.84293864014382e-05 -2.61732267610498e-05
v 2.48599086172948e-05 9.83603647711599e-05 -2.6514707667435e-05
v 2.37087219977009e-05 9.86118618031416e-05 -2.6332957106021e-05
v 2.26034053681992e-05 9.88852881472678e-05 -2.6089952860362e-05
v 2.07121799210949e-05 0.000100059565342794 -2.41578698822196e-05
v 2.099537222866e-05 9.97910214488182e-05 -2.47080744439913e-05
v 2.12670028782781e-05 9.94913529619785e-05 -2.52613702627623e-05
v 2.15467404550797e-05 9.91752008979659e-05 -2.57992913202143e-05
v 2.58456390444701e-05 9.88900956438273e-05 -2.47729403413151e-05
v 2.47334964749608e-05 9.92235643957175e-05 -2.43043765728405e-05
v 2.36678437035125e-05 9.9542539356043e-05 -2.38296503989251e-05
v 2.26439027905582e-05 9.98458946356475e-05 -2.33478126083269e-05
v 2.19493477414665e-05 9.99820066874988e-05 -2.34427884721768e-05
v 2.1236992270467e-05 0.000100121490524682 -2.35462612244135e-05
v 2.05122689080231e-05 0.000100257520253244 -2.36535921260738e-05
v 2.70201190260485e-05 9.85455681467375e-05 -2.52243840456859e-05
v 2.7057173726855e-05 9.83548786397218e-05 -2.57524529888378e-05
v 2.6649610318682e-05 9.82397678822017e-05 -2.61962185627955e-05
v 2.60472655151337e-05 9.81632277847015e-05 -2.65686254774903e-05
v 2.53483157031797e-05 9.80971947139969e-05 -2.69133042653295e-05
v 2.41521748163725e-05 9.83399489531184e-05 -2.67509301669932e-05
v 2.30115745238262e-05 9.86014924969582e-05 -2.65300028093517e-05
v 2.19182311268172e-05 9.88799809332763e-05 -2.62589922600666e-05
v 1.9778688340187e-05 0.000100386203621705 -2.37561015066554e-05
v 2.00729077648412e-05 0.000100120330502119 -2.43124411198874e-05
v 2.03457970290502e-05 9.98223537534721e-05 -2.4866294554314e-05
v 2.06073764489249e-05 9.95017774887492e-05 -2.54141959185427e-05
v 2.08640822824082e-05 9.91708763324002e-05 -2.59518163321196e-05
v 2.66470827456667e-05 9.87514676603396e-05 -2.47552585571906e-05
v 2.54823363376461e-05 9.90869170370572e-05 -2.42906410765903e-05
v 2.43746717423218e-05 9.94075226669963e-05 -2.38121184850077e-05
v 2.33188632244243e-05 9.97098938624248e-05 -2.3325650579868e-05
v 2.23094186574741e-05 9.99908442637383e-05 -2.28494546284756e-05
v 2.16458920773277e-05 0.00010012683181515 -2.2925338145197e-05
v 2.09634400305697e-05 0.000100273613203194 -2.30288257861599e-05
v 2.02622526935226e-05 0.000100427578425544 -2.31345958001971e-05
v 1.95526705834333e-05 0.000100581538127127 -2.3232565340408e-05
v 2.78738611118564e-05 9.84033745156586e-05 -2.52092547140671e-05
v 2.81743557245708e-05 9.81908691149046e-05 -2.57094820193132e-05
v 2.79310498349214e-05 9.80436862723372e-05 -2.6197542577852e-05
v 2.73354276995101e-05 9.79657379746073e-05 -2.65881833936872e-05
v 2.66088090017397e-05 9.78987266117656e-05 -2.69610427384682e-05
v 2.57939946513117e-05 9.7838544996114e-05 -2.73186673437005e-05
v 2.4570298593683e-05 9.80599125754944e-05 -2.71953985979077e-05
v 2.33979263976389e-05 9.83109322433495e-05 -2.69911296028683e-05
v 2.2270912153282e-05 9.85797277582742e-05 -2.67328805593159e-05
v 2.11894383464287e-05 9.88606228115874e-05 -2.64341544663052e-05
v 1.88541913643817e-05 0.000100722980782007 -2.33349851944649e-05
v 1.91310394625114e-05 0.0001004692307689 -2.38940090693972e-05
v 1.94096669998022e-05 0.000100169671284344 -2.44549123520665e-05
v 1.96680921489384e-05 9.98401947034117e-05 -2.50146449395548e-05
v 1.99112054213348e-05 9.94967258977274e-05 -2.55644347790915e-05
v 2.01635893872929e-05 9.91555391977763e-05 -2.60947381002179e-05
v 2.73912413403448e-05 9.86204483098173e-05 -2.47412610215304e-05
v 2.62023827393323e-05 9.89588039909599e-05 -2.42747654640312e-05
v 2.50652937322154e-05 9.92819471121866e-05 -2.3795839681346e-05
v 2.39808816609853e-05 9.95853629154212e-05 -2.33103927668636e-05
v 2.29531109699942e-05 9.98649679050226e-05 -2.28310631315744e-05
v 2.19614807256154e-05 0.000100127167608194 -2.23401573524625e-05
v 2.13254533155624e-05 0.000100251224367269 -2.24224429442357e-05
v 2.06726626709754e-05 0.000100396889699792 -2.25017215707373e-05
v 1.99963003558145e-05 0.000100559948806687 -2.26035031685472e-05
v 1.93088996970715e-05 0.00010073268998431 -2.27022138082771e-05
v 1.86319284895805e-05 0.000100903215563229 -2.28000716002315e-05
v 2.86835646428063e-05 9.82629380806496e-05 -2.5191950572543e-05
v 2.91860801699921e-05 9.80399438715562e-05 -2.56673971358243e-05
v 2.93139741460661e-05 9.78494752603265e-05 -2.61597939806972e-05
v 2.87608219199333e-05 9.77688422389418e-05 -2.65625111481134e-05
v 2.79827059547734e-05 9.77120534234043e-05 -2.69443472555129e-05
v 2.70947235450773e-05 9.76545309043099e-05 -2.73355802173911e-05
v 2.61262920033977e-05 9.75823135902833e-05 -2.77578063895226e-05
v 2.49091543857341e-05 9.77926632333871e-05 -2.76430982395628e-05
v 2.37416721741631e-05 9.80237951393203e-05 -2.74638761825477e-05
v 2.26017761996144e-05 9.82813400134414e-05 -2.72163192268745e-05
v 2.15031501237298e-05 9.85543161934839e-05 -2.69200459038162e-05
v 2.04613626827855e-05 9.88372608909098e-05 -2.65865475853186e-05
v 1.79457027122479e-05 0.000101070801827926 -2.28937415591605e-05
v 1.82215653484519e-05 0.000100823859429446 -2.34683318587047e-05
v 1.84814341714652e-05 0.000100530506057345 -2.40305097310453e-05
v 1.87402854971206e-05 0.00010019413701188 -2.45960227815248e-05
v 1.89833472916531e-05 9.98362959324962e-05 -2.51548965561128e-05
v 1.92257677533538e-05 9.94804107989324e-05 -2.56917181196579e-05
v 1.94484023094103e-05 9.9127612693268e-05 -2.62278982819089e-05
v 2.80814177278604e-05 9.84907550722087e-05 -2.47103029142243e-05
v 2.68616167808162e-05 9.88405951099252e-05 -2.42476505717278e-05
v 2.5723268542652e-05 9.91652142543201e-05 -2.37766181515603e-05
v 2.46215099407108e-05 9.94729648047022e-05 -2.32919466264106e-05
v 2.35829192013863e-05 9.97543914474202e-05 -2.28108346043942e-05
v 2.25769212397071e-05 0.000100017311415759 -2.23194077485558e-05
v 2.16085193355723e-05 0.000100260713625631 -2.1816323645499e-05
v 2.09972359925319e-05 0.000100366216047198 -2.19017791052407e-05
v 2.03655107429617e-05 0.000100499204753182 -2.19873126830302e-05
v 1.97243637719305e-05 0.000100656453350986 -2.20694046554989e-05
v 1.90548611216057e-05 0.000100838609038159 -2.21663281962276e-05
v 1.83959629368612e-05 0.000101030364651597 -2.22523684110436e-05
v 1.77261379413798e-05 0.000101232231861001 -2.23398588592226e-05
v 2.94081792874481e-05 9.81169592836089e-05 -2.51541497524606e-05
v 3.01199515333701e-05 9.78843894041549e-05 -2.56413289792576e-05
v 3.06796039575609e-05 9.76674040532847e-05 -2.60856737732406e-05
v 3.03847908374485e-05 9.7562582894934e-05 -2.64990150547338e-05
v 2.95354043449474e-05 9.75273230657634e-05 -2.68677740684912e-05
v 2.85237952376016e-05 9.7485120168095e-05 -2.72764653339117e-05
v 2.73860486561125e-05 9.74119483631963e-05 -2.77685796286674e-05
v 2.61811607051974e-05 9.73308872419876e-05 -2.82710383953219e-05
v 2.50857307364715e-05 9.75247980187753e-05 -2.81445281192007e-05
v 1.70545094645524e-05 0.000101433281210837 -2.24281531837452e-05
v 2.39725010518415e-05 9.77471089083005e-05 -2.79551718585019e-05
v 2.28762531059635e-05 9.79890452674978e-05 -2.77134081819665e-05
v 2.17807558579481e-05 9.82534686830275e-05 -2.74171767527118e-05
v 2.07353304499155e-05 9.85242473375997e-05 -2.7088866283852e-05
v 1.97123895826006e-05 9.88037388451579e-05 -2.67304188140386e-05
v 1.73205733220461e-05 0.000101197825950337 -2.30240161632753e-05
v 1.75804473521689e-05 0.000100900583214199 -2.36049934286773e-05
v 1.78313097536502e-05 0.000100563130972096 -2.41650357822509e-05
v 1.807438813706e-05 0.000100188945843865 -2.47316915609474e-05
v 1.8307300349079e-05 9.98164367775039e-05 -2.52721600718348e-05
v 1.85238922974588e-05 9.9443857369309e-05 -2.58144972716055e-05
v 1.87180223972742e-05 9.90848244653846e-05 -2.63540024718673e-05
v 2.86731786754853e-05 9.8337638498681e-05 -2.46452023799337e-05
v 2.74623010597602e-05 9.87145123368641e-05 -2.41951862728154e-05
v 2.63205438879062e-05 9.90549306739438e-05 -2.37316268750132e-05
v 2.52312110272281e-05 9.93680202597342e-05 -2.32584231267823e-05
v 2.4185110090211e-05 9.96561344081766e-05 -2.27824564317059e-05
v 2.31760549334819e-05 9.99224738067674e-05 -2.22980021434987e-05
v 2.21979700701872e-05 0.000100168663694914 -2.18010130565592e-05
v 2.12535887754292e-05 0.000100397581537334 -2.12747534933956e-05
v 2.06710749108497e-05 0.000100478833868058 -2.13704192233182e-05
v 2.00626607666635e-05 0.000100590208142673 -2.14593133975134e-05
v 1.94378021698802e-05 0.000100732773439409 -2.15439706367675e-05
v 1.8800305781571e-05 0.000100905408029661 -2.16266135082867e-05
v 1.81544358207878e-05 0.000101104003388555 -2.17039748556364e-05
v 1.75037793999552e-05 0.000101325569207368 -2.17779347339652e-05
v 1.68474242388055e-05 0.00010156586182774 -2.18521590058141e-05
v 2.9964994285017e-05 9.79195590710781e-05 -2.50630075905062e-05
v 3.0890014140888e-05 9.77206978088921e-05 -2.55907083602565e-05
v 3.18616492900918e-05 9.74835434719493e-05 -2.60308761988854e-05
v 3.23246969134926e-05 9.73309077405335e-05 -2.6392715904524e-05
v 3.14045903920714e-05 9.73321533147558e-05 -2.67221765769679e-05
v 3.01285647381297e-05 9.73229363265447e-05 -2.71452153167004e-05
v 2.86714298515359e-05 9.72676037095936e-05 -2.77073248023874e-05
v 2.72394347995129e-05 9.71935963938248e-05 -2.82819807907191e-05
v 2.59483246676607e-05 9.70904833089554e-05 -2.8847525378438e-05
v 2.50212026000613e-05 9.72670878411401e-05 -2.86972954695012e-05
v 2.40375994613743e-05 9.7474119043655e-05 -2.84918629271934e-05
v 1.61831137970972e-05 0.000101816796293066 -2.19313947004653e-05
v 1.64425107934839e-05 0.000101593598625585 -2.25647180633767e-05
v 2.30196284323096e-05 9.77064979245772e-05 -2.82353119187165e-05
v 2.19880227456442e-05 9.79580713084525e-05 -2.79351931194155e-05
v 2.09613202295305e-05 9.82210702377216e-05 -2.76012715357419e-05
v 1.99496815158748e-05 9.84907723702572e-05 -2.7241154459941e-05
v 1.89544687479122e-05 9.87624215304689e-05 -2.6861430640717e-05
v 1.66939896517697e-05 0.000101294511429642 -2.31679687257376e-05
v 1.69422144387906e-05 0.000100942013210829 -2.37426651147327e-05
v 1.71841695350602e-05 0.000100557856736345 -2.42992641042258e-05
v 1.74133734360281e-05 0.000100160863277967 -2.48462402688793e-05
v 1.76261230729668e-05 9.97672678748813e-05 -2.53887583679252e-05
v 1.78151686968762e-05 9.93864274904626e-05 -2.5932386262302e-05
v 1.79692903698579e-05 9.90260073474079e-05 -2.64767002234265e-05
v 2.90529887770656e-05 9.80338054088196e-05 -2.44097547628783e-05
v 2.79915631115837e-05 9.85130390763224e-05 -2.4005070203136e-05
v 2.68932856722967e-05 9.89143475570208e-05 -2.35562926134794e-05
v 2.58281669709696e-05 9.92597857813021e-05 -2.30962642188741e-05
v 2.47664935864108e-05 9.95760536578739e-05 -2.26147855539665e-05
v 2.37635006923177e-05 9.98535247076243e-05 -2.21421348368673e-05
v 2.27791832917264e-05 0.000100108490927869 -2.16548852095375e-05
v 2.18200046331048e-05 0.000100340301647462 -2.11546144365337e-05
v 2.09029877988074e-05 0.0001005345877226 -2.07240160684627e-05
v 2.03284199071089e-05 0.00010060996056235 -2.07286160456126e-05
v 1.97260182662067e-05 0.000100694227981847 -2.08347332546605e-05
v 1.9105532478821e-05 0.000100811562115527 -2.09305430182979e-05
v 1.84810579186929e-05 0.000100963387539346 -2.10152348087361e-05
v 1.78236398249456e-05 0.000101159423939112 -2.11041068675617e-05
v 1.71885946854546e-05 0.000101381748320345 -2.116433667182e-05
v 1.65479465094153e-05 0.00010164309685684 -2.12217194294758e-05
v 1.59115886708896e-05 0.00010193565011341 -2.12753077262993e-05
v 2.98981038699893e-05 9.76236889107797e-05 -2.48323305574917e-05
v 3.12322337368413e-05 9.74493223298938e-05 -2.54383752396347e-05
v 3.27997127978623e-05 9.72526104146371e-05 -2.59496655373098e-05
v 3.44670559379437e-05 9.70407481125168e-05 -2.63001563253122e-05
v 3.41609528430421e-05 9.7037109322527e-05 -2.65169401432119e-05
v 3.19822836613995e-05 9.71298921375834e-05 -2.69861833659359e-05
v 2.99731567222474e-05 9.71215764744639e-05 -2.76250579854749e-05
v 2.82836820854546e-05 9.70598290663184e-05 -2.8280039455972e-05
v 2.68362247961781e-05 9.69502886364849e-05 -2.89299502847577e-05
v 2.55928067085534e-05 9.68426534089997e-05 -2.94768721155793e-05
v 2.47712248339428e-05 9.69700235267338e-05 -2.93855671629424e-05
v 1.53516047950808e-05 0.000102210299449784 -2.14076823842466e-05
v 2.38926636859554e-05 9.71682505616157e-05 -2.91542247231213e-05
v 2.29670174819933e-05 9.73918319757452e-05 -2.88749634033353e-05
v 1.55070885531262e-05 0.000102056641788485 -2.20408840949897e-05
v 1.57401234167444e-05 0.000101758755084126 -2.26844764877795e-05
v 2.20148729204462e-05 9.76330909667457e-05 -2.85587511467193e-05
v 2.10119128166263e-05 9.78960119186799e-05 -2.8199168921727e-05
v 2.00341882802189e-05 9.81561920934735e-05 -2.78297200245518e-05
v 1.90523838761435e-05 9.84214384286703e-05 -2.74377687087663e-05
v 1.8081214531014e-05 9.86825246092444e-05 -2.70337238340506e-05
v 1.59745335599094e-05 0.00010138197601949 -2.3285240994846e-05
v 1.62129803087174e-05 0.000100968909153243 -2.38461861865647e-05
v 1.64421930703658e-05 0.000100520715102404 -2.44168432412319e-05
v 1.66532538146392e-05 0.000100094553554819 -2.49599804984976e-05
v 1.68423878264092e-05 9.96798045815892e-05 -2.55141348991061e-05
v 1.6998745088773e-05 9.92883752676642e-05 -2.60736655091849e-05
v 1.72116280689374e-05 9.89539019488459e-05 -2.65922002758674e-05
v 2.87531072311915e-05 9.776644422481e-05 -2.41719379305753e-05
v 2.81098731407878e-05 9.81264457063582e-05 -2.37035329575184e-05
v 2.7283610361036e-05 9.86314969320269e-05 -2.32832148425414e-05
v 2.63263434382835e-05 9.90683829875449e-05 -2.28597191189697e-05
v 2.5314541038312e-05 9.94399947519704e-05 -2.24046749080276e-05
v 2.43054192151524e-05 9.97597501420567e-05 -2.19381338549645e-05
v 2.33371905465975e-05 0.000100034692460807 -2.14708853113879e-05
v 2.23769981069094e-05 0.000100281093073585 -2.0997741778551e-05
v 2.14700638925963e-05 0.000100484634542322 -2.059398828291e-05
v 2.05611397436014e-05 0.000100669792414908 -2.01755709245402e-05
v 1.99889879793158e-05 0.000100730301762099 -2.01958024376793e-05
v 1.94070259225868e-05 0.000100803860832622 -2.01931361783436e-05
v 1.87913423914901e-05 0.000100891367806445 -2.02950848600186e-05
v 1.81711185611085e-05 0.000101012170740551 -2.03903418281765e-05
v 1.75204606933801e-05 0.00010117859004556 -2.04732050020749e-05
v 1.6870631912473e-05 0.000101389082109455 -2.0550160381273e-05
v 1.62423638866754e-05 0.000101636678831759 -2.05874413939627e-05
v 1.56265013347018e-05 0.000101936378405198 -2.06172467844985e-05
v 1.50992028634094e-05 0.000102246313533383 -2.07138249611701e-05
v 2.93435456974188e-05 9.74682323551481e-05 -2.46692110860767e-05
v 3.06306428388122e-05 9.73027164096021e-05 -2.52783360921628e-05
v 3.22330679879479e-05 9.71140281488062e-05 -2.58123006592218e-05
v 3.48383271248422e-05 9.6899590569419e-05 -2.6236306810242e-05
v 3.95242540822589e-05 9.65444703379176e-05 -2.60607991216124e-05
v 3.38786758809884e-05 9.6939380551961e-05 -2.67101213831264e-05
v 3.12004044117126e-05 9.69965332106808e-05 -2.74498563831757e-05
v 2.92700881153656e-05 9.69566694799098e-05 -2.81967714371104e-05
v 2.76850038261475e-05 9.68475311316644e-05 -2.89319371922399e-05
v 2.63665420295901e-05 9.67226390296217e-05 -2.95672577197871e-05
v 2.51919716134151e-05 9.6578592858622e-05 -3.01590885540297e-05
v 2.44525294279289e-05 9.67018701528167e-05 -3.00326733172116e-05
v 2.36640546773519e-05 9.68521050025612e-05 -2.98621059863532e-05
v 1.45185923726873e-05 0.000102483115112901 -2.08542267900634e-05
v 1.46844457764013e-05 0.000102453787841076 -2.15417564530539e-05
v 2.28132905431181e-05 9.70718303916449e-05 -2.95556300340158e-05
v 2.19308962983325e-05 9.73104910234669e-05 -2.92109495670114e-05
v 1.4817644490635e-05 0.000102250582001988 -2.2201933544081e-05
v 1.50207587457924e-05 0.000101855655548558 -2.28362808619863e-05
v 2.09920801475968e-05 9.7566530773856e-05 -2.88336464729476e-05
v 2.0034339263908e-05 9.78311188160228e-05 -2.84317633053766e-05
v 1.90895467937651e-05 9.80877142766924e-05 -2.80313899751658e-05
v 1.81446680337379e-05 9.83466677380755e-05 -2.76105311981313e-05
v 1.73016421751985e-05 9.86099607431628e-05 -2.71627831160114e-05
v 1.5250325863323e-05 0.000101400038494378 -2.34078036476929e-05
v 1.54754550027535e-05 0.000100906639411873 -2.39682997901989e-05
v 1.56980115084965e-05 0.000100422399747384 -2.45244514214144e-05
v 1.58868410646552e-05 9.99760676974587e-05 -2.50727617781277e-05
v 1.60535653229162e-05 9.95562784497078e-05 -2.56371770968241e-05
v 1.62758460067878e-05 9.92067623397788e-05 -2.61599761460715e-05
v 1.64584921669162e-05 9.88734643075395e-05 -2.66979075473279e-05
v 2.8216622364848e-05 9.75956414469933e-05 -2.40438099094023e-05
v 2.77262637956344e-05 9.78697012496404e-05 -2.35016540180119e-05
v 2.71931919832298e-05 9.82040762131986e-05 -2.29963362003439e-05
v 2.65407111636583e-05 9.87008409351398e-05 -2.25350661055923e-05
v 2.57115504172586e-05 9.91706388850589e-05 -2.20976518234486e-05
v 2.47874052828039e-05 9.95701856973521e-05 -2.16652133600706e-05
v 2.38359610297333e-05 9.99035703413594e-05 -2.12320497798018e-05
v 2.29000312784777e-05 0.000100182666859576 -2.07862958450761e-05
v 2.20155060349887e-05 0.000100413559604436 -2.04087399932388e-05
v 2.11203203643146e-05 0.000100618448054204 -2.0022324949684e-05
v 2.0224314960385e-05 0.000100798190787476 -1.96244091277089e-05
v 1.96570042464621e-05 0.000100854047151511 -1.96528426423457e-05
v 1.90763623852943e-05 0.000100910592559118 -1.96627669167972e-05
v 1.84935058579465e-05 0.00010098139978805 -1.96560761367623e-05
v 1.78733881104822e-05 0.000101070149321774 -1.97555210450618e-05
v 1.72243734176201e-05 0.000101198408769639 -1.98298465519078e-05
v 1.65731005021558e-05 0.000101369679799765 -1.99045423908225e-05
v 1.59365254270612e-05 0.000101587494891673 -1.99667376598439e-05
v 1.53203311077834e-05 0.000101846909698287 -1.99793843778061e-05
v 1.47992966148291e-05 0.000102129419312053 -2.00447080050479e-05
v 1.42408627628087e-05 0.000102358822639527 -2.0151859352238e-05
v 2.86668832446137e-05 9.73832192221949e-05 -2.45782179677144e-05
v 2.983712310506e-05 9.72285512473648e-05 -2.51829808562072e-05
v 3.12145097688097e-05 9.70650342004827e-05 -2.57344369834796e-05
v 3.28022605831335e-05 9.6912593684046e-05 -2.61656687055587e-05
v 3.45319606690616e-05 9.68119651074847e-05 -2.64028926956201e-05
v 3.42363080310957e-05 9.68071973187494e-05 -2.66255042265278e-05
v 3.2097717903291e-05 9.68145130419305e-05 -2.72738979871346e-05
v 3.00797991173342e-05 9.68335316757168e-05 -2.80751137329219e-05
v 2.84434744836431e-05 9.67517001513133e-05 -2.88783617172787e-05
v 2.7075888044785e-05 9.6626569200062e-05 -2.96047429160637e-05
v 2.58688002363351e-05 9.64624444746673e-05 -3.02920427894076e-05
v 2.47959110409797e-05 9.62794513676361e-05 -3.09181606517172e-05
v 2.41233611144856e-05 9.64040183788704e-05 -3.07500922684386e-05
v 2.33904064404834e-05 9.65615162656595e-05 -3.05298095395023e-05
v 2.26158157902235e-05 9.67416475083781e-05 -3.0271751590018e-05
v 1.36539475875583e-05 0.000102468497192708 -2.03014983330523e-05
v 1.38194069640213e-05 0.000102576668126798 -2.09871404702501e-05
v 1.39570689310851e-05 0.000102529668866891 -2.17006091497304e-05
v 2.17801738994125e-05 9.69842726230856e-05 -2.9891968032169e-05
v 2.08874567686507e-05 9.72367606044056e-05 -2.94943034001635e-05
v 1.40831123011748e-05 0.00010229125487211 -2.23717457486723e-05
v 1.42980778666281e-05 0.00010184652764079 -2.30002229382482e-05
v 1.99737222617537e-05 9.74997242415069e-05 -2.90703943010345e-05
v 1.90576811724435e-05 9.77655745906473e-05 -2.86308094122775e-05
v 1.81453176078843e-05 9.80189782293681e-05 -2.8200540306857e-05
v 1.73319878612086e-05 9.82738393314641e-05 -2.77508706442962e-05
v 1.65158654730863e-05 9.85314013918738e-05 -2.72812817343805e-05
v 1.45092674159349e-05 0.000101298002515214 -2.35344861499868e-05
v 1.47368020652164e-05 0.000100760069235149 -2.40682256442163e-05
v 1.49560591864639e-05 0.000100263942421026 -2.4618543727646e-05
v 1.51268381020577e-05 9.98168884882447e-05 -2.51792117058455e-05
v 1.53506247833078e-05 9.94548451567542e-05 -2.57031827285564e-05
v 1.55463278559012e-05 9.91112488038067e-05 -2.62459790409988e-05
v 1.57060879706107e-05 9.87853109627374e-05 -2.67970976505721e-05
v 2.75901638995803e-05 9.75150144039149e-05 -2.3979566510262e-05
v 2.7196290505975e-05 9.77072142306382e-05 -2.34165923582014e-05
v 2.67729746373343e-05 9.79510517918239e-05 -2.28498338709179e-05
v 2.63109022548063e-05 9.8259019622831e-05 -2.23088896320439e-05
v 2.5750602591563e-05 9.87356647646258e-05 -2.17754088792684e-05
v 2.50481043511315e-05 9.92153627153117e-05 -2.132126205265e-05
v 2.42286159553837e-05 9.96368651137638e-05 -2.09066149469106e-05
v 2.33441037137462e-05 9.99914551414899e-05 -2.05048144560157e-05
v 2.25033960420985e-05 0.000100273721028217 -2.01604570085551e-05
v 2.16441818780744e-05 0.000100518319598139 -1.98086451835208e-05
v 2.07721373898585e-05 0.000100729041821396 -1.94479520687404e-05
v 1.9891495257628e-05 0.000100909997069057 -1.90676782281476e-05
v 1.93311118253573e-05 0.000100972678825663 -1.91099227005978e-05
v 1.87568517762963e-05 0.000101021475880523 -1.91279900206259e-05
v 1.8173861198627e-05 0.00010107524737127 -1.91275472069124e-05
v 1.75853647833957e-05 0.000101144305925742 -1.91147305319223e-05
v 1.69353801215177e-05 0.000101237404071521 -1.91904653983133e-05
v 1.62866533350567e-05 0.000101364538957413 -1.92581278982798e-05
v 1.56446265827056e-05 0.000101532467026298 -1.93132005712335e-05
v 1.50160913490008e-05 0.000101743197124403 -1.9351261373899e-05
v 1.44865358961416e-05 0.000101966362851966 -1.94132674178799e-05
v 1.39468317524359e-05 0.000102175618722967 -1.94879320872636e-05
v 1.33864693633912e-05 0.000102313048593999 -1.95933182870226e-05
v 2.79308756053008e-05 9.73547868113581e-05 -2.45255911423731e-05
v 2.89650808767304e-05 9.72001584481312e-05 -2.51331987916198e-05
v 3.00324241389088e-05 9.7044808990896e-05 -2.57113215317338e-05
v 3.10413501000916e-05 9.69137478814467e-05 -2.61798150674991e-05
v 3.19587832079183e-05 9.68220803095055e-05 -2.64848464944181e-05
v 3.24253708724788e-05 9.67227766368124e-05 -2.68308961188069e-05
v 3.15402569607267e-05 9.66372946012293e-05 -2.73219779098592e-05
v 3.03946827672109e-05 9.65876314763467e-05 -2.79447682602667e-05
v 2.90324925199894e-05 9.65869721933995e-05 -2.87348942208891e-05
v 2.76800447685407e-05 9.65031795695557e-05 -2.95659874142435e-05
v 2.64707428843485e-05 9.63573499614983e-05 -3.0372614872252e-05
v 2.53939885058022e-05 9.61564908984561e-05 -3.11052791069954e-05
v 2.44447339471873e-05 9.59285065642529e-05 -3.17758089294585e-05
v 1.28139688148863e-05 0.000102346946744901 -1.97274129590213e-05
v 2.38255433574743e-05 9.60664670778568e-05 -3.15451254273688e-05
v 2.31357911042406e-05 9.62396779858838e-05 -3.12628989565523e-05
v 2.23892503341171e-05 9.64372329435654e-05 -3.09430369171792e-05
v 2.1601799661993e-05 9.66478767048314e-05 -3.06029726298045e-05
v 1.29839586588605e-05 0.00010243011818655 -2.04186925297344e-05
v 1.31139261488502e-05 0.000102480463694765 -2.11188408074719e-05
v 1.3225647466209e-05 0.000102395883462714 -2.1828029226207e-05
v 2.07345927710472e-05 9.69080157826295e-05 -3.01680239128101e-05
v 1.98533916830398e-05 9.7171475081587e-05 -2.97207856775355e-05
v 1.33427123748974e-05 0.000102127823681067 -2.24897325465976e-05
v 1.35482358089064e-05 0.000101650525430563 -2.31130567965349e-05
v 1.89662960903614e-05 9.74353627142878e-05 -2.92650715679725e-05
v 1.80819741672939e-05 9.76984334890891e-05 -2.87993237019211e-05
v 1.72986980814741e-05 9.79491931048555e-05 -2.83427295350371e-05
v 1.65154157480638e-05 9.8199607574533e-05 -2.78740485077744e-05
v 1.5734832393411e-05 9.84483782028895e-05 -2.73901832086463e-05
v 1.37865293966654e-05 0.000101075664688946 -2.36098292568328e-05
v 1.40132580817828e-05 0.000100540600662141 -2.41330338142323e-05
v 1.42164273734549e-05 0.000100060159925971 -2.47004079094881e-05
v 1.4444592874541e-05 9.9687078188007e-05 -2.52283188506146e-05
v 1.46474446860503e-05 9.93391849156473e-05 -2.57726819760509e-05
v 1.48201436295788e-05 9.90089817919081e-05 -2.63284962448711e-05
v 1.49533862352107e-05 9.86910099843133e-05 -2.68928213775339e-05
v 2.68950032543898e-05 9.74933238020517e-05 -2.39506412049673e-05
v 2.65775201146683e-05 9.76400747024788e-05 -2.33819267513746e-05
v 2.62227570275174e-05 9.78119922890981e-05 -2.27946606113246e-05
v 2.58442016559508e-05 9.80248945186725e-05 -2.2209081916047e-05
v 2.54532032053665e-05 9.82967559236707e-05 -2.16568953663002e-05
v 2.49758567228787e-05 9.87423866736819e-05 -2.10802000812569e-05
v 2.43602667205537e-05 9.92213584858377e-05 -2.0594892740365e-05
v 2.36228077539207e-05 9.96555162117669e-05 -2.01784179987598e-05
v 2.28853583059829e-05 9.99996849939645e-05 -1.98350998265484e-05
v 2.20884967080056e-05 0.000100310350921244 -1.95034328679687e-05
v 2.12585785989519e-05 0.000100578503726296 -1.91704183846338e-05
v 2.04127684063339e-05 0.000100804178514433 -1.88333504051278e-05
v 1.95592785570641e-05 0.000100992356747396 -1.85030357764573e-05
v 1.90076266281501e-05 0.000101079029848758 -1.85370727835304e-05
v 1.84347602875032e-05 0.000101132522080787 -1.85712951512554e-05
v 1.78475646026652e-05 0.000101177507563728 -1.85837219878735e-05
v 1.72582541164963e-05 0.000101228953151275 -1.85745446302999e-05
v 1.66836823278127e-05 0.000101292655917742 -1.85645721801381e-05
v 1.60311854389474e-05 0.000101384127908374 -1.86334042422346e-05
v 1.53751609817258e-05 0.000101510371795865 -1.86895063322986e-05
v 1.473237497671e-05 0.000101672658230402 -1.87201143815144e-05
v 1.41905145173504e-05 0.000101842816241371 -1.87509474131607e-05
v 1.364757190911e-05 0.00010202430133416 -1.88066452108392e-05
v 1.30935234149238e-05 0.000102170048590004 -1.88798943928536e-05
v 1.25358070686929e-05 0.000102241944257118 -1.89771583732609e-05
v 2.71553975087088e-05 9.73570590738856e-05 -2.44941267088728e-05
v 2.8001884214546e-05 9.720023058462e-05 -2.51080230055069e-05
v 2.88173715487328e-05 9.70512453419845e-05 -2.56778024438479e-05
v 2.95675987185803e-05 9.69223761419307e-05 -2.61598244547481e-05
v 3.02518433083611e-05 9.68127841504402e-05 -2.65568935363228e-05
v 3.07410505483075e-05 9.67076950285584e-05 -2.69177510994111e-05
v 3.04465732272267e-05 9.65666442181531e-05 -2.74244563655021e-05
v 2.96973904444881e-05 9.64243257344033e-05 -2.8007731774135e-05
v 2.88175687770897e-05 9.62903681369713e-05 -2.86853496405609e-05
v 2.7994730541787e-05 9.62283400457925e-05 -2.94085172317441e-05
v 2.6963321183474e-05 9.61662554214322e-05 -3.03049871955008e-05
v 2.59101275031356e-05 9.59937197289633e-05 -3.12375302550038e-05
v 2.49656613038798e-05 9.57696998306071e-05 -3.20519704154745e-05
v 2.41739050627971e-05 9.55055094766612e-05 -3.27584421304085e-05
v 2.35970066114028e-05 9.56597593497639e-05 -3.24685547454933e-05
v 1.20022183487444e-05 0.000102229557584126 -1.91207543923343e-05
v 1.21529084907851e-05 0.000102261206702569 -1.98034431422768e-05
v 2.29248048281176e-05 9.58663500836021e-05 -3.20944892746984e-05
v 2.21771986123259e-05 9.61004638833553e-05 -3.1680635962856e-05
v 2.13887048751906e-05 9.6340222635152e-05 -3.12616418219806e-05
v 2.05988498820375e-05 9.65782650564916e-05 -3.08466212770973e-05
v 1.23022565661963e-05 0.000102267810368434 -2.04997484869146e-05
v 1.24258709186051e-05 0.000102216043896227 -2.11999742758327e-05
v 1.25247394654146e-05 0.000102070295809081 -2.18841700032621e-05
v 1.97247428234486e-05 9.68532099123363e-05 -3.03608478834343e-05
v 1.88423899856205e-05 9.7123583962892e-05 -2.98765401725835e-05
v 1.26602516105364e-05 0.00010178394698198 -2.25092629981982e-05
v 1.28804872047504e-05 0.000101309421916685 -2.31129201963015e-05
v 1.79687100374973e-05 9.73852378522411e-05 -2.93986107591373e-05
v 1.71981351453685e-05 9.76235969196388e-05 -2.89532812251561e-05
v 1.64336619935365e-05 9.78697851673376e-05 -2.8482326098424e-05
v 1.56736613408187e-05 9.811509387486e-05 -2.79970139659886e-05
v 1.49247895580402e-05 9.83556490641456e-05 -2.75000943078098e-05
v 1.31223039462977e-05 0.000100762741555949 -2.3630927536671e-05
v 1.33254786342707e-05 0.000100271024030868 -2.41967922061643e-05
v 1.35342270235496e-05 9.98990207272806e-05 -2.47209709447951e-05
v 1.42020286914803e-05 9.85934775823435e-05 -2.6984592700774e-05
v 1.37406670681573e-05 9.95492600460957e-05 -2.5274995335381e-05
v 1.3921207283774e-05 9.92149871237016e-05 -2.58446216380006e-05
v 1.40705175812461e-05 9.88958136591016e-05 -2.64178434121947e-05
v 2.61941265639554e-05 9.7499510392129e-05 -2.3923791015224e-05
v 2.59240612745882e-05 9.76314851218645e-05 -2.33725580981919e-05
v 2.56201413949736e-05 9.77698186522515e-05 -2.27877075319809e-05
v 2.52923627101491e-05 9.79194438454021e-05 -2.21915689534329e-05
v 2.49607904889764e-05 9.80991768927693e-05 -2.16073885661308e-05
v 2.46048325019412e-05 9.83345805243078e-05 -2.10385779768537e-05
v 2.41776353795016e-05 9.87368935913682e-05 -2.04216485491267e-05
v 2.36310139873516e-05 9.91907702141698e-05 -1.99066531146204e-05
v 2.30396170848399e-05 9.95853212954358e-05 -1.95223719797156e-05
v 2.23731597923447e-05 9.99466328883856e-05 -1.9175104960029e-05
v 2.16293890065513e-05 0.000100283359837571 -1.88444122444268e-05
v 2.08465030018515e-05 0.000100576590196935 -1.85297427284776e-05
v 2.00511583425532e-05 0.00010082258150882 -1.82366826599202e-05
v 1.92277999337779e-05 0.00010102986620953 -1.79362765823276e-05
v 1.86853904677734e-05 0.000101153000725738 -1.79867205622138e-05
v 1.81225240594537e-05 0.000101227459311785 -1.80069534244277e-05
v 1.75355019453916e-05 0.000101276959347662 -1.8029250712656e-05
v 1.69425643378418e-05 0.000101319396329111 -1.80325525760983e-05
v 1.6365943426718e-05 0.000101366104887899 -1.80261078043526e-05
v 1.57859997337694e-05 0.000101427570902685 -1.80088897266698e-05
v 1.51218428003365e-05 0.000101517625728627 -1.80628684658714e-05
v 1.44642539022325e-05 0.000101638263766649 -1.80951887685921e-05
v 1.39088366153013e-05 0.000101769166311364 -1.81131274474057e-05
v 1.33624102779458e-05 0.000101912026274793 -1.81255403107723e-05
v 1.28077956280172e-05 0.00010204885726747 -1.81682636899153e-05
v 1.22549255061114e-05 0.000102140654072701 -1.82339043353011e-05
v 1.17315295636408e-05 0.000102167436016596 -1.83466505495962e-05
v 2.63613738411439e-05 9.7364267240249e-05 -2.44716420628836e-05
v 2.70535685697798e-05 9.72113280044605e-05 -2.50708814664248e-05
v 2.76817096902075e-05 9.70679076063173e-05 -2.56208625937437e-05
v 2.82891961832394e-05 9.69346516461764e-05 -2.6120439882563e-05
v 2.88511431272425e-05 9.6811581472937e-05 -2.65719555744902e-05
v 2.93020956862064e-05 9.66949050680101e-05 -2.69874279848495e-05
v 2.92868647230453e-05 9.65545740733197e-05 -2.74753186540464e-05
v 2.88243854505884e-05 9.63860801917309e-05 -2.80555815797448e-05
v 2.81766000595316e-05 9.61964631852605e-05 -2.87050040448453e-05
v 2.7539091403924e-05 9.60146831791779e-05 -2.93801673441466e-05
v 2.6911053397245e-05 9.58400511217873e-05 -3.01266088222851e-05
v 2.62081794443317e-05 9.57181105649117e-05 -3.10632965051872e-05
v 2.53823525258953e-05 9.55126870181626e-05 -3.21197797531518e-05
v 2.46311928120176e-05 9.52929973876006e-05 -3.30865740752279e-05
v 1.12193931866549e-05 0.000102122615579598 -1.85045382473035e-05
v 2.40342780657224e-05 9.49739059986226e-05 -3.38905781919599e-05
v 2.34928926368946e-05 9.51819644560658e-05 -3.35016430331999e-05
v 2.28129187733372e-05 9.54351005141129e-05 -3.30220281655569e-05
v 1.13617854671454e-05 0.000102117631306969 -1.91921436147059e-05
v 1.14968583052946e-05 0.000102085624905106 -1.98650572197131e-05
v 2.20311407869342e-05 9.5728626219325e-05 -3.24772750620671e-05
v 2.12097277538183e-05 9.60168046579666e-05 -3.19485779431619e-05
v 2.03974420032871e-05 9.62839996330752e-05 -3.14612279203852e-05
v 1.95830208582145e-05 9.65349427568764e-05 -3.10054871577389e-05
v 1.16364635365101e-05 0.000102013482039291 -2.05502987729539e-05
v 1.17673785092593e-05 0.000101878937147855 -2.12246287039976e-05
v 1.1908004497899e-05 0.000101667657542796 -2.18567006748045e-05
v 1.86929097918376e-05 9.68140200366161e-05 -3.04922119329188e-05
v 1.78169774825441e-05 9.70816532562789e-05 -2.99899786594295e-05
v 1.20578458002382e-05 0.000101353956218648 -2.24444500620531e-05
v 1.22630312015152e-05 0.000100905900612815 -2.30558660519289e-05
v 1.70480171171485e-05 9.73184138098245e-05 -2.95367248050621e-05
v 1.62962162086568e-05 9.75500480633409e-05 -2.90842305703119e-05
v 1.55503546372385e-05 9.77892384675017e-05 -2.86041604613764e-05
v 1.4825326904929e-05 9.80276547037155e-05 -2.81084308671847e-05
v 1.41403418575451e-05 9.82629247722245e-05 -2.76006717747913e-05
v 1.24612761569913e-05 0.000100437169358981 -2.36559147440533e-05
v 1.26629262006809e-05 0.000100073520811111 -2.41982795022729e-05
v 1.34583584246374e-05 9.84949288748953e-05 -2.70736961524599e-05
v 1.28492258810491e-05 9.97342622889374e-05 -2.47544878443605e-05
v 1.33462755927391e-05 9.87895036311887e-05 -2.64957200236891e-05
v 1.30313097987834e-05 9.94043841602708e-05 -2.53361677149868e-05
v 1.31941533688478e-05 9.90868154633762e-05 -2.59233350742394e-05
v 2.54727195603518e-05 9.75042080468043e-05 -2.3911596399862e-05
v 2.52650026903575e-05 9.76368801599094e-05 -2.33609607513585e-05
v 2.49998287195871e-05 9.77663394428604e-05 -2.28043517657648e-05
v 2.47095089284378e-05 9.79006801264868e-05 -2.22075130602062e-05
v 2.44052910266402e-05 9.80324955229235e-05 -2.16222824418469e-05
v 2.40896770670167e-05 9.81828289729987e-05 -2.1028290690613e-05
v 2.37575354315095e-05 9.83809461038205e-05 -2.04522713567063e-05
v 2.33620918234332e-05 9.87330288666078e-05 -1.98109581576133e-05
v 2.29159210967059e-05 9.90918758757234e-05 -1.9327934138763e-05
v 2.23873166238718e-05 9.94701975163691e-05 -1.89105461325656e-05
v 2.17937148169242e-05 9.98348639906967e-05 -1.85488912498316e-05
v 2.1114308659112e-05 0.000100190197840818 -1.82125676454094e-05
v 2.04105313718082e-05 0.000100498434372956 -1.79147283471465e-05
v 1.96659990168044e-05 0.000100771709099524 -1.76368501090706e-05
v 1.88940057403476e-05 0.000101007819746158 -1.7372751539035e-05
v 1.83678211671039e-05 0.000101183218555378 -1.74282837416102e-05
v 1.78078443647415e-05 0.000101291332659288 -1.74620395465923e-05
v 1.72382232196926e-05 0.000101359123587395 -1.74738591828129e-05
v 1.66401922798667e-05 0.000101406050410854 -1.74880105471599e-05
v 1.60597698674512e-05 0.000101445971207788 -1.74806479964975e-05
v 1.54722975686622e-05 0.000101491039106812 -1.74680496744423e-05
v 1.48879012268611e-05 0.000101549060290902 -1.74466882134262e-05
v 1.42118046686527e-05 0.000101635199114742 -1.74817071832993e-05
v 1.36400231019818e-05 0.000101730815446996 -1.74785280094241e-05
v 1.30772924555963e-05 0.000101843515771842 -1.74729302996985e-05
v 1.25305428193555e-05 0.000101954838005087 -1.74721522729673e-05
v 1.19724227332705e-05 0.000102049845768695 -1.75042804558937e-05
v 1.14491940073514e-05 0.000102098112759651 -1.7570667141742e-05
v 1.094364845674e-05 0.000102091674115322 -1.77015561422048e-05
v 2.55661275506342e-05 9.73691762999534e-05 -2.44547305832865e-05
v 2.6122246197521e-05 9.7223642176751e-05 -2.50272763371698e-05
v 2.6645354821121e-05 9.70845902021782e-05 -2.5561649521479e-05
v 2.71423173192046e-05 9.69529445067777e-05 -2.6055995894124e-05
v 2.76227640894821e-05 9.68205926892146e-05 -2.65425689542741e-05
v 2.80205756885078e-05 9.66934062717188e-05 -2.70000560622367e-05
v 2.81673982934448e-05 9.65486978280681e-05 -2.75092799443109e-05
v 2.79051007958646e-05 9.63939659517575e-05 -2.80423256317239e-05
v 2.74360774147556e-05 9.61987665301357e-05 -2.869631631647e-05
v 2.69196350243341e-05 9.60037654834923e-05 -2.93341915928256e-05
v 2.6382038607263e-05 9.57765987143278e-05 -3.00530384989383e-05
v 2.5869404663565e-05 9.55275652410686e-05 -3.08513872653298e-05
v 2.53885386215663e-05 9.52667208414933e-05 -3.18146744826553e-05
v 2.48465322102902e-05 9.4996547256811e-05 -3.29474585182742e-05
v 2.43998216963787e-05 9.46378130883391e-05 -3.41617542411374e-05
v 1.04702235009416e-05 0.000102024372097533 -1.7903959904213e-05
v 2.415607078701e-05 9.43115846364035e-05 -3.52262645458753e-05
v 1.05869456006151e-05 0.000101990655102073 -1.85801022510841e-05
v 2.36215272249952e-05 9.45803589107306e-05 -3.47449339919739e-05
v 2.28507728592649e-05 9.49466180322767e-05 -3.4032578288311e-05
v 2.1979240632283e-05 9.53327153777353e-05 -3.3303186664447e-05
v 1.07141839647249e-05 0.000101934016174461 -1.92444904115586e-05
v 1.08485755316602e-05 0.000101848423294674 -1.9897132247702e-05
v 2.10794311295247e-05 9.56854796113187e-05 -3.26423104093051e-05
v 2.02143477288426e-05 9.59878432727255e-05 -3.20778291849471e-05
v 1.93629000656582e-05 9.6261202922595e-05 -3.15669544688959e-05
v 1.85356843785647e-05 9.65124060660799e-05 -3.10953801202724e-05
v 1.09894337253188e-05 0.000101715173081092 -2.05675527628497e-05
v 1.11361082449782e-05 0.000101534229166888 -2.12003782334427e-05
v 1.12880288437511e-05 0.000101283475342287 -2.18179946424575e-05
v 1.76397416526773e-05 9.67885733900745e-05 -3.05674874778786e-05
v 1.68565997627884e-05 9.70233502531601e-05 -3.01089123949892e-05
v 1.14468364103719e-05 0.000100968879898174 -2.24078665977316e-05
v 1.16254319904157e-05 0.000100558201294088 -2.30690661422349e-05
v 1.60971393767302e-05 9.72522756112952e-05 -2.96530372615571e-05
v 1.5372136062962e-05 9.74769232154016e-05 -2.91946749875155e-05
v 1.46549601933624e-05 9.77103134084842e-05 -2.8704808225861e-05
v 1.39900464170316e-05 9.79378439217037e-05 -2.82118407430844e-05
v 1.33482788048594e-05 9.81679335857321e-05 -2.76959844527868e-05
v 1.18101240543112e-05 0.00010021547037221 -2.36408109565935e-05
v 1.19893480688391e-05 9.98853451493618e-05 -2.4223897196184e-05
v 1.27266733890483e-05 9.83958074154522e-05 -2.7162131510212e-05
v 1.26221773215829e-05 9.86796820128852e-05 -2.65807109438193e-05
v 1.21623622682031e-05 9.95726614080813e-05 -2.4806981699428e-05
v 1.24844466671427e-05 9.89674727125758e-05 -2.59954466578902e-05
v 1.23272218788341e-05 9.925902195191e-05 -2.54130914405539e-05
v 2.4791291775422e-05 9.73683895228755e-05 -2.44529011039122e-05
v 2.47469812034946e-05 9.75032280866702e-05 -2.3916573336972e-05
v 2.45914936655839e-05 9.76351630711528e-05 -2.33737260702435e-05
v 2.4371906748391e-05 9.77658994209568e-05 -2.28191161992967e-05
v 2.41142644708162e-05 9.78957396541122e-05 -2.22485449758174e-05
v 2.38350951783674e-05 9.80234905337936e-05 -2.16647547207626e-05
v 2.35403892922005e-05 9.81492726188373e-05 -2.10702670919963e-05
v 2.32339381104861e-05 9.82805972710366e-05 -2.04705115252926e-05
v 2.2908972804565e-05 9.84515368583633e-05 -1.98811818161825e-05
v 2.25520448164682e-05 9.86891678837488e-05 -1.93206117802829e-05
v 2.21420117195221e-05 9.89927779711168e-05 -1.88141574731513e-05
v 2.16689187849157e-05 9.93332801366872e-05 -1.83679743836587e-05
v 2.11358364462492e-05 9.96848193321951e-05 -1.79777273995539e-05
v 2.05465954375506e-05 0.000100027181966063 -1.76311847776232e-05
v 1.99130451520244e-05 0.000100349990917173 -1.73238508425517e-05
v 1.92466766250025e-05 0.000100643788319034 -1.70518205947919e-05
v 1.85641973797751e-05 0.000100905104325621 -1.68212797910046e-05
v 1.8055903737483e-05 0.000101151615096352 -1.68796445792993e-05
v 1.75052827878392e-05 0.00010130847844917 -1.6913585858225e-05
v 1.69352388025392e-05 0.00010140881880297 -1.69333467734759e-05
v 1.63531680560608e-05 0.000101473976666031 -1.69409164482378e-05
v 1.57668224130916e-05 0.000101519794185906 -1.6936892430318e-05
v 1.51773575647797e-05 0.000101559223059655 -1.69240510405874e-05
v 1.45835558552369e-05 0.000101602229428697 -1.69064934023077e-05
v 1.39809876548609e-05 0.000101656704928646 -1.68869061259117e-05
v 1.33833914333624e-05 0.000101724044174528 -1.68621944626847e-05
v 1.28049108951173e-05 0.000101806339243194 -1.68327442667776e-05
v 1.22414354274737e-05 0.000101895202544888 -1.68058108709931e-05
v 1.16902032139103e-05 0.000101976095868836 -1.67944315032164e-05
v 1.11543544104363e-05 0.000102031349312426 -1.68155073660328e-05
v 1.06457896910082e-05 0.000102046992563293 -1.68969133033355e-05
v 1.01809809162871e-05 0.000102014992025914 -1.70746361088417e-05
v 9.76880822722245e-06 0.000101932951947708 -1.73502042173832e-05
v 2.52199541637111e-05 9.72358540010812e-05 -2.49810678158287e-05
v 2.56584208843229e-05 9.71045430837288e-05 -2.54878429855103e-05
v 2.60907824268063e-05 9.69738683362614e-05 -2.59803527503548e-05
v 2.65026805389494e-05 9.68420934999384e-05 -2.6466085946323e-05
v 2.68624262421511e-05 9.67072624175299e-05 -2.69529979916432e-05
v 2.70747680404817e-05 9.65611625691358e-05 -2.7469669225026e-05
v 2.69864948043393e-05 9.6400964690753e-05 -2.80258401976381e-05
v 2.66651527145717e-05 9.62266615823584e-05 -2.86160557904111e-05
v 2.62465810235404e-05 9.60346126861634e-05 -2.92511812704274e-05
v 2.57920709133191e-05 9.58208935756359e-05 -2.99350905608122e-05
v 2.53419308598112e-05 9.55762080759728e-05 -3.06942142827177e-05
v 2.49322858107828e-05 9.5292325539108e-05 -3.15520053600487e-05
v 2.45805119709283e-05 9.49591817719027e-05 -3.25393898813526e-05
v 2.43189357958226e-05 9.45449467148195e-05 -3.37405959900553e-05
v 2.42695163833165e-05 9.40383997521192e-05 -3.52184233537184e-05
v 2.46381282222599e-05 9.34123349158542e-05 -3.67119848877592e-05
v 9.83488591575427e-06 0.000101876212869895 -1.79746276626509e-05
v 2.41973627034482e-05 9.37306705952053e-05 -3.63413155646057e-05
v 9.94412950631231e-06 0.000101804221620159 -1.86089820439719e-05
v 2.31210759551937e-05 9.43962973252171e-05 -3.511000047402e-05
v 2.20240397095738e-05 9.49459372186167e-05 -3.40892551530051e-05
v 2.10072091540009e-05 9.53623025341718e-05 -3.33087065925808e-05
v 1.00709941092717e-05 0.000101709103760064 -1.92515049955632e-05
v 1.02088407689169e-05 0.000101582907026057 -1.98993664374174e-05
v 2.00562086967869e-05 9.57031462754212e-05 -3.26667154730521e-05
v 1.91521365331808e-05 9.59963656484838e-05 -3.21109855861273e-05
v 1.82835859149985e-05 9.62607963834848e-05 -3.16044401906245e-05
v 1.74431664502517e-05 9.65102916210583e-05 -3.11203052415965e-05
v 1.03542712485553e-05 0.000101417731775151 -2.05440322795895e-05
v 1.05058494528063e-05 0.00010120626360373 -2.11795641500506e-05
v 1.06624967439615e-05 0.000100945964909805 -2.18058098055044e-05
v 1.66321560472888e-05 9.67449374995396e-05 -3.06541266631114e-05
v 1.5857984899753e-05 9.69684727198718e-05 -3.02014038244937e-05
v 1.08226055842218e-05 0.000100644786113206 -2.24306468131744e-05
v 1.09863155183225e-05 0.000100326119414245 -2.30517136184781e-05
v 1.51207377283451e-05 9.71877942962044e-05 -2.97464489836389e-05
v 1.44208413213405e-05 9.74078052293255e-05 -2.92783859657525e-05
v 1.37572826917942e-05 9.76289845819626e-05 -2.87942989080907e-05
v 1.31336670327475e-05 9.78513279043624e-05 -2.82940808294432e-05
v 1.25508014134683e-05 9.80735467831578e-05 -2.77798739044667e-05
v 1.20170018934504e-05 9.82934225568873e-05 -2.72582277987171e-05
v 1.11516321758533e-05 0.000100013011429648 -2.36646374783787e-05
v 1.1316400172576e-05 9.97089597673446e-05 -2.42754109971787e-05
v 1.1910499928773e-05 9.85647748429168e-05 -2.66796349384513e-05
v 1.17785279316368e-05 9.88406618692133e-05 -2.60903116695068e-05
v 1.14774004891018e-05 9.94125601710908e-05 -2.48853208602639e-05
v 1.1632821524052e-05 9.91228447713818e-05 -2.5491768415403e-05
v 2.42659628831577e-05 9.72983588376445e-05 -2.47370398267793e-05
v 2.40079994490309e-05 9.74593505074029e-05 -2.40947173711557e-05
v 2.38961418287787e-05 9.75951225832464e-05 -2.35407016693972e-05
v 2.37202932120656e-05 9.77280851160309e-05 -2.29832375742855e-05
v 2.35023707133209e-05 9.78579017484235e-05 -2.24233117937939e-05
v 2.32498496172258e-05 9.79918403104355e-05 -2.18275043777039e-05
v 2.29800427705255e-05 9.81174641590528e-05 -2.12468173532195e-05
v 2.26929732779313e-05 9.82409155588193e-05 -2.0647478280106e-05
v 2.2391977553394e-05 9.83627440683675e-05 -2.00440460097129e-05
v 2.20510209477477e-05 9.85294432276273e-05 -1.93455297062431e-05
v 2.16908879279622e-05 9.87287694753815e-05 -1.87995165615882e-05
v 2.12852469852583e-05 9.89942836134047e-05 -1.82880339469679e-05
v 2.08288752139666e-05 9.92990619465e-05 -1.7830449280792e-05
v 2.03081073420259e-05 9.96417046793827e-05 -1.74107549444898e-05
v 1.9754847040642e-05 9.99622895979834e-05 -1.70486145691621e-05
v 1.9159724181084e-05 0.000100280307343415 -1.6723591587546e-05
v 1.85358693991123e-05 0.00010057972542437 -1.64407128032587e-05
v 1.78717049873287e-05 0.000100937058225312 -1.62942584343297e-05
v 1.73271185839639e-05 0.000101195579257833 -1.63050006561313e-05
v 1.67529523609017e-05 0.000101371599262874 -1.63219890636528e-05
v 1.61699196038592e-05 0.000101486810698533 -1.63341230577169e-05
v 1.55558943516241e-05 0.000101564999918295 -1.63445895974254e-05
v 1.49636166289002e-05 0.000101616513696608 -1.63337327809663e-05
v 1.43639395821577e-05 0.000101657849855515 -1.63183376834317e-05
v 1.37671694122624e-05 0.000101698396727629 -1.62982910539028e-05
v 1.30766476612618e-05 0.000101749691372998 -1.63006005562298e-05
v 1.24908627401284e-05 0.000101805996263158 -1.62399883415728e-05
v 1.19134204126064e-05 0.000101871510216547 -1.61834716112201e-05
v 1.13539856430352e-05 0.000101934796820408 -1.61355019913359e-05
v 1.0789018323292e-05 0.000101985012656829 -1.61220738725524e-05
v 1.02644281811446e-05 0.000102002464894445 -1.61503546913308e-05
v 9.7769731064669e-06 0.000101980178108949 -1.62908054659573e-05
v 9.36463175003849e-06 0.000101911789448984 -1.65755996104892e-05
v 9.16236478564652e-06 0.000101808506990138 -1.71768897939127e-05
v 2.46607423420435e-05 9.71650780152239e-05 -2.52569533698451e-05
v 2.50562985803688e-05 9.70304954396639e-05 -2.57688587719309e-05
v 2.54337625525657e-05 9.68955794566549e-05 -2.62702190639869e-05
v 2.57732791782288e-05 9.67502977722195e-05 -2.67989472503604e-05
v 2.60115698723883e-05 9.66030210794986e-05 -2.73237918039275e-05
v 2.60498100844183e-05 9.64418713293859e-05 -2.78862641323524e-05
v 2.58682702282925e-05 9.62712467718718e-05 -2.84675901443737e-05
v 2.55357923784014e-05 9.60588666619556e-05 -2.91752667320651e-05
v 2.51531701027898e-05 9.58573426322405e-05 -2.98301437504853e-05
v 2.47613795136636e-05 9.56275095718827e-05 -3.05547369880758e-05
v 2.43954248144793e-05 9.53648856766154e-05 -3.13583660447694e-05
v 2.40825943065443e-05 9.50487632561694e-05 -3.22937279859815e-05
v 2.38753794361347e-05 9.46771279074524e-05 -3.33507236956849e-05
v 2.60727556109807e-05 9.21400743541382e-05 -3.88613780189135e-05
v 2.3859429513958e-05 9.42024429420123e-05 -3.46478258027676e-05
v 2.43060475133173e-05 9.35239312566362e-05 -3.63074715358268e-05
v 9.23108195790065e-06 0.000101728788528997 -1.78115209219822e-05
v 2.37183223676748e-05 9.37958087998424e-05 -3.61778710667703e-05
v 9.33292428195006e-06 0.000101629935674094 -1.84636631748064e-05
v 2.22345549480306e-05 9.45647714143218e-05 -3.48396351732553e-05
v 2.10492836784432e-05 9.50391250165359e-05 -3.39628474327393e-05
v 1.99751062655505e-05 9.5415225264202e-05 -3.32567807884078e-05
v 9.45639929524709e-06 0.000101510396300586 -1.91191886937331e-05
v 9.58593736898635e-06 0.000101352297133083 -1.98010560364997e-05
v 1.90047326672141e-05 9.57224380438394e-05 -3.26712501032678e-05
v 1.80859834628453e-05 9.59956989772535e-05 -3.21426209238918e-05
v 1.72177904262305e-05 9.62476368940092e-05 -3.16475301246226e-05
v 1.63049052975945e-05 9.65147892636216e-05 -3.11100852092978e-05
v 9.72837538765356e-06 0.000101168860287742 -2.04577788108315e-05
v 9.87807787961984e-06 0.000100948036994363 -2.11142781579046e-05
v 1.00343873896071e-05 0.000100698432023266 -2.17615660188826e-05
v 1.55149655183045e-05 9.67302100769604e-05 -3.06645655472849e-05
v 1.47607875042219e-05 9.69444196361405e-05 -3.02122452690164e-05
v 1.01850594481598e-05 0.000100369792772631 -2.25063828534314e-05
v 1.03324027254233e-05 0.000100077886996641 -2.315206576375e-05
v 1.40527292258455e-05 9.71580196201818e-05 -2.97501083943141e-05
v 1.33708618223334e-05 9.73835251608175e-05 -2.92497477111199e-05
v 1.27450354392943e-05 9.76027821786615e-05 -2.87482206540196e-05
v 1.21572486134106e-05 9.78286856302768e-05 -2.82181771258211e-05
v 1.16151304197848e-05 9.80583063506375e-05 -2.76657709874269e-05
v 1.12319415036346e-05 9.8355073435689e-05 -2.69789166094108e-05
v 1.04858723285226e-05 9.97856246708975e-05 -2.37970505487929e-05
v 1.06406904827748e-05 9.94993809204809e-05 -2.44328861274944e-05
v 1.10862191810935e-05 9.86386993050329e-05 -2.63500292858929e-05
v 1.09423070192153e-05 9.89218634177064e-05 -2.5718964128616e-05
v 1.07958872757281e-05 9.9204149810596e-05 -2.50896864178364e-05
v 2.37002741606322e-05 9.72325762274437e-05 -2.49960814219727e-05
v 2.34514185502072e-05 9.73926673109621e-05 -2.43639739371846e-05
v 2.31946004177019e-05 9.75488313798245e-05 -2.37315716095007e-05
v 2.30513829300911e-05 9.76834851785275e-05 -2.31719536127458e-05
v 2.28714985605972e-05 9.78145242128306e-05 -2.26124278356614e-05
v 2.26478260106505e-05 9.79474357087019e-05 -2.20291934386671e-05
v 2.24051101532532e-05 9.80793600931574e-05 -2.14346276464287e-05
v 2.21401188425106e-05 9.82037127502372e-05 -2.0853180173132e-05
v 2.18626535357391e-05 9.83242798790889e-05 -2.0259189307752e-05
v 2.15301146091069e-05 9.84587458960422e-05 -1.95692361538205e-05
v 2.11803407161706e-05 9.86031066576123e-05 -1.88801363979337e-05
v 2.08088755836706e-05 9.87712762383684e-05 -1.83421234593223e-05
v 2.04039471562806e-05 9.89958152307271e-05 -1.7834711283172e-05
v 1.99429978448829e-05 9.92745116076528e-05 -1.73561790328285e-05
v 1.94408636948687e-05 9.95845797918888e-05 -1.69210517863383e-05
v 1.89084192382494e-05 9.98829344032463e-05 -1.65376082159892e-05
v 1.83475089759939e-05 0.000100190066733063 -1.61903337839065e-05
v 1.77656657339645e-05 0.000100595742145086 -1.593148907695e-05
v 1.71228498072656e-05 0.000100948729104926 -1.5761926427119e-05
v 1.65681449078242e-05 0.00010121511826429 -1.57344624949099e-05
v 1.59907187323172e-05 0.000101406495089196 -1.57335307584547e-05
v 1.5378553886848e-05 0.000101541846599569 -1.57359938565891e-05
v 1.4759961279676e-05 0.000101633470433057 -1.5740464095735e-05
v 1.41578321790048e-05 0.000101694311076177 -1.57224265663922e-05
v 1.35563167958686e-05 0.000101740011045318 -1.57045392617293e-05
v 1.28637371702803e-05 0.000101782916973144 -1.56838480892372e-05
v 1.21773668156831e-05 0.000101825029430353 -1.5665189540111e-05
v 1.15896433897097e-05 0.000101868816513444 -1.55738894384776e-05
v 1.10165120764067e-05 0.000101914374375556 -1.54922475872948e-05
v 1.04389787913556e-05 0.000101952802513535 -1.54278618916054e-05
v 9.88096900693328e-06 0.000101969067608108 -1.54159401379324e-05
v 9.36845842811063e-06 0.000101951050777312 -1.54882250306905e-05
v 8.56175932561058e-06 0.000101676558733179 -1.6961402591256e-05
v 8.93553453913919e-06 0.000101892030119153 -1.57463270533271e-05
v 8.69222623397952e-06 0.000101796884577411 -1.63159703663477e-05
v 2.40608254429809e-05 9.70963479004697e-05 -2.55201595455357e-05
v 2.44144967883229e-05 9.69591386955223e-05 -2.60352707154385e-05
v 2.47314411315185e-05 9.68121479352783e-05 -2.65750721520565e-05
v 2.49874765797199e-05 9.66594540039073e-05 -2.71245929424386e-05
v 2.50984064664755e-05 9.65010130904371e-05 -2.76822799202622e-05
v 2.50319685878403e-05 9.63320970698129e-05 -2.82623587787815e-05
v 2.4785381708658e-05 9.61267660318178e-05 -2.89507089110759e-05
v 2.44750237654745e-05 9.59041877702957e-05 -2.96804412061797e-05
v 2.41334992765587e-05 9.56918450834376e-05 -3.0358087531805e-05
v 2.38075796285195e-05 9.54516295756632e-05 -3.11023121311838e-05
v 2.35146071047286e-05 9.51701869323191e-05 -3.19486178552419e-05
v 2.33040824536088e-05 9.48432091694068e-05 -3.28998477488431e-05
v 2.3222807747259e-05 9.44690311303909e-05 -3.39473346173859e-05
v 2.33647696732199e-05 9.37795502083095e-05 -3.59980839775412e-05
v 2.38225760212523e-05 9.3595815929341e-05 -3.61703268615545e-05
v 2.3359957937282e-05 9.40430439153736e-05 -3.50755480043139e-05
v 8.62405727320302e-06 0.000101574540766179 -1.76259228877426e-05
v 2.21367556632536e-05 9.43032211814594e-05 -3.52369884811638e-05
v 8.72274825159985e-06 0.000101456837760404 -1.83038460223664e-05
v 2.09657494520376e-05 9.4774096861128e-05 -3.44753178817222e-05
v 1.98567127065055e-05 9.51571233405082e-05 -3.37825162607028e-05
v 1.88123135005448e-05 9.54784867230211e-05 -3.31729776014362e-05
v 8.83017160657913e-06 0.000101308857316728 -1.90070890887117e-05
v 8.95830041418471e-06 0.000101136413449404 -1.97121372453945e-05
v 1.7848661866226e-05 9.57509930058658e-05 -3.26424126736564e-05
v 1.69474727004792e-05 9.60017761094171e-05 -3.2144265123743e-05
v 1.60125138351711e-05 9.62617605839931e-05 -3.16166225630589e-05
v 1.51244275738431e-05 9.65124957642356e-05 -3.10923097163968e-05
v 9.09471769099804e-06 0.000100942064810887 -2.03955290323872e-05
v 9.24470535542262e-06 0.00010072386145328 -2.10765944719585e-05
v 9.38060639562969e-06 0.000100431959579375 -2.18537637248206e-05
v 1.43535403545904e-05 9.67159151914676e-05 -3.06533217560564e-05
v 1.36345311349569e-05 9.69229487483713e-05 -3.01977571079292e-05
v 9.53259530173051e-06 0.000100124808458018 -2.26245360349745e-05
v 9.66998229901964e-06 9.98473056139289e-05 -2.32985902403631e-05
v 1.29472466788754e-05 9.71412564316981e-05 -2.97061165129668e-05
v 1.23091428916618e-05 9.73682340250719e-05 -2.91815475052812e-05
v 1.17217401980488e-05 9.75930936041696e-05 -2.86462111385744e-05
v 1.11816414757696e-05 9.78289056931611e-05 -2.80729747041736e-05
v 1.07694348946172e-05 9.81217943630405e-05 -2.7378608067589e-05
v 1.042427889848e-05 9.84218517622119e-05 -2.66597135868969e-05
v 9.81886532479859e-06 9.95700601842545e-05 -2.39672643579858e-05
v 9.96684809076479e-06 9.92818180893757e-05 -2.46521310288323e-05
v 1.02648949507246e-05 9.87091076897494e-05 -2.59948195153325e-05
v 1.01202438785376e-05 9.89928451175121e-05 -2.53335089438805e-05
v 2.31064045691224e-05 9.71678995354476e-05 -2.52467565864332e-05
v 2.28772338260947e-05 9.73274627146973e-05 -2.46237417057796e-05
v 2.26369090534649e-05 9.74852396629903e-05 -2.39915824689112e-05
v 2.23769013491235e-05 9.76368116815654e-05 -2.33678928213131e-05
v 2.22248028246781e-05 9.77687602172533e-05 -2.28093999348122e-05
v 2.20237607359831e-05 9.79005104238911e-05 -2.22367020668036e-05
v 2.18067882280387e-05 9.80315894802594e-05 -2.16523913787396e-05
v 2.15780526211476e-05 9.81599990673157e-05 -2.10646397511029e-05
v 2.1321037189802e-05 9.82815619196034e-05 -2.04866052723407e-05
v 2.09981551635564e-05 9.8415472034786e-05 -1.98191216007864e-05
v 2.06607233815062e-05 9.85454003326829e-05 -1.9136781762805e-05
v 2.03024275554226e-05 9.8676875342023e-05 -1.84654144925162e-05
v 1.99188214611626e-05 9.88188361427151e-05 -1.79425112341674e-05
v 1.94872076079005e-05 9.90137821551759e-05 -1.7435692456278e-05
v 1.90256307406369e-05 9.92602976573281e-05 -1.69568413999209e-05
v 1.85385014472296e-05 9.95369074984166e-05 -1.65149570333128e-05
v 1.80225641353206e-05 9.98102917478787e-05 -1.61155904794062e-05
v 1.75208952764189e-05 0.000100195265991136 -1.57390700561804e-05
v 1.69574166666665e-05 0.000100585345252876 -1.54448665943863e-05
v 1.63332177507996e-05 0.000100925445889039 -1.52416823432235e-05
v 1.57840761130283e-05 0.000101199916604863 -1.51810048805856e-05
v 1.51879174603371e-05 0.00010140929213295 -1.51463934310677e-05
v 1.45738853509185e-05 0.000101565289354295 -1.51359933620888e-05
v 1.3959382067351e-05 0.000101675659747204 -1.51332492845859e-05
v 1.33533708717478e-05 0.00010175035447339 -1.51100118215041e-05
v 1.26559132305711e-05 0.000101808252285614 -1.50708855456866e-05
v 1.19570910739513e-05 0.000101848222209307 -1.50338931914814e-05
v 1.12744163335043e-05 0.000101881456708857 -1.49880090458592e-05
v 1.06851879450127e-05 0.000101911244608464 -1.4867032352531e-05
v 1.00933908719853e-05 0.00010193690431395 -1.47481945455177e-05
v 9.51535977312652e-06 0.000101947999801676 -1.46717006607055e-05
v 8.97077677855211e-06 0.000101932290059631 -1.46871571719906e-05
v 8.50071518392973e-06 0.000101879857731829 -1.48711557564571e-05
v 7.96083760030063e-06 0.000101542769415398 -1.67387985373636e-05
v 8.05173833920211e-06 0.000101676614883583 -1.60488171100636e-05
v 8.22565399009379e-06 0.000101791901927988 -1.54107215960898e-05
v 2.34349403075347e-05 9.70299142201508e-05 -2.57709656834405e-05
v 2.37284995924401e-05 9.68834206436115e-05 -2.63148852280887e-05
v 2.39829249083299e-05 9.67309843963322e-05 -2.68690549960684e-05
v 2.4156027619774e-05 9.65723561040316e-05 -2.7433373453234e-05
v 2.41716159589845e-05 9.64069170160601e-05 -2.80072331915813e-05
v 2.40005169902593e-05 9.62082169479053e-05 -2.86802117458329e-05
v 2.37531120284202e-05 9.59945183501919e-05 -2.93868035406059e-05
v 2.34722563904748e-05 9.57650574138662e-05 -3.01267766300499e-05
v 2.31731448364247e-05 9.55466877581055e-05 -3.08119492040334e-05
v 2.28827023109768e-05 9.52990016143672e-05 -3.15668976110127e-05
v 2.2646140474512e-05 9.50217656147897e-05 -3.23884751843547e-05
v 2.24868372869586e-05 9.47230452498219e-05 -3.32474954416583e-05
v 2.24053946708792e-05 9.4429283356071e-05 -3.40633564007856e-05
v 2.13357220843477e-05 9.43223975872236e-05 -3.49238144636586e-05
v 2.21881447538872e-05 9.40494323931767e-05 -3.51691452442108e-05
v 2.24903712313882e-05 9.4137238678493e-05 -3.48300467996341e-05
v 8.02003651468635e-06 0.000101423497455859 -1.74439660591368e-05
v 2.03778492323295e-05 9.46814150608346e-05 -3.45091625203265e-05
v 8.09334348024968e-06 0.000101279944281651 -1.81737103837326e-05
v 1.93864522293775e-05 9.50105396784241e-05 -3.40341570547402e-05
v 1.84171763316161e-05 9.5300560579304e-05 -3.35317767683281e-05
v 1.74782791273202e-05 9.55597669483793e-05 -3.30359912255603e-05
v 8.1966749715658e-06 0.000101116990979594 -1.89160557220671e-05
v 8.32774177267647e-06 0.000100936942772206 -1.96539069134422e-05
v 1.65790006779074e-05 9.57928932928721e-05 -3.25699659390861e-05
v 1.56373417155477e-05 9.60358480157478e-05 -3.20707620382346e-05
v 1.47389858238578e-05 9.62740137657033e-05 -3.15673398723309e-05
v 1.3898869422493e-05 9.65088047077004e-05 -3.10565435695824e-05
v 8.46375743090802e-06 0.000100738818650457 -2.03709131591079e-05
v 8.58166721978327e-06 0.000100474659587762 -2.11814741455522e-05
v 8.71916754573652e-06 0.000100190190246631 -2.19915945713922e-05
v 1.31648676458271e-05 9.67037327145937e-05 -3.06178615798215e-05
v 1.2468911311306e-05 9.69101093844686e-05 -3.01443871354939e-05
v 8.87710418597451e-06 9.98977524336052e-05 -2.27870174303692e-05
v 9.01337867178809e-06 9.96297272749168e-05 -2.34858525756047e-05
v 1.18302570661525e-05 9.71320830465595e-05 -2.9625034567995e-05
v 1.12511987945498e-05 9.73661771089697e-05 -2.9065403233757e-05
v 1.07164026570332e-05 9.7602624557025e-05 -2.84843633242488e-05
v 1.02958514584888e-05 9.78917081031246e-05 -2.77863375816934e-05
v 9.93001511196714e-06 9.81919850832376e-05 -2.7051390684646e-05
v 9.61378626126916e-06 9.84920293617396e-05 -2.63048045381061e-05
v 9.14729040091354e-06 9.9349995929953e-05 -2.41945540478956e-05
v 9.29550621439102e-06 9.90650927671386e-05 -2.49062677665314e-05
v 9.457329546959e-06 9.87788509642139e-05 -2.56121617231134e-05
v 2.24865511878252e-05 9.71041561208876e-05 -2.5490511330781e-05
v 2.22890914961589e-05 9.7264301431217e-05 -2.48718944286647e-05
v 2.20714326078639e-05 9.74216994369363e-05 -2.42481329894743e-05
v 2.18312146661965e-05 9.75748171530319e-05 -2.3624766558256e-05
v 2.15639145993049e-05 9.77228014251782e-05 -2.30054333941823e-05
v 2.13868227064972e-05 9.78548602083955e-05 -2.24374981666389e-05
v 2.11921599382906e-05 9.79838354019787e-05 -2.18680543294768e-05
v 2.09842851167883e-05 9.8110265019644e-05 -2.12949867343001e-05
v 2.076494803164e-05 9.82338090601075e-05 -2.07170357532412e-05
v 2.04600208671532e-05 9.83676682869254e-05 -2.00680967406847e-05
v 2.01389777221093e-05 9.84978107331187e-05 -1.94111038266398e-05
v 1.97943633164813e-05 9.86211227835908e-05 -1.87519880015901e-05
v 1.94169982839477e-05 9.87445088346255e-05 -1.81006625426083e-05
v 1.89981590812115e-05 9.88751971579464e-05 -1.75881271827194e-05
v 1.85563134052698e-05 9.90539699179742e-05 -1.70995231721469e-05
v 1.8091487121952e-05 9.9272783078318e-05 -1.66382296855847e-05
v 1.76084623632465e-05 9.95183681738527e-05 -1.62007863614753e-05
v 1.71545338349049e-05 9.98498210169688e-05 -1.57497037648545e-05
v 1.66637348223182e-05 0.000100196370823557 -1.53419049195115e-05
v 1.55051069615917e-05 0.000100859037747648 -1.47527243515201e-05
v 1.61168114383383e-05 0.00010053768650569 -1.49992655990472e-05
v 1.49462843810686e-05 0.000101141945834382 -1.46398207922375e-05
v 1.43602234171183e-05 0.000101371362884041 -1.4578153971033e-05
v 1.37596403065016e-05 0.00010155019815331 -1.4543643907167e-05
v 1.31538821811203e-05 0.000101686038045826 -1.45231544145391e-05
v 1.24550167017709e-05 0.00010178730501582 -1.44732755008536e-05
v 1.17524462969594e-05 0.000101852647061619 -1.44179971581562e-05
v 1.10538787478144e-05 0.000101892583438191 -1.43493847880674e-05
v 1.03654158660312e-05 0.000101918059820666 -1.42625255843241e-05
v 9.75669128128247e-06 0.00010193396033237 -1.40951413432757e-05
v 9.16421436544933e-06 0.000101939225618045 -1.3950041663638e-05
v 8.59396112594562e-06 0.000101925110378829 -1.38672024524237e-05
v 8.07632697543852e-06 0.00010187916215902 -1.39576653024186e-05
v 7.76010600939041e-06 0.000101795928710159 -1.44541525013724e-05
v 7.35548215005941e-06 0.000101409640805373 -1.6534511907906e-05
v 7.43465538079801e-06 0.000101558138551612 -1.57872026238603e-05
v 7.56562824353883e-06 0.000101688277234932 -1.5085221800715e-05
v 2.27634254064331e-05 9.69597408404596e-05 -2.60335975274123e-05
v 2.30116887974859e-05 9.68108323351742e-05 -2.65814469764347e-05
v 2.3203073573762e-05 9.66555665647951e-05 -2.71399425226482e-05
v 2.32975560572901e-05 9.64918954117306e-05 -2.77136711475236e-05
v 2.31981320426899e-05 9.62981915383647e-05 -2.83773899199852e-05
v 2.30084475824466e-05 9.60945465505899e-05 -2.90591856586921e-05
v 2.27678686250144e-05 9.58776716156971e-05 -2.97659028688453e-05
v 2.25045904076697e-05 9.56456401764543e-05 -3.05036646518381e-05
v 2.22150170082548e-05 9.54265296992229e-05 -3.11823446956078e-05
v 2.19515517043821e-05 9.51907567688434e-05 -3.18928143405502e-05
v 2.17224339079733e-05 9.49459280461252e-05 -3.2612291767328e-05
v 2.15302393844972e-05 9.47064986956775e-05 -3.32979358310253e-05
v 2.14322287954118e-05 9.44651193470026e-05 -3.39645452412079e-05
v 1.95820148337627e-05 9.46312159394372e-05 -3.42926695133148e-05
v 2.04533371526054e-05 9.43815952176857e-05 -3.44452812665588e-05
v 2.11329089046219e-05 9.42990778427661e-05 -3.44175898401631e-05
v 7.39017778416744e-06 0.000101266973098591 -1.73019121105257e-05
v 1.87051111481057e-05 9.49212700052373e-05 -3.40271877236643e-05
v 7.46234441921835e-06 0.000101109564626138 -1.80844508918608e-05
v 1.78134082119171e-05 9.51906476268169e-05 -3.36814105785661e-05
v 1.69306476854488e-05 9.54256944060341e-05 -3.32914910747096e-05
v 1.60720956607391e-05 9.56371293176797e-05 -3.28853383379708e-05
v 7.5656060469425e-06 0.000100937204020309 -1.88688120464316e-05
[truncated: 373,889 more chars]
