# Supplementary material for: Immersed Boundary Models for Quantifying Flow-Induced Mechanical Stimuli on Stem Cells Seeded on 3D Scaffolds in Perfusion Bioreactors
Source: PLoS Comput Biol. 2016 Sep 22;12(9):e1005108. doi: 10.1371/journal.pcbi.1005108 (PMC5033382; doi:10.1371/journal.pcbi.1005108)
Supplement: S2 Data — Python scripts used for simulating the Immersed Boundary interactions using Mpacts, and FreeFEM++ scripts for computing the solution for Stokes’ flow. The geometries of the cells in the various configurations (A, F, T, B) are provided as.obj files. (ZIP) [file pcbi.1005108.s011.zip › ThreeCells_OneStrut/TensionHistogram.csv]

bin_extents	bin_values
-4.3842e-06	1
-4.3084e-06	0
-4.2326e-06	1
-4.1568e-06	0
-4.081e-06	0
-4.0052e-06	0
-3.9294e-06	0
-3.8536e-06	0
-3.7777e-06	0
-3.7019e-06	0
-3.6261e-06	0
-3.5503e-06	0
-3.4745e-06	0
-3.3987e-06	0
-3.3229e-06	0
-3.2471e-06	0
-3.1713e-06	0
-3.0955e-06	0
-3.0196e-06	2
-2.9438e-06	2
-2.868e-06	2
-2.7922e-06	1
-2.7164e-06	4
-2.6406e-06	4
-2.5648e-06	4
-2.489e-06	6
-2.4132e-06	5
-2.3374e-06	2
-2.2616e-06	2
-2.1857e-06	10
-2.1099e-06	8
-2.0341e-06	7
-1.9583e-06	9
-1.8825e-06	20
-1.8067e-06	11
-1.7309e-06	12
-1.6551e-06	14
-1.5793e-06	20
-1.5035e-06	23
-1.4277e-06	30
-1.3518e-06	36
-1.276e-06	40
-1.2002e-06	43
-1.1244e-06	58
-1.0486e-06	68
-9.728e-07	108
-8.9699e-07	102
-8.2118e-07	87
-7.4537e-07	105
-6.6956e-07	92
-5.9376e-07	94
-5.1795e-07	100
-4.4214e-07	91
-3.6633e-07	117
-2.9052e-07	152
-2.1471e-07	242
-1.389e-07	327
-6.3091e-08	658
1.2718e-08	883
8.8527e-08	885
1.6434e-07	510
2.4015e-07	294
3.1595e-07	207
3.9176e-07	201
4.6757e-07	190
5.4338e-07	235
6.1919e-07	276
6.95e-07	159
7.7081e-07	143
8.4662e-07	134
9.2243e-07	126
9.9824e-07	96
1.074e-06	85
1.1499e-06	89
1.2257e-06	75
1.3015e-06	64
1.3773e-06	64
1.4531e-06	60
1.5289e-06	47
1.6047e-06	27
1.6805e-06	19
1.7563e-06	20
1.8321e-06	16
1.9079e-06	14
1.9838e-06	8
2.0596e-06	10
2.1354e-06	5
2.2112e-06	8
2.287e-06	2
2.3628e-06	3
2.4386e-06	2
2.5144e-06	1
2.5902e-06	3
2.666e-06	2
2.7418e-06	2
2.8177e-06	0
2.8935e-06	0
2.9693e-06	0
3.0451e-06	0
3.1209e-06	1
