# Supplementary material for: Immersed Boundary Models for Quantifying Flow-Induced Mechanical Stimuli on Stem Cells Seeded on 3D Scaffolds in Perfusion Bioreactors
Source: PLoS Comput Biol. 2016 Sep 22;12(9):e1005108. doi: 10.1371/journal.pcbi.1005108 (PMC5033382; doi:10.1371/journal.pcbi.1005108)
Supplement: S2 Data — Python scripts used for simulating the Immersed Boundary interactions using Mpacts, and FreeFEM++ scripts for computing the solution for Stokes’ flow. The geometries of the cells in the various configurations (A, F, T, B) are provided as.obj files. (ZIP) [file pcbi.1005108.s011.zip › ThreeCells_OneStrut/ShearStressHistogram.csv]

bin_extents	bin_values
0.00082406	5	0,0650533437
0.0016077	14	0,1821493625
0.0023914	24	0,31225605
0.0031751	61	0,7936507937
0.0039588	62	0,8066614624
0.0047425	128	1,6653655998
0.0055262	206	2,6801977622
0.0063099	315	4,0983606557
0.0070935	459	5,9718969555
0.0078772	631	8,2097319802
0.0086609	577	7,5071558678
0.0094446	542	7,0517824616
0.010228	463	6,0239396305
0.011012	378	4,9180327869
0.011796	391	5,0871714806
0.012579	338	4,397606037
0.013363	306	3,981264637
0.014147	287	3,7340619308
0.01493	242	3,1485818371
0.015714	182	2,3679417122
0.016498	192	2,4980483997
0.017281	175	2,276867031
0.018065	144	1,8735362998
0.018849	160	2,0817069997
0.019633	147	1,912568306
0.020416	151	1,964610981
0.0212	125	1,6263335935
0.021984	119	1,5482695811
0.022767	94	1,2230028623
0.023551	89	1,1579495186
0.024335	67	0,8717148061
0.025118	71	0,9237574811
0.025902	53	0,6895654437
0.026686	43	0,5594587562
0.027469	44	0,5724694249
0.028253	40	0,5204267499
0.029037	42	0,5464480874
0.02982	53	0,6895654437
0.030604	19	0,2472027062
0.031388	29	0,3773093937
0.032171	20	0,260213375
0.032955	24	0,31225605
0.033739	21	0,2732240437
0.034523	11	0,1431173562
0.035306	7	0,0910746812
0.03609	12	0,156128025
0.036874	12	0,156128025
0.037657	9	0,1170960187
0.038441	8	0,10408535
0.039225	15	0,1951600312
0.040008	11	0,1431173562
0.040792	9	0,1170960187
0.041576	4	0,052042675
0.042359	8	0,10408535
0.043143	1	0,0130106687
0.043927	6	0,0780640125
0.04471	5	0,0650533437
0.045494	3	0,0390320062
0.046278	4	0,052042675
0.047062	7	0,0910746812
0.047845	1	0,0130106687
0.048629	5	0,0650533437
0.049413	4	0,052042675
0.050196	1	0,0130106687
0.05098	2	0,0260213375
0.051764	0	0
0.052547	0	0
0.053331	2	0,0260213375
0.054115	1	0,0130106687
0.054898	1	0,0130106687
0.055682	0	0
0.056466	0	0
0.057249	0	0
0.058033	0	0
0.058817	0	0
0.0596	0	0
0.060384	0	0
0.061168	0	0
0.061952	0	0
0.062735	0	0
0.063519	0	0
0.064303	0	0
0.065086	0	0
0.06587	0	0
0.066654	0	0
0.067437	0	0
0.068221	1	0,0130106687
0.069005	0	0
0.069788	0	0
0.070572	0	0
0.071356	1	0,0130106687
0.072139	1	0,0130106687
0.072923	0	0
0.073707	0	0
0.074491	0	0
0.075274	0	0
0.076058	0	0
0.076842	0	0
0.077625	0	0
0.078409	1	0,0130106687
