# Supplementary material for: Immersed Boundary Models for Quantifying Flow-Induced Mechanical Stimuli on Stem Cells Seeded on 3D Scaffolds in Perfusion Bioreactors
Source: PLoS Comput Biol. 2016 Sep 22;12(9):e1005108. doi: 10.1371/journal.pcbi.1005108 (PMC5033382; doi:10.1371/journal.pcbi.1005108)
Supplement: S2 Data — Python scripts used for simulating the Immersed Boundary interactions using Mpacts, and FreeFEM++ scripts for computing the solution for Stokes’ flow. The geometries of the cells in the various configurations (A, F, T, B) are provided as.obj files. (ZIP) [file pcbi.1005108.s011.zip › ThreeCells_OneStrut/fitdisplacement.pvsm]

<ParaView>
  <ServerManagerState version="4.3.1">
    <Proxy group="animation" type="AnimationScene" id="263" servers="16">
      <Property name="AnimationTime" id="263.AnimationTime" number_of_elements="1">
        <Element index="0" value="33"/>
      </Property>
      <Property name="Caching" id="263.Caching" number_of_elements="1">
        <Element index="0" value="0"/>
        <Domain name="bool" id="263.Caching.bool"/>
      </Property>
      <Property name="Cues" id="263.Cues" number_of_elements="1">
        <Proxy value="265"/>
        <Domain name="groups" id="263.Cues.groups"/>
      </Property>
      <Property name="Duration" id="263.Duration" number_of_elements="1">
        <Element index="0" value="10"/>
      </Property>
      <Property name="EndTime" id="263.EndTime" number_of_elements="1">
        <Element index="0" value="33"/>
      </Property>
      <Property name="EndTimeInfo" id="263.EndTimeInfo" number_of_elements="1">
        <Element index="0" value="33"/>
      </Property>
      <Property name="FramesPerTimestep" id="263.FramesPerTimestep" number_of_elements="1">
        <Element index="0" value="1"/>
        <Domain name="range" id="263.FramesPerTimestep.range"/>
      </Property>
      <Property name="GoToFirst" id="263.GoToFirst"/>
      <Property name="GoToLast" id="263.GoToLast"/>
      <Property name="GoToNext" id="263.GoToNext"/>
      <Property name="GoToPrevious" id="263.GoToPrevious"/>
      <Property name="LockEndTime" id="263.LockEndTime" number_of_elements="1">
        <Element index="0" value="0"/>
        <Domain name="bool" id="263.LockEndTime.bool"/>
      </Property>
      <Property name="LockStartTime" id="263.LockStartTime" number_of_elements="1">
        <Element index="0" value="0"/>
        <Domain name="bool" id="263.LockStartTime.bool"/>
      </Property>
      <Property name="Loop" id="263.Loop" number_of_elements="1">
        <Element index="0" value="0"/>
        <Domain name="bool" id="263.Loop.bool"/>
      </Property>
      <Property name="NumberOfFrames" id="263.NumberOfFrames" number_of_elements="1">
        <Element index="0" value="10"/>
        <Domain name="range" id="263.NumberOfFrames.range"/>
      </Property>
      <Property name="Play" id="263.Play"/>
      <Property name="PlayMode" id="263.PlayMode" number_of_elements="1">
        <Element index="0" value="2"/>
        <Domain name="enum" id="263.PlayMode.enum">
          <Entry value="0" text="Sequence"/>
          <Entry value="1" text="Real Time"/>
          <Entry value="2" text="Snap To TimeSteps"/>
        </Domain>
      </Property>
      <Property name="StartTime" id="263.StartTime" number_of_elements="1">
        <Element index="0" value="0"/>
      </Property>
      <Property name="StartTimeInfo" id="263.StartTimeInfo" number_of_elements="1">
        <Element index="0" value="0"/>
      </Property>
      <Property name="Stop" id="263.Stop"/>
      <Property name="TimeKeeper" id="263.TimeKeeper" number_of_elements="1">
        <Proxy value="259"/>
      </Property>
      <Property name="ViewModules" id="263.ViewModules" number_of_elements="3">
        <Proxy value="2737"/>
        <Proxy value="5402"/>
        <Proxy value="5402"/>
        <Domain name="groups" id="263.ViewModules.groups"/>
      </Property>
    </Proxy>
    <Proxy group="animation" type="TimeAnimationCue" id="265" servers="16">
      <Property name="AnimatedDomainName" id="265.AnimatedDomainName" number_of_elements="1">
        <Element index="0" value=""/>
      </Property>
      <Property name="AnimatedElement" id="265.AnimatedElement" number_of_elements="1">
        <Element index="0" value="0"/>
      </Property>
      <Property name="AnimatedPropertyName" id="265.AnimatedPropertyName" number_of_elements="1">
        <Element index="0" value="Time"/>
      </Property>
      <Property name="AnimatedProxy" id="265.AnimatedProxy" number_of_elements="1">
        <Proxy value="259"/>
        <Domain name="groups" id="265.AnimatedProxy.groups"/>
      </Property>
      <Property name="Enabled" id="265.Enabled" number_of_elements="1">
        <Element index="0" value="1"/>
        <Domain name="bool" id="265.Enabled.bool"/>
      </Property>
      <Property name="EndTime" id="265.EndTime" number_of_elements="1">
        <Element index="0" value="1"/>
      </Property>
      <Property name="KeyFrames" id="265.KeyFrames">
        <Domain name="groups" id="265.KeyFrames.groups"/>
      </Property>
      <Property name="LastAddedKeyFrameIndex" id="265.LastAddedKeyFrameIndex"/>
      <Property name="StartTime" id="265.StartTime" number_of_elements="1">
        <Element index="0" value="0"/>
      </Property>
      <Property name="TimeMode" id="265.TimeMode" number_of_elements="1">
        <Element index="0" value="0"/>
        <Domain name="enum" id="265.TimeMode.enum">
          <Entry value="0" text="Normalized"/>
          <Entry value="1" text="Relative"/>
        </Domain>
      </Property>
      <Property name="UseAnimationTime" id="265.UseAnimationTime" number_of_elements="1">
        <Element index="0" value="1"/>
        <Domain name="bool" id="265.UseAnimationTime.bool"/>
      </Property>
    </Proxy>
    <Proxy group="misc" type="ViewLayout" id="2718" servers="16">
      <Layout number_of_elements="3">
        <Item direction="2" fraction="0.5" view="0"/>
        <Item direction="0" fraction="0.5" view="2737"/>
        <Item direction="0" fraction="0.5" view="5402"/>
      </Layout>
    </Proxy>
    <Proxy group="lookup_tables" type="PVLookupTable" id="4829" servers="21">
      <Property name="AboveRangeColor" id="4829.AboveRangeColor" number_of_elements="3">
        <Element index="0" value="1"/>
        <Element index="1" value="1"/>
        <Element index="2" value="1"/>
      </Property>
      <Property name="AllowDuplicateScalars" id="4829.AllowDuplicateScalars" number_of_elements="1">
        <Element index="0" value="1"/>
        <Domain name="bool" id="4829.AllowDuplicateScalars.bool"/>
      </Property>
      <Property name="Annotations" id="4829.Annotations"/>
      <Property name="BelowRangeColor" id="4829.BelowRangeColor" number_of_elements="3">
        <Element index="0" value="0"/>
        <Element index="1" value="0"/>
        <Element index="2" value="0"/>
      </Property>
      <Property name="Build" id="4829.Build"/>
      <Property name="ColorSpace" id="4829.ColorSpace" number_of_elements="1">
        <Element index="0" value="1"/>
        <Domain name="enum" id="4829.ColorSpace.enum">
          <Entry value="0" text="RGB"/>
          <Entry value="1" text="HSV"/>
          <Entry value="2" text="Lab"/>
          <Entry value="3" text="Diverging"/>
        </Domain>
      </Property>
      <Property name="Discretize" id="4829.Discretize" number_of_elements="1">
        <Element index="0" value="1"/>
        <Domain name="bool" id="4829.Discretize.bool"/>
      </Property>
      <Property name="EnableOpacityMapping" id="4829.EnableOpacityMapping" number_of_elements="1">
        <Element index="0" value="0"/>
        <Domain name="bool" id="4829.EnableOpacityMapping.bool"/>
      </Property>
      <Property name="HSVWrap" id="4829.HSVWrap" number_of_elements="1">
        <Element index="0" value="0"/>
        <Domain name="bool" id="4829.HSVWrap.bool"/>
      </Property>
      <Property name="IndexedColors" id="4829.IndexedColors"/>
      <Property name="IndexedLookup" id="4829.IndexedLookup" number_of_elements="1">
        <Element index="0" value="0"/>
        <Domain name="bool" id="4829.IndexedLookup.bool"/>
      </Property>
      <Property name="LockScalarRange" id="4829.LockScalarRange" number_of_elements="1">
        <Element index="0" value="0"/>
        <Domain name="bool" id="4829.LockScalarRange.bool"/>
      </Property>
      <Property name="NanColor" id="4829.NanColor" number_of_elements="3">
        <Element index="0" value="0.498039"/>
        <Element index="1" value="0.498039"/>
        <Element index="2" value="0.498039"/>
      </Property>
      <Property name="NumberOfTableValues" id="4829.NumberOfTableValues" number_of_elements="1">
        <Element index="0" value="256"/>
        <Domain name="range" id="4829.NumberOfTableValues.range"/>
      </Property>
      <Property name="RGBPoints" id="4829.RGBPoints" number_of_elements="8">
        <Element index="0" value="1"/>
        <Element index="1" value="0"/>
        <Element index="2" value="0"/>
        <Element index="3" value="1"/>
        <Element index="4" value="6"/>
        <Element index="5" value="1"/>
        <Element index="6" value="0"/>
        <Element index="7" value="0"/>
      </Property>
      <Property name="ScalarOpacityFunction" id="4829.ScalarOpacityFunction" number_of_elements="1">
        <Proxy value="4828"/>
      </Property>
      <Property name="ScalarRangeInitialized" id="4829.ScalarRangeInitialized" number_of_elements="1">
        <Element index="0" value="1"/>
        <Domain name="bool" id="4829.ScalarRangeInitialized.bool"/>
      </Property>
      <Property name="UseAboveRangeColor" id="4829.UseAboveRangeColor" number_of_elements="1">
        <Element index="0" value="0"/>
        <Domain name="bool" id="4829.UseAboveRangeColor.bool"/>
      </Property>
      <Property name="UseBelowRangeColor" id="4829.UseBelowRangeColor" number_of_elements="1">
        <Element index="0" value="0"/>
        <Domain name="bool" id="4829.UseBelowRangeColor.bool"/>
      </Property>
      <Property name="UseLogScale" id="4829.UseLogScale" number_of_elements="1">
        <Element index="0" value="0"/>
        <Domain name="bool" id="4829.UseLogScale.bool"/>
      </Property>
      <Property name="VectorComponent" id="4829.VectorComponent" number_of_elements="1">
        <Element index="0" value="0"/>
        <Domain name="range" id="4829.VectorComponent.range"/>
      </Property>
      <Property name="VectorMode" id="4829.VectorMode" number_of_elements="1">
        <Element index="0" value="0"/>
        <Domain name="enum" id="4829.VectorMode.enum">
          <Entry value="0" text="Magnitude"/>
          <Entry value="1" text="Component"/>
        </Domain>
      </Property>
    </Proxy>
    <Proxy group="lookup_tables" type="PVLookupTable" id="5185" servers="21">
      <Property name="AboveRangeColor" id="5185.AboveRangeColor" number_of_elements="3">
        <Element index="0" value="1"/>
        <Element index="1" value="1"/>
        <Element index="2" value="1"/>
      </Property>
      <Property name="AllowDuplicateScalars" id="5185.AllowDuplicateScalars" number_of_elements="1">
        <Element index="0" value="1"/>
        <Domain name="bool" id="5185.AllowDuplicateScalars.bool"/>
      </Property>
      <Property name="Annotations" id="5185.Annotations"/>
      <Property name="BelowRangeColor" id="5185.BelowRangeColor" number_of_elements="3">
        <Element index="0" value="0"/>
        <Element index="1" value="0"/>
        <Element index="2" value="0"/>
      </Property>
      <Property name="Build" id="5185.Build"/>
      <Property name="ColorSpace" id="5185.ColorSpace" number_of_elements="1">
        <Element index="0" value="1"/>
        <Domain name="enum" id="5185.ColorSpace.enum">
          <Entry value="0" text="RGB"/>
          <Entry value="1" text="HSV"/>
          <Entry value="2" text="Lab"/>
          <Entry value="3" text="Diverging"/>
        </Domain>
      </Property>
      <Property name="Discretize" id="5185.Discretize" number_of_elements="1">
        <Element index="0" value="1"/>
        <Domain name="bool" id="5185.Discretize.bool"/>
      </Property>
      <Property name="EnableOpacityMapping" id="5185.EnableOpacityMapping" number_of_elements="1">
        <Element index="0" value="0"/>
        <Domain name="bool" id="5185.EnableOpacityMapping.bool"/>
      </Property>
      <Property name="HSVWrap" id="5185.HSVWrap" number_of_elements="1">
        <Element index="0" value="0"/>
        <Domain name="bool" id="5185.HSVWrap.bool"/>
      </Property>
      <Property name="IndexedColors" id="5185.IndexedColors"/>
      <Property name="IndexedLookup" id="5185.IndexedLookup" number_of_elements="1">
        <Element index="0" value="0"/>
        <Domain name="bool" id="5185.IndexedLookup.bool"/>
      </Property>
      <Property name="LockScalarRange" id="5185.LockScalarRange" number_of_elements="1">
        <Element index="0" value="0"/>
        <Domain name="bool" id="5185.LockScalarRange.bool"/>
      </Property>
      <Property name="NanColor" id="5185.NanColor" number_of_elements="3">
        <Element index="0" value="0.498039"/>
        <Element index="1" value="0.498039"/>
        <Element index="2" value="0.498039"/>
      </Property>
      <Property name="NumberOfTableValues" id="5185.NumberOfTableValues" number_of_elements="1">
        <Element index="0" value="256"/>
        <Domain name="range" id="5185.NumberOfTableValues.range"/>
      </Property>
      <Property name="RGBPoints" id="5185.RGBPoints" number_of_elements="8">
        <Element index="0" value="0"/>
        <Element index="1" value="0"/>
        <Element index="2" value="0"/>
        <Element index="3" value="1"/>
        <Element index="4" value="1.9464936295812e-08"/>
        <Element index="5" value="1"/>
        <Element index="6" value="0"/>
        <Element index="7" value="0"/>
      </Property>
      <Property name="ScalarOpacityFunction" id="5185.ScalarOpacityFunction" number_of_elements="1">
        <Proxy value="5184"/>
      </Property>
      <Property name="ScalarRangeInitialized" id="5185.ScalarRangeInitialized" number_of_elements="1">
        <Element index="0" value="1"/>
        <Domain name="bool" id="5185.ScalarRangeInitialized.bool"/>
      </Property>
      <Property name="UseAboveRangeColor" id="5185.UseAboveRangeColor" number_of_elements="1">
        <Element index="0" value="0"/>
        <Domain name="bool" id="5185.UseAboveRangeColor.bool"/>
      </Property>
      <Property name="UseBelowRangeColor" id="5185.UseBelowRangeColor" number_of_elements="1">
        <Element index="0" value="0"/>
        <Domain name="bool" id="5185.UseBelowRangeColor.bool"/>
      </Property>
      <Property name="UseLogScale" id="5185.UseLogScale" number_of_elements="1">
        <Element index="0" value="0"/>
        <Domain name="bool" id="5185.UseLogScale.bool"/>
      </Property>
      <Property name="VectorComponent" id="5185.VectorComponent" number_of_elements="1">
        <Element index="0" value="0"/>
        <Domain name="range" id="5185.VectorComponent.range"/>
      </Property>
      <Property name="VectorMode" id="5185.VectorMode" number_of_elements="1">
        <Element index="0" value="0"/>
        <Domain name="enum" id="5185.VectorMode.enum">
          <Entry value="0" text="Magnitude"/>
          <Entry value="1" text="Component"/>
        </Domain>
      </Property>
    </Proxy>
    <Proxy group="lookup_tables" type="PVLookupTable" id="5448" servers="21">
      <Property name="AboveRangeColor" id="5448.AboveRangeColor" number_of_elements="3">
        <Element index="0" value="1"/>
        <Element index="1" value="1"/>
        <Element index="2" value="1"/>
      </Property>
      <Property name="AllowDuplicateScalars" id="5448.AllowDuplicateScalars" number_of_elements="1">
        <Element index="0" value="1"/>
        <Domain name="bool" id="5448.AllowDuplicateScalars.bool"/>
      </Property>
      <Property name="Annotations" id="5448.Annotations"/>
      <Property name="BelowRangeColor" id="5448.BelowRangeColor" number_of_elements="3">
        <Element index="0" value="0"/>
        <Element index="1" value="0"/>
        <Element index="2" value="0"/>
      </Property>
      <Property name="Build" id="5448.Build"/>
      <Property name="ColorSpace" id="5448.ColorSpace" number_of_elements="1">
        <Element index="0" value="1"/>
        <Domain name="enum" id="5448.ColorSpace.enum">
          <Entry value="0" text="RGB"/>
          <Entry value="1" text="HSV"/>
          <Entry value="2" text="Lab"/>
          <Entry value="3" text="Diverging"/>
        </Domain>
      </Property>
      <Property name="Discretize" id="5448.Discretize" number_of_elements="1">
        <Element index="0" value="1"/>
        <Domain name="bool" id="5448.Discretize.bool"/>
      </Property>
      <Property name="EnableOpacityMapping" id="5448.EnableOpacityMapping" number_of_elements="1">
        <Element index="0" value="0"/>
        <Domain name="bool" id="5448.EnableOpacityMapping.bool"/>
      </Property>
      <Property name="HSVWrap" id="5448.HSVWrap" number_of_elements="1">
        <Element index="0" value="0"/>
        <Domain name="bool" id="5448.HSVWrap.bool"/>
      </Property>
      <Property name="IndexedColors" id="5448.IndexedColors"/>
      <Property name="IndexedLookup" id="5448.IndexedLookup" number_of_elements="1">
        <Element index="0" value="0"/>
        <Domain name="bool" id="5448.IndexedLookup.bool"/>
      </Property>
      <Property name="LockScalarRange" id="5448.LockScalarRange" number_of_elements="1">
        <Element index="0" value="0"/>
        <Domain name="bool" id="5448.LockScalarRange.bool"/>
      </Property>
      <Property name="NanColor" id="5448.NanColor" number_of_elements="3">
        <Element index="0" value="0.498039"/>
        <Element index="1" value="0.498039"/>
        <Element index="2" value="0.498039"/>
      </Property>
      <Property name="NumberOfTableValues" id="5448.NumberOfTableValues" number_of_elements="1">
        <Element index="0" value="256"/>
        <Domain name="range" id="5448.NumberOfTableValues.range"/>
      </Property>
      <Property name="RGBPoints" id="5448.RGBPoints" number_of_elements="8">
        <Element index="0" value="0"/>
        <Element index="1" value="0"/>
        <Element index="2" value="0"/>
        <Element index="3" value="1"/>
        <Element index="4" value="1.9464936295812e-08"/>
        <Element index="5" value="1"/>
        <Element index="6" value="0"/>
        <Element index="7" value="0"/>
      </Property>
      <Property name="ScalarOpacityFunction" id="5448.ScalarOpacityFunction" number_of_elements="1">
        <Proxy value="5447"/>
      </Property>
      <Property name="ScalarRangeInitialized" id="5448.ScalarRangeInitialized" number_of_elements="1">
        <Element index="0" value="1"/>
        <Domain name="bool" id="5448.ScalarRangeInitialized.bool"/>
      </Property>
      <Property name="UseAboveRangeColor" id="5448.UseAboveRangeColor" number_of_elements="1">
        <Element index="0" value="0"/>
        <Domain name="bool" id="5448.UseAboveRangeColor.bool"/>
      </Property>
      <Property name="UseBelowRangeColor" id="5448.UseBelowRangeColor" number_of_elements="1">
        <Element index="0" value="0"/>
        <Domain name="bool" id="5448.UseBelowRangeColor.bool"/>
      </Property>
      <Property name="UseLogScale" id="5448.UseLogScale" number_of_elements="1">
        <Element index="0" value="0"/>
        <Domain name="bool" id="5448.UseLogScale.bool"/>
      </Property>
      <Property name="VectorComponent" id="5448.VectorComponent" number_of_elements="1">
        <Element index="0" value="0"/>
        <Domain name="range" id="5448.VectorComponent.range"/>
      </Property>
      <Property name="VectorMode" id="5448.VectorMode" number_of_elements="1">
        <Element index="0" value="0"/>
        <Domain name="enum" id="5448.VectorMode.enum">
          <Entry value="0" text="Magnitude"/>
          <Entry value="1" text="Component"/>
        </Domain>
      </Property>
    </Proxy>
    <Proxy group="lookup_tables" type="PVLookupTable" id="4991" servers="21">
      <Property name="AboveRangeColor" id="4991.AboveRangeColor" number_of_elements="3">
        <Element index="0" value="1"/>
        <Element index="1" value="1"/>
        <Element index="2" value="1"/>
      </Property>
      <Property name="AllowDuplicateScalars" id="4991.AllowDuplicateScalars" number_of_elements="1">
        <Element index="0" value="1"/>
        <Domain name="bool" id="4991.AllowDuplicateScalars.bool"/>
      </Property>
      <Property name="Annotations" id="4991.Annotations"/>
      <Property name="BelowRangeColor" id="4991.BelowRangeColor" number_of_elements="3">
        <Element index="0" value="0"/>
        <Element index="1" value="0"/>
        <Element index="2" value="0"/>
      </Property>
      <Property name="Build" id="4991.Build"/>
      <Property name="ColorSpace" id="4991.ColorSpace" number_of_elements="1">
        <Element index="0" value="1"/>
        <Domain name="enum" id="4991.ColorSpace.enum">
          <Entry value="0" text="RGB"/>
          <Entry value="1" text="HSV"/>
          <Entry value="2" text="Lab"/>
          <Entry value="3" text="Diverging"/>
        </Domain>
      </Property>
      <Property name="Discretize" id="4991.Discretize" number_of_elements="1">
        <Element index="0" value="1"/>
        <Domain name="bool" id="4991.Discretize.bool"/>
      </Property>
      <Property name="EnableOpacityMapping" id="4991.EnableOpacityMapping" number_of_elements="1">
        <Element index="0" value="0"/>
        <Domain name="bool" id="4991.EnableOpacityMapping.bool"/>
      </Property>
      <Property name="HSVWrap" id="4991.HSVWrap" number_of_elements="1">
        <Element index="0" value="0"/>
        <Domain name="bool" id="4991.HSVWrap.bool"/>
      </Property>
      <Property name="IndexedColors" id="4991.IndexedColors"/>
      <Property name="IndexedLookup" id="4991.IndexedLookup" number_of_elements="1">
        <Element index="0" value="0"/>
        <Domain name="bool" id="4991.IndexedLookup.bool"/>
      </Property>
      <Property name="LockScalarRange" id="4991.LockScalarRange" number_of_elements="1">
        <Element index="0" value="0"/>
        <Domain name="bool" id="4991.LockScalarRange.bool"/>
      </Property>
      <Property name="NanColor" id="4991.NanColor" number_of_elements="3">
        <Element index="0" value="0.498039"/>
        <Element index="1" value="0.498039"/>
        <Element index="2" value="0.498039"/>
      </Property>
      <Property name="NumberOfTableValues" id="4991.NumberOfTableValues" number_of_elements="1">
        <Element index="0" value="256"/>
        <Domain name="range" id="4991.NumberOfTableValues.range"/>
      </Property>
      <Property name="RGBPoints" id="4991.RGBPoints" number_of_elements="8">
        <Element index="0" value="9.17651e-05"/>
        <Element index="1" value="0"/>
        <Element index="2" value="0"/>
        <Element index="3" value="1"/>
        <Element index="4" value="0.000104836"/>
        <Element index="5" value="1"/>
        <Element index="6" value="0"/>
        <Element index="7" value="0"/>
      </Property>
      <Property name="ScalarOpacityFunction" id="4991.ScalarOpacityFunction" number_of_elements="1">
        <Proxy value="4990"/>
      </Property>
      <Property name="ScalarRangeInitialized" id="4991.ScalarRangeInitialized" number_of_elements="1">
        <Element index="0" value="1"/>
        <Domain name="bool" id="4991.ScalarRangeInitialized.bool"/>
      </Property>
      <Property name="UseAboveRangeColor" id="4991.UseAboveRangeColor" number_of_elements="1">
        <Element index="0" value="0"/>
        <Domain name="bool" id="4991.UseAboveRangeColor.bool"/>
      </Property>
      <Property name="UseBelowRangeColor" id="4991.UseBelowRangeColor" number_of_elements="1">
        <Element index="0" value="0"/>
        <Domain name="bool" id="4991.UseBelowRangeColor.bool"/>
      </Property>
      <Property name="UseLogScale" id="4991.UseLogScale" number_of_elements="1">
        <Element index="0" value="0"/>
        <Domain name="bool" id="4991.UseLogScale.bool"/>
      </Property>
      <Property name="VectorComponent" id="4991.VectorComponent" number_of_elements="1">
        <Element index="0" value="1"/>
        <Domain name="range" id="4991.VectorComponent.range"/>
      </Property>
      <Property name="VectorMode" id="4991.VectorMode" number_of_elements="1">
        <Element index="0" value="1"/>
        <Domain name="enum" id="4991.VectorMode.enum">
          <Entry value="0" text="Magnitude"/>
          <Entry value="1" text="Component"/>
        </Domain>
      </Property>
    </Proxy>
    <Proxy group="lookup_tables" type="PVLookupTable" id="4999" servers="21">
      <Property name="AboveRangeColor" id="4999.AboveRangeColor" number_of_elements="3">
        <Element index="0" value="1"/>
        <Element index="1" value="1"/>
        <Element index="2" value="1"/>
      </Property>
      <Property name="AllowDuplicateScalars" id="4999.AllowDuplicateScalars" number_of_elements="1">
        <Element index="0" value="1"/>
        <Domain name="bool" id="4999.AllowDuplicateScalars.bool"/>
      </Property>
      <Property name="Annotations" id="4999.Annotations"/>
      <Property name="BelowRangeColor" id="4999.BelowRangeColor" number_of_elements="3">
        <Element index="0" value="0"/>
        <Element index="1" value="0"/>
        <Element index="2" value="0"/>
      </Property>
      <Property name="Build" id="4999.Build"/>
      <Property name="ColorSpace" id="4999.ColorSpace" number_of_elements="1">
        <Element index="0" value="1"/>
        <Domain name="enum" id="4999.ColorSpace.enum">
          <Entry value="0" text="RGB"/>
          <Entry value="1" text="HSV"/>
          <Entry value="2" text="Lab"/>
          <Entry value="3" text="Diverging"/>
        </Domain>
      </Property>
      <Property name="Discretize" id="4999.Discretize" number_of_elements="1">
        <Element index="0" value="1"/>
        <Domain name="bool" id="4999.Discretize.bool"/>
      </Property>
      <Property name="EnableOpacityMapping" id="4999.EnableOpacityMapping" number_of_elements="1">
        <Element index="0" value="0"/>
        <Domain name="bool" id="4999.EnableOpacityMapping.bool"/>
      </Property>
      <Property name="HSVWrap" id="4999.HSVWrap" number_of_elements="1">
        <Element index="0" value="0"/>
        <Domain name="bool" id="4999.HSVWrap.bool"/>
      </Property>
      <Property name="IndexedColors" id="4999.IndexedColors"/>
      <Property name="IndexedLookup" id="4999.IndexedLookup" number_of_elements="1">
        <Element index="0" value="0"/>
        <Domain name="bool" id="4999.IndexedLookup.bool"/>
      </Property>
      <Property name="LockScalarRange" id="4999.LockScalarRange" number_of_elements="1">
        <Element index="0" value="0"/>
        <Domain name="bool" id="4999.LockScalarRange.bool"/>
      </Property>
      <Property name="NanColor" id="4999.NanColor" number_of_elements="3">
        <Element index="0" value="0.498039"/>
        <Element index="1" value="0.498039"/>
        <Element index="2" value="0.498039"/>
      </Property>
      <Property name="NumberOfTableValues" id="4999.NumberOfTableValues" number_of_elements="1">
        <Element index="0" value="256"/>
        <Domain name="range" id="4999.NumberOfTableValues.range"/>
      </Property>
      <Property name="RGBPoints" id="4999.RGBPoints" number_of_elements="8">
        <Element index="0" value="0.000100000838502213"/>
        <Element index="1" value="0"/>
        <Element index="2" value="0"/>
        <Element index="3" value="1"/>
        <Element index="4" value="0.000108391923750903"/>
        <Element index="5" value="1"/>
        <Element index="6" value="0"/>
        <Element index="7" value="0"/>
      </Property>
      <Property name="ScalarOpacityFunction" id="4999.ScalarOpacityFunction" number_of_elements="1">
        <Proxy value="4998"/>
      </Property>
      <Property name="ScalarRangeInitialized" id="4999.ScalarRangeInitialized" number_of_elements="1">
        <Element index="0" value="1"/>
        <Domain name="bool" id="4999.ScalarRangeInitialized.bool"/>
      </Property>
      <Property name="UseAboveRangeColor" id="4999.UseAboveRangeColor" number_of_elements="1">
        <Element index="0" value="0"/>
        <Domain name="bool" id="4999.UseAboveRangeColor.bool"/>
      </Property>
      <Property name="UseBelowRangeColor" id="4999.UseBelowRangeColor" number_of_elements="1">
        <Element index="0" value="0"/>
        <Domain name="bool" id="4999.UseBelowRangeColor.bool"/>
      </Property>
      <Property name="UseLogScale" id="4999.UseLogScale" number_of_elements="1">
        <Element index="0" value="0"/>
        <Domain name="bool" id="4999.UseLogScale.bool"/>
      </Property>
      <Property name="VectorComponent" id="4999.VectorComponent" number_of_elements="1">
        <Element index="0" value="0"/>
        <Domain name="range" id="4999.VectorComponent.range"/>
      </Property>
      <Property name="VectorMode" id="4999.VectorMode" number_of_elements="1">
        <Element index="0" value="0"/>
        <Domain name="enum" id="4999.VectorMode.enum">
          <Entry value="0" text="Magnitude"/>
          <Entry value="1" text="Component"/>
        </Domain>
      </Property>
    </Proxy>
    <Proxy group="lookup_tables" type="PVLookupTable" id="5294" servers="21">
      <Property name="AboveRangeColor" id="5294.AboveRangeColor" number_of_elements="3">
        <Element index="0" value="1"/>
        <Element index="1" value="1"/>
        <Element index="2" value="1"/>
      </Property>
      <Property name="AllowDuplicateScalars" id="5294.AllowDuplicateScalars" number_of_elements="1">
        <Element index="0" value="1"/>
        <Domain name="bool" id="5294.AllowDuplicateScalars.bool"/>
      </Property>
      <Property name="Annotations" id="5294.Annotations"/>
      <Property name="BelowRangeColor" id="5294.BelowRangeColor" number_of_elements="3">
        <Element index="0" value="0"/>
        <Element index="1" value="0"/>
        <Element index="2" value="0"/>
      </Property>
      <Property name="Build" id="5294.Build"/>
      <Property name="ColorSpace" id="5294.ColorSpace" number_of_elements="1">
        <Element index="0" value="1"/>
        <Domain name="enum" id="5294.ColorSpace.enum">
          <Entry value="0" text="RGB"/>
          <Entry value="1" text="HSV"/>
          <Entry value="2" text="Lab"/>
          <Entry value="3" text="Diverging"/>
        </Domain>
      </Property>
      <Property name="Discretize" id="5294.Discretize" number_of_elements="1">
        <Element index="0" value="1"/>
        <Domain name="bool" id="5294.Discretize.bool"/>
      </Property>
      <Property name="EnableOpacityMapping" id="5294.EnableOpacityMapping" number_of_elements="1">
        <Element index="0" value="0"/>
        <Domain name="bool" id="5294.EnableOpacityMapping.bool"/>
      </Property>
      <Property name="HSVWrap" id="5294.HSVWrap" number_of_elements="1">
        <Element index="0" value="0"/>
        <Domain name="bool" id="5294.HSVWrap.bool"/>
      </Property>
      <Property name="IndexedColors" id="5294.IndexedColors"/>
      <Property name="IndexedLookup" id="5294.IndexedLookup" number_of_elements="1">
        <Element index="0" value="0"/>
        <Domain name="bool" id="5294.IndexedLookup.bool"/>
      </Property>
      <Property name="LockScalarRange" id="5294.LockScalarRange" number_of_elements="1">
        <Element index="0" value="0"/>
        <Domain name="bool" id="5294.LockScalarRange.bool"/>
      </Property>
      <Property name="NanColor" id="5294.NanColor" number_of_elements="3">
        <Element index="0" value="0.498039"/>
        <Element index="1" value="0.498039"/>
        <Element index="2" value="0.498039"/>
      </Property>
      <Property name="NumberOfTableValues" id="5294.NumberOfTableValues" number_of_elements="1">
        <Element index="0" value="256"/>
        <Domain name="range" id="5294.NumberOfTableValues.range"/>
      </Property>
      <Property name="RGBPoints" id="5294.RGBPoints" number_of_elements="8">
        <Element index="0" value="9.96532242385854e-05"/>
        <Element index="1" value="0"/>
        <Element index="2" value="0"/>
        <Element index="3" value="1"/>
        <Element index="4" value="0.000108047161042859"/>
        <Element index="5" value="1"/>
        <Element index="6" value="0"/>
        <Element index="7" value="0"/>
      </Property>
      <Property name="ScalarOpacityFunction" id="5294.ScalarOpacityFunction" number_of_elements="1">
        <Proxy value="5293"/>
      </Property>
      <Property name="ScalarRangeInitialized" id="5294.ScalarRangeInitialized" number_of_elements="1">
        <Element index="0" value="1"/>
        <Domain name="bool" id="5294.ScalarRangeInitialized.bool"/>
      </Property>
      <Property name="UseAboveRangeColor" id="5294.UseAboveRangeColor" number_of_elements="1">
        <Element index="0" value="0"/>
        <Domain name="bool" id="5294.UseAboveRangeColor.bool"/>
      </Property>
      <Property name="UseBelowRangeColor" id="5294.UseBelowRangeColor" number_of_elements="1">
        <Element index="0" value="0"/>
        <Domain name="bool" id="5294.UseBelowRangeColor.bool"/>
      </Property>
      <Property name="UseLogScale" id="5294.UseLogScale" number_of_elements="1">
        <Element index="0" value="0"/>
        <Domain name="bool" id="5294.UseLogScale.bool"/>
      </Property>
      <Property name="VectorComponent" id="5294.VectorComponent" number_of_elements="1">
        <Element index="0" value="0"/>
        <Domain name="range" id="5294.VectorComponent.range"/>
      </Property>
      <Property name="VectorMode" id="5294.VectorMode" number_of_elements="1">
        <Element index="0" value="0"/>
        <Domain name="enum" id="5294.VectorMode.enum">
          <Entry value="0" text="Magnitude"/>
          <Entry value="1" text="Component"/>
        </Domain>
      </Property>
    </Proxy>
    <Proxy group="piecewise_functions" type="PiecewiseFunction" id="4828" servers="21">
      <Property name="AllowDuplicateScalars" id="4828.AllowDuplicateScalars" number_of_elements="1">
        <Element index="0" value="1"/>
        <Domain name="bool" id="4828.AllowDuplicateScalars.bool"/>
      </Property>
      <Property name="Points" id="4828.Points" number_of_elements="8">
        <Element index="0" value="1"/>
        <Element index="1" value="0"/>
        <Element index="2" value="0.5"/>
        <Element index="3" value="0"/>
        <Element index="4" value="6"/>
        <Element index="5" value="1"/>
        <Element index="6" value="0.5"/>
        <Element index="7" value="0"/>
      </Property>
      <Property name="ScalarRangeInitialized" id="4828.ScalarRangeInitialized" number_of_elements="1">
        <Element index="0" value="1"/>
        <Domain name="bool" id="4828.ScalarRangeInitialized.bool"/>
      </Property>
    </Proxy>
    <Proxy group="piecewise_functions" type="PiecewiseFunction" id="5184" servers="21">
      <Property name="AllowDuplicateScalars" id="5184.AllowDuplicateScalars" number_of_elements="1">
        <Element index="0" value="1"/>
        <Domain name="bool" id="5184.AllowDuplicateScalars.bool"/>
      </Property>
      <Property name="Points" id="5184.Points" number_of_elements="8">
        <Element index="0" value="0"/>
        <Element index="1" value="0"/>
        <Element index="2" value="0.5"/>
        <Element index="3" value="0"/>
        <Element index="4" value="1.9464936295812e-08"/>
        <Element index="5" value="1"/>
        <Element index="6" value="0.5"/>
        <Element index="7" value="0"/>
      </Property>
      <Property name="ScalarRangeInitialized" id="5184.ScalarRangeInitialized" number_of_elements="1">
        <Element index="0" value="1"/>
        <Domain name="bool" id="5184.ScalarRangeInitialized.bool"/>
      </Property>
    </Proxy>
    <Proxy group="piecewise_functions" type="PiecewiseFunction" id="5447" servers="21">
      <Property name="AllowDuplicateScalars" id="5447.AllowDuplicateScalars" number_of_elements="1">
        <Element index="0" value="1"/>
        <Domain name="bool" id="5447.AllowDuplicateScalars.bool"/>
      </Property>
      <Property name="Points" id="5447.Points" number_of_elements="8">
        <Element index="0" value="0"/>
        <Element index="1" value="0"/>
        <Element index="2" value="0.5"/>
        <Element index="3" value="0"/>
        <Element index="4" value="1.9464936295812e-08"/>
        <Element index="5" value="1"/>
        <Element index="6" value="0.5"/>
        <Element index="7" value="0"/>
      </Property>
      <Property name="ScalarRangeInitialized" id="5447.ScalarRangeInitialized" number_of_elements="1">
        <Element index="0" value="1"/>
        <Domain name="bool" id="5447.ScalarRangeInitialized.bool"/>
      </Property>
    </Proxy>
    <Proxy group="piecewise_functions" type="PiecewiseFunction" id="4990" servers="21">
      <Property name="AllowDuplicateScalars" id="4990.AllowDuplicateScalars" number_of_elements="1">
        <Element index="0" value="1"/>
        <Domain name="bool" id="4990.AllowDuplicateScalars.bool"/>
      </Property>
      <Property name="Points" id="4990.Points" number_of_elements="8">
        <Element index="0" value="9.17651e-05"/>
        <Element index="1" value="0"/>
        <Element index="2" value="0.5"/>
        <Element index="3" value="0"/>
        <Element index="4" value="0.000104836"/>
        <Element index="5" value="1"/>
        <Element index="6" value="0.5"/>
        <Element index="7" value="0"/>
      </Property>
      <Property name="ScalarRangeInitialized" id="4990.ScalarRangeInitialized" number_of_elements="1">
        <Element index="0" value="1"/>
        <Domain name="bool" id="4990.ScalarRangeInitialized.bool"/>
      </Property>
    </Proxy>
    <Proxy group="piecewise_functions" type="PiecewiseFunction" id="4998" servers="21">
      <Property name="AllowDuplicateScalars" id="4998.AllowDuplicateScalars" number_of_elements="1">
        <Element index="0" value="1"/>
        <Domain name="bool" id="4998.AllowDuplicateScalars.bool"/>
      </Property>
      <Property name="Points" id="4998.Points" number_of_elements="8">
        <Element index="0" value="0.000100000838502213"/>
        <Element index="1" value="0"/>
        <Element index="2" value="0.5"/>
        <Element index="3" value="0"/>
        <Element index="4" value="0.000108391923750903"/>
        <Element index="5" value="1"/>
        <Element index="6" value="0.5"/>
        <Element index="7" value="0"/>
      </Property>
      <Property name="ScalarRangeInitialized" id="4998.ScalarRangeInitialized" number_of_elements="1">
        <Element index="0" value="1"/>
        <Domain name="bool" id="4998.ScalarRangeInitialized.bool"/>
      </Property>
    </Proxy>
    <Proxy group="piecewise_functions" type="PiecewiseFunction" id="5293" servers="21">
      <Property name="AllowDuplicateScalars" id="5293.AllowDuplicateScalars" number_of_elements="1">
        <Element index="0" value="1"/>
        <Domain name="bool" id="5293.AllowDuplicateScalars.bool"/>
      </Property>
      <Property name="Points" id="5293.Points" number_of_elements="8">
        <Element index="0" value="9.96532242385854e-05"/>
        <Element index="1" value="0"/>
        <Element index="2" value="0.5"/>
        <Element index="3" value="0"/>
        <Element index="4" value="0.000108047161042859"/>
        <Element index="5" value="1"/>
        <Element index="6" value="0.5"/>
        <Element index="7" value="0"/>
      </Property>
      <Property name="ScalarRangeInitialized" id="5293.ScalarRangeInitialized" number_of_elements="1">
        <Element index="0" value="1"/>
        <Domain name="bool" id="5293.ScalarRangeInitialized.bool"/>
      </Property>
    </Proxy>
    <Proxy group="misc" type="RepresentationAnimationHelper" id="4734" servers="16">
      <Property name="Source" id="4734.Source" number_of_elements="1">
        <Proxy value="4723"/>
      </Property>
    </Proxy>
    <Proxy group="misc" type="RepresentationAnimationHelper" id="5215" servers="16">
      <Property name="Source" id="5215.Source" number_of_elements="1">
        <Proxy value="5204"/>
      </Property>
    </Proxy>
    <Proxy group="misc" type="RepresentationAnimationHelper" id="5312" servers="16">
      <Property name="Source" id="5312.Source" number_of_elements="1">
        <Proxy value="5301"/>
      </Property>
    </Proxy>
    <Proxy group="misc" type="RepresentationAnimationHelper" id="5401" servers="16">
      <Property name="Source" id="5401.Source" number_of_elements="1">
        <Proxy value="5390"/>
      </Property>
    </Proxy>
    <Proxy group="representations" type="GeometryRepresentation" id="4979" servers="21">
      <Property name="CubeAxesVisibility" id="4979.CubeAxesVisibility" number_of_elements="1">
        <Element index="0" value="0"/>
        <Domain name="bool" id="4979.CubeAxesVisibility.bool"/>
      </Property>
      <Property name="Input" id="4979.Input" number_of_elements="1">
        <Proxy value="4723" output_port="0"/>
        <Domain name="input_array_cell" id="4979.Input.input_array_cell"/>
        <Domain name="input_array_point" id="4979.Input.input_array_point"/>
        <Domain name="input_type" id="4979.Input.input_type"/>
      </Property>
      <Property name="Representation" id="4979.Representation" number_of_elements="1">
        <Element index="0" value="Surface"/>
        <Domain name="list" id="4979.Representation.list">
          <String text="3D Glyphs"/>
          <String text="Outline"/>
          <String text="Points"/>
          <String text="Surface"/>
          <String text="Surface With Edges"/>
          <String text="Wireframe"/>
        </Domain>
      </Property>
      <Property name="RepresentationTypesInfo" id="4979.RepresentationTypesInfo" number_of_elements="6">
        <Element index="0" value="3D Glyphs"/>
        <Element index="1" value="Outline"/>
        <Element index="2" value="Points"/>
        <Element index="3" value="Surface"/>
        <Element index="4" value="Surface With Edges"/>
        <Element index="5" value="Wireframe"/>
      </Property>
      <Property name="SelectionCellFieldDataArrayName" id="4979.SelectionCellFieldDataArrayName" number_of_elements="1">
        <Element index="0" value="area"/>
        <Domain name="array_list" id="4979.SelectionCellFieldDataArrayName.array_list">
          <String text="area"/>
          <String text="area_eq"/>
          <String text="area_flat"/>
          <String text="counter"/>
          <String text="inverse_curvature"/>
          <String text="localIndex"/>
          <String text="normal"/>
          <String text="parentIndex"/>
          <String text="vertexIndices"/>
        </Domain>
      </Property>
      <Property name="SelectionPointFieldDataArrayName" id="4979.SelectionPointFieldDataArrayName" number_of_elements="1">
        <Element index="0" value="F"/>
        <Domain name="array_list" id="4979.SelectionPointFieldDataArrayName.array_list">
          <String text="F"/>
          <String text="area"/>
          <String text="localIndex"/>
          <String text="m"/>
          <String text="normal"/>
          <String text="offset__"/>
          <String text="parentIndex"/>
          <String text="pressure"/>
          <String text="r"/>
          <String text="tau"/>
          <String text="tension"/>
          <String text="v"/>
          <String text="x"/>
          <String text="x0"/>
          <String text="x_hash_for_gridbased"/>
        </Domain>
      </Property>
      <Property name="SelectionVisibility" id="4979.SelectionVisibility" number_of_elements="1">
        <Element index="0" value="1"/>
        <Domain name="bool" id="4979.SelectionVisibility.bool"/>
      </Property>
      <Property name="Visibility" id="4979.Visibility" number_of_elements="1">
        <Element index="0" value="0"/>
        <Domain name="bool" id="4979.Visibility.bool"/>
      </Property>
      <Property name="Ambient" id="4979.Ambient" number_of_elements="1">
        <Element index="0" value="0"/>
        <Domain name="range" id="4979.Ambient.range"/>
      </Property>
      <Property name="AmbientColor" id="4979.AmbientColor" number_of_elements="3">
        <Element index="0" value="1"/>
        <Element index="1" value="1"/>
        <Element index="2" value="1"/>
        <Domain name="range" id="4979.AmbientColor.range"/>
      </Property>
      <Property name="AxesOrigin" id="4979.AxesOrigin" number_of_elements="3">
        <Element index="0" value="0"/>
        <Element index="1" value="0"/>
        <Element index="2" value="0"/>
        <Domain name="range" id="4979.AxesOrigin.range"/>
      </Property>
      <Property name="BackfaceAmbientColor" id="4979.BackfaceAmbientColor" number_of_elements="3">
        <Element index="0" value="1"/>
        <Element index="1" value="1"/>
        <Element index="2" value="1"/>
        <Domain name="range" id="4979.BackfaceAmbientColor.range"/>
      </Property>
      <Property name="BackfaceDiffuseColor" id="4979.BackfaceDiffuseColor" number_of_elements="3">
        <Element index="0" value="1"/>
        <Element index="1" value="1"/>
        <Element index="2" value="1"/>
        <Domain name="range" id="4979.BackfaceDiffuseColor.range"/>
      </Property>
      <Property name="BackfaceOpacity" id="4979.BackfaceOpacity" number_of_elements="1">
        <Element index="0" value="1"/>
        <Domain name="range" id="4979.BackfaceOpacity.range"/>
      </Property>
      <Property name="BackfaceRepresentation" id="4979.BackfaceRepresentation" number_of_elements="1">
        <Element index="0" value="400"/>
        <Domain name="enum" id="4979.BackfaceRepresentation.enum">
          <Entry value="400" text="Follow Frontface"/>
          <Entry value="401" text="Cull Backface"/>
          <Entry value="402" text="Cull Frontface"/>
          <Entry value="0" text="Points"/>
          <Entry value="1" text="Wireframe"/>
          <Entry value="2" text="Surface"/>
          <Entry value="3" text="Surface With Edges"/>
        </Domain>
      </Property>
      <Property name="BlockColor" id="4979.BlockColor"/>
      <Property name="BlockOpacity" id="4979.BlockOpacity"/>
      <Property name="BlockVisibility" id="4979.BlockVisibility"/>
      <Property name="CenterStickyAxes" id="4979.CenterStickyAxes" number_of_elements="1">
        <Element index="0" value="0"/>
        <Domain name="bool" id="4979.CenterStickyAxes.bool"/>
      </Property>
      <Property name="ColorArrayName" id="4979.ColorArrayName" number_of_elements="5">
        <Element index="0" value=""/>
        <Element index="1" value=""/>
        <Element index="2" value=""/>
        <Element index="3" value="0"/>
        <Element index="4" value="x0"/>
        <Domain name="array_list" id="4979.ColorArrayName.array_list">
          <String text="F"/>
          <String text="area"/>
          <String text="localIndex"/>
          <String text="m"/>
          <String text="normal"/>
          <String text="offset__"/>
          <String text="parentIndex"/>
          <String text="pressure"/>
          <String text="r"/>
          <String text="tau"/>
          <String text="tension"/>
          <String text="v"/>
          <String text="x"/>
          <String text="x0"/>
          <String text="x_hash_for_gridbased"/>
          <String text="area"/>
          <String text="area_eq"/>
          <String text="area_flat"/>
          <String text="cellNormals"/>
          <String text="counter"/>
          <String text="inverse_curvature"/>
          <String text="localIndex"/>
          <String text="normal"/>
          <String text="parentIndex"/>
          <String text="vertexIndices"/>
        </Domain>
        <Domain name="field_list" id="4979.ColorArrayName.field_list">
          <Entry value="0" text="Point Data"/>
          <Entry value="1" text="Cell Data"/>
          <Entry value="2" text="Field Data"/>
          <Entry value="4" text="Vertex Data"/>
          <Entry value="5" text="Edge Data"/>
          <Entry value="6" text="Row Data"/>
        </Domain>
      </Property>
      <Property name="CubeAxesColor" id="4979.CubeAxesColor" number_of_elements="3">
        <Element index="0" value="1"/>
        <Element index="1" value="1"/>
        <Element index="2" value="1"/>
        <Domain name="range" id="4979.CubeAxesColor.range"/>
      </Property>
      <Property name="CubeAxesCornerOffset" id="4979.CubeAxesCornerOffset" number_of_elements="1">
        <Element index="0" value="0"/>
        <Domain name="range" id="4979.CubeAxesCornerOffset.range"/>
      </Property>
      <Property name="CubeAxesFlyMode" id="4979.CubeAxesFlyMode" number_of_elements="1">
        <Element index="0" value="1"/>
        <Domain name="enum" id="4979.CubeAxesFlyMode.enum">
          <Entry value="0" text="Outer Edges"/>
          <Entry value="1" text="Closest Triad"/>
          <Entry value="2" text="Furthest Triad"/>
          <Entry value="3" text="Static Triad"/>
          <Entry value="4" text="Static Edges"/>
        </Domain>
      </Property>
      <Property name="CubeAxesGridLineLocation" id="4979.CubeAxesGridLineLocation" number_of_elements="1">
        <Element index="0" value="0"/>
        <Domain name="enum" id="4979.CubeAxesGridLineLocation.enum">
          <Entry value="0" text="All Faces"/>
          <Entry value="1" text="Closest Faces"/>
          <Entry value="2" text="Furthest Faces"/>
        </Domain>
      </Property>
      <Property name="CubeAxesInertia" id="4979.CubeAxesInertia" number_of_elements="1">
        <Element index="0" value="1"/>
        <Domain name="range" id="4979.CubeAxesInertia.range"/>
      </Property>
      <Property name="CubeAxesTickLocation" id="4979.CubeAxesTickLocation" number_of_elements="1">
        <Element index="0" value="0"/>
        <Domain name="enum" id="4979.CubeAxesTickLocation.enum">
          <Entry value="0" text="Inside"/>
          <Entry value="1" text="Outside"/>
          <Entry value="2" text="Both"/>
        </Domain>
      </Property>
      <Property name="CubeAxesUseDefaultXTitle" id="4979.CubeAxesUseDefaultXTitle" number_of_elements="1">
        <Element index="0" value="1"/>
        <Domain name="bool" id="4979.CubeAxesUseDefaultXTitle.bool"/>
      </Property>
      <Property name="CubeAxesUseDefaultYTitle" id="4979.CubeAxesUseDefaultYTitle" number_of_elements="1">
        <Element index="0" value="1"/>
        <Domain name="bool" id="4979.CubeAxesUseDefaultYTitle.bool"/>
      </Property>
      <Property name="CubeAxesUseDefaultZTitle" id="4979.CubeAxesUseDefaultZTitle" number_of_elements="1">
        <Element index="0" value="1"/>
        <Domain name="bool" id="4979.CubeAxesUseDefaultZTitle.bool"/>
      </Property>
      <Property name="CubeAxesXAxisMinorTickVisibility" id="4979.CubeAxesXAxisMinorTickVisibility" number_of_elements="1">
        <Element index="0" value="1"/>
        <Domain name="bool" id="4979.CubeAxesXAxisMinorTickVisibility.bool"/>
      </Property>
      <Property name="CubeAxesXAxisTickVisibility" id="4979.CubeAxesXAxisTickVisibility" number_of_elements="1">
        <Element index="0" value="1"/>
        <Domain name="bool" id="4979.CubeAxesXAxisTickVisibility.bool"/>
      </Property>
      <Property name="CubeAxesXAxisVisibility" id="4979.CubeAxesXAxisVisibility" number_of_elements="1">
        <Element index="0" value="1"/>
        <Domain name="bool" id="4979.CubeAxesXAxisVisibility.bool"/>
      </Property>
      <Property name="CubeAxesXGridLines" id="4979.CubeAxesXGridLines" number_of_elements="1">
        <Element index="0" value="0"/>
        <Domain name="bool" id="4979.CubeAxesXGridLines.bool"/>
      </Property>
      <Property name="CubeAxesXLabelFormat" id="4979.CubeAxesXLabelFormat" number_of_elements="1">
        <Element index="0" value="%-#6.3g"/>
      </Property>
      <Property name="CubeAxesXTitle" id="4979.CubeAxesXTitle" number_of_elements="1">
        <Element index="0" value="X-Axis"/>
      </Property>
      <Property name="CubeAxesYAxisMinorTickVisibility" id="4979.CubeAxesYAxisMinorTickVisibility" number_of_elements="1">
        <Element index="0" value="1"/>
        <Domain name="bool" id="4979.CubeAxesYAxisMinorTickVisibility.bool"/>
      </Property>
      <Property name="CubeAxesYAxisTickVisibility" id="4979.CubeAxesYAxisTickVisibility" number_of_elements="1">
        <Element index="0" value="1"/>
        <Domain name="bool" id="4979.CubeAxesYAxisTickVisibility.bool"/>
      </Property>
      <Property name="CubeAxesYAxisVisibility" id="4979.CubeAxesYAxisVisibility" number_of_elements="1">
        <Element index="0" value="1"/>
        <Domain name="bool" id="4979.CubeAxesYAxisVisibility.bool"/>
      </Property>
      <Property name="CubeAxesYGridLines" id="4979.CubeAxesYGridLines" number_of_elements="1">
        <Element index="0" value="0"/>
        <Domain name="bool" id="4979.CubeAxesYGridLines.bool"/>
      </Property>
      <Property name="CubeAxesYLabelFormat" id="4979.CubeAxesYLabelFormat" number_of_elements="1">
        <Element index="0" value="%-#6.3g"/>
      </Property>
      <Property name="CubeAxesYTitle" id="4979.CubeAxesYTitle" number_of_elements="1">
        <Element index="0" value="Y-Axis"/>
      </Property>
      <Property name="CubeAxesZAxisMinorTickVisibility" id="4979.CubeAxesZAxisMinorTickVisibility" number_of_elements="1">
        <Element index="0" value="1"/>
        <Domain name="bool" id="4979.CubeAxesZAxisMinorTickVisibility.bool"/>
      </Property>
      <Property name="CubeAxesZAxisTickVisibility" id="4979.CubeAxesZAxisTickVisibility" number_of_elements="1">
        <Element index="0" value="1"/>
        <Domain name="bool" id="4979.CubeAxesZAxisTickVisibility.bool"/>
      </Property>
      <Property name="CubeAxesZAxisVisibility" id="4979.CubeAxesZAxisVisibility" number_of_elements="1">
        <Element index="0" value="1"/>
        <Domain name="bool" id="4979.CubeAxesZAxisVisibility.bool"/>
      </Property>
      <Property name="CubeAxesZGridLines" id="4979.CubeAxesZGridLines" number_of_elements="1">
        <Element index="0" value="0"/>
        <Domain name="bool" id="4979.CubeAxesZGridLines.bool"/>
      </Property>
      <Property name="CubeAxesZLabelFormat" id="4979.CubeAxesZLabelFormat" number_of_elements="1">
        <Element index="0" value="%-#6.3g"/>
      </Property>
      <Property name="CubeAxesZTitle" id="4979.CubeAxesZTitle" number_of_elements="1">
        <Element index="0" value="Z-Axis"/>
      </Property>
      <Property name="CustomBounds" id="4979.CustomBounds" number_of_elements="6">
        <Element index="0" value="0"/>
        <Element index="1" value="1"/>
        <Element index="2" value="0"/>
        <Element index="3" value="1"/>
        <Element index="4" value="0"/>
        <Element index="5" value="1"/>
      </Property>
      <Property name="CustomBoundsActive" id="4979.CustomBoundsActive" number_of_elements="3">
        <Element index="0" value="0"/>
        <Element index="1" value="0"/>
        <Element index="2" value="0"/>
      </Property>
      <Property name="CustomRange" id="4979.CustomRange" number_of_elements="6">
        <Element index="0" value="0"/>
        <Element index="1" value="1"/>
        <Element index="2" value="0"/>
        <Element index="3" value="1"/>
        <Element index="4" value="0"/>
        <Element index="5" value="1"/>
      </Property>
      <Property name="CustomRangeActive" id="4979.CustomRangeActive" number_of_elements="3">
        <Element index="0" value="0"/>
        <Element index="1" value="0"/>
        <Element index="2" value="0"/>
      </Property>
      <Property name="DataBounds" id="4979.DataBounds" number_of_elements="6">
        <Element index="0" value="3.23217745509343e-320"/>
        <Element index="1" value="3.19166407213445e-320"/>
        <Element index="2" value="6.07970780904124e-316"/>
        <Element index="3" value="0"/>
        <Element index="4" value="1.97626258336499e-323"/>
        <Element index="5" value="3.19709879423871e-320"/>
      </Property>
      <Property name="Diffuse" id="4979.Diffuse" number_of_elements="1">
        <Element index="0" value="1"/>
        <Domain name="range" id="4979.Diffuse.range"/>
      </Property>
      <Property name="DiffuseColor" id="4979.DiffuseColor" number_of_elements="3">
        <Element index="0" value="1"/>
        <Element index="1" value="1"/>
        <Element index="2" value="1"/>
        <Domain name="range" id="4979.DiffuseColor.range"/>
      </Property>
      <Property name="EdgeColor" id="4979.EdgeColor" number_of_elements="3">
        <Element index="0" value="0"/>
        <Element index="1" value="0"/>
        <Element index="2" value="0.5"/>
        <Domain name="range" id="4979.EdgeColor.range"/>
      </Property>
      <Property name="InterpolateScalarsBeforeMapping" id="4979.InterpolateScalarsBeforeMapping" number_of_elements="1">
        <Element index="0" value="1"/>
        <Domain name="bool" id="4979.InterpolateScalarsBeforeMapping.bool"/>
      </Property>
      <Property name="Interpolation" id="4979.Interpolation" number_of_elements="1">
        <Element index="0" value="1"/>
        <Domain name="enum" id="4979.Interpolation.enum">
          <Entry value="0" text="Flat"/>
          <Entry value="1" text="Gouraud"/>
        </Domain>
      </Property>
      <Property name="LineWidth" id="4979.LineWidth" number_of_elements="1">
        <Element index="0" value="1"/>
        <Domain name="range" id="4979.LineWidth.range"/>
      </Property>
      <Property name="LookupTable" id="4979.LookupTable" number_of_elements="1">
        <Proxy value="4999"/>
        <Domain name="groups" id="4979.LookupTable.groups"/>
      </Property>
      <Property name="MapScalars" id="4979.MapScalars" number_of_elements="1">
        <Element index="0" value="1"/>
        <Domain name="bool" id="4979.MapScalars.bool"/>
      </Property>
      <Property name="Masking" id="4979.Masking" number_of_elements="1">
        <Element index="0" value="0"/>
        <Domain name="bool" id="4979.Masking.bool"/>
      </Property>
      <Property name="MeshVisibility" id="4979.MeshVisibility" number_of_elements="1">
        <Element index="0" value="0"/>
        <Domain name="bool" id="4979.MeshVisibility.bool"/>
      </Property>
      <Property name="NonlinearSubdivisionLevel" id="4979.NonlinearSubdivisionLevel" number_of_elements="1">
        <Element index="0" value="1"/>
        <Domain name="range" id="4979.NonlinearSubdivisionLevel.range"/>
      </Property>
      <Property name="Opacity" id="4979.Opacity" number_of_elements="1">
        <Element index="0" value="1"/>
        <Domain name="range" id="4979.Opacity.range"/>
      </Property>
      <Property name="Orient" id="4979.Orient" number_of_elements="1">
        <Element index="0" value="0"/>
        <Domain name="bool" id="4979.Orient.bool"/>
      </Property>
      <Property name="Orientation" id="4979.Orientation" number_of_elements="3">
        <Element index="0" value="0"/>
        <Element index="1" value="0"/>
        <Element index="2" value="0"/>
        <Domain name="range" id="4979.Orientation.range"/>
      </Property>
      <Property name="OrientationMode" id="4979.OrientationMode" number_of_elements="1">
        <Element index="0" value="0"/>
        <Domain name="enum" id="4979.OrientationMode.enum">
          <Entry value="0" text="Direction"/>
          <Entry value="1" text="Rotation"/>
        </Domain>
      </Property>
      <Property name="Origin" id="4979.Origin" number_of_elements="3">
        <Element index="0" value="0"/>
        <Element index="1" value="0"/>
        <Element index="2" value="0"/>
        <Domain name="range" id="4979.Origin.range"/>
      </Property>
      <Property name="OriginalBoundsRangeActive" id="4979.OriginalBoundsRangeActive" number_of_elements="3">
        <Element index="0" value="0"/>
        <Element index="1" value="0"/>
        <Element index="2" value="0"/>
      </Property>
      <Property name="Pickable" id="4979.Pickable" number_of_elements="1">
        <Element index="0" value="1"/>
        <Domain name="bool" id="4979.Pickable.bool"/>
      </Property>
      <Property name="PointSize" id="4979.PointSize" number_of_elements="1">
        <Element index="0" value="2"/>
        <Domain name="range" id="4979.PointSize.range"/>
      </Property>
      <Property name="Position" id="4979.Position" number_of_elements="3">
        <Element index="0" value="0"/>
        <Element index="1" value="0"/>
        <Element index="2" value="0"/>
        <Domain name="range" id="4979.Position.range"/>
      </Property>
      <Property name="Scale" id="4979.Scale" number_of_elements="3">
        <Element index="0" value="1"/>
        <Element index="1" value="1"/>
        <Element index="2" value="1"/>
        <Domain name="range" id="4979.Scale.range"/>
      </Property>
      <Property name="ScaleFactor" id="4979.ScaleFactor" number_of_elements="1">
        <Element index="0" value="5.76949e-06"/>
        <Domain name="bounds" id="4979.ScaleFactor.bounds"/>
        <Domain name="scalar_range" id="4979.ScaleFactor.scalar_range"/>
        <Domain name="vector_range" id="4979.ScaleFactor.vector_range"/>
      </Property>
      <Property name="ScaleMode" id="4979.ScaleMode" number_of_elements="1">
        <Element index="0" value="0"/>
        <Domain name="enum" id="4979.ScaleMode.enum">
          <Entry value="0" text="No Data Scaling Off"/>
          <Entry value="1" text="Magnitude"/>
          <Entry value="2" text="Vector Components"/>
        </Domain>
      </Property>
      <Property name="Scaling" id="4979.Scaling" number_of_elements="1">
        <Element index="0" value="0"/>
        <Domain name="bool" id="4979.Scaling.bool"/>
      </Property>
      <Property name="SelectMaskArray" id="4979.SelectMaskArray" number_of_elements="1">
        <Element index="0" value=""/>
      </Property>
      <Property name="SelectOrientationVectors" id="4979.SelectOrientationVectors" number_of_elements="1">
        <Element index="0" value=""/>
      </Property>
      <Property name="SelectScaleArray" id="4979.SelectScaleArray" number_of_elements="1">
        <Element index="0" value=""/>
      </Property>
      <Property name="SelectionCellLabelBold" id="4979.SelectionCellLabelBold" number_of_elements="1">
        <Element index="0" value="0"/>
        <Domain name="bool" id="4979.SelectionCellLabelBold.bool"/>
      </Property>
      <Property name="SelectionCellLabelColor" id="4979.SelectionCellLabelColor" number_of_elements="3">
        <Element index="0" value="0"/>
        <Element index="1" value="1"/>
        <Element index="2" value="0"/>
        <Domain name="range" id="4979.SelectionCellLabelColor.range"/>
      </Property>
      <Property name="SelectionCellLabelFontFamily" id="4979.SelectionCellLabelFontFamily" number_of_elements="1">
        <Element index="0" value="0"/>
        <Domain name="enum" id="4979.SelectionCellLabelFontFamily.enum">
          <Entry value="0" text="Arial"/>
          <Entry value="1" text="Courier"/>
          <Entry value="2" text="Times"/>
        </Domain>
      </Property>
      <Property name="SelectionCellLabelFontSize" id="4979.SelectionCellLabelFontSize" number_of_elements="1">
        <Element index="0" value="18"/>
        <Domain name="range" id="4979.SelectionCellLabelFontSize.range"/>
      </Property>
      <Property name="SelectionCellLabelFormat" id="4979.SelectionCellLabelFormat" number_of_elements="1">
        <Element index="0" value=""/>
      </Property>
      <Property name="SelectionCellLabelItalic" id="4979.SelectionCellLabelItalic" number_of_elements="1">
        <Element index="0" value="0"/>
        <Domain name="bool" id="4979.SelectionCellLabelItalic.bool"/>
      </Property>
      <Property name="SelectionCellLabelJustification" id="4979.SelectionCellLabelJustification" number_of_elements="1">
        <Element index="0" value="0"/>
        <Domain name="enum" id="4979.SelectionCellLabelJustification.enum">
          <Entry value="0" text="Left"/>
          <Entry value="1" text="Center"/>
          <Entry value="2" text="Right"/>
        </Domain>
      </Property>
      <Property name="SelectionCellLabelOpacity" id="4979.SelectionCellLabelOpacity" number_of_elements="1">
        <Element index="0" value="1"/>
        <Domain name="range" id="4979.SelectionCellLabelOpacity.range"/>
      </Property>
      <Property name="SelectionCellLabelShadow" id="4979.SelectionCellLabelShadow" number_of_elements="1">
        <Element index="0" value="0"/>
        <Domain name="bool" id="4979.SelectionCellLabelShadow.bool"/>
      </Property>
      <Property name="SelectionCellLabelVisibility" id="4979.SelectionCellLabelVisibility" number_of_elements="1">
        <Element index="0" value="0"/>
        <Domain name="bool" id="4979.SelectionCellLabelVisibility.bool"/>
      </Property>
      <Property name="SelectionColor" id="4979.SelectionColor" number_of_elements="3">
        <Element index="0" value="1"/>
        <Element index="1" value="0"/>
        <Element index="2" value="1"/>
        <Domain name="range" id="4979.SelectionColor.range"/>
      </Property>
      <Property name="SelectionLineWidth" id="4979.SelectionLineWidth" number_of_elements="1">
        <Element index="0" value="2"/>
        <Domain name="range" id="4979.SelectionLineWidth.range"/>
      </Property>
      <Property name="SelectionOpacity" id="4979.SelectionOpacity" number_of_elements="1">
        <Element index="0" value="1"/>
        <Domain name="range" id="4979.SelectionOpacity.range"/>
      </Property>
      <Property name="SelectionPointLabelBold" id="4979.SelectionPointLabelBold" number_of_elements="1">
        <Element index="0" value="0"/>
        <Domain name="bool" id="4979.SelectionPointLabelBold.bool"/>
      </Property>
      <Property name="SelectionPointLabelColor" id="4979.SelectionPointLabelColor" number_of_elements="3">
        <Element index="0" value="0.5"/>
        <Element index="1" value="0.5"/>
        <Element index="2" value="0.5"/>
        <Domain name="range" id="4979.SelectionPointLabelColor.range"/>
      </Property>
      <Property name="SelectionPointLabelFontFamily" id="4979.SelectionPointLabelFontFamily" number_of_elements="1">
        <Element index="0" value="0"/>
        <Domain name="enum" id="4979.SelectionPointLabelFontFamily.enum">
          <Entry value="0" text="Arial"/>
          <Entry value="1" text="Courier"/>
          <Entry value="2" text="Times"/>
        </Domain>
      </Property>
      <Property name="SelectionPointLabelFontSize" id="4979.SelectionPointLabelFontSize" number_of_elements="1">
        <Element index="0" value="18"/>
        <Domain name="range" id="4979.SelectionPointLabelFontSize.range"/>
      </Property>
      <Property name="SelectionPointLabelFormat" id="4979.SelectionPointLabelFormat" number_of_elements="1">
        <Element index="0" value=""/>
      </Property>
      <Property name="SelectionPointLabelItalic" id="4979.SelectionPointLabelItalic" number_of_elements="1">
        <Element index="0" value="0"/>
        <Domain name="bool" id="4979.SelectionPointLabelItalic.bool"/>
      </Property>
      <Property name="SelectionPointLabelJustification" id="4979.SelectionPointLabelJustification" number_of_elements="1">
        <Element index="0" value="0"/>
        <Domain name="enum" id="4979.SelectionPointLabelJustification.enum">
          <Entry value="0" text="Left"/>
          <Entry value="1" text="Center"/>
          <Entry value="2" text="Right"/>
        </Domain>
      </Property>
      <Property name="SelectionPointLabelOpacity" id="4979.SelectionPointLabelOpacity" number_of_elements="1">
        <Element index="0" value="1"/>
        <Domain name="range" id="4979.SelectionPointLabelOpacity.range"/>
      </Property>
      <Property name="SelectionPointLabelShadow" id="4979.SelectionPointLabelShadow" number_of_elements="1">
        <Element index="0" value="0"/>
        <Domain name="bool" id="4979.SelectionPointLabelShadow.bool"/>
      </Property>
      <Property name="SelectionPointLabelVisibility" id="4979.SelectionPointLabelVisibility" number_of_elements="1">
        <Element index="0" value="0"/>
        <Domain name="bool" id="4979.SelectionPointLabelVisibility.bool"/>
      </Property>
      <Property name="SelectionPointSize" id="4979.SelectionPointSize" number_of_elements="1">
        <Element index="0" value="5"/>
        <Domain name="range" id="4979.SelectionPointSize.range"/>
      </Property>
      <Property name="SelectionRepresentation" id="4979.SelectionRepresentation" number_of_elements="1">
        <Element index="0" value="1"/>
        <Domain name="enum" id="4979.SelectionRepresentation.enum">
          <Entry value="0" text="Points"/>
          <Entry value="1" text="Wireframe"/>
          <Entry value="2" text="Surface"/>
        </Domain>
      </Property>
      <Property name="SelectionUseOutline" id="4979.SelectionUseOutline" number_of_elements="1">
        <Element index="0" value="0"/>
        <Domain name="bool" id="4979.SelectionUseOutline.bool"/>
      </Property>
      <Property name="Source" id="4979.Source">
        <Domain name="input_type" id="4979.Source.input_type"/>
      </Property>
      <Property name="Specular" id="4979.Specular" number_of_elements="1">
        <Element index="0" value="0"/>
        <Domain name="range" id="4979.Specular.range"/>
      </Property>
      <Property name="SpecularColor" id="4979.SpecularColor" number_of_elements="3">
        <Element index="0" value="1"/>
        <Element index="1" value="1"/>
        <Element index="2" value="1"/>
        <Domain name="range" id="4979.SpecularColor.range"/>
      </Property>
      <Property name="SpecularPower" id="4979.SpecularPower" number_of_elements="1">
        <Element index="0" value="100"/>
        <Domain name="range" id="4979.SpecularPower.range"/>
      </Property>
      <Property name="StaticMode" id="4979.StaticMode" number_of_elements="1">
        <Element index="0" value="0"/>
        <Domain name="bool" id="4979.StaticMode.bool"/>
      </Property>
      <Property name="StickyAxes" id="4979.StickyAxes" number_of_elements="1">
        <Element index="0" value="0"/>
        <Domain name="bool" id="4979.StickyAxes.bool"/>
      </Property>
      <Property name="SuppressLOD" id="4979.SuppressLOD" number_of_elements="1">
        <Element index="0" value="0"/>
        <Domain name="bool" id="4979.SuppressLOD.bool"/>
      </Property>
      <Property name="Texture" id="4979.Texture">
        <Domain name="groups" id="4979.Texture.groups"/>
      </Property>
      <Property name="Triangulate" id="4979.Triangulate" number_of_elements="1">
        <Element index="0" value="0"/>
        <Domain name="bool" id="4979.Triangulate.bool"/>
      </Property>
      <Property name="UseAxesOrigin" id="4979.UseAxesOrigin" number_of_elements="1">
        <Element index="0" value="0"/>
        <Domain name="bool" id="4979.UseAxesOrigin.bool"/>
      </Property>
      <Property name="UserTransform" id="4979.UserTransform" number_of_elements="16">
        <Element index="0" value="1"/>
        <Element index="1" value="0"/>
        <Element index="2" value="0"/>
        <Element index="3" value="0"/>
        <Element index="4" value="0"/>
        <Element index="5" value="1"/>
        <Element index="6" value="0"/>
        <Element index="7" value="0"/>
        <Element index="8" value="0"/>
        <Element index="9" value="0"/>
        <Element index="10" value="1"/>
        <Element index="11" value="0"/>
        <Element index="12" value="0"/>
        <Element index="13" value="0"/>
        <Element index="14" value="0"/>
        <Element index="15" value="1"/>
      </Property>
    </Proxy>
    <Proxy group="representations" type="GeometryRepresentation" id="5282" servers="21">
      <Property name="CubeAxesVisibility" id="5282.CubeAxesVisibility" number_of_elements="1">
        <Element index="0" value="0"/>
        <Domain name="bool" id="5282.CubeAxesVisibility.bool"/>
      </Property>
      <Property name="Input" id="5282.Input" number_of_elements="1">
        <Proxy value="5204" output_port="0"/>
        <Domain name="input_array_cell" id="5282.Input.input_array_cell"/>
        <Domain name="input_array_point" id="5282.Input.input_array_point"/>
        <Domain name="input_type" id="5282.Input.input_type"/>
      </Property>
      <Property name="Representation" id="5282.Representation" number_of_elements="1">
        <Element index="0" value="Surface"/>
        <Domain name="list" id="5282.Representation.list">
          <String text="3D Glyphs"/>
          <String text="Outline"/>
          <String text="Points"/>
          <String text="Surface"/>
          <String text="Surface With Edges"/>
          <String text="Wireframe"/>
        </Domain>
      </Property>
      <Property name="RepresentationTypesInfo" id="5282.RepresentationTypesInfo" number_of_elements="6">
        <Element index="0" value="3D Glyphs"/>
        <Element index="1" value="Outline"/>
        <Element index="2" value="Points"/>
        <Element index="3" value="Surface"/>
        <Element index="4" value="Surface With Edges"/>
        <Element index="5" value="Wireframe"/>
      </Property>
      <Property name="SelectionCellFieldDataArrayName" id="5282.SelectionCellFieldDataArrayName" number_of_elements="1">
        <Element index="0" value="area"/>
        <Domain name="array_list" id="5282.SelectionCellFieldDataArrayName.array_list">
          <String text="area"/>
          <String text="area_eq"/>
          <String text="area_flat"/>
          <String text="counter"/>
          <String text="inverse_curvature"/>
          <String text="localIndex"/>
          <String text="normal"/>
          <String text="parentIndex"/>
          <String text="vertexIndices"/>
        </Domain>
      </Property>
      <Property name="SelectionPointFieldDataArrayName" id="5282.SelectionPointFieldDataArrayName" number_of_elements="1">
        <Element index="0" value="Result"/>
        <Domain name="array_list" id="5282.SelectionPointFieldDataArrayName.array_list">
          <String text="F"/>
          <String text="area"/>
          <String text="localIndex"/>
          <String text="m"/>
          <String text="normal"/>
          <String text="offset__"/>
          <String text="parentIndex"/>
          <String text="pressure"/>
          <String text="r"/>
          <String text="tau"/>
          <String text="tension"/>
          <String text="v"/>
          <String text="x"/>
          <String text="x0"/>
          <String text="x0lower"/>
          <String text="x_hash_for_gridbased"/>
        </Domain>
      </Property>
      <Property name="SelectionVisibility" id="5282.SelectionVisibility" number_of_elements="1">
        <Element index="0" value="1"/>
        <Domain name="bool" id="5282.SelectionVisibility.bool"/>
      </Property>
      <Property name="Visibility" id="5282.Visibility" number_of_elements="1">
        <Element index="0" value="0"/>
        <Domain name="bool" id="5282.Visibility.bool"/>
      </Property>
      <Property name="Ambient" id="5282.Ambient" number_of_elements="1">
        <Element index="0" value="0"/>
        <Domain name="range" id="5282.Ambient.range"/>
      </Property>
      <Property name="AmbientColor" id="5282.AmbientColor" number_of_elements="3">
        <Element index="0" value="1"/>
        <Element index="1" value="1"/>
        <Element index="2" value="1"/>
        <Domain name="range" id="5282.AmbientColor.range"/>
      </Property>
      <Property name="AxesOrigin" id="5282.AxesOrigin" number_of_elements="3">
        <Element index="0" value="0"/>
        <Element index="1" value="0"/>
        <Element index="2" value="0"/>
        <Domain name="range" id="5282.AxesOrigin.range"/>
      </Property>
      <Property name="BackfaceAmbientColor" id="5282.BackfaceAmbientColor" number_of_elements="3">
        <Element index="0" value="1"/>
        <Element index="1" value="1"/>
        <Element index="2" value="1"/>
        <Domain name="range" id="5282.BackfaceAmbientColor.range"/>
      </Property>
      <Property name="BackfaceDiffuseColor" id="5282.BackfaceDiffuseColor" number_of_elements="3">
        <Element index="0" value="1"/>
        <Element index="1" value="1"/>
        <Element index="2" value="1"/>
        <Domain name="range" id="5282.BackfaceDiffuseColor.range"/>
      </Property>
      <Property name="BackfaceOpacity" id="5282.BackfaceOpacity" number_of_elements="1">
        <Element index="0" value="1"/>
        <Domain name="range" id="5282.BackfaceOpacity.range"/>
      </Property>
      <Property name="BackfaceRepresentation" id="5282.BackfaceRepresentation" number_of_elements="1">
        <Element index="0" value="400"/>
        <Domain name="enum" id="5282.BackfaceRepresentation.enum">
          <Entry value="400" text="Follow Frontface"/>
          <Entry value="401" text="Cull Backface"/>
          <Entry value="402" text="Cull Frontface"/>
          <Entry value="0" text="Points"/>
          <Entry value="1" text="Wireframe"/>
          <Entry value="2" text="Surface"/>
          <Entry value="3" text="Surface With Edges"/>
        </Domain>
      </Property>
      <Property name="BlockColor" id="5282.BlockColor"/>
      <Property name="BlockOpacity" id="5282.BlockOpacity"/>
      <Property name="BlockVisibility" id="5282.BlockVisibility"/>
      <Property name="CenterStickyAxes" id="5282.CenterStickyAxes" number_of_elements="1">
        <Element index="0" value="0"/>
        <Domain name="bool" id="5282.CenterStickyAxes.bool"/>
      </Property>
      <Property name="ColorArrayName" id="5282.ColorArrayName" number_of_elements="5">
        <Element index="0" value=""/>
        <Element index="1" value=""/>
        <Element index="2" value=""/>
        <Element index="3" value="0"/>
        <Element index="4" value="x0lower"/>
        <Domain name="array_list" id="5282.ColorArrayName.array_list">
          <String text="F"/>
          <String text="area"/>
          <String text="localIndex"/>
          <String text="m"/>
          <String text="normal"/>
          <String text="offset__"/>
          <String text="parentIndex"/>
          <String text="pressure"/>
          <String text="r"/>
          <String text="tau"/>
          <String text="tension"/>
          <String text="v"/>
          <String text="x"/>
          <String text="x0"/>
          <String text="x0lower"/>
          <String text="x_hash_for_gridbased"/>
          <String text="area"/>
          <String text="area_eq"/>
          <String text="area_flat"/>
          <String text="cellNormals"/>
          <String text="counter"/>
          <String text="inverse_curvature"/>
          <String text="localIndex"/>
          <String text="normal"/>
          <String text="parentIndex"/>
          <String text="vertexIndices"/>
        </Domain>
        <Domain name="field_list" id="5282.ColorArrayName.field_list">
          <Entry value="0" text="Point Data"/>
          <Entry value="1" text="Cell Data"/>
          <Entry value="2" text="Field Data"/>
          <Entry value="4" text="Vertex Data"/>
          <Entry value="5" text="Edge Data"/>
          <Entry value="6" text="Row Data"/>
        </Domain>
      </Property>
      <Property name="CubeAxesColor" id="5282.CubeAxesColor" number_of_elements="3">
        <Element index="0" value="1"/>
        <Element index="1" value="1"/>
        <Element index="2" value="1"/>
        <Domain name="range" id="5282.CubeAxesColor.range"/>
      </Property>
      <Property name="CubeAxesCornerOffset" id="5282.CubeAxesCornerOffset" number_of_elements="1">
        <Element index="0" value="0"/>
        <Domain name="range" id="5282.CubeAxesCornerOffset.range"/>
      </Property>
      <Property name="CubeAxesFlyMode" id="5282.CubeAxesFlyMode" number_of_elements="1">
        <Element index="0" value="1"/>
        <Domain name="enum" id="5282.CubeAxesFlyMode.enum">
          <Entry value="0" text="Outer Edges"/>
          <Entry value="1" text="Closest Triad"/>
          <Entry value="2" text="Furthest Triad"/>
          <Entry value="3" text="Static Triad"/>
          <Entry value="4" text="Static Edges"/>
        </Domain>
      </Property>
      <Property name="CubeAxesGridLineLocation" id="5282.CubeAxesGridLineLocation" number_of_elements="1">
        <Element index="0" value="0"/>
        <Domain name="enum" id="5282.CubeAxesGridLineLocation.enum">
          <Entry value="0" text="All Faces"/>
          <Entry value="1" text="Closest Faces"/>
          <Entry value="2" text="Furthest Faces"/>
        </Domain>
      </Property>
      <Property name="CubeAxesInertia" id="5282.CubeAxesInertia" number_of_elements="1">
        <Element index="0" value="1"/>
        <Domain name="range" id="5282.CubeAxesInertia.range"/>
      </Property>
      <Property name="CubeAxesTickLocation" id="5282.CubeAxesTickLocation" number_of_elements="1">
        <Element index="0" value="0"/>
        <Domain name="enum" id="5282.CubeAxesTickLocation.enum">
          <Entry value="0" text="Inside"/>
          <Entry value="1" text="Outside"/>
          <Entry value="2" text="Both"/>
        </Domain>
      </Property>
      <Property name="CubeAxesUseDefaultXTitle" id="5282.CubeAxesUseDefaultXTitle" number_of_elements="1">
        <Element index="0" value="1"/>
        <Domain name="bool" id="5282.CubeAxesUseDefaultXTitle.bool"/>
      </Property>
      <Property name="CubeAxesUseDefaultYTitle" id="5282.CubeAxesUseDefaultYTitle" number_of_elements="1">
        <Element index="0" value="1"/>
        <Domain name="bool" id="5282.CubeAxesUseDefaultYTitle.bool"/>
      </Property>
      <Property name="CubeAxesUseDefaultZTitle" id="5282.CubeAxesUseDefaultZTitle" number_of_elements="1">
        <Element index="0" value="1"/>
        <Domain name="bool" id="5282.CubeAxesUseDefaultZTitle.bool"/>
      </Property>
      <Property name="CubeAxesXAxisMinorTickVisibility" id="5282.CubeAxesXAxisMinorTickVisibility" number_of_elements="1">
        <Element index="0" value="1"/>
        <Domain name="bool" id="5282.CubeAxesXAxisMinorTickVisibility.bool"/>
      </Property>
      <Property name="CubeAxesXAxisTickVisibility" id="5282.CubeAxesXAxisTickVisibility" number_of_elements="1">
        <Element index="0" value="1"/>
        <Domain name="bool" id="5282.CubeAxesXAxisTickVisibility.bool"/>
      </Property>
      <Property name="CubeAxesXAxisVisibility" id="5282.CubeAxesXAxisVisibility" number_of_elements="1">
        <Element index="0" value="1"/>
        <Domain name="bool" id="5282.CubeAxesXAxisVisibility.bool"/>
      </Property>
      <Property name="CubeAxesXGridLines" id="5282.CubeAxesXGridLines" number_of_elements="1">
        <Element index="0" value="0"/>
        <Domain name="bool" id="5282.CubeAxesXGridLines.bool"/>
      </Property>
      <Property name="CubeAxesXLabelFormat" id="5282.CubeAxesXLabelFormat" number_of_elements="1">
        <Element index="0" value="%-#6.3g"/>
      </Property>
      <Property name="CubeAxesXTitle" id="5282.CubeAxesXTitle" number_of_elements="1">
        <Element index="0" value="X-Axis"/>
      </Property>
      <Property name="CubeAxesYAxisMinorTickVisibility" id="5282.CubeAxesYAxisMinorTickVisibility" number_of_elements="1">
        <Element index="0" value="1"/>
        <Domain name="bool" id="5282.CubeAxesYAxisMinorTickVisibility.bool"/>
      </Property>
      <Property name="CubeAxesYAxisTickVisibility" id="5282.CubeAxesYAxisTickVisibility" number_of_elements="1">
        <Element index="0" value="1"/>
        <Domain name="bool" id="5282.CubeAxesYAxisTickVisibility.bool"/>
      </Property>
      <Property name="CubeAxesYAxisVisibility" id="5282.CubeAxesYAxisVisibility" number_of_elements="1">
        <Element index="0" value="1"/>
        <Domain name="bool" id="5282.CubeAxesYAxisVisibility.bool"/>
      </Property>
      <Property name="CubeAxesYGridLines" id="5282.CubeAxesYGridLines" number_of_elements="1">
        <Element index="0" value="0"/>
        <Domain name="bool" id="5282.CubeAxesYGridLines.bool"/>
      </Property>
      <Property name="CubeAxesYLabelFormat" id="5282.CubeAxesYLabelFormat" number_of_elements="1">
        <Element index="0" value="%-#6.3g"/>
      </Property>
      <Property name="CubeAxesYTitle" id="5282.CubeAxesYTitle" number_of_elements="1">
        <Element index="0" value="Y-Axis"/>
      </Property>
      <Property name="CubeAxesZAxisMinorTickVisibility" id="5282.CubeAxesZAxisMinorTickVisibility" number_of_elements="1">
        <Element index="0" value="1"/>
        <Domain name="bool" id="5282.CubeAxesZAxisMinorTickVisibility.bool"/>
      </Property>
      <Property name="CubeAxesZAxisTickVisibility" id="5282.CubeAxesZAxisTickVisibility" number_of_elements="1">
        <Element index="0" value="1"/>
        <Domain name="bool" id="5282.CubeAxesZAxisTickVisibility.bool"/>
      </Property>
      <Property name="CubeAxesZAxisVisibility" id="5282.CubeAxesZAxisVisibility" number_of_elements="1">
        <Element index="0" value="1"/>
        <Domain name="bool" id="5282.CubeAxesZAxisVisibility.bool"/>
      </Property>
      <Property name="CubeAxesZGridLines" id="5282.CubeAxesZGridLines" number_of_elements="1">
        <Element index="0" value="0"/>
        <Domain name="bool" id="5282.CubeAxesZGridLines.bool"/>
      </Property>
      <Property name="CubeAxesZLabelFormat" id="5282.CubeAxesZLabelFormat" number_of_elements="1">
        <Element index="0" value="%-#6.3g"/>
      </Property>
      <Property name="CubeAxesZTitle" id="5282.CubeAxesZTitle" number_of_elements="1">
        <Element index="0" value="Z-Axis"/>
      </Property>
      <Property name="CustomBounds" id="5282.CustomBounds" number_of_elements="6">
        <Element index="0" value="0"/>
        <Element index="1" value="1"/>
        <Element index="2" value="0"/>
        <Element index="3" value="1"/>
        <Element index="4" value="0"/>
        <Element index="5" value="1"/>
      </Property>
      <Property name="CustomBoundsActive" id="5282.CustomBoundsActive" number_of_elements="3">
        <Element index="0" value="0"/>
        <Element index="1" value="0"/>
        <Element index="2" value="0"/>
      </Property>
      <Property name="CustomRange" id="5282.CustomRange" number_of_elements="6">
        <Element index="0" value="0"/>
        <Element index="1" value="1"/>
        <Element index="2" value="0"/>
        <Element index="3" value="1"/>
        <Element index="4" value="0"/>
        <Element index="5" value="1"/>
      </Property>
      <Property name="CustomRangeActive" id="5282.CustomRangeActive" number_of_elements="3">
        <Element index="0" value="0"/>
        <Element index="1" value="0"/>
        <Element index="2" value="0"/>
      </Property>
      <Property name="DataBounds" id="5282.DataBounds" number_of_elements="6">
        <Element index="0" value="8.70018274296355e-311"/>
        <Element index="1" value="0"/>
        <Element index="2" value="3.45376589725323e-319"/>
        <Element index="3" value="0"/>
        <Element index="4" value="0"/>
        <Element index="5" value="0"/>
      </Property>
      <Property name="Diffuse" id="5282.Diffuse" number_of_elements="1">
        <Element index="0" value="1"/>
        <Domain name="range" id="5282.Diffuse.range"/>
      </Property>
      <Property name="DiffuseColor" id="5282.DiffuseColor" number_of_elements="3">
        <Element index="0" value="1"/>
        <Element index="1" value="1"/>
        <Element index="2" value="1"/>
        <Domain name="range" id="5282.DiffuseColor.range"/>
      </Property>
      <Property name="EdgeColor" id="5282.EdgeColor" number_of_elements="3">
        <Element index="0" value="0"/>
        <Element index="1" value="0"/>
        <Element index="2" value="0.5"/>
        <Domain name="range" id="5282.EdgeColor.range"/>
      </Property>
      <Property name="InterpolateScalarsBeforeMapping" id="5282.InterpolateScalarsBeforeMapping" number_of_elements="1">
        <Element index="0" value="1"/>
        <Domain name="bool" id="5282.InterpolateScalarsBeforeMapping.bool"/>
      </Property>
      <Property name="Interpolation" id="5282.Interpolation" number_of_elements="1">
        <Element index="0" value="1"/>
        <Domain name="enum" id="5282.Interpolation.enum">
          <Entry value="0" text="Flat"/>
          <Entry value="1" text="Gouraud"/>
        </Domain>
      </Property>
      <Property name="LineWidth" id="5282.LineWidth" number_of_elements="1">
        <Element index="0" value="1"/>
        <Domain name="range" id="5282.LineWidth.range"/>
      </Property>
      <Property name="LookupTable" id="5282.LookupTable" number_of_elements="1">
        <Proxy value="5294"/>
        <Domain name="groups" id="5282.LookupTable.groups"/>
      </Property>
      <Property name="MapScalars" id="5282.MapScalars" number_of_elements="1">
        <Element index="0" value="1"/>
        <Domain name="bool" id="5282.MapScalars.bool"/>
      </Property>
      <Property name="Masking" id="5282.Masking" number_of_elements="1">
        <Element index="0" value="0"/>
        <Domain name="bool" id="5282.Masking.bool"/>
      </Property>
      <Property name="MeshVisibility" id="5282.MeshVisibility" number_of_elements="1">
        <Element index="0" value="0"/>
        <Domain name="bool" id="5282.MeshVisibility.bool"/>
      </Property>
      <Property name="NonlinearSubdivisionLevel" id="5282.NonlinearSubdivisionLevel" number_of_elements="1">
        <Element index="0" value="1"/>
        <Domain name="range" id="5282.NonlinearSubdivisionLevel.range"/>
      </Property>
      <Property name="Opacity" id="5282.Opacity" number_of_elements="1">
        <Element index="0" value="1"/>
        <Domain name="range" id="5282.Opacity.range"/>
      </Property>
      <Property name="Orient" id="5282.Orient" number_of_elements="1">
        <Element index="0" value="0"/>
        <Domain name="bool" id="5282.Orient.bool"/>
      </Property>
      <Property name="Orientation" id="5282.Orientation" number_of_elements="3">
        <Element index="0" value="0"/>
        <Element index="1" value="0"/>
        <Element index="2" value="0"/>
        <Domain name="range" id="5282.Orientation.range"/>
      </Property>
      <Property name="OrientationMode" id="5282.OrientationMode" number_of_elements="1">
        <Element index="0" value="0"/>
        <Domain name="enum" id="5282.OrientationMode.enum">
          <Entry value="0" text="Direction"/>
          <Entry value="1" text="Rotation"/>
        </Domain>
      </Property>
      <Property name="Origin" id="5282.Origin" number_of_elements="3">
        <Element index="0" value="0"/>
        <Element index="1" value="0"/>
        <Element index="2" value="0"/>
        <Domain name="range" id="5282.Origin.range"/>
      </Property>
      <Property name="OriginalBoundsRangeActive" id="5282.OriginalBoundsRangeActive" number_of_elements="3">
        <Element index="0" value="0"/>
        <Element index="1" value="0"/>
        <Element index="2" value="0"/>
      </Property>
      <Property name="Pickable" id="5282.Pickable" number_of_elements="1">
        <Element index="0" value="1"/>
        <Domain name="bool" id="5282.Pickable.bool"/>
      </Property>
      <Property name="PointSize" id="5282.PointSize" number_of_elements="1">
        <Element index="0" value="2"/>
        <Domain name="range" id="5282.PointSize.range"/>
      </Property>
      <Property name="Position" id="5282.Position" number_of_elements="3">
        <Element index="0" value="0"/>
        <Element index="1" value="0"/>
        <Element index="2" value="0"/>
        <Domain name="range" id="5282.Position.range"/>
      </Property>
      <Property name="Scale" id="5282.Scale" number_of_elements="3">
        <Element index="0" value="1"/>
        <Element index="1" value="1"/>
        <Element index="2" value="1"/>
        <Domain name="range" id="5282.Scale.range"/>
      </Property>
      <Property name="ScaleFactor" id="5282.ScaleFactor" number_of_elements="1">
        <Element index="0" value="5.76949e-06"/>
        <Domain name="bounds" id="5282.ScaleFactor.bounds"/>
        <Domain name="scalar_range" id="5282.ScaleFactor.scalar_range"/>
        <Domain name="vector_range" id="5282.ScaleFactor.vector_range"/>
      </Property>
      <Property name="ScaleMode" id="5282.ScaleMode" number_of_elements="1">
        <Element index="0" value="0"/>
        <Domain name="enum" id="5282.ScaleMode.enum">
          <Entry value="0" text="No Data Scaling Off"/>
          <Entry value="1" text="Magnitude"/>
          <Entry value="2" text="Vector Components"/>
        </Domain>
      </Property>
      <Property name="Scaling" id="5282.Scaling" number_of_elements="1">
        <Element index="0" value="0"/>
        <Domain name="bool" id="5282.Scaling.bool"/>
      </Property>
      <Property name="SelectMaskArray" id="5282.SelectMaskArray" number_of_elements="1">
        <Element index="0" value=""/>
      </Property>
      <Property name="SelectOrientationVectors" id="5282.SelectOrientationVectors" number_of_elements="1">
        <Element index="0" value=""/>
      </Property>
      <Property name="SelectScaleArray" id="5282.SelectScaleArray" number_of_elements="1">
        <Element index="0" value=""/>
      </Property>
      <Property name="SelectionCellLabelBold" id="5282.SelectionCellLabelBold" number_of_elements="1">
        <Element index="0" value="0"/>
        <Domain name="bool" id="5282.SelectionCellLabelBold.bool"/>
      </Property>
      <Property name="SelectionCellLabelColor" id="5282.SelectionCellLabelColor" number_of_elements="3">
        <Element index="0" value="0"/>
        <Element index="1" value="1"/>
        <Element index="2" value="0"/>
        <Domain name="range" id="5282.SelectionCellLabelColor.range"/>
      </Property>
      <Property name="SelectionCellLabelFontFamily" id="5282.SelectionCellLabelFontFamily" number_of_elements="1">
        <Element index="0" value="0"/>
        <Domain name="enum" id="5282.SelectionCellLabelFontFamily.enum">
          <Entry value="0" text="Arial"/>
          <Entry value="1" text="Courier"/>
          <Entry value="2" text="Times"/>
        </Domain>
      </Property>
      <Property name="SelectionCellLabelFontSize" id="5282.SelectionCellLabelFontSize" number_of_elements="1">
        <Element index="0" value="18"/>
        <Domain name="range" id="5282.SelectionCellLabelFontSize.range"/>
      </Property>
      <Property name="SelectionCellLabelFormat" id="5282.SelectionCellLabelFormat" number_of_elements="1">
        <Element index="0" value=""/>
      </Property>
      <Property name="SelectionCellLabelItalic" id="5282.SelectionCellLabelItalic" number_of_elements="1">
        <Element index="0" value="0"/>
        <Domain name="bool" id="5282.SelectionCellLabelItalic.bool"/>
      </Property>
      <Property name="SelectionCellLabelJustification" id="5282.SelectionCellLabelJustification" number_of_elements="1">
        <Element index="0" value="0"/>
        <Domain name="enum" id="5282.SelectionCellLabelJustification.enum">
          <Entry value="0" text="Left"/>
          <Entry value="1" text="Center"/>
          <Entry value="2" text="Right"/>
        </Domain>
      </Property>
      <Property name="SelectionCellLabelOpacity" id="5282.SelectionCellLabelOpacity" number_of_elements="1">
        <Element index="0" value="1"/>
        <Domain name="range" id="5282.SelectionCellLabelOpacity.range"/>
      </Property>
      <Property name="SelectionCellLabelShadow" id="5282.SelectionCellLabelShadow" number_of_elements="1">
        <Element index="0" value="0"/>
        <Domain name="bool" id="5282.SelectionCellLabelShadow.bool"/>
      </Property>
      <Property name="SelectionCellLabelVisibility" id="5282.SelectionCellLabelVisibility" number_of_elements="1">
        <Element index="0" value="0"/>
        <Domain name="bool" id="5282.SelectionCellLabelVisibility.bool"/>
      </Property>
      <Property name="SelectionColor" id="5282.SelectionColor" number_of_elements="3">
        <Element index="0" value="1"/>
        <Element index="1" value="0"/>
        <Element index="2" value="1"/>
        <Domain name="range" id="5282.SelectionColor.range"/>
      </Property>
      <Property name="SelectionLineWidth" id="5282.SelectionLineWidth" number_of_elements="1">
        <Element index="0" value="2"/>
        <Domain name="range" id="5282.SelectionLineWidth.range"/>
      </Property>
      <Property name="SelectionOpacity" id="5282.SelectionOpacity" number_of_elements="1">
        <Element index="0" value="1"/>
        <Domain name="range" id="5282.SelectionOpacity.range"/>
      </Property>
      <Property name="SelectionPointLabelBold" id="5282.SelectionPointLabelBold" number_of_elements="1">
        <Element index="0" value="0"/>
        <Domain name="bool" id="5282.SelectionPointLabelBold.bool"/>
      </Property>
      <Property name="SelectionPointLabelColor" id="5282.SelectionPointLabelColor" number_of_elements="3">
        <Element index="0" value="0.5"/>
        <Element index="1" value="0.5"/>
        <Element index="2" value="0.5"/>
        <Domain name="range" id="5282.SelectionPointLabelColor.range"/>
      </Property>
      <Property name="SelectionPointLabelFontFamily" id="5282.SelectionPointLabelFontFamily" number_of_elements="1">
        <Element index="0" value="0"/>
        <Domain name="enum" id="5282.SelectionPointLabelFontFamily.enum">
          <Entry value="0" text="Arial"/>
          <Entry value="1" text="Courier"/>
          <Entry value="2" text="Times"/>
        </Domain>
      </Property>
      <Property name="SelectionPointLabelFontSize" id="5282.SelectionPointLabelFontSize" number_of_elements="1">
        <Element index="0" value="18"/>
        <Domain name="range" id="5282.SelectionPointLabelFontSize.range"/>
      </Property>
      <Property name="SelectionPointLabelFormat" id="5282.SelectionPointLabelFormat" number_of_elements="1">
        <Element index="0" value=""/>
      </Property>
      <Property name="SelectionPointLabelItalic" id="5282.SelectionPointLabelItalic" number_of_elements="1">
        <Element index="0" value="0"/>
        <Domain name="bool" id="5282.SelectionPointLabelItalic.bool"/>
      </Property>
      <Property name="SelectionPointLabelJustification" id="5282.SelectionPointLabelJustification" number_of_elements="1">
        <Element index="0" value="0"/>
        <Domain name="enum" id="5282.SelectionPointLabelJustification.enum">
          <Entry value="0" text="Left"/>
          <Entry value="1" text="Center"/>
          <Entry value="2" text="Right"/>
        </Domain>
      </Property>
      <Property name="SelectionPointLabelOpacity" id="5282.SelectionPointLabelOpacity" number_of_elements="1">
        <Element index="0" value="1"/>
        <Domain name="range" id="5282.SelectionPointLabelOpacity.range"/>
      </Property>
      <Property name="SelectionPointLabelShadow" id="5282.SelectionPointLabelShadow" number_of_elements="1">
        <Element index="0" value="0"/>
        <Domain name="bool" id="5282.SelectionPointLabelShadow.bool"/>
      </Property>
      <Property name="SelectionPointLabelVisibility" id="5282.SelectionPointLabelVisibility" number_of_elements="1">
        <Element index="0" value="0"/>
        <Domain name="bool" id="5282.SelectionPointLabelVisibility.bool"/>
      </Property>
      <Property name="SelectionPointSize" id="5282.SelectionPointSize" number_of_elements="1">
        <Element index="0" value="5"/>
        <Domain name="range" id="5282.SelectionPointSize.range"/>
      </Property>
      <Property name="SelectionRepresentation" id="5282.SelectionRepresentation" number_of_elements="1">
        <Element index="0" value="1"/>
        <Domain name="enum" id="5282.SelectionRepresentation.enum">
          <Entry value="0" text="Points"/>
          <Entry value="1" text="Wireframe"/>
          <Entry value="2" text="Surface"/>
        </Domain>
      </Property>
      <Property name="SelectionUseOutline" id="5282.SelectionUseOutline" number_of_elements="1">
        <Element index="0" value="0"/>
        <Domain name="bool" id="5282.SelectionUseOutline.bool"/>
      </Property>
      <Property name="Source" id="5282.Source">
        <Domain name="input_type" id="5282.Source.input_type"/>
      </Property>
      <Property name="Specular" id="5282.Specular" number_of_elements="1">
        <Element index="0" value="0"/>
        <Domain name="range" id="5282.Specular.range"/>
      </Property>
      <Property name="SpecularColor" id="5282.SpecularColor" number_of_elements="3">
        <Element index="0" value="1"/>
        <Element index="1" value="1"/>
        <Element index="2" value="1"/>
        <Domain name="range" id="5282.SpecularColor.range"/>
      </Property>
      <Property name="SpecularPower" id="5282.SpecularPower" number_of_elements="1">
        <Element index="0" value="100"/>
        <Domain name="range" id="5282.SpecularPower.range"/>
      </Property>
      <Property name="StaticMode" id="5282.StaticMode" number_of_elements="1">
        <Element index="0" value="0"/>
        <Domain name="bool" id="5282.StaticMode.bool"/>
      </Property>
      <Property name="StickyAxes" id="5282.StickyAxes" number_of_elements="1">
        <Element index="0" value="0"/>
        <Domain name="bool" id="5282.StickyAxes.bool"/>
      </Property>
      <Property name="SuppressLOD" id="5282.SuppressLOD" number_of_elements="1">
        <Element index="0" value="0"/>
        <Domain name="bool" id="5282.SuppressLOD.bool"/>
      </Property>
      <Property name="Texture" id="5282.Texture">
        <Domain name="groups" id="5282.Texture.groups"/>
      </Property>
      <Property name="Triangulate" id="5282.Triangulate" number_of_elements="1">
        <Element index="0" value="0"/>
        <Domain name="bool" id="5282.Triangulate.bool"/>
      </Property>
      <Property name="UseAxesOrigin" id="5282.UseAxesOrigin" number_of_elements="1">
        <Element index="0" value="0"/>
        <Domain name="bool" id="5282.UseAxesOrigin.bool"/>
      </Property>
      <Property name="UserTransform" id="5282.UserTransform" number_of_elements="16">
        <Element index="0" value="1"/>
        <Element index="1" value="0"/>
        <Element index="2" value="0"/>
        <Element index="3" value="0"/>
        <Element index="4" value="0"/>
        <Element index="5" value="1"/>
        <Element index="6" value="0"/>
        <Element index="7" value="0"/>
        <Element index="8" value="0"/>
        <Element index="9" value="0"/>
        <Element index="10" value="1"/>
        <Element index="11" value="0"/>
        <Element index="12" value="0"/>
        <Element index="13" value="0"/>
        <Element index="14" value="0"/>
        <Element index="15" value="1"/>
      </Property>
    </Proxy>
    <Proxy group="representations" type="GeometryRepresentation" id="5379" servers="21">
      <Property name="CubeAxesVisibility" id="5379.CubeAxesVisibility" number_of_elements="1">
        <Element index="0" value="0"/>
        <Domain name="bool" id="5379.CubeAxesVisibility.bool"/>
      </Property>
      <Property name="Input" id="5379.Input" number_of_elements="1">
        <Proxy value="5301" output_port="0"/>
        <Domain name="input_array_cell" id="5379.Input.input_array_cell"/>
        <Domain name="input_array_point" id="5379.Input.input_array_point"/>
        <Domain name="input_type" id="5379.Input.input_type"/>
      </Property>
      <Property name="Representation" id="5379.Representation" number_of_elements="1">
        <Element index="0" value="Surface"/>
        <Domain name="list" id="5379.Representation.list">
          <String text="3D Glyphs"/>
          <String text="Outline"/>
          <String text="Points"/>
          <String text="Surface"/>
          <String text="Surface With Edges"/>
          <String text="Wireframe"/>
        </Domain>
      </Property>
      <Property name="RepresentationTypesInfo" id="5379.RepresentationTypesInfo" number_of_elements="6">
        <Element index="0" value="3D Glyphs"/>
        <Element index="1" value="Outline"/>
        <Element index="2" value="Points"/>
        <Element index="3" value="Surface"/>
        <Element index="4" value="Surface With Edges"/>
        <Element index="5" value="Wireframe"/>
      </Property>
      <Property name="SelectionCellFieldDataArrayName" id="5379.SelectionCellFieldDataArrayName" number_of_elements="1">
        <Element index="0" value="area"/>
        <Domain name="array_list" id="5379.SelectionCellFieldDataArrayName.array_list">
          <String text="area"/>
          <String text="area_eq"/>
          <String text="area_flat"/>
          <String text="counter"/>
          <String text="inverse_curvature"/>
          <String text="localIndex"/>
          <String text="normal"/>
          <String text="parentIndex"/>
          <String text="vertexIndices"/>
        </Domain>
      </Property>
      <Property name="SelectionPointFieldDataArrayName" id="5379.SelectionPointFieldDataArrayName" number_of_elements="1">
        <Element index="0" value="F"/>
        <Domain name="array_list" id="5379.SelectionPointFieldDataArrayName.array_list">
          <String text="F"/>
          <String text="area"/>
          <String text="displacement"/>
          <String text="localIndex"/>
          <String text="m"/>
          <String text="normal"/>
          <String text="offset__"/>
          <String text="parentIndex"/>
          <String text="pressure"/>
          <String text="r"/>
          <String text="tau"/>
          <String text="tension"/>
          <String text="v"/>
          <String text="x"/>
          <String text="x0"/>
          <String text="x0lower"/>
          <String text="x_hash_for_gridbased"/>
        </Domain>
      </Property>
      <Property name="SelectionVisibility" id="5379.SelectionVisibility" number_of_elements="1">
        <Element index="0" value="1"/>
        <Domain name="bool" id="5379.SelectionVisibility.bool"/>
      </Property>
      <Property name="Visibility" id="5379.Visibility" number_of_elements="1">
        <Element index="0" value="1"/>
        <Domain name="bool" id="5379.Visibility.bool"/>
      </Property>
      <Property name="Ambient" id="5379.Ambient" number_of_elements="1">
        <Element index="0" value="0"/>
        <Domain name="range" id="5379.Ambient.range"/>
      </Property>
      <Property name="AmbientColor" id="5379.AmbientColor" number_of_elements="3">
        <Element index="0" value="1"/>
        <Element index="1" value="1"/>
        <Element index="2" value="1"/>
        <Domain name="range" id="5379.AmbientColor.range"/>
      </Property>
      <Property name="AxesOrigin" id="5379.AxesOrigin" number_of_elements="3">
        <Element index="0" value="0"/>
        <Element index="1" value="0"/>
        <Element index="2" value="0"/>
        <Domain name="range" id="5379.AxesOrigin.range"/>
      </Property>
      <Property name="BackfaceAmbientColor" id="5379.BackfaceAmbientColor" number_of_elements="3">
        <Element index="0" value="1"/>
        <Element index="1" value="1"/>
        <Element index="2" value="1"/>
        <Domain name="range" id="5379.BackfaceAmbientColor.range"/>
      </Property>
      <Property name="BackfaceDiffuseColor" id="5379.BackfaceDiffuseColor" number_of_elements="3">
        <Element index="0" value="1"/>
        <Element index="1" value="1"/>
        <Element index="2" value="1"/>
        <Domain name="range" id="5379.BackfaceDiffuseColor.range"/>
      </Property>
      <Property name="BackfaceOpacity" id="5379.BackfaceOpacity" number_of_elements="1">
        <Element index="0" value="1"/>
        <Domain name="range" id="5379.BackfaceOpacity.range"/>
      </Property>
      <Property name="BackfaceRepresentation" id="5379.BackfaceRepresentation" number_of_elements="1">
        <Element index="0" value="400"/>
        <Domain name="enum" id="5379.BackfaceRepresentation.enum">
          <Entry value="400" text="Follow Frontface"/>
          <Entry value="401" text="Cull Backface"/>
          <Entry value="402" text="Cull Frontface"/>
          <Entry value="0" text="Points"/>
          <Entry value="1" text="Wireframe"/>
          <Entry value="2" text="Surface"/>
          <Entry value="3" text="Surface With Edges"/>
        </Domain>
      </Property>
      <Property name="BlockColor" id="5379.BlockColor"/>
      <Property name="BlockOpacity" id="5379.BlockOpacity"/>
      <Property name="BlockVisibility" id="5379.BlockVisibility"/>
      <Property name="CenterStickyAxes" id="5379.CenterStickyAxes" number_of_elements="1">
        <Element index="0" value="0"/>
        <Domain name="bool" id="5379.CenterStickyAxes.bool"/>
      </Property>
      <Property name="ColorArrayName" id="5379.ColorArrayName" number_of_elements="5">
        <Element index="0" value=""/>
        <Element index="1" value=""/>
        <Element index="2" value=""/>
        <Element index="3" value="0"/>
        <Element index="4" value="displacement"/>
        <Domain name="array_list" id="5379.ColorArrayName.array_list">
          <String text="F"/>
          <String text="area"/>
          <String text="displacement"/>
          <String text="localIndex"/>
          <String text="m"/>
          <String text="normal"/>
          <String text="offset__"/>
          <String text="parentIndex"/>
          <String text="pressure"/>
          <String text="r"/>
          <String text="tau"/>
          <String text="tension"/>
          <String text="v"/>
          <String text="x"/>
          <String text="x0"/>
          <String text="x0lower"/>
          <String text="x_hash_for_gridbased"/>
          <String text="area"/>
          <String text="area_eq"/>
          <String text="area_flat"/>
          <String text="cellNormals"/>
          <String text="counter"/>
          <String text="inverse_curvature"/>
          <String text="localIndex"/>
          <String text="normal"/>
          <String text="parentIndex"/>
          <String text="vertexIndices"/>
        </Domain>
        <Domain name="field_list" id="5379.ColorArrayName.field_list">
          <Entry value="0" text="Point Data"/>
          <Entry value="1" text="Cell Data"/>
          <Entry value="2" text="Field Data"/>
          <Entry value="4" text="Vertex Data"/>
          <Entry value="5" text="Edge Data"/>
          <Entry value="6" text="Row Data"/>
        </Domain>
      </Property>
      <Property name="CubeAxesColor" id="5379.CubeAxesColor" number_of_elements="3">
        <Element index="0" value="1"/>
        <Element index="1" value="1"/>
        <Element index="2" value="1"/>
        <Domain name="range" id="5379.CubeAxesColor.range"/>
      </Property>
      <Property name="CubeAxesCornerOffset" id="5379.CubeAxesCornerOffset" number_of_elements="1">
        <Element index="0" value="0"/>
        <Domain name="range" id="5379.CubeAxesCornerOffset.range"/>
      </Property>
      <Property name="CubeAxesFlyMode" id="5379.CubeAxesFlyMode" number_of_elements="1">
        <Element index="0" value="1"/>
        <Domain name="enum" id="5379.CubeAxesFlyMode.enum">
          <Entry value="0" text="Outer Edges"/>
          <Entry value="1" text="Closest Triad"/>
          <Entry value="2" text="Furthest Triad"/>
          <Entry value="3" text="Static Triad"/>
          <Entry value="4" text="Static Edges"/>
        </Domain>
      </Property>
      <Property name="CubeAxesGridLineLocation" id="5379.CubeAxesGridLineLocation" number_of_elements="1">
        <Element index="0" value="0"/>
        <Domain name="enum" id="5379.CubeAxesGridLineLocation.enum">
          <Entry value="0" text="All Faces"/>
          <Entry value="1" text="Closest Faces"/>
          <Entry value="2" text="Furthest Faces"/>
        </Domain>
      </Property>
      <Property name="CubeAxesInertia" id="5379.CubeAxesInertia" number_of_elements="1">
        <Element index="0" value="1"/>
        <Domain name="range" id="5379.CubeAxesInertia.range"/>
      </Property>
      <Property name="CubeAxesTickLocation" id="5379.CubeAxesTickLocation" number_of_elements="1">
        <Element index="0" value="0"/>
        <Domain name="enum" id="5379.CubeAxesTickLocation.enum">
          <Entry value="0" text="Inside"/>
          <Entry value="1" text="Outside"/>
          <Entry value="2" text="Both"/>
        </Domain>
      </Property>
      <Property name="CubeAxesUseDefaultXTitle" id="5379.CubeAxesUseDefaultXTitle" number_of_elements="1">
        <Element index="0" value="1"/>
        <Domain name="bool" id="5379.CubeAxesUseDefaultXTitle.bool"/>
      </Property>
      <Property name="CubeAxesUseDefaultYTitle" id="5379.CubeAxesUseDefaultYTitle" number_of_elements="1">
        <Element index="0" value="1"/>
        <Domain name="bool" id="5379.CubeAxesUseDefaultYTitle.bool"/>
      </Property>
      <Property name="CubeAxesUseDefaultZTitle" id="5379.CubeAxesUseDefaultZTitle" number_of_elements="1">
        <Element index="0" value="1"/>
        <Domain name="bool" id="5379.CubeAxesUseDefaultZTitle.bool"/>
      </Property>
      <Property name="CubeAxesXAxisMinorTickVisibility" id="5379.CubeAxesXAxisMinorTickVisibility" number_of_elements="1">
        <Element index="0" value="1"/>
        <Domain name="bool" id="5379.CubeAxesXAxisMinorTickVisibility.bool"/>
      </Property>
      <Property name="CubeAxesXAxisTickVisibility" id="5379.CubeAxesXAxisTickVisibility" number_of_elements="1">
        <Element index="0" value="1"/>
        <Domain name="bool" id="5379.CubeAxesXAxisTickVisibility.bool"/>
      </Property>
      <Property name="CubeAxesXAxisVisibility" id="5379.CubeAxesXAxisVisibility" number_of_elements="1">
        <Element index="0" value="1"/>
        <Domain name="bool" id="5379.CubeAxesXAxisVisibility.bool"/>
      </Property>
      <Property name="CubeAxesXGridLines" id="5379.CubeAxesXGridLines" number_of_elements="1">
        <Element index="0" value="0"/>
        <Domain name="bool" id="5379.CubeAxesXGridLines.bool"/>
      </Property>
      <Property name="CubeAxesXLabelFormat" id="5379.CubeAxesXLabelFormat" number_of_elements="1">
        <Element index="0" value="%-#6.3g"/>
      </Property>
      <Property name="CubeAxesXTitle" id="5379.CubeAxesXTitle" number_of_elements="1">
        <Element index="0" value="X-Axis"/>
      </Property>
      <Property name="CubeAxesYAxisMinorTickVisibility" id="5379.CubeAxesYAxisMinorTickVisibility" number_of_elements="1">
        <Element index="0" value="1"/>
        <Domain name="bool" id="5379.CubeAxesYAxisMinorTickVisibility.bool"/>
      </Property>
      <Property name="CubeAxesYAxisTickVisibility" id="5379.CubeAxesYAxisTickVisibility" number_of_elements="1">
        <Element index="0" value="1"/>
        <Domain name="bool" id="5379.CubeAxesYAxisTickVisibility.bool"/>
      </Property>
      <Property name="CubeAxesYAxisVisibility" id="5379.CubeAxesYAxisVisibility" number_of_elements="1">
        <Element index="0" value="1"/>
        <Domain name="bool" id="5379.CubeAxesYAxisVisibility.bool"/>
      </Property>
      <Property name="CubeAxesYGridLines" id="5379.CubeAxesYGridLines" number_of_elements="1">
        <Element index="0" value="0"/>
        <Domain name="bool" id="5379.CubeAxesYGridLines.bool"/>
      </Property>
      <Property name="CubeAxesYLabelFormat" id="5379.CubeAxesYLabelFormat" number_of_elements="1">
        <Element index="0" value="%-#6.3g"/>
      </Property>
      <Property name="CubeAxesYTitle" id="5379.CubeAxesYTitle" number_of_elements="1">
        <Element index="0" value="Y-Axis"/>
      </Property>
      <Property name="CubeAxesZAxisMinorTickVisibility" id="5379.CubeAxesZAxisMinorTickVisibility" number_of_elements="1">
        <Element index="0" value="1"/>
        <Domain name="bool" id="5379.CubeAxesZAxisMinorTickVisibility.bool"/>
      </Property>
      <Property name="CubeAxesZAxisTickVisibility" id="5379.CubeAxesZAxisTickVisibility" number_of_elements="1">
        <Element index="0" value="1"/>
        <Domain name="bool" id="5379.CubeAxesZAxisTickVisibility.bool"/>
      </Property>
      <Property name="CubeAxesZAxisVisibility" id="5379.CubeAxesZAxisVisibility" number_of_elements="1">
        <Element index="0" value="1"/>
        <Domain name="bool" id="5379.CubeAxesZAxisVisibility.bool"/>
      </Property>
      <Property name="CubeAxesZGridLines" id="5379.CubeAxesZGridLines" number_of_elements="1">
        <Element index="0" value="0"/>
        <Domain name="bool" id="5379.CubeAxesZGridLines.bool"/>
      </Property>
      <Property name="CubeAxesZLabelFormat" id="5379.CubeAxesZLabelFormat" number_of_elements="1">
        <Element index="0" value="%-#6.3g"/>
      </Property>
      <Property name="CubeAxesZTitle" id="5379.CubeAxesZTitle" number_of_elements="1">
        <Element index="0" value="Z-Axis"/>
      </Property>
      <Property name="CustomBounds" id="5379.CustomBounds" number_of_elements="6">
        <Element index="0" value="0"/>
        <Element index="1" value="1"/>
        <Element index="2" value="0"/>
        <Element index="3" value="1"/>
        <Element index="4" value="0"/>
        <Element index="5" value="1"/>
      </Property>
      <Property name="CustomBoundsActive" id="5379.CustomBoundsActive" number_of_elements="3">
        <Element index="0" value="0"/>
        <Element index="1" value="0"/>
        <Element index="2" value="0"/>
      </Property>
      <Property name="CustomRange" id="5379.CustomRange" number_of_elements="6">
        <Element index="0" value="0"/>
        <Element index="1" value="1"/>
        <Element index="2" value="0"/>
        <Element index="3" value="1"/>
        <Element index="4" value="0"/>
        <Element index="5" value="1"/>
      </Property>
      <Property name="CustomRangeActive" id="5379.CustomRangeActive" number_of_elements="3">
        <Element index="0" value="0"/>
        <Element index="1" value="0"/>
        <Element index="2" value="0"/>
      </Property>
      <Property name="DataBounds" id="5379.DataBounds" number_of_elements="6">
        <Element index="0" value="-nan"/>
        <Element index="1" value="-1.87700341604386e+307"/>
        <Element index="2" value="7.33654796691122e-316"/>
        <Element index="3" value="8.48798316386109e-314"/>
        <Element index="4" value="-nan"/>
        <Element index="5" value="-nan"/>
      </Property>
      <Property name="Diffuse" id="5379.Diffuse" number_of_elements="1">
        <Element index="0" value="1"/>
        <Domain name="range" id="5379.Diffuse.range"/>
      </Property>
      <Property name="DiffuseColor" id="5379.DiffuseColor" number_of_elements="3">
        <Element index="0" value="1"/>
        <Element index="1" value="1"/>
        <Element index="2" value="1"/>
        <Domain name="range" id="5379.DiffuseColor.range"/>
      </Property>
      <Property name="EdgeColor" id="5379.EdgeColor" number_of_elements="3">
        <Element index="0" value="0"/>
        <Element index="1" value="0"/>
        <Element index="2" value="0.5"/>
        <Domain name="range" id="5379.EdgeColor.range"/>
      </Property>
      <Property name="InterpolateScalarsBeforeMapping" id="5379.InterpolateScalarsBeforeMapping" number_of_elements="1">
        <Element index="0" value="1"/>
        <Domain name="bool" id="5379.InterpolateScalarsBeforeMapping.bool"/>
      </Property>
      <Property name="Interpolation" id="5379.Interpolation" number_of_elements="1">
        <Element index="0" value="1"/>
        <Domain name="enum" id="5379.Interpolation.enum">
          <Entry value="0" text="Flat"/>
          <Entry value="1" text="Gouraud"/>
        </Domain>
      </Property>
      <Property name="LineWidth" id="5379.LineWidth" number_of_elements="1">
        <Element index="0" value="1"/>
        <Domain name="range" id="5379.LineWidth.range"/>
      </Property>
      <Property name="LookupTable" id="5379.LookupTable" number_of_elements="1">
        <Proxy value="5448"/>
        <Domain name="groups" id="5379.LookupTable.groups"/>
      </Property>
      <Property name="MapScalars" id="5379.MapScalars" number_of_elements="1">
        <Element index="0" value="1"/>
        <Domain name="bool" id="5379.MapScalars.bool"/>
      </Property>
      <Property name="Masking" id="5379.Masking" number_of_elements="1">
        <Element index="0" value="0"/>
        <Domain name="bool" id="5379.Masking.bool"/>
      </Property>
      <Property name="MeshVisibility" id="5379.MeshVisibility" number_of_elements="1">
        <Element index="0" value="0"/>
        <Domain name="bool" id="5379.MeshVisibility.bool"/>
      </Property>
      <Property name="NonlinearSubdivisionLevel" id="5379.NonlinearSubdivisionLevel" number_of_elements="1">
        <Element index="0" value="1"/>
        <Domain name="range" id="5379.NonlinearSubdivisionLevel.range"/>
      </Property>
      <Property name="Opacity" id="5379.Opacity" number_of_elements="1">
        <Element index="0" value="1"/>
        <Domain name="range" id="5379.Opacity.range"/>
      </Property>
      <Property name="Orient" id="5379.Orient" number_of_elements="1">
        <Element index="0" value="0"/>
        <Domain name="bool" id="5379.Orient.bool"/>
      </Property>
      <Property name="Orientation" id="5379.Orientation" number_of_elements="3">
        <Element index="0" value="0"/>
        <Element index="1" value="0"/>
        <Element index="2" value="0"/>
        <Domain name="range" id="5379.Orientation.range"/>
      </Property>
      <Property name="OrientationMode" id="5379.OrientationMode" number_of_elements="1">
        <Element index="0" value="0"/>
        <Domain name="enum" id="5379.OrientationMode.enum">
          <Entry value="0" text="Direction"/>
          <Entry value="1" text="Rotation"/>
        </Domain>
      </Property>
      <Property name="Origin" id="5379.Origin" number_of_elements="3">
        <Element index="0" value="0"/>
        <Element index="1" value="0"/>
        <Element index="2" value="0"/>
        <Domain name="range" id="5379.Origin.range"/>
      </Property>
      <Property name="OriginalBoundsRangeActive" id="5379.OriginalBoundsRangeActive" number_of_elements="3">
        <Element index="0" value="0"/>
        <Element index="1" value="0"/>
        <Element index="2" value="0"/>
      </Property>
      <Property name="Pickable" id="5379.Pickable" number_of_elements="1">
        <Element index="0" value="1"/>
        <Domain name="bool" id="5379.Pickable.bool"/>
      </Property>
      <Property name="PointSize" id="5379.PointSize" number_of_elements="1">
        <Element index="0" value="2"/>
        <Domain name="range" id="5379.PointSize.range"/>
      </Property>
      <Property name="Position" id="5379.Position" number_of_elements="3">
        <Element index="0" value="0"/>
        <Element index="1" value="0"/>
        <Element index="2" value="0"/>
        <Domain name="range" id="5379.Position.range"/>
      </Property>
      <Property name="Scale" id="5379.Scale" number_of_elements="3">
        <Element index="0" value="1"/>
        <Element index="1" value="1"/>
        <Element index="2" value="1"/>
        <Domain name="range" id="5379.Scale.range"/>
      </Property>
      <Property name="ScaleFactor" id="5379.ScaleFactor" number_of_elements="1">
        <Element index="0" value="5.76949e-06"/>
        <Domain name="bounds" id="5379.ScaleFactor.bounds"/>
        <Domain name="scalar_range" id="5379.ScaleFactor.scalar_range"/>
        <Domain name="vector_range" id="5379.ScaleFactor.vector_range"/>
      </Property>
      <Property name="ScaleMode" id="5379.ScaleMode" number_of_elements="1">
        <Element index="0" value="0"/>
        <Domain name="enum" id="5379.ScaleMode.enum">
          <Entry value="0" text="No Data Scaling Off"/>
          <Entry value="1" text="Magnitude"/>
          <Entry value="2" text="Vector Components"/>
        </Domain>
      </Property>
      <Property name="Scaling" id="5379.Scaling" number_of_elements="1">
        <Element index="0" value="0"/>
        <Domain name="bool" id="5379.Scaling.bool"/>
      </Property>
      <Property name="SelectMaskArray" id="5379.SelectMaskArray" number_of_elements="1">
        <Element index="0" value=""/>
      </Property>
      <Property name="SelectOrientationVectors" id="5379.SelectOrientationVectors" number_of_elements="1">
        <Element index="0" value=""/>
      </Property>
      <Property name="SelectScaleArray" id="5379.SelectScaleArray" number_of_elements="1">
        <Element index="0" value=""/>
      </Property>
      <Property name="SelectionCellLabelBold" id="5379.SelectionCellLabelBold" number_of_elements="1">
        <Element index="0" value="0"/>
        <Domain name="bool" id="5379.SelectionCellLabelBold.bool"/>
      </Property>
      <Property name="SelectionCellLabelColor" id="5379.SelectionCellLabelColor" number_of_elements="3">
        <Element index="0" value="0"/>
        <Element index="1" value="1"/>
        <Element index="2" value="0"/>
        <Domain name="range" id="5379.SelectionCellLabelColor.range"/>
      </Property>
      <Property name="SelectionCellLabelFontFamily" id="5379.SelectionCellLabelFontFamily" number_of_elements="1">
        <Element index="0" value="0"/>
        <Domain name="enum" id="5379.SelectionCellLabelFontFamily.enum">
          <Entry value="0" text="Arial"/>
          <Entry value="1" text="Courier"/>
          <Entry value="2" text="Times"/>
        </Domain>
      </Property>
      <Property name="SelectionCellLabelFontSize" id="5379.SelectionCellLabelFontSize" number_of_elements="1">
        <Element index="0" value="18"/>
        <Domain name="range" id="5379.SelectionCellLabelFontSize.range"/>
      </Property>
      <Property name="SelectionCellLabelFormat" id="5379.SelectionCellLabelFormat" number_of_elements="1">
        <Element index="0" value=""/>
      </Property>
      <Property name="SelectionCellLabelItalic" id="5379.SelectionCellLabelItalic" number_of_elements="1">
        <Element index="0" value="0"/>
        <Domain name="bool" id="5379.SelectionCellLabelItalic.bool"/>
      </Property>
      <Property name="SelectionCellLabelJustification" id="5379.SelectionCellLabelJustification" number_of_elements="1">
        <Element index="0" value="0"/>
        <Domain name="enum" id="5379.SelectionCellLabelJustification.enum">
          <Entry value="0" text="Left"/>
          <Entry value="1" text="Center"/>
          <Entry value="2" text="Right"/>
        </Domain>
      </Property>
      <Property name="SelectionCellLabelOpacity" id="5379.SelectionCellLabelOpacity" number_of_elements="1">
        <Element index="0" value="1"/>
        <Domain name="range" id="5379.SelectionCellLabelOpacity.range"/>
      </Property>
      <Property name="SelectionCellLabelShadow" id="5379.SelectionCellLabelShadow" number_of_elements="1">
        <Element index="0" value="0"/>
        <Domain name="bool" id="5379.SelectionCellLabelShadow.bool"/>
      </Property>
      <Property name="SelectionCellLabelVisibility" id="5379.SelectionCellLabelVisibility" number_of_elements="1">
        <Element index="0" value="0"/>
        <Domain name="bool" id="5379.SelectionCellLabelVisibility.bool"/>
      </Property>
      <Property name="SelectionColor" id="5379.SelectionColor" number_of_elements="3">
        <Element index="0" value="1"/>
        <Element index="1" value="0"/>
        <Element index="2" value="1"/>
        <Domain name="range" id="5379.SelectionColor.range"/>
      </Property>
      <Property name="SelectionLineWidth" id="5379.SelectionLineWidth" number_of_elements="1">
        <Element index="0" value="2"/>
        <Domain name="range" id="5379.SelectionLineWidth.range"/>
      </Property>
      <Property name="SelectionOpacity" id="5379.SelectionOpacity" number_of_elements="1">
        <Element index="0" value="1"/>
        <Domain name="range" id="5379.SelectionOpacity.range"/>
      </Property>
      <Property name="SelectionPointLabelBold" id="5379.SelectionPointLabelBold" number_of_elements="1">
        <Element index="0" value="0"/>
        <Domain name="bool" id="5379.SelectionPointLabelBold.bool"/>
      </Property>
      <Property name="SelectionPointLabelColor" id="5379.SelectionPointLabelColor" number_of_elements="3">
        <Element index="0" value="0.5"/>
        <Element index="1" value="0.5"/>
        <Element index="2" value="0.5"/>
        <Domain name="range" id="5379.SelectionPointLabelColor.range"/>
      </Property>
      <Property name="SelectionPointLabelFontFamily" id="5379.SelectionPointLabelFontFamily" number_of_elements="1">
        <Element index="0" value="0"/>
        <Domain name="enum" id="5379.SelectionPointLabelFontFamily.enum">
          <Entry value="0" text="Arial"/>
          <Entry value="1" text="Courier"/>
          <Entry value="2" text="Times"/>
        </Domain>
      </Property>
      <Property name="SelectionPointLabelFontSize" id="5379.SelectionPointLabelFontSize" number_of_elements="1">
        <Element index="0" value="18"/>
        <Domain name="range" id="5379.SelectionPointLabelFontSize.range"/>
      </Property>
      <Property name="SelectionPointLabelFormat" id="5379.SelectionPointLabelFormat" number_of_elements="1">
        <Element index="0" value=""/>
      </Property>
      <Property name="SelectionPointLabelItalic" id="5379.SelectionPointLabelItalic" number_of_elements="1">
        <Element index="0" value="0"/>
        <Domain name="bool" id="5379.SelectionPointLabelItalic.bool"/>
      </Property>
      <Property name="SelectionPointLabelJustification" id="5379.SelectionPointLabelJustification" number_of_elements="1">
        <Element index="0" value="0"/>
        <Domain name="enum" id="5379.SelectionPointLabelJustification.enum">
          <Entry value="0" text="Left"/>
          <Entry value="1" text="Center"/>
          <Entry value="2" text="Right"/>
        </Domain>
      </Property>
      <Property name="SelectionPointLabelOpacity" id="5379.SelectionPointLabelOpacity" number_of_elements="1">
        <Element index="0" value="1"/>
        <Domain name="range" id="5379.SelectionPointLabelOpacity.range"/>
      </Property>
      <Property name="SelectionPointLabelShadow" id="5379.SelectionPointLabelShadow" number_of_elements="1">
        <Element index="0" value="0"/>
        <Domain name="bool" id="5379.SelectionPointLabelShadow.bool"/>
      </Property>
      <Property name="SelectionPointLabelVisibility" id="5379.SelectionPointLabelVisibility" number_of_elements="1">
        <Element index="0" value="0"/>
        <Domain name="bool" id="5379.SelectionPointLabelVisibility.bool"/>
      </Property>
      <Property name="SelectionPointSize" id="5379.SelectionPointSize" number_of_elements="1">
        <Element index="0" value="5"/>
        <Domain name="range" id="5379.SelectionPointSize.range"/>
      </Property>
      <Property name="SelectionRepresentation" id="5379.SelectionRepresentation" number_of_elements="1">
        <Element index="0" value="1"/>
        <Domain name="enum" id="5379.SelectionRepresentation.enum">
          <Entry value="0" text="Points"/>
          <Entry value="1" text="Wireframe"/>
          <Entry value="2" text="Surface"/>
        </Domain>
      </Property>
      <Property name="SelectionUseOutline" id="5379.SelectionUseOutline" number_of_elements="1">
        <Element index="0" value="0"/>
        <Domain name="bool" id="5379.SelectionUseOutline.bool"/>
      </Property>
      <Property name="Source" id="5379.Source">
        <Domain name="input_type" id="5379.Source.input_type"/>
      </Property>
      <Property name="Specular" id="5379.Specular" number_of_elements="1">
        <Element index="0" value="0"/>
        <Domain name="range" id="5379.Specular.range"/>
      </Property>
      <Property name="SpecularColor" id="5379.SpecularColor" number_of_elements="3">
        <Element index="0" value="1"/>
        <Element index="1" value="1"/>
        <Element index="2" value="1"/>
        <Domain name="range" id="5379.SpecularColor.range"/>
      </Property>
      <Property name="SpecularPower" id="5379.SpecularPower" number_of_elements="1">
        <Element index="0" value="100"/>
        <Domain name="range" id="5379.SpecularPower.range"/>
      </Property>
      <Property name="StaticMode" id="5379.StaticMode" number_of_elements="1">
        <Element index="0" value="0"/>
        <Domain name="bool" id="5379.StaticMode.bool"/>
      </Property>
      <Property name="StickyAxes" id="5379.StickyAxes" number_of_elements="1">
        <Element index="0" value="0"/>
        <Domain name="bool" id="5379.StickyAxes.bool"/>
      </Property>
      <Property name="SuppressLOD" id="5379.SuppressLOD" number_of_elements="1">
        <Element index="0" value="0"/>
        <Domain name="bool" id="5379.SuppressLOD.bool"/>
      </Property>
      <Property name="Texture" id="5379.Texture">
        <Domain name="groups" id="5379.Texture.groups"/>
      </Property>
      <Property name="Triangulate" id="5379.Triangulate" number_of_elements="1">
        <Element index="0" value="0"/>
        <Domain name="bool" id="5379.Triangulate.bool"/>
      </Property>
      <Property name="UseAxesOrigin" id="5379.UseAxesOrigin" number_of_elements="1">
        <Element index="0" value="0"/>
        <Domain name="bool" id="5379.UseAxesOrigin.bool"/>
      </Property>
      <Property name="UserTransform" id="5379.UserTransform" number_of_elements="16">
        <Element index="0" value="1"/>
        <Element index="1" value="0"/>
        <Element index="2" value="0"/>
        <Element index="3" value="0"/>
        <Element index="4" value="0"/>
        <Element index="5" value="1"/>
        <Element index="6" value="0"/>
        <Element index="7" value="0"/>
        <Element index="8" value="0"/>
        <Element index="9" value="0"/>
        <Element index="10" value="1"/>
        <Element index="11" value="0"/>
        <Element index="12" value="0"/>
        <Element index="13" value="0"/>
        <Element index="14" value="0"/>
        <Element index="15" value="1"/>
      </Property>
    </Proxy>
    <Proxy group="representations" type="XYBarChartRepresentation" id="5436" servers="21">
      <Property name="AttributeType" id="5436.AttributeType" number_of_elements="1">
        <Element index="0" value="6"/>
        <Domain name="enum" id="5436.AttributeType.enum">
          <Entry value="0" text="Point Data"/>
          <Entry value="1" text="Cell Data"/>
          <Entry value="2" text="Field Data"/>
          <Entry value="4" text="Vertex Data"/>
          <Entry value="5" text="Edge Data"/>
          <Entry value="6" text="Row Data"/>
        </Domain>
      </Property>
      <Property name="CompositeDataSetIndex" id="5436.CompositeDataSetIndex" number_of_elements="1">
        <Element index="0" value="0"/>
        <Domain name="tree" id="5436.CompositeDataSetIndex.tree"/>
      </Property>
      <Property name="Input" id="5436.Input" number_of_elements="1">
        <Proxy value="5390" output_port="0"/>
        <Domain name="input_type" id="5436.Input.input_type"/>
      </Property>
      <Property name="SeriesColor" id="5436.SeriesColor" number_of_elements="8">
        <Element index="0" value="bin_extents"/>
        <Element index="1" value="0"/>
        <Element index="2" value="0"/>
        <Element index="3" value="0"/>
        <Element index="4" value="bin_values"/>
        <Element index="5" value="0.89"/>
        <Element index="6" value="0.1"/>
        <Element index="7" value="0.11"/>
        <Domain name="array_list" id="5436.SeriesColor.array_list">
          <String text="bin_extents"/>
          <String text="bin_values"/>
        </Domain>
      </Property>
      <Property name="SeriesLabel" id="5436.SeriesLabel" number_of_elements="4">
        <Element index="0" value="bin_extents"/>
        <Element index="1" value="bin_extents"/>
        <Element index="2" value="bin_values"/>
        <Element index="3" value="bin_values"/>
        <Domain name="array_list" id="5436.SeriesLabel.array_list">
          <String text="bin_extents"/>
          <String text="bin_values"/>
        </Domain>
      </Property>
      <Property name="SeriesPlotCorner" id="5436.SeriesPlotCorner" number_of_elements="4">
        <Element index="0" value="bin_extents"/>
        <Element index="1" value="0"/>
        <Element index="2" value="bin_values"/>
        <Element index="3" value="0"/>
        <Domain name="array_list" id="5436.SeriesPlotCorner.array_list">
          <String text="bin_extents"/>
          <String text="bin_values"/>
        </Domain>
      </Property>
      <Property name="SeriesVisibility" id="5436.SeriesVisibility" number_of_elements="4">
        <Element index="0" value="bin_extents"/>
        <Element index="1" value="0"/>
        <Element index="2" value="bin_values"/>
        <Element index="3" value="1"/>
        <Domain name="array_list" id="5436.SeriesVisibility.array_list">
          <String text="bin_extents"/>
          <String text="bin_values"/>
        </Domain>
      </Property>
      <Property name="UseIndexForXAxis" id="5436.UseIndexForXAxis" number_of_elements="1">
        <Element index="0" value="0"/>
        <Domain name="bool" id="5436.UseIndexForXAxis.bool"/>
      </Property>
      <Property name="Visibility" id="5436.Visibility" number_of_elements="1">
        <Element index="0" value="1"/>
        <Domain name="bool" id="5436.Visibility.bool"/>
      </Property>
      <Property name="XArrayName" id="5436.XArrayName" number_of_elements="1">
        <Element index="0" value="bin_extents"/>
        <Domain name="array_list" id="5436.XArrayName.array_list">
          <String text="bin_extents"/>
          <String text="bin_values"/>
        </Domain>
      </Property>
    </Proxy>
    <Proxy group="representations" type="ScalarBarWidgetRepresentation" id="4835" servers="21">
      <Property name="Enabled" id="4835.Enabled" number_of_elements="1">
        <Element index="0" value="1"/>
        <Domain name="bool" id="4835.Enabled.bool"/>
      </Property>
      <Property name="LockPosition" id="4835.LockPosition" number_of_elements="1">
        <Element index="0" value="0"/>
        <Domain name="bool" id="4835.LockPosition.bool"/>
      </Property>
      <Property name="UseNonCompositedRenderer" id="4835.UseNonCompositedRenderer" number_of_elements="1">
        <Element index="0" value="1"/>
      </Property>
      <Property name="AddRangeAnnotations" id="4835.AddRangeAnnotations" number_of_elements="1">
        <Element index="0" value="0"/>
        <Domain name="bool" id="4835.AddRangeAnnotations.bool"/>
      </Property>
      <Property name="AddRangeLabels" id="4835.AddRangeLabels" number_of_elements="1">
        <Element index="0" value="1"/>
        <Domain name="bool" id="4835.AddRangeLabels.bool"/>
      </Property>
      <Property name="AspectRatio" id="4835.AspectRatio" number_of_elements="1">
        <Element index="0" value="20"/>
        <Domain name="range" id="4835.AspectRatio.range"/>
      </Property>
      <Property name="AutomaticAnnotations" id="4835.AutomaticAnnotations" number_of_elements="1">
        <Element index="0" value="0"/>
        <Domain name="bool" id="4835.AutomaticAnnotations.bool"/>
      </Property>
      <Property name="AutomaticLabelFormat" id="4835.AutomaticLabelFormat" number_of_elements="1">
        <Element index="0" value="1"/>
        <Domain name="bool" id="4835.AutomaticLabelFormat.bool"/>
      </Property>
      <Property name="ComponentTitle" id="4835.ComponentTitle" number_of_elements="1">
        <Element index="0" value=""/>
      </Property>
      <Property name="DrawAnnotations" id="4835.DrawAnnotations" number_of_elements="1">
        <Element index="0" value="1"/>
        <Domain name="bool" id="4835.DrawAnnotations.bool"/>
      </Property>
      <Property name="DrawNanAnnotation" id="4835.DrawNanAnnotation" number_of_elements="1">
        <Element index="0" value="0"/>
        <Domain name="bool" id="4835.DrawNanAnnotation.bool"/>
      </Property>
      <Property name="DrawSubTickMarks" id="4835.DrawSubTickMarks" number_of_elements="1">
        <Element index="0" value="1"/>
        <Domain name="bool" id="4835.DrawSubTickMarks.bool"/>
      </Property>
      <Property name="DrawTickLabels" id="4835.DrawTickLabels" number_of_elements="1">
        <Element index="0" value="1"/>
        <Domain name="bool" id="4835.DrawTickLabels.bool"/>
      </Property>
      <Property name="DrawTickMarks" id="4835.DrawTickMarks" number_of_elements="1">
        <Element index="0" value="1"/>
        <Domain name="bool" id="4835.DrawTickMarks.bool"/>
      </Property>
      <Property name="LabelBold" id="4835.LabelBold" number_of_elements="1">
        <Element index="0" value="0"/>
        <Domain name="bool" id="4835.LabelBold.bool"/>
      </Property>
      <Property name="LabelColor" id="4835.LabelColor" number_of_elements="3">
        <Element index="0" value="1"/>
        <Element index="1" value="1"/>
        <Element index="2" value="1"/>
        <Domain name="range" id="4835.LabelColor.range"/>
      </Property>
      <Property name="LabelFontFamily" id="4835.LabelFontFamily" number_of_elements="1">
        <Element index="0" value="0"/>
        <Domain name="enum" id="4835.LabelFontFamily.enum">
          <Entry value="0" text="Arial"/>
          <Entry value="1" text="Courier"/>
          <Entry value="2" text="Times"/>
        </Domain>
      </Property>
      <Property name="LabelFontSize" id="4835.LabelFontSize" number_of_elements="1">
        <Element index="0" value="7"/>
        <Domain name="range" id="4835.LabelFontSize.range"/>
      </Property>
      <Property name="LabelFormat" id="4835.LabelFormat" number_of_elements="1">
        <Element index="0" value="%-#6.3g"/>
      </Property>
      <Property name="LabelItalic" id="4835.LabelItalic" number_of_elements="1">
        <Element index="0" value="0"/>
        <Domain name="bool" id="4835.LabelItalic.bool"/>
      </Property>
      <Property name="LabelOpacity" id="4835.LabelOpacity" number_of_elements="1">
        <Element index="0" value="1"/>
        <Domain name="range" id="4835.LabelOpacity.range"/>
      </Property>
      <Property name="LabelShadow" id="4835.LabelShadow" number_of_elements="1">
        <Element index="0" value="0"/>
        <Domain name="bool" id="4835.LabelShadow.bool"/>
      </Property>
      <Property name="LookupTable" id="4835.LookupTable" number_of_elements="1">
        <Proxy value="4829"/>
        <Domain name="groups" id="4835.LookupTable.groups"/>
      </Property>
      <Property name="NanAnnotation" id="4835.NanAnnotation" number_of_elements="1">
        <Element index="0" value="NaN"/>
      </Property>
      <Property name="NumberOfLabels" id="4835.NumberOfLabels" number_of_elements="1">
        <Element index="0" value="5"/>
        <Domain name="range" id="4835.NumberOfLabels.range"/>
      </Property>
      <Property name="Orientation" id="4835.Orientation" number_of_elements="1">
        <Element index="0" value="1"/>
        <Domain name="enum" id="4835.Orientation.enum">
          <Entry value="0" text="Horizontal"/>
          <Entry value="1" text="Vertical"/>
        </Domain>
      </Property>
      <Property name="OrientationInfo" id="4835.OrientationInfo" number_of_elements="1">
        <Element index="0" value="1"/>
      </Property>
      <Property name="Position" id="4835.Position" number_of_elements="2">
        <Element index="0" value="0.85"/>
        <Element index="1" value="0.05"/>
        <Domain name="range" id="4835.Position.range"/>
      </Property>
      <Property name="Position2" id="4835.Position2" number_of_elements="2">
        <Element index="0" value="0.12"/>
        <Element index="1" value="0.43"/>
        <Domain name="range" id="4835.Position2.range"/>
      </Property>
      <Property name="Position2Info" id="4835.Position2Info" number_of_elements="2">
        <Element index="0" value="0.12"/>
        <Element index="1" value="0.43"/>
      </Property>
      <Property name="PositionInfo" id="4835.PositionInfo" number_of_elements="2">
        <Element index="0" value="0.85"/>
        <Element index="1" value="0.05"/>
      </Property>
      <Property name="RangeLabelFormat" id="4835.RangeLabelFormat" number_of_elements="1">
        <Element index="0" value="%4.3e"/>
      </Property>
      <Property name="Repositionable" id="4835.Repositionable" number_of_elements="1">
        <Element index="0" value="1"/>
        <Domain name="bool" id="4835.Repositionable.bool"/>
      </Property>
      <Property name="Resizable" id="4835.Resizable" number_of_elements="1">
        <Element index="0" value="1"/>
        <Domain name="bool" id="4835.Resizable.bool"/>
      </Property>
      <Property name="Selectable" id="4835.Selectable" number_of_elements="1">
        <Element index="0" value="0"/>
        <Domain name="bool" id="4835.Selectable.bool"/>
      </Property>
      <Property name="TextPosition" id="4835.TextPosition" number_of_elements="1">
        <Element index="0" value="1"/>
        <Domain name="enum" id="4835.TextPosition.enum">
          <Entry value="1" text="Ticks right/top, annotations left/bottom"/>
          <Entry value="0" text="Ticks left/bottom, annotations right/top"/>
        </Domain>
      </Property>
      <Property name="Title" id="4835.Title" number_of_elements="1">
        <Element index="0" value="Label"/>
      </Property>
      <Property name="TitleBold" id="4835.TitleBold" number_of_elements="1">
        <Element index="0" value="0"/>
        <Domain name="bool" id="4835.TitleBold.bool"/>
      </Property>
      <Property name="TitleColor" id="4835.TitleColor" number_of_elements="3">
        <Element index="0" value="1"/>
        <Element index="1" value="1"/>
        <Element index="2" value="1"/>
        <Domain name="range" id="4835.TitleColor.range"/>
      </Property>
      <Property name="TitleFontFamily" id="4835.TitleFontFamily" number_of_elements="1">
        <Element index="0" value="0"/>
        <Domain name="enum" id="4835.TitleFontFamily.enum">
          <Entry value="0" text="Arial"/>
          <Entry value="1" text="Courier"/>
          <Entry value="2" text="Times"/>
        </Domain>
      </Property>
      <Property name="TitleFontSize" id="4835.TitleFontSize" number_of_elements="1">
        <Element index="0" value="7"/>
        <Domain name="range" id="4835.TitleFontSize.range"/>
      </Property>
      <Property name="TitleItalic" id="4835.TitleItalic" number_of_elements="1">
        <Element index="0" value="0"/>
        <Domain name="bool" id="4835.TitleItalic.bool"/>
      </Property>
      <Property name="TitleJustification" id="4835.TitleJustification" number_of_elements="1">
        <Element index="0" value="1"/>
        <Domain name="enum" id="4835.TitleJustification.enum">
          <Entry value="0" text="Left"/>
          <Entry value="1" text="Centered"/>
          <Entry value="2" text="Right"/>
        </Domain>
      </Property>
      <Property name="TitleOpacity" id="4835.TitleOpacity" number_of_elements="1">
        <Element index="0" value="1"/>
        <Domain name="range" id="4835.TitleOpacity.range"/>
      </Property>
      <Property name="TitleShadow" id="4835.TitleShadow" number_of_elements="1">
        <Element index="0" value="0"/>
        <Domain name="bool" id="4835.TitleShadow.bool"/>
      </Property>
      <Property name="Visibility" id="4835.Visibility" number_of_elements="1">
        <Element index="0" value="0"/>
        <Domain name="bool" id="4835.Visibility.bool"/>
      </Property>
    </Proxy>
    <Proxy group="representations" type="ScalarBarWidgetRepresentation" id="4997" servers="21">
      <Property name="Enabled" id="4997.Enabled" number_of_elements="1">
        <Element index="0" value="1"/>
        <Domain name="bool" id="4997.Enabled.bool"/>
      </Property>
      <Property name="LockPosition" id="4997.LockPosition" number_of_elements="1">
        <Element index="0" value="0"/>
        <Domain name="bool" id="4997.LockPosition.bool"/>
      </Property>
      <Property name="UseNonCompositedRenderer" id="4997.UseNonCompositedRenderer" number_of_elements="1">
        <Element index="0" value="1"/>
      </Property>
      <Property name="AddRangeAnnotations" id="4997.AddRangeAnnotations" number_of_elements="1">
        <Element index="0" value="0"/>
        <Domain name="bool" id="4997.AddRangeAnnotations.bool"/>
      </Property>
      <Property name="AddRangeLabels" id="4997.AddRangeLabels" number_of_elements="1">
        <Element index="0" value="1"/>
        <Domain name="bool" id="4997.AddRangeLabels.bool"/>
      </Property>
      <Property name="AspectRatio" id="4997.AspectRatio" number_of_elements="1">
        <Element index="0" value="20"/>
        <Domain name="range" id="4997.AspectRatio.range"/>
      </Property>
      <Property name="AutomaticAnnotations" id="4997.AutomaticAnnotations" number_of_elements="1">
        <Element index="0" value="0"/>
        <Domain name="bool" id="4997.AutomaticAnnotations.bool"/>
      </Property>
      <Property name="AutomaticLabelFormat" id="4997.AutomaticLabelFormat" number_of_elements="1">
        <Element index="0" value="1"/>
        <Domain name="bool" id="4997.AutomaticLabelFormat.bool"/>
      </Property>
      <Property name="ComponentTitle" id="4997.ComponentTitle" number_of_elements="1">
        <Element index="0" value="Y"/>
      </Property>
      <Property name="DrawAnnotations" id="4997.DrawAnnotations" number_of_elements="1">
        <Element index="0" value="1"/>
        <Domain name="bool" id="4997.DrawAnnotations.bool"/>
      </Property>
      <Property name="DrawNanAnnotation" id="4997.DrawNanAnnotation" number_of_elements="1">
        <Element index="0" value="0"/>
        <Domain name="bool" id="4997.DrawNanAnnotation.bool"/>
      </Property>
      <Property name="DrawSubTickMarks" id="4997.DrawSubTickMarks" number_of_elements="1">
        <Element index="0" value="1"/>
        <Domain name="bool" id="4997.DrawSubTickMarks.bool"/>
      </Property>
      <Property name="DrawTickLabels" id="4997.DrawTickLabels" number_of_elements="1">
        <Element index="0" value="1"/>
        <Domain name="bool" id="4997.DrawTickLabels.bool"/>
      </Property>
      <Property name="DrawTickMarks" id="4997.DrawTickMarks" number_of_elements="1">
        <Element index="0" value="1"/>
        <Domain name="bool" id="4997.DrawTickMarks.bool"/>
      </Property>
      <Property name="LabelBold" id="4997.LabelBold" number_of_elements="1">
        <Element index="0" value="0"/>
        <Domain name="bool" id="4997.LabelBold.bool"/>
      </Property>
      <Property name="LabelColor" id="4997.LabelColor" number_of_elements="3">
        <Element index="0" value="1"/>
        <Element index="1" value="1"/>
        <Element index="2" value="1"/>
        <Domain name="range" id="4997.LabelColor.range"/>
      </Property>
      <Property name="LabelFontFamily" id="4997.LabelFontFamily" number_of_elements="1">
        <Element index="0" value="0"/>
        <Domain name="enum" id="4997.LabelFontFamily.enum">
          <Entry value="0" text="Arial"/>
          <Entry value="1" text="Courier"/>
          <Entry value="2" text="Times"/>
        </Domain>
      </Property>
      <Property name="LabelFontSize" id="4997.LabelFontSize" number_of_elements="1">
        <Element index="0" value="7"/>
        <Domain name="range" id="4997.LabelFontSize.range"/>
      </Property>
      <Property name="LabelFormat" id="4997.LabelFormat" number_of_elements="1">
        <Element index="0" value="%-#6.3g"/>
      </Property>
      <Property name="LabelItalic" id="4997.LabelItalic" number_of_elements="1">
        <Element index="0" value="0"/>
        <Domain name="bool" id="4997.LabelItalic.bool"/>
      </Property>
      <Property name="LabelOpacity" id="4997.LabelOpacity" number_of_elements="1">
        <Element index="0" value="1"/>
        <Domain name="range" id="4997.LabelOpacity.range"/>
      </Property>
      <Property name="LabelShadow" id="4997.LabelShadow" number_of_elements="1">
        <Element index="0" value="0"/>
        <Domain name="bool" id="4997.LabelShadow.bool"/>
      </Property>
      <Property name="LookupTable" id="4997.LookupTable" number_of_elements="1">
        <Proxy value="4991"/>
        <Domain name="groups" id="4997.LookupTable.groups"/>
      </Property>
      <Property name="NanAnnotation" id="4997.NanAnnotation" number_of_elements="1">
        <Element index="0" value="NaN"/>
      </Property>
      <Property name="NumberOfLabels" id="4997.NumberOfLabels" number_of_elements="1">
        <Element index="0" value="5"/>
        <Domain name="range" id="4997.NumberOfLabels.range"/>
      </Property>
      <Property name="Orientation" id="4997.Orientation" number_of_elements="1">
        <Element index="0" value="1"/>
        <Domain name="enum" id="4997.Orientation.enum">
          <Entry value="0" text="Horizontal"/>
          <Entry value="1" text="Vertical"/>
        </Domain>
      </Property>
      <Property name="OrientationInfo" id="4997.OrientationInfo" number_of_elements="1">
        <Element index="0" value="1"/>
      </Property>
      <Property name="Position" id="4997.Position" number_of_elements="2">
        <Element index="0" value="0.85"/>
        <Element index="1" value="0.05"/>
        <Domain name="range" id="4997.Position.range"/>
      </Property>
      <Property name="Position2" id="4997.Position2" number_of_elements="2">
        <Element index="0" value="0.12"/>
        <Element index="1" value="0.43"/>
        <Domain name="range" id="4997.Position2.range"/>
      </Property>
      <Property name="Position2Info" id="4997.Position2Info" number_of_elements="2">
        <Element index="0" value="0.12"/>
        <Element index="1" value="0.43"/>
      </Property>
      <Property name="PositionInfo" id="4997.PositionInfo" number_of_elements="2">
        <Element index="0" value="0.85"/>
        <Element index="1" value="0.05"/>
      </Property>
      <Property name="RangeLabelFormat" id="4997.RangeLabelFormat" number_of_elements="1">
        <Element index="0" value="%4.3e"/>
      </Property>
      <Property name="Repositionable" id="4997.Repositionable" number_of_elements="1">
        <Element index="0" value="1"/>
        <Domain name="bool" id="4997.Repositionable.bool"/>
      </Property>
      <Property name="Resizable" id="4997.Resizable" number_of_elements="1">
        <Element index="0" value="1"/>
        <Domain name="bool" id="4997.Resizable.bool"/>
      </Property>
      <Property name="Selectable" id="4997.Selectable" number_of_elements="1">
        <Element index="0" value="0"/>
        <Domain name="bool" id="4997.Selectable.bool"/>
      </Property>
      <Property name="TextPosition" id="4997.TextPosition" number_of_elements="1">
        <Element index="0" value="1"/>
        <Domain name="enum" id="4997.TextPosition.enum">
          <Entry value="1" text="Ticks right/top, annotations left/bottom"/>
          <Entry value="0" text="Ticks left/bottom, annotations right/top"/>
        </Domain>
      </Property>
      <Property name="Title" id="4997.Title" number_of_elements="1">
        <Element index="0" value="x"/>
      </Property>
      <Property name="TitleBold" id="4997.TitleBold" number_of_elements="1">
        <Element index="0" value="0"/>
        <Domain name="bool" id="4997.TitleBold.bool"/>
      </Property>
      <Property name="TitleColor" id="4997.TitleColor" number_of_elements="3">
        <Element index="0" value="1"/>
        <Element index="1" value="1"/>
        <Element index="2" value="1"/>
        <Domain name="range" id="4997.TitleColor.range"/>
      </Property>
      <Property name="TitleFontFamily" id="4997.TitleFontFamily" number_of_elements="1">
        <Element index="0" value="0"/>
        <Domain name="enum" id="4997.TitleFontFamily.enum">
          <Entry value="0" text="Arial"/>
          <Entry value="1" text="Courier"/>
          <Entry value="2" text="Times"/>
        </Domain>
      </Property>
      <Property name="TitleFontSize" id="4997.TitleFontSize" number_of_elements="1">
        <Element index="0" value="7"/>
        <Domain name="range" id="4997.TitleFontSize.range"/>
      </Property>
      <Property name="TitleItalic" id="4997.TitleItalic" number_of_elements="1">
        <Element index="0" value="0"/>
        <Domain name="bool" id="4997.TitleItalic.bool"/>
      </Property>
      <Property name="TitleJustification" id="4997.TitleJustification" number_of_elements="1">
        <Element index="0" value="1"/>
        <Domain name="enum" id="4997.TitleJustification.enum">
          <Entry value="0" text="Left"/>
          <Entry value="1" text="Centered"/>
          <Entry value="2" text="Right"/>
        </Domain>
      </Property>
      <Property name="TitleOpacity" id="4997.TitleOpacity" number_of_elements="1">
        <Element index="0" value="1"/>
        <Domain name="range" id="4997.TitleOpacity.range"/>
      </Property>
      <Property name="TitleShadow" id="4997.TitleShadow" number_of_elements="1">
        <Element index="0" value="0"/>
        <Domain name="bool" id="4997.TitleShadow.bool"/>
      </Property>
      <Property name="Visibility" id="4997.Visibility" number_of_elements="1">
        <Element index="0" value="0"/>
        <Domain name="bool" id="4997.Visibility.bool"/>
      </Property>
    </Proxy>
    <Proxy group="representations" type="ScalarBarWidgetRepresentation" id="5005" servers="21">
      <Property name="Enabled" id="5005.Enabled" number_of_elements="1">
        <Element index="0" value="1"/>
        <Domain name="bool" id="5005.Enabled.bool"/>
      </Property>
      <Property name="LockPosition" id="5005.LockPosition" number_of_elements="1">
        <Element index="0" value="0"/>
        <Domain name="bool" id="5005.LockPosition.bool"/>
      </Property>
      <Property name="UseNonCompositedRenderer" id="5005.UseNonCompositedRenderer" number_of_elements="1">
        <Element index="0" value="1"/>
      </Property>
      <Property name="AddRangeAnnotations" id="5005.AddRangeAnnotations" number_of_elements="1">
        <Element index="0" value="0"/>
        <Domain name="bool" id="5005.AddRangeAnnotations.bool"/>
      </Property>
      <Property name="AddRangeLabels" id="5005.AddRangeLabels" number_of_elements="1">
        <Element index="0" value="1"/>
        <Domain name="bool" id="5005.AddRangeLabels.bool"/>
      </Property>
      <Property name="AspectRatio" id="5005.AspectRatio" number_of_elements="1">
        <Element index="0" value="20"/>
        <Domain name="range" id="5005.AspectRatio.range"/>
      </Property>
      <Property name="AutomaticAnnotations" id="5005.AutomaticAnnotations" number_of_elements="1">
        <Element index="0" value="0"/>
        <Domain name="bool" id="5005.AutomaticAnnotations.bool"/>
      </Property>
      <Property name="AutomaticLabelFormat" id="5005.AutomaticLabelFormat" number_of_elements="1">
        <Element index="0" value="1"/>
        <Domain name="bool" id="5005.AutomaticLabelFormat.bool"/>
      </Property>
      <Property name="ComponentTitle" id="5005.ComponentTitle" number_of_elements="1">
        <Element index="0" value="Magnitude"/>
      </Property>
      <Property name="DrawAnnotations" id="5005.DrawAnnotations" number_of_elements="1">
        <Element index="0" value="1"/>
        <Domain name="bool" id="5005.DrawAnnotations.bool"/>
      </Property>
      <Property name="DrawNanAnnotation" id="5005.DrawNanAnnotation" number_of_elements="1">
        <Element index="0" value="0"/>
        <Domain name="bool" id="5005.DrawNanAnnotation.bool"/>
      </Property>
      <Property name="DrawSubTickMarks" id="5005.DrawSubTickMarks" number_of_elements="1">
        <Element index="0" value="1"/>
        <Domain name="bool" id="5005.DrawSubTickMarks.bool"/>
      </Property>
      <Property name="DrawTickLabels" id="5005.DrawTickLabels" number_of_elements="1">
        <Element index="0" value="1"/>
        <Domain name="bool" id="5005.DrawTickLabels.bool"/>
      </Property>
      <Property name="DrawTickMarks" id="5005.DrawTickMarks" number_of_elements="1">
        <Element index="0" value="1"/>
        <Domain name="bool" id="5005.DrawTickMarks.bool"/>
      </Property>
      <Property name="LabelBold" id="5005.LabelBold" number_of_elements="1">
        <Element index="0" value="0"/>
        <Domain name="bool" id="5005.LabelBold.bool"/>
      </Property>
      <Property name="LabelColor" id="5005.LabelColor" number_of_elements="3">
        <Element index="0" value="1"/>
        <Element index="1" value="1"/>
        <Element index="2" value="1"/>
        <Domain name="range" id="5005.LabelColor.range"/>
      </Property>
      <Property name="LabelFontFamily" id="5005.LabelFontFamily" number_of_elements="1">
        <Element index="0" value="0"/>
        <Domain name="enum" id="5005.LabelFontFamily.enum">
          <Entry value="0" text="Arial"/>
          <Entry value="1" text="Courier"/>
          <Entry value="2" text="Times"/>
        </Domain>
      </Property>
      <Property name="LabelFontSize" id="5005.LabelFontSize" number_of_elements="1">
        <Element index="0" value="7"/>
        <Domain name="range" id="5005.LabelFontSize.range"/>
      </Property>
      <Property name="LabelFormat" id="5005.LabelFormat" number_of_elements="1">
        <Element index="0" value="%-#6.3g"/>
      </Property>
      <Property name="LabelItalic" id="5005.LabelItalic" number_of_elements="1">
        <Element index="0" value="0"/>
        <Domain name="bool" id="5005.LabelItalic.bool"/>
      </Property>
      <Property name="LabelOpacity" id="5005.LabelOpacity" number_of_elements="1">
        <Element index="0" value="1"/>
        <Domain name="range" id="5005.LabelOpacity.range"/>
      </Property>
      <Property name="LabelShadow" id="5005.LabelShadow" number_of_elements="1">
        <Element index="0" value="0"/>
        <Domain name="bool" id="5005.LabelShadow.bool"/>
      </Property>
      <Property name="LookupTable" id="5005.LookupTable" number_of_elements="1">
        <Proxy value="4999"/>
        <Domain name="groups" id="5005.LookupTable.groups"/>
      </Property>
      <Property name="NanAnnotation" id="5005.NanAnnotation" number_of_elements="1">
        <Element index="0" value="NaN"/>
      </Property>
      <Property name="NumberOfLabels" id="5005.NumberOfLabels" number_of_elements="1">
        <Element index="0" value="5"/>
        <Domain name="range" id="5005.NumberOfLabels.range"/>
      </Property>
      <Property name="Orientation" id="5005.Orientation" number_of_elements="1">
        <Element index="0" value="1"/>
        <Domain name="enum" id="5005.Orientation.enum">
          <Entry value="0" text="Horizontal"/>
          <Entry value="1" text="Vertical"/>
        </Domain>
      </Property>
      <Property name="OrientationInfo" id="5005.OrientationInfo" number_of_elements="1">
        <Element index="0" value="1"/>
      </Property>
      <Property name="Position" id="5005.Position" number_of_elements="2">
        <Element index="0" value="0.85"/>
        <Element index="1" value="0.05"/>
        <Domain name="range" id="5005.Position.range"/>
      </Property>
      <Property name="Position2" id="5005.Position2" number_of_elements="2">
        <Element index="0" value="0.12"/>
        <Element index="1" value="0.43"/>
        <Domain name="range" id="5005.Position2.range"/>
      </Property>
      <Property name="Position2Info" id="5005.Position2Info" number_of_elements="2">
        <Element index="0" value="0.12"/>
        <Element index="1" value="0.43"/>
      </Property>
      <Property name="PositionInfo" id="5005.PositionInfo" number_of_elements="2">
        <Element index="0" value="0.85"/>
        <Element index="1" value="0.05"/>
      </Property>
      <Property name="RangeLabelFormat" id="5005.RangeLabelFormat" number_of_elements="1">
        <Element index="0" value="%4.3e"/>
      </Property>
      <Property name="Repositionable" id="5005.Repositionable" number_of_elements="1">
        <Element index="0" value="1"/>
        <Domain name="bool" id="5005.Repositionable.bool"/>
      </Property>
      <Property name="Resizable" id="5005.Resizable" number_of_elements="1">
        <Element index="0" value="1"/>
        <Domain name="bool" id="5005.Resizable.bool"/>
      </Property>
      <Property name="Selectable" id="5005.Selectable" number_of_elements="1">
        <Element index="0" value="0"/>
        <Domain name="bool" id="5005.Selectable.bool"/>
      </Property>
      <Property name="TextPosition" id="5005.TextPosition" number_of_elements="1">
        <Element index="0" value="1"/>
        <Domain name="enum" id="5005.TextPosition.enum">
          <Entry value="1" text="Ticks right/top, annotations left/bottom"/>
          <Entry value="0" text="Ticks left/bottom, annotations right/top"/>
        </Domain>
      </Property>
      <Property name="Title" id="5005.Title" number_of_elements="1">
        <Element index="0" value="x0"/>
      </Property>
      <Property name="TitleBold" id="5005.TitleBold" number_of_elements="1">
        <Element index="0" value="0"/>
        <Domain name="bool" id="5005.TitleBold.bool"/>
      </Property>
      <Property name="TitleColor" id="5005.TitleColor" number_of_elements="3">
        <Element index="0" value="1"/>
        <Element index="1" value="1"/>
        <Element index="2" value="1"/>
        <Domain name="range" id="5005.TitleColor.range"/>
      </Property>
      <Property name="TitleFontFamily" id="5005.TitleFontFamily" number_of_elements="1">
        <Element index="0" value="0"/>
        <Domain name="enum" id="5005.TitleFontFamily.enum">
          <Entry value="0" text="Arial"/>
          <Entry value="1" text="Courier"/>
          <Entry value="2" text="Times"/>
        </Domain>
      </Property>
      <Property name="TitleFontSize" id="5005.TitleFontSize" number_of_elements="1">
        <Element index="0" value="7"/>
        <Domain name="range" id="5005.TitleFontSize.range"/>
      </Property>
      <Property name="TitleItalic" id="5005.TitleItalic" number_of_elements="1">
        <Element index="0" value="0"/>
        <Domain name="bool" id="5005.TitleItalic.bool"/>
      </Property>
      <Property name="TitleJustification" id="5005.TitleJustification" number_of_elements="1">
        <Element index="0" value="1"/>
        <Domain name="enum" id="5005.TitleJustification.enum">
          <Entry value="0" text="Left"/>
          <Entry value="1" text="Centered"/>
          <Entry value="2" text="Right"/>
        </Domain>
      </Property>
      <Property name="TitleOpacity" id="5005.TitleOpacity" number_of_elements="1">
        <Element index="0" value="1"/>
        <Domain name="range" id="5005.TitleOpacity.range"/>
      </Property>
      <Property name="TitleShadow" id="5005.TitleShadow" number_of_elements="1">
        <Element index="0" value="0"/>
        <Domain name="bool" id="5005.TitleShadow.bool"/>
      </Property>
      <Property name="Visibility" id="5005.Visibility" number_of_elements="1">
        <Element index="0" value="0"/>
        <Domain name="bool" id="5005.Visibility.bool"/>
      </Property>
    </Proxy>
    <Proxy group="representations" type="ScalarBarWidgetRepresentation" id="5191" servers="21">
      <Property name="Enabled" id="5191.Enabled" number_of_elements="1">
        <Element index="0" value="1"/>
        <Domain name="bool" id="5191.Enabled.bool"/>
      </Property>
      <Property name="LockPosition" id="5191.LockPosition" number_of_elements="1">
        <Element index="0" value="0"/>
        <Domain name="bool" id="5191.LockPosition.bool"/>
      </Property>
      <Property name="UseNonCompositedRenderer" id="5191.UseNonCompositedRenderer" number_of_elements="1">
        <Element index="0" value="1"/>
      </Property>
      <Property name="AddRangeAnnotations" id="5191.AddRangeAnnotations" number_of_elements="1">
        <Element index="0" value="0"/>
        <Domain name="bool" id="5191.AddRangeAnnotations.bool"/>
      </Property>
      <Property name="AddRangeLabels" id="5191.AddRangeLabels" number_of_elements="1">
        <Element index="0" value="1"/>
        <Domain name="bool" id="5191.AddRangeLabels.bool"/>
      </Property>
      <Property name="AspectRatio" id="5191.AspectRatio" number_of_elements="1">
        <Element index="0" value="20"/>
        <Domain name="range" id="5191.AspectRatio.range"/>
      </Property>
      <Property name="AutomaticAnnotations" id="5191.AutomaticAnnotations" number_of_elements="1">
        <Element index="0" value="0"/>
        <Domain name="bool" id="5191.AutomaticAnnotations.bool"/>
      </Property>
      <Property name="AutomaticLabelFormat" id="5191.AutomaticLabelFormat" number_of_elements="1">
        <Element index="0" value="1"/>
        <Domain name="bool" id="5191.AutomaticLabelFormat.bool"/>
      </Property>
      <Property name="ComponentTitle" id="5191.ComponentTitle" number_of_elements="1">
        <Element index="0" value=""/>
      </Property>
      <Property name="DrawAnnotations" id="5191.DrawAnnotations" number_of_elements="1">
        <Element index="0" value="1"/>
        <Domain name="bool" id="5191.DrawAnnotations.bool"/>
      </Property>
      <Property name="DrawNanAnnotation" id="5191.DrawNanAnnotation" number_of_elements="1">
        <Element index="0" value="0"/>
        <Domain name="bool" id="5191.DrawNanAnnotation.bool"/>
      </Property>
      <Property name="DrawSubTickMarks" id="5191.DrawSubTickMarks" number_of_elements="1">
        <Element index="0" value="1"/>
        <Domain name="bool" id="5191.DrawSubTickMarks.bool"/>
      </Property>
      <Property name="DrawTickLabels" id="5191.DrawTickLabels" number_of_elements="1">
        <Element index="0" value="1"/>
        <Domain name="bool" id="5191.DrawTickLabels.bool"/>
      </Property>
      <Property name="DrawTickMarks" id="5191.DrawTickMarks" number_of_elements="1">
        <Element index="0" value="1"/>
        <Domain name="bool" id="5191.DrawTickMarks.bool"/>
      </Property>
      <Property name="LabelBold" id="5191.LabelBold" number_of_elements="1">
        <Element index="0" value="0"/>
        <Domain name="bool" id="5191.LabelBold.bool"/>
      </Property>
      <Property name="LabelColor" id="5191.LabelColor" number_of_elements="3">
        <Element index="0" value="1"/>
        <Element index="1" value="1"/>
        <Element index="2" value="1"/>
        <Domain name="range" id="5191.LabelColor.range"/>
      </Property>
      <Property name="LabelFontFamily" id="5191.LabelFontFamily" number_of_elements="1">
        <Element index="0" value="0"/>
        <Domain name="enum" id="5191.LabelFontFamily.enum">
          <Entry value="0" text="Arial"/>
          <Entry value="1" text="Courier"/>
          <Entry value="2" text="Times"/>
        </Domain>
      </Property>
      <Property name="LabelFontSize" id="5191.LabelFontSize" number_of_elements="1">
        <Element index="0" value="7"/>
        <Domain name="range" id="5191.LabelFontSize.range"/>
      </Property>
      <Property name="LabelFormat" id="5191.LabelFormat" number_of_elements="1">
        <Element index="0" value="%-#6.3g"/>
      </Property>
      <Property name="LabelItalic" id="5191.LabelItalic" number_of_elements="1">
        <Element index="0" value="0"/>
        <Domain name="bool" id="5191.LabelItalic.bool"/>
      </Property>
      <Property name="LabelOpacity" id="5191.LabelOpacity" number_of_elements="1">
        <Element index="0" value="1"/>
        <Domain name="range" id="5191.LabelOpacity.range"/>
      </Property>
      <Property name="LabelShadow" id="5191.LabelShadow" number_of_elements="1">
        <Element index="0" value="0"/>
        <Domain name="bool" id="5191.LabelShadow.bool"/>
      </Property>
      <Property name="LookupTable" id="5191.LookupTable" number_of_elements="1">
        <Proxy value="5185"/>
        <Domain name="groups" id="5191.LookupTable.groups"/>
      </Property>
      <Property name="NanAnnotation" id="5191.NanAnnotation" number_of_elements="1">
        <Element index="0" value="NaN"/>
      </Property>
      <Property name="NumberOfLabels" id="5191.NumberOfLabels" number_of_elements="1">
        <Element index="0" value="5"/>
        <Domain name="range" id="5191.NumberOfLabels.range"/>
      </Property>
      <Property name="Orientation" id="5191.Orientation" number_of_elements="1">
        <Element index="0" value="1"/>
        <Domain name="enum" id="5191.Orientation.enum">
          <Entry value="0" text="Horizontal"/>
          <Entry value="1" text="Vertical"/>
        </Domain>
      </Property>
      <Property name="OrientationInfo" id="5191.OrientationInfo" number_of_elements="1">
        <Element index="0" value="1"/>
      </Property>
      <Property name="Position" id="5191.Position" number_of_elements="2">
        <Element index="0" value="0.85"/>
        <Element index="1" value="0.05"/>
        <Domain name="range" id="5191.Position.range"/>
      </Property>
      <Property name="Position2" id="5191.Position2" number_of_elements="2">
        <Element index="0" value="0.12"/>
        <Element index="1" value="0.43"/>
        <Domain name="range" id="5191.Position2.range"/>
      </Property>
      <Property name="Position2Info" id="5191.Position2Info" number_of_elements="2">
        <Element index="0" value="0.12"/>
        <Element index="1" value="0.43"/>
      </Property>
      <Property name="PositionInfo" id="5191.PositionInfo" number_of_elements="2">
        <Element index="0" value="0.85"/>
        <Element index="1" value="0.05"/>
      </Property>
      <Property name="RangeLabelFormat" id="5191.RangeLabelFormat" number_of_elements="1">
        <Element index="0" value="%4.3e"/>
      </Property>
      <Property name="Repositionable" id="5191.Repositionable" number_of_elements="1">
        <Element index="0" value="1"/>
        <Domain name="bool" id="5191.Repositionable.bool"/>
      </Property>
      <Property name="Resizable" id="5191.Resizable" number_of_elements="1">
        <Element index="0" value="1"/>
        <Domain name="bool" id="5191.Resizable.bool"/>
      </Property>
      <Property name="Selectable" id="5191.Selectable" number_of_elements="1">
        <Element index="0" value="0"/>
        <Domain name="bool" id="5191.Selectable.bool"/>
      </Property>
      <Property name="TextPosition" id="5191.TextPosition" number_of_elements="1">
        <Element index="0" value="1"/>
        <Domain name="enum" id="5191.TextPosition.enum">
          <Entry value="1" text="Ticks right/top, annotations left/bottom"/>
          <Entry value="0" text="Ticks left/bottom, annotations right/top"/>
        </Domain>
      </Property>
      <Property name="Title" id="5191.Title" number_of_elements="1">
        <Element index="0" value="Result"/>
      </Property>
      <Property name="TitleBold" id="5191.TitleBold" number_of_elements="1">
        <Element index="0" value="0"/>
        <Domain name="bool" id="5191.TitleBold.bool"/>
      </Property>
      <Property name="TitleColor" id="5191.TitleColor" number_of_elements="3">
        <Element index="0" value="1"/>
        <Element index="1" value="1"/>
        <Element index="2" value="1"/>
        <Domain name="range" id="5191.TitleColor.range"/>
      </Property>
      <Property name="TitleFontFamily" id="5191.TitleFontFamily" number_of_elements="1">
        <Element index="0" value="0"/>
        <Domain name="enum" id="5191.TitleFontFamily.enum">
          <Entry value="0" text="Arial"/>
          <Entry value="1" text="Courier"/>
          <Entry value="2" text="Times"/>
        </Domain>
      </Property>
      <Property name="TitleFontSize" id="5191.TitleFontSize" number_of_elements="1">
        <Element index="0" value="7"/>
        <Domain name="range" id="5191.TitleFontSize.range"/>
      </Property>
      <Property name="TitleItalic" id="5191.TitleItalic" number_of_elements="1">
        <Element index="0" value="0"/>
        <Domain name="bool" id="5191.TitleItalic.bool"/>
      </Property>
      <Property name="TitleJustification" id="5191.TitleJustification" number_of_elements="1">
        <Element index="0" value="1"/>
        <Domain name="enum" id="5191.TitleJustification.enum">
          <Entry value="0" text="Left"/>
          <Entry value="1" text="Centered"/>
          <Entry value="2" text="Right"/>
        </Domain>
      </Property>
      <Property name="TitleOpacity" id="5191.TitleOpacity" number_of_elements="1">
        <Element index="0" value="1"/>
        <Domain name="range" id="5191.TitleOpacity.range"/>
      </Property>
      <Property name="TitleShadow" id="5191.TitleShadow" number_of_elements="1">
        <Element index="0" value="0"/>
        <Domain name="bool" id="5191.TitleShadow.bool"/>
      </Property>
      <Property name="Visibility" id="5191.Visibility" number_of_elements="1">
        <Element index="0" value="0"/>
        <Domain name="bool" id="5191.Visibility.bool"/>
      </Property>
    </Proxy>
    <Proxy group="representations" type="ScalarBarWidgetRepresentation" id="5300" servers="21">
      <Property name="Enabled" id="5300.Enabled" number_of_elements="1">
        <Element index="0" value="1"/>
        <Domain name="bool" id="5300.Enabled.bool"/>
      </Property>
      <Property name="LockPosition" id="5300.LockPosition" number_of_elements="1">
        <Element index="0" value="0"/>
        <Domain name="bool" id="5300.LockPosition.bool"/>
      </Property>
      <Property name="UseNonCompositedRenderer" id="5300.UseNonCompositedRenderer" number_of_elements="1">
        <Element index="0" value="1"/>
      </Property>
      <Property name="AddRangeAnnotations" id="5300.AddRangeAnnotations" number_of_elements="1">
        <Element index="0" value="0"/>
        <Domain name="bool" id="5300.AddRangeAnnotations.bool"/>
      </Property>
      <Property name="AddRangeLabels" id="5300.AddRangeLabels" number_of_elements="1">
        <Element index="0" value="1"/>
        <Domain name="bool" id="5300.AddRangeLabels.bool"/>
      </Property>
      <Property name="AspectRatio" id="5300.AspectRatio" number_of_elements="1">
        <Element index="0" value="20"/>
        <Domain name="range" id="5300.AspectRatio.range"/>
      </Property>
      <Property name="AutomaticAnnotations" id="5300.AutomaticAnnotations" number_of_elements="1">
        <Element index="0" value="0"/>
        <Domain name="bool" id="5300.AutomaticAnnotations.bool"/>
      </Property>
      <Property name="AutomaticLabelFormat" id="5300.AutomaticLabelFormat" number_of_elements="1">
        <Element index="0" value="1"/>
        <Domain name="bool" id="5300.AutomaticLabelFormat.bool"/>
      </Property>
      <Property name="ComponentTitle" id="5300.ComponentTitle" number_of_elements="1">
        <Element index="0" value="Magnitude"/>
      </Property>
      <Property name="DrawAnnotations" id="5300.DrawAnnotations" number_of_elements="1">
        <Element index="0" value="1"/>
        <Domain name="bool" id="5300.DrawAnnotations.bool"/>
      </Property>
      <Property name="DrawNanAnnotation" id="5300.DrawNanAnnotation" number_of_elements="1">
        <Element index="0" value="0"/>
        <Domain name="bool" id="5300.DrawNanAnnotation.bool"/>
      </Property>
      <Property name="DrawSubTickMarks" id="5300.DrawSubTickMarks" number_of_elements="1">
        <Element index="0" value="1"/>
        <Domain name="bool" id="5300.DrawSubTickMarks.bool"/>
      </Property>
      <Property name="DrawTickLabels" id="5300.DrawTickLabels" number_of_elements="1">
        <Element index="0" value="1"/>
        <Domain name="bool" id="5300.DrawTickLabels.bool"/>
      </Property>
      <Property name="DrawTickMarks" id="5300.DrawTickMarks" number_of_elements="1">
        <Element index="0" value="1"/>
        <Domain name="bool" id="5300.DrawTickMarks.bool"/>
      </Property>
      <Property name="LabelBold" id="5300.LabelBold" number_of_elements="1">
        <Element index="0" value="0"/>
        <Domain name="bool" id="5300.LabelBold.bool"/>
      </Property>
      <Property name="LabelColor" id="5300.LabelColor" number_of_elements="3">
        <Element index="0" value="1"/>
        <Element index="1" value="1"/>
        <Element index="2" value="1"/>
        <Domain name="range" id="5300.LabelColor.range"/>
      </Property>
      <Property name="LabelFontFamily" id="5300.LabelFontFamily" number_of_elements="1">
        <Element index="0" value="0"/>
        <Domain name="enum" id="5300.LabelFontFamily.enum">
          <Entry value="0" text="Arial"/>
          <Entry value="1" text="Courier"/>
          <Entry value="2" text="Times"/>
        </Domain>
      </Property>
      <Property name="LabelFontSize" id="5300.LabelFontSize" number_of_elements="1">
        <Element index="0" value="7"/>
        <Domain name="range" id="5300.LabelFontSize.range"/>
      </Property>
      <Property name="LabelFormat" id="5300.LabelFormat" number_of_elements="1">
        <Element index="0" value="%-#6.3g"/>
      </Property>
      <Property name="LabelItalic" id="5300.LabelItalic" number_of_elements="1">
        <Element index="0" value="0"/>
        <Domain name="bool" id="5300.LabelItalic.bool"/>
      </Property>
      <Property name="LabelOpacity" id="5300.LabelOpacity" number_of_elements="1">
        <Element index="0" value="1"/>
        <Domain name="range" id="5300.LabelOpacity.range"/>
      </Property>
      <Property name="LabelShadow" id="5300.LabelShadow" number_of_elements="1">
        <Element index="0" value="0"/>
        <Domain name="bool" id="5300.LabelShadow.bool"/>
      </Property>
      <Property name="LookupTable" id="5300.LookupTable" number_of_elements="1">
        <Proxy value="5294"/>
        <Domain name="groups" id="5300.LookupTable.groups"/>
      </Property>
      <Property name="NanAnnotation" id="5300.NanAnnotation" number_of_elements="1">
        <Element index="0" value="NaN"/>
      </Property>
      <Property name="NumberOfLabels" id="5300.NumberOfLabels" number_of_elements="1">
        <Element index="0" value="5"/>
        <Domain name="range" id="5300.NumberOfLabels.range"/>
      </Property>
      <Property name="Orientation" id="5300.Orientation" number_of_elements="1">
        <Element index="0" value="1"/>
        <Domain name="enum" id="5300.Orientation.enum">
          <Entry value="0" text="Horizontal"/>
          <Entry value="1" text="Vertical"/>
        </Domain>
      </Property>
      <Property name="OrientationInfo" id="5300.OrientationInfo" number_of_elements="1">
        <Element index="0" value="1"/>
      </Property>
      <Property name="Position" id="5300.Position" number_of_elements="2">
        <Element index="0" value="0.85"/>
        <Element index="1" value="0.05"/>
        <Domain name="range" id="5300.Position.range"/>
      </Property>
      <Property name="Position2" id="5300.Position2" number_of_elements="2">
        <Element index="0" value="0.12"/>
        <Element index="1" value="0.43"/>
        <Domain name="range" id="5300.Position2.range"/>
      </Property>
      <Property name="Position2Info" id="5300.Position2Info" number_of_elements="2">
        <Element index="0" value="0.12"/>
        <Element index="1" value="0.43"/>
      </Property>
      <Property name="PositionInfo" id="5300.PositionInfo" number_of_elements="2">
        <Element index="0" value="0.85"/>
        <Element index="1" value="0.05"/>
      </Property>
      <Property name="RangeLabelFormat" id="5300.RangeLabelFormat" number_of_elements="1">
        <Element index="0" value="%4.3e"/>
      </Property>
      <Property name="Repositionable" id="5300.Repositionable" number_of_elements="1">
        <Element index="0" value="1"/>
        <Domain name="bool" id="5300.Repositionable.bool"/>
      </Property>
      <Property name="Resizable" id="5300.Resizable" number_of_elements="1">
        <Element index="0" value="1"/>
        <Domain name="bool" id="5300.Resizable.bool"/>
      </Property>
      <Property name="Selectable" id="5300.Selectable" number_of_elements="1">
        <Element index="0" value="0"/>
        <Domain name="bool" id="5300.Selectable.bool"/>
      </Property>
      <Property name="TextPosition" id="5300.TextPosition" number_of_elements="1">
        <Element index="0" value="1"/>
        <Domain name="enum" id="5300.TextPosition.enum">
          <Entry value="1" text="Ticks right/top, annotations left/bottom"/>
          <Entry value="0" text="Ticks left/bottom, annotations right/top"/>
        </Domain>
      </Property>
      <Property name="Title" id="5300.Title" number_of_elements="1">
        <Element index="0" value="x0lower"/>
      </Property>
      <Property name="TitleBold" id="5300.TitleBold" number_of_elements="1">
        <Element index="0" value="0"/>
        <Domain name="bool" id="5300.TitleBold.bool"/>
      </Property>
      <Property name="TitleColor" id="5300.TitleColor" number_of_elements="3">
        <Element index="0" value="1"/>
        <Element index="1" value="1"/>
        <Element index="2" value="1"/>
        <Domain name="range" id="5300.TitleColor.range"/>
      </Property>
      <Property name="TitleFontFamily" id="5300.TitleFontFamily" number_of_elements="1">
        <Element index="0" value="0"/>
        <Domain name="enum" id="5300.TitleFontFamily.enum">
          <Entry value="0" text="Arial"/>
          <Entry value="1" text="Courier"/>
          <Entry value="2" text="Times"/>
        </Domain>
      </Property>
      <Property name="TitleFontSize" id="5300.TitleFontSize" number_of_elements="1">
        <Element index="0" value="7"/>
        <Domain name="range" id="5300.TitleFontSize.range"/>
      </Property>
      <Property name="TitleItalic" id="5300.TitleItalic" number_of_elements="1">
        <Element index="0" value="0"/>
        <Domain name="bool" id="5300.TitleItalic.bool"/>
      </Property>
      <Property name="TitleJustification" id="5300.TitleJustification" number_of_elements="1">
        <Element index="0" value="1"/>
        <Domain name="enum" id="5300.TitleJustification.enum">
          <Entry value="0" text="Left"/>
          <Entry value="1" text="Centered"/>
          <Entry value="2" text="Right"/>
        </Domain>
      </Property>
      <Property name="TitleOpacity" id="5300.TitleOpacity" number_of_elements="1">
        <Element index="0" value="1"/>
        <Domain name="range" id="5300.TitleOpacity.range"/>
      </Property>
      <Property name="TitleShadow" id="5300.TitleShadow" number_of_elements="1">
        <Element index="0" value="0"/>
        <Domain name="bool" id="5300.TitleShadow.bool"/>
      </Property>
      <Property name="Visibility" id="5300.Visibility" number_of_elements="1">
        <Element index="0" value="0"/>
        <Domain name="bool" id="5300.Visibility.bool"/>
      </Property>
    </Proxy>
    <Proxy group="representations" type="ScalarBarWidgetRepresentation" id="5454" servers="21">
      <Property name="Enabled" id="5454.Enabled" number_of_elements="1">
        <Element index="0" value="1"/>
        <Domain name="bool" id="5454.Enabled.bool"/>
      </Property>
      <Property name="LockPosition" id="5454.LockPosition" number_of_elements="1">
        <Element index="0" value="0"/>
        <Domain name="bool" id="5454.LockPosition.bool"/>
      </Property>
      <Property name="UseNonCompositedRenderer" id="5454.UseNonCompositedRenderer" number_of_elements="1">
        <Element index="0" value="1"/>
      </Property>
      <Property name="AddRangeAnnotations" id="5454.AddRangeAnnotations" number_of_elements="1">
        <Element index="0" value="0"/>
        <Domain name="bool" id="5454.AddRangeAnnotations.bool"/>
      </Property>
      <Property name="AddRangeLabels" id="5454.AddRangeLabels" number_of_elements="1">
        <Element index="0" value="1"/>
        <Domain name="bool" id="5454.AddRangeLabels.bool"/>
      </Property>
      <Property name="AspectRatio" id="5454.AspectRatio" number_of_elements="1">
        <Element index="0" value="20"/>
        <Domain name="range" id="5454.AspectRatio.range"/>
      </Property>
      <Property name="AutomaticAnnotations" id="5454.AutomaticAnnotations" number_of_elements="1">
        <Element index="0" value="0"/>
        <Domain name="bool" id="5454.AutomaticAnnotations.bool"/>
      </Property>
      <Property name="AutomaticLabelFormat" id="5454.AutomaticLabelFormat" number_of_elements="1">
        <Element index="0" value="1"/>
        <Domain name="bool" id="5454.AutomaticLabelFormat.bool"/>
      </Property>
      <Property name="ComponentTitle" id="5454.ComponentTitle" number_of_elements="1">
        <Element index="0" value=""/>
      </Property>
      <Property name="DrawAnnotations" id="5454.DrawAnnotations" number_of_elements="1">
        <Element index="0" value="1"/>
        <Domain name="bool" id="5454.DrawAnnotations.bool"/>
      </Property>
      <Property name="DrawNanAnnotation" id="5454.DrawNanAnnotation" number_of_elements="1">
        <Element index="0" value="0"/>
        <Domain name="bool" id="5454.DrawNanAnnotation.bool"/>
      </Property>
      <Property name="DrawSubTickMarks" id="5454.DrawSubTickMarks" number_of_elements="1">
        <Element index="0" value="1"/>
        <Domain name="bool" id="5454.DrawSubTickMarks.bool"/>
      </Property>
      <Property name="DrawTickLabels" id="5454.DrawTickLabels" number_of_elements="1">
        <Element index="0" value="1"/>
        <Domain name="bool" id="5454.DrawTickLabels.bool"/>
      </Property>
      <Property name="DrawTickMarks" id="5454.DrawTickMarks" number_of_elements="1">
        <Element index="0" value="1"/>
        <Domain name="bool" id="5454.DrawTickMarks.bool"/>
      </Property>
      <Property name="LabelBold" id="5454.LabelBold" number_of_elements="1">
        <Element index="0" value="0"/>
        <Domain name="bool" id="5454.LabelBold.bool"/>
      </Property>
      <Property name="LabelColor" id="5454.LabelColor" number_of_elements="3">
        <Element index="0" value="1"/>
        <Element index="1" value="1"/>
        <Element index="2" value="1"/>
        <Domain name="range" id="5454.LabelColor.range"/>
      </Property>
      <Property name="LabelFontFamily" id="5454.LabelFontFamily" number_of_elements="1">
        <Element index="0" value="0"/>
        <Domain name="enum" id="5454.LabelFontFamily.enum">
          <Entry value="0" text="Arial"/>
          <Entry value="1" text="Courier"/>
          <Entry value="2" text="Times"/>
        </Domain>
      </Property>
      <Property name="LabelFontSize" id="5454.LabelFontSize" number_of_elements="1">
        <Element index="0" value="7"/>
        <Domain name="range" id="5454.LabelFontSize.range"/>
      </Property>
      <Property name="LabelFormat" id="5454.LabelFormat" number_of_elements="1">
        <Element index="0" value="%-#6.3g"/>
      </Property>
      <Property name="LabelItalic" id="5454.LabelItalic" number_of_elements="1">
        <Element index="0" value="0"/>
        <Domain name="bool" id="5454.LabelItalic.bool"/>
      </Property>
      <Property name="LabelOpacity" id="5454.LabelOpacity" number_of_elements="1">
        <Element index="0" value="1"/>
        <Domain name="range" id="5454.LabelOpacity.range"/>
      </Property>
      <Property name="LabelShadow" id="5454.LabelShadow" number_of_elements="1">
        <Element index="0" value="0"/>
        <Domain name="bool" id="5454.LabelShadow.bool"/>
      </Property>
      <Property name="LookupTable" id="5454.LookupTable" number_of_elements="1">
        <Proxy value="5448"/>
        <Domain name="groups" id="5454.LookupTable.groups"/>
      </Property>
      <Property name="NanAnnotation" id="5454.NanAnnotation" number_of_elements="1">
        <Element index="0" value="NaN"/>
      </Property>
      <Property name="NumberOfLabels" id="5454.NumberOfLabels" number_of_elements="1">
        <Element index="0" value="5"/>
        <Domain name="range" id="5454.NumberOfLabels.range"/>
      </Property>
      <Property name="Orientation" id="5454.Orientation" number_of_elements="1">
        <Element index="0" value="1"/>
        <Domain name="enum" id="5454.Orientation.enum">
          <Entry value="0" text="Horizontal"/>
          <Entry value="1" text="Vertical"/>
        </Domain>
      </Property>
      <Property name="OrientationInfo" id="5454.OrientationInfo" number_of_elements="1">
        <Element index="0" value="1"/>
      </Property>
      <Property name="Position" id="5454.Position" number_of_elements="2">
        <Element index="0" value="0.85"/>
        <Element index="1" value="0.05"/>
        <Domain name="range" id="5454.Position.range"/>
      </Property>
      <Property name="Position2" id="5454.Position2" number_of_elements="2">
        <Element index="0" value="0.12"/>
        <Element index="1" value="0.43"/>
        <Domain name="range" id="5454.Position2.range"/>
      </Property>
      <Property name="Position2Info" id="5454.Position2Info" number_of_elements="2">
        <Element index="0" value="0.12"/>
        <Element index="1" value="0.43"/>
      </Property>
      <Property name="PositionInfo" id="5454.PositionInfo" number_of_elements="2">
        <Element index="0" value="0.85"/>
        <Element index="1" value="0.05"/>
      </Property>
      <Property name="RangeLabelFormat" id="5454.RangeLabelFormat" number_of_elements="1">
        <Element index="0" value="%4.3e"/>
      </Property>
      <Property name="Repositionable" id="5454.Repositionable" number_of_elements="1">
        <Element index="0" value="1"/>
        <Domain name="bool" id="5454.Repositionable.bool"/>
      </Property>
      <Property name="Resizable" id="5454.Resizable" number_of_elements="1">
        <Element index="0" value="1"/>
        <Domain name="bool" id="5454.Resizable.bool"/>
      </Property>
      <Property name="Selectable" id="5454.Selectable" number_of_elements="1">
        <Element index="0" value="0"/>
        <Domain name="bool" id="5454.Selectable.bool"/>
      </Property>
      <Property name="TextPosition" id="5454.TextPosition" number_of_elements="1">
        <Element index="0" value="1"/>
        <Domain name="enum" id="5454.TextPosition.enum">
          <Entry value="1" text="Ticks right/top, annotations left/bottom"/>
          <Entry value="0" text="Ticks left/bottom, annotations right/top"/>
        </Domain>
      </Property>
      <Property name="Title" id="5454.Title" number_of_elements="1">
        <Element index="0" value="displacement"/>
      </Property>
      <Property name="TitleBold" id="5454.TitleBold" number_of_elements="1">
        <Element index="0" value="0"/>
        <Domain name="bool" id="5454.TitleBold.bool"/>
      </Property>
      <Property name="TitleColor" id="5454.TitleColor" number_of_elements="3">
        <Element index="0" value="1"/>
        <Element index="1" value="1"/>
        <Element index="2" value="1"/>
        <Domain name="range" id="5454.TitleColor.range"/>
      </Property>
      <Property name="TitleFontFamily" id="5454.TitleFontFamily" number_of_elements="1">
        <Element index="0" value="0"/>
        <Domain name="enum" id="5454.TitleFontFamily.enum">
          <Entry value="0" text="Arial"/>
          <Entry value="1" text="Courier"/>
          <Entry value="2" text="Times"/>
        </Domain>
      </Property>
      <Property name="TitleFontSize" id="5454.TitleFontSize" number_of_elements="1">
        <Element index="0" value="7"/>
        <Domain name="range" id="5454.TitleFontSize.range"/>
      </Property>
      <Property name="TitleItalic" id="5454.TitleItalic" number_of_elements="1">
        <Element index="0" value="0"/>
        <Domain name="bool" id="5454.TitleItalic.bool"/>
      </Property>
      <Property name="TitleJustification" id="5454.TitleJustification" number_of_elements="1">
        <Element index="0" value="1"/>
        <Domain name="enum" id="5454.TitleJustification.enum">
          <Entry value="0" text="Left"/>
          <Entry value="1" text="Centered"/>
          <Entry value="2" text="Right"/>
        </Domain>
      </Property>
      <Property name="TitleOpacity" id="5454.TitleOpacity" number_of_elements="1">
        <Element index="0" value="1"/>
        <Domain name="range" id="5454.TitleOpacity.range"/>
      </Property>
      <Property name="TitleShadow" id="5454.TitleShadow" number_of_elements="1">
        <Element index="0" value="0"/>
        <Domain name="bool" id="5454.TitleShadow.bool"/>
      </Property>
      <Property name="Visibility" id="5454.Visibility" number_of_elements="1">
        <Element index="0" value="1"/>
        <Domain name="bool" id="5454.Visibility.bool"/>
      </Property>
    </Proxy>
    <Proxy group="filters" type="Calculator" id="5204" servers="1">
      <Property name="AttributeMode" id="5204.AttributeMode" number_of_elements="1">
        <Element index="0" value="1"/>
        <Domain name="enum" id="5204.AttributeMode.enum">
          <Entry value="1" text="Point Data"/>
          <Entry value="2" text="Cell Data"/>
        </Domain>
      </Property>
      <Property name="CoordinateResults" id="5204.CoordinateResults" number_of_elements="1">
        <Element index="0" value="0"/>
        <Domain name="bool" id="5204.CoordinateResults.bool"/>
      </Property>
      <Property name="Function" id="5204.Function" number_of_elements="1">
        <Element index="0" value="x0_X*iHat+(x0_Y-3.75e-7)*jHat+x0_Z*kHat"/>
      </Property>
      <Property name="Input" id="5204.Input" number_of_elements="1">
        <Proxy value="4723" output_port="0"/>
        <Domain name="groups" id="5204.Input.groups"/>
        <Domain name="input_array" id="5204.Input.input_array"/>
        <Domain name="input_type" id="5204.Input.input_type"/>
      </Property>
      <Property name="ReplaceInvalidValues" id="5204.ReplaceInvalidValues" number_of_elements="1">
        <Element index="0" value="1"/>
        <Domain name="bool" id="5204.ReplaceInvalidValues.bool"/>
      </Property>
      <Property name="ReplacementValue" id="5204.ReplacementValue" number_of_elements="1">
        <Element index="0" value="0"/>
        <Domain name="range" id="5204.ReplacementValue.range"/>
      </Property>
      <Property name="ResultArrayName" id="5204.ResultArrayName" number_of_elements="1">
        <Element index="0" value="x0lower"/>
      </Property>
      <Property name="ResultNormals" id="5204.ResultNormals" number_of_elements="1">
        <Element index="0" value="0"/>
        <Domain name="bool" id="5204.ResultNormals.bool"/>
      </Property>
      <Property name="ResultTCoords" id="5204.ResultTCoords" number_of_elements="1">
        <Element index="0" value="0"/>
        <Domain name="bool" id="5204.ResultTCoords.bool"/>
      </Property>
    </Proxy>
    <Proxy group="filters" type="Calculator" id="5301" servers="1">
      <Property name="AttributeMode" id="5301.AttributeMode" number_of_elements="1">
        <Element index="0" value="1"/>
        <Domain name="enum" id="5301.AttributeMode.enum">
          <Entry value="1" text="Point Data"/>
          <Entry value="2" text="Cell Data"/>
        </Domain>
      </Property>
      <Property name="CoordinateResults" id="5301.CoordinateResults" number_of_elements="1">
        <Element index="0" value="0"/>
        <Domain name="bool" id="5301.CoordinateResults.bool"/>
      </Property>
      <Property name="Function" id="5301.Function" number_of_elements="1">
        <Element index="0" value="mag(x-x0lower)"/>
      </Property>
      <Property name="Input" id="5301.Input" number_of_elements="1">
        <Proxy value="5204" output_port="0"/>
        <Domain name="groups" id="5301.Input.groups"/>
        <Domain name="input_array" id="5301.Input.input_array"/>
        <Domain name="input_type" id="5301.Input.input_type"/>
      </Property>
      <Property name="ReplaceInvalidValues" id="5301.ReplaceInvalidValues" number_of_elements="1">
        <Element index="0" value="1"/>
        <Domain name="bool" id="5301.ReplaceInvalidValues.bool"/>
      </Property>
      <Property name="ReplacementValue" id="5301.ReplacementValue" number_of_elements="1">
        <Element index="0" value="0"/>
        <Domain name="range" id="5301.ReplacementValue.range"/>
      </Property>
      <Property name="ResultArrayName" id="5301.ResultArrayName" number_of_elements="1">
        <Element index="0" value="displacement"/>
      </Property>
      <Property name="ResultNormals" id="5301.ResultNormals" number_of_elements="1">
        <Element index="0" value="0"/>
        <Domain name="bool" id="5301.ResultNormals.bool"/>
      </Property>
      <Property name="ResultTCoords" id="5301.ResultTCoords" number_of_elements="1">
        <Element index="0" value="0"/>
        <Domain name="bool" id="5301.ResultTCoords.bool"/>
      </Property>
    </Proxy>
    <Proxy group="filters" type="ExtractHistogram" id="5390" servers="1">
      <Property name="BinCount" id="5390.BinCount" number_of_elements="1">
        <Element index="0" value="100"/>
        <Domain name="range" id="5390.BinCount.range"/>
      </Property>
      <Property name="CalculateAverages" id="5390.CalculateAverages" number_of_elements="1">
        <Element index="0" value="0"/>
        <Domain name="bool" id="5390.CalculateAverages.bool"/>
      </Property>
      <Property name="Component" id="5390.Component" number_of_elements="1">
        <Element index="0" value="0"/>
        <Domain name="comps" id="5390.Component.comps"/>
      </Property>
      <Property name="CustomBinRanges" id="5390.CustomBinRanges" number_of_elements="2">
        <Element index="0" value="-1.18899999999999e-13"/>
        <Element index="1" value="-1.372405e-12"/>
        <Domain name="scalar_range" id="5390.CustomBinRanges.scalar_range"/>
      </Property>
      <Property name="Input" id="5390.Input" number_of_elements="1">
        <Proxy value="5301" output_port="0"/>
        <Domain name="groups" id="5390.Input.groups"/>
        <Domain name="input_array" id="5390.Input.input_array"/>
        <Domain name="input_type" id="5390.Input.input_type"/>
      </Property>
      <Property name="SelectInputArray" id="5390.SelectInputArray" number_of_elements="5">
        <Element index="0" value=""/>
        <Element index="1" value=""/>
        <Element index="2" value=""/>
        <Element index="3" value="0"/>
        <Element index="4" value="displacement"/>
        <Domain name="array_list" id="5390.SelectInputArray.array_list">
          <String text="F"/>
          <String text="area"/>
          <String text="displacement"/>
          <String text="localIndex"/>
          <String text="m"/>
          <String text="normal"/>
          <String text="offset__"/>
          <String text="parentIndex"/>
          <String text="pressure"/>
          <String text="r"/>
          <String text="tau"/>
          <String text="tension"/>
          <String text="v"/>
          <String text="x"/>
          <String text="x0"/>
          <String text="x0lower"/>
          <String text="x_hash_for_gridbased"/>
          <String text="area"/>
          <String text="area_eq"/>
          <String text="area_flat"/>
          <String text="counter"/>
          <String text="inverse_curvature"/>
          <String text="localIndex"/>
          <String text="normal"/>
          <String text="parentIndex"/>
          <String text="vertexIndices"/>
        </Domain>
        <Domain name="field_list" id="5390.SelectInputArray.field_list">
          <Entry value="0" text="Point Data"/>
          <Entry value="1" text="Cell Data"/>
        </Domain>
      </Property>
      <Property name="UseCustomBinRanges" id="5390.UseCustomBinRanges" number_of_elements="1">
        <Element index="0" value="0"/>
        <Domain name="bool" id="5390.UseCustomBinRanges.bool"/>
      </Property>
    </Proxy>
    <Proxy group="sources" type="XMLPolyDataReader" id="4723" servers="1">
      <Property name="FileName" id="4723.FileName" number_of_elements="34">
        <Element index="0" value="/home/yann/lorelei2/IBM/ThreeCells_OneStrut/ResultsIBM/Simulation_cells_triangles_0.vtp"/>
        <Element index="1" value="/home/yann/lorelei2/IBM/ThreeCells_OneStrut/ResultsIBM/Simulation_cells_triangles_1.vtp"/>
        <Element index="2" value="/home/yann/lorelei2/IBM/ThreeCells_OneStrut/ResultsIBM/Simulation_cells_triangles_2.vtp"/>
        <Element index="3" value="/home/yann/lorelei2/IBM/ThreeCells_OneStrut/ResultsIBM/Simulation_cells_triangles_3.vtp"/>
        <Element index="4" value="/home/yann/lorelei2/IBM/ThreeCells_OneStrut/ResultsIBM/Simulation_cells_triangles_4.vtp"/>
        <Element index="5" value="/home/yann/lorelei2/IBM/ThreeCells_OneStrut/ResultsIBM/Simulation_cells_triangles_5.vtp"/>
        <Element index="6" value="/home/yann/lorelei2/IBM/ThreeCells_OneStrut/ResultsIBM/Simulation_cells_triangles_6.vtp"/>
        <Element index="7" value="/home/yann/lorelei2/IBM/ThreeCells_OneStrut/ResultsIBM/Simulation_cells_triangles_7.vtp"/>
        <Element index="8" value="/home/yann/lorelei2/IBM/ThreeCells_OneStrut/ResultsIBM/Simulation_cells_triangles_8.vtp"/>
        <Element index="9" value="/home/yann/lorelei2/IBM/ThreeCells_OneStrut/ResultsIBM/Simulation_cells_triangles_9.vtp"/>
        <Element index="10" value="/home/yann/lorelei2/IBM/ThreeCells_OneStrut/ResultsIBM/Simulation_cells_triangles_10.vtp"/>
        <Element index="11" value="/home/yann/lorelei2/IBM/ThreeCells_OneStrut/ResultsIBM/Simulation_cells_triangles_11.vtp"/>
        <Element index="12" value="/home/yann/lorelei2/IBM/ThreeCells_OneStrut/ResultsIBM/Simulation_cells_triangles_12.vtp"/>
        <Element index="13" value="/home/yann/lorelei2/IBM/ThreeCells_OneStrut/ResultsIBM/Simulation_cells_triangles_13.vtp"/>
        <Element index="14" value="/home/yann/lorelei2/IBM/ThreeCells_OneStrut/ResultsIBM/Simulation_cells_triangles_14.vtp"/>
        <Element index="15" value="/home/yann/lorelei2/IBM/ThreeCells_OneStrut/ResultsIBM/Simulation_cells_triangles_15.vtp"/>
        <Element index="16" value="/home/yann/lorelei2/IBM/ThreeCells_OneStrut/ResultsIBM/Simulation_cells_triangles_16.vtp"/>
        <Element index="17" value="/home/yann/lorelei2/IBM/ThreeCells_OneStrut/ResultsIBM/Simulation_cells_triangles_17.vtp"/>
        <Element index="18" value="/home/yann/lorelei2/IBM/ThreeCells_OneStrut/ResultsIBM/Simulation_cells_triangles_18.vtp"/>
        <Element index="19" value="/home/yann/lorelei2/IBM/ThreeCells_OneStrut/ResultsIBM/Simulation_cells_triangles_19.vtp"/>
        <Element index="20" value="/home/yann/lorelei2/IBM/ThreeCells_OneStrut/ResultsIBM/Simulation_cells_triangles_20.vtp"/>
        <Element index="21" value="/home/yann/lorelei2/IBM/ThreeCells_OneStrut/ResultsIBM/Simulation_cells_triangles_21.vtp"/>
        <Element index="22" value="/home/yann/lorelei2/IBM/ThreeCells_OneStrut/ResultsIBM/Simulation_cells_triangles_22.vtp"/>
        <Element index="23" value="/home/yann/lorelei2/IBM/ThreeCells_OneStrut/ResultsIBM/Simulation_cells_triangles_23.vtp"/>
        <Element index="24" value="/home/yann/lorelei2/IBM/ThreeCells_OneStrut/ResultsIBM/Simulation_cells_triangles_24.vtp"/>
        <Element index="25" value="/home/yann/lorelei2/IBM/ThreeCells_OneStrut/ResultsIBM/Simulation_cells_triangles_25.vtp"/>
        <Element index="26" value="/home/yann/lorelei2/IBM/ThreeCells_OneStrut/ResultsIBM/Simulation_cells_triangles_26.vtp"/>
        <Element index="27" value="/home/yann/lorelei2/IBM/ThreeCells_OneStrut/ResultsIBM/Simulation_cells_triangles_27.vtp"/>
        <Element index="28" value="/home/yann/lorelei2/IBM/ThreeCells_OneStrut/ResultsIBM/Simulation_cells_triangles_28.vtp"/>
        <Element index="29" value="/home/yann/lorelei2/IBM/ThreeCells_OneStrut/ResultsIBM/Simulation_cells_triangles_29.vtp"/>
        <Element index="30" value="/home/yann/lorelei2/IBM/ThreeCells_OneStrut/ResultsIBM/Simulation_cells_triangles_30.vtp"/>
        <Element index="31" value="/home/yann/lorelei2/IBM/ThreeCells_OneStrut/ResultsIBM/Simulation_cells_triangles_31.vtp"/>
        <Element index="32" value="/home/yann/lorelei2/IBM/ThreeCells_OneStrut/ResultsIBM/Simulation_cells_triangles_32.vtp"/>
        <Element index="33" value="/home/yann/lorelei2/IBM/ThreeCells_OneStrut/ResultsIBM/Simulation_cells_triangles_33.vtp"/>
        <Domain name="files" id="4723.FileName.files"/>
      </Property>
      <Property name="FileNameInfo" id="4723.FileNameInfo" number_of_elements="1">
        <Element index="0" value="/home/yann/lorelei2/IBM/ThreeCells_OneStrut/ResultsIBM/Simulation_cells_triangles_33.vtp"/>
      </Property>
      <Property name="TimestepValues" id="4723.TimestepValues" number_of_elements="34">
        <Element index="0" value="0"/>
        <Element index="1" value="1"/>
        <Element index="2" value="2"/>
        <Element index="3" value="3"/>
        <Element index="4" value="4"/>
        <Element index="5" value="5"/>
        <Element index="6" value="6"/>
        <Element index="7" value="7"/>
        <Element index="8" value="8"/>
        <Element index="9" value="9"/>
        <Element index="10" value="10"/>
        <Element index="11" value="11"/>
        <Element index="12" value="12"/>
        <Element index="13" value="13"/>
        <Element index="14" value="14"/>
        <Element index="15" value="15"/>
        <Element index="16" value="16"/>
        <Element index="17" value="17"/>
        <Element index="18" value="18"/>
        <Element index="19" value="19"/>
        <Element index="20" value="20"/>
        <Element index="21" value="21"/>
        <Element index="22" value="22"/>
        <Element index="23" value="23"/>
        <Element index="24" value="24"/>
        <Element index="25" value="25"/>
        <Element index="26" value="26"/>
        <Element index="27" value="27"/>
        <Element index="28" value="28"/>
        <Element index="29" value="29"/>
        <Element index="30" value="30"/>
        <Element index="31" value="31"/>
        <Element index="32" value="32"/>
        <Element index="33" value="33"/>
      </Property>
      <Property name="CellArrayInfo" id="4723.CellArrayInfo" number_of_elements="18">
        <Element index="0" value="vertexIndices"/>
        <Element index="1" value="1"/>
        <Element index="2" value="parentIndex"/>
        <Element index="3" value="1"/>
        <Element index="4" value="normal"/>
        <Element index="5" value="1"/>
        <Element index="6" value="localIndex"/>
        <Element index="7" value="1"/>
        <Element index="8" value="area"/>
        <Element index="9" value="1"/>
        <Element index="10" value="inverse_curvature"/>
        <Element index="11" value="1"/>
        <Element index="12" value="area_flat"/>
        <Element index="13" value="1"/>
        <Element index="14" value="counter"/>
        <Element index="15" value="1"/>
        <Element index="16" value="area_eq"/>
        <Element index="17" value="1"/>
      </Property>
      <Property name="CellArrayStatus" id="4723.CellArrayStatus" number_of_elements="18">
        <Element index="0" value="vertexIndices"/>
        <Element index="1" value="1"/>
        <Element index="2" value="parentIndex"/>
        <Element index="3" value="1"/>
        <Element index="4" value="normal"/>
        <Element index="5" value="1"/>
        <Element index="6" value="localIndex"/>
        <Element index="7" value="1"/>
        <Element index="8" value="area"/>
        <Element index="9" value="1"/>
        <Element index="10" value="inverse_curvature"/>
        <Element index="11" value="1"/>
        <Element index="12" value="area_flat"/>
        <Element index="13" value="1"/>
        <Element index="14" value="counter"/>
        <Element index="15" value="1"/>
        <Element index="16" value="area_eq"/>
        <Element index="17" value="1"/>
        <Domain name="array_list" id="4723.CellArrayStatus.array_list">
          <String text="vertexIndices"/>
          <String text="parentIndex"/>
          <String text="normal"/>
          <String text="localIndex"/>
          <String text="area"/>
          <String text="inverse_curvature"/>
          <String text="area_flat"/>
          <String text="counter"/>
          <String text="area_eq"/>
        </Domain>
      </Property>
      <Property name="PointArrayInfo" id="4723.PointArrayInfo" number_of_elements="30">
        <Element index="0" value="x"/>
        <Element index="1" value="1"/>
        <Element index="2" value="r"/>
        <Element index="3" value="1"/>
        <Element index="4" value="m"/>
        <Element index="5" value="1"/>
        <Element index="6" value="v"/>
        <Element index="7" value="1"/>
        <Element index="8" value="F"/>
        <Element index="9" value="1"/>
        <Element index="10" value="parentIndex"/>
        <Element index="11" value="1"/>
        <Element index="12" value="localIndex"/>
        <Element index="13" value="1"/>
        <Element index="14" value="offset__"/>
        <Element index="15" value="1"/>
        <Element index="16" value="area"/>
        <Element index="17" value="1"/>
        <Element index="18" value="normal"/>
        <Element index="19" value="1"/>
        <Element index="20" value="tension"/>
        <Element index="21" value="1"/>
        <Element index="22" value="tau"/>
        <Element index="23" value="1"/>
        <Element index="24" value="pressure"/>
        <Element index="25" value="1"/>
        <Element index="26" value="x0"/>
        <Element index="27" value="1"/>
        <Element index="28" value="x_hash_for_gridbased"/>
        <Element index="29" value="1"/>
      </Property>
      <Property name="PointArrayStatus" id="4723.PointArrayStatus" number_of_elements="30">
        <Element index="0" value="x"/>
        <Element index="1" value="1"/>
        <Element index="2" value="r"/>
        <Element index="3" value="1"/>
        <Element index="4" value="m"/>
        <Element index="5" value="1"/>
        <Element index="6" value="v"/>
        <Element index="7" value="1"/>
        <Element index="8" value="F"/>
        <Element index="9" value="1"/>
        <Element index="10" value="parentIndex"/>
        <Element index="11" value="1"/>
        <Element index="12" value="localIndex"/>
        <Element index="13" value="1"/>
        <Element index="14" value="offset__"/>
        <Element index="15" value="1"/>
        <Element index="16" value="area"/>
        <Element index="17" value="1"/>
        <Element index="18" value="normal"/>
        <Element index="19" value="1"/>
        <Element index="20" value="tension"/>
        <Element index="21" value="1"/>
        <Element index="22" value="tau"/>
        <Element index="23" value="1"/>
        <Element index="24" value="pressure"/>
        <Element index="25" value="1"/>
        <Element index="26" value="x0"/>
        <Element index="27" value="1"/>
        <Element index="28" value="x_hash_for_gridbased"/>
        <Element index="29" value="1"/>
        <Domain name="array_list" id="4723.PointArrayStatus.array_list">
          <String text="x"/>
          <String text="r"/>
          <String text="m"/>
          <String text="v"/>
          <String text="F"/>
          <String text="parentIndex"/>
          <String text="localIndex"/>
          <String text="offset__"/>
          <String text="area"/>
          <String text="normal"/>
          <String text="tension"/>
          <String text="tau"/>
          <String text="pressure"/>
          <String text="x0"/>
          <String text="x_hash_for_gridbased"/>
        </Domain>
      </Property>
    </Proxy>
    <Proxy group="misc" type="TimeKeeper" id="259" servers="16">
      <Property name="SuppressedTimeSources" id="259.SuppressedTimeSources"/>
      <Property name="Time" id="259.Time" number_of_elements="1">
        <Element index="0" value="33"/>
        <Domain name="range" id="259.Time.range"/>
      </Property>
      <Property name="TimeLabel" id="259.TimeLabel" number_of_elements="1">
        <Element index="0" value="Time"/>
      </Property>
      <Property name="TimeRange" id="259.TimeRange" number_of_elements="2">
        <Element index="0" value="0"/>
        <Element index="1" value="33"/>
      </Property>
      <Property name="TimeSources" id="259.TimeSources" number_of_elements="4">
        <Proxy value="4723"/>
        <Proxy value="5204"/>
        <Proxy value="5301"/>
        <Proxy value="5390"/>
      </Property>
      <Property name="TimestepValues" id="259.TimestepValues" number_of_elements="34">
        <Element index="0" value="0"/>
        <Element index="1" value="1"/>
        <Element index="2" value="2"/>
        <Element index="3" value="3"/>
        <Element index="4" value="4"/>
        <Element index="5" value="5"/>
        <Element index="6" value="6"/>
        <Element index="7" value="7"/>
        <Element index="8" value="8"/>
        <Element index="9" value="9"/>
        <Element index="10" value="10"/>
        <Element index="11" value="11"/>
        <Element index="12" value="12"/>
        <Element index="13" value="13"/>
        <Element index="14" value="14"/>
        <Element index="15" value="15"/>
        <Element index="16" value="16"/>
        <Element index="17" value="17"/>
        <Element index="18" value="18"/>
        <Element index="19" value="19"/>
        <Element index="20" value="20"/>
        <Element index="21" value="21"/>
        <Element index="22" value="22"/>
        <Element index="23" value="23"/>
        <Element index="24" value="24"/>
        <Element index="25" value="25"/>
        <Element index="26" value="26"/>
        <Element index="27" value="27"/>
        <Element index="28" value="28"/>
        <Element index="29" value="29"/>
        <Element index="30" value="30"/>
        <Element index="31" value="31"/>
        <Element index="32" value="32"/>
        <Element index="33" value="33"/>
      </Property>
      <Property name="Views" id="259.Views" number_of_elements="2">
        <Proxy value="2737"/>
        <Proxy value="5402"/>
      </Property>
    </Proxy>
    <Proxy group="views" type="XYBarChartView" id="5402" servers="21">
      <Property name="BottomAxisColor" id="5402.BottomAxisColor" number_of_elements="3">
        <Element index="0" value="0"/>
        <Element index="1" value="0"/>
        <Element index="2" value="0"/>
        <Domain name="range" id="5402.BottomAxisColor.range"/>
      </Property>
      <Property name="BottomAxisGridColor" id="5402.BottomAxisGridColor" number_of_elements="3">
        <Element index="0" value="0.95"/>
        <Element index="1" value="0.95"/>
        <Element index="2" value="0.95"/>
        <Domain name="range" id="5402.BottomAxisGridColor.range"/>
      </Property>
      <Property name="BottomAxisLabelBold" id="5402.BottomAxisLabelBold" number_of_elements="1">
        <Element index="0" value="0"/>
        <Domain name="bool" id="5402.BottomAxisLabelBold.bool"/>
      </Property>
      <Property name="BottomAxisLabelColor" id="5402.BottomAxisLabelColor" number_of_elements="3">
        <Element index="0" value="0"/>
        <Element index="1" value="0"/>
        <Element index="2" value="0"/>
        <Domain name="range" id="5402.BottomAxisLabelColor.range"/>
      </Property>
      <Property name="BottomAxisLabelFontFamily" id="5402.BottomAxisLabelFontFamily" number_of_elements="1">
        <Element index="0" value="Arial"/>
        <Domain name="list" id="5402.BottomAxisLabelFontFamily.list">
          <String text="Arial"/>
          <String text="Courier"/>
          <String text="Times"/>
        </Domain>
      </Property>
      <Property name="BottomAxisLabelFontSize" id="5402.BottomAxisLabelFontSize" number_of_elements="1">
        <Element index="0" value="12"/>
      </Property>
      <Property name="BottomAxisLabelItalic" id="5402.BottomAxisLabelItalic" number_of_elements="1">
        <Element index="0" value="0"/>
        <Domain name="bool" id="5402.BottomAxisLabelItalic.bool"/>
      </Property>
      <Property name="BottomAxisLabelNotation" id="5402.BottomAxisLabelNotation" number_of_elements="1">
        <Element index="0" value="0"/>
        <Domain name="enum" id="5402.BottomAxisLabelNotation.enum">
          <Entry value="0" text="Mixed"/>
          <Entry value="1" text="Scientific"/>
          <Entry value="2" text="Fixed"/>
        </Domain>
      </Property>
      <Property name="BottomAxisLabelPrecision" id="5402.BottomAxisLabelPrecision" number_of_elements="1">
        <Element index="0" value="2"/>
        <Domain name="range" id="5402.BottomAxisLabelPrecision.range"/>
      </Property>
      <Property name="BottomAxisLabels" id="5402.BottomAxisLabels">
        <Domain name="scalar_range" id="5402.BottomAxisLabels.scalar_range"/>
      </Property>
      <Property name="BottomAxisLogScale" id="5402.BottomAxisLogScale" number_of_elements="1">
        <Element index="0" value="0"/>
        <Domain name="bool" id="5402.BottomAxisLogScale.bool"/>
      </Property>
      <Property name="BottomAxisRangeMaximum" id="5402.BottomAxisRangeMaximum" number_of_elements="1">
        <Element index="0" value="2e-08"/>
      </Property>
      <Property name="BottomAxisRangeMinimum" id="5402.BottomAxisRangeMinimum" number_of_elements="1">
        <Element index="0" value="0"/>
      </Property>
      <Property name="BottomAxisTitle" id="5402.BottomAxisTitle" number_of_elements="1">
        <Element index="0" value=""/>
      </Property>
      <Property name="BottomAxisTitleBold" id="5402.BottomAxisTitleBold" number_of_elements="1">
        <Element index="0" value="1"/>
        <Domain name="bool" id="5402.BottomAxisTitleBold.bool"/>
      </Property>
      <Property name="BottomAxisTitleColor" id="5402.BottomAxisTitleColor" number_of_elements="3">
        <Element index="0" value="0"/>
        <Element index="1" value="0"/>
        <Element index="2" value="0"/>
        <Domain name="range" id="5402.BottomAxisTitleColor.range"/>
      </Property>
      <Property name="BottomAxisTitleFontFamily" id="5402.BottomAxisTitleFontFamily" number_of_elements="1">
        <Element index="0" value="Arial"/>
        <Domain name="list" id="5402.BottomAxisTitleFontFamily.list">
          <String text="Arial"/>
          <String text="Courier"/>
          <String text="Times"/>
        </Domain>
      </Property>
      <Property name="BottomAxisTitleFontSize" id="5402.BottomAxisTitleFontSize" number_of_elements="1">
        <Element index="0" value="12"/>
      </Property>
      <Property name="BottomAxisTitleItalic" id="5402.BottomAxisTitleItalic" number_of_elements="1">
        <Element index="0" value="0"/>
        <Domain name="bool" id="5402.BottomAxisTitleItalic.bool"/>
      </Property>
      <Property name="BottomAxisUseCustomLabels" id="5402.BottomAxisUseCustomLabels" number_of_elements="1">
        <Element index="0" value="0"/>
        <Domain name="bool" id="5402.BottomAxisUseCustomLabels.bool"/>
      </Property>
      <Property name="BottomAxisUseCustomRange" id="5402.BottomAxisUseCustomRange" number_of_elements="1">
        <Element index="0" value="0"/>
        <Domain name="bool" id="5402.BottomAxisUseCustomRange.bool"/>
      </Property>
      <Property name="CacheKey" id="5402.CacheKey" number_of_elements="1">
        <Element index="0" value="0"/>
        <Domain name="range" id="5402.CacheKey.range"/>
      </Property>
      <Property name="ChartTitle" id="5402.ChartTitle" number_of_elements="1">
        <Element index="0" value=""/>
      </Property>
      <Property name="ChartTitleAlignment" id="5402.ChartTitleAlignment" number_of_elements="1">
        <Element index="0" value="1"/>
        <Domain name="enum" id="5402.ChartTitleAlignment.enum">
          <Entry value="0" text="Left"/>
          <Entry value="1" text="Center"/>
          <Entry value="2" text="Right"/>
        </Domain>
      </Property>
      <Property name="ChartTitleBold" id="5402.ChartTitleBold" number_of_elements="1">
        <Element index="0" value="0"/>
        <Domain name="bool" id="5402.ChartTitleBold.bool"/>
      </Property>
      <Property name="ChartTitleColor" id="5402.ChartTitleColor" number_of_elements="3">
        <Element index="0" value="0"/>
        <Element index="1" value="0"/>
        <Element index="2" value="0"/>
        <Domain name="range" id="5402.ChartTitleColor.range"/>
      </Property>
      <Property name="ChartTitleFontFamily" id="5402.ChartTitleFontFamily" number_of_elements="1">
        <Element index="0" value="Arial"/>
        <Domain name="list" id="5402.ChartTitleFontFamily.list">
          <String text="Arial"/>
          <String text="Courier"/>
          <String text="Times"/>
        </Domain>
      </Property>
      <Property name="ChartTitleFontSize" id="5402.ChartTitleFontSize" number_of_elements="1">
        <Element index="0" value="14"/>
      </Property>
      <Property name="ChartTitleItalic" id="5402.ChartTitleItalic" number_of_elements="1">
        <Element index="0" value="0"/>
        <Domain name="bool" id="5402.ChartTitleItalic.bool"/>
      </Property>
      <Property name="HideTimeMarker" id="5402.HideTimeMarker" number_of_elements="1">
        <Element index="0" value="0"/>
        <Domain name="bool" id="5402.HideTimeMarker.bool"/>
      </Property>
      <Property name="LeftAxisColor" id="5402.LeftAxisColor" number_of_elements="3">
        <Element index="0" value="0"/>
        <Element index="1" value="0"/>
        <Element index="2" value="0"/>
        <Domain name="range" id="5402.LeftAxisColor.range"/>
      </Property>
      <Property name="LeftAxisGridColor" id="5402.LeftAxisGridColor" number_of_elements="3">
        <Element index="0" value="0.95"/>
        <Element index="1" value="0.95"/>
        <Element index="2" value="0.95"/>
        <Domain name="range" id="5402.LeftAxisGridColor.range"/>
      </Property>
      <Property name="LeftAxisLabelBold" id="5402.LeftAxisLabelBold" number_of_elements="1">
        <Element index="0" value="0"/>
        <Domain name="bool" id="5402.LeftAxisLabelBold.bool"/>
      </Property>
      <Property name="LeftAxisLabelColor" id="5402.LeftAxisLabelColor" number_of_elements="3">
        <Element index="0" value="0"/>
        <Element index="1" value="0"/>
        <Element index="2" value="0"/>
        <Domain name="range" id="5402.LeftAxisLabelColor.range"/>
      </Property>
      <Property name="LeftAxisLabelFontFamily" id="5402.LeftAxisLabelFontFamily" number_of_elements="1">
        <Element index="0" value="Arial"/>
        <Domain name="list" id="5402.LeftAxisLabelFontFamily.list">
          <String text="Arial"/>
          <String text="Courier"/>
          <String text="Times"/>
        </Domain>
      </Property>
      <Property name="LeftAxisLabelFontSize" id="5402.LeftAxisLabelFontSize" number_of_elements="1">
        <Element index="0" value="12"/>
      </Property>
      <Property name="LeftAxisLabelItalic" id="5402.LeftAxisLabelItalic" number_of_elements="1">
        <Element index="0" value="0"/>
        <Domain name="bool" id="5402.LeftAxisLabelItalic.bool"/>
      </Property>
      <Property name="LeftAxisLabelNotation" id="5402.LeftAxisLabelNotation" number_of_elements="1">
        <Element index="0" value="0"/>
        <Domain name="enum" id="5402.LeftAxisLabelNotation.enum">
          <Entry value="0" text="Mixed"/>
          <Entry value="1" text="Scientific"/>
          <Entry value="2" text="Fixed"/>
        </Domain>
      </Property>
      <Property name="LeftAxisLabelPrecision" id="5402.LeftAxisLabelPrecision" number_of_elements="1">
        <Element index="0" value="2"/>
        <Domain name="range" id="5402.LeftAxisLabelPrecision.range"/>
      </Property>
      <Property name="LeftAxisLabels" id="5402.LeftAxisLabels">
        <Domain name="scalar_range" id="5402.LeftAxisLabels.scalar_range"/>
      </Property>
      <Property name="LeftAxisLogScale" id="5402.LeftAxisLogScale" number_of_elements="1">
        <Element index="0" value="0"/>
        <Domain name="bool" id="5402.LeftAxisLogScale.bool"/>
      </Property>
      <Property name="LeftAxisRangeMaximum" id="5402.LeftAxisRangeMaximum" number_of_elements="1">
        <Element index="0" value="1800"/>
      </Property>
      <Property name="LeftAxisRangeMinimum" id="5402.LeftAxisRangeMinimum" number_of_elements="1">
        <Element index="0" value="0"/>
      </Property>
      <Property name="LeftAxisTitle" id="5402.LeftAxisTitle" number_of_elements="1">
        <Element index="0" value=""/>
      </Property>
      <Property name="LeftAxisTitleBold" id="5402.LeftAxisTitleBold" number_of_elements="1">
        <Element index="0" value="1"/>
        <Domain name="bool" id="5402.LeftAxisTitleBold.bool"/>
      </Property>
      <Property name="LeftAxisTitleColor" id="5402.LeftAxisTitleColor" number_of_elements="3">
        <Element index="0" value="0"/>
        <Element index="1" value="0"/>
        <Element index="2" value="0"/>
        <Domain name="range" id="5402.LeftAxisTitleColor.range"/>
      </Property>
      <Property name="LeftAxisTitleFontFamily" id="5402.LeftAxisTitleFontFamily" number_of_elements="1">
        <Element index="0" value="Arial"/>
        <Domain name="list" id="5402.LeftAxisTitleFontFamily.list">
          <String text="Arial"/>
          <String text="Courier"/>
          <String text="Times"/>
        </Domain>
      </Property>
      <Property name="LeftAxisTitleFontSize" id="5402.LeftAxisTitleFontSize" number_of_elements="1">
        <Element index="0" value="12"/>
      </Property>
      <Property name="LeftAxisTitleItalic" id="5402.LeftAxisTitleItalic" number_of_elements="1">
        <Element index="0" value="0"/>
        <Domain name="bool" id="5402.LeftAxisTitleItalic.bool"/>
      </Property>
      <Property name="LeftAxisUseCustomLabels" id="5402.LeftAxisUseCustomLabels" number_of_elements="1">
        <Element index="0" value="0"/>
        <Domain name="bool" id="5402.LeftAxisUseCustomLabels.bool"/>
      </Property>
      <Property name="LeftAxisUseCustomRange" id="5402.LeftAxisUseCustomRange" number_of_elements="1">
        <Element index="0" value="0"/>
        <Domain name="bool" id="5402.LeftAxisUseCustomRange.bool"/>
      </Property>
      <Property name="LegendBold" id="5402.LegendBold" number_of_elements="1">
        <Element index="0" value="0"/>
        <Domain name="bool" id="5402.LegendBold.bool"/>
      </Property>
      <Property name="LegendFontFamily" id="5402.LegendFontFamily" number_of_elements="1">
        <Element index="0" value="Arial"/>
        <Domain name="list" id="5402.LegendFontFamily.list">
          <String text="Arial"/>
          <String text="Courier"/>
          <String text="Times"/>
        </Domain>
      </Property>
      <Property name="LegendFontSize" id="5402.LegendFontSize" number_of_elements="1">
        <Element index="0" value="12"/>
      </Property>
      <Property name="LegendItalic" id="5402.LegendItalic" number_of_elements="1">
        <Element index="0" value="0"/>
        <Domain name="bool" id="5402.LegendItalic.bool"/>
      </Property>
      <Property name="LegendLocation" id="5402.LegendLocation" number_of_elements="1">
        <Element index="0" value="1"/>
        <Domain name="enum" id="5402.LegendLocation.enum">
          <Entry value="0" text="TopLeft"/>
          <Entry value="1" text="TopRight"/>
          <Entry value="2" text="BottomRight"/>
          <Entry value="3" text="BottomLeft"/>
          <Entry value="4" text="Left"/>
          <Entry value="5" text="Top"/>
          <Entry value="6" text="Right"/>
          <Entry value="7" text="Bottom"/>
        </Domain>
      </Property>
      <Property name="Representations" id="5402.Representations" number_of_elements="1">
        <Proxy value="5436"/>
      </Property>
      <Property name="ShowBottomAxisGrid" id="5402.ShowBottomAxisGrid" number_of_elements="1">
        <Element index="0" value="1"/>
        <Domain name="bool" id="5402.ShowBottomAxisGrid.bool"/>
      </Property>
      <Property name="ShowBottomAxisLabels" id="5402.ShowBottomAxisLabels" number_of_elements="1">
        <Element index="0" value="1"/>
        <Domain name="bool" id="5402.ShowBottomAxisLabels.bool"/>
      </Property>
      <Property name="ShowLeftAxisGrid" id="5402.ShowLeftAxisGrid" number_of_elements="1">
        <Element index="0" value="1"/>
        <Domain name="bool" id="5402.ShowLeftAxisGrid.bool"/>
      </Property>
      <Property name="ShowLeftAxisLabels" id="5402.ShowLeftAxisLabels" number_of_elements="1">
        <Element index="0" value="1"/>
        <Domain name="bool" id="5402.ShowLeftAxisLabels.bool"/>
      </Property>
      <Property name="ShowLegend" id="5402.ShowLegend" number_of_elements="1">
        <Element index="0" value="1"/>
        <Domain name="bool" id="5402.ShowLegend.bool"/>
      </Property>
      <Property name="TooltipNotation" id="5402.TooltipNotation" number_of_elements="1">
        <Element index="0" value="0"/>
        <Domain name="enum" id="5402.TooltipNotation.enum">
          <Entry value="0" text="Mixed"/>
          <Entry value="1" text="Scientific"/>
          <Entry value="2" text="Fixed"/>
        </Domain>
      </Property>
      <Property name="TooltipPrecision" id="5402.TooltipPrecision" number_of_elements="1">
        <Element index="0" value="6"/>
        <Domain name="range" id="5402.TooltipPrecision.range"/>
      </Property>
      <Property name="UseCache" id="5402.UseCache" number_of_elements="1">
        <Element index="0" value="0"/>
        <Domain name="bool" id="5402.UseCache.bool"/>
      </Property>
      <Property name="UseOffscreenRendering" id="5402.UseOffscreenRendering" number_of_elements="1">
        <Element index="0" value="0"/>
        <Domain name="bool" id="5402.UseOffscreenRendering.bool"/>
      </Property>
      <Property name="UseOffscreenRenderingForScreenshots" id="5402.UseOffscreenRenderingForScreenshots" number_of_elements="1">
        <Element index="0" value="0"/>
        <Domain name="bool" id="5402.UseOffscreenRenderingForScreenshots.bool"/>
      </Property>
      <Property name="ViewSize" id="5402.ViewSize" number_of_elements="2">
        <Element index="0" value="526"/>
        <Element index="1" value="491"/>
      </Property>
      <Property name="ViewTime" id="5402.ViewTime" number_of_elements="1">
        <Element index="0" value="33"/>
        <Domain name="range" id="5402.ViewTime.range"/>
      </Property>
    </Proxy>
    <Proxy group="views" type="RenderView" id="2737" servers="21">
      <Property name="AlphaBitPlanes" id="2737.AlphaBitPlanes" number_of_elements="1">
        <Element index="0" value="1"/>
        <Domain name="bool" id="2737.AlphaBitPlanes.bool"/>
      </Property>
      <Property name="BackLightAzimuth" id="2737.BackLightAzimuth" number_of_elements="1">
        <Element index="0" value="110"/>
        <Domain name="range" id="2737.BackLightAzimuth.range"/>
      </Property>
      <Property name="BackLightElevation" id="2737.BackLightElevation" number_of_elements="1">
        <Element index="0" value="0"/>
        <Domain name="range" id="2737.BackLightElevation.range"/>
      </Property>
      <Property name="BackLightK:B Ratio" id="2737.BackLightK:B Ratio" number_of_elements="1">
        <Element index="0" value="3.5"/>
        <Domain name="range" id="2737.BackLightK:B Ratio.range"/>
      </Property>
      <Property name="BackLightWarmth" id="2737.BackLightWarmth" number_of_elements="1">
        <Element index="0" value="0.5"/>
        <Domain name="range" id="2737.BackLightWarmth.range"/>
      </Property>
      <Property name="Background" id="2737.Background" number_of_elements="3">
        <Element index="0" value="0.32"/>
        <Element index="1" value="0.34"/>
        <Element index="2" value="0.43"/>
        <Domain name="range" id="2737.Background.range"/>
      </Property>
      <Property name="Background2" id="2737.Background2" number_of_elements="3">
        <Element index="0" value="0"/>
        <Element index="1" value="0"/>
        <Element index="2" value="0.165"/>
        <Domain name="range" id="2737.Background2.range"/>
      </Property>
      <Property name="BackgroundTexture" id="2737.BackgroundTexture">
        <Domain name="groups" id="2737.BackgroundTexture.groups"/>
      </Property>
      <Property name="CacheKey" id="2737.CacheKey" number_of_elements="1">
        <Element index="0" value="0"/>
        <Domain name="range" id="2737.CacheKey.range"/>
      </Property>
      <Property name="Camera2DManipulators" id="2737.Camera2DManipulators" number_of_elements="9">
        <Element index="0" value="1"/>
        <Element index="1" value="3"/>
        <Element index="2" value="2"/>
        <Element index="3" value="2"/>
        <Element index="4" value="2"/>
        <Element index="5" value="2"/>
        <Element index="6" value="3"/>
        <Element index="7" value="1"/>
        <Element index="8" value="4"/>
        <Domain name="enum" id="2737.Camera2DManipulators.enum">
          <Entry value="0" text="None"/>
          <Entry value="1" text="Pan"/>
          <Entry value="2" text="Zoom"/>
          <Entry value="3" text="Roll"/>
          <Entry value="4" text="Rotate"/>
        </Domain>
      </Property>
      <Property name="Camera3DManipulators" id="2737.Camera3DManipulators" number_of_elements="9">
        <Element index="0" value="4"/>
        <Element index="1" value="1"/>
        <Element index="2" value="2"/>
        <Element index="3" value="3"/>
        <Element index="4" value="4"/>
        <Element index="5" value="1"/>
        <Element index="6" value="2"/>
        <Element index="7" value="4"/>
        <Element index="8" value="2"/>
        <Domain name="enum" id="2737.Camera3DManipulators.enum">
          <Entry value="0" text="None"/>
          <Entry value="1" text="Pan"/>
          <Entry value="2" text="Zoom"/>
          <Entry value="3" text="Roll"/>
          <Entry value="4" text="Rotate"/>
          <Entry value="5" text="Multi-Rotate"/>
        </Domain>
      </Property>
      <Property name="CenterAxesVisibility" id="2737.CenterAxesVisibility" number_of_elements="1">
        <Element index="0" value="0"/>
        <Domain name="bool" id="2737.CenterAxesVisibility.bool"/>
      </Property>
      <Property name="CenterOfRotation" id="2737.CenterOfRotation" number_of_elements="3">
        <Element index="0" value="1.297125e-05"/>
        <Element index="1" value="9.830055e-05"/>
        <Element index="2" value="-1.135205e-05"/>
      </Property>
      <Property name="CollectGeometryThreshold" id="2737.CollectGeometryThreshold" number_of_elements="1">
        <Element index="0" value="100"/>
      </Property>
      <Property name="CompressorConfig" id="2737.CompressorConfig" number_of_elements="1">
        <Element index="0" value="vtkSquirtCompressor 0 3"/>
      </Property>
      <Property name="DepthPeeling" id="2737.DepthPeeling" number_of_elements="1">
        <Element index="0" value="1"/>
        <Domain name="bool" id="2737.DepthPeeling.bool"/>
      </Property>
      <Property name="FillLightAzimuth" id="2737.FillLightAzimuth" number_of_elements="1">
        <Element index="0" value="-10"/>
        <Domain name="range" id="2737.FillLightAzimuth.range"/>
      </Property>
      <Property name="FillLightElevation" id="2737.FillLightElevation" number_of_elements="1">
        <Element index="0" value="-75"/>
        <Domain name="range" id="2737.FillLightElevation.range"/>
      </Property>
      <Property name="FillLightK:F Ratio" id="2737.FillLightK:F Ratio" number_of_elements="1">
        <Element index="0" value="3"/>
        <Domain name="range" id="2737.FillLightK:F Ratio.range"/>
      </Property>
      <Property name="FillLightWarmth" id="2737.FillLightWarmth" number_of_elements="1">
        <Element index="0" value="0.4"/>
        <Domain name="range" id="2737.FillLightWarmth.range"/>
      </Property>
      <Property name="HeadLightK:H Ratio" id="2737.HeadLightK:H Ratio" number_of_elements="1">
        <Element index="0" value="3"/>
        <Domain name="range" id="2737.HeadLightK:H Ratio.range"/>
      </Property>
      <Property name="HeadLightWarmth" id="2737.HeadLightWarmth" number_of_elements="1">
        <Element index="0" value="0.5"/>
        <Domain name="range" id="2737.HeadLightWarmth.range"/>
      </Property>
      <Property name="ImageReductionFactor" id="2737.ImageReductionFactor" number_of_elements="1">
        <Element index="0" value="2"/>
        <Domain name="range" id="2737.ImageReductionFactor.range"/>
      </Property>
      <Property name="InteractionMode" id="2737.InteractionMode" number_of_elements="1">
        <Element index="0" value="0"/>
        <Domain name="enum" id="2737.InteractionMode.enum">
          <Entry value="0" text="3D"/>
          <Entry value="1" text="2D"/>
          <Entry value="2" text="Selection"/>
        </Domain>
      </Property>
      <Property name="KeyLightAzimuth" id="2737.KeyLightAzimuth" number_of_elements="1">
        <Element index="0" value="10"/>
        <Domain name="range" id="2737.KeyLightAzimuth.range"/>
      </Property>
      <Property name="KeyLightElevation" id="2737.KeyLightElevation" number_of_elements="1">
        <Element index="0" value="50"/>
        <Domain name="range" id="2737.KeyLightElevation.range"/>
      </Property>
      <Property name="KeyLightIntensity" id="2737.KeyLightIntensity" number_of_elements="1">
        <Element index="0" value="0.75"/>
        <Domain name="range" id="2737.KeyLightIntensity.range"/>
      </Property>
      <Property name="KeyLightWarmth" id="2737.KeyLightWarmth" number_of_elements="1">
        <Element index="0" value="0.6"/>
        <Domain name="range" id="2737.KeyLightWarmth.range"/>
      </Property>
      <Property name="LODResolution" id="2737.LODResolution" number_of_elements="1">
        <Element index="0" value="0.5"/>
        <Domain name="range" id="2737.LODResolution.range"/>
      </Property>
      <Property name="LODThreshold" id="2737.LODThreshold" number_of_elements="1">
        <Element index="0" value="5"/>
        <Domain name="range" id="2737.LODThreshold.range"/>
      </Property>
      <Property name="LightAmbientColor" id="2737.LightAmbientColor" number_of_elements="3">
        <Element index="0" value="1"/>
        <Element index="1" value="1"/>
        <Element index="2" value="1"/>
        <Domain name="range" id="2737.LightAmbientColor.range"/>
      </Property>
      <Property name="LightDiffuseColor" id="2737.LightDiffuseColor" number_of_elements="3">
        <Element index="0" value="1"/>
        <Element index="1" value="1"/>
        <Element index="2" value="1"/>
        <Domain name="range" id="2737.LightDiffuseColor.range"/>
      </Property>
      <Property name="LightIntensity" id="2737.LightIntensity" number_of_elements="1">
        <Element index="0" value="1"/>
        <Domain name="range" id="2737.LightIntensity.range"/>
      </Property>
      <Property name="LightSpecularColor" id="2737.LightSpecularColor" number_of_elements="3">
        <Element index="0" value="1"/>
        <Element index="1" value="1"/>
        <Element index="2" value="1"/>
        <Domain name="range" id="2737.LightSpecularColor.range"/>
      </Property>
      <Property name="LightSwitch" id="2737.LightSwitch" number_of_elements="1">
        <Element index="0" value="0"/>
        <Domain name="bool" id="2737.LightSwitch.bool"/>
      </Property>
      <Property name="LightType" id="2737.LightType" number_of_elements="1">
        <Element index="0" value="1"/>
        <Domain name="enum" id="2737.LightType.enum">
          <Entry value="1" text="HeadLight"/>
          <Entry value="2" text="CameraLight"/>
          <Entry value="3" text="SceneLight"/>
        </Domain>
      </Property>
      <Property name="MaintainLuminance" id="2737.MaintainLuminance" number_of_elements="1">
        <Element index="0" value="0"/>
        <Domain name="bool" id="2737.MaintainLuminance.bool"/>
      </Property>
      <Property name="MaximumNumberOfPeels" id="2737.MaximumNumberOfPeels" number_of_elements="1">
        <Element index="0" value="4"/>
        <Domain name="range" id="2737.MaximumNumberOfPeels.range"/>
      </Property>
      <Property name="MultiSamples" id="2737.MultiSamples" number_of_elements="1">
        <Element index="0" value="0"/>
      </Property>
      <Property name="NonInteractiveRenderDelay" id="2737.NonInteractiveRenderDelay" number_of_elements="1">
        <Element index="0" value="0"/>
      </Property>
      <Property name="OrientationAxesInteractivity" id="2737.OrientationAxesInteractivity" number_of_elements="1">
        <Element index="0" value="0"/>
        <Domain name="bool" id="2737.OrientationAxesInteractivity.bool"/>
      </Property>
      <Property name="OrientationAxesLabelColor" id="2737.OrientationAxesLabelColor" number_of_elements="3">
        <Element index="0" value="1"/>
        <Element index="1" value="1"/>
        <Element index="2" value="1"/>
      </Property>
      <Property name="OrientationAxesOutlineColor" id="2737.OrientationAxesOutlineColor" number_of_elements="3">
        <Element index="0" value="1"/>
        <Element index="1" value="1"/>
        <Element index="2" value="1"/>
      </Property>
      <Property name="OrientationAxesVisibility" id="2737.OrientationAxesVisibility" number_of_elements="1">
        <Element index="0" value="1"/>
        <Domain name="bool" id="2737.OrientationAxesVisibility.bool"/>
      </Property>
      <Property name="RemoteRenderThreshold" id="2737.RemoteRenderThreshold" number_of_elements="1">
        <Element index="0" value="20"/>
        <Domain name="range" id="2737.RemoteRenderThreshold.range"/>
      </Property>
      <Property name="Representations" id="2737.Representations" number_of_elements="9">
        <Proxy value="4835"/>
        <Proxy value="4979"/>
        <Proxy value="4997"/>
        <Proxy value="5005"/>
        <Proxy value="5191"/>
        <Proxy value="5282"/>
        <Proxy value="5300"/>
        <Proxy value="5379"/>
        <Proxy value="5454"/>
      </Property>
      <Property name="RotationFactor" id="2737.RotationFactor" number_of_elements="1">
        <Element index="0" value="1"/>
      </Property>
      <Property name="ShowAnnotation" id="2737.ShowAnnotation" number_of_elements="1">
        <Element index="0" value="0"/>
        <Domain name="bool" id="2737.ShowAnnotation.bool"/>
      </Property>
      <Property name="StencilCapable" id="2737.StencilCapable" number_of_elements="1">
        <Element index="0" value="1"/>
        <Domain name="bool" id="2737.StencilCapable.bool"/>
      </Property>
      <Property name="StereoRender" id="2737.StereoRender" number_of_elements="1">
        <Element index="0" value="0"/>
        <Domain name="bool" id="2737.StereoRender.bool"/>
      </Property>
      <Property name="StereoType" id="2737.StereoType" number_of_elements="1">
        <Element index="0" value="0"/>
        <Domain name="enum" id="2737.StereoType.enum">
          <Entry value="1" text="Crystal Eyes"/>
          <Entry value="2" text="Red-Blue"/>
          <Entry value="3" text="Interlaced"/>
          <Entry value="4" text="Left"/>
          <Entry value="5" text="Right"/>
          <Entry value="6" text="Dresden"/>
          <Entry value="7" text="Anaglyph"/>
          <Entry value="8" text="Checkerboard"/>
          <Entry value="9" text="SplitViewportHorizontal"/>
        </Domain>
      </Property>
      <Property name="StillRenderImageReductionFactor" id="2737.StillRenderImageReductionFactor" number_of_elements="1">
        <Element index="0" value="1"/>
        <Domain name="range" id="2737.StillRenderImageReductionFactor.range"/>
      </Property>
      <Property name="UseCache" id="2737.UseCache" number_of_elements="1">
        <Element index="0" value="0"/>
        <Domain name="bool" id="2737.UseCache.bool"/>
      </Property>
      <Property name="UseGradientBackground" id="2737.UseGradientBackground" number_of_elements="1">
        <Element index="0" value="0"/>
        <Domain name="bool" id="2737.UseGradientBackground.bool"/>
      </Property>
      <Property name="UseInteractiveRenderingForScreenshots" id="2737.UseInteractiveRenderingForScreenshots" number_of_elements="1">
        <Element index="0" value="0"/>
        <Domain name="bool" id="2737.UseInteractiveRenderingForScreenshots.bool"/>
      </Property>
      <Property name="UseLight" id="2737.UseLight" number_of_elements="1">
        <Element index="0" value="1"/>
        <Domain name="bool" id="2737.UseLight.bool"/>
      </Property>
      <Property name="UseOffscreenRendering" id="2737.UseOffscreenRendering" number_of_elements="1">
        <Element index="0" value="0"/>
        <Domain name="bool" id="2737.UseOffscreenRendering.bool"/>
      </Property>
      <Property name="UseOffscreenRenderingForScreenshots" id="2737.UseOffscreenRenderingForScreenshots" number_of_elements="1">
        <Element index="0" value="0"/>
        <Domain name="bool" id="2737.UseOffscreenRenderingForScreenshots.bool"/>
      </Property>
      <Property name="UseOutlineForLODRendering" id="2737.UseOutlineForLODRendering" number_of_elements="1">
        <Element index="0" value="0"/>
        <Domain name="bool" id="2737.UseOutlineForLODRendering.bool"/>
      </Property>
      <Property name="UseTexturedBackground" id="2737.UseTexturedBackground" number_of_elements="1">
        <Element index="0" value="0"/>
        <Domain name="bool" id="2737.UseTexturedBackground.bool"/>
      </Property>
      <Property name="ViewSize" id="2737.ViewSize" number_of_elements="2">
        <Element index="0" value="526"/>
        <Element index="1" value="491"/>
      </Property>
      <Property name="ViewTime" id="2737.ViewTime" number_of_elements="1">
        <Element index="0" value="33"/>
        <Domain name="range" id="2737.ViewTime.range"/>
      </Property>
      <Property name="CameraClippingRange" id="2737.CameraClippingRange" number_of_elements="2">
        <Element index="0" value="0.000137532581985246"/>
        <Element index="1" value="0.000253889704998672"/>
      </Property>
      <Property name="CameraClippingRangeInfo" id="2737.CameraClippingRangeInfo" number_of_elements="2">
        <Element index="0" value="0.000137532581985246"/>
        <Element index="1" value="0.000253889704998672"/>
      </Property>
      <Property name="CameraFocalPoint" id="2737.CameraFocalPoint" number_of_elements="3">
        <Element index="0" value="1.29712500000002e-05"/>
        <Element index="1" value="9.83005500000001e-05"/>
        <Element index="2" value="-1.13520499999998e-05"/>
      </Property>
      <Property name="CameraFocalPointInfo" id="2737.CameraFocalPointInfo" number_of_elements="3">
        <Element index="0" value="1.29712500000002e-05"/>
        <Element index="1" value="9.83005500000001e-05"/>
        <Element index="2" value="-1.13520499999998e-05"/>
      </Property>
      <Property name="CameraParallelProjection" id="2737.CameraParallelProjection" number_of_elements="1">
        <Element index="0" value="0"/>
        <Domain name="bool" id="2737.CameraParallelProjection.bool"/>
      </Property>
      <Property name="CameraParallelScale" id="2737.CameraParallelScale" number_of_elements="1">
        <Element index="0" value="4.03937100998101e-05"/>
      </Property>
      <Property name="CameraParallelScaleInfo" id="2737.CameraParallelScaleInfo" number_of_elements="1">
        <Element index="0" value="4.03937100998101e-05"/>
      </Property>
      <Property name="CameraPosition" id="2737.CameraPosition" number_of_elements="3">
        <Element index="0" value="8.30965462243265e-05"/>
        <Element index="1" value="0.000263907289921099"/>
        <Element index="2" value="-6.89615671449472e-05"/>
      </Property>
      <Property name="CameraPositionInfo" id="2737.CameraPositionInfo" number_of_elements="3">
        <Element index="0" value="8.30965462243265e-05"/>
        <Element index="1" value="0.000263907289921099"/>
        <Element index="2" value="-6.89615671449472e-05"/>
      </Property>
      <Property name="CameraViewAngle" id="2737.CameraViewAngle" number_of_elements="1">
        <Element index="0" value="30"/>
      </Property>
      <Property name="CameraViewUp" id="2737.CameraViewUp" number_of_elements="3">
        <Element index="0" value="-0.575520918048595"/>
        <Element index="1" value="0.475221437285452"/>
        <Element index="2" value="0.66553757101523"/>
      </Property>
      <Property name="CameraViewUpInfo" id="2737.CameraViewUpInfo" number_of_elements="3">
        <Element index="0" value="-0.575520918048595"/>
        <Element index="1" value="0.475221437285452"/>
        <Element index="2" value="0.66553757101523"/>
      </Property>
      <Property name="EyeAngle" id="2737.EyeAngle" number_of_elements="1">
        <Element index="0" value="2"/>
        <Domain name="range" id="2737.EyeAngle.range"/>
      </Property>
    </Proxy>
    <ProxyCollection name="animation">
      <Item id="263" name="AnimationScene1"/>
      <Item id="265" name="TimeAnimationCue1"/>
    </ProxyCollection>
    <ProxyCollection name="layouts">
      <Item id="2718" name="ViewLayout1"/>
    </ProxyCollection>
    <ProxyCollection name="lookup_tables">
      <Item id="4829" name="Label.PVLookupTable"/>
      <Item id="5185" name="Result.PVLookupTable"/>
      <Item id="5448" name="displacement.PVLookupTable"/>
      <Item id="4991" name="x.PVLookupTable"/>
      <Item id="4999" name="x0.PVLookupTable"/>
      <Item id="5294" name="x0lower.PVLookupTable"/>
    </ProxyCollection>
    <ProxyCollection name="piecewise_functions">
      <Item id="4828" name="Label.PiecewiseFunction"/>
      <Item id="5184" name="Result.PiecewiseFunction"/>
      <Item id="5447" name="displacement.PiecewiseFunction"/>
      <Item id="4990" name="x.PiecewiseFunction"/>
      <Item id="4998" name="x0.PiecewiseFunction"/>
      <Item id="5293" name="x0lower.PiecewiseFunction"/>
    </ProxyCollection>
    <ProxyCollection name="pq_helper_proxies.4723">
      <Item id="4734" name="RepresentationAnimationHelper"/>
    </ProxyCollection>
    <ProxyCollection name="pq_helper_proxies.5204">
      <Item id="5215" name="RepresentationAnimationHelper"/>
    </ProxyCollection>
    <ProxyCollection name="pq_helper_proxies.5301">
      <Item id="5312" name="RepresentationAnimationHelper"/>
    </ProxyCollection>
    <ProxyCollection name="pq_helper_proxies.5390">
      <Item id="5401" name="RepresentationAnimationHelper"/>
    </ProxyCollection>
    <ProxyCollection name="representations">
      <Item id="4979" name="GeometryRepresentation2"/>
      <Item id="5282" name="GeometryRepresentation3"/>
      <Item id="5379" name="GeometryRepresentation4"/>
      <Item id="5436" name="XYBarChartRepresentation1"/>
    </ProxyCollection>
    <ProxyCollection name="scalar_bars">
      <Item id="4835" name="ScalarBarWidgetRepresentation1"/>
      <Item id="4997" name="ScalarBarWidgetRepresentation2"/>
      <Item id="5005" name="ScalarBarWidgetRepresentation3"/>
      <Item id="5191" name="ScalarBarWidgetRepresentation4"/>
      <Item id="5300" name="ScalarBarWidgetRepresentation5"/>
      <Item id="5454" name="ScalarBarWidgetRepresentation6"/>
    </ProxyCollection>
    <ProxyCollection name="sources">
      <Item id="5204" name="Calculator1"/>
      <Item id="5301" name="Calculator2"/>
      <Item id="5390" name="Histogram1"/>
      <Item id="4723" name="Simulation_cells_triangles_*"/>
    </ProxyCollection>
    <ProxyCollection name="timekeeper">
      <Item id="259" name="TimeKeeper1"/>
    </ProxyCollection>
    <ProxyCollection name="views">
      <Item id="5402" name="BarChartView1"/>
      <Item id="2737" name="RenderView1"/>
    </ProxyCollection>
    <CustomProxyDefinitions/>
    <Links>
      <GlobalPropertyLink global_name="BackgroundColor" proxy="2737" property="Background"/>
      <GlobalPropertyLink global_name="EdgeColor" proxy="4979" property="EdgeColor"/>
      <GlobalPropertyLink global_name="EdgeColor" proxy="5282" property="EdgeColor"/>
      <GlobalPropertyLink global_name="EdgeColor" proxy="5379" property="EdgeColor"/>
      <GlobalPropertyLink global_name="ForegroundColor" proxy="2737" property="OrientationAxesOutlineColor"/>
      <GlobalPropertyLink global_name="ForegroundColor" proxy="4979" property="AmbientColor"/>
      <GlobalPropertyLink global_name="ForegroundColor" proxy="4979" property="CubeAxesColor"/>
      <GlobalPropertyLink global_name="ForegroundColor" proxy="5282" property="AmbientColor"/>
      <GlobalPropertyLink global_name="ForegroundColor" proxy="5282" property="CubeAxesColor"/>
      <GlobalPropertyLink global_name="ForegroundColor" proxy="5379" property="AmbientColor"/>
      <GlobalPropertyLink global_name="ForegroundColor" proxy="5379" property="CubeAxesColor"/>
      <GlobalPropertyLink global_name="SelectionColor" proxy="4979" property="SelectionColor"/>
      <GlobalPropertyLink global_name="SelectionColor" proxy="5282" property="SelectionColor"/>
      <GlobalPropertyLink global_name="SelectionColor" proxy="5379" property="SelectionColor"/>
      <GlobalPropertyLink global_name="SurfaceColor" proxy="4979" property="BackfaceDiffuseColor"/>
      <GlobalPropertyLink global_name="SurfaceColor" proxy="4979" property="DiffuseColor"/>
      <GlobalPropertyLink global_name="SurfaceColor" proxy="5282" property="BackfaceDiffuseColor"/>
      <GlobalPropertyLink global_name="SurfaceColor" proxy="5282" property="DiffuseColor"/>
      <GlobalPropertyLink global_name="SurfaceColor" proxy="5379" property="BackfaceDiffuseColor"/>
      <GlobalPropertyLink global_name="SurfaceColor" proxy="5379" property="DiffuseColor"/>
      <GlobalPropertyLink global_name="TextAnnotationColor" proxy="2737" property="OrientationAxesLabelColor"/>
      <GlobalPropertyLink global_name="TextAnnotationColor" proxy="4835" property="LabelColor"/>
      <GlobalPropertyLink global_name="TextAnnotationColor" proxy="4835" property="TitleColor"/>
      <GlobalPropertyLink global_name="TextAnnotationColor" proxy="4997" property="LabelColor"/>
      <GlobalPropertyLink global_name="TextAnnotationColor" proxy="4997" property="TitleColor"/>
      <GlobalPropertyLink global_name="TextAnnotationColor" proxy="5005" property="LabelColor"/>
      <GlobalPropertyLink global_name="TextAnnotationColor" proxy="5005" property="TitleColor"/>
      <GlobalPropertyLink global_name="TextAnnotationColor" proxy="5191" property="LabelColor"/>
      <GlobalPropertyLink global_name="TextAnnotationColor" proxy="5191" property="TitleColor"/>
      <GlobalPropertyLink global_name="TextAnnotationColor" proxy="5300" property="LabelColor"/>
      <GlobalPropertyLink global_name="TextAnnotationColor" proxy="5300" property="TitleColor"/>
      <GlobalPropertyLink global_name="TextAnnotationColor" proxy="5454" property="LabelColor"/>
      <GlobalPropertyLink global_name="TextAnnotationColor" proxy="5454" property="TitleColor"/>
    </Links>
  </ServerManagerState>
</ParaView>
