# Supplementary material for: Immersed Boundary Models for Quantifying Flow-Induced Mechanical Stimuli on Stem Cells Seeded on 3D Scaffolds in Perfusion Bioreactors
Source: PLoS Comput Biol. 2016 Sep 22;12(9):e1005108. doi: 10.1371/journal.pcbi.1005108 (PMC5033382; doi:10.1371/journal.pcbi.1005108)
Supplement: S2 Data — Python scripts used for simulating the Immersed Boundary interactions using Mpacts, and FreeFEM++ scripts for computing the solution for Stokes’ flow. The geometries of the cells in the various configurations (A, F, T, B) are provided as.obj files. (ZIP) [file pcbi.1005108.s011.zip › TwoCells_OneStrut/case1/nucleus_x.txt]

1.071972188066676295e-06 1.026300978727090132e-04 -7.500941992807395946e-07
2.267237829555648340e-05 1.027425263680107421e-04 -2.943441458874382258e-06
