# Supplementary material for: Immersed Boundary Models for Quantifying Flow-Induced Mechanical Stimuli on Stem Cells Seeded on 3D Scaffolds in Perfusion Bioreactors
Source: PLoS Comput Biol. 2016 Sep 22;12(9):e1005108. doi: 10.1371/journal.pcbi.1005108 (PMC5033382; doi:10.1371/journal.pcbi.1005108)
Supplement: S2 Data — Python scripts used for simulating the Immersed Boundary interactions using Mpacts, and FreeFEM++ scripts for computing the solution for Stokes’ flow. The geometries of the cells in the various configurations (A, F, T, B) are provided as.obj files. (ZIP) [file pcbi.1005108.s011.zip › TwoCells_OneStrut/case1/spread_cell_mesh.obj]

# Wavefront OBJ file created with PYDEM
v 1.38391985515651e-05 0.000101700832630418 -2.50680466357733e-06
v 1.35872019555684e-05 0.000101712912561835 -1.51664427430378e-06
v 1.37170014845321e-05 0.000101382337492046 -2.15265935636547e-06
v 1.39881067009859e-05 0.000101396643202607 -3.21836068294556e-06
v 1.35459061822605e-05 0.00010196840617616 -2.12737929457643e-06
v 1.38774225015639e-05 0.000101878088834532 -3.20476420709424e-06
v 1.34571343225061e-05 0.000101393112498677 -1.12892432424745e-06
v 1.33128077743146e-05 0.000101690466309189 -4.8797918132201e-07
v 1.32689793170086e-05 0.000101951928926215 -1.07272737426134e-06
v 1.33630519478656e-05 0.00010117082528783 -1.8168849016631e-06
v 1.36784312815216e-05 0.000101183332037062 -2.84964881343762e-06
v 1.39630030141079e-05 0.000101168933536977 -3.91638147867722e-06
v 1.42195637012935e-05 0.00010156816870224 -4.10096612435941e-06
v 1.31314322047445e-05 0.000102064973621479 -1.70987192893761e-06
v 1.35155250810351e-05 0.000102032089439148 -2.80449551503707e-06
v 1.39080982603276e-05 0.000101924850877474 -3.92131291363272e-06
v 1.31206362882888e-05 0.000101155775884705 -7.9822918654469e-07
v 1.31914364369997e-05 0.000101367597615874 -9.74791273706975e-08
v 1.30274437290138e-05 0.000101620821529389 5.54202278705052e-07
v 1.29885447342005e-05 0.000101901477158038 -1.15149426023974e-08
v 1.28436148348945e-05 0.000102041080878714 -6.30503523426292e-07
v 1.29245425775803e-05 0.00010109397651165 -1.50816620359477e-06
v 1.32411366341277e-05 0.000101115051697506 -2.52496751652021e-06
v 1.35518330779911e-05 0.000101087253342227 -3.56012513155145e-06
v 1.38599190576074e-05 0.000101048063592587 -4.61837318571117e-06
v 1.43225491743261e-05 0.000101229403099231 -4.89012987217925e-06
v 1.4360647697812e-05 0.000101682127222526 -4.96109959106865e-06
v 1.26907588222635e-05 0.000102060157069168 -1.26577204714761e-06
v 1.30814229864293e-05 0.000102058795937659 -2.37245517072235e-06
v 1.35005838092568e-05 0.000102013650100094 -3.5036111418764e-06
v 1.3958039474493e-05 0.000101905545215811 -4.6551898357987e-06
v 1.27094923726869e-05 0.000100998771406441 -5.01903288982897e-07
v 1.28893545881665e-05 0.000101076456165437 2.1394674201232e-07
v 1.29227714043526e-05 0.000101268698933156 9.26874243364903e-07
v 1.27358682992167e-05 0.000101510683030638 1.59497983098211e-06
v 1.27016511728907e-05 0.000101815601295131 1.04343570614171e-06
v 1.25648369874816e-05 0.000101984834571563 4.40128836080343e-07
v 1.23995895559811e-05 0.000102032834857678 -1.81495144275087e-07
v 1.25093085898505e-05 0.000100941642566 -1.19460237341823e-06
v 1.27956847580717e-05 0.000101084229390657 -2.20102869401588e-06
v 1.30984299400094e-05 0.000101102670737691 -3.22048422579174e-06
v 1.34057021636117e-05 0.000101058752287314 -4.25306613557104e-06
v 1.37185317381809e-05 0.00010099522627361 -5.3097815677869e-06
v 1.42639874931999e-05 0.00010102758844939 -5.60986933538684e-06
v 1.46620833469767e-05 0.000101295259920882 -5.8957445384652e-06
v 1.44869264570412e-05 0.000101694867651699 -5.78829238135796e-06
v 1.22415124772641e-05 0.000102015482877913 -7.99914385773141e-07
v 1.26399917105284e-05 0.000102031805713493 -1.90666515114358e-06
v 1.30590135479657e-05 0.000102016029190642 -3.03798922626167e-06
v 1.35166149528094e-05 0.000101961009866759 -4.19993687592367e-06
v 1.40328459640944e-05 0.000101848858484027 -5.40267652576589e-06
v 1.23192369807034e-05 0.000100772125186667 -1.99849293982814e-07
v 1.25216748778036e-05 0.00010082172013878 5.17803842276895e-07
v 1.26589760849453e-05 0.000100932598773361 1.25408115443374e-06
v 1.26437108786366e-05 0.000101137972733856 1.97649300349709e-06
v 1.24397729737617e-05 0.000101373455113916 2.63559943579475e-06
v 1.24003989489425e-05 0.000101695557345705 2.11863174322458e-06
v 1.22727355571851e-05 0.000101895193960913 1.52465204658696e-06
v 1.21024070632848e-05 0.000101974426241374 9.04826685763863e-07
v 1.19299564383726e-05 0.000101979823719298 2.87486013033853e-07
v 1.21174696635179e-05 0.000100728387439973 -8.98558025245469e-07
v 1.23615517213413e-05 0.00010089392032956 -1.87962039523284e-06
v 1.26285718112145e-05 0.00010102346341906 -2.87856064769304e-06
v 1.29170691710172e-05 0.000101065288987521 -3.89860822618954e-06
v 1.32116354678214e-05 0.000101030230474173 -4.92906485683901e-06
v 1.35392657602902e-05 0.000100975128777828 -5.95679922201415e-06
v 1.4142142445144e-05 0.000100942020841487 -6.33026466106299e-06
v 1.4699441654576e-05 0.000101020798241226 -6.6814541736623e-06
v 1.50056551445941e-05 0.000101354434987303 -6.94509689041264e-06
v 1.46699495224433e-05 0.000101651069106048 -6.64030597114531e-06
v 1.17842386475164e-05 0.0001019656011041 -3.24320208765951e-07
v 1.21647830806312e-05 0.000101991369276225 -1.41816630794452e-06
v 1.25825859677147e-05 0.000101994213786454 -2.54312622781151e-06
v 1.30329014941848e-05 0.000101967585571825 -3.70117165680609e-06
v 1.35334565558542e-05 0.000101903104730172 -4.89534914749585e-06
v 1.41252149821153e-05 0.000101786877204971 -6.12949093144609e-06
v 1.19206030722866e-05 0.000100580822947161 6.55338938398588e-08
v 1.21164289696169e-05 0.000100601440858075 7.8351032331317e-07
v 1.22963588417556e-05 0.000100654152502147 1.52981183005786e-06
v 1.23949245961468e-05 0.000100782166862513 2.28252466034776e-06
v 1.23519774473201e-05 0.000100990959300655 2.99852532830838e-06
v 1.21325837509057e-05 0.000101214662201934 3.67450019095622e-06
v 1.21015011650767e-05 0.000101551450393188 3.16952020655633e-06
v 1.19744061306972e-05 0.000101774707711079 2.60596192898076e-06
v 1.18091564904356e-05 0.000101885925405071 1.9902877767189e-06
v 1.16331400786442e-05 0.000101918473875297 1.36644062720697e-06
v 1.14784229308666e-05 0.000101922570418577 7.52333821948773e-07
v 1.16971965319319e-05 0.000100549747254406 -6.32763264924312e-07
v 1.19534755889517e-05 0.000100687896269339 -1.58429763354463e-06
v 1.21886541702925e-05 0.000100821791925974 -2.55090463549735e-06
v 1.24363469960567e-05 0.00010092441803555 -3.5454171816878e-06
v 1.26963316294944e-05 0.000100966837000704 -4.54680419995924e-06
v 1.29693829493257e-05 0.000100970034918446 -5.53523682096096e-06
v 1.32391871044108e-05 0.000100930580325232 -6.51540575607234e-06
v 1.39569397412674e-05 0.000100903132148184 -6.94985217286679e-06
v 1.46585551154571e-05 0.000100895576419195 -7.41009240381971e-06
v 1.52713960067359e-05 0.000100998332308856 -7.86232891972605e-06
v 1.54217733363201e-05 0.000101340612717323 -8.01082067438032e-06
v 1.48770195286828e-05 0.000101595566478268 -7.45684415155575e-06
v 1.13154100152016e-05 0.000101929470660533 1.52033033435254e-07
v 1.16967910574996e-05 0.000101964038288737 -9.29918402121634e-07
v 1.2091404510169e-05 0.000101979600094458 -2.02937901634749e-06
v 1.25239501915793e-05 0.000101973240250071 -3.16799853574867e-06
v 1.2998590618769e-05 0.000101938721983626 -4.33603152692812e-06
v 1.35315313298118e-05 0.000101868999256515 -5.52419228379035e-06
v 1.41568123732322e-05 0.000101753242241966 -6.7694548646866e-06
v 1.14762875147758e-05 0.000100450636867163 2.9285389266782e-07
v 1.16886691515173e-05 0.000100455302674197 1.01591310329e-06
v 1.18693263442459e-05 0.000100462459787622 1.75109352801716e-06
v 1.2023793036365e-05 0.000100510735150604 2.52203290636783e-06
v 1.20914985236711e-05 0.000100629686486952 3.2774014002937e-06
v 1.20302784837525e-05 0.000100824631676375 4.01994363712205e-06
v 1.18075464602879e-05 0.000101034524548471 4.71747131433432e-06
v 1.17918571268085e-05 0.000101385829862546 4.22956372083868e-06
v 1.16740014427463e-05 0.00010163214278071 3.66823572663536e-06
v 1.15192916475275e-05 0.000101769358805562 3.07037933292066e-06
v 1.13426869274035e-05 0.000101831513911263 2.43992342567074e-06
v 1.11803400048915e-05 0.000101856601602079 1.82334199116417e-06
v 1.10089093194988e-05 0.000101878005714972 1.21333265814652e-06
v 1.12372531079711e-05 0.000100437340767976 -4.045168019567e-07
v 1.15118998108532e-05 0.000100523297493286 -1.31526945729329e-06
v 1.17549182186106e-05 0.000100631677558892 -2.25244399591702e-06
v 1.19773114348153e-05 0.000100737310873815 -3.19794175740318e-06
v 1.21917178943348e-05 0.000100822424140836 -4.17434797840899e-06
v 1.24123411889683e-05 0.000100860291777934 -5.12470422307427e-06
v 1.2605808079211e-05 0.000100874928890886 -6.06441496290693e-06
v 1.27597501193813e-05 0.000100852349863481 -6.9451699283143e-06
v 1.35407548050161e-05 0.000100870726393839 -7.40203076961312e-06
v 1.08307178400533e-05 0.000101916312656663 6.23795988269351e-07
v 1.440320944019e-05 0.000100843211621769 -7.93844355125074e-06
v 1.53375400160954e-05 0.000100855475582755 -8.57223418635286e-06
v 1.62245083217838e-05 0.000100962485292229 -9.29290273003758e-06
v 1.59478099765791e-05 0.000101240350138128 -9.02702833217964e-06
v 1.48954351348006e-05 0.000101589406576519 -8.04541928343219e-06
v 1.12110614056967e-05 0.000101957728399587 -4.3960522141118e-07
v 1.16003645221912e-05 0.00010198446129944 -1.52309002279373e-06
v 1.20039139666124e-05 0.000101994180474292 -2.61974089928328e-06
v 1.24406457914965e-05 0.00010198330190563 -3.75716725080844e-06
v 1.2901773147528e-05 0.000101947612785652 -4.89308943027748e-06
v 1.3382938447364e-05 0.000101885499741377 -6.04063630713176e-06
v 1.38295292619665e-05 0.000101803869829822 -7.10373937723293e-06
v 1.10010286089307e-05 0.00010039396774706 4.69100384380679e-07
v 1.12226642712151e-05 0.000100388095459256 1.19166926381698e-06
v 1.14137314852868e-05 0.000100375802978117 1.93528906484391e-06
v 1.15724057542262e-05 0.000100367759835992 2.69646537633144e-06
v 1.16890327795062e-05 0.000100390254316424 3.47117123266308e-06
v 1.17377833823367e-05 0.000100477508489118 4.25420470992307e-06
v 1.16735098007616e-05 0.000100640522375951 5.02724853963247e-06
v 1.1459412231325e-05 0.000100828406167491 5.77266440875346e-06
v 1.14738008702054e-05 0.000101200177705158 5.29693887683853e-06
v 1.13695571034361e-05 0.000101468002319822 4.74015619096796e-06
v 1.1220301584915e-05 0.000101631400227295 4.13730419829093e-06
v 1.10575907920879e-05 0.000101720495831539 3.51169986155101e-06
v 1.08877397537337e-05 0.000101769317898391 2.8826389339165e-06
v 1.07123522428272e-05 0.000101808398827306 2.26259776707982e-06
v 1.05259831885962e-05 0.000101858211108309 1.65988433295627e-06
v 1.07417681134319e-05 0.000100393976855842 -2.23374898227039e-07
v 1.10409980932953e-05 0.000100425287604983 -1.08170810821244e-06
v 1.12952871362452e-05 0.00010048878497942 -1.97504230611027e-06
v 1.15159693194319e-05 0.000100570807262735 -2.88819964628185e-06
v 1.17092203883525e-05 0.000100651348858413 -3.81155257939702e-06
v 1.18834899612609e-05 0.000100710835434966 -4.73349220095031e-06
v 1.20275527082282e-05 0.00010073911664142 -5.63483820630043e-06
v 1.21236057929686e-05 0.000100736121378622 -6.49618777398165e-06
v 1.21586142689429e-05 0.000100699410826393 -7.29640361252274e-06
v 1.29283896084024e-05 0.000100811220899873 -7.70436046263385e-06
v 1.37900136270861e-05 0.00010081015600997 -8.18776386343248e-06
v 1.03255830290921e-05 0.000101929913190972 1.08786924414979e-06
v 1.07187673872184e-05 0.000101975824239793 4.4803142806533e-08
v 1.4797859365596e-05 0.000100803274008216 -8.79173816144372e-06
v 1.61483368981699e-05 0.000100813634417464 -9.68148677666235e-06
v 1.82431949302427e-05 0.000100610523036159 -1.12678451370989e-05
v 1.56918276520854e-05 0.000101370930238644 -9.18286243961664e-06
v 1.42845389302898e-05 0.000101697191719414 -7.97276698539432e-06
v 1.10987919089909e-05 0.000102012041129745 -1.01385561626218e-06
v 1.14821540715672e-05 0.000102035438090981 -2.08536597201073e-06
v 1.18698863102232e-05 0.000102045169023752 -3.1688326219699e-06
v 1.2257020687661e-05 0.000102039138520722 -4.2544834497496e-06
v 1.26127553587787e-05 0.00010201911017523 -5.29880974213616e-06
v 1.29193831222252e-05 0.000101983082195205 -6.2349168693373e-06
v 1.3190677667052e-05 0.000101926381068159 -7.04604102654875e-06
v 1.0400120218554e-05 0.000100389033587314 6.03322072215381e-07
v 1.06443102074309e-05 0.000100380322457355 1.34241335948326e-06
v 1.08537813882666e-05 0.00010036565048099 2.10828566043217e-06
v 1.10262444042542e-05 0.000100343301646873 2.88646346750712e-06
v 1.11754634001455e-05 0.000100313814986132 3.71025499005895e-06
v 1.12610379992078e-05 0.000100292281390732 4.51171956259662e-06
v 1.1296442179564e-05 0.000100332542198505 5.33044444617707e-06
v 1.12354301581738e-05 0.000100443473052718 6.13887498502043e-06
v 1.10828566477621e-05 0.000100608725151285 6.83885228496853e-06
v 1.11126811850862e-05 0.000100978079871294 6.47282093244092e-06
v 1.10287317262382e-05 0.000101268735919885 5.91880369584951e-06
v 1.08841457366727e-05 0.000101457973786799 5.30754778494784e-06
v 1.07278580046231e-05 0.000101573554321542 4.67315315862598e-06
v 1.05388018391201e-05 0.000101650750764828 4.00867154106327e-06
v 1.03556758418406e-05 0.000101712959512132 3.37041562096079e-06
v 1.01543214118529e-05 0.000101783096685416 2.73771453230393e-06
v 9.93518133220875e-06 0.000101870672080418 2.12838327506022e-06
v 1.02227764993996e-05 0.000100392031427265 -8.87451163662664e-08
v 1.04328805112692e-05 0.000100388289173781 -8.85670072393089e-07
v 1.06966643640109e-05 0.000100395245964323 -1.73899375608343e-06
v 1.09237017410527e-05 0.000100430746128942 -2.61707952035744e-06
v 1.11108678400894e-05 0.000100483977009924 -3.49896326963155e-06
v 1.12680816062317e-05 0.000100538948997132 -4.41450651412246e-06
v 1.13788427715457e-05 0.00010057575831157 -5.2814767533223e-06
v 1.14413157517703e-05 0.000100586588773415 -6.1274492933673e-06
v 1.14434531848598e-05 0.000100569751477658 -6.92782307525371e-06
v 1.14718333549326e-05 0.000100547082359119 -7.62500705884741e-06
v 1.21169964946294e-05 0.000100637913737587 -8.03849164691851e-06
v 9.80581880633991e-06 0.000101964831811479 1.53404428616629e-06
v 1.29202336646203e-05 0.000100734596760031 -8.45089883075371e-06
v 1.38219573719883e-05 0.000100770287013671 -8.92177559012557e-06
v 1.00978582214869e-05 0.000102034367934688 5.43767541894708e-07
v 1.04662525194605e-05 0.000102082354162121 -4.91813036042521e-07
v 1.48136779255453e-05 0.000100845000625008 -9.45404418239241e-06
v 1.58622587547838e-05 0.000101007586223295 -9.94574910353057e-06
v 1.56353491720949e-05 0.00010130129204664 -9.62163598414855e-06
v 1.44854526544243e-05 0.000101601236985775 -8.68956858970289e-06
v 1.33710914946414e-05 0.000101860473472153 -7.7578553314545e-06
v 1.08275129578223e-05 0.000102120489325261 -1.5354854425422e-06
v 1.11729015613975e-05 0.000102149444935373 -2.56789386731695e-06
v 1.15035479139398e-05 0.000102169642976113 -3.61434698361835e-06
v 1.17812478526869e-05 0.000102177714597201 -4.57153616825441e-06
v 1.20199580774826e-05 0.000102168795388294 -5.45389975998853e-06
v 1.2223236711043e-05 0.000102137820627899 -6.25637290493668e-06
v 1.24520511244971e-05 0.000102073900223084 -6.93838003646652e-06
v 9.88174162369185e-06 0.000100391303124609 6.90230873637652e-07
v 1.00346893527538e-05 0.000100383168695928 1.39758138717144e-06
v 1.02523510204534e-05 0.000100368425874499 2.17067728851138e-06
v 1.04392518605755e-05 0.000100347432002889 2.96022449480678e-06
v 1.05919771361925e-05 0.000100316520840203 3.79801972625543e-06
v 1.07103168775709e-05 0.00010027490723493 4.65596332609471e-06
v 1.0770313830746e-05 0.000100230160660113 5.50380698775168e-06
v 1.07891678215246e-05 0.000100204938973123 6.36442481569852e-06
v 1.07873324793678e-05 0.00010026290953323 7.14203707040654e-06
v 1.0674677039303e-05 0.000100381142387466 7.9013050840421e-06
v 1.07681780980285e-05 0.000100749624734533 7.56899106304251e-06
v 1.06749262350601e-05 0.000101045453560623 7.11870223380109e-06
v 1.05424403173396e-05 0.000101256640057896 6.50276516397563e-06
v 1.03915397729713e-05 0.000101398397794575 5.84838142589519e-06
v 1.02017486375223e-05 0.000101503549617808 5.16676692322859e-06
v 1.0004048538662e-05 0.000101594400533218 4.47878580334159e-06
v 9.79538035338615e-06 0.000101686202785922 3.82200789825962e-06
v 9.57098904345574e-06 0.000101791805230896 3.17371487067147e-06
v 9.43841068461287e-06 0.000101897381826851 2.54830062674193e-06
v 9.69270696735345e-06 0.000100393941573858 7.02233628447887e-10
v 9.90468412425231e-06 0.000100389774904909 -7.56668579812853e-07
v 1.00805516195844e-05 0.000100379504258072 -1.5289376393746e-06
v 1.03042104601427e-05 0.000100368881339467 -2.36852135710923e-06
v 1.04933247850066e-05 0.000100381533189621 -3.2156183818209e-06
v 1.0638671594925e-05 0.000100409104223024 -4.09282288781555e-06
v 1.07402250946851e-05 0.000100439086389409 -4.96057389667818e-06
v 1.0779895873137e-05 0.000100454269223364 -5.78066482051459e-06
v 1.07683906485325e-05 0.00010045071265847 -6.57222924445567e-06
v 1.07836036342773e-05 0.000100440226628804 -7.26531555606087e-06
v 1.07230653620871e-05 0.000100407662347024 -7.92824030857162e-06
v 1.13157941003019e-05 0.000100489832813656 -8.31630926151923e-06
v 1.19344716602429e-05 0.000100577884693471 -8.70814047388375e-06
v 9.28008013678937e-06 0.000102019743243315 1.9466430168658e-06
v 9.556637567577e-06 0.00010209899691633 9.81180147711095e-07
v 1.26820244473311e-05 0.000100686376751301 -9.08224550443462e-06
v 1.34324771497447e-05 0.000100834729970816 -9.43193873061049e-06
v 9.82406315192785e-06 0.000102170694495439 2.61618869279151e-08
v 1.01537873244742e-05 0.000102224403489043 -9.80320988152589e-07
v 1.41398102884143e-05 0.000101085068081389 -9.67221992777132e-06
v 1.44634058041543e-05 0.000101433309543824 -9.50263048944067e-06
v 1.39244780350592e-05 0.000101645747233966 -8.97278482157383e-06
v 1.31793798631446e-05 0.000101838033799635 -8.30425186352451e-06
v 1.24397035085681e-05 0.000102030454889753 -7.57298552345346e-06
v 1.04658803990618e-05 0.000102269051952849 -1.96779637521998e-06
v 1.07462083641598e-05 0.000102309623923354 -2.95377757244999e-06
v 1.09867868611131e-05 0.000102337523329539 -3.88329126382166e-06
v 1.11809995521934e-05 0.000102348974264451 -4.7283205072942e-06
v 1.13480808779213e-05 0.000102336995258333 -5.52149809317348e-06
v 1.15511442755234e-05 0.000102286485439024 -6.19957674144161e-06
v 1.16650696298359e-05 0.000102230346012238 -6.83393774523594e-06
v 9.34502592596777e-06 0.000100391698525219 7.3965308725108e-07
v 9.50815047734559e-06 0.000100384148984043 1.44190057219344e-06
v 9.64201152672222e-06 0.000100370717643836 2.15502416578336e-06
v 9.83477174050493e-06 0.000100349684012537 2.94704663270185e-06
v 9.9830255868446e-06 0.000100321289421021 3.78352092043454e-06
v 1.01079851598028e-05 0.000100283680933573 4.64542679850325e-06
v 1.02025139759211e-05 0.000100235542352633 5.52270044785532e-06
v 1.02378455226512e-05 0.000100177220914008 6.40862783188276e-06
v 1.02813861235897e-05 0.000100121064508541 7.23765482334569e-06
v 1.02880129243042e-05 0.000100094581031452 8.09782370221372e-06
v 1.02305630669068e-05 0.000100146995637174 8.95447859860272e-06
v 1.04043140068111e-05 0.00010049478123344 8.69520064163598e-06
v 1.03473245762991e-05 0.000100813471532195 8.25606795948368e-06
v 1.02026603656343e-05 0.000101027247016278 7.72313832640862e-06
v 1.0054786216367e-05 0.000101195052776157 7.04770967512473e-06
v 9.86315125415173e-06 0.000101327974800452 6.34673690411614e-06
v 9.6579750394432e-06 0.000101448306600493 5.62571338555575e-06
v 9.44884280467659e-06 0.000101568981196854 4.90467081811818e-06
v 9.21691072159913e-06 0.000101695086773237 4.21909909239966e-06
v 9.0767264624292e-06 0.000101815042548018 3.56529891437368e-06
v 8.91838194406338e-06 0.00010194749857252 2.92837240325791e-06
v 9.15330689345645e-06 0.000100394530999986 5.79469920867327e-08
v 9.35766618164751e-06 0.000100392028578454 -6.64024243996665e-07
v 9.53519415517261e-06 0.000100383670540655 -1.40255382504434e-06
v 9.67905259690545e-06 0.000100368738664857 -2.14537529810171e-06
v 9.86533495746466e-06 0.00010034946364255 -2.95905260165582e-06
v 9.9935187184724e-06 0.000100339638194217 -3.80029214353619e-06
v 1.00873613802074e-05 0.000100343773368276 -4.64062008906123e-06
v 1.01393407985043e-05 0.000100353092880869 -5.45877379911071e-06
v 1.01162020730226e-05 0.000100351961338129 -6.23497814090624e-06
v 1.01197883796363e-05 0.000100346510360004 -6.91639749639677e-06
v 1.00649539717592e-05 0.000100321775463979 -7.5799376867468e-06
v 9.93032867066174e-06 0.000100280133883225 -8.21054340256444e-06
v 1.04634463877949e-05 0.000100351065375726 -8.58243724734744e-06
v 1.10110360349478e-05 0.000100447730682088 -8.946077028302e-06
v 1.15544268739823e-05 0.000100577176434862 -9.28752106811556e-06
v 8.74011407752894e-06 0.000102090687102046 2.32076500049624e-06
v 8.99979384756616e-06 0.000102178599209514 1.39347102730094e-06
v 9.2479005836735e-06 0.000102260332435713 4.68748277991684e-07
v 1.21834958084835e-05 0.000100780547032925 -9.56429419358244e-06
v 1.27601471452657e-05 0.000101099875133225 -9.72988631986667e-06
v 9.47988472507443e-06 0.000102335957505842 -4.34154100075052e-07
v 9.75795539746204e-06 0.000102396159082095 -1.37922362994318e-06
v 1.31973260887536e-05 0.000101472321543215 -9.57984314132032e-06
v 1.30507560347015e-05 0.00010173079085422 -9.10397521272591e-06
v 1.25441477204043e-05 0.00010188900662479 -8.58283555137522e-06
v 1.20340253767736e-05 0.000102036027671708 -8.02991567813234e-06
v 1.14593031896772e-05 0.000102204758980738 -7.40329213135027e-06
v 9.99468384611588e-06 0.000102454575271335 -2.31304552641049e-06
v 1.02049928381923e-05 0.000102499346347235 -3.20794508156227e-06
v 1.03924876572294e-05 0.000102523324382664 -4.05095469139621e-06
v 1.05312835875004e-05 0.000102528607615674 -4.83225527237988e-06
v 1.07109293709938e-05 0.000102491326594645 -5.50184710265989e-06
v 1.08320230288164e-05 0.000102441816518919 -6.14290910876834e-06
v 1.08313921490696e-05 0.000102388794116447 -6.73985026333433e-06
v 8.80329650769643e-06 0.000100391463264281 7.63843100599832e-07
v 8.97027794894246e-06 0.000100383884494664 1.45194224880773e-06
v 9.10972644931668e-06 0.000100371335401499 2.15563023749128e-06
v 9.22316806061872e-06 0.000100352531177505 2.87609298192333e-06
v 9.37239406944831e-06 0.00010032452698763 3.70877046560384e-06
v 9.49694184028677e-06 0.000100289674967712 4.55579981987533e-06
v 9.59532430249585e-06 0.000100246128608618 5.42092486308691e-06
v 9.66793207317441e-06 0.000100192778029594 6.3079777120367e-06
v 9.73070981405566e-06 0.000100133306078257 7.13161535513664e-06
v 9.76024974083426e-06 0.000100061790790026 7.99928147175512e-06
v 9.76140351900095e-06 9.99830530819875e-05 8.9215740126834e-06
v 9.73512161440859e-06 9.99210320461049e-05 9.9037888454717e-06
v 1.00156902715907e-05 0.000100217590427039 9.85542074716427e-06
v 1.00259846889673e-05 0.000100546011754131 9.44626835632472e-06
v 9.89217355081191e-06 0.000100786807645393 8.89737113810162e-06
v 9.72276103938522e-06 0.00010096117087153 8.28368278860943e-06
v 9.52970288115289e-06 0.000101125024813093 7.54658625061432e-06
v 9.32064410998671e-06 0.000101276361008766 6.78822316577408e-06
v 9.098423941869e-06 0.000101426978440425 6.02286749138218e-06
v 8.86587408183212e-06 0.000101581908595147 5.26057678836736e-06
v 8.7167873224093e-06 0.000101719923379833 4.56758046513816e-06
v 8.55665470986453e-06 0.000101864241511848 3.89927911433419e-06
v 8.38072274574345e-06 0.000102015520688652 3.25832007821428e-06
v 8.60548761042599e-06 0.000100394586554712 9.11042118058047e-08
v 8.80591669058088e-06 0.000100392648832132 -6.01234417643704e-07
v 8.97843433598488e-06 0.000100385929101079 -1.30408492582372e-06
v 9.12015353259076e-06 0.000100373825428115 -2.01518346224103e-06
v 9.22678878070842e-06 0.000100355472483977 -2.73170908939397e-06
v 9.35090102976005e-06 0.000100329578189431 -3.54100147245779e-06
v 9.43506912606592e-06 0.000100304239050997 -4.34591968093124e-06
v 9.47878214497795e-06 0.000100290703631143 -5.139753552803e-06
v 9.47758162282063e-06 0.000100282500953339 -5.91536792642663e-06
v 9.47777466351973e-06 0.000100274838731707 -6.58402414941807e-06
v 9.4266682742582e-06 0.0001002543580644 -7.23568915073689e-06
v 9.31048041017729e-06 0.000100217248131593 -7.86641354123756e-06
v 9.11478899897337e-06 0.00010016649545832 -8.47378373106847e-06
v 8.18007523015975e-06 0.000102174925073015 2.6494817479172e-06
v 9.60315541476893e-06 0.000100222844013301 -8.8394998537303e-06
v 1.00935547928765e-05 0.000100321449967095 -9.18817323782267e-06
v 1.05753389407389e-05 0.0001004748840363 -9.5106168979917e-06
v 1.10316072828132e-05 0.000100705320279934 -9.7811951586433e-06
v 8.43230163791972e-06 0.000102268096481909 1.76717639743774e-06
v 8.66163968317092e-06 0.000102357871271961 8.87367187963303e-07
v 8.86978750571624e-06 0.000102443314493135 2.24685783624335e-08
v 1.1539619050078e-05 0.000101064544526503 -9.91548581108522e-06
v 1.19610466553796e-05 0.000101465273234253 -9.77889747734682e-06
v 9.05205041094847e-06 0.000102525115371199 -8.15544577274236e-07
v 9.25953318852122e-06 0.000102598154330126 -1.70722780246169e-06
v 1.20712342196234e-05 0.000101772940627438 -9.34420909450365e-06
v 1.17734498775071e-05 0.000101942060869383 -8.83048894094408e-06
v 1.14076773521569e-05 0.000102066787324956 -8.34619964006255e-06
v 1.09747144983946e-05 0.000102207085127784 -7.82329034837744e-06
v 1.04972968734146e-05 0.000102365894547277 -7.25676810527086e-06
v 9.44605089808223e-06 0.000102657119792279 -2.56461624851114e-06
v 9.6112169646078e-06 0.000102697933641285 -3.38812140095152e-06
v 9.75415020163456e-06 0.000102714533974261 -4.17940916813835e-06
v 9.919446932935e-06 0.000102689250715174 -4.84418300923854e-06
v 1.00405856514404e-05 0.000102648234276194 -5.4816585212484e-06
v 1.00818118952164e-05 0.000102595550559117 -6.08981832824568e-06
v 9.97227421297265e-06 0.000102541100034358 -6.65394583497832e-06
v 8.22632994552673e-06 0.000100391554193968 7.65410398028606e-07
v 8.40207164360825e-06 0.000100383705629771 1.44723102851434e-06
v 8.5514161771855e-06 0.000100371181959987 2.14828607235155e-06
v 8.67150141475564e-06 0.000100353774633676 2.85778398223713e-06
v 8.78185598868076e-06 0.00010033068930261 3.56113480140949e-06
v 8.9105312037096e-06 0.000100296636001162 4.39950932249065e-06
v 9.01478826534259e-06 0.000100255096092138 5.26174651736806e-06
v 9.09239801774813e-06 0.000100205671215792 6.13711318830863e-06
v 9.15024202767101e-06 0.000100153077832638 6.93552788796685e-06
v 9.20173171533215e-06 0.000100088642890436 7.78156227965629e-06
v 9.23282618804026e-06 0.000100010540032125 8.67942853891044e-06
v 9.24848547638651e-06 9.99173333807937e-05 9.63683115256263e-06
v 9.28264090327667e-06 9.98122075126807e-05 1.06689268187374e-05
v 9.60894276410289e-06 9.98969780274916e-05 1.10349918866591e-05
v 9.70812467390313e-06 0.000100215770628652 1.07417504877573e-05
v 9.59239319757419e-06 0.000100502739512276 1.01690487595141e-05
v 9.41712480205189e-06 0.00010071352777166 9.48727430181266e-06
v 9.22890801983161e-06 0.000100894093984504 8.76621208623965e-06
v 9.00211058715446e-06 0.000101084550886184 7.93787073521346e-06
v 8.75846848471241e-06 0.000101271526595007 7.10172948894145e-06
v 8.51055482643298e-06 0.000101455662526757 6.28159069489314e-06
v 8.34095210192365e-06 0.000101612185535448 5.5673728631175e-06
v 8.17251389236721e-06 0.000101772523598552 4.86174465487147e-06
v 7.99037514701341e-06 0.000101936487584092 4.18250187372199e-06
v 7.79390415739002e-06 0.000102102849510148 3.53939913723286e-06
v 8.04854195417421e-06 0.000100394760877046 1.06714291700658e-07
v 8.21945352318173e-06 0.000100393025106739 -5.5603493452567e-07
v 8.39114784448134e-06 0.000100386729429401 -1.23597115225339e-06
v 8.53402991896588e-06 0.000100375918029931 -1.9274755359984e-06
v 8.64038089244928e-06 0.000100360478404933 -2.61740259752965e-06
v 8.72788699310124e-06 0.000100339711653542 -3.28937766642082e-06
v 8.81469688736664e-06 0.000100309653630139 -4.06975759200532e-06
v 8.85726064932862e-06 0.000100277084534443 -4.85100582189996e-06
v 8.84961600580849e-06 0.000100250189875963 -5.6122623585296e-06
v 8.82615712035582e-06 0.000100230944358848 -6.25630681976111e-06
v 8.77858778290647e-06 0.000100208070428944 -6.90029965668652e-06
v 8.67460676126605e-06 0.00010017468973894 -7.53206893255203e-06
v 8.50532872618545e-06 0.000100127802044412 -8.13801178149906e-06
v 8.29545334367481e-06 0.00010007345080049 -8.71673267849983e-06
v 8.71871936753263e-06 0.00010010522425947 -9.09296364143906e-06
v 7.59849840816858e-06 0.000102268497282994 2.93258948894942e-06
v 7.81889707360041e-06 0.000102371032913895 2.10899670992726e-06
v 9.17188551131601e-06 0.000100198984896105 -9.44180318899184e-06
v 9.61794578559587e-06 0.000100371325405797 -9.76409279523421e-06
v 1.00359570171922e-05 0.000100636260759931 -1.00227816691358e-05
v 1.04220994465554e-05 0.000100981828207902 -1.0142420931736e-05
v 8.03695187439549e-06 0.000102467395876567 1.27387395750088e-06
v 8.23201509600417e-06 0.00010256120199722 4.43148152537147e-07
v 8.40117856532166e-06 0.000102650720600953 -3.63764692709349e-07
v 1.08222395803443e-05 0.000101413669821499 -1.0030186236376e-05
v 1.10535932676501e-05 0.000101766246168661 -9.64153667166241e-06
v 8.56057392921039e-06 0.000102728800885691 -1.12953451038802e-06
v 8.73297025538723e-06 0.000102802195627157 -1.96435836475611e-06
v 1.09422231467696e-05 0.000101970884366177 -9.12284086732834e-06
v 1.06798806284566e-05 0.000102089982061122 -8.6660446344278e-06
v 1.03437823398038e-05 0.000102213663051677 -8.1799084479147e-06
v 9.95801313929877e-06 0.000102355252762425 -7.66657690338844e-06
v 9.53911807005983e-06 0.000102512575607709 -7.13209903245044e-06
v 8.88275509343638e-06 0.00010285976820909 -2.77954918584381e-06
v 9.0076645340442e-06 0.00010289357321664 -3.56075736436172e-06
v 9.14237970622774e-06 0.000102886042520634 -4.20511333697802e-06
v 9.113601938417e-06 0.000102680485730813 -6.57326577700353e-06
v 9.26099863119469e-06 0.000102854938730839 -4.84186119350307e-06
v 9.31976079213882e-06 0.000102806534181908 -5.46023007332177e-06
v 9.27849596508618e-06 0.000102746715833261 -6.04348260320126e-06
v 7.66562122838527e-06 0.000100391881617499 7.5821171529452e-07
v 7.82386381803129e-06 0.000100384435705562 1.41850260668292e-06
v 7.97766790358557e-06 0.000100371974390796 2.11033872113696e-06
v 8.10944642807775e-06 0.00010035494038818 2.81384256326272e-06
v 8.22286548719508e-06 0.000100333246851317 3.50731169500178e-06
v 8.31912534209816e-06 0.000100305272797707 4.21358824250649e-06
v 8.42490805592063e-06 0.000100265244168529 5.06094534085748e-06
v 8.51335287302959e-06 0.000100218374565359 5.92538019229755e-06
v 8.57856870166668e-06 0.000100169517150774 6.70551812404277e-06
v 8.6281666260388e-06 0.000100111846244408 7.51139111015814e-06
v 8.67665726020042e-06 0.000100042211771718 8.37607714652231e-06
v 8.72651974118575e-06 9.99596810981381e-05 9.2902195384897e-06
v 8.79626321473651e-06 9.98618672732441e-05 1.02557424235382e-05
v 8.88557360181458e-06 9.97374027033677e-05 1.13382277408189e-05
v 9.23457813095606e-06 9.9665337358068e-05 1.19323800416474e-05
v 9.41723501075082e-06 9.98294990283193e-05 1.22054672474589e-05
v 9.34927995360143e-06 0.000100154574116142 1.1599122776549e-05
v 9.15653186572372e-06 0.000100423383797498 1.07884469746424e-05
v 8.93032405176262e-06 0.000100656646485152 9.93502661110819e-06
v 8.68176372910984e-06 0.00010087567876101 9.08076641875244e-06
v 8.41063242903985e-06 0.00010110519887698 8.15458841878634e-06
v 8.14757673281473e-06 0.000101322703611979 7.2584651991152e-06
v 7.95888475491522e-06 0.000101501362897753 6.50075337565673e-06
v 7.77330307041379e-06 0.000101675156890133 5.78110951444213e-06
v 7.58558668311249e-06 0.000101850622220807 5.07468861940095e-06
v 7.39218029134988e-06 0.000102025061102326 4.39985395664219e-06
v 7.20853827546974e-06 0.000102193773915409 3.76946715366088e-06
v 7.48428046270955e-06 0.000100394721209479 1.08400772113693e-07
v 7.65139692541769e-06 0.000100393404530284 -5.34607592220558e-07
v 7.79705660970505e-06 0.000100387665210838 -1.18216372414129e-06
v 7.93653130120599e-06 0.000100377348427663 -1.85243563139785e-06
v 8.04748577340721e-06 0.0001003630630935 -2.52409964731138e-06
v 8.1319838729217e-06 0.000100344866818552 -3.17307483407936e-06
v 8.18579577857417e-06 0.000100321310065145 -3.82008609726391e-06
v 8.23038932169331e-06 0.000100288218986137 -4.57867737454638e-06
v 8.23120883222513e-06 0.000100252245505659 -5.32787706305384e-06
v 8.20365519442359e-06 0.000100220865047442 -5.9586958316795e-06
v 8.13964318045805e-06 0.000100190509597188 -6.57471918666778e-06
v 8.04278210759952e-06 0.000100156271680863 -7.19720102698226e-06
v 7.89524339046915e-06 0.000100114798546026 -7.80144749966866e-06
v 7.71369339005753e-06 0.000100065016755451 -8.37323944282386e-06
v 6.99987988964735e-06 0.000102367896332343 3.16996114849796e-06
v 7.48210421416357e-06 0.000100007992653201 -8.93760768644987e-06
v 7.87083302585351e-06 0.000100012777184254 -9.32544234677543e-06
v 8.26366728595611e-06 0.000100087765616598 -9.69002668061254e-06
v 7.20969815686211e-06 0.00010247481337623 2.39577912681903e-06
v 7.39705743514095e-06 0.000102579063377427 1.62182748682263e-06
v 8.67819860688158e-06 0.000100265367952784 -1.0016383623509e-05
v 9.07156551692059e-06 0.000100553756354551 -1.02701461351179e-05
v 9.4308510657045e-06 0.000100919471081718 -1.03785559227248e-05
v 9.73458328289768e-06 0.000101324896846364 -1.03026646663371e-05
v 7.57985005532073e-06 0.000102680171435227 8.33703260495374e-07
v 7.74462515784753e-06 0.000102776604974115 5.75205807680549e-08
v 7.89489426362532e-06 0.000102862371175043 -6.77753410846665e-07
v 1.00076513785965e-05 0.000101717937678178 -9.96372461169244e-06
v 1.00558135917513e-05 0.00010196880370087 -9.45617124523387e-06
v 8.02796432721521e-06 0.000102941666566 -1.39497992641892e-06
v 8.16717845750796e-06 0.000103015527753535 -2.19240107202388e-06
v 9.91731593688504e-06 0.000102098403685694 -8.99081204559491e-06
v 9.65113654350828e-06 0.000102210104148243 -8.53299752919904e-06
v 9.33692121276397e-06 0.000102336218149728 -8.04561280077457e-06
v 8.99038579354616e-06 0.000102479568837984 -7.54443359899048e-06
v 8.64263659973921e-06 0.000102634654619276 -7.03580242741755e-06
v 8.28557230754329e-06 0.000103065564554439 -2.96978539835337e-06
v 8.40794663357426e-06 0.000103072170923765 -3.60984926915181e-06
v 8.27170130424392e-06 0.000102803028221803 -6.50333219409447e-06
v 8.50528524018387e-06 0.000103056449015116 -4.22966058906142e-06
v 8.48765810757778e-06 0.0001028815382989 -5.99368139896866e-06
v 8.57143960803527e-06 0.000103015496665513 -4.84869139860153e-06
v 8.57068546016391e-06 0.000102955044156117 -5.44434669379311e-06
v 7.09080382924499e-06 0.000100392002738119 7.39168751940584e-07
v 7.25561706209388e-06 0.000100385124088033 1.39203787170946e-06
v 7.40027633087466e-06 0.000100373607270972 2.04929157414229e-06
v 7.53798337241782e-06 0.00010035686164515 2.74504080331936e-06
v 7.64979746464701e-06 0.000100335974398256 3.42709457997668e-06
v 7.74933329653622e-06 0.000100309651225528 4.12672553615625e-06
v 7.83607798645572e-06 0.000100277244519284 4.83303222859193e-06
v 7.92832567845755e-06 0.000100232356846122 5.68350121791296e-06
v 7.99288742212535e-06 0.000100186816808083 6.44267409610002e-06
v 8.04903216721042e-06 0.000100132946927225 7.22818313883845e-06
v 8.10226003762794e-06 0.000100071035669927 8.03523647448041e-06
v 8.1610723543412e-06 9.99966458777302e-05 8.90826357888332e-06
v 8.23799916462367e-06 9.99121627968238e-05 9.80201396941111e-06
v 8.34158882413616e-06 9.98109958398694e-05 1.0763062426451e-05
v 8.45645487479237e-06 9.96914000428272e-05 1.17837817565957e-05
v 8.92747016962161e-06 9.95675903165243e-05 1.26496157669827e-05
v 9.31168772586507e-06 9.94356571222908e-05 1.36089479127112e-05
v 9.28984202582655e-06 9.96598995230943e-05 1.33459466354778e-05
v 8.97761247263655e-06 0.000100074380762363 1.22149602152188e-05
v 8.64376461596164e-06 0.000100407643804267 1.10889488809286e-05
v 8.3385571030789e-06 0.000100692262008938 1.00568360893253e-05
v 8.06175668572708e-06 0.000100940811753498 9.12389886155761e-06
v 7.77615771251182e-06 0.000101190027705552 8.16379395442334e-06
v 7.56090766863906e-06 0.000101389773912268 7.37186818680232e-06
v 7.35924297007556e-06 0.00010157982711038 6.62043286813094e-06
v 7.16897569045162e-06 0.000101760768458673 5.91305606012259e-06
v 6.97162402723651e-06 0.000101943441620556 5.21717896698013e-06
v 6.78928643269135e-06 0.000102116103229246 4.57428991317752e-06
v 6.59650805637325e-06 0.000102291442732367 3.95520388327312e-06
v 6.91117778642021e-06 0.000100394208339259 1.00412569298028e-07
v 7.07176629958862e-06 0.000100393424505107 -5.25113507734606e-07
v 7.21715798395867e-06 0.000100388230739864 -1.15880393724908e-06
v 7.33998140344887e-06 0.000100378818248994 -1.78853382278452e-06
v 7.45057826529508e-06 0.000100364974184679 -2.44535547052988e-06
v 7.52713697960586e-06 0.000100347930120799 -3.07499079287653e-06
v 7.58021016394284e-06 0.000100326747902067 -3.70674331648569e-06
v 7.60562759200551e-06 0.000100300979736345 -4.32800905452392e-06
v 7.61337081891447e-06 0.000100266070850252 -5.06398806513887e-06
v 7.58177873476307e-06 0.000100233496386402 -5.67837833886821e-06
v 7.5186217254769e-06 0.000100197908226696 -6.28547874570775e-06
v 7.4229561771187e-06 0.000100161231511476 -6.87269523263716e-06
v 7.28607282371845e-06 0.000100120678310826 -7.47157949566807e-06
v 7.11786923707165e-06 0.000100077721708129 -8.03074196872205e-06
v 6.9137545673707e-06 0.000100028582964426 -8.58427323970331e-06
v 6.38703434659877e-06 0.000102469141650431 3.36719530303148e-06
v 6.68439546551299e-06 9.99751235521645e-05 -9.13325213151206e-06
v 6.57798828118862e-06 0.00010258120223001 2.64424925964653e-06
v 7.02833662290027e-06 9.99491626865255e-05 -9.53930236866994e-06
v 7.39040055221438e-06 9.99980091785132e-05 -9.92138468122232e-06
v 7.75671762462767e-06 0.000100161802103594 -1.02534080472916e-05
v 6.75687333950881e-06 0.000102690115305043 1.91366654942396e-06
v 6.92137558839894e-06 0.000102795626976089 1.18977288778e-06
v 8.12726701988911e-06 0.000100461318606943 -1.05123345333763e-05
v 8.45903091255028e-06 0.000100841000515542 -1.0619828998804e-05
v 8.75032102048406e-06 0.000101260972421046 -1.05474429913439e-05
v 8.98018727531032e-06 0.000101628964407569 -1.0287637520212e-05
v 7.07967206780657e-06 0.000102900723489161 4.46518231674107e-07
v 7.21960682994423e-06 0.000102996243073793 -2.56679467965556e-07
v 7.35025990127979e-06 0.000103084500343415 -9.52730386633701e-07
v 9.12297383236813e-06 0.000101932532540447 -9.80688676529018e-06
v 9.10132892781262e-06 0.000102086861796048 -9.34184128010676e-06
v 7.46921710641504e-06 0.000103160635526898 -1.6313012914236e-06
v 7.58145684076552e-06 0.000103229396937916 -2.40244588973468e-06
v 8.92263679531491e-06 0.000102199819363488 -8.87297249227092e-06
v 8.67066423686354e-06 0.00010230928314163 -8.41439027807596e-06
v 8.37938990314788e-06 0.000102438559705555 -7.92779842485274e-06
v 8.08142643549178e-06 0.000102580087339326 -7.45219799747067e-06
v 7.77097842320591e-06 0.000102738716606068 -6.95749885875546e-06
v 7.68963283731885e-06 0.000103252830450176 -3.03693030670284e-06
v 7.78054623579982e-06 0.000103249766499821 -3.66028110178576e-06
v 7.4548287951511e-06 0.000102907335297455 -6.44487930527871e-06
v 7.68740816990784e-06 0.000103001158595355 -5.94974633955888e-06
v 7.84524778795752e-06 0.000103218777659437 -4.26020613549462e-06
v 7.82328284858126e-06 0.000103086790316978 -5.4193483434078e-06
v 7.86236380745435e-06 0.000103161825289779 -4.86386510017859e-06
v 6.32677916503721e-06 0.000100392223308725 8.82597160014126e-08
v 6.51165412611892e-06 0.000100391864279432 7.14645588649837e-07
v 6.67803632832147e-06 0.000100385789176104 1.35209694317212e-06
v 6.82628582725709e-06 0.000100375037503377 1.99958485085858e-06
v 6.95681636562539e-06 0.000100359527168267 2.65714464224338e-06
v 7.07177151336897e-06 0.000100339555484669 3.32684925380768e-06
v 7.17140730645318e-06 0.000100314564952015 4.00915663756187e-06
v 7.25817152070368e-06 0.000100284324921319 4.7060406812643e-06
v 7.33460966837425e-06 0.000100247330015945 5.42025810732758e-06
v 7.40100340847024e-06 0.000100205109625728 6.15768017869598e-06
v 7.45746929527886e-06 0.000100155388863136 6.91357129784261e-06
v 7.5097132837837e-06 0.000100098327274476 7.69175128754636e-06
v 7.56523888372186e-06 0.000100032717184225 8.49759158527017e-06
v 7.63063597077083e-06 9.99579046088613e-05 9.33383090637566e-06
v 7.71327474950037e-06 9.98730587714632e-05 1.01958933815873e-05
v 7.80803187428833e-06 9.97796715036576e-05 1.10644794014067e-05
v 7.87837191605932e-06 9.96819400508049e-05 1.18846335444483e-05
v 8.37295902024418e-06 9.95617329571359e-05 1.27677459797951e-05
v 9.02479928931359e-06 9.93472700586298e-05 1.40067743855145e-05
v 9.94175827682099e-06 9.86860825270298e-05 1.61572621163748e-05
v 8.95436934755327e-06 9.9702702962371e-05 1.35844587904568e-05
v 8.39887150452863e-06 0.000100192947157605 1.2046378699159e-05
v 8.01184113679142e-06 0.000100532850324184 1.08856739315563e-05
v 7.69098660583641e-06 0.000100812679293939 9.89088072367599e-06
v 7.40696471668777e-06 0.000101060431600768 8.98786478994516e-06
v 7.15629683746619e-06 0.0001012812866965 8.16047902615404e-06
v 6.93410220468108e-06 0.000101484170430271 7.39308219749984e-06
v 6.72950831220541e-06 0.000101675012357931 6.67064304169279e-06
v 6.53504507618008e-06 0.000101858398774388 5.98380722738073e-06
v 6.34732202918405e-06 0.000102036612341023 5.32775652717127e-06
v 6.16108734598411e-06 0.000102212794971688 4.70104704069279e-06
v 5.97007176846104e-06 0.000102389624495891 4.10095887625303e-06
v 5.76411671953524e-06 0.00010256883834377 3.52614525666609e-06
v 6.49108592971625e-06 0.00010039307397973 -5.25096268238574e-07
v 6.63283229427299e-06 0.000100388502581534 -1.14234485078937e-06
v 6.75321143083623e-06 0.000100379698856671 -1.76050747956393e-06
v 6.85081610749948e-06 0.000100366839176169 -2.37800579881375e-06
v 6.92473004301e-06 0.000100350496323315 -2.99378174977704e-06
v 6.97354308117416e-06 0.000100330498719012 -3.60697655404723e-06
v 6.99715147271169e-06 0.000100306999823696 -4.21657574234549e-06
v 6.99498721037392e-06 0.000100279124121723 -4.82218114306966e-06
v 6.96318208456822e-06 0.000100248857235835 -5.42174191278358e-06
v 6.90052791890953e-06 0.000100214772823299 -6.01148985134987e-06
v 6.80657840962942e-06 0.000100178294548723 -6.58972516209108e-06
v 6.67962203498041e-06 0.000100139829625817 -7.15483844575809e-06
v 6.518578503472e-06 0.000100099532542282 -7.70593943030195e-06
v 6.32757855395105e-06 0.000100056660682065 -8.24179535395464e-06
v 6.11680942633303e-06 0.000100010468097925 -8.76769871908502e-06
v 5.91116871366051e-06 9.99585989700229e-05 -9.29703654130393e-06
v 5.9328802270699e-06 0.000102683629584263 2.85777526517811e-06
v 6.20629673905139e-06 9.99178353643086e-05 -9.72685385186726e-06
v 6.09968534595645e-06 0.000102796676088871 2.1771966604315e-06
v 6.52322645743882e-06 9.99303632002193e-05 -1.01249685147145e-05
v 6.86069516434071e-06 0.000100072621020049 -1.04762695066986e-05
v 7.19555341559608e-06 0.000100358010541773 -1.07376354398959e-05
v 6.25789367217261e-06 0.000102908868188374 1.49188559852341e-06
v 6.40560337971825e-06 0.000103019495045412 8.07642097131042e-07
v 7.50733959986744e-06 0.000100747542923943 -1.08559564443005e-05
v 7.7841063992107e-06 0.000101174506255291 -1.07944462708028e-05
v 8.01674104879533e-06 0.000101562394446468 -1.05522162840909e-05
v 8.18215450185771e-06 0.000101858389245534 -1.01635295804203e-05
v 6.54137159507069e-06 0.000103126083924025 1.30257451850313e-07
v 6.66825098508317e-06 0.000103225043268234 -5.37445166395588e-07
v 6.78627296709738e-06 0.000103311970635528 -1.19598009685893e-06
v 8.24160975625306e-06 0.000102052707581945 -9.69936858143025e-06
v 8.15438460231915e-06 0.000102178534730201 -9.22325117945543e-06
v 6.89429837593362e-06 0.000103381496683004 -1.84799643049716e-06
v 6.99145575761552e-06 0.00010342482769373 -2.48766081120682e-06
v 7.96478856243332e-06 0.000102282617282448 -8.75714715787046e-06
v 7.72708789384883e-06 0.000102393411464951 -8.29565539457012e-06
v 7.46755679121783e-06 0.00010252103806492 -7.83254382872787e-06
v 7.19858481297744e-06 0.000102666150590243 -7.3669085259742e-06
v 6.92886680714334e-06 0.000102825231602998 -6.89227263406782e-06
v 6.67308703244934e-06 0.000102992280400287 -6.3982079722495e-06
v 7.07479714919186e-06 0.000103436744067318 -3.10998650921325e-06
v 7.13596691649292e-06 0.000103415876105672 -3.7153107880155e-06
v 6.89621804223211e-06 0.000103100792543241 -5.91207986812555e-06
v 7.06020346995772e-06 0.000103198935607403 -5.4053232668469e-06
v 7.16403036478602e-06 0.000103364621931833 -4.30243428198218e-06
v 7.14553595147951e-06 0.000103289112358118 -4.86808598143013e-06
v 5.83416348309096e-06 0.000100394066650114 -2.9602384500451e-07
v 5.85240064525193e-06 0.000100393398872115 4.56334308632586e-07
v 6.03198352153088e-06 0.000100389078884338 1.0849744803554e-06
v 6.19137421484437e-06 0.00010038006557004 1.73007658980124e-06
v 6.3311013656162e-06 0.00010036652285653 2.37985323885939e-06
v 6.45529834686972e-06 0.000100347714137887 3.06840634442716e-06
v 6.56129370401522e-06 0.000100325032148155 3.73958566688287e-06
v 6.65275755804654e-06 0.000100296956306423 4.4289634119053e-06
v 6.73048141732486e-06 0.000100262897309857 5.1265757944607e-06
v 6.81017093550859e-06 0.000100216832788102 5.95548137648641e-06
v 6.86330107819827e-06 0.000100171379614348 6.68233751552381e-06
v 6.90994047694947e-06 0.000100118185423749 7.43211082418089e-06
v 6.95389533771842e-06 0.000100058231611833 8.19468643256814e-06
v 7.00420720551312e-06 9.99884761130859e-05 9.00256263746692e-06
v 7.05641036698423e-06 9.99134448112077e-05 9.79799890297249e-06
v 7.11697362075979e-06 9.98307253940382e-05 1.06038196650625e-05
v 7.18725435188253e-06 9.9740898056513e-05 1.14029951435904e-05
v 7.49581325612442e-06 9.96243817598533e-05 1.23165161159403e-05
v 8.0001408087626e-06 9.94988123295027e-05 1.31899076475988e-05
v 8.61844160909913e-06 9.93973493815443e-05 1.40719506207096e-05
v 8.6220563181605e-06 9.96376127411366e-05 1.39045104762109e-05
v 8.14146627527974e-06 0.000100038969472931 1.2747555189298e-05
v 7.69634785878625e-06 0.000100388899052931 1.16202371472076e-05
v 7.32687110023214e-06 0.000100685229482595 1.06163415219418e-05
v 7.01878227966673e-06 0.000100943323723148 9.71319678546615e-06
v 6.71042617928468e-06 0.00010120397442535 8.77855040266587e-06
v 6.46364943866174e-06 0.000101415836695378 8.00443388343146e-06
v 6.23900597103026e-06 0.000101616229500661 7.2694315808888e-06
v 6.03236201922306e-06 0.000101806164773621 6.57575027470045e-06
v 5.82993930075904e-06 0.000101997083611054 5.8858192813147e-06
v 5.63838117499214e-06 0.000102178121446648 5.24721246817993e-06
v 5.44747457683211e-06 0.000102360653450699 4.6244574474772e-06
v 5.25536354756179e-06 0.000102544016566046 4.0200234858809e-06
v 5.23630123110182e-06 0.000102730442507746 3.27090835502073e-06
v 5.98456787285232e-06 0.00010039095709116 -9.06593483256319e-07
v 6.11136382316684e-06 0.000100383574308432 -1.52393145590413e-06
v 6.21405590673729e-06 0.000100372255867274 -2.13547081011509e-06
v 6.29294231837345e-06 0.000100356669406342 -2.77257944776823e-06
v 6.34515859796225e-06 0.000100338349017358 -3.37861315312581e-06
v 6.37219224139199e-06 0.0001003161588527 -3.98731929964165e-06
v 6.37425470741123e-06 0.000100289768118545 -4.58732702787479e-06
v 6.35264323332871e-06 0.000100255069402873 -5.29264931543348e-06
v 6.28656624510672e-06 0.000100223673797335 -5.87010370043932e-06
v 6.19129111685167e-06 0.000100188224863521 -6.44307817481894e-06
v 6.06443984612225e-06 0.000100150638457183 -6.99905328934576e-06
v 5.90632201109477e-06 0.000100109430239217 -7.56738079836572e-06
v 5.71517084667849e-06 0.000100068627339486 -8.09398227461945e-06
v 5.33976586028915e-06 9.99136878200601e-05 -9.74841436786642e-06
v 5.50451193696969e-06 0.000100025074637282 -8.61461877182305e-06
v 5.2929779162195e-06 9.9978131949115e-05 -9.1263551269405e-06
v 5.3991742478188e-06 0.000102855672911843 2.60812670577671e-06
v 5.61176249248009e-06 9.98778193199452e-05 -1.01793329304296e-05
v 5.55891805896895e-06 0.000102979293583377 1.94239695184712e-06
v 5.91942806711014e-06 9.99514055708922e-05 -1.05757733393086e-05
v 6.24033749397888e-06 0.000100187877629944 -1.0883978925914e-05
v 6.54908815605513e-06 0.000100578904250595 -1.10626879830913e-05
v 5.70987441044331e-06 0.000103100493433356 1.28488612104166e-06
v 5.84894294121507e-06 0.000103225960031866 6.04951640109063e-07
v 6.81990577177224e-06 0.000101010366781858 -1.10488134766886e-05
v 7.05503460640685e-06 0.000101424480740027 -1.08532187616099e-05
v 7.24540148121134e-06 0.00010175205466256 -1.05136220563937e-05
v 7.35358789320951e-06 0.00010202111292806 -9.99141990527962e-06
v 5.97735193017534e-06 0.000103339384951659 -4.24377143253737e-08
v 6.09715929063318e-06 0.0001034429977505 -6.86851950665079e-07
v 6.20888067008506e-06 0.000103527454554989 -1.31761616677711e-06
v 7.33883192050331e-06 0.000102161711381968 -9.51626583326863e-06
v 7.2144769408674e-06 0.000102266242139016 -9.03624501593017e-06
v 6.30204719009079e-06 0.000103601979311802 -2.05723237502562e-06
v 6.37366216180406e-06 0.000103624954268014 -2.6783209115106e-06
v 7.02366882544893e-06 0.000102368088594848 -8.5681716819763e-06
v 6.79650796414757e-06 0.00010249088948242 -8.08001548087728e-06
v 6.5544864453391e-06 0.000102627944153024 -7.61564057155975e-06
v 6.30834446195069e-06 0.00010278434757134 -7.14111331938332e-06
v 6.07133317675046e-06 0.000102950479309335 -6.65828129238015e-06
v 6.0637692161903e-06 0.000103138084858075 -6.03432247342319e-06
v 6.42656238343418e-06 0.000103609255375301 -3.28864037733557e-06
v 6.45266348788653e-06 0.000103557262990043 -3.87549843622123e-06
v 6.24625785067352e-06 0.000103257720979399 -5.53557902118181e-06
v 6.3743952791845e-06 0.000103370330105034 -5.01181673513125e-06
v 6.43939567829711e-06 0.000103471860535151 -4.46782456797501e-06
v 5.33145134528288e-06 0.000100392860339421 -6.78236901656296e-07
v 5.36849358300132e-06 0.000100394914823869 6.64948146163903e-08
v 5.37485143319908e-06 0.00010039172780298 8.17173530343692e-07
v 5.54355614239899e-06 0.000100384583586035 1.45029050245948e-06
v 5.69630174197347e-06 0.000100372964814343 2.09223800581912e-06
v 5.82626425992599e-06 0.000100356312876289 2.76780320982753e-06
v 5.94167807625311e-06 0.00010033532637889 3.45244609315602e-06
v 6.03496349915225e-06 0.000100310105124062 4.12518029756378e-06
v 6.11812401248012e-06 0.000100279007021686 4.80762439467229e-06
v 6.19456062811888e-06 0.000100236245505362 5.61363571889049e-06
v 6.25570909716632e-06 0.000100187627676942 6.43069967266418e-06
v 6.29121402237641e-06 0.000100139315847843 7.1478736599857e-06
v 6.324751392893e-06 0.000100084254375657 7.87550686163559e-06
v 6.35140097981164e-06 0.000100021169224977 8.63423685662562e-06
v 6.38046616088206e-06 9.99522950696197e-05 9.39710639564355e-06
v 6.4044947250505e-06 9.98799325430748e-05 1.01359904428004e-05
v 6.44638796856111e-06 9.98020483840717e-05 1.08685335766905e-05
v 6.65160187020571e-06 9.97064273074217e-05 1.16753480446093e-05
v 6.91072501098211e-06 9.96106820684478e-05 1.24326951305843e-05
v 7.29107382523165e-06 9.95914730916183e-05 1.30571106620003e-05
v 7.61006566067235e-06 9.97750468127886e-05 1.33343908183164e-05
v 7.45833343612191e-06 0.000100093222095903 1.28014398026253e-05
v 7.1699607369887e-06 0.000100353287660916 1.20143198114204e-05
v 6.85570257649496e-06 0.000100609365832095 1.11593698649393e-05
v 6.56015850060436e-06 0.000100856044796053 1.03084920022871e-05
v 6.25022641674226e-06 0.000101114712482985 9.40153924371922e-06
v 5.9687343642541e-06 0.000101356557646488 8.53249169358006e-06
v 5.7297177876302e-06 0.000101558628507078 7.80506570707713e-06
v 5.51354247453097e-06 0.000101752689626527 7.10765589327559e-06
v 5.30180329446644e-06 0.000101946951619508 6.41783621185186e-06
v 5.10416008035394e-06 0.000102137248937818 5.74931073323415e-06
v 4.91108163723139e-06 0.000102321638244603 5.12133298489881e-06
v 4.69361020696667e-06 0.000102893359858384 3.02787756285837e-06
v 4.72817590527167e-06 0.000102507694652174 4.50212378466515e-06
v 4.701579910188e-06 0.00010270286512756 3.76291763482839e-06
v 5.46286344059501e-06 0.000100386957663295 -1.28811063841521e-06
v 5.57452712200046e-06 0.00010037707312182 -1.89654820543777e-06
v 5.65506668028673e-06 0.000100362971353676 -2.52605619825413e-06
v 5.71487425908359e-06 0.000100345614673912 -3.15217384999673e-06
v 5.74263020892483e-06 0.000100325300873841 -3.75312960268259e-06
v 5.75115278291535e-06 0.00010030054462791 -4.34983504079001e-06
v 5.72444687456423e-06 0.00010026712687312 -5.04507066155521e-06
v 5.67416509110939e-06 0.000100231064804172 -5.73226209110577e-06
v 5.5738959903534e-06 0.000100198048204233 -6.29567531176278e-06
v 5.44999330047969e-06 0.000100161468604322 -6.84813031080251e-06
v 5.28778674618038e-06 0.000100121299807559 -7.40693765903305e-06
v 5.10273278719962e-06 0.000100079622465184 -7.9541108550514e-06
v 4.88569474716026e-06 0.000100038155633351 -8.4649781134292e-06
v 4.72326226910123e-06 9.98681970174498e-05 -1.01860863392647e-05
v 4.67308302633411e-06 9.99335269768416e-05 -9.5839969486985e-06
v 4.66694411914778e-06 9.99937845249278e-05 -8.97079365201666e-06
v 4.8477784907519e-06 0.000103031284280806 2.37774793834783e-06
v 4.98124690530449e-06 9.98682354160651e-05 -1.06193980284071e-05
v 5.00346015285968e-06 0.000103166504322969 1.73462166674941e-06
v 5.28342181755754e-06 0.000100033975984656 -1.0983725296375e-05
v 5.58083989349397e-06 0.00010038493695612 -1.12300418259424e-05
v 5.86028450677327e-06 0.000100829391751591 -1.12777144019082e-05
v 5.14408419696799e-06 0.000103308178464984 1.07438908980403e-06
v 5.2792149829338e-06 0.000103443809157315 4.21226249896079e-07
v 6.09330975965652e-06 0.000101260764264964 -1.11354451288922e-05
v 6.29783572945813e-06 0.000101623076509071 -1.08383361681054e-05
v 6.42202991906755e-06 0.000101940340489475 -1.0352866471503e-05
v 6.49292371442277e-06 0.000102134191561558 -9.80146999563354e-06
v 5.39869269654483e-06 0.000103566639595547 -2.05304547608102e-07
v 5.51479107667889e-06 0.00010367035840132 -8.25808789595937e-07
v 5.60547371869517e-06 0.000103768203809231 -1.55181181886362e-06
v 6.42891674446357e-06 0.000102243056239591 -9.3186244308524e-06
v 6.29216011471863e-06 0.000102338835490878 -8.83892345448171e-06
v 5.68446281369886e-06 0.000103810312507559 -2.27037362300532e-06
v 5.72638411105152e-06 0.000103800484384397 -2.87822383650278e-06
v 6.09698706071577e-06 0.000102449935561037 -8.34898432551952e-06
v 5.88850866437093e-06 0.000102583178458916 -7.8573196148822e-06
v 5.66228921370105e-06 0.000102731850021782 -7.38572933556151e-06
v 5.44472944541149e-06 0.000102896627888328 -6.90327885601473e-06
v 5.42781488021766e-06 0.00010309440008096 -6.29506698133086e-06
v 5.42771531488055e-06 0.000103280078386255 -5.67822153091162e-06
v 5.75054398627103e-06 0.000103746644393584 -3.47036637776124e-06
v 5.73524328199222e-06 0.00010365573989361 -4.06396324456664e-06
v 5.57917598791239e-06 0.000103412390106909 -5.16595718687965e-06
v 5.68682152483182e-06 0.00010353763757597 -4.63622540422832e-06
v 4.81702823919053e-06 0.000100389776179123 -1.0561207376192e-06
v 4.86528197499199e-06 0.000100394598766262 -3.21475931039743e-07
v 4.88960427024585e-06 0.000100394188252901 4.22661071329598e-07
v 4.89093993282237e-06 0.000100388423519959 1.16722110121287e-06
v 5.05164748853113e-06 0.000100378769546221 1.7996973539329e-06
v 5.18112209312492e-06 0.000100364410154998 2.46017871370732e-06
v 5.30163899847419e-06 0.00010034570784779 3.13278981585195e-06
v 5.41382944896356e-06 0.000100322745120019 3.80654191905087e-06
v 5.4976600612789e-06 0.000100294755767354 4.47336409708822e-06
v 5.56282088240126e-06 0.000100255980293645 5.25636001409665e-06
v 5.61967431762337e-06 0.000100210981934987 6.05155879067653e-06
v 5.66861496623007e-06 0.000100160322853093 6.84551772732125e-06
v 5.68596645267325e-06 0.00010011048917648 7.54074217373994e-06
v 5.68383752426029e-06 0.000100053736635404 8.25346802179026e-06
v 5.68429536215998e-06 9.99919098835985e-05 8.96881107331943e-06
v 5.69165370137447e-06 9.99265553273709e-05 9.67021514880862e-06
v 5.69295308003543e-06 9.9859419101425e-05 1.0339356117712e-05
v 5.83095224662133e-06 9.9778920853458e-05 1.10690694507486e-05
v 5.98947577733822e-06 9.96935369495871e-05 1.17610490317599e-05
v 6.16445800987414e-06 9.96574646861242e-05 1.23848565899835e-05
v 6.46812092963447e-06 9.98149648380228e-05 1.2787940398868e-05
v 6.55078349840616e-06 0.000100191592548323 1.2642186599699e-05
v 6.39801825866528e-06 0.000100425461742349 1.20882531794196e-05
v 6.19900117075825e-06 0.000100622377306464 1.1425460977941e-05
v 5.97187426268953e-06 0.000100824028531862 1.0715383197111e-05
v 5.69672807196071e-06 0.000101056529161033 9.89514452910553e-06
v 5.4337682867073e-06 0.000101287821361234 9.06692178602537e-06
v 5.19276128147288e-06 0.000101510635598382 8.25776116115928e-06
v 4.97146474297545e-06 0.000101701846515257 7.57357538774349e-06
v 4.74932869650244e-06 0.000101894519222576 6.89712404591429e-06
v 4.54669938777926e-06 0.000102085955354074 6.23072462791963e-06
v 4.36503385096426e-06 0.000102274891395619 5.58149417066954e-06
v 4.18349182674386e-06 0.000102461604071623 4.9615467957914e-06
v 4.13802821907056e-06 0.000103060983679022 2.7924258274883e-06
v 4.13700474143901e-06 0.000102862479120529 3.50773786326494e-06
v 4.15139612701963e-06 0.000102662031609148 4.23552417870808e-06
v 4.93288694730682e-06 0.000100381342087176 -1.66198697049324e-06
v 5.00947199071372e-06 0.000100368821794186 -2.2841164672713e-06
v 5.0709995611657e-06 0.000100352839593977 -2.90673090254431e-06
v 5.11798117135267e-06 0.000100333730807919 -3.51866871182747e-06
v 5.12706547762589e-06 0.000100310826309652 -4.11180135495264e-06
v 5.08988225023383e-06 0.000100279637511139 -4.79676072271151e-06
v 5.03687753916866e-06 0.000100244506953116 -5.48087080511611e-06
v 4.96522664388262e-06 0.000100206561141475 -6.14909197160258e-06
v 4.83759690429339e-06 0.000100171943564302 -6.69801581954125e-06
v 4.66645976926936e-06 0.000100133302796137 -7.24694305376203e-06
v 4.47760773002481e-06 0.000100092334548855 -7.79025880708417e-06
v 4.2743562201963e-06 0.000100050279109293 -8.31763262055778e-06
v 4.04229025564287e-06 0.000100008025269186 -8.81483212701129e-06
v 4.06885685444267e-06 9.9831023072328e-05 -1.0609025182212e-05
v 4.02292695041428e-06 9.98868419746684e-05 -1.00227009359831e-05
v 4.01185804049355e-06 9.99515460239336e-05 -9.41915965729753e-06
v 4.29059987624009e-06 0.000103212032686448 2.16051641812078e-06
v 4.328519841867e-06 9.99107418996022e-05 -1.10263457963126e-05
v 4.42645759225477e-06 0.000103371901925119 1.51799883954854e-06
v 4.60535098884114e-06 0.000100196127435897 -1.13485816129953e-05
v 4.88190437615264e-06 0.000100623783383057 -1.14740910827961e-05
v 5.13905850110234e-06 0.000101074460633186 -1.13886924581169e-05
v 4.56318320976638e-06 0.000103529801776319 8.77328845178209e-07
v 4.70059382204382e-06 0.000103675520234066 2.4874600082813e-07
v 5.34743995597838e-06 0.000101468217756492 -1.11385191497279e-05
v 5.47866249530668e-06 0.000101831692233311 -1.06945180874851e-05
v 5.57520501783328e-06 0.000102068298227425 -1.01592802530506e-05
v 5.62006655087456e-06 0.000102211435969158 -9.59532964165209e-06
v 4.81684814207643e-06 0.000103803924152521 -3.605319697733e-07
v 4.90134929031396e-06 0.000103929949184843 -1.0706880117349e-06
v 4.9759944086395e-06 0.0001039955206151 -1.78627094924925e-06
v 5.5336766810019e-06 0.000102304884492877 -9.10863750621639e-06
v 5.37028349127266e-06 0.000102404851038456 -8.61733309438022e-06
v 5.04175518333024e-06 0.000103988156641566 -2.48751876212859e-06
v 5.05869354014913e-06 0.000103932870579251 -3.08196968197717e-06
v 5.18811502816337e-06 0.00010252679462339 -8.12094771890969e-06
v 5.003538049435e-06 0.00010267202084086 -7.62642298635557e-06
v 4.80044184509532e-06 0.000102831163823854 -7.14622479409008e-06
v 4.78239918900496e-06 0.000103031662912965 -6.55065831825978e-06
v 4.77974437902398e-06 0.000103230079448466 -5.93874497973122e-06
v 4.77925977838399e-06 0.000103417834299143 -5.32570708385387e-06
v 5.0347136690835e-06 0.000103836417496022 -3.67350411734152e-06
v 4.98841991956972e-06 0.000103707130384752 -4.25147728792451e-06
v 4.91371581932637e-06 0.000103562044024552 -4.80613409188769e-06
v 4.29075779421564e-06 0.000100385027805802 -1.4296359356433e-06
v 4.35412366238652e-06 0.000100392532839946 -7.0219287516187e-07
v 4.39232459919898e-06 0.000100394920502392 3.0129644069362e-08
v 4.40632448530342e-06 0.000100391998805239 7.65998983829149e-07
v 4.39791538777866e-06 0.000100383821475549 1.50450429980301e-06
v 4.52978952232157e-06 0.000100371814794592 2.1527818326535e-06
v 4.65184983580095e-06 0.000100355698543178 2.8058063459655e-06
v 4.76489976990798e-06 0.00010033526317723 3.46427904776496e-06
v 4.87001511868769e-06 0.000100309526635539 4.12830257794192e-06
v 4.92969906298868e-06 0.000100274431342496 4.89288824014536e-06
v 4.97787068739219e-06 0.00010023405548183 5.66016713596512e-06
v 5.01537645932257e-06 0.000100187485315983 6.4286259010292e-06
v 5.0437548608922e-06 0.000100135758729573 7.19560991733401e-06
v 5.01895567079e-06 0.000100085166663124 7.87122475594614e-06
v 4.99140467226495e-06 0.000100030073101587 8.53964881932136e-06
v 4.96480139640774e-06 9.99717416077689e-05 9.19578341822994e-06
v 4.94667828825266e-06 9.9910827774218e-05 9.83541880185257e-06
v 5.04206171143084e-06 9.98401286652561e-05 1.05209485527883e-05
v 5.14180075804517e-06 9.9763833431929e-05 1.11743048740418e-05
v 5.33639172334675e-06 9.97998490274058e-05 1.23162867703985e-05
v 5.24188898960577e-06 9.96937752755377e-05 1.17842320333301e-05
v 5.52885528401041e-06 0.000100153676548277 1.24713899337029e-05
v 5.51384927550911e-06 0.000100484590926048 1.21013200825562e-05
v 5.40019329262221e-06 0.00010067658167281 1.15581176430478e-05
v 5.25805834285913e-06 0.000100844031416517 1.09523251458057e-05
v 5.03970292499926e-06 0.00010104073347051 1.02337298891247e-05
v 4.81953913131502e-06 0.000101244799021925 9.48448304455587e-06
v 4.60209199004655e-06 0.000101452813870915 8.72315879089457e-06
v 4.39404521500776e-06 0.000101660356548923 7.9630854537079e-06
v 4.17223048775951e-06 0.000101845422402363 7.30789651236571e-06
v 3.96809609857705e-06 0.000102031272434926 6.66182561649773e-06
v 3.7831407148514e-06 0.000102218146739389 6.02402677217996e-06
v 3.6194761624542e-06 0.000102407249830973 5.39157304222535e-06
v 3.58988032632345e-06 0.000102610747915887 4.67781314376798e-06
v 3.57278204057609e-06 0.000103235306488776 2.56077734127112e-06
v 3.56948109463039e-06 0.00010302326441597 3.258222986224e-06
v 3.5740353106649e-06 0.000102815839045686 3.96543909166558e-06
v 4.36718112607693e-06 0.000100374160521742 -2.05049525270443e-06
v 4.42672694107775e-06 0.000100359832996713 -2.6641502709366e-06
v 4.47195149774892e-06 0.000100342129287932 -3.27112520217431e-06
v 4.50314931555411e-06 0.000100320263753622 -3.87249519934825e-06
v 4.46138692499206e-06 0.000100291060606777 -4.55214276332862e-06
v 4.4037373653962e-06 0.000100258328382206 -5.22535018011886e-06
v 4.32645114435885e-06 0.000100221255818331 -5.8903657610239e-06
v 4.22820653250469e-06 0.000100181266273392 -6.54570483921268e-06
v 4.05317018410541e-06 0.000100144841485082 -7.09225675654086e-06
v 3.85736321157219e-06 0.000100105485260591 -7.62520073327892e-06
v 3.64528968441306e-06 0.000100064375734654 -8.14557291433757e-06
v 3.42222090532421e-06 0.000100021830254911 -8.65480688147775e-06
v 3.36476640494434e-06 9.99679917199446e-05 -9.25238149739013e-06
v 3.38444210749766e-06 9.98344825745245e-05 -1.10123773740872e-05
v 3.34430850769833e-06 9.98413690092938e-05 -1.04374720561678e-05
v 3.34020389846192e-06 9.99078735661058e-05 -9.84890926224866e-06
v 3.70619878299747e-06 0.000103411503532456 1.93181103130777e-06
v 3.63136620875443e-06 0.000100029738976918 -1.14069061721857e-05
v 3.84268467902145e-06 0.000103590059015663 1.30983709859129e-06
v 3.90056347488637e-06 0.000100410822952225 -1.16195889041773e-05
v 4.15892241990761e-06 0.00010086397366967 -1.16112514330495e-05
v 4.3939445666865e-06 0.000101288818232551 -1.14109652542085e-05
v 3.97970111498719e-06 0.000103764815598067 6.9428089021364e-07
v 4.1158511644268e-06 0.000103922919057839 8.29898096328702e-08
v 4.53561959917726e-06 0.000101696936749759 -1.10100205952508e-05
v 4.65099441070606e-06 0.000101975141930684 -1.05025153392282e-05
v 4.72496681351668e-06 0.000102149062949881 -9.94635820712075e-06
v 4.74758755892023e-06 0.000102264904446041 -9.37418820224689e-06
v 4.20118839786403e-06 0.000104083060054717 -6.15615405442454e-07
v 4.27307359683639e-06 0.000104175386805694 -1.31860088690753e-06
v 4.33006149454943e-06 0.00010418691098396 -2.02016723940237e-06
v 4.62619781364355e-06 0.000102357009829959 -8.87814230934009e-06
v 4.4704548370383e-06 0.000102465852974986 -8.38390927730127e-06
v 4.37501499824084e-06 0.000104118176731908 -2.70892377919273e-06
v 4.346387418558e-06 0.00010401271289425 -3.29977820062702e-06
v 4.30516983808943e-06 0.000102599719440707 -7.88878487586197e-06
v 4.14017006807887e-06 0.000102756700463156 -7.39038142749854e-06
v 4.13169398929563e-06 0.000102955470506218 -6.80212441382672e-06
v 4.13288651065679e-06 0.000103158141492653 -6.20089958673069e-06
v 4.13433795357222e-06 0.000103356876791877 -5.59058923603313e-06
v 4.12679837961794e-06 0.000103550743673291 -4.97559580920905e-06
v 4.29865759364981e-06 0.000103872254055944 -3.87408780338236e-06
v 4.22774934470104e-06 0.000103713995077095 -4.43219957001862e-06
v 3.74972558860226e-06 0.000100379249585258 -1.79943518677637e-06
v 3.8041081964627e-06 0.000100389170378808 -1.09142253720683e-06
v 3.85813909354618e-06 0.000100394193928966 -3.62822197410801e-07
v 3.88453262887414e-06 0.000100394063813917 3.74757953443075e-07
v 3.88581766940875e-06 0.000100388810652836 1.10790784744591e-06
v 3.89351886404048e-06 0.000100378576821316 1.82716095397484e-06
v 4.01714927617694e-06 0.000100364730998522 2.47100137500085e-06
v 4.1313529554154e-06 0.000100346639571881 3.12397551197816e-06
v 4.23590491115863e-06 0.000100323663726771 3.77555884936464e-06
v 4.25860560376569e-06 0.000100292651377684 4.50655218529665e-06
v 4.30097785026703e-06 0.000100255959988959 5.25732381574722e-06
v 4.32925844242351e-06 0.000100213287695565 6.01469069866635e-06
v 4.34404658759287e-06 0.000100165665831719 6.76140030910905e-06
v 4.38113722347172e-06 0.000100114976548555 7.48212272714257e-06
v 4.32994847090546e-06 0.000100065397889023 8.12158585540354e-06
v 4.2731682112537e-06 0.00010001211548523 8.7509471712868e-06
v 4.21828400359387e-06 9.99572215706143e-05 9.35732923509768e-06
v 4.25397318060413e-06 9.98943898447873e-05 1.00034854408198e-05
v 4.31498972308164e-06 9.9826038931538e-05 1.06385881775174e-05
v 4.46720720543786e-06 0.00010003423892152 1.22067136169612e-05
v 4.36761693613312e-06 9.97507686850148e-05 1.12478481650307e-05
v 4.39991879795009e-06 9.97349427392856e-05 1.18185959839779e-05
v 4.5715423791282e-06 0.000100452298362252 1.21047222396424e-05
v 4.54761361638094e-06 0.000100715467010745 1.16551039749489e-05
v 4.4692789136729e-06 0.00010088137592626 1.11166876651653e-05
v 4.27053436490622e-06 0.000101052527491883 1.0484547961754e-05
v 4.09649389540092e-06 0.000101230187153996 9.79853255847809e-06
v 3.91446461640516e-06 0.000101417891903029 9.08445910126286e-06
v 3.7296620469127e-06 0.000101610247994223 8.36594876103312e-06
v 3.58444658523003e-06 0.000101800480926798 7.65719272332831e-06
v 3.38451563711553e-06 0.00010197741675906 7.03256683293909e-06
v 3.19948579855153e-06 0.000102160008896815 6.40657758783863e-06
v 3.00268266431209e-06 0.000103416888670688 2.33070153194245e-06
v 3.03511798359752e-06 0.000102345775714488 5.78769241668814e-06
v 2.98464842162446e-06 0.000102548444205126 5.10240122299557e-06
v 2.97270402673333e-06 0.000102757563023103 4.40136199031451e-06
v 2.97080986529173e-06 0.000103193443493117 3.00362854884953e-06
v 2.96889059594532e-06 0.00010297274734386 3.69733044338516e-06
v 3.80706315367118e-06 0.000100366272440179 -2.4158603350469e-06
v 3.84935636296614e-06 0.000100349800961454 -3.02983913421992e-06
v 3.8798070893261e-06 0.000100329371798887 -3.63255864982666e-06
v 3.80304004964559e-06 0.000100302509748109 -4.29323221770923e-06
v 3.74312209050158e-06 0.000100271240664623 -4.96844351963866e-06
v 3.66282255193212e-06 0.000100235561270646 -5.64213190552494e-06
v 3.55826144532844e-06 0.000100196519442506 -6.29746516398148e-06
v 3.46622385244749e-06 0.000100155948055719 -6.92560621342777e-06
v 3.26488621694712e-06 0.000100118421604418 -7.457651931801e-06
v 3.04444593189944e-06 0.000100077859291364 -7.98142078706907e-06
v 2.81025503085653e-06 0.000100036138350968 -8.48801521106996e-06
v 2.70227923181627e-06 9.99847774651073e-05 -9.07091498009415e-06
v 2.64780925065256e-06 9.99276592923998e-05 -9.66737346412352e-06
v 2.67991579646271e-06 9.98978134253361e-05 -1.13867161849399e-05
v 2.60687665840001e-06 9.98028603618763e-05 -1.08454440936632e-05
v 2.61856935099329e-06 9.9861976703918e-05 -1.02630837239064e-05
v 3.13952506139853e-06 0.000103614479143155 1.71781715695051e-06
v 2.93233800735675e-06 0.000100204278914865 -1.16979426197081e-05
v 3.27733943084009e-06 0.000103820114597681 1.10770368065705e-06
v 3.19451484099589e-06 0.000100645210664654 -1.17832335182258e-05
v 3.43850423727724e-06 0.000101088565007086 -1.1650049961227e-05
v 3.55481606534286e-06 0.000101531795833029 -1.13087923724155e-05
v 3.41414122409091e-06 0.00010401717289311 5.07696242174117e-07
v 3.47109538772575e-06 0.000104229553771725 -1.59575561317066e-07
v 3.68930321096143e-06 0.000101854238231904 -1.08292828794503e-05
v 3.78879682788087e-06 0.000102065268795178 -1.02779410610871e-05
v 3.8415673509065e-06 0.000102199736426372 -9.70605474628162e-06
v 3.88318165381421e-06 0.000102303600530944 -9.14334860305682e-06
v 3.54427517693709e-06 0.000104360603798225 -8.58175344931054e-07
v 3.59707387319475e-06 0.000104393369244009 -1.57070279304246e-06
v 3.63236942173233e-06 0.000104329225350995 -2.26941542491653e-06
v 3.7574431649307e-06 0.000102402583600472 -8.64342475137215e-06
v 3.61249185483662e-06 0.000102526192954392 -8.14010987146682e-06
v 3.68841298587626e-06 0.000104188002529068 -2.9297498676607e-06
v 3.63906160344082e-06 0.000104031686750309 -3.50834097223735e-06
v 3.46525766765093e-06 0.00010267416587181 -7.63904806746567e-06
v 3.44297045624071e-06 0.000102864851943507 -7.06358367473087e-06
v 3.45583712820353e-06 0.000103069701635789 -6.46479890471959e-06
v 3.46556517610292e-06 0.00010327656786255 -5.85065551730329e-06
v 3.46463143176752e-06 0.0001034795357439 -5.23380509243865e-06
v 3.47556644915589e-06 0.000103678060245905 -4.62577450150939e-06
v 3.56965416715209e-06 0.000103855681545607 -4.07606071884057e-06
v 3.19222257003033e-06 0.000100372213053819 -2.1651071074179e-06
v 3.26590067748704e-06 0.000100384854260204 -1.46528491234065e-06
v 3.31554177566973e-06 0.000100392792331993 -7.54705528086803e-07
v 3.35269389817117e-06 0.000100395197580891 -2.05740236128386e-08
v 3.36645281558334e-06 0.000100392629360511 7.13115963895358e-07
v 3.37601871769364e-06 0.000100385092139945 1.4242868143363e-06
v 3.3756350936542e-06 0.000100372670116404 2.13390708808748e-06
v 3.48788061200294e-06 0.00010035694477105 2.77528963884749e-06
v 3.59619403816683e-06 0.00010033639528404 3.41855270759725e-06
v 3.61253452664361e-06 0.000100308840457039 4.13430446091622e-06
v 3.62198258608212e-06 0.000100276875556287 4.84836492867349e-06
v 3.6400949815494e-06 0.000100238188515637 5.58692660263227e-06
v 3.64890147446999e-06 0.000100194693427698 6.32098493787529e-06
v 3.66787322093029e-06 0.000100148013863497 7.02066045469879e-06
v 3.68100998894961e-06 0.000100097650997844 7.71050884990417e-06
v 3.59497844769268e-06 0.000100049670469787 8.31488572281506e-06
v 3.51059922592234e-06 9.99991048822289e-05 8.90142659485527e-06
v 3.51599021706443e-06 9.99411452046533e-05 9.53048366837776e-06
v 3.51952845862822e-06 9.98803603935059e-05 1.01392188391157e-05
v 3.55760314513015e-06 0.000100312533081493 1.20128832094228e-05
v 3.53737142828643e-06 9.98107933892966e-05 1.07431521284205e-05
v 3.54569513287868e-06 9.98642987766749e-05 1.18373811369802e-05
v 3.53484134874158e-06 9.97453066339463e-05 1.13228117426389e-05
v 3.62569947410698e-06 0.000100691791236051 1.1736961864727e-05
v 3.62566284213438e-06 0.000100906525182575 1.12581351212414e-05
v 3.47479648457631e-06 0.000101074947696668 1.06702329358678e-05
v 3.31511946627057e-06 0.000101229888947722 1.00514082516451e-05
v 3.16860885441609e-06 0.000101395259524544 9.38323109604705e-06
v 3.01727002917472e-06 0.000101569343980697 8.69967615498803e-06
v 2.88953927943152e-06 0.000101745308836688 8.02844911775798e-06
v 2.77140637665611e-06 0.000101927867466335 7.35086126304362e-06
v 2.5872647334068e-06 0.000102099948626882 6.74939001589325e-06
v 2.42714324939984e-06 0.000102279758027613 6.14602385504249e-06
v 2.43041486347735e-06 0.000103607458697849 2.10249097595768e-06
v 2.39377987815883e-06 0.000103360862465405 2.76016844532046e-06
v 2.38159215667254e-06 0.000102479910659766 5.47921054965037e-06
v 2.35381969172169e-06 0.00010268653945824 4.80834813087366e-06
v 2.35351942642274e-06 0.000102904652858582 4.11715273351006e-06
v 2.36257488937304e-06 0.00010313063950431 3.42714207235944e-06
v 3.22639202220011e-06 0.000100356997312754 -2.78112725743355e-06
v 3.25747440164252e-06 0.000100337682775055 -3.3895537674955e-06
v 3.17695625131584e-06 0.000100312656669855 -4.05114188208682e-06
v 3.08565776242377e-06 0.000100284140656891 -4.70507625032609e-06
v 2.99982247068097e-06 0.000100250045489648 -5.37923681954279e-06
v 2.89674994975467e-06 0.000100212464520856 -6.04189363052541e-06
v 2.79764461948164e-06 0.000100172502584301 -6.66977832669434e-06
v 2.67871121734075e-06 0.000100130223702088 -7.28660085614844e-06
v 2.44777799765727e-06 0.000100091794259015 -7.80683689390349e-06
v 2.20546912011362e-06 0.0001000507957772 -8.31466753723105e-06
v 2.07804258255399e-06 0.000100000730789724 -8.89456194360138e-06
v 1.96929680179706e-06 9.99473040268282e-05 -9.47399222947593e-06
v 1.90572534955809e-06 9.98859523494751e-05 -1.00690212294105e-05
v 1.95633088924135e-06 0.000100027749564942 -1.17042315497997e-05
v 1.86932614811523e-06 9.98018904173104e-05 -1.1217443931816e-05
v 1.86268708945924e-06 9.98175225671639e-05 -1.06557094360168e-05
v 2.56785530138208e-06 0.000103835211564275 1.50318511064726e-06
v 2.21415784881493e-06 0.000100422040463325 -1.18985012993503e-05
v 2.71077070749621e-06 0.000104072576715104 9.12613624065945e-07
v 2.47336713177291e-06 0.000100873530229088 -1.18477573717537e-05
v 2.60425113314995e-06 0.00010135104284763 -1.15659632795128e-05
v 2.71643103431901e-06 0.000101707078138636 -1.11316088050654e-05
v 2.77097843868181e-06 0.000104344648773976 2.62460864247807e-07
v 2.81967249797736e-06 0.000104540838042822 -4.06401143612974e-07
v 2.83735117542615e-06 0.000101954010712708 -1.06000681593866e-05
v 2.92415418503154e-06 0.00010211410619962 -1.00304017681074e-05
v 2.99831031557036e-06 0.000102227276816979 -9.47059317856842e-06
v 3.02801128879668e-06 0.000102335910338295 -8.90345644559307e-06
v 2.86757323576771e-06 0.000104607697600081 -1.12072076313708e-06
v 2.90140779713019e-06 0.00010454742338729 -1.83305564773266e-06
v 2.94789400087304e-06 0.000104395744959346 -2.50058901167571e-06
v 2.90102753932242e-06 0.000102447780529532 -8.39770785776693e-06
v 2.77409434432805e-06 0.00010258628390767 -7.89042791411782e-06
v 2.98777886459732e-06 0.000104192211635068 -3.14755073020928e-06
v 2.91623177742841e-06 0.000103995799281733 -3.71729354949847e-06
v 2.76814141464474e-06 0.000102769300768244 -7.3165782739657e-06
v 2.76875104066697e-06 0.000102967243218774 -6.73208747625643e-06
v 2.7893893041387e-06 0.000103176309314365 -6.12069069760085e-06
v 2.80363354655423e-06 0.000103385095151398 -5.49987107311464e-06
v 2.82418571282874e-06 0.000103589790588098 -4.89036466875514e-06
v 2.82947426618927e-06 0.000103799595835255 -4.27646201356346e-06
v 2.6153324500657e-06 0.000100364228169649 -2.52337252912896e-06
v 2.70487136184095e-06 0.000100379008858619 -1.83526287185237e-06
v 2.77962495882433e-06 0.000100389591212938 -1.12896728294042e-06
v 2.82499918137416e-06 0.000100394993864908 -4.16798270483067e-07
v 2.84454954477771e-06 0.000100395038724153 3.18535856249901e-07
v 2.84740050856872e-06 0.000100390422685862 1.02239013382649e-06
v 2.84544887425244e-06 0.000100380530575429 1.72715660031213e-06
v 2.84427285106332e-06 0.000100366286056643 2.42496518893027e-06
v 2.95110914269438e-06 0.000100347951157475 3.0597054372002e-06
v 2.95550987012836e-06 0.000100323473712819 3.75863810968053e-06
v 2.95921533741929e-06 0.000100294836242506 4.46248741601655e-06
v 2.96144657788081e-06 0.000100261470374683 5.15612008302569e-06
v 2.95987989841387e-06 0.000100221702060064 5.87803377844536e-06
v 2.95797222863367e-06 0.000100179567321351 6.55781750555439e-06
v 2.9518577076012e-06 0.000100132721866765 7.23448817703015e-06
v 2.94258263153541e-06 0.000100083536755208 7.89179818369645e-06
v 2.82413625105197e-06 0.000100037701722524 8.46034605286846e-06
v 2.79528973149798e-06 9.99837915722739e-05 9.07411786791029e-06
v 2.64155697861659e-06 0.00010057125714787 1.17496822109959e-05
v 2.77079312681913e-06 9.99272768257238e-05 9.67712582102374e-06
v 2.74874487219678e-06 9.98664010851607e-05 1.02588705357228e-05
v 2.64658932205794e-06 0.00010008029945828 1.17949620701321e-05
v 2.71980488110658e-06 9.97958057380315e-05 1.08417440490517e-05
v 2.67861124651237e-06 9.97829122396885e-05 1.13864967700365e-05
v 2.7249357478518e-06 0.00010088690445059 1.13813811461078e-05
v 2.62669625114818e-06 0.00010108855801395 1.08370507188328e-05
v 2.5106388794773e-06 0.000101238875772262 1.0246703346612e-05
v 2.3881270046968e-06 0.000101380540170667 9.63974623518298e-06
v 2.26663301871006e-06 0.00010153590284894 8.98489304990709e-06
v 2.1513376421303e-06 0.000101694163232141 8.34865403164468e-06
v 1.85719904992935e-06 0.000103807013043067 1.8753439671107e-06
v 2.04463581506462e-06 0.000101864128391472 7.69881732811172e-06
v 1.95632676453015e-06 0.000102040898083041 7.05011461780964e-06
v 1.79376285541822e-06 0.00010221020187699 6.46955614613888e-06
v 1.74887947981593e-06 0.00010240471834086 5.82614927382079e-06
v 1.81012159876481e-06 0.000103534176151487 2.51604387782851e-06
v 1.77242192322064e-06 0.000103282860448018 3.17220222538553e-06
v 1.7298864129007e-06 0.000102609732873937 5.16974986822373e-06
v 1.72960951655125e-06 0.00010282194576829 4.51225016584813e-06
v 1.74453755930761e-06 0.000103050459263334 3.83014167255086e-06
v 2.63757064594891e-06 0.000100345690847422 -3.13954119669563e-06
v 2.54654656226628e-06 0.000100322088410627 -3.80269140138979e-06
v 2.45124711221708e-06 0.000100295073616393 -4.46481682295802e-06
v 2.35078187891452e-06 0.000100264173603455 -5.11062655942079e-06
v 2.24345129863252e-06 0.000100227788238266 -5.78075812530514e-06
v 2.12982035235441e-06 0.000100189754152029 -6.40684333308511e-06
v 2.00463066557206e-06 0.000100147909163072 -7.02693331997036e-06
v 1.8656256584483e-06 0.000100104768814603 -7.62826005177895e-06
v 1.60902010291268e-06 0.000100065937931168 -8.13272498093097e-06
v 1.45742080429065e-06 0.000100017185354945 -8.70724283505656e-06
v 1.32528099559607e-06 9.99652126606714e-05 -9.28721139910498e-06
v 1.21784343598044e-06 9.99092130757465e-05 -9.86103991306419e-06
v 1.14168288745219e-06 9.98429174470762e-05 -1.04517691763702e-05
v 1.22123486075522e-06 0.00010021627943349 -1.19413018663828e-05
v 1.10439875089091e-06 9.98593294858623e-05 -1.15609330876492e-05
v 1.09411803906886e-06 9.97816232522748e-05 -1.10138628581001e-05
v 2.0018262271041e-06 0.000104070265646334 1.29423758796015e-06
v 1.49295056587799e-06 0.000100649693354106 -1.19942913385169e-05
v 2.05950859091382e-06 0.000104401731943976 6.69868089209517e-07
v 1.63435649288213e-06 0.000101151950753465 -1.17890596102584e-05
v 1.76259726075293e-06 0.000101545681319412 -1.13927119640416e-05
v 1.88317947570899e-06 0.00010181650634008 -1.09041048093902e-05
v 2.11851247126419e-06 0.000104691105702143 1.89828222559222e-08
v 2.1558508507902e-06 0.000104823823892408 -6.7168233115783e-07
v 1.99611952434885e-06 0.000102005642594478 -1.03432896673755e-05
v 2.08984701861742e-06 0.000102133248636135 -9.79116796047968e-06
v 2.15377763709242e-06 0.000102245605797507 -9.22355136858188e-06
v 2.18337605278619e-06 0.000102366332888151 -8.65636668080016e-06
v 2.17991084084241e-06 0.000104780180186814 -1.40182615964989e-06
v 2.21154853456249e-06 0.000104616100506812 -2.07581365883169e-06
v 2.24561634603053e-06 0.00010438225021114 -2.73004965707491e-06
v 2.06663235361828e-06 0.000102493269678498 -8.14634782121624e-06
v 2.07101149562795e-06 0.000102666428237707 -7.57503116009382e-06
v 2.27775973524183e-06 0.0001041335631063 -3.36206617491842e-06
v 2.19043051817813e-06 0.000103915248363668 -3.9258504687855e-06
v 2.08924345950701e-06 0.000102860125066561 -6.98890808165996e-06
v 2.11303515561445e-06 0.000103061822271086 -6.39651191246344e-06
v 2.14092103613071e-06 0.000103273400451481 -5.77297827581145e-06
v 2.16602430497245e-06 0.000103479435375228 -5.16307879226155e-06
v 2.18331801457537e-06 0.000103692751495848 -4.54373344810858e-06
v 2.02366549539007e-06 0.000100354036579349 -2.87276434663811e-06
v 2.12471362480035e-06 0.000100371556463244 -2.18709128410038e-06
v 2.22802284116731e-06 0.000100381955249144 -1.49842300341602e-06
v 2.30082215632101e-06 0.000100387667768085 -7.9354234570728e-07
v 2.32653287364477e-06 0.000100392459449171 -7.9426922950866e-08
v 2.32237624265354e-06 0.000100393257154975 6.23878759188523e-07
v 2.30013607024929e-06 0.000100358601230526 2.70281486184759e-06
v 2.31347583547325e-06 0.000100386422329671 1.32008783012264e-06
v 2.30561713913989e-06 0.000100374452085032 2.01332897562317e-06
v 2.29943476409117e-06 0.000100337285542997 3.38954338892496e-06
v 2.2958720790116e-06 0.000100311880040311 4.07509269777508e-06
v 2.2892300957691e-06 0.000100281981297059 4.75729454399921e-06
v 2.2783125534951e-06 0.00010024740839701 5.43442586302315e-06
v 2.26204830452534e-06 0.000100208999406217 6.10332706752184e-06
v 2.23952047876578e-06 0.000100166577487471 6.7611220336216e-06
v 2.20904034255531e-06 0.000100120868108607 7.4047698985202e-06
v 2.15989184871843e-06 0.000100072833339293 8.028604566326e-06
v 2.10031379531779e-06 0.000100022439366432 8.63220857435449e-06
v 1.75099419142123e-06 0.000100794894762205 1.14467889698543e-05
v 2.04893762988633e-06 9.99698786428775e-05 9.22450022979945e-06
v 1.73307937390023e-06 0.000100334198420106 1.16639101560204e-05
v 1.9978901224771e-06 9.99141355911189e-05 9.80358195925843e-06
v 1.94342556490296e-06 9.98507493531779e-05 1.03690945987633e-05
v 1.78357965922107e-06 9.98977828002436e-05 1.14295091450523e-05
v 1.8703598403516e-06 9.97899134070837e-05 1.09183595555668e-05
v 1.73895782511893e-06 0.000101072094753517 1.09769330952687e-05
v 1.66884300808199e-06 0.000101240509897799 1.04255129368945e-05
v 1.58265359391622e-06 0.000101374517420674 9.84227454516981e-06
v 1.48723960772349e-06 0.000101506923482791 9.23978538080021e-06
v 1.38895219432692e-06 0.000101647766179685 8.62575300107641e-06
v 1.29244576656402e-06 0.000101800022825725 8.00713478938192e-06
v 1.28154111738563e-06 0.000104008129656657 1.64746896177836e-06
v 1.23079654460803e-06 0.000103706862723004 2.27431453545694e-06
v 1.20624151007398e-06 0.000101963579984715 7.38587710505206e-06
v 1.13555740870878e-06 0.000102137450010409 6.76588978289239e-06
v 1.09523987027771e-06 0.000102324716078632 6.14313075840044e-06
v 1.08464474024768e-06 0.000102524524760317 5.50789318717649e-06
v 1.18496666371068e-06 0.000103436190100559 2.91495776219314e-06
v 1.14572685253915e-06 0.000103187968992309 3.56301903935733e-06
v 1.09304153565846e-06 0.00010273477774443 4.86408112318477e-06
v 1.11503292015681e-06 0.000102955729755401 4.2145084486458e-06
v 1.92628190770658e-06 0.000100331859834813 -3.55026544147335e-06
v 1.82354126324867e-06 0.000100306193912996 -4.21649275262305e-06
v 1.71502061169413e-06 0.000100276693504509 -4.87223130557357e-06
v 1.59918823452446e-06 0.000100243227364124 -5.51667708437124e-06
v 1.4750687488464e-06 0.00010020660805048 -6.14845700722045e-06
v 1.3393178263838e-06 0.000100166704854737 -6.76490140448909e-06
v 1.19051723263266e-06 0.000100124353517145 -7.36396165939001e-06
v 1.02115137151063e-06 0.000100080871622056 -7.94044715774173e-06
v 8.50766850560361e-07 0.000100033386821525 -8.51097645867786e-06
v 6.96515090206687e-07 9.99830412047064e-05 -9.0860902380943e-06
v 5.5854760429139e-07 9.99293670509536e-05 -9.66046387978546e-06
v 4.45007060923483e-07 9.98694657510718e-05 -1.02328678054736e-05
v 4.80731591506951e-07 0.000100441008113214 -1.20742283932976e-05
v 3.54496793480684e-07 9.98017863124906e-05 -1.07979144051421e-05
v 3.31331709274678e-07 9.99871571624582e-05 -1.18492224777479e-05
v 2.96652400095054e-07 9.97743563846744e-05 -1.13555569865269e-05
v 1.33734018996875e-06 0.000104349738300299 1.03621250528633e-06
v 6.54460963625359e-07 0.00010094084037289 -1.19663574901698e-05
v 1.39478717702067e-06 0.000104711460090824 4.24181016794992e-07
v 7.96963223346256e-07 0.000101361259276777 -1.16273915916091e-05
v 9.32950643454409e-07 0.000101663959238659 -1.11654522530331e-05
v 1.05992972836011e-06 0.000101871958593015 -1.06442521182126e-05
v 1.43686621461363e-06 0.000104950767040322 -2.52526646385417e-07
v 1.46311518746503e-06 0.000104994743099057 -9.70221432830631e-07
v 1.17353974365584e-06 0.000102019609061075 -1.00971431703984e-05
v 1.26319762453077e-06 0.000102139634747951 -9.53900950862919e-06
v 1.32366320248888e-06 0.000102259022003911 -8.97485058543993e-06
v 1.34389346865191e-06 0.000102394961411509 -8.4088028674241e-06
v 1.48658505663878e-06 0.000104846079700847 -1.66870931447145e-06
v 1.51458140184178e-06 0.000104575349518237 -2.31799156040479e-06
v 1.54378643872236e-06 0.000104288621830835 -2.94823433400747e-06
v 1.36054048189459e-06 0.000102558705629518 -7.83620030214426e-06
v 1.39660444519568e-06 0.000102745129748619 -7.25250835955879e-06
v 1.55864982846264e-06 0.000104023877129643 -3.5731902403818e-06
v 1.55392603793901e-06 0.000103785737921274 -4.19789372108162e-06
v 1.43590083688711e-06 0.000102944072431859 -6.65851756308418e-06
v 1.47501788495896e-06 0.000103148638189282 -6.05404825976729e-06
v 1.50983126979917e-06 0.000103354880689039 -5.44061193839663e-06
v 1.53733247148548e-06 0.000103565336411056 -4.82138755387342e-06
v 1.41782755147968e-06 0.000100344085713274 -3.21708467136853e-06
v 1.41988014851326e-06 0.00010036163160375 -2.59082056297684e-06
v 1.53513839366088e-06 0.000100373148966575 -1.90968636701167e-06
v 1.6544642826003e-06 0.000100365025610809 -1.21758047796007e-06
v 1.71594379785545e-06 0.00010036699762672 -5.0123063973598e-07
v 1.70023768670991e-06 0.000100388939660682 2.45899126151539e-07
v 1.67918554293407e-06 0.000100390193696701 9.46418627728188e-07
v 1.74470601026332e-06 0.000100351471383097 2.97252150935636e-06
v 1.65059370745868e-06 0.000100367252221473 2.34345163205401e-06
v 1.66451443146038e-06 0.000100380613939936 1.64969085359243e-06
v 1.73585557841585e-06 0.000100328607276137 3.65531683358937e-06
v 1.72166645557991e-06 0.000100301386849798 4.3389966077016e-06
v 1.70197014179315e-06 0.000100269874273068 5.0119080382777e-06
v 1.67193710481337e-06 0.000100233095161865 5.69966500286089e-06
v 1.63349214634746e-06 0.000100193899948263 6.35246008703132e-06
v 1.58401810338195e-06 0.000100151041155685 6.99463472247455e-06
v 8.90600088960373e-07 0.000100974781671133 1.11249130793674e-05
v 1.51872090215515e-06 0.00010010616386692 7.61280331755439e-06
v 1.33866448472444e-06 0.000100064173542979 8.13695451245188e-06
v 1.26271225879004e-06 0.000100013997699658 8.72644654375626e-06
v 7.38871823252655e-07 0.000100617803627691 1.14200457309661e-05
v 1.18487492520164e-06 9.99617042995815e-05 9.30964579237829e-06
v 7.66911306373901e-07 0.000100109910472579 1.14010933619374e-05
v 1.10464468857386e-06 9.99050858462122e-05 9.87333621189314e-06
v 1.00319230782222e-06 9.98376781493181e-05 1.04487568808155e-05
v 8.79265962814594e-07 9.98235878094344e-05 1.09805479571407e-05
v 8.81576287908296e-07 0.000101205080567532 1.06216158768039e-05
v 8.38512920572854e-07 0.000101353859041392 1.00598187178033e-05
v 7.77346953683211e-07 0.000101477810829123 9.47757720260888e-06
v 7.0123981417425e-07 0.000101607971171878 8.86066050533643e-06
v 6.16792868361698e-07 0.000101744629122163 8.25798953779909e-06
v 7.04100950068721e-07 0.000104182394557458 1.41620087140057e-06
v 5.34736170229571e-07 0.000101895980506822 7.648211301591e-06
v 5.54248509882831e-07 0.000103892870115011 1.98607416452581e-06
v 5.01854948230894e-07 0.000103601500439393 2.6241419705604e-06
v 4.63565636752201e-07 0.000102059485161399 7.04227802891669e-06
v 3.2049232521634e-07 0.000102221966303051 6.48876354389594e-06
v 3.17969001472189e-07 0.000102418233309601 5.86546213608027e-06
v 3.36708621040676e-07 0.000102627736278355 5.22841815184848e-06
v 4.52243536336338e-07 0.000103333639219382 3.27308581512414e-06
v 4.08372565097756e-07 0.000103088393163224 3.91765286455504e-06
v 3.69116486587681e-07 0.000102846561267309 4.59107396707891e-06
v 1.30831417817999e-06 0.00010031967443463 -3.89461376444702e-06
v 1.19128902854205e-06 0.000100291258311221 -4.56903381570619e-06
v 1.06678920347317e-06 0.000100258948784969 -5.22885424777782e-06
v 9.29852945483616e-07 0.000100221762499998 -5.89914668123908e-06
v 7.81835891441052e-07 0.000100182822831739 -6.52918474711657e-06
v 6.19754712401586e-07 0.000100140647001905 -7.14678481664594e-06
v 4.41085300978054e-07 0.000100096990841432 -7.74018312534421e-06
v 1.63945610745448e-07 0.0001000554109718 -8.24938724080432e-06
v -1.10849204759596e-08 0.000100004271740408 -8.83907904448034e-06
v -1.76786247186244e-07 9.99509647195399e-05 -9.42771522631101e-06
v -3.24837065652462e-07 9.98942715009582e-05 -1.00033276721129e-05
v -2.60009673474493e-07 0.000100670679541232 -1.2096617861236e-05
v -4.54690164503264e-07 9.98268109445834e-05 -1.06003561441207e-05
v -5.32552589009047e-07 0.000100233315777558 -1.20763158038298e-05
v -5.64564011926873e-07 9.9765663954457e-05 -1.11581002288546e-05
v -6.11677866618392e-07 9.98501700473921e-05 -1.17064083528248e-05
v 7.59423206434519e-07 0.000104529159436437 8.02592667630776e-07
v -9.11019736044278e-08 0.000101132900810765 -1.1846141644504e-05
v 7.9911226399219e-07 0.000104849689619244 1.57667336125538e-07
v 6.28395533487294e-08 0.000101481644338692 -1.14243933391644e-05
v 2.09415099447011e-07 0.000101722192462556 -1.09257993394045e-05
v 3.43243001333526e-07 0.000101897899628179 -1.03694259686093e-05
v 8.26978279612836e-07 0.000105010477937385 -5.44951188846373e-07
v 8.5306527129099e-07 0.000104961043916755 -1.28843139223498e-06
v 4.55019903111893e-07 0.000102030395501489 -9.81492030577599e-06
v 5.42700225878908e-07 0.000102154476237542 -9.24662122677234e-06
v 5.99543428675699e-07 0.000102287371832928 -8.67639824790673e-06
v 5.32945733357117e-07 0.0001024245811417 -8.14618134766613e-06
v 8.8571283353143e-07 0.000104723866474703 -1.96427736934136e-06
v 9.18839287158233e-07 0.000104403080285692 -2.59610844977161e-06
v 9.35346352293429e-07 0.000104115096123282 -3.22320410045943e-06
v 5.90068931252002e-07 0.000102605832465177 -7.55559029491254e-06
v 6.48170589735435e-07 0.000102803142404982 -6.9503114212801e-06
v 8.36857549163324e-07 0.000103875662035179 -3.79237075503184e-06
v 8.22377211376364e-07 0.000103646695322002 -4.42783934512028e-06
v 7.03525434121478e-07 0.000103006084688773 -6.34198519993305e-06
v 7.53671367485965e-07 0.000103221766006812 -5.6928639162988e-06
v 7.93062461351067e-07 0.000103429537306905 -5.06635192773608e-06
v 8.03024602500821e-07 0.00010033212246844 -3.55880979915024e-06
v 8.11994119425587e-07 0.000100352668955679 -2.92916773082096e-06
v 8.21226452260302e-07 0.000100367213705919 -2.29804051846174e-06
v 9.42448396916057e-07 0.00010036591704039 -1.61237142755807e-06
v 1.05508056251655e-06 0.000100349898616787 -9.15324965628834e-07
v 1.07796811402882e-06 0.000100363413740125 -1.62831524722587e-07
v 1.04825092239165e-06 0.000100390035224456 5.69428715616901e-07
v 1.02146579742642e-06 0.000100386320102244 1.274076965467e-06
v 1.17820110596289e-06 0.000100343100497469 3.23440104778459e-06
v 1.08921996678457e-06 0.000100361384683957 2.60797117018188e-06
v 1.00572879981605e-06 0.000100375261564507 1.97628794552586e-06
v 1.15549146555629e-06 0.000100318634480957 3.91544453985493e-06
v 1.13185678644147e-06 0.000100289867072814 4.59071717326128e-06
v 1.08833713624731e-06 0.000100255957754464 5.27550763819818e-06
v 1.04096809449681e-06 0.000100218452449567 5.94881559528666e-06
v 4.92791389411525e-08 0.000101119847273464 1.07917235181639e-05
v 9.72657103964891e-07 0.000100178575609177 6.58786478191435e-06
v 8.94681986133751e-07 0.000100135949877412 7.2090693188517e-06
v -9.60370986872931e-08 0.000100816761959848 1.11559456058957e-05
v 7.03576689010465e-07 0.00010009697799403 7.73231512757571e-06
v 4.96423566843864e-07 0.000100056130235012 8.2370900304608e-06
v 3.92554246583364e-07 0.000100006482685065 8.81521760632901e-06
v -2.49152806648576e-07 0.000100374691255085 1.12659652488483e-05
v 2.91866170019513e-07 9.99543233021085e-05 9.38251506529889e-06
v -1.52882319966324e-07 9.99423036054918e-05 1.10080206707833e-05
v 1.5801324120498e-07 9.98931271921727e-05 9.9535125036299e-06
v 1.74436028788107e-08 9.98339752283607e-05 1.05116060363755e-05
v 5.35836396809779e-08 0.000101314889505555 1.02660608292398e-05
v 3.65766882436525e-08 0.000101447098265553 9.70060620254262e-06
v -1.60996818289394e-08 0.000101567458444883 9.09998930684522e-06
v -7.52220742112578e-08 0.000101693496388762 8.48919418940857e-06
v -1.53962158414551e-07 0.000101829503463099 7.89314196936906e-06
v 1.26882957738419e-07 0.000104292904179188 1.17510924755835e-06
v -2.32838705360546e-08 0.000104006463596955 1.75001408577684e-06
v -2.21013139278521e-07 0.000101981255265466 7.2965670485129e-06
v -1.76345970543823e-07 0.000103739624342462 2.32568244100971e-06
v -2.38862619984711e-07 0.000103464557588219 2.97208473380085e-06
v -3.62691380732257e-07 0.000102132459949997 6.75327612998769e-06
v -4.7320811830643e-07 0.000102300482199598 6.20097891827113e-06
v -4.46437698931088e-07 0.000102505004020646 5.57849709691986e-06
v -3.97228128387867e-07 0.000102721449376505 4.94819058911077e-06
v -2.91115067469109e-07 0.000103208310120935 3.6180198355299e-06
v -3.51271732306484e-07 0.000102958674596944 4.28547916180349e-06
v 6.77590493489298e-07 0.000100305253306099 -4.24391956443913e-06
v 5.488066063243e-07 0.000100274165081036 -4.92217907368691e-06
v 3.98180873466409e-07 0.000100237984324157 -5.60716583434609e-06
v 2.40802406791169e-07 0.000100198327044693 -6.27944214480916e-06
v 6.23239639133799e-08 0.000100156807068502 -6.91299235368163e-06
v -1.25719129974015e-07 0.000100112808254292 -7.52814580541696e-06
v -4.12190939746809e-07 0.000100071757780813 -8.05664744598458e-06
v -7.00358564465314e-07 0.000100027966655985 -8.5744833524988e-06
v -8.95524785203841e-07 9.99742640004933e-05 -9.17358452804505e-06
v -1.072352296035e-06 9.99185944147118e-05 -9.76261934551568e-06
v -1.24926167381753e-06 9.98554910228745e-05 -1.03620098895594e-05
v -1.00261670535715e-06 0.000100874568825416 -1.20209852802163e-05
v -1.27436385145569e-06 0.00010044462178842 -1.21428022391234e-05
v -1.39447439020416e-06 9.97855753175031e-05 -1.09518579740302e-05
v -1.52256258860173e-06 0.00010002713166453 -1.19894477420045e-05
v -1.52126209356361e-06 9.97740311867261e-05 -1.15078547635386e-05
v 1.73433642296055e-07 0.000104589854882422 5.35099141388515e-07
v -8.2980626283975e-07 0.000101270493435057 -1.166254153405e-05
v 2.04959874981874e-07 0.000104821514700071 -1.36163542432639e-07
v -6.58556225323548e-07 0.000101550180689014 -1.11917561334896e-05
v -5.09402068161464e-07 0.000101752395250336 -1.06494830673088e-05
v -3.65599526898953e-07 0.000101906212418122 -1.00833190550652e-05
v 2.25134860895523e-07 0.000104886482521207 -8.66559157855168e-07
v 2.63373229337648e-07 0.000104749678556486 -1.5862323413679e-06
v -2.57286330096641e-07 0.000102037437694236 -9.51724232565826e-06
v -1.66054750287346e-07 0.000102171877956466 -8.94268267783364e-06
v -1.96826139541205e-07 0.00010230401953591 -8.40466292165625e-06
v -2.35976128496043e-07 0.000102456092072502 -7.85780919141995e-06
v 3.01050646265815e-07 0.000104467617938071 -2.23641418937572e-06
v 3.24354905098744e-07 0.000104177691195728 -2.87361483412366e-06
v 2.30218837464274e-07 0.000103927047337274 -3.45002098500394e-06
v -1.58003059387243e-07 0.000102648352429573 -7.25050152535953e-06
v -7.89268347502426e-08 0.000102849901881986 -6.63388134237067e-06
v 1.17786013142691e-07 0.000103703758112673 -4.02736298303511e-06
v 8.49831780000787e-08 0.000103485802405243 -4.67583730582667e-06
v -1.73668729651152e-08 0.000103062737109928 -5.98123290161695e-06
v 4.57867829098443e-08 0.0001032769804159 -5.32019855060473e-06
v 1.82930274076768e-07 0.000100319233103522 -3.89939898402035e-06
v 1.94288660581942e-07 0.000100342033346276 -3.26463502481772e-06
v 2.05712768306664e-07 0.000100361087036873 -2.62278216675391e-06
v 2.24935085369595e-07 0.000100372722896994 -1.98619078325277e-06
v 3.39855666203898e-07 0.000100370750569984 -1.29240439173209e-06
v 6.00277670609014e-07 0.000100334280018311 3.49280092714632e-06
v 3.94055178862745e-07 0.000100366317970229 -5.68326842551077e-07
v 3.97852663845114e-07 0.000100388811505425 1.63819776691564e-07
v 3.88632588212465e-07 0.000100390554371787 8.96175347672323e-07
v 3.64671682899757e-07 0.000100382193230496 1.60527192109945e-06
v 5.12872757979904e-07 0.000100353975251565 2.8722380948737e-06
v 4.34068429232571e-07 0.000100370307666336 2.23903128602995e-06
v 5.68489903634141e-07 0.000100308132729684 4.17034839050051e-06
v 5.08740719614532e-07 0.000100277248028603 4.85224684471691e-06
v 4.47550164312635e-07 0.000100242202436809 5.52927197382265e-06
v 3.84701399904425e-07 0.000100203920604457 6.1878833783483e-06
v -7.64922590707926e-07 0.000101237103700536 1.04504928825602e-05
v -9.27114724016775e-07 0.000100987521087634 1.08515883001177e-05
v 2.88550509742004e-07 0.000100163651262946 6.81266553400358e-06
v 7.75564125940741e-08 0.000100126953229891 7.33229119820793e-06
v -1.09466748349822e-06 0.000100585585429332 1.10734688097415e-05
v -1.44260521646075e-07 0.000100088665263724 7.83986230168814e-06
v -3.70249093231738e-07 0.00010004881698993 8.3277159257654e-06
v -4.95813425359085e-07 9.99993014960506e-05 8.89502277050068e-06
v -1.19421847774365e-06 0.000100138599299857 1.09647551862754e-05
v -6.63711090000049e-07 9.9945290642555e-05 9.45819635505636e-06
v -1.01306366092799e-06 9.98704770856117e-05 1.05527450727726e-05
v -8.33972809277627e-07 9.98829019375424e-05 1.00148993913206e-05
v -7.36543377567089e-07 0.000101402528566974 9.91115713334708e-06
v -7.61443171169418e-07 0.000101524886552793 9.32787038190664e-06
v -8.00240934260284e-07 0.000101640486517677 8.72558031437186e-06
v -8.46100608894422e-07 0.00010176509087142 8.12346431394982e-06
v -9.16306557995512e-07 0.000101902544707797 7.53585869754105e-06
v -4.46288784777899e-07 0.000104317217881542 9.17374103164827e-07
v -6.02907025005312e-07 0.00010406479094705 1.5022844923214e-06
v -7.60313114338032e-07 0.000103808797232425 2.08634089382649e-06
v -1.06719576100517e-06 0.00010203999597191 7.00662200876377e-06
v -9.14045410289608e-07 0.000103564615256798 2.66335684254109e-06
v -9.81255402962891e-07 0.000103307873375131 3.31333292013828e-06
v -1.17643907047764e-06 0.000102197589628462 6.46150374009675e-06
v -1.24607974347315e-06 0.000102371153372205 5.91022233367314e-06
v -1.18451919348353e-06 0.000102582925344017 5.290137420894e-06
v -1.13547895211434e-06 0.000102812465622977 4.64028994553639e-06
v -1.06707624373078e-06 0.000103055678280979 3.97595168778788e-06
v 4.62801649176459e-08 0.000100289555558251 -4.59345018306342e-06
v -1.20665171966617e-07 0.000100254918689671 -5.29177077400441e-06
v -2.91819623555934e-07 0.000100215892667798 -5.98529724263697e-06
v -4.67884003797982e-07 0.000100173616055921 -6.65924140273787e-06
v -6.74028205900676e-07 0.000100129605925544 -7.29667684699562e-06
v -9.77305877090414e-07 0.000100088317806769 -7.843968142424e-06
v -1.28404376112352e-06 0.000100044740647705 -8.38355109651825e-06
v -1.5838034288618e-06 9.99989117567282e-05 -8.90680515570715e-06
v -1.79567707855466e-06 9.99425114808964e-05 -9.51161000623056e-06
v -1.7386533286159e-06 0.000101030800776387 -1.18726898450587e-05
v -2.02192919511197e-06 9.98824168236844e-05 -1.01150706874893e-05
v -2.21738213612596e-06 9.98144353657611e-05 -1.07133444255843e-05
v -2.02337301017513e-06 0.000100651863544775 -1.21117964668173e-05
v -2.29544801452323e-06 0.000100211564667168 -1.21212708547737e-05
v -2.37790482276656e-06 9.97546117073371e-05 -1.1292826144672e-05
v -2.48705395055852e-06 9.9863442275154e-05 -1.18287910253147e-05
v -3.96908958779613e-07 0.000104534743362435 2.53581415783989e-07
v -1.54627937414692e-06 0.00010135287262022 -1.1442342987046e-05
v -3.74178982101426e-07 0.000104647834533037 -4.50594807398721e-07
v -1.38178815291851e-06 0.000101584649789403 -1.09211164510136e-05
v -1.21948180473487e-06 0.000101759178123611 -1.03601643212691e-05
v -1.0634502211575e-06 0.000101906345201707 -9.78641077504409e-06
v -3.42953843131441e-07 0.000104615674120582 -1.1686332691574e-06
v -2.93759750598656e-07 0.000104437943191171 -1.86059173946099e-06
v -9.4949306149332e-07 0.000102045011467611 -9.20931648164402e-06
v -9.54224957486913e-07 0.000102174583695835 -8.66712409885138e-06
v -9.65482136321374e-07 0.000102321642290286 -8.11107793636228e-06
v -9.73390209052245e-07 0.000102483433352048 -7.55037550533829e-06
v -2.73296762917083e-07 0.000104192206005641 -2.51708467546083e-06
v -3.71394254328033e-07 0.000103948647138356 -3.09973348022282e-06
v -4.81994885818047e-07 0.000103724022198911 -3.68877175162309e-06
v -8.73345813120279e-07 0.000102682183498465 -6.92824784656984e-06
v -8.03378391581148e-07 0.000102889699792318 -6.27346611763616e-06
v -6.01600621397642e-07 0.000103518409815644 -4.27322381972231e-06
v -6.46599172495642e-07 0.000103312344223385 -4.93285154310689e-06
v -7.26927913776124e-07 0.000103101298744301 -5.60298557722421e-06
v -4.40892168382239e-07 0.000100305178815574 -4.24000198591102e-06
v -4.21561865327775e-07 0.000100330356229453 -3.59523336112343e-06
v -4.08503766011649e-07 0.00010035163853951 -2.95011012124648e-06
v -3.95086577994548e-07 0.000100368719582601 -2.30519322267028e-06
v 1.0787401396054e-08 0.000100324795960447 3.75151376142018e-06
v -3.78221909470334e-07 0.000100379668198096 -1.66361057623921e-06
v -3.11494322446809e-07 0.000100386187831796 -9.44494626420103e-07
v -6.9783221064311e-08 0.000100345905562565 3.13346167746728e-06
v -2.79667885321859e-07 0.000100391594452647 -2.24774600063728e-07
v -2.74960318634282e-07 0.000100393121814569 5.02458711337141e-07
v -2.73351477014352e-07 0.000100387389186308 1.23452018081618e-06
v -2.12795451948138e-07 0.000100377699332599 1.87345698095244e-06
v -1.44411027477425e-07 0.000100363590815598 2.50702898181356e-06
v -5.79780760633486e-08 0.000100296731163926 4.4353668479419e-06
v -1.30970530609312e-07 0.000100264564610016 5.11089894765553e-06
v -2.10332913925092e-07 0.00010022862355941 5.77383024971513e-06
v -2.99004740472336e-07 0.000100189532919287 6.41941983167508e-06
v -1.54885921930924e-06 0.000101328849809434 1.01014412571337e-05
v -1.73406958121856e-06 0.000101125520384221 1.05248796848704e-05
v -1.92363817471096e-06 0.000100783705376323 1.08236115724536e-05
v -5.2777189790168e-07 0.000100154606086606 6.94153428852629e-06
v -7.66777744578753e-07 0.000100118383483984 7.44717437838277e-06
v -2.0696919785517e-06 0.000100331810728129 1.08507547362654e-05
v -1.0145407334384e-06 0.000100081036103747 7.93620077536675e-06
v -1.26245332566533e-06 0.000100041730735171 8.41101254992668e-06
v -1.45332686027937e-06 9.9991750570034e-05 8.97281246463537e-06
v -2.0806133555329e-06 9.99765539501134e-05 1.05493711145828e-05
v -1.65122374186738e-06 9.99358887086183e-05 9.52068989272131e-06
v -1.86195340365853e-06 9.98818586357892e-05 1.00515327195553e-05
v -1.52771671327328e-06 0.000101472208130027 9.54083655926885e-06
v -1.53812562986017e-06 0.000101585264078128 8.9543718530688e-06
v -1.57275575135421e-06 0.000101697926259374 8.35920997824018e-06
v -1.61843553581648e-06 0.000101823644645495 7.76660987097676e-06
v -1.77993347052722e-06 0.000101946522309129 7.24780987309955e-06
v -1.00838791514842e-06 0.000104260376409539 6.44828475970605e-07
v -1.17079528322442e-06 0.000104056737302939 1.24430573732182e-06
v -1.33583230648427e-06 0.000103831671105411 1.83473950782231e-06
v -1.5000267582288e-06 0.000103601474416977 2.41933172101194e-06
v -1.89483478746866e-06 0.000102090669483858 6.71597561194165e-06
v -1.66028807311581e-06 0.000103375248599202 2.9997284200603e-06
v -1.76479402795502e-06 0.000103127424839454 3.66715064766308e-06
v -1.96461365791036e-06 0.000102253611898961 6.17174756848945e-06
v -1.99645713771426e-06 0.000102432967167426 5.61743065483477e-06
v -1.93321485372646e-06 0.000102654663058729 4.97886571913252e-06
v -1.85589717817181e-06 0.000102886707257336 4.32767292417539e-06
v -6.16248810500218e-07 0.000100272259168746 -4.95445246391178e-06
v -7.99788553903163e-07 0.000100234708740862 -5.66257130845278e-06
v -9.93401652294499e-07 0.000100193007265035 -6.35825879984599e-06
v -1.19698700228287e-06 0.000100148003182852 -7.03555483494877e-06
v -1.51625194274574e-06 0.000100105955068102 -7.60931808002092e-06
v -1.84400593854255e-06 0.00010006201219852 -8.16884911530274e-06
v -2.17187673902777e-06 0.000100016087392873 -8.71530832528937e-06
v -2.49262142867206e-06 9.99675093750199e-05 -9.2488608027825e-06
v -2.76006638814779e-06 9.99074048631037e-05 -9.86996548006675e-06
v -2.46016602635027e-06 0.000101131453583002 -1.16742694920349e-05
v -2.76268259192237e-06 0.00010081675947403 -1.19989897598409e-05
v -3.00556116860319e-06 9.98435483001478e-05 -1.04733584192854e-05
v -3.22552217208008e-06 9.9774712316259e-05 -1.10567314161142e-05
v -3.05848217415845e-06 0.000100410827661514 -1.21592787668822e-05
v -3.31426744498963e-06 9.99993639128698e-05 -1.20375379276445e-05
v -3.40505029479778e-06 9.97683539034112e-05 -1.16230447445207e-05
v -9.71895831670177e-07 0.000104386480452113 -4.85314516982088e-08
v -2.26884747929462e-06 0.000101394762051817 -1.11825574634586e-05
v -9.35363754292314e-07 0.000104410000105665 -7.54629999265984e-07
v -2.08424888291363e-06 0.000101590948151241 -1.06379246284169e-05
v -1.91036819704673e-06 0.000101753137563195 -1.00660449925786e-05
v -1.74825627714378e-06 0.000101904116750665 -9.47980320611685e-06
v -8.95692206033263e-07 0.000104320876718455 -1.45775336907205e-06
v -8.57423926365512e-07 0.000104148205920502 -2.14741611169965e-06
v -1.72592102431342e-06 0.000102035418727315 -8.92990419522443e-06
v -1.71153597271215e-06 0.000102178995600974 -8.36997376653861e-06
v -1.69929064014386e-06 0.000102335624944207 -7.8001120281075e-06
v -1.68230169819807e-06 0.000102503449593895 -7.2218207451567e-06
v -9.57109115861059e-07 0.000103931243311231 -2.74277815851976e-06
v -1.06918778242493e-06 0.000103718804757004 -3.33749366881519e-06
v -1.19179909311279e-06 0.000103516647009128 -3.93260494009163e-06
v -1.59282800419072e-06 0.000102707083809608 -6.5625728955816e-06
v -1.50319832583907e-06 0.000102912568651011 -5.89130261829931e-06
v -1.32189539185869e-06 0.000103323891171932 -4.52719590056188e-06
v -1.41195497988302e-06 0.00010311821603768 -5.2117319666151e-06
v -1.06576878401551e-06 0.000100290326399967 -4.57900997974273e-06
v -1.06311358027644e-06 0.000100317277965192 -3.9403996168256e-06
v -1.04546124309519e-06 0.000100340681757055 -3.28510186384914e-06
v -1.03217615172959e-06 0.000100360334144462 -2.62369792764682e-06
v -1.02082010164913e-06 0.000100375720961416 -1.96919714538085e-06
v -5.90072227640405e-07 0.000100314770856992 4.01251402219646e-06
v -6.86391694635541e-07 0.000100336787635754 3.41221949291575e-06
v -9.92033127940201e-07 0.000100385851495475 -1.33508901574707e-06
v -9.43686168307914e-07 0.000100392441728076 -6.06559835465273e-07
v -7.54133804856989e-07 0.000100355899832858 2.78431751358003e-06
v -9.19699722148509e-07 0.000100394031597743 1.31330873501176e-07
v -9.11807060962325e-07 0.000100391086703236 8.67401000615114e-07
v -8.77845720957812e-07 0.000100383891031562 1.49955588157492e-06
v -8.1771289595345e-07 0.000100371750394144 2.14241131002664e-06
v -6.70768783663019e-07 0.000100284955577799 4.69566367732366e-06
v -7.63058637532505e-07 0.000100250978472696 5.372962902052e-06
v -8.68283309692425e-07 0.000100213893772453 6.02914586625075e-06
v -1.1327943081002e-06 0.000100181968743305 6.53488758414767e-06
v -2.3044332360115e-06 0.000101395033873851 9.75065347099306e-06
v -2.53524287272021e-06 0.000101235856383493 1.01661869274332e-05
v -2.75108625698713e-06 0.000100956879231309 1.05203173036159e-05
v -2.94221720582383e-06 0.000100532493529825 1.06682344733458e-05
v -1.39004119168022e-06 0.000100146914402018 7.04799457608493e-06
v -1.65966854989392e-06 0.000100110582554152 7.5485901386821e-06
v -3.02231404186968e-06 0.000100109152067815 1.04846247003979e-05
v -1.93595935961634e-06 0.000100073842839152 8.02678194594881e-06
v -2.18585917913236e-06 0.000100035347703249 8.48740595109793e-06
v -2.40938339227989e-06 9.99843737513197e-05 9.0376787722352e-06
v -2.91119413104063e-06 9.99125468648058e-05 1.00798535839828e-05
v -2.64924174075032e-06 9.99272801565478e-05 9.57346193626949e-06
v -2.26916158524576e-06 0.000101521828277279 9.17934895101279e-06
v -2.2790035485025e-06 0.000101631464386895 8.58366573844044e-06
v -2.32299282462481e-06 0.000101744691255068 7.99137515638569e-06
v -2.52232693785793e-06 0.000101846673253438 7.49749987834071e-06
v -1.55394875424444e-06 0.00010414033982378 3.60343506323463e-07
v -2.64883705206563e-06 0.000101977532515711 6.97132676971961e-06
v -1.74590291012743e-06 0.000103986144350967 9.55845688879934e-07
v -1.9206507983045e-06 0.000103799659884646 1.56342796380757e-06
v -2.09568363708294e-06 0.000103592921607401 2.16791457616229e-06
v -2.26891344700034e-06 0.00010338032487768 2.75967523336219e-06
v -2.72111670583533e-06 0.000102131154753392 6.42592504179083e-06
v -2.41567791864366e-06 0.000103174800990699 3.33501788374363e-06
v -2.52739951782921e-06 0.000102940944254636 4.00697719095783e-06
v -2.74968615555013e-06 0.000102300886300079 5.87252992709836e-06
v -2.72262955418246e-06 0.000102482967631037 5.32163933319391e-06
v -2.62948773778902e-06 0.000102707890484081 4.67435506619724e-06
v -1.25482592320961e-06 0.000100254370021746 -5.30459895462541e-06
v -1.46246048497208e-06 0.000100213360713613 -6.02917541093155e-06
v -1.68763967972523e-06 0.00010016853368514 -6.7353342883504e-06
v -2.04165802487776e-06 0.000100127406392054 -7.31832020071323e-06
v -2.39333302167345e-06 0.000100081955460935 -7.91283437565143e-06
v -2.75095828195439e-06 0.000100034073190123 -8.49868226513372e-06
v -3.10656893298071e-06 9.99848386553404e-05 -9.06359385312903e-06
v -3.43414496050982e-06 9.99340326012338e-05 -9.60277297595245e-06
v -3.72871255867382e-06 9.98700213543486e-05 -1.02321906044795e-05
v -3.1614204420333e-06 0.000101180778084853 -1.14478900637559e-05
v -3.50725081486747e-06 0.000100931982958388 -1.18156259785211e-05
v -3.83162282314312e-06 0.000100589278176718 -1.20995430742358e-05
v -4.00540587852162e-06 9.98009084129761e-05 -1.08402415370826e-05
v -4.26097768678806e-06 9.97423702505964e-05 -1.14129900403683e-05
v -4.13932358343711e-06 0.000100170408151431 -1.21625821697115e-05
v -4.33823220547272e-06 9.98275762073543e-05 -1.18912983865224e-05
v -1.50549980367011e-06 0.000104196952158051 -3.45919815947411e-07
v -2.94188292058738e-06 0.000101403333573066 -1.09193094268299e-05
v -1.46302834747311e-06 0.000104164220864158 -1.06124872247423e-06
v -2.74174031474477e-06 0.000101585559281594 -1.03452219829649e-05
v -2.55982637661051e-06 0.000101747832542735 -9.75415734199584e-06
v -2.53721860908362e-06 0.000101877734045316 -9.2083533450252e-06
v -1.42889166791568e-06 0.000104052983311805 -1.7661330357419e-06
v -1.55152768367086e-06 0.000103871406304244 -2.35511545549505e-06
v -2.49592456968601e-06 0.000102022479342291 -8.6377040553957e-06
v -2.45940791025355e-06 0.000102178800670866 -8.05003909831299e-06
v -2.42339817770261e-06 0.000102342944874742 -7.45607069460957e-06
v -2.36291510379317e-06 0.000102513156405373 -6.86868464513408e-06
v -1.66460135024966e-06 0.000103679901039329 -2.96321321517035e-06
v -1.78937522984884e-06 0.000103486983454306 -3.57733300959984e-06
v -1.92367813010623e-06 0.000103298685275747 -4.18667947563637e-06
v -2.25389573663193e-06 0.000102717369853458 -6.1854683914395e-06
v -2.14652510489146e-06 0.00010292172140373 -5.48565460468873e-06
v -2.04277332325347e-06 0.000103121333345739 -4.78556398078241e-06
v -1.68974996457206e-06 0.000100274211964366 -4.91527383433021e-06
v -1.20011548041382e-06 0.000100303625916761 4.27797000855319e-06
v -1.68273563231093e-06 0.000100303908958889 -4.26828192649407e-06
v -1.68276068566279e-06 0.000100329130869384 -3.62260770292093e-06
v -1.67028398277203e-06 0.000100350848550011 -2.9540749962812e-06
v -1.65636595081382e-06 0.000100368641574583 -2.2844684215912e-06
v -1.63217408186212e-06 0.000100381637778147 -1.63829582391819e-06
v -1.29073983847855e-06 0.000100327469105977 3.67905811469366e-06
v -1.37333914986607e-06 0.00010034768680735 3.07099442230644e-06
v -1.61061049083576e-06 0.000100389621616242 -9.94958724617875e-07
v -1.57722995571078e-06 0.000100393475713878 -2.46954124310377e-07
v -1.4327889688664e-06 0.000100365020410536 2.42957000470189e-06
v -1.5538849044358e-06 0.000100393144495083 5.02545366982979e-07
v -1.52069785007052e-06 0.000100388508694674 1.14222528587071e-06
v -1.48493014149002e-06 0.000100378952270637 1.77881914723075e-06
v -1.3006638817734e-06 0.000100271877797792 4.96401042255482e-06
v -3.02981943826921e-06 0.000101439843487693 9.39778234741625e-06
v -1.41601058869516e-06 0.000100236548584344 5.63686159383928e-06
v -1.69821500818996e-06 0.000100206402456222 6.15082229311595e-06
v -1.99160446478603e-06 0.000100174491065496 6.6465096708119e-06
v -3.28385793887626e-06 0.000101305580586781 9.81756944404222e-06
v -3.55202808459757e-06 0.000101093471462662 1.01783048180041e-05
v -3.78821708815945e-06 0.000100731666988311 1.04228935856114e-05
v -3.94265098715214e-06 0.000100283705682484 1.03774154313159e-05
v -2.28364423932331e-06 0.000100139400544008 7.15300499542827e-06
v -2.58176646511405e-06 0.000100103582186227 7.64291494882812e-06
v -3.88797814853855e-06 9.99821264538199e-05 1.00433480448929e-05
v -2.86133396922503e-06 0.000100067457719065 8.10687063520748e-06
v -3.13985120712688e-06 0.000100028786849906 8.55671869634029e-06
v -3.40828082273349e-06 9.99760374206071e-05 9.09553495675635e-06
v -3.69700233196102e-06 9.99263672003871e-05 9.60670704236517e-06
v -2.99562430374525e-06 0.000101557721393488 8.81196294593235e-06
v -3.02299170691078e-06 0.000101665045055782 8.21483140562839e-06
v -3.24128368114628e-06 0.00010175094963975 7.72871163353665e-06
v -2.079513433246e-06 0.000103980974378375 6.42516556983079e-08
v -3.41317924442727e-06 0.000101859181007106 7.22987588392381e-06
v -2.28277354401683e-06 0.000103868042770002 6.70955531686759e-07
v -3.49701968090876e-06 0.000101999500728768 6.69024695080227e-06
v -2.48673672239501e-06 0.000103718790942065 1.27010579960737e-06
v -2.67718282059258e-06 0.000103543168814986 1.88886962070177e-06
v -2.86098532915293e-06 0.000103351597140858 2.50089728264867e-06
v -3.02417195370965e-06 0.000103159579444436 3.08959489186547e-06
v -3.51985182322852e-06 0.000102160290927607 6.13449941454545e-06
v -3.17892400711615e-06 0.000102966079965901 3.67227721547701e-06
v -3.30695525026251e-06 0.000102741727582741 4.35440336643969e-06
v -3.48477416765502e-06 0.000102332530572694 5.58442179692939e-06
v -3.42231317331756e-06 0.000102517481292742 5.02155293604119e-06
v -1.90055548420145e-06 0.000100235084917632 -5.65401352767546e-06
v -2.13557092204024e-06 0.000100191090135433 -6.38759909013027e-06
v -2.5085656054226e-06 0.00010015051051631 -6.99462688713289e-06
v -2.89532859634785e-06 0.000100106437814781 -7.59550747482812e-06
v -3.28697767574582e-06 0.000100056952606966 -8.21888320518562e-06
v -3.67793523004649e-06 0.000100004932138475 -8.83241740461435e-06
v -3.82878541548823e-06 0.000101194738138398 -1.12046589545133e-05
v -4.04826164141545e-06 9.99518935494379e-05 -9.41621012315289e-06
v -4.41056758362414e-06 9.98964293206253e-05 -9.97950560168583e-06
v -4.74935092777648e-06 9.98268949598532e-05 -1.06259981135996e-05
v -4.20621508103213e-06 0.000100978629344132 -1.16161372667536e-05
v -4.58757450264786e-06 0.000100711184324206 -1.1962226697493e-05
v -4.94185477729305e-06 0.000100344137089525 -1.2191205402818e-05
v -5.06681144046825e-06 9.97562647157789e-05 -1.12303866070404e-05
v -5.27166238512487e-06 9.9738522960804e-05 -1.1727651250202e-05
v -5.24827859909555e-06 9.99481558477784e-05 -1.21353948435185e-05
v -2.02870952975583e-06 0.00010398678009008 -6.55854809456722e-07
v -3.58898429307108e-06 0.000101398025637164 -1.06371032618385e-05
v -1.98865431026843e-06 0.000103923754757213 -1.37546568495929e-06
v -3.37930834361093e-06 0.000101576221213576 -1.00362306653922e-05
v -3.33671124353647e-06 0.000101711680154293 -9.48093794138041e-06
v -3.29622065647752e-06 0.000101852173006635 -8.91410432425501e-06
v -2.11425954396627e-06 0.000103775802774716 -1.97288184359201e-06
v -2.24640552661932e-06 0.000103608914377612 -2.56855440992414e-06
v -3.23665421916787e-06 0.000102008344279466 -8.31536317166063e-06
v -3.17366376105942e-06 0.00010217263288055 -7.70233415164502e-06
v -3.09457265205704e-06 0.000102339819228932 -7.09865610033134e-06
v -3.01065790126931e-06 0.000102512049254583 -6.48520790316118e-06
v -2.3740561217271e-06 0.000103433234072092 -3.19169834413604e-06
v -2.50716777582514e-06 0.000103255187984832 -3.81905033119658e-06
v -2.6323480810076e-06 0.000103083956430854 -4.43214325697813e-06
v -2.88747709569252e-06 0.000102714704011098 -5.76966458048099e-06
v -2.7616841917829e-06 0.000102912783169022 -5.04755032564462e-06
v -2.30981283487589e-06 0.000100256989264514 -5.24536950402711e-06
v -1.81630714364842e-06 0.000100291182475472 4.54899286568433e-06
v -2.30781275623538e-06 0.000100289199961633 -4.59787013845474e-06
v -1.90978927521615e-06 0.000100316804148511 3.95585177738021e-06
v -2.30551716643567e-06 0.000100317072739274 -3.94462481679364e-06
v -2.30057994231347e-06 0.000100340413672398 -3.29289041812728e-06
v -2.28743674277326e-06 0.000100360452605172 -2.61056485963514e-06
v -2.27080770374488e-06 0.000100375575836072 -1.95405247947976e-06
v -2.24913577277246e-06 0.00010038643208269 -1.29154010925622e-06
v -1.98763796493396e-06 0.000100339005860825 3.34705193750521e-06
v -2.04951712979887e-06 0.000100357461154175 2.73062954057264e-06
v -2.22591084303124e-06 0.000100392084655719 -6.35148861427633e-07
v -2.19646187016238e-06 0.000100394021065948 1.33580089461123e-07
v -2.09621365386901e-06 0.000100373097336266 2.07480237067117e-06
v -2.16680770940447e-06 0.000100391728303537 7.84269535903995e-07
v -2.13478013125652e-06 0.000100384427547246 1.43606165330622e-06
v -3.72226226939889e-06 0.00010146863231599 9.04480902751719e-06
v -1.93897153017589e-06 0.000100257581801649 5.23869492166079e-06
v -4.00595441921896e-06 0.000101349262146768 9.45888367877836e-06
v -2.24365409875706e-06 0.000100229649674907 5.75667603355298e-06
v -2.55824178572124e-06 0.000100199250493222 6.264231558596e-06
v -2.87557128019991e-06 0.000100167251441932 6.75365118720142e-06
v -4.30605061061671e-06 0.000101178613595976 9.83251780894469e-06
v -4.59320735943106e-06 0.000100903211277616 1.01198562676996e-05
v -4.82375277100613e-06 0.000100481857900768 1.02127902911313e-05
v -4.87562529820245e-06 0.000100098484585653 9.98997540879076e-06
v -3.19927768322355e-06 0.00010013212007139 7.25609808651349e-06
v -3.51287447334604e-06 0.000100097509236166 7.72276345989536e-06
v -4.70303959193134e-06 9.99464466148611e-05 9.57866820324115e-06
v -3.82373842032343e-06 0.000100061072348773 8.18189963700163e-06
v -4.12744715405498e-06 0.000100021536984332 8.62396757118599e-06
v -4.44573172249463e-06 9.99682474884941e-05 9.14887622975817e-06
v -3.71069691041025e-06 0.000101581780122797 8.44136182461142e-06
v -3.95823105881742e-06 0.000101652170661473 7.96782652986652e-06
v -2.58559337579873e-06 0.000103801829428621 -2.46601602971506e-07
v -4.1624412597922e-06 0.000101742721519249 7.47686459273723e-06
v -2.80341844515358e-06 0.000103717985186865 3.63898845893223e-07
v -4.28024661346505e-06 0.000101860765927775 6.96488340829489e-06
v -3.0200013988445e-06 0.000103599279477746 9.77432683240967e-07
v -4.30755119166865e-06 0.000102010692557456 6.40738859177968e-06
v -3.22994713320467e-06 0.000103456026374245 1.58422033176579e-06
v -3.4311346426742e-06 0.000103289000098728 2.21662147420332e-06
v -3.61747137050467e-06 0.000103114858710848 2.820010122767e-06
v -3.79102680653062e-06 0.000102932850065211 3.42380666271367e-06
v -4.27207525853851e-06 0.000102172102802519 5.85794620099599e-06
v -3.94986886980295e-06 0.000102749629665672 4.01643456432104e-06
v -4.09196930192258e-06 0.000102532472089383 4.71060488107711e-06
v -4.19534812452047e-06 0.000102348286378904 5.28936238899064e-06
v -2.54262721164216e-06 0.00010021499122549 -5.99271250299836e-06
v -2.92956880907136e-06 0.000100176831692336 -6.60478302259232e-06
v -3.33379293007105e-06 0.000100133685319643 -7.22805046011064e-06
v -3.74865056932893e-06 0.000100086133401116 -7.85477385525517e-06
v -4.1813518421702e-06 0.000100031753169435 -8.51690032249973e-06
v -4.44902850026374e-06 0.000101193343201259 -1.09409828768277e-05
v -4.60531201310648e-06 9.99752421381511e-05 -9.15684770835768e-06
v -4.86779068984471e-06 0.000100990618163425 -1.13894025391289e-05
v -5.02504637259741e-06 9.99150586689898e-05 -9.79144253301813e-06
v -5.43065448892506e-06 9.98525406833768e-05 -1.03970133221738e-05
v -5.82383733172919e-06 9.97759259273306e-05 -1.10718631480412e-05
v -5.29870573884386e-06 0.000100758357378931 -1.1797388526476e-05
v -5.71563125907952e-06 0.000100471910902246 -1.2127863163892e-05
v -6.10481361700407e-06 0.000100097388494408 -1.22916303726963e-05
v -6.1370509355024e-06 9.97170916734938e-05 -1.16036666543585e-05
v -6.31836849611769e-06 9.97696473002288e-05 -1.2091449752697e-05
v -2.53733197732697e-06 0.000103774729802155 -9.77643022265232e-07
v -4.19853166898289e-06 0.000101390982615149 -1.03279665717261e-05
v -2.67184979706205e-06 0.000103652808193535 -1.57354103985333e-06
v -4.15313527741606e-06 0.000101529878043678 -9.76705913141685e-06
v -4.09185082618193e-06 0.000101673855902292 -9.18751854160237e-06
v -4.02085280881372e-06 0.000101825085627029 -8.59554454863024e-06
v -2.80497315041517e-06 0.000103508963081968 -2.17627231029442e-06
v -2.93775217675403e-06 0.000103356055248619 -2.78078715486604e-06
v -3.93376942692949e-06 0.000101990989913034 -7.9626493783589e-06
v -3.83857015424734e-06 0.000102156577213836 -7.34082939652719e-06
v -3.73287318896401e-06 0.000102328053075145 -6.70272805891543e-06
v -3.62030863450527e-06 0.000102500671768394 -6.06189972083982e-06
v -3.07259476419419e-06 0.000103192282234024 -3.42052299865743e-06
v -3.20588323257382e-06 0.000103030909982941 -4.04256286805487e-06
v -3.3413130917216e-06 0.000102865613202294 -4.67763719997748e-06
v -3.47687881549039e-06 0.000102699078164934 -5.31337895761854e-06
v -2.924039757108e-06 0.000100237958177062 -5.56162326809177e-06
v -2.43178320833165e-06 0.000100276205026539 4.82722787188366e-06
v -2.93114592719408e-06 0.000100273208246843 -4.92568507737763e-06
v -2.53318939473212e-06 0.000100304737959095 4.23952592800367e-06
v -2.92929539813272e-06 0.00010030330590001 -4.27840002434404e-06
v -2.61148755779372e-06 0.000100328766517574 3.63908443874966e-06
v -2.92377280356727e-06 0.000100329239446327 -3.62077416271248e-06
v -2.91403500724991e-06 0.0001003508971365 -2.95419339405309e-06
v -2.89973071958266e-06 0.000100368506657048 -2.2814448716173e-06
v -2.88024331109057e-06 0.000100381660269282 -1.60547550972944e-06
v -2.85693366642695e-06 0.000100390412611239 -9.27626181375456e-07
v -2.66928192809715e-06 0.000100349272834035 3.02291699901361e-06
v -2.7126683916566e-06 0.00010036612384149 2.39130553078617e-06
v -2.83169616946254e-06 0.000100393851584029 -2.48168629312483e-07
v -2.80422768650025e-06 0.000100393892118434 4.26570226376859e-07
v -2.74742522111505e-06 0.0001003794317829 1.74686486679183e-06
v -2.77685335188399e-06 0.000100388719836199 1.09162720709344e-06
v -4.37178580195728e-06 0.000101489004140575 8.6855594145708e-06
v -4.68767857026178e-06 0.000101373209505481 9.09930361267229e-06
v -2.75681391872821e-06 0.000100251445195417 5.35253680645868e-06
v -5.02424437069647e-06 0.000101230763411318 9.46965834423281e-06
v -3.09354642842963e-06 0.000100223156058401 5.8657456550861e-06
v -3.43652382371663e-06 0.000100192565869108 6.36809224492151e-06
v -3.78341701043242e-06 0.000100160010403993 6.8598442437151e-06
v -5.35548772985691e-06 0.000101016408803804 9.78847331606527e-06
v -5.6526541150151e-06 0.00010067820666821 9.98097865115873e-06
v -5.83476550026627e-06 0.000100264365738264 9.90571547764757e-06
v -5.74277445989308e-06 9.99993604919621e-05 9.55364347425444e-06
v -4.12995467845713e-06 0.000100126243067783 7.33785321055456e-06
v -4.47444710659386e-06 0.00010009127848359 7.80206496988563e-06
v -5.46920519599825e-06 9.99702394917678e-05 9.1356514735176e-06
v -4.81426790408324e-06 0.000100054428080608 8.25516686969999e-06
v -5.14866900861146e-06 0.000100012314647596 8.703293519e-06
v -4.65191387975386e-06 0.000101549699556145 8.21612780457067e-06
v -3.07232711164902e-06 0.000103614529950449 -5.76637924373364e-07
v -4.90335065873709e-06 0.000101620887453562 7.74216665243042e-06
v -3.29894629649732e-06 0.000103549921694209 3.5221314595051e-08
v -5.06254834800698e-06 0.000101720792028162 7.23649774817286e-06
v -3.52767355531022e-06 0.000103455072119622 6.524989268103e-07
v -5.11025366041715e-06 0.00010185143562364 6.69941110238761e-06
v -3.75332322244766e-06 0.000103335582688051 1.2743457951319e-06
v -5.07594670110371e-06 0.000102003337751461 6.14301799973026e-06
v -3.97266559101781e-06 0.000103196025517101 1.89914475768432e-06
v -4.18103652259072e-06 0.000103041194463527 2.52356376701071e-06
v -4.37749428114754e-06 0.000102875564242957 3.1449517718824e-06
v -4.55921172722765e-06 0.000102702876255492 3.76309637316284e-06
v -4.98917726712546e-06 0.000102169305049158 5.57209661972856e-06
v -4.72358973905566e-06 0.000102525056652489 4.38006871230465e-06
v -4.86842152135587e-06 0.000102344516086728 4.98539067921103e-06
v -3.30761601937448e-06 0.000100204525610202 -6.1636894759516e-06
v -3.71293882831392e-06 0.000100164655113226 -6.78397791035251e-06
v -4.13879749861678e-06 0.000100119095551283 -7.42415284738119e-06
v -4.58628505323644e-06 0.000100067309498085 -8.08673225873328e-06
v -4.99539276847872e-06 0.000101198873464195 -1.06260437023441e-05
v -5.05362435377398e-06 0.000100009138702542 -8.77402028893703e-06
v -5.45847870719987e-06 0.00010099245039063 -1.11180934135557e-05
v -5.53758642382805e-06 9.99443712411361e-05 -9.47980338938777e-06
v -5.94950890878621e-06 0.000100769845457445 -1.15873071389179e-05
v -6.02476267004895e-06 9.98736056418002e-05 -1.01939790880793e-05
v -6.49865236360524e-06 9.97973804321088e-05 -1.08943223706191e-05
v -6.93755278131295e-06 9.97218455916354e-05 -1.15270500261216e-05
v -6.44113552259867e-06 0.000100518101052348 -1.20162886496631e-05
v -6.91360537897333e-06 0.000100209199719817 -1.23522689314709e-05
v -7.32891827652622e-06 9.986161715482e-05 -1.24588451469872e-05
v -7.29750536421497e-06 9.96743576118365e-05 -1.20779484621464e-05
v -3.21788533546699e-06 0.000103510164937838 -1.16403363009202e-06
v -4.9748161408599e-06 0.000101333950855694 -1.0069650019498e-05
v -3.35353849334408e-06 0.00010338747594444 -1.76029629129812e-06
v -4.90117047418862e-06 0.00010147898449437 -9.48618199566632e-06
v -4.80792672903595e-06 0.00010163357356264 -8.8769698100243e-06
v -4.70188221974976e-06 0.000101796628165195 -8.24442707546954e-06
v -3.48662411711642e-06 0.000103252890991411 -2.36774418231789e-06
v -3.6205228390495e-06 0.000103110510842974 -2.98783620206432e-06
v -4.58451980150748e-06 0.00010196515028715 -7.59430820098401e-06
v -4.45753342525685e-06 0.000102136804857557 -6.93276398262216e-06
v -4.32304037174176e-06 0.00010230948849721 -6.26309633391479e-06
v -4.18329506273273e-06 0.000102481630997507 -5.58769034634683e-06
v -3.75634146918151e-06 0.00010296180918422 -3.61975912455654e-06
v -3.89529195600443e-06 0.000102807716327862 -4.26299491836357e-06
v -4.03789517603581e-06 0.000102647799438077 -4.91838902633752e-06
v -3.53235676352104e-06 0.000100243636862193 -5.4891234608842e-06
v -3.12550035646137e-06 0.000100282162693064 4.73879333499215e-06
v -3.53406017409032e-06 0.000100277902406732 -4.8320173104363e-06
v -3.21882554156183e-06 0.000100309293782838 4.13504833685741e-06
v -3.53116055674042e-06 0.000100308185622808 -4.15655518967593e-06
v -3.28039726689112e-06 0.000100333084924971 3.51258223273352e-06
v -3.52312999355297e-06 0.000100333898509604 -3.47489631812583e-06
v -3.51636388743935e-06 0.000100356176050013 -2.75528243276214e-06
v -3.5005040003085e-06 0.000100373091438403 -2.05585745023705e-06
v -3.48021296357907e-06 0.000100385220153123 -1.34763025590049e-06
v -3.45563990179355e-06 0.000100391589727011 -6.44638098642661e-07
v -3.3199343957244e-06 0.000100353042933725 2.87983024017137e-06
v -3.35526356036132e-06 0.000100370061129652 2.20500174909379e-06
v -3.42673411405229e-06 0.000100393592460634 1.72258932487939e-07
v -3.40345912488852e-06 0.000100390766460159 8.60718343354747e-07
v -3.37987398319781e-06 0.000100382553085625 1.54225094849853e-06
v -5.26509027912405e-06 0.000101416382111879 8.61503881858131e-06
v -5.66287171675949e-06 0.000101287075175407 9.01123846894695e-06
v -3.49983331102283e-06 0.000100255469016021 5.27867168373361e-06
v -6.0539420579744e-06 0.000101123463582635 9.36765697070811e-06
v -3.88382470669153e-06 0.000100225989174162 5.81230128418583e-06
v -4.26929479087441e-06 0.00010019445015361 6.33053044201984e-06
v -4.67180851100019e-06 0.000100159910724789 6.8554458560787e-06
v -6.41836029769466e-06 0.000100879255049399 9.65120792327324e-06
v -6.7297370476644e-06 0.000100496862046471 9.76688880182295e-06
v -6.81186231486935e-06 0.000100119638797196 9.56541732828451e-06
v -6.5678355123721e-06 9.99814993260598e-05 9.17814197634609e-06
v -5.05872475584491e-06 0.000100125792432162 7.34022004252068e-06
v -5.44265220212343e-06 0.000100090074490743 7.81262305657891e-06
v -6.2171840197362e-06 0.000100002263876661 8.77869616501666e-06
v -5.8131811839758e-06 0.000100051848311742 8.26413972883987e-06
v -5.59202712014869e-06 0.000101473845316324 8.13778343778216e-06
v -3.6919351013271e-06 0.00010338696160539 -5.3919156915615e-07
v -5.82638045740138e-06 0.000101552281032068 7.63559408973815e-06
v -3.9442745687191e-06 0.000103316367613317 9.97458307708044e-08
v -5.91904071643156e-06 0.000101663484536412 7.10282554208711e-06
v -4.19437692821898e-06 0.000103220908067797 7.47498339060384e-07
v -5.89970584884691e-06 0.000101806768602893 6.52318409917716e-06
v -4.43776398916694e-06 0.000103105422293575 1.39499955340366e-06
v -5.80745349585093e-06 0.000101961618415382 5.9496896860212e-06
v -4.68457373735298e-06 0.00010296624832172 2.07011490710331e-06
v -4.91057862144528e-06 0.000102818343131887 2.71908003700294e-06
v -5.12457389689875e-06 0.0001026592756891 3.37117207589602e-06
v -5.31859186615142e-06 0.00010249537896741 4.01423221882773e-06
v -5.67324755162338e-06 0.000102128324756403 5.35492260907323e-06
v -5.51044770364957e-06 0.000102299626429332 4.74929804154605e-06
v -3.94465683864051e-06 0.000100207276385307 -6.11979762268973e-06
v -4.37614636691036e-06 0.000100165150112448 -6.77250568115918e-06
v -4.82612354856767e-06 0.000100117051783144 -7.44482860174617e-06
v -5.3219113704314e-06 0.000100060147077594 -8.16960322044463e-06
v -5.78291304263037e-06 0.000101086344184463 -1.05546041528606e-05
v -5.83577113674394e-06 9.99967606266012e-05 -8.90813405111219e-06
v -6.39490911278263e-06 0.000100840801372401 -1.1124497100854e-05
v -6.39546394664644e-06 9.99229302501178e-05 -9.69467279922074e-06
v -7.02298928931997e-06 0.000100576531981974 -1.17057285302618e-05
v -6.98916664668531e-06 9.98371292611248e-05 -1.05243956343935e-05
v -7.62976509578294e-06 9.97300935524685e-05 -1.14603096180001e-05
v -8.18131900997346e-06 9.96429462978791e-05 -1.21836310976404e-05
v -7.64123627975747e-06 0.000100286118497603 -1.22611315864441e-05
v -8.22855841039122e-06 9.99437806442523e-05 -1.27066666422069e-05
v -8.56789946934107e-06 9.96499673171804e-05 -1.27629561129551e-05
v -3.84173635700874e-06 0.000103285027969895 -1.14040514448294e-06
v -5.71718388164268e-06 0.000101236167117771 -9.95419348009846e-06
v -3.98149646190687e-06 0.000103168726795277 -1.75756348038391e-06
v -5.60954068279631e-06 0.00010139658924657 -9.32086768728439e-06
v -5.48231387930035e-06 0.000101563935233767 -8.66640601639911e-06
v -5.34388858002665e-06 0.000101742152290233 -7.96230015455217e-06
v -4.11590392508633e-06 0.000103044029072824 -2.38263415739495e-06
v -4.262092311694e-06 0.000102903978569093 -3.04614556240506e-06
v -5.19535056665023e-06 0.000101917234676715 -7.2685622158989e-06
v -5.03962678742241e-06 0.0001020933980449 -6.56249008810578e-06
v -4.88125256329805e-06 0.000102266117400003 -5.86144428436896e-06
v -4.70124989139588e-06 0.000102457153700006 -5.05445413881354e-06
v -4.40241411015911e-06 0.00010276255916296 -3.69909509363668e-06
v -4.54968617029795e-06 0.000102612680575183 -4.3717709714356e-06
v -4.13323216009361e-06 0.00010024787678813 -5.41501305665462e-06
v -3.82670024890644e-06 0.000100286601107978 4.64908163156165e-06
v -4.13393913570998e-06 0.000100282762371007 -4.7255996382822e-06
v -3.90168110187917e-06 0.000100313606462883 4.02640318533696e-06
v -4.12507676545934e-06 0.00010031324141627 -4.02102103184565e-06
v -3.9381408867457e-06 0.000100337021722251 3.3875140867307e-06
v -4.12174497427047e-06 0.000100339973553527 -3.28002783212363e-06
v -4.10937667095511e-06 0.000100361945859875 -2.52867411815189e-06
v -4.09415300878838e-06 0.000100378009436507 -1.79294070683583e-06
v -4.06933933436985e-06 0.000100387966513169 -1.05569381792856e-06
v -4.04442430413576e-06 0.000100392755552005 -2.09626514016868e-07
v -3.96918782282092e-06 0.000100357345970407 2.71108216838838e-06
v -3.9871908695301e-06 0.000100373896233551 2.01764185896986e-06
v -4.01832222473981e-06 0.000100391758246884 6.24688210456174e-07
v -4.00484318635096e-06 0.000100385543790587 1.32944023773723e-06
v -6.23260619319858e-06 0.0001013234414279 8.53758105382634e-06
v -6.69718489378889e-06 0.000101177389981642 8.92110255873651e-06
v -4.25039912818648e-06 0.000100259202225395 5.20452238399008e-06
v -7.13539795064009e-06 0.000100994679941493 9.25816215053127e-06
v -4.67790676824211e-06 0.000100228890636016 5.75527000632829e-06
v -5.13150427630889e-06 0.000100195351673558 6.30875489825838e-06
v -5.58281670354521e-06 0.000100159943802338 6.85087892782741e-06
v -7.54877237777372e-06 0.000100713362836044 9.51020987340522e-06
v -7.83688383169079e-06 0.000100318617982565 9.52929652131602e-06
v -7.72890056017789e-06 0.00010003320406141 9.22696792136924e-06
v -7.35895652709135e-06 9.99968539304378e-05 8.85020650703416e-06
v -6.02317301369857e-06 0.000100124720757951 7.35176463379053e-06
v -6.448438982355e-06 0.000100087444619225 7.83304609173237e-06
v -6.92391433915488e-06 0.000100041772698126 8.35356951803072e-06
v -6.56584556561321e-06 0.000101380755587021 8.0545210629719e-06
v -4.31031134722457e-06 0.0001031629310495 -4.93952618359969e-07
v -6.73812358652306e-06 0.000101470380561105 7.52762992015736e-06
v -4.58493229412327e-06 0.00010308724288358 1.6941043455167e-07
v -6.75300403948064e-06 0.000101597461232092 6.94715146438354e-06
v -4.849896827864e-06 0.000102993041341859 8.40705153467246e-07
v -6.65462653896136e-06 0.000101747707382263 6.34522314161987e-06
v -5.12496131451522e-06 0.000102874405038937 1.53632221958748e-06
v -6.50851546003118e-06 0.000101905442456102 5.74279579740884e-06
v -5.3900307012613e-06 0.000102739379784058 2.23847889254177e-06
v -5.64078315825178e-06 0.000102594725524278 2.92004135240376e-06
v -5.87164755366345e-06 0.000102442860770448 3.60175436335252e-06
v -6.11526856009119e-06 0.000102260255700506 4.36939625120191e-06
v -6.32370527289115e-06 0.000102071442119105 5.12162047407765e-06
v -4.56806687495635e-06 0.000100210338193682 -6.06627205454904e-06
v -5.01220795135553e-06 0.000100166681152662 -6.74324138286632e-06
v -5.49741423690344e-06 0.000100114896224587 -7.46644770708258e-06
v -6.01395867515876e-06 0.000100054839386063 -8.22963157602387e-06
v -6.5443518875531e-06 0.000100970623183935 -1.04810866796208e-05
v -6.56537433555468e-06 9.99858985769599e-05 -9.02390543046792e-06
v -7.26280044073043e-06 0.000100693168854454 -1.1119285698989e-05
v -7.17809939235403e-06 9.990245069853e-05 -9.89069049704454e-06
v -8.04195028121801e-06 0.000100380544545316 -1.18359089243505e-05
v -7.94588283679373e-06 9.97885637258646e-05 -1.09440165065912e-05
v -8.82485521938827e-06 9.96371803079186e-05 -1.2134750590223e-05
v -9.67975292294159e-06 9.94768888060037e-05 -1.31958664283857e-05
v -8.92488828727616e-06 9.99969964663263e-05 -1.26741195372432e-05
v -9.87290793672436e-06 9.95343202864831e-05 -1.34872366387456e-05
v -4.46211559918801e-06 0.000103064781702601 -1.11243598128104e-06
v -6.42727815525259e-06 0.00010113881947197 -9.82162184166558e-06
v -4.59805663730243e-06 0.000102957739245851 -1.74587380396871e-06
v -6.27693446148994e-06 0.000101316528262997 -9.12748402488484e-06
v -6.11452428672581e-06 0.000101503856887167 -8.38083212149253e-06
v -5.93461755302094e-06 0.000101693191154748 -7.61752514058612e-06
v -4.74568822501061e-06 0.000102834268074311 -2.41211882222329e-06
v -4.89038710046367e-06 0.00010270260760607 -3.09498442383592e-06
v -5.75665752885988e-06 0.000101874554549636 -6.87012940272889e-06
v -5.57453527728619e-06 0.000102052103038856 -6.12883352129283e-06
v -5.37990073535853e-06 0.000102243851392441 -5.29077446750323e-06
v -5.18866830347807e-06 0.000102422813221314 -4.46935106723628e-06
v -5.03792205368155e-06 0.000102566081289901 -3.77273442317371e-06
v -4.72339654250172e-06 0.000100252427514572 -5.32621034821244e-06
v -4.52531496438079e-06 0.000100290823737864 4.5549384205006e-06
v -4.71751309678984e-06 0.000100288188899384 -4.59860219452475e-06
v -4.56833632263607e-06 0.000100317740822703 3.91365621645303e-06
v -4.72154337610736e-06 0.00010031997598545 -3.83609480136622e-06
v -4.60061520495953e-06 0.000100341557514498 3.23895847362885e-06
v -4.71194458584725e-06 0.000100346929303109 -3.05187720487405e-06
v -4.68671851689801e-06 0.000100368126661256 -2.26339696818438e-06
v -4.66652117367091e-06 0.000100382325700291 -1.48837613071486e-06
v -4.65271350700049e-06 0.00010039106909999 -6.08945014251631e-07
v -4.63364445634363e-06 0.00010039265773582 2.62828859842507e-07
v -4.6107669819189e-06 0.000100361736525104 2.53915223023542e-06
v -4.60523517684519e-06 0.000100377516955133 1.82573265865219e-06
v -4.60931131675699e-06 0.000100387538855987 1.10962701066319e-06
v -7.2609172972056e-06 0.000101208785853707 8.46397217927499e-06
v -7.79315862553415e-06 0.000101043147132644 8.84618066672939e-06
v -4.99158911167956e-06 0.000100262814195992 5.12783934999548e-06
v -8.31391791935183e-06 0.000100834690446078 9.17257997420855e-06
v -5.49437614915576e-06 0.000100231413406456 5.70328664772322e-06
v -6.00690461494275e-06 0.000100196620286839 6.28344482297799e-06
v -6.51503378167908e-06 0.000100159495542322 6.85273807970677e-06
v -8.76282314501292e-06 0.000100532267121328 9.38130471231196e-06
v -8.92852730204719e-06 0.000100146594742958 9.2908123523498e-06
v -8.58813346160748e-06 0.000100005905221642 8.94976875640427e-06
v -8.11778075124015e-06 0.000100029997258609 8.46711840077601e-06
v -7.01918197119846e-06 0.000100121563855593 7.38305477383696e-06
v -7.58435074961101e-06 0.000100077300099183 7.94128713247022e-06
v -7.55322842167812e-06 0.000101272887328446 7.96796093473644e-06
v -4.92322481907572e-06 0.000102944880913789 -4.44320072512611e-07
v -7.63967097795196e-06 0.000101379166937155 7.39701094216445e-06
v -5.21120220141884e-06 0.000102866946489867 2.42731435802462e-07
v -7.54799370599363e-06 0.000101519915631259 6.78505999080437e-06
v -5.51350640686995e-06 0.000102764880045988 9.50028323098535e-07
v -7.36936712922158e-06 0.000101677031658547 6.15503154346899e-06
v -5.80739206561997e-06 0.00010264709612125 1.67563319695849e-06
v -7.16280492006923e-06 0.000101838598632243 5.5138108972971e-06
v -6.08651798837299e-06 0.000102517062685581 2.40741299624766e-06
v -6.36079787970813e-06 0.000102375806924878 3.12594086902307e-06
v -6.66442962840812e-06 0.000102202898252 3.93286409717954e-06
v -6.93482261732514e-06 0.000102021407243509 4.73718212450958e-06
v -5.16768389354691e-06 0.00010021410545862 -5.99610398124631e-06
v -5.64406282080157e-06 0.000100168748100246 -6.70375172877366e-06
v -6.13957563533244e-06 0.000100115001519229 -7.45888042127984e-06
v -6.6596971567071e-06 0.000100051550799634 -8.26337720719332e-06
v -7.25431753215558e-06 0.000100859381707329 -1.03932840107837e-05
v -7.22829827903192e-06 9.99765615258369e-05 -9.11441161984474e-06
v -8.01776929598063e-06 0.000100558488033727 -1.11052779459402e-05
v -7.94318750168013e-06 9.98742224162044e-05 -1.01486661203563e-05
v -8.89953407598788e-06 0.000100196735758606 -1.19774453818844e-05
v -8.78407744330053e-06 9.97336253139229e-05 -1.13634929813402e-05
v -9.9576464887712e-06 9.94914923422165e-05 -1.29637583000655e-05
v -1.19528305533206e-05 9.87934380358026e-05 -1.54873046293232e-05
v -1.00606671194543e-05 9.96902626765069e-05 -1.3202452489233e-05
v -5.06809060214471e-06 0.000102853750407235 -1.08045814752507e-06
v -7.08159285589376e-06 0.000101052190239383 -9.6455237353119e-06
v -5.22212699646459e-06 0.000102745679999101 -1.74366168610014e-06
v -6.89342769917928e-06 0.000101255000137824 -8.83468099003906e-06
v -6.68059767835449e-06 0.000101460354718797 -8.00211581909653e-06
v -6.45836231804374e-06 0.000101658563341518 -7.18342239467652e-06
v -5.36705914941384e-06 0.00010262952368578 -2.43157589360204e-06
v -5.50353055705586e-06 0.000102507858047682 -3.1343616042615e-06
v -6.25563910237244e-06 0.000101841899237121 -6.39441593133134e-06
v -6.051089012807e-06 0.000102033505426738 -5.52043760447085e-06
v -5.84999100736782e-06 0.000102212852723465 -4.66359696870669e-06
v -5.65211140038839e-06 0.000102378238669957 -3.83736470877786e-06
v -5.30023348436824e-06 0.000100258031495894 -5.21090530699564e-06
v -5.21435954896907e-06 0.000100295033870831 4.45436830608835e-06
v -5.30656071504731e-06 0.000100295679002546 -4.42259223856462e-06
v -5.24528820052462e-06 0.000100322602824003 3.78097003817716e-06
v -5.2981042883023e-06 0.000100328235421607 -3.60930404521368e-06
v -5.24710869075354e-06 0.000100346456231568 3.08466869061245e-06
v -5.27658464786788e-06 0.000100354786125888 -2.78039791863907e-06
v -5.24198379381734e-06 0.000100374058258831 -1.94856076709711e-06
v -5.23312040300708e-06 0.000100387339372167 -1.02570048108074e-06
v -5.22570146438109e-06 0.000100392682461628 -1.19662515504672e-07
v -5.21636355313312e-06 0.000100389852171029 7.64693985432085e-07
v -5.2319877737887e-06 0.000100366047735733 2.36623585861682e-06
v -5.2053743889916e-06 0.000100380208119185 1.62555056654155e-06
v -8.3481783696447e-06 0.000101071634824665 8.40551238588577e-06
v -9.00189571963707e-06 0.00010087496244184 8.81417191343049e-06
v -5.74711068897384e-06 0.000100266787027707 5.04434151773183e-06
v -9.60413265910678e-06 0.000100641340798027 9.14920166687652e-06
v -6.29872291481616e-06 0.000100234594734825 5.64463141759689e-06
v -6.87147873313012e-06 0.000100198435654099 6.25151230708175e-06
v -7.45766646609232e-06 0.000100158223536639 6.85916803584675e-06
v -1.00896849077299e-05 0.000100326185913542 9.31966110826066e-06
v -9.93728304818772e-06 0.000100041955478551 9.10379957162336e-06
v -9.41772006126683e-06 0.000100015690304039 8.63822102778387e-06
v -8.79939216535114e-06 0.000100062437586044 8.1001976711354e-06
v -8.13798106267869e-06 0.000100111605025719 7.49804288646217e-06
v -8.55533299295817e-06 0.000101151745628643 7.87016844290626e-06
v -5.5288090566412e-06 0.000102733942242262 -3.90846699000454e-07
v -8.48410324889189e-06 0.000101280723619811 7.26135086594168e-06
v -5.85133361849765e-06 0.00010264596645124 3.25621369069882e-07
v -8.2888515974644e-06 0.000101433705963285 6.61542484767082e-06
v -6.16517396673051e-06 0.00010254444231243 1.06017673843003e-06
v -8.03396510604925e-06 0.000101599705068301 5.9370912330618e-06
v -6.47271647992811e-06 0.000102429412867457 1.81101497888764e-06
v -7.76745339360823e-06 0.000101782869025046 5.1222778466493e-06
v -6.77101920058996e-06 0.000102303000919206 2.57611793563783e-06
v -7.12501433319253e-06 0.000102140167908479 3.42516487905939e-06
v -7.46171062583799e-06 0.000101964771851584 4.27890451753842e-06
v -5.77048316027651e-06 0.000100219550111549 -5.89639349239815e-06
v -6.24541100168434e-06 0.000100173646169755 -6.62482943167637e-06
v -6.73590964584398e-06 0.000100118770604865 -7.40240963194853e-06
v -7.25189559128297e-06 0.000100052210380331 -8.23982653108339e-06
v -7.89540961843894e-06 0.000100767740175925 -1.02420673543579e-05
v -7.89619629822215e-06 9.99647193906352e-05 -9.21813793603336e-06
v -8.66769568997832e-06 0.000100459530458047 -1.09850758516951e-05
v -8.6078177477343e-06 9.98540957093711e-05 -1.02907592242088e-05
v -9.46968347444392e-06 0.000100109343371422 -1.18541500630508e-05
v -9.38601772421128e-06 9.97107907040971e-05 -1.14527493982707e-05
v -1.01053835627869e-05 9.95781859878397e-05 -1.26113421831371e-05
v -1.02028698092243e-05 9.96940640668834e-05 -1.282747208038e-05
v -5.68820405977721e-06 0.000102641197631803 -1.05155109181895e-06
v -7.66134075733356e-06 0.00010100011364863 -9.32764561221428e-06
v -5.83274217301316e-06 0.000102541576902895 -1.73401750668283e-06
v -7.40805135735024e-06 0.00010122892656344 -8.40449421683228e-06
v -7.15883462971544e-06 0.000101442366976032 -7.51119141711273e-06
v -6.91830652451315e-06 0.000101639335545703 -6.65881590439253e-06
v -5.96886407359277e-06 0.000102435259646899 -2.43795433757087e-06
v -6.10041849956315e-06 0.000102322846557271 -3.16431890197295e-06
v -6.69853712072315e-06 0.000101833775041162 -5.74188698298779e-06
v -6.49303436920549e-06 0.000102010709365411 -4.85511044387227e-06
v -6.29459378783346e-06 0.000102173475554528 -3.99686880347551e-06
v -5.8546600142025e-06 0.000100265650760173 -5.05334715397277e-06
v -5.88577339540361e-06 0.000100299646726676 4.34564754576009e-06
v -5.84336590771864e-06 0.000100305045905537 -4.19818704138957e-06
v -5.8791698848663e-06 0.000100327491028266 3.64669634153148e-06
v -5.82043193985703e-06 0.000100338211126807 -3.31732545156833e-06
v -5.85253029760073e-06 0.000100351414591414 2.91796517683515e-06
v -5.79105742015989e-06 0.000100363177204682 -2.43671834184273e-06
v -5.81527185038827e-06 0.000100381330304341 -1.48343225355957e-06
v -5.82078627947743e-06 0.000100390923639944 -5.25838107206496e-07
v -5.82801249910628e-06 0.00010039155320974 4.13891152375787e-07
v -5.83492153314754e-06 0.000100383924923172 1.31772905784675e-06
v -5.81318115096935e-06 0.000100369861413777 2.16941816786444e-06
v -9.4760734603068e-06 0.000100914499903103 8.37125447326927e-06
v -1.03008057244062e-05 0.000100674105438883 8.87094872337692e-06
v -6.45213421376395e-06 0.000100271007511548 4.95708980479713e-06
v -1.1057226839926e-05 0.000100405892713257 9.26537170698049e-06
v -7.05451342699888e-06 0.000100237734005329 5.58636403971019e-06
v -7.69508918595885e-06 0.000100199379609424 6.2268179251909e-06
v -8.48257374588465e-06 0.000100154097485497 6.90327864378957e-06
v -1.14595483483262e-05 0.000100111889537105 9.37965739329399e-06
v -1.09337685193762e-05 9.99961831743842e-05 8.94416813492207e-06
v -1.01565359183912e-05 0.000100039177640604 8.34173605970141e-06
v -9.31512175354186e-06 0.000100099869878823 7.62908002535505e-06
v -9.46560675233692e-06 0.000101029148064036 7.78077287416806e-06
v -6.12349765535918e-06 0.000102531401954407 -3.3416909607635e-07
v -9.24082455576541e-06 0.000101182443602778 7.11726362374745e-06
v -6.45335808068897e-06 0.000102443508811551 4.10174890502439e-07
v -8.9456326135093e-06 0.000101351714930297 6.40425817178249e-06
v -6.78200072981235e-06 0.000102341762300313 1.17859112728186e-06
v -8.65444423036299e-06 0.000101533789557089 5.54725960411631e-06
v -7.10756254692249e-06 0.000102227927476047 1.96173520281188e-06
v -8.29346916686905e-06 0.000101723779606629 4.63806325390705e-06
v -7.51416002119898e-06 0.000102074121382182 2.81336031062492e-06
v -7.90683092906406e-06 0.000101906562052759 3.7158250168752e-06
v -6.31836254697999e-06 0.000100227706234918 -5.74913434461031e-06
v -6.78875208590886e-06 0.000100182145956786 -6.48858338052212e-06
v -7.26606854199976e-06 0.000100127859789129 -7.26419830488716e-06
v -7.85351511622008e-06 0.000100061849057354 -8.10207363742277e-06
v -8.37943930494021e-06 0.0001007446310047 -9.87590979904033e-06
v -8.44480554190792e-06 9.99830528410873e-05 -8.98484243675122e-06
v -8.99951939392944e-06 0.000100490437073015 -1.04910316183316e-05
v -9.01337469522286e-06 9.98919904880266e-05 -9.85871696267863e-06
v -9.53013410120553e-06 0.000100221805970718 -1.10918844633045e-05
v -9.50720843056115e-06 9.98211450017397e-05 -1.06915484717928e-05
v -9.80617167495126e-06 9.99090451314944e-05 -1.13666823680166e-05
v -6.27206761376195e-06 0.000102446232006815 -1.01722440617664e-06
v -8.07417395012164e-06 0.000101009844613411 -8.8270044261586e-06
v -6.41042377392018e-06 0.000102353616241629 -1.72711501484976e-06
v -7.80026935507436e-06 0.000101244459555232 -7.839340067309e-06
v -7.55282706556841e-06 0.000101449821198716 -6.91922324144715e-06
v -7.35492857059685e-06 0.000101638795538573 -5.95986453055361e-06
v -6.540713360824e-06 0.000102255922551919 -2.45470602994774e-06
v -6.75071407838965e-06 0.000102120476425492 -3.26173634409006e-06
v -7.14579185347309e-06 0.000101814906146018 -5.02803168435071e-06
v -6.94424885550188e-06 0.000101975445475068 -4.12577667197924e-06
v -6.37205156232899e-06 0.000100276715540856 -4.82098014500082e-06
v -6.53575429664354e-06 0.000100304477782331 4.22807260732078e-06
v -6.34268632107529e-06 0.000100317270687421 -3.88953664191345e-06
v -6.49642511651612e-06 0.000100332629995051 3.49754779041067e-06
v -6.30740786074933e-06 0.000100348853447621 -2.95545615206309e-06
v -6.43649596935173e-06 0.000100355618801104 2.73936520059284e-06
v -6.33745844621192e-06 0.000100373050246581 -1.95321886976022e-06
v -6.37604175535511e-06 0.000100387489684395 -9.67971228144495e-07
v -6.40795501648952e-06 0.000100392071251474 2.36852406908786e-08
v -6.43415447120658e-06 0.000100387538862219 9.83118748549768e-07
v -6.44032913527571e-06 0.000100374834161238 1.87864211733732e-06
v -1.05588667445469e-05 0.000100749450169275 8.36588885284364e-06
v -1.17226611693875e-05 0.000100426941844878 9.06994918529734e-06
v -7.13480790822965e-06 0.000100275567938418 4.85977203276876e-06
v -1.29998430931179e-05 0.000100026234177289 9.75285574439552e-06
v -7.77165764261988e-06 0.000100241038050898 5.51437274924425e-06
v -8.56597737869095e-06 0.000100199669304631 6.20839543391167e-06
v -9.44555414231909e-06 0.000100149916274729 6.94977547994825e-06
v -1.27931870392141e-05 9.99007717454927e-05 9.5738724196131e-06
v -1.16345285385057e-05 9.99941115333868e-05 8.71723209563703e-06
v -1.04642915744352e-05 0.000100084074723552 7.78945888437154e-06
v -1.02836759097774e-05 0.000100908499579236 7.69576646634725e-06
v -6.70738873451451e-06 0.000102339257986371 -2.73331208857415e-07
v -9.9107912840376e-06 0.000101091790347395 6.93333223634395e-06
v -7.04880961738718e-06 0.00010225098467961 4.99558730490075e-07
v -9.53294661464651e-06 0.000101292203604475 5.99243289216434e-06
v -7.38561346062889e-06 0.00010215215641939 1.29586352011409e-06
v -9.11850480316646e-06 0.000101490957097199 5.01175977718329e-06
v -7.8103462412411e-06 0.000102012806580269 2.15938665840153e-06
v -8.67709668980614e-06 0.000101683081294076 4.01848634027077e-06
v -8.23934310172425e-06 0.00010185747123896 3.05579105170191e-06
v -6.81903601655955e-06 0.000100241310216419 -5.50116901369709e-06
v -7.25587034983834e-06 0.000100199012359306 -6.20947264343371e-06
v -7.78532289720738e-06 0.000100150251440641 -6.9370035799688e-06
v -8.28926693552096e-06 0.000100096145538596 -7.6584594427747e-06
v -8.67933459099981e-06 0.000100800972867608 -9.26309673414708e-06
v -8.77009820107161e-06 0.000100031474157754 -8.3929835231551e-06
v -9.16896380811873e-06 0.000100588459029778 -9.73120460872957e-06
v -9.21025355375906e-06 9.99721453756152e-05 -9.09680461472408e-06
v -9.55699741517157e-06 0.00010030810552909 -1.0099064296979e-05
v -9.53837531111748e-06 0.000100030260229735 -9.72624432598882e-06
v -6.84927944301872e-06 0.000102260962805053 -9.80332418687617e-07
v -8.396809497722e-06 0.000101061230496911 -8.17596064643027e-06
v -6.97567583679334e-06 0.000102178905702918 -1.71206728824524e-06
v -8.14914457464601e-06 0.000101279262620849 -7.17899267167477e-06
v -7.95632784864016e-06 0.000101471308003088 -6.16048255214297e-06
v -7.77541803404024e-06 0.000101637219413102 -5.19752530897538e-06
v -7.18315150213757e-06 0.000102059926396536 -2.5168412363856e-06
v -7.38513543456352e-06 0.000101931891053379 -3.3523299224379e-06
v -7.58099837204501e-06 0.000101791745902458 -4.25371661985061e-06
v -6.83562443792169e-06 0.000100292320804861 -4.48434147118934e-06
v -7.16261690493546e-06 0.000100309813184564 4.09681405320115e-06
v -6.79250280082541e-06 0.000100331080139956 -3.4980986504896e-06
v -7.08373230781596e-06 0.000100337383352072 3.33282881067536e-06
v -6.82983534214282e-06 0.000100361557995787 -2.45762181431198e-06
v -7.07116224552415e-06 0.000100361606491625 2.47130834496119e-06
v -6.8766343096821e-06 0.000100381749268938 -1.42287202436418e-06
v -6.93108771566401e-06 0.000100390954560012 -4.1227650432899e-07
v -6.98964887041431e-06 0.000100390024448003 6.08323577947126e-07
v -7.03811927114982e-06 0.000100379919836032 1.55864403621977e-06
v -1.1476348116395e-05 0.000100593870808659 8.39620606197725e-06
v -1.29948671585511e-05 0.000100173371744252 9.39217491505436e-06
v -7.77952454207686e-06 0.000100280132133626 4.74879462258736e-06
v -1.58762388914031e-05 9.93481816482843e-05 1.13990704371278e-05
v -8.54000798406187e-06 0.000100244705261668 5.43002969380451e-06
v -9.3711773464085e-06 0.000100200840603441 6.17569742338714e-06
v -1.03040748371099e-05 0.000100144133293755 7.00108962489242e-06
v -1.30455681003425e-05 9.99034699921515e-05 9.28217254903349e-06
v -1.14499424971337e-05 0.000100060195005149 7.99049138127212e-06
v -1.09574389915295e-05 0.000100811648159794 7.5473302337054e-06
v -7.28242530890332e-06 0.000102158605889194 -2.08669461146676e-07
v -1.04276533955207e-05 0.000101051429228533 6.47389372301198e-06
v -7.62802128141606e-06 0.00010207367028254 5.91032120963891e-07
v -9.90031557192418e-06 0.000101278579939232 5.38037924761302e-06
v -8.06255075702456e-06 0.000101949821992307 1.44704976536155e-06
v -9.41165533756786e-06 0.000101478245522571 4.33196064785525e-06
v -8.49808868301544e-06 0.000101811755333046 2.35368148444017e-06
v -8.9389128750934e-06 0.000101658212737321 3.30244539633224e-06
v -7.23862868201169e-06 0.000100260652302242 -5.12586020317531e-06
v -7.72192623676018e-06 0.000100225276520288 -5.76223167622944e-06
v -8.18136937343533e-06 0.000100185624090382 -6.40610205788657e-06
v -8.60787292623983e-06 0.000100139433048202 -7.03969566769294e-06
v -8.92582673941029e-06 0.000100884685823604 -8.51377115671863e-06
v -9.02916558557239e-06 0.000100086757970666 -7.67014630585163e-06
v -9.33041905918787e-06 0.000100668756505448 -8.86984281106369e-06
v -9.39130815533146e-06 0.000100093488643447 -8.24457454150526e-06
v -9.57543845027412e-06 0.000100289054739848 -8.74969039625039e-06
v -7.41042873001684e-06 0.000102091220721275 -9.382274325874e-07
v -8.69895979897372e-06 0.000101124292163605 -7.43578630008176e-06
v -7.61930348934902e-06 0.000101989172207966 -1.72930074556825e-06
v -8.532891380181e-06 0.000101323344356898 -6.35494694292312e-06
v -8.3630593898948e-06 0.000101490757522641 -5.33448923936207e-06
v -8.19042945162365e-06 0.000101633237721579 -4.377767131954e-06
v -7.815776870492e-06 0.000101880229920744 -2.56409878177503e-06
v -8.00208238344974e-06 0.000101764809486252 -3.43282175683827e-06
v -7.25062181895951e-06 0.000100310729070117 -4.04792124480532e-06
v -7.76637695001293e-06 0.000100315513707816 3.94075374120199e-06
v -7.28988426165982e-06 0.000100347783439101 -2.98119434626803e-06
v -7.72762080631698e-06 0.000100344789755307 3.08649829097581e-06
v -7.33643145567265e-06 0.000100373819424558 -1.91837716124014e-06
v -7.66087985086901e-06 0.000100368737505888 2.16769283292207e-06
v -7.40266436902396e-06 0.000100388531352017 -8.64663474364027e-07
v -7.48518362759512e-06 0.000100391885978813 1.75691201782868e-07
v -7.57622781948959e-06 0.000100385121687055 1.19242231096833e-06
v -1.21005033718049e-05 0.000100500334915778 8.25430668691584e-06
v -1.32667357066073e-05 0.000100109101105642 9.14244988617876e-06
v -8.48004406096496e-06 0.000100287009170028 4.5910470706318e-06
v -1.30853773887352e-05 9.99919568368975e-05 8.89813549081197e-06
v -9.2424680039523e-06 0.000100250924836732 5.30754261463591e-06
v -1.00771341931688e-05 0.000100204134142557 6.09654290704503e-06
v -1.10177368956879e-05 0.000100139911362029 6.97655133587663e-06
v -1.20768991310729e-05 0.000100055094608797 7.93603777922512e-06
v -1.1288053360852e-05 0.000100818435941748 6.97568822032457e-06
v -7.85373740769357e-06 0.000101990076639439 -1.40348642995655e-07
v -1.06377339740408e-05 0.00010108205770257 5.76405154146439e-06
v -8.28966337427766e-06 0.000101882586405249 6.96936231727033e-07
v -1.00919832795771e-05 0.00010129837364567 4.62805513013113e-06
v -8.71785058700213e-06 0.000101765704674924 1.59347730834905e-06
v -9.6051702789522e-06 0.000101480204337008 3.55659385269272e-06
v -9.15245410451317e-06 0.000101633510711908 2.54563309624859e-06
v -7.68922538414201e-06 0.000100285673836864 -4.61381665974153e-06
v -8.10954390219548e-06 0.000100256929876566 -5.19706097225418e-06
v -8.51320070340011e-06 0.000100222886014091 -5.77963082683456e-06
v -8.90353127335833e-06 0.0001001813250236 -6.34803787984031e-06
v -9.18218453335819e-06 0.00010094755054594 -7.68294539436542e-06
v -9.28028819583027e-06 0.000100157409781506 -6.88518133385007e-06
v -9.56664368828837e-06 0.000100627947714267 -7.7458772856639e-06
v -9.56852394435877e-06 0.000100293346798444 -7.37980266270629e-06
v -8.05749025878987e-06 0.000101907228766018 -9.08202138064665e-07
v -9.06713410436108e-06 0.000101174095738919 -6.53564806526907e-06
v -8.24480990586778e-06 0.000101820943365562 -1.72508955349387e-06
v -8.92344799057348e-06 0.00010135820517544 -5.46354113303713e-06
v -8.76643441772656e-06 0.000101505231490716 -4.45207698212836e-06
v -8.59898766205281e-06 0.000101625508225816 -3.49527247777226e-06
v -8.4243554890606e-06 0.000101728404131481 -2.58698269101644e-06
v -7.62897786589121e-06 0.000100329853140114 -3.5529341372049e-06
v -8.32521815749458e-06 0.000100322545616239 3.74909059927976e-06
v -7.65949864781785e-06 0.000100362365666937 -2.46792289186257e-06
v -8.20833402187336e-06 0.000100353037235268 2.80744640236549e-06
v -7.72064527380182e-06 0.000100383206743757 -1.38599321327779e-06
v -8.07159536920124e-06 0.000100376291070185 1.80069595092576e-06
v -7.81235032304401e-06 0.00010039214276174 -3.17246533036675e-07
v -7.93467203446741e-06 0.000100389612765469 7.63270988121725e-07
v -1.20002994186172e-05 0.000100585366745164 7.53998774488141e-06
v -1.24245787932994e-05 0.000100291670987122 7.8042912495499e-06
v -9.02531745508402e-06 0.000100294107161042 4.42689509221834e-06
v -1.1996833337423e-05 0.000100153375997528 7.27137958444528e-06
v -9.77397630218225e-06 0.000100258453413837 5.14374764466142e-06
v -1.05504805968221e-05 0.000100213922705222 5.87160976190809e-06
v -1.13306327467394e-05 0.00010016322476483 6.59116390778773e-06
v -1.12432875765925e-05 0.000100900447746401 6.20651636389373e-06
v -8.4091664975948e-06 0.000101837967170104 -6.71690056203482e-08
v -1.06507207231235e-05 0.000101142996723104 4.99014957904848e-06
v -8.82737207573376e-06 0.000101741741268001 8.23053296498757e-07
v -1.01466812054043e-05 0.000101339491023582 3.86113441855086e-06
v -9.24947844182783e-06 0.000101631088533229 1.7736730246111e-06
v -9.68089447508921e-06 0.000101501003400264 2.77665464778301e-06
v -8.0269159823966e-06 0.000100308628875587 -4.10189626190115e-06
v -8.41871093908194e-06 0.000100283655267924 -4.65251952520787e-06
v -8.79807583195242e-06 0.000100252311321838 -5.18786370463586e-06
v -9.19364581160573e-06 0.000100220918840817 -5.70237822420356e-06
v -9.45979532411985e-06 0.00010095257573224 -6.77320840871934e-06
v -9.54434248151694e-06 0.000100286181468088 -6.17230760734245e-06
v -9.69439188400814e-06 0.000100567376030614 -6.5976212744145e-06
v -8.58823820774281e-06 0.000101772398219835 -8.80246596932631e-07
v -9.36229280247116e-06 0.000101195452007153 -5.68222699118974e-06
v -8.76130181431063e-06 0.000101700743701885 -1.74369033372758e-06
v -9.23614727951536e-06 0.000101379610083615 -4.62694895977086e-06
v -9.09103132962368e-06 0.000101514676688159 -3.62411098633716e-06
v -8.92656167648179e-06 0.000101619345500451 -2.6469557503273e-06
v -7.9753686551499e-06 0.000100347246257448 -3.02354313799013e-06
v -8.79163506886741e-06 0.000100332220870916 3.46308572000933e-06
v -8.02135505735654e-06 0.000100374249116616 -1.92797681440972e-06
v -8.59038773171047e-06 0.00010036295152232 2.42060547188643e-06
v -8.1027407682602e-06 0.000100389159704073 -8.40525112224665e-07
v -8.3952753723768e-06 0.000100383185466279 1.35564321931826e-06
v -8.23007367878776e-06 0.000100392048514169 2.60242652054888e-07
v -1.17427055954105e-05 0.00010067691277151 6.58973329788756e-06
v -1.17652585548109e-05 0.000100340900605285 6.40123956056606e-06
v -9.44455475270972e-06 0.000100307399553261 4.09795974798205e-06
v -1.13271793187308e-05 0.000100227744040183 5.89676771226837e-06
v -1.0094794655783e-05 0.00010027698138609 4.72315093944326e-06
v -1.07378132793462e-05 0.000100240469617624 5.32442658767686e-06
v -1.11530741849808e-05 0.000100964231717959 5.31607514523758e-06
v -8.93982167120844e-06 0.000101711815737272 1.14455288394935e-08
v -1.06500925299579e-05 0.00010119694993931 4.1431627250136e-06
v -9.34816180844236e-06 0.00010162370932549 9.51558293704195e-07
v -1.01903100960891e-05 0.000101376938525566 3.01756594343814e-06
v -9.75649836045476e-06 0.000101516415678631 1.94864380347533e-06
v -8.34909659230788e-06 0.000100329573478335 -3.5515694266946e-06
v -8.71896522565618e-06 0.00010030684199281 -4.07165720196871e-06
v -9.11529556819693e-06 0.000100277947594945 -4.56432704212173e-06
v -9.51093952207612e-06 0.000100289023509997 -5.02692390401907e-06
v -9.71694239770118e-06 0.000100895977316623 -5.76057363026748e-06
v -9.77990806244441e-06 0.000100507476570231 -5.4453661069625e-06
v -9.10472602444858e-06 0.000101661905446519 -8.48048571485827e-07
v -9.66494865823285e-06 0.000101173952403188 -4.75093159745139e-06
v -9.25983075711273e-06 0.000101600088481438 -1.75427831541441e-06
v -9.55684658394784e-06 0.000101373570444617 -3.73532991379239e-06
v -9.41790712521529e-06 0.00010150930800864 -2.72558780743539e-06
v -8.30899793091239e-06 0.000100362426084235 -2.47346447224959e-06
v -9.11864147941723e-06 0.000100346167328449 3.03321609209338e-06
v -8.37468818430311e-06 0.000100383382474778 -1.37722981157844e-06
v -8.86403481158445e-06 0.000100373512767783 1.94230489821652e-06
v -8.4972415846651e-06 0.000100392207529207 -2.71700197816635e-07
v -8.66066966929912e-06 0.000100388916842924 8.36745902207876e-07
v -1.14863148407464e-05 0.000100656427710325 5.48450560750814e-06
v -1.12818072559336e-05 0.000100367777663697 5.11431752513231e-06
v -9.68804113411855e-06 0.000100325652070047 3.60223335500758e-06
v -1.08115773247876e-05 0.000100280324932869 4.64342585771317e-06
v -1.02621388208439e-05 0.000100299455590111 4.13652285784818e-06
v -1.10783089363821e-05 0.000100980122807494 4.36625904288335e-06
v -9.44911818592333e-06 0.000101606972120748 9.19935102050981e-08
v -1.06635244988793e-05 0.000101217459236013 3.22311440877306e-06
v -9.84081585118513e-06 0.000101518061096701 1.07877655394624e-06
v -1.02504699056786e-05 0.000101392067260876 2.12365368932511e-06
v -8.66322965204531e-06 0.000100347068568419 -2.98485207419205e-06
v -9.05267202570726e-06 0.000100325105310878 -3.46346086832254e-06
v -9.46154160895709e-06 0.000100309803105703 -3.91141937288101e-06
v -9.82181765630335e-06 0.000100442584726957 -4.33566308452734e-06
v -9.91952061161381e-06 0.000100805299702879 -4.68914682516171e-06
v -9.59577198834797e-06 0.000101561077354825 -8.13657107630096e-07
v -9.94529720175752e-06 0.000101105615862682 -3.75613212447675e-06
v -9.74935171266596e-06 0.000101476066697075 -1.77052127592695e-06
v -9.87606603164792e-06 0.000101330648236049 -2.76274653069199e-06
v -8.64072291887996e-06 0.000100374487077386 -1.91276599589501e-06
v -9.33768798249771e-06 0.000100360612547382 2.50961343218461e-06
v -8.74858387862292e-06 0.000100389619665262 -8.09778010462117e-07
v -9.0935749051397e-06 0.000100382795501438 1.39787626422164e-06
v -8.89738648619363e-06 0.000100392409235195 2.92692890184385e-07
v -1.12085809512765e-05 0.000100590893492385 4.31421167882043e-06
v -1.08760186537676e-05 0.000100359821831275 3.90909456332426e-06
v -9.86294696206935e-06 0.000100342750912898 3.01303834742454e-06
v -1.03827373725593e-05 0.000100321831918293 3.48157022865649e-06
v -1.10054393944415e-05 0.000100910420822735 3.32002897788845e-06
v -9.9350613033576e-06 0.000101495214033265 1.72018767833585e-07
v -1.06858574833398e-05 0.000101180941940643 2.25307743821298e-06
v -1.03207980254612e-05 0.000101369503699095 1.19348018285133e-06
v -9.00816301856358e-06 0.000100360173031743 -2.39384028374531e-06
v -9.40680174047383e-06 0.000100340825177847 -2.83904344565529e-06
v -9.82010415874541e-06 0.000100391732960726 -3.2422864469245e-06
v -1.00630499617359e-05 0.000100694413563891 -3.61491359066279e-06
v -1.00734430716331e-05 0.000101407434682264 -7.72292097207827e-07
v -1.01889023253897e-05 0.000100991257167612 -2.70146724152746e-06
v -1.01736389271634e-05 0.000101243670188034 -1.74074567261102e-06
v -8.97632698762118e-06 0.000100382292223403 -1.35048655429666e-06
v -9.51004609536721e-06 0.000100371884618473 1.94606434517917e-06
v -9.10063569948897e-06 0.000100391859612959 -2.56291764324668e-07
v -9.27736204726264e-06 0.000100388439759349 8.44367458418792e-07
v -1.09326810324228e-05 0.000100522966486858 3.17846383441536e-06
v -1.05116378839547e-05 0.000100354907567929 2.81007584485808e-06
v -1.00053321425466e-05 0.000100354547364826 2.40693497418033e-06
v -1.08857756151838e-05 0.000100798101400962 2.26901768668743e-06
v -1.03706300457787e-05 0.000101303081566728 2.43936902648862e-07
v -1.06795349523718e-05 0.000101090816958838 1.26994230927353e-06
v -9.35084015225224e-06 0.000100366896229809 -1.81588273556241e-06
v -9.7806019543477e-06 0.000100367855701693 -2.21990818473547e-06
v -1.01435170063246e-05 0.000100577952999044 -2.57344448782834e-06
v -1.04257043814643e-05 0.000101117633337013 -7.26336547743374e-07
v -1.03652151036645e-05 0.000100848393247003 -1.68204947607848e-06
v -9.31658356086286e-06 0.000100384584062858 -7.97084278204993e-07
v -9.66767136374143e-06 0.000100377969056533 1.36931585130551e-06
v -9.46378399674381e-06 0.00010038827462852 2.84177775481084e-07
v -1.065291664934e-05 0.000100456349858727 2.11307448108226e-06
v -1.01652640319803e-05 0.00010036676742576 1.77474736647784e-06
v -1.07152108822569e-05 0.000100664875627216 1.2296830548569e-06
v -1.06281427008032e-05 0.000100939823109273 2.76411351197366e-07
v -9.72258899357924e-06 0.000100373901943432 -1.2296685902847e-06
v -1.01604576786903e-05 0.000100477500545136 -1.57733424271702e-06
v -1.04697753134478e-05 0.00010068583045234 -6.86313985499127e-07
v -9.67022823592226e-06 0.00010038156787408 -2.6000893877659e-07
v -9.83791674934339e-06 0.000100378607968557 7.93367188194646e-07
v -1.0360798019578e-05 0.000100404647594145 1.12815439243084e-06
v -1.04906551132405e-05 0.000100537292310381 2.50803685722603e-07
v -1.01276814003912e-05 0.000100409838877416 -6.37580389755536e-07
v -1.00600359346546e-05 0.000100384197343986 2.3858661011744e-07
v 3.23935487816422e-05 0.00010174418713314 -2.87733344230355e-06
v 3.25934547267456e-05 0.000101727215333562 -2.16445862285177e-06
v 3.29216123324348e-05 0.000101605745342022 -2.86051674668174e-06
v 3.25346213176173e-05 0.000101650818642648 -3.5719495829292e-06
v 3.20021786553321e-05 0.000101884141056701 -2.45278270263934e-06
v 3.19503361832992e-05 0.000101832302124952 -3.3065072932058e-06
v 3.31172897035115e-05 0.000101595494016148 -2.11093272262287e-06
v 3.27736865610454e-05 0.000101705938739274 -1.41638852373451e-06
v 3.22010056666258e-05 0.000101864121072666 -1.70943855431554e-06
v 3.3446196735854e-05 0.000101496270432988 -2.83967302133324e-06
v 3.30724656356169e-05 0.000101526017884383 -3.58521055721624e-06
v 3.26488136307731e-05 0.000101558986604479 -4.28837508756109e-06
v 3.20656971082283e-05 0.000101727941278592 -4.02661022058748e-06
v 3.1628960077076e-05 0.000102038162430374 -2.02463168177575e-06
v 3.15744880097883e-05 0.000101986722625702 -2.88460143559109e-06
v 3.15027252361792e-05 0.000101923321706621 -3.73582433325973e-06
v 3.36412991536725e-05 0.000101492870972636 -2.06009402055795e-06
v 3.32930314671973e-05 0.000101580193145991 -1.32887880223881e-06
v 3.29373489206292e-05 0.000101679773176298 -6.38380539820583e-07
v 3.2379763541582e-05 0.000101836681223278 -9.41061507700197e-07
v 3.18156684803821e-05 0.000102016228490163 -1.26600237761758e-06
v 3.39716664315567e-05 0.000101414010864924 -2.82030715504012e-06
v 3.36178426101573e-05 0.000101427761843058 -3.59397783992006e-06
v 3.32006865456459e-05 0.000101446735326729 -4.33014041818003e-06
v 3.273003793807e-05 0.000101469064672087 -5.01908865368399e-06
v 3.21492099500245e-05 0.000101622634864507 -4.75590009218132e-06
v 3.15827648320153e-05 0.000101808863317274 -4.46455510725079e-06
v 3.12597618427969e-05 0.000102210982087555 -1.60763771068132e-06
v 3.12064640696957e-05 0.000102161442034288 -2.46235774151532e-06
v 3.1135458084647e-05 0.000102098253438547 -3.31557977002881e-06
v 3.10437461744922e-05 0.00010202382443721 -4.15569777586157e-06
v 3.41572096261786e-05 0.00010142079208193 -2.01465773467945e-06
v 3.38068708751802e-05 0.00010148690739386 -1.25218063001151e-06
v 3.34503193827751e-05 0.000101560103990652 -5.23962231990949e-07
v 3.30878562743236e-05 0.000101646986317395 1.68516805998179e-07
v 3.25397796742326e-05 0.000101802701635694 -1.55461357909563e-07
v 3.1986859059009e-05 0.000101983611794104 -4.95138771749218e-07
v 3.14333199372817e-05 0.000102184749194026 -8.47654428224884e-07
v 3.44992852124698e-05 0.000101352419940542 -2.80846971293635e-06
v 3.41628830121612e-05 0.000101351818807617 -3.60495813427594e-06
v 3.37602513128043e-05 0.00010135835210384 -4.3622564006921e-06
v 3.32917733271725e-05 0.000101369087297645 -5.07992917248615e-06
v 3.27680394810863e-05 0.00010138139816335 -5.75965189381378e-06
v 3.21928013836409e-05 0.000101520189693356 -5.4860988481015e-06
v 3.16335580882377e-05 0.000101692172711455 -5.19105044095523e-06
v 3.10928613035139e-05 0.000101898079896959 -4.88212898829452e-06
v 3.08846823303183e-05 0.000102403116298312 -1.21023040317599e-06
v 3.08446113131072e-05 0.000102355126136437 -2.05586415226805e-06
v 3.07806489012804e-05 0.000102294040935367 -2.8985564856877e-06
v 3.06925997414071e-05 0.000102220034667421 -3.7355407258064e-06
v 3.05750002698029e-05 0.000102137029368702 -4.56497940849351e-06
v 3.46903779187846e-05 0.000101370010374772 -1.9717732045885e-06
v 3.43301690801792e-05 0.000101424504223438 -1.1634175989542e-06
v 3.39657518059033e-05 0.000101474309903168 -3.89276602246452e-07
v 3.36034517547561e-05 0.000101530597588328 3.42326174389852e-07
v 3.32292841728812e-05 0.000101603498065511 1.00800390843355e-06
v 3.26885644553172e-05 0.000101758539688396 6.82047540019723e-07
v 3.21379717667356e-05 0.000101942736305743 3.16274914563252e-07
v 3.1578538885061e-05 0.000102151554355744 -5.95035733968892e-08
v 3.10237243484556e-05 0.000102378123465261 -4.39740564102411e-07
v 3.50237966527421e-05 0.000101301094130611 -2.81176477559915e-06
v 3.47356798665017e-05 0.000101284299266994 -3.63451413974165e-06
v 3.43476042410888e-05 0.00010127994378901 -4.41592936394828e-06
v 3.38781304437034e-05 0.000101283227337621 -5.15955636946471e-06
v 3.33437996485773e-05 0.000101288613288131 -5.86245649025589e-06
v 3.27549038451757e-05 0.000101296053891785 -6.50531956074816e-06
v 3.21872913157076e-05 0.000101416510005353 -6.24948819683241e-06
v 3.16361647650209e-05 0.000101574852467145 -5.94268103804809e-06
v 3.10948636529515e-05 0.00010177147437121 -5.62374610779787e-06
v 3.05745708867214e-05 0.00010200326753488 -5.30299459755921e-06
v 3.04961836248231e-05 0.000102610148933816 -8.39440181665144e-07
v 3.04526687022367e-05 0.000102579404399208 -1.65988722468804e-06
v 3.04024682077413e-05 0.000102522173592267 -2.49449862061979e-06
v 3.03242569965889e-05 0.000102449441310174 -3.3306299495466e-06
v 3.02168223227752e-05 0.000102364574212599 -4.15645635751043e-06
v 3.00996509652172e-05 0.000102263746695536 -4.96293970370563e-06
v 3.51919433923111e-05 0.00010132939461702 -1.94861451228241e-06
v 3.48452387594267e-05 0.000101386221306467 -1.09658701559794e-06
v 3.44783495037929e-05 0.000101422455881058 -2.7124994611869e-07
v 3.4109689898598e-05 0.000101451811735686 5.07374162686588e-07
v 3.37408173360695e-05 0.000101489985403524 1.21828120630557e-06
v 3.33624584004856e-05 0.000101545863170874 1.879875637573e-06
v 3.28214347527432e-05 0.000101703284609263 1.51626847211363e-06
v 3.2271002670631e-05 0.000101889800937882 1.14371250371302e-06
v 3.17085745387483e-05 0.000102103753107461 7.41647939862625e-07
v 3.11468658661147e-05 0.000102336943549454 3.32510568298336e-07
v 3.06130350636601e-05 0.000102576037105678 -8.27280689272422e-08
v 3.5540718543396e-05 0.000101242272420888 -2.84342928926012e-06
v 3.52855133814767e-05 0.000101219647668404 -3.68664223838445e-06
v 3.49464498262593e-05 0.000101203746166499 -4.48114815624284e-06
v 3.44874861394166e-05 0.000101202443253349 -5.23945448053225e-06
v 3.39388607362677e-05 0.000101208227924632 -5.955900429726e-06
v 3.3330022635715e-05 0.000101214778282274 -6.61803675235836e-06
v 3.26788817268086e-05 0.000101216097848706 -7.25263335113392e-06
v 3.21275341582182e-05 0.000101319904180903 -6.98817380436474e-06
v 3.15910325766375e-05 0.000101458140490585 -6.69837322894345e-06
v 3.10622163642162e-05 0.000101641406751222 -6.37023792615207e-06
v 3.05473074719048e-05 0.000101864295052917 -6.03639540506336e-06
v 3.00744200831744e-05 0.00010211756940735 -5.69423552645954e-06
v 3.00865343258029e-05 0.000102827286982126 -4.98918888559719e-07
v 3.00665263204972e-05 0.000102806129136451 -1.30167231209623e-06
v 3.00196827810938e-05 0.000102766079051707 -2.10775090651187e-06
v 2.99549154823583e-05 0.00010270046580981 -2.93373978294859e-06
v 2.98650283974827e-05 0.000102615586510357 -3.75640658312804e-06
v 2.97587430430377e-05 0.000102514003208417 -4.55596819005442e-06
v 2.96218307126645e-05 0.000102403758799534 -5.35220437939151e-06
v 3.56826770201157e-05 0.000101259770624645 -1.95547794776994e-06
v 3.53287340645973e-05 0.000101343941324523 -1.03940714098072e-06
v 3.49756152616587e-05 0.000101388336327251 -1.81516077898286e-07
v 3.46045633767411e-05 0.000101405289248648 6.54006637992116e-07
v 3.42437610846098e-05 0.000101412753130082 1.42095441365919e-06
v 3.38753026839526e-05 0.0001014298809196 2.13890463001974e-06
v 3.34908708322618e-05 0.000101467874398531 2.78878899928106e-06
v 3.29410994775323e-05 0.00010163328240814 2.38007579509389e-06
v 3.23784652956118e-05 0.000101827017226193 1.96236853931089e-06
v 3.18196811922568e-05 0.000102041741527226 1.54182674220291e-06
v 3.12488893300918e-05 0.000102281357234767 1.10422777011116e-06
v 3.07072253123889e-05 0.000102526292495886 6.75177135928902e-07
v 3.01721060118618e-05 0.000102784017070721 2.42086847862418e-07
v 3.60381939388823e-05 0.000101139922766852 -2.92698654229902e-06
v 3.58353503245409e-05 0.000101138995327652 -3.78256682249549e-06
v 3.55355636624667e-05 0.00010112093418985 -4.58805513828592e-06
v 3.51133310068034e-05 0.000101116556230193 -5.33335125083659e-06
v 3.45573143795894e-05 0.000101127116632956 -6.05273513785892e-06
v 3.39313740653593e-05 0.000101140989034906 -6.72219632285394e-06
v 3.32467951644412e-05 0.000101148743325472 -7.37160028445083e-06
v 3.25378607023781e-05 0.000101144468781423 -7.99990873477349e-06
v 3.20069919124623e-05 0.000101227672476458 -7.73872303042899e-06
v 2.96507232636518e-05 0.000103046979699038 -1.88056084653571e-07
v 3.14901338947559e-05 0.000101348729914949 -7.43565737963367e-06
v 3.0990279036823e-05 0.000101511239670686 -7.11376851921466e-06
v 3.04869807999538e-05 0.00010172336633459 -6.76795334808174e-06
v 3.00194217422077e-05 0.000101966816277108 -6.42676647588445e-06
v 2.95683831724112e-05 0.000102247521039221 -6.08038935699788e-06
v 2.96551924721317e-05 0.000103041811072225 -9.68879227272138e-07
v 2.9632590373392e-05 0.000103012802102182 -1.76183676709301e-06
v 2.95855066870095e-05 0.000102960580948459 -2.55280820751126e-06
v 2.95122083499126e-05 0.000102883492036821 -3.3683752749768e-06
v 2.94163187057782e-05 0.000102788763653039 -4.15753883784399e-06
v 2.92943292638612e-05 0.000102677015120443 -4.94855002157876e-06
v 2.91434413878259e-05 0.000102555113183414 -5.73297639653234e-06
v 3.61168144242814e-05 0.000101089079705574 -2.03446568969813e-06
v 3.57815732357786e-05 0.000101220070460532 -1.02610441799899e-06
v 3.5438102762511e-05 0.000101311930130701 -9.49171262030676e-08
v 3.50837849913581e-05 0.000101355100801468 7.75429231994292e-07
v 3.47284894208432e-05 0.000101358279186566 1.60020173155531e-06
v 3.43727887163757e-05 0.000101346007009845 2.37861088397798e-06
v 3.40106598238197e-05 0.000101342048177301 3.09979164129308e-06
v 3.36150128592545e-05 0.000101363928044319 3.74078778270001e-06
v 3.30432433783435e-05 0.00010154705423591 3.25600366714259e-06
v 3.24643123670893e-05 0.000101751268328934 2.7859392997303e-06
v 3.1890622822078e-05 0.000101973773949257 2.32479520774172e-06
v 3.13267161913272e-05 0.000102212216879893 1.87019823223141e-06
v 3.07744230852046e-05 0.000102462702569453 1.41973446205234e-06
v 3.02350446587275e-05 0.000102723180397277 9.73675928386008e-07
v 2.97066470561883e-05 0.000102990422848964 5.31973964518665e-07
v 3.64769585437971e-05 0.000100937331663298 -3.10162641139217e-06
v 3.63602699152489e-05 0.000101020116987652 -3.94303858660218e-06
v 3.61347293239269e-05 0.000101019600883898 -4.7453917083237e-06
v 3.57495552072337e-05 0.000101016596572886 -5.48226731866875e-06
v 3.52056335225366e-05 0.000101034650610512 -6.16859553062255e-06
v 3.4554212384388e-05 0.000101062694323948 -6.83000520682039e-06
v 3.38375570751729e-05 0.000101087425503836 -7.47380751205604e-06
v 3.30903110269934e-05 0.000101096732210867 -8.10776753996366e-06
v 3.23381943480712e-05 0.000101084402010332 -8.74718765784001e-06
v 3.1829548669146e-05 0.00010114343562521 -8.49283049954468e-06
v 3.13401478190391e-05 0.000101243256141943 -8.18179908286531e-06
v 2.91863368493646e-05 0.000103260996302417 9.73890677135755e-08
v 2.92232483115731e-05 0.000103272683312508 -6.63497246145868e-07
v 3.08611388376437e-05 0.000101389315702972 -7.84632702345663e-06
v 3.03917643604617e-05 0.000101582163795435 -7.50035153360349e-06
v 2.9933233479346e-05 0.000101816323420774 -7.15217819116363e-06
v 2.94910547216067e-05 0.000102087332683867 -6.80377508336457e-06
v 2.90666451492212e-05 0.000102389233176858 -6.45618967631494e-06
v 2.9226859722881e-05 0.000103260007375561 -1.43552583049173e-06
v 2.92017540928709e-05 0.000103221965413824 -2.21400334547507e-06
v 2.91495942757139e-05 0.000103159638633719 -2.99518495779566e-06
v 2.907159785953e-05 0.000103074104279454 -3.77547631703871e-06
v 2.89668054910053e-05 0.000102968517342 -4.55366673203338e-06
v 2.88340354669489e-05 0.000102845951277508 -5.32931350871378e-06
v 2.8665105477689e-05 0.000102713762455636 -6.10464927263002e-06
v 3.64161227752951e-05 0.000100710108302339 -2.25475805544222e-06
v 3.61400195987504e-05 0.000100854972873037 -1.09815922653827e-06
v 3.58655267645714e-05 0.000101019606892685 -6.94495582624187e-09
v 3.55557893907072e-05 0.000101163727140684 9.75010556976187e-07
v 3.51969073720509e-05 0.000101244414649333 1.89465778835943e-06
v 3.48541479696201e-05 0.000101250316877042 2.72896216765801e-06
v 3.45115870206521e-05 0.000101223514208049 3.51933898412169e-06
v 3.41632838193977e-05 0.000101201142615323 4.23543088303851e-06
v 3.37264559207701e-05 0.00010123281956325 4.72148612384557e-06
v 3.31257142665281e-05 0.000101429358878475 4.24943166282929e-06
v 3.2516733866966e-05 0.000101651818553286 3.71547438246131e-06
v 3.19156341335613e-05 0.000101887573055275 3.20695356901412e-06
v 3.13368648781576e-05 0.000102133289850519 2.72090800563958e-06
v 3.07465212885856e-05 0.000102402070560941 2.22774415187349e-06
v 3.01960751266948e-05 0.000102668370036847 1.76290386961011e-06
v 2.96525752779636e-05 0.000102944111195158 1.30082598794199e-06
v 2.91216216630929e-05 0.000103220712839476 8.48678284276421e-07
v 3.6747239169659e-05 0.000100631957488945 -3.38159639256649e-06
v 3.6911861454025e-05 0.000100790614436829 -4.19942120776197e-06
v 3.68230572303232e-05 0.000100865147502206 -5.01204611461509e-06
v 3.65130412650025e-05 0.000100873900978786 -5.74407404135603e-06
v 3.59679486458412e-05 0.000100903232697424 -6.39604019607598e-06
v 3.52483270032561e-05 0.000100953818119992 -7.05444287273094e-06
v 3.44742263822821e-05 0.000101004308414667 -7.68850640102855e-06
v 3.36683968083635e-05 0.000101040026547676 -8.32638928875319e-06
v 3.28701345264808e-05 0.000101048190075597 -8.96040199368798e-06
v 3.20991902642205e-05 0.000101033315849192 -9.49002661829071e-06
v 3.1588025214813e-05 0.000101055588303449 -9.36300108807142e-06
v 2.869766310128e-05 0.000103459340138169 3.62300613367127e-07
v 3.11158772626862e-05 0.000101129854301364 -9.04047621503923e-06
v 3.06551189175432e-05 0.000101256213914997 -8.68420968149772e-06
v 2.86690068547716e-05 0.000103533878334457 -3.33266526274941e-07
v 2.87026596085275e-05 0.000103545126443235 -1.09523630910626e-06
v 3.02070789966247e-05 0.000101434156862972 -8.32255320077639e-06
v 2.97409901150667e-05 0.000101671695073916 -7.94520702848577e-06
v 2.93073573765243e-05 0.000101938061181915 -7.58842391686296e-06
v 2.8881380410176e-05 0.00010224137263258 -7.23051241566859e-06
v 2.84724834610907e-05 0.000102567523684857 -6.87692727969938e-06
v 2.87044810707588e-05 0.000103528012394696 -1.8704631243676e-06
v 2.86759379905016e-05 0.000103483966974126 -2.64263479748331e-06
v 2.86161261198887e-05 0.00010340957050539 -3.45069123748333e-06
v 2.8529756549491e-05 0.000103313615883154 -4.2211179577277e-06
v 2.84135082648166e-05 0.00010319461806304 -4.99617385115591e-06
v 2.82676728155198e-05 0.000103057587302438 -5.76128738865729e-06
v 2.81850387724695e-05 0.000102869981779692 -6.46880687618535e-06
v 3.63758744472046e-05 0.000100431622377282 -2.59393991321734e-06
v 3.61009995389249e-05 0.000100481098481646 -1.44181330490114e-06
v 3.59094641493929e-05 0.000100571079203464 -2.17219908567068e-07
v 3.57522739383994e-05 0.000100709402895022 9.64960118806854e-07
v 3.55530736248358e-05 0.000100895840136844 2.08074855260884e-06
v 3.52685870646002e-05 0.000101041556943521 3.05483815770013e-06
v 3.49733053973989e-05 0.000101069435652332 3.92318794876631e-06
v 3.46738905567062e-05 0.000101038600269077 4.72717686575277e-06
v 3.43272867619018e-05 0.000101030225241823 5.31423622432815e-06
v 3.38084091778581e-05 0.000101087094849807 5.66648657316827e-06
v 3.31480683874468e-05 0.000101314807993808 5.10108063526764e-06
v 3.25141832203232e-05 0.000101539072743409 4.60981490381349e-06
v 3.18916809927459e-05 0.000101785348845258 4.06529711736387e-06
v 3.12970656653304e-05 0.000102038158272522 3.54564791574757e-06
v 3.06973560982982e-05 0.000102310116454184 3.03385767718166e-06
v 3.01185588027256e-05 0.000102590121523063 2.53026966371506e-06
v 2.95687545401013e-05 0.000102868015942936 2.05846795758509e-06
v 2.90325511168521e-05 0.000103149118568798 1.58733392684307e-06
v 2.86072461321445e-05 0.000103395591475938 1.09660712922395e-06
v 3.67565519178041e-05 0.000100374152317761 -3.76087160523536e-06
v 3.7224174541722e-05 0.000100516716282539 -4.54070508867962e-06
v 3.74828195624669e-05 0.000100644593928271 -5.3304543358551e-06
v 3.73619252045046e-05 0.00010069323203517 -6.06438028380741e-06
v 3.68228099656063e-05 0.000100737243613876 -6.66052926804153e-06
v 3.60295955487681e-05 0.000100813215127939 -7.26634137996563e-06
v 3.51367400783115e-05 0.000100896727991358 -7.89318761015708e-06
v 3.42660597193972e-05 0.00010096263939886 -8.52656209583467e-06
v 3.34135522097653e-05 0.000101001666975959 -9.16394367167443e-06
v 3.26136394590619e-05 0.000101012212868215 -9.70595927605667e-06
v 3.18210010181552e-05 0.000100988407632145 -1.02348189057478e-05
v 3.13242317512882e-05 0.000100991011046095 -1.01020113760888e-05
v 3.08406405642756e-05 0.000101022657898907 -9.91392119750878e-06
v 2.81888862302371e-05 0.000103639605179292 6.05102541774414e-07
v 2.81795416614018e-05 0.000103731744362388 -7.77344593496368e-08
v 3.04040140198036e-05 0.000101123766105998 -9.54270071155325e-06
v 2.99798546569705e-05 0.000101284132829632 -9.15413494234068e-06
v 2.81507894979176e-05 0.000103800030812262 -7.67411013097988e-07
v 2.81760955500712e-05 0.000103809193089135 -1.53161280561065e-06
v 2.95311308769558e-05 0.000101508087711711 -8.76506954002903e-06
v 2.90959536286673e-05 0.000101779438594615 -8.37233385107295e-06
v 2.86772510082705e-05 0.000102076619981536 -8.00910975278627e-06
v 2.82712775868395e-05 0.000102401610446227 -7.64307256168125e-06
v 2.79845384419394e-05 0.000102705774357717 -7.23324904510063e-06
v 2.81765039722769e-05 0.000103785055325985 -2.29958933112031e-06
v 2.81389708152728e-05 0.000103732224259119 -3.09805036391363e-06
v 2.80736946618613e-05 0.000103646465004786 -3.89693815917805e-06
v 2.79745405392632e-05 0.000103540201576309 -4.66464356981449e-06
v 2.78516403227894e-05 0.000103405424413483 -5.42998763746062e-06
v 2.77849857778508e-05 0.000103222529494936 -6.12689978430631e-06
v 2.77012054508013e-05 0.00010302018612352 -6.82567863524996e-06
v 3.61080996095645e-05 0.000100334505158919 -2.93828263556759e-06
v 3.58332114618391e-05 0.000100363958055763 -1.78367542069363e-06
v 3.5626515398885e-05 0.00010038170544214 -6.22790084613172e-07
v 3.55086952798577e-05 0.000100404252285743 6.36903194110988e-07
v 3.54356923410139e-05 0.000100458379662087 1.91727049461144e-06
v 3.53932022149359e-05 0.000100580390586494 3.17586188588586e-06
v 3.52877926943884e-05 0.000100762495401916 4.27599355784412e-06
v 3.51028389924761e-05 0.000100815763473125 5.1957880517785e-06
v 3.48942033708159e-05 0.0001008104100262 5.93070560644467e-06
v 3.45061397958957e-05 0.000100828828803988 6.40495138197933e-06
v 3.38422262971248e-05 0.000100945731847332 6.50440281442541e-06
v 3.31167854958434e-05 0.000101199839902285 5.88217049848878e-06
v 3.24451532570102e-05 0.000101438084676054 5.346970313608e-06
v 3.18159809076915e-05 0.00010167094185277 4.87360189651403e-06
v 3.1205097704779e-05 0.000101928799817016 4.33572988916607e-06
v 3.05949253456986e-05 0.000102200398525381 3.8185142267454e-06
v 3.00086528668898e-05 0.000102482158531602 3.30125531513962e-06
v 2.94525783521675e-05 0.000102767626267864 2.78840893877108e-06
v 2.89121596601183e-05 0.000103050524430861 2.30846251647489e-06
v 2.84852465406893e-05 0.000103303250881635 1.81993140036719e-06
v 2.80668956128382e-05 0.000103556118648633 1.3243571790055e-06
v 3.64339891749888e-05 0.000100295348912903 -4.02877969090803e-06
v 3.72562791843838e-05 0.00010027750908409 -4.93529246778289e-06
v 3.79345406935987e-05 0.000100388226540588 -5.72538988529289e-06
v 3.83015694707472e-05 0.000100451497860381 -6.45134304086997e-06
v 3.78566557995816e-05 0.000100521205074608 -6.97669571112623e-06
v 3.69036451344319e-05 0.000100633642044125 -7.4868794434482e-06
v 3.58523131813563e-05 0.000100747344661421 -8.07217297460237e-06
v 3.48599428087003e-05 0.000100841518289199 -8.69733847292689e-06
v 3.39575607616459e-05 0.000100905442438456 -9.34457419516775e-06
v 3.31351113745946e-05 0.000100951432194494 -9.90515711034882e-06
v 3.23207485597383e-05 0.000100962858244768 -1.04540998943917e-05
v 3.1513271439465e-05 0.00010093326283914 -1.09805284120487e-05
v 3.10249129188383e-05 0.000100929178994886 -1.08582460932409e-05
v 3.05538341159794e-05 0.000100939049299088 -1.0662835684612e-05
v 3.01073022401104e-05 0.000100996245242985 -1.04113710343244e-05
v 2.7660863919992e-05 0.000103801059247249 8.28240485746454e-07
v 2.76653619644944e-05 0.000103911179315625 1.61246044393175e-07
v 2.76549319065456e-05 0.000103995234041496 -5.19969960842779e-07
v 2.97108599913889e-05 0.00010113487072305 -9.99962460625268e-06
v 2.92821115926521e-05 0.000101339784504499 -9.59883050886325e-06
v 2.76284530693624e-05 0.000104052677517364 -1.20248857078337e-06
v 2.76500728402267e-05 0.000104053828865617 -1.96519259979854e-06
v 2.88599399283346e-05 0.000101601698862733 -9.19049259066207e-06
v 2.84566712016892e-05 0.000101901108879172 -8.78196822607359e-06
v 2.80541299448814e-05 0.000102221196455996 -8.40744735968568e-06
v 2.77697823785483e-05 0.000102523104501657 -7.99799443487449e-06
v 2.74883072756689e-05 0.000102840715362359 -7.5839196954106e-06
v 2.76262496401585e-05 0.000104028388287982 -2.75233754761196e-06
v 2.75830126995119e-05 0.000103963538348467 -3.54766653935788e-06
v 2.75203423909043e-05 0.000103861269389826 -4.33503792605464e-06
v 2.74154263749566e-05 0.00010373891625656 -5.09916958384571e-06
v 2.73608153100561e-05 0.000103570625562554 -5.7887575165033e-06
v 2.72912872330669e-05 0.000103376012825116 -6.48267863683068e-06
v 2.72102568101756e-05 0.000103158935983959 -7.17069919396105e-06
v 3.56703237476884e-05 0.000100336622046004 -3.0817666436217e-06
v 3.54571268561846e-05 0.000100361316900341 -2.04525091415113e-06
v 3.52725395377888e-05 0.000100376145188539 -9.29025899183106e-07
v 3.51261765994991e-05 0.000100377954476692 2.31074066545268e-07
v 3.50482565595233e-05 0.000100365375477894 1.5340294643206e-06
v 3.50574458121452e-05 0.000100343746000874 2.86333004281937e-06
v 3.51459920423509e-05 0.000100348334187712 4.23300079953211e-06
v 3.52849610219201e-05 0.000100447533762217 5.55999513140323e-06
v 3.53376597282829e-05 0.000100527517482286 6.51584613118496e-06
v 3.52506566671036e-05 0.000100517791360607 7.25433358307048e-06
v 3.46552778091253e-05 0.000100638218728693 7.34473560906272e-06
v 3.37932873258142e-05 0.000100826500994174 7.20142060254456e-06
v 3.30205644787547e-05 0.000101094573200477 6.56231645831342e-06
v 3.2318275507637e-05 0.00010133914281977 6.01722047997535e-06
v 3.16675938678403e-05 0.00010157406440403 5.53066872301932e-06
v 3.10544733363544e-05 0.000101808430115841 5.08238229587955e-06
v 3.04353186577647e-05 0.000102078473566171 4.56086061667341e-06
v 2.98500482906041e-05 0.000102355742160652 4.04280684619184e-06
v 2.92914762184955e-05 0.000102640090658022 3.52623179993272e-06
v 2.87558257627619e-05 0.000102928862019838 3.0086003087354e-06
v 2.83297047421284e-05 0.000103186172686028 2.51852618170607e-06
v 2.79164051376195e-05 0.000103443831077804 2.02644138501037e-06
v 2.75128665891593e-05 0.000103697292524553 1.53146066055097e-06
v 3.59154033543373e-05 0.000100305353133566 -4.02513097520772e-06
v 3.67958917990371e-05 0.000100250178737497 -5.01468973207275e-06
v 3.79152637278591e-05 0.00010018692047158 -6.03378692548449e-06
v 3.91442322929834e-05 0.00010015322954257 -6.97672082715641e-06
v 3.93146508738752e-05 0.000100182729464287 -7.40871450744375e-06
v 3.7879936216966e-05 0.000100398842019876 -7.67947625303631e-06
v 3.65644449533402e-05 0.000100536032700576 -8.20177188736651e-06
v 3.54488089580955e-05 0.000100626185758173 -8.82398409173671e-06
v 3.44687865237759e-05 0.000100700868889058 -9.47905709351859e-06
v 3.36279181390004e-05 0.000100777365410807 -1.00670995416472e-05
v 3.28154081757518e-05 0.000100836313493226 -1.06388137608389e-05
v 3.20040653059079e-05 0.000100861797646443 -1.1187935798689e-05
v 3.11839842480058e-05 0.00010084017605788 -1.17195615984203e-05
v 2.71153487738081e-05 0.00010394278473703 1.033689757779e-06
v 3.0697377754919e-05 0.000100856089373388 -1.16150662822719e-05
v 3.02368132158652e-05 0.000100856095944933 -1.14258647140558e-05
v 2.98033931400476e-05 0.000100892268004448 -1.11660936741484e-05
v 2.93927092649955e-05 0.00010098723801236 -1.08631193973871e-05
v 2.71370055978366e-05 0.000104068558532753 3.79227903775769e-07
v 2.71411610141727e-05 0.000104167917907596 -2.85571820663856e-07
v 2.71288757797295e-05 0.000104240358603592 -9.58533738709869e-07
v 2.89958963994768e-05 0.000101171740498715 -1.04373420941419e-05
v 2.85978667281612e-05 0.00010141606171573 -1.00154833747959e-05
v 2.70999655127741e-05 0.000104285826271413 -1.63795752022792e-06
v 2.70910676457677e-05 0.000104285293241966 -2.41932070681523e-06
v 2.82058179757895e-05 0.000101706041617262 -9.59459861862267e-06
v 2.78203186528841e-05 0.000102028167390262 -9.17334516950595e-06
v 2.75403319491163e-05 0.000102327221998701 -8.75664866039166e-06
v 2.72653220722479e-05 0.000102641419733457 -8.33862587711119e-06
v 2.6989974208348e-05 0.000102962505543006 -7.91986625406936e-06
v 2.70642562937349e-05 0.000104244723539283 -3.20172159838318e-06
v 2.7018763169617e-05 0.000104165079869193 -3.98397604181886e-06
v 2.6955734329977e-05 0.00010404562743402 -4.76477968993278e-06
v 2.69163363148194e-05 0.000103894112906597 -5.45116932453392e-06
v 2.68611623757684e-05 0.000103715357230637 -6.13593541432062e-06
v 2.67919816442777e-05 0.000103510207375139 -6.81859736255516e-06
v 2.67090171961281e-05 0.000103281364729772 -7.49910772488565e-06
v 3.51243671553206e-05 0.000100342287783498 -3.09927134173665e-06
v 3.49621494724116e-05 0.000100366153917737 -2.15516417980298e-06
v 3.48248265403434e-05 0.000100382081957472 -1.13126888117713e-06
v 3.4712517717347e-05 0.000100387495501913 -3.68628656612116e-08
v 3.46514104567183e-05 0.000100379012604148 1.10315484095851e-06
v 3.46544124205682e-05 0.000100351275323415 2.42124211301702e-06
v 3.47522436914457e-05 0.000100303738177544 3.80446509667716e-06
v 3.49787316135423e-05 0.000100246388495427 5.26900305646914e-06
v 3.53945086176205e-05 0.000100210748291361 6.79854031927969e-06
v 3.59228429402684e-05 0.000100104176633831 8.24293041449386e-06
v 3.57291344541756e-05 0.000100197344468698 8.52605726084296e-06
v 3.46387146304346e-05 0.000100494451511678 8.02790190668337e-06
v 3.34281644683907e-05 0.00010077863559362 7.63426313887275e-06
v 3.27401760710629e-05 0.000101021569341201 7.12083095573716e-06
v 3.20640876235235e-05 0.000101256675278755 6.60995416220698e-06
v 3.14140985937288e-05 0.000101487633120202 6.13002636766857e-06
v 3.0800479642157e-05 0.000101715868823366 5.68208325517188e-06
v 3.02414437031361e-05 0.000101944661980898 5.24800042131574e-06
v 2.96569997772096e-05 0.000102218170979505 4.72760566158227e-06
v 2.90954614630966e-05 0.000102501731674996 4.20265287799661e-06
v 2.85598197644111e-05 0.000102788708349081 3.68277827515349e-06
v 2.81275832728888e-05 0.000103043089149751 3.21536579567545e-06
v 2.77154404337655e-05 0.000103306385666783 2.72262529335656e-06
v 2.73101522434775e-05 0.000103569947077774 2.22413961674609e-06
v 2.69156909059169e-05 0.000103825194292635 1.72664553149834e-06
v 3.53182670635852e-05 0.000100312487235388 -3.95798991713931e-06
v 3.61347593613064e-05 0.000100267567900109 -4.90068366291323e-06
v 3.71943648681965e-05 0.000100204348029183 -5.89083110048846e-06
v 3.87465736817093e-05 0.000100092482678222 -6.94608964599767e-06
v 4.18186699992882e-05 9.96809729720337e-05 -7.98145543753549e-06
v 3.88584929909917e-05 0.000100092794172081 -7.70294396304224e-06
v 3.71825390714848e-05 0.00010025510094633 -8.1585777749084e-06
v 3.59085344223019e-05 0.000100311918508721 -8.77387965991852e-06
v 3.48607280530719e-05 0.000100349666548553 -9.45511311338188e-06
v 3.40141884554026e-05 0.000100407645467978 -1.01017811379219e-05
v 3.32176933108463e-05 0.000100494636102351 -1.07431344683277e-05
v 3.24359245323384e-05 0.000100585410596644 -1.13518011416977e-05
v 3.16436127224046e-05 0.000100651459630142 -1.19189358993492e-05
v 3.08296464169537e-05 0.000100677304909951 -1.24338381998256e-05
v 3.03440049732441e-05 0.000100744789866119 -1.23929163810666e-05
v 2.65539228492065e-05 0.000104063774687377 1.22306719157434e-06
v 2.65682826373575e-05 0.000104208892436689 5.92955002963286e-07
v 2.98801582224628e-05 0.000100758169446332 -1.22188483589436e-05
v 2.94517503775713e-05 0.000100784976884639 -1.19498256105643e-05
v 2.90526908995048e-05 0.000100862209655579 -1.16312445219028e-05
v 2.86971847488119e-05 0.000101000220548371 -1.12783708807595e-05
v 2.65887762649994e-05 0.000104324325820219 -6.47387872850952e-08
v 2.65921310810649e-05 0.000104412101442926 -7.37263502966071e-07
v 2.65770083246724e-05 0.000104470593497255 -1.41097002573265e-06
v 2.832547853085e-05 0.00010122824758842 -1.08287150196054e-05
v 2.79441637962313e-05 0.000101509587478334 -1.03828946325595e-05
v 2.65646469855123e-05 0.000104493288498632 -2.07377933816776e-06
v 2.65525851621453e-05 0.000104475780316474 -2.8545928903467e-06
v 2.75672139388191e-05 0.00010182370861179 -9.94429613593197e-06
v 2.72867002402259e-05 0.000102111982186325 -9.53808529182371e-06
v 2.70155692357597e-05 0.000102424847025604 -9.10851618673361e-06
v 2.67378922411707e-05 0.000102750697082185 -8.67622657484254e-06
v 2.64574431774668e-05 0.000103075039439063 -8.24605738448162e-06
v 2.65220050332756e-05 0.000104416965282194 -3.64300548088793e-06
v 2.64734672049549e-05 0.000104317969768251 -4.42437453748289e-06
v 2.64286934418732e-05 0.00010419605662046 -5.09743768892044e-06
v 2.61954456816244e-05 0.000103382432820074 -7.80834752832339e-06
v 2.63861910660701e-05 0.000104034866795274 -5.78363821517231e-06
v 2.63277982978958e-05 0.000103843516691706 -6.47180736422265e-06
v 2.62563042816532e-05 0.000103626341583726 -7.1504286128757e-06
v 3.4544994817776e-05 0.000100344202014498 -3.08395851879937e-06
v 3.44106173338327e-05 0.000100366670034069 -2.22065448033013e-06
v 3.43081312736144e-05 0.000100382724816215 -1.27017170314489e-06
v 3.42351473452309e-05 0.000100390180553425 -2.5272634818697e-07
v 3.42005506096954e-05 0.000100386630191636 8.16433999914603e-07
v 3.42090159021582e-05 0.00010036916203402 1.96002495293789e-06
v 3.42989270640872e-05 0.000100331140513994 3.29713891898231e-06
v 3.45113314607086e-05 0.000100270171655915 4.7231492854892e-06
v 3.49033087419913e-05 0.000100186105006742 6.19469438703858e-06
v 3.56561151780911e-05 0.000100030542230814 7.96211571190966e-06
v 3.76595079728853e-05 9.94283571487114e-05 1.06771624636697e-05
v 3.55814340699329e-05 0.000100063576357281 8.85792884607067e-06
v 3.40151002322797e-05 0.000100477119776989 8.13791950475587e-06
v 3.27867063607208e-05 0.000100746510626951 7.81099249665928e-06
v 3.22265151365843e-05 0.000100987607305646 7.45893148384809e-06
v 3.1633676541533e-05 0.000101202000944616 7.06668391529991e-06
v 3.10348553615155e-05 0.000101418458128577 6.63957544595235e-06
v 3.04498632921339e-05 0.000101635580594452 6.21218790432572e-06
v 2.99081307659089e-05 0.00010185225997363 5.79294298637257e-06
v 2.93910631403497e-05 0.0001020780376519 5.37147555865012e-06
v 2.88412415123026e-05 0.000102354370799021 4.85119213329014e-06
v 2.83149440173633e-05 0.000102637889530111 4.32492510477606e-06
v 2.78862500000525e-05 0.000102889587504574 3.85992466481786e-06
v 2.74761383191285e-05 0.000103146494269485 3.39179258340998e-06
v 2.70750120812468e-05 0.000103413787542003 2.89801571217853e-06
v 2.66862843224543e-05 0.000103677642354834 2.39842953394228e-06
v 2.63299695764914e-05 0.00010392584578858 1.9012377892835e-06
v 3.46688364292908e-05 0.00010031621014866 -3.88739400451449e-06
v 3.53964380950732e-05 0.000100277168556938 -4.76715920891663e-06
v 3.62553636397361e-05 0.000100227236590687 -5.66867786752973e-06
v 3.72990259001023e-05 0.000100162438018704 -6.55683984313296e-06
v 3.84264835443292e-05 0.000100078540445093 -7.2531419038689e-06
v 3.83018918554065e-05 0.000100058404259326 -7.58208471904124e-06
v 3.70748215296916e-05 0.000100060538238821 -7.89214607529808e-06
v 3.59638851133793e-05 0.000100034337582113 -8.44911573150599e-06
v 3.49567086269892e-05 0.000100026240140094 -9.13961246769801e-06
v 3.41146911311921e-05 0.00010003055893696 -9.83215002717602e-06
v 3.33523008429803e-05 0.000100052250633759 -1.05420020129183e-05
v 3.26296932263746e-05 0.000100114072955709 -1.12606635341891e-05
v 3.19285304715579e-05 0.000100215299959899 -1.19356997529798e-05
v 3.12146366263579e-05 0.000100333533013531 -1.25363530841573e-05
v 2.5979572691799e-05 0.000104163269160836 1.39772898468274e-06
v 3.04387150707578e-05 0.000100424732660028 -1.30867340806821e-05
v 2.99729792018007e-05 0.000100576186548927 -1.31180141134973e-05
v 2.95009887463442e-05 0.000100627029944295 -1.30172604311501e-05
v 2.60079125875886e-05 0.000104321421403786 7.77309633648275e-07
v 2.60216344802334e-05 0.000104453727188166 1.4550992271098e-07
v 2.90735733149667e-05 0.000100661876869948 -1.27577026727946e-05
v 2.86884891595048e-05 0.000100731191618605 -1.24183965250723e-05
v 2.83497083893102e-05 0.000100854838677554 -1.20456106821736e-05
v 2.80214572946625e-05 0.000101034967770495 -1.1661179401245e-05
v 2.60366680170668e-05 0.000104557490176076 -5.19040848827302e-07
v 2.60388354871302e-05 0.000104629228384098 -1.19186822048356e-06
v 2.60355626880279e-05 0.000104665577884355 -1.84907617609696e-06
v 2.76614357387322e-05 0.000101302712227368 -1.11897458582332e-05
v 2.72963935245412e-05 0.000101609553647704 -1.07216013832186e-05
v 2.60217331766454e-05 0.000104671164452694 -2.51035744905245e-06
v 2.6001401984204e-05 0.000104635014358645 -3.29465586655318e-06
v 2.70222099102701e-05 0.000101891630187748 -1.02995605847428e-05
v 2.67501010871151e-05 0.000102192874943639 -9.87762261701333e-06
v 2.64756853261468e-05 0.000102516559217105 -9.43417575109427e-06
v 2.61978134779555e-05 0.000102844545827273 -8.98757620559939e-06
v 2.59386936366968e-05 0.000103157200654545 -8.54211757913758e-06
v 2.59707198220385e-05 0.000104554328734764 -4.07924801478221e-06
v 2.59356636780606e-05 0.000104450768882397 -4.75024896968008e-06
v 2.56685358567292e-05 0.000103460065115437 -8.09297715077209e-06
v 2.58908386843269e-05 0.000104316717404185 -5.41927080835557e-06
v 2.57288870714514e-05 0.000103712390699616 -7.44363444773541e-06
v 2.58410158336188e-05 0.000104144361538938 -6.10683625052397e-06
v 2.57825822720583e-05 0.000103940676125025 -6.78909928209647e-06
v 3.39188946069643e-05 0.000100344923848248 -3.07618170775872e-06
v 3.38290330126171e-05 0.000100366411655142 -2.26148753914208e-06
v 3.37492020072068e-05 0.000100381788691682 -1.39579207756944e-06
v 3.37027516333696e-05 0.000100390164526347 -4.4051563914621e-07
v 3.36876936013164e-05 0.000100389315552171 5.53179919226667e-07
v 3.37137165598601e-05 0.000100377243024527 1.62352686933185e-06
v 3.37929522460795e-05 0.000100350945550142 2.76725516565596e-06
v 3.39715916194276e-05 0.000100303265720433 4.10863862675082e-06
v 3.4273952027507e-05 0.000100237115557868 5.43402321748555e-06
v 3.47407688094442e-05 0.000100138958121784 6.84710547238117e-06
v 3.535694303479e-05 0.000100008871991 8.148006213915e-06
v 3.53101968764203e-05 9.99826278912321e-05 8.57248122515759e-06
v 3.42793914097701e-05 0.000100138488993712 8.24638180994554e-06
v 3.3171434144383e-05 0.000100355184478817 8.03399183377395e-06
v 3.208991360796e-05 0.000100639614782588 7.89757982822534e-06
v 3.15941780452814e-05 0.000100916150431297 7.69826840514667e-06
v 3.10734718261275e-05 0.000101151657842781 7.39223678714402e-06
v 3.05390972243893e-05 0.000101359433626642 7.05200475394559e-06
v 2.99965501220964e-05 0.00010156869422882 6.66498706636401e-06
v 2.94822540436873e-05 0.000101771741796564 6.27844651256982e-06
v 2.89874688852876e-05 0.000101984897987937 5.87135030527459e-06
v 2.85196170831293e-05 0.000102207880147117 5.45340238592959e-06
v 2.80113090385805e-05 0.000102484643963251 4.92845736895057e-06
v 2.75897184491249e-05 0.000102728344483056 4.47368202765908e-06
v 2.71863923689077e-05 0.000102981531634122 4.00871870310511e-06
v 2.6805907918726e-05 0.00010323750526874 3.54023793856775e-06
v 2.6423327077549e-05 0.000103505184942721 3.04494496445884e-06
v 2.60716055616742e-05 0.000103758587215853 2.55984126192184e-06
v 2.57269449759396e-05 0.000104006544995492 2.06243583257271e-06
v 3.39843024361534e-05 0.000100318727000928 -3.8310120688873e-06
v 3.4583856083159e-05 0.00010028396046158 -4.64309063259464e-06
v 3.52371802088489e-05 0.000100241988439844 -5.45907550079868e-06
v 3.59026175733623e-05 0.000100196303964114 -6.21550275887816e-06
v 3.65426020239127e-05 0.000100149843711662 -6.86057916145345e-06
v 3.68393616840967e-05 0.000100107138743842 -7.37489579992349e-06
v 3.62599855324567e-05 0.000100077537824294 -7.78288884056799e-06
v 3.54206788147258e-05 0.000100037655573464 -8.24944317951175e-06
v 3.45539692341568e-05 9.99837428190795e-05 -8.87461520732057e-06
v 3.38002419581125e-05 9.99290200400133e-05 -9.50346321805598e-06
v 3.30961212914998e-05 9.98686880546208e-05 -1.01929277999198e-05
v 3.24474480235024e-05 9.98231109484384e-05 -1.0908583398678e-05
v 3.18237593578681e-05 9.98134658167476e-05 -1.16600097639309e-05
v 3.12424518951476e-05 9.98544970285434e-05 -1.23656910118092e-05
v 3.06446464214105e-05 9.99565820970661e-05 -1.30310160617137e-05
v 2.53939583766091e-05 0.000104240190982322 1.55936545873556e-06
v 2.99841250518999e-05 0.000100098485232316 -1.36388226193015e-05
v 2.54301467652603e-05 0.000104410652363317 9.50326648285235e-07
v 2.95783774713283e-05 0.000100323026423518 -1.37981830780042e-05
v 2.91047001858093e-05 0.000100446577358476 -1.37769388129042e-05
v 2.86739316105662e-05 0.000100508816373622 -1.35772788969194e-05
v 2.54571720317042e-05 0.000104556103119763 3.23816602417367e-07
v 2.54740858760122e-05 0.000104672364275311 -3.08201720835918e-07
v 2.82984292346371e-05 0.000100583742307793 -1.32266687455624e-05
v 2.79737893012115e-05 0.000100699320916334 -1.28388841265772e-05
v 2.76620577890541e-05 0.000100869188664185 -1.2426207250928e-05
v 2.73620119694771e-05 0.000101086134523225 -1.20071056304792e-05
v 2.5487897123993e-05 0.000104759896150207 -9.77912332122522e-07
v 2.5488561310872e-05 0.000104811856255843 -1.62815604734293e-06
v 2.54828561856314e-05 0.000104830354851578 -2.28916231760542e-06
v 2.7009096365654e-05 0.000101385337502839 -1.15073880396816e-05
v 2.67378210274794e-05 0.000101659998995455 -1.10696325195441e-05
v 2.54710532534744e-05 0.000104815578490163 -2.94704301970869e-06
v 2.5450183293977e-05 0.000104755598200548 -3.73073278035111e-06
v 2.64677532180599e-05 0.000101957150313529 -1.06272226896143e-05
v 2.62049570682976e-05 0.000102265428909821 -1.01852956800186e-05
v 2.59277428818331e-05 0.000102593810236489 -9.72359347727898e-06
v 2.56684594637174e-05 0.000102907471851228 -9.27180211718799e-06
v 2.54008407155636e-05 0.000103217697294181 -8.81142724271374e-06
v 2.54198136256614e-05 0.000104670916819393 -4.39678876197053e-06
v 2.53834475392318e-05 0.000104553230219461 -5.06712848720034e-06
v 2.51273156722666e-05 0.000103512237655539 -8.3487540544399e-06
v 2.51831553194958e-05 0.000103771343773609 -7.71300704894092e-06
v 2.53426064637557e-05 0.000104404569736066 -5.72867238745047e-06
v 2.52390697909976e-05 0.000104008873012964 -7.06405736158903e-06
v 2.5290978585619e-05 0.000104218104561623 -6.4131015302949e-06
v 3.3286450989171e-05 0.000100319004753636 -3.80276632417971e-06
v 3.32640576979202e-05 0.000100344694094043 -3.09302238379288e-06
v 3.32097389893294e-05 0.000100365407239165 -2.32514085615569e-06
v 3.31585024155719e-05 0.000100380851393554 -1.50238682812793e-06
v 3.31273868336833e-05 0.000100389685188149 -6.25476933411665e-07
v 3.31264086341287e-05 0.0001003908706098 3.06832974971871e-07
v 3.3160735886581e-05 0.000100382539813247 1.29612969976752e-06
v 3.32388597190886e-05 0.000100362885413735 2.35103734022569e-06
v 3.33718227470604e-05 0.000100328639357328 3.48207161403675e-06
v 3.35682379095176e-05 0.000100279878230388 4.66561239976704e-06
v 3.38141643244122e-05 0.000100217549251477 5.81571587511933e-06
v 3.40750295901309e-05 0.000100151389738653 6.79855836400049e-06
v 3.42030223901287e-05 0.000100091373784244 7.51869027382567e-06
v 3.36840613730887e-05 0.000100086664946496 7.71482042396907e-06
v 3.28848163107734e-05 0.000100117170844047 7.72105219628281e-06
v 3.21027724531571e-05 0.000100196939102559 7.76592318532994e-06
v 3.13402443926963e-05 0.000100407348992198 7.85982967649616e-06
v 3.09273643400162e-05 0.000100747800299502 7.84706614193068e-06
v 3.04552281522537e-05 0.000101042123172439 7.65690815010063e-06
v 2.99642911500435e-05 0.000101285144442089 7.38177992507324e-06
v 2.94684505790845e-05 0.000101497587091535 7.05905788850105e-06
v 2.89815567749385e-05 0.000101698187004967 6.70424296574071e-06
v 2.85137437518921e-05 0.000101899982807652 6.32307923215427e-06
v 2.80679716223162e-05 0.000102111489352894 5.91679378369427e-06
v 2.76432114364491e-05 0.000102336799276493 5.48634836038254e-06
v 2.72332843423086e-05 0.000102570534664609 5.04186437314417e-06
v 2.68453884890354e-05 0.000102812209636975 4.59017774253215e-06
v 2.6475740043579e-05 0.000103061391464869 4.13041089833369e-06
v 2.61214092815327e-05 0.000103315545757047 3.66241973508463e-06
v 2.57781357298662e-05 0.000103570076922846 3.1868215251186e-06
v 2.54450480954091e-05 0.000103821010967703 2.70317821075674e-06
v 2.51194642037871e-05 0.000104063692702451 2.21077090919541e-06
v 2.47989598659145e-05 0.000104292553780829 1.70957639978278e-06
v 3.37364875956313e-05 0.000100289928434543 -4.52521361626942e-06
v 3.42186868950076e-05 0.000100254275083681 -5.25373672358177e-06
v 3.46968787373135e-05 0.000100215460260613 -5.94471509085148e-06
v 3.51420250092883e-05 0.000100175432824234 -6.57444948433757e-06
v 3.54515965831128e-05 0.000100134677425221 -7.14742504662559e-06
v 3.5247711203491e-05 0.00010009582571933 -7.66980970147101e-06
v 3.46745875672051e-05 0.000100056185781748 -8.16653245969903e-06
v 3.39833001621876e-05 0.000100007928903655 -8.72302835802319e-06
v 3.32875019179763e-05 9.99506569616802e-05 -9.33761114122098e-06
v 3.26286835560597e-05 9.98853361361109e-05 -9.9846699775431e-06
v 3.200737811586e-05 9.98128866247898e-05 -1.06649798584123e-05
v 3.14247005145138e-05 9.97358803230867e-05 -1.1367129028517e-05
v 3.08772763874887e-05 9.96610508016969e-05 -1.20797359934609e-05
v 3.03714341033037e-05 9.9616303820448e-05 -1.27796516808925e-05
v 2.98965573773288e-05 9.96283052628022e-05 -1.34489788257421e-05
v 2.94433537561072e-05 9.97333825572258e-05 -1.40716104295899e-05
v 2.48460575075949e-05 0.00010447321344988 1.10851150441291e-06
v 2.91418439599604e-05 9.99980611816988e-05 -1.43780959692783e-05
v 2.48819853173427e-05 0.000104629964273056 4.9434702784127e-07
v 2.87005961985286e-05 0.000100193721509334 -1.45011828036565e-05
v 2.82496330181858e-05 0.000100312341443068 -1.4386717091134e-05
v 2.7885894447162e-05 0.0001004066152834 -1.40592178658483e-05
v 2.49082731388255e-05 0.000104759924570358 -1.31866456019987e-07
v 2.49253914595296e-05 0.000104859997863209 -7.68433314542174e-07
v 2.75728814407474e-05 0.000100525768706483 -1.36502099033817e-05
v 2.72791354256575e-05 0.000100689883146432 -1.32133158744293e-05
v 2.69949458977309e-05 0.00010089939964158 -1.27626863878177e-05
v 2.67139700458395e-05 0.000101147787058292 -1.23033178199672e-05
v 2.49342182562169e-05 0.000104927485941095 -1.41431804864558e-06
v 2.49343341652523e-05 0.000104960711378184 -2.06706231080524e-06
v 2.49265624010496e-05 0.000104959066742489 -2.72443663793831e-06
v 2.64377988430015e-05 0.000101420019733911 -1.18388129067439e-05
v 2.61703298809666e-05 0.000101709324636381 -1.13768617266682e-05
v 2.49121018609816e-05 0.000104923418081673 -3.38357653015377e-06
v 2.48908116041039e-05 0.000104854903933301 -4.04471804189676e-06
v 2.59076591409144e-05 0.000102012455313712 -1.09154792021908e-05
v 2.56469017433762e-05 0.000102324391447912 -1.04534100399974e-05
v 2.53864409804778e-05 0.000102638829945871 -9.98757263935449e-06
v 2.51230666408904e-05 0.000102949717527779 -9.51849214851786e-06
v 2.4853059381192e-05 0.000103251572359398 -9.04518196841816e-06
v 2.4569638215298e-05 0.000103538434586463 -8.56899947853227e-06
v 2.48620374425438e-05 0.000104754179372182 -4.70696834552552e-06
v 2.48264244126446e-05 0.000104621365823583 -5.36750699791068e-06
v 2.46274785577179e-05 0.000103800453756981 -7.95032369967439e-06
v 2.46840794073141e-05 0.000104044110037885 -7.31752298878462e-06
v 2.47847470301851e-05 0.000104457386643113 -6.0242449073901e-06
v 2.47368908696904e-05 0.000104264306654346 -6.67451922785437e-06
v 3.28105071168969e-05 0.000100304355763579 -4.20334239296456e-06
v 3.2572528904381e-05 0.000100336281122549 -3.35493865416969e-06
v 3.25433459586961e-05 0.000100359192175621 -2.58480720661649e-06
v 3.25181037887082e-05 0.0001003765158973 -1.78051781133401e-06
v 3.25061391495258e-05 0.000100387539694069 -9.42065170999509e-07
v 3.25142736741369e-05 0.000100391623454329 -3.29015014137475e-08
v 3.2549612801538e-05 0.000100387395296495 8.92594789027269e-07
v 3.2616832066519e-05 0.000100373575574564 1.86896268264588e-06
v 3.27169829857111e-05 0.000100348802079639 2.87928198236134e-06
v 3.28451809557587e-05 0.000100309122743323 4.01865707284619e-06
v 3.29590629665498e-05 0.000100264937487256 5.0026312078631e-06
v 3.30667257712118e-05 0.000100217497253382 5.87114090036338e-06
v 3.31322027456711e-05 0.000100170959039231 6.58952819677815e-06
v 3.28775137633876e-05 0.000100134135993557 7.09287702840758e-06
v 3.22733358479585e-05 0.000100118518126917 7.29119372081826e-06
v 3.1578173719577e-05 0.000100116815076568 7.45017620117542e-06
v 3.08926722975692e-05 0.000100188289595442 7.63019767546701e-06
v 3.02758667084801e-05 0.000100439168610712 7.82950538623366e-06
v 2.98318516095649e-05 0.000100773902570629 7.86056870238596e-06
v 2.93762547334896e-05 0.000101092012079134 7.71921139489614e-06
v 2.89195442238211e-05 0.000101354221910585 7.47334624681597e-06
v 2.845275624069e-05 0.000101585285091017 7.14900482491227e-06
v 2.80136392921686e-05 0.00010178678345329 6.80101456284315e-06
v 2.75936083705394e-05 0.000101990064815322 6.41372069518666e-06
v 2.71992650654837e-05 0.000102201867936982 5.99975403638238e-06
v 2.67651615435646e-05 0.000102463183850904 5.48386487783817e-06
v 2.63942303835607e-05 0.000102691402559917 5.04477345901759e-06
v 2.60371244842847e-05 0.000102933579649271 4.58845633480291e-06
v 2.56951028599342e-05 0.00010318229130473 4.12638281435305e-06
v 2.53530892541349e-05 0.000103446065140979 3.63288989869243e-06
v 2.50280698364005e-05 0.000103697496148662 3.15331581539104e-06
v 2.47073572229103e-05 0.000103945916422969 2.65889561741831e-06
v 2.43918271801309e-05 0.000104181032714993 2.15815355195781e-06
v 2.42309796092714e-05 0.000104437773242569 1.48093413735294e-06
v 3.31989470695066e-05 0.000100271832079014 -4.92030258352528e-06
v 3.35853965094579e-05 0.000100235691234435 -5.60718338312934e-06
v 3.39407042083149e-05 0.000100197316386594 -6.25147492022105e-06
v 3.4211611388916e-05 0.000100155358172225 -6.88543104287531e-06
v 3.42025488406985e-05 0.000100113246679008 -7.47150511710224e-06
v 3.38409757062544e-05 0.000100070910757015 -8.02305670664606e-06
v 3.33174597658645e-05 0.000100024246530271 -8.58256495020685e-06
v 3.26895993635637e-05 9.99619518887998e-05 -9.27448609905677e-06
v 3.20796112211836e-05 9.99002124629747e-05 -9.91236878974603e-06
v 3.14861192259493e-05 9.98288321907023e-05 -1.05917975198479e-05
v 3.09191257769663e-05 9.97489983606087e-05 -1.12954486843033e-05
v 3.03757802722475e-05 9.96575032427798e-05 -1.20399003281713e-05
v 2.987166219743e-05 9.95655269097914e-05 -1.27638054387005e-05
v 2.86479932869314e-05 9.95997759175348e-05 -1.47993564440094e-05
v 2.94137156535698e-05 9.94835215290588e-05 -1.34860995170907e-05
v 2.90019778058332e-05 9.94657703726323e-05 -1.41743385255415e-05
v 2.42796325448952e-05 0.00010461704844644 8.73560662473265e-07
v 2.83060515737427e-05 9.98207469225519e-05 -1.51455849626772e-05
v 2.43177938975743e-05 0.000104772232896703 2.48355790112488e-07
v 2.78690608462947e-05 0.000100020704927922 -1.52269331612999e-05
v 2.74958974811713e-05 0.000100167669804597 -1.49623012599465e-05
v 2.71885406002575e-05 0.000100306388375477 -1.45300436824266e-05
v 2.43464089537871e-05 0.000104897470913356 -3.83463841139148e-07
v 2.43629198868651e-05 0.000104994744096332 -1.05373711668548e-06
v 2.69168021202141e-05 0.000100468400229341 -1.40704325855181e-05
v 2.66489813683153e-05 0.000100671125026816 -1.35890108549533e-05
v 2.63894714752921e-05 0.000100908574941427 -1.31020646722913e-05
v 2.60591286462711e-05 0.000101221838422077 -1.25349507610285e-05
v 2.43728373764269e-05 0.000105052197357951 -1.70486950391241e-06
v 2.43726904384636e-05 0.000105073456457938 -2.36835747140072e-06
v 2.43634093085233e-05 0.000105057783673347 -3.03042429087304e-06
v 2.57892171700741e-05 0.000101507918738212 -1.20436411277388e-05
v 2.5522563988587e-05 0.000101811600772998 -1.15497982654527e-05
v 2.43476750405854e-05 0.000104992381122012 -3.81332696560921e-06
v 2.43261184183635e-05 0.000104900347860722 -4.4734747740543e-06
v 2.52610347959999e-05 0.000102122368559321 -1.1061902003666e-05
v 2.49886127981708e-05 0.000102450853881385 -1.05513702417364e-05
v 2.47239170956927e-05 0.000102763392295846 -1.00601034876717e-05
v 2.44523184791003e-05 0.00010307097660031 -9.5613759714861e-06
v 2.41735390723074e-05 0.000103363930379116 -9.06252032120807e-06
v 2.40424307321521e-05 0.000103700568212163 -8.38331191192918e-06
v 2.42961011468569e-05 0.000104774413147643 -5.1387418571249e-06
v 2.42577398818003e-05 0.00010461771739147 -5.79546595624369e-06
v 2.41057197954425e-05 0.000103962731645519 -7.75720467109062e-06
v 2.41630825867999e-05 0.000104205861927875 -7.11670056256055e-06
v 2.42147261556179e-05 0.000104421784862848 -6.47342829155897e-06
v 3.22462124381681e-05 0.000100289083525274 -4.560450456725e-06
v 3.2040319725413e-05 0.000100322826702437 -3.74011851841583e-06
v 3.18643301928314e-05 0.000100351044746869 -2.88470743388371e-06
v 3.1849403626723e-05 0.000100370677112686 -2.0900680250896e-06
v 3.1852444979861e-05 0.000100384097302259 -1.27365506856629e-06
v 3.18645379820569e-05 0.000100390998192152 -4.05333789310545e-07
v 3.189866886289e-05 0.000100390498772681 4.93767292189562e-07
v 3.19483460032543e-05 0.000100381807511469 1.39824834220767e-06
v 3.20197848225415e-05 0.000100364070478821 2.32122723174231e-06
v 3.20880188803712e-05 0.000100334305242038 3.35126635530572e-06
v 3.21480145530382e-05 0.000100297085310762 4.33546704950544e-06
v 3.2169574790713e-05 0.000100259701756699 5.13807756758886e-06
v 3.21655203802197e-05 0.000100220799034142 5.84522056092152e-06
v 3.2004658360471e-05 0.000100183625559093 6.43935857339384e-06
v 3.15593598078923e-05 0.000100156036868161 6.82758897656128e-06
v 3.09661976707326e-05 0.000100134813265641 7.07399491803629e-06
v 3.03417969655036e-05 0.000100129494543589 7.31076734127551e-06
v 2.97511916985104e-05 0.000100225915864737 7.62090127424827e-06
v 2.9181679557159e-05 0.000100469951063711 7.85696482542241e-06
v 2.87477637785748e-05 0.000100804176779733 7.92119783861201e-06
v 2.8319260778004e-05 0.000101135377288263 7.80820449064202e-06
v 2.78769277838854e-05 0.000101421052280142 7.56508252484877e-06
v 2.74540560179152e-05 0.00010165986137975 7.23969149189091e-06
v 2.70571955414667e-05 0.000101865962215258 6.88270938657589e-06
v 2.66903798985662e-05 0.000102071206585723 6.48398252941245e-06
v 2.62795805339905e-05 0.000102317183859543 5.99202140997529e-06
v 2.58970315996514e-05 0.000102576248405513 5.46633396123755e-06
v 2.55569438983638e-05 0.000102804176341464 5.02105617168115e-06
v 2.52329052607645e-05 0.000103044921817334 4.56141134485165e-06
v 2.4903927594337e-05 0.000103301591744061 4.07707223019365e-06
v 2.45862007538746e-05 0.000103561304392648 3.57890303428345e-06
v 2.42743285040805e-05 0.00010380824849229 3.09167350330483e-06
v 2.36656142138287e-05 0.000104561891417523 1.23914328494172e-06
v 2.39699971194671e-05 0.000104047870515515 2.58974515728286e-06
v 2.38177477582624e-05 0.000104318835302693 1.92321898881102e-06
v 3.25597635473647e-05 0.000100254736528618 -5.26138064268287e-06
v 3.28578972134215e-05 0.000100217449097911 -5.92587069731952e-06
v 3.30882978869641e-05 0.000100175932970207 -6.58639022731477e-06
v 3.3165714196225e-05 0.000100131751291256 -7.22690784096806e-06
v 3.29651280358561e-05 0.000100087223533949 -7.82366309339771e-06
v 3.25785379502629e-05 0.000100039498989266 -8.41060342942164e-06
v 3.20473966972783e-05 9.99785879173127e-05 -9.1011507806217e-06
v 3.14877797384405e-05 9.99089687676197e-05 -9.83953744290656e-06
v 3.0932376317738e-05 9.9840764916924e-05 -1.05110529044008e-05
v 3.03902462531743e-05 9.9762788909934e-05 -1.12197045784932e-05
v 2.98561690198646e-05 9.96728569442535e-05 -1.19764166072754e-05
v 2.93530101920584e-05 9.9572870851252e-05 -1.27554677068085e-05
v 2.88846861088727e-05 9.94676769432864e-05 -1.35174232638293e-05
v 2.78093160948086e-05 9.94479603833495e-05 -1.56513509669754e-05
v 2.81456863395915e-05 9.93476911861723e-05 -1.50144333238696e-05
v 2.84706599129227e-05 9.9368367596933e-05 -1.42718602161377e-05
v 2.37131473515173e-05 0.000104738537439278 6.23062229668761e-07
v 2.74614310004222e-05 9.96385401716934e-05 -1.59955818775042e-05
v 2.3755975467395e-05 0.00010488784070693 -5.45853193309117e-09
v 2.70732831731429e-05 9.98604433374153e-05 -1.58985721424829e-05
v 2.6783385039604e-05 0.00010003748207299 -1.54672364619426e-05
v 2.65240521207792e-05 0.000100219592050213 -1.49579105502769e-05
v 2.37812329299993e-05 0.000105011006101379 -6.6837743223811e-07
v 2.38007746374412e-05 0.000105097563851285 -1.34200181769422e-06
v 2.62719327698333e-05 0.000100424630980706 -1.44407249438215e-05
v 2.60248261086901e-05 0.000100661958015319 -1.39099235938413e-05
v 2.57016776346274e-05 0.00010096925268774 -1.33054609941689e-05
v 2.53900781526292e-05 0.000101298618518769 -1.26945375907209e-05
v 2.38073735423088e-05 0.000105144491945801 -2.00147178617797e-06
v 2.38089086407037e-05 0.000105152234701316 -2.66645092414978e-06
v 2.38002338822779e-05 0.000105111257451944 -3.44903794125333e-06
v 2.51209632577618e-05 0.00010159725307053 -1.21707154526525e-05
v 2.48601026532859e-05 0.000101906933653137 -1.16494122639996e-05
v 2.37813666145772e-05 0.000105017894705008 -4.2317596355781e-06
v 2.37550921598349e-05 0.000104900749933155 -4.89462751956475e-06
v 2.45871261618427e-05 0.000102232120782381 -1.11160415105334e-05
v 2.43177438011104e-05 0.000102556217731222 -1.05815247821368e-05
v 2.40468296877025e-05 0.000102862850052456 -1.00660223883064e-05
v 2.37746017051229e-05 0.00010316047536698 -9.54441673000043e-06
v 2.36469086796763e-05 0.000103509455369147 -8.86382264807845e-06
v 2.35189679497559e-05 0.00010383588199321 -8.17208702177048e-06
v 2.37248913965757e-05 0.00010475001537708 -5.55465881035714e-06
v 2.36835728140621e-05 0.000104561236896375 -6.23110415680474e-06
v 2.35794799310141e-05 0.000104099756861092 -7.54037732168203e-06
v 2.36382684680932e-05 0.000104340171371755 -6.90088058433604e-06
v 3.16141050442277e-05 0.000100273171024904 -4.90054224557263e-06
v 3.14553369368682e-05 0.000100308639592675 -4.10625752121387e-06
v 3.13038327762619e-05 0.000100339240939388 -3.27145833617673e-06
v 3.11704585349902e-05 0.000100363491534417 -2.41558900877607e-06
v 3.11770558359713e-05 0.000100379338054267 -1.61619569942482e-06
v 3.11837032253217e-05 0.000100389029475584 -7.80622125562363e-07
v 3.12115428953401e-05 0.000100391898784825 7.84090231642889e-08
v 3.12592579831797e-05 0.000100387497876593 9.45961404925941e-07
v 3.13040785326806e-05 0.000100375353660231 1.80326803498283e-06
v 3.1325566301186e-05 0.000100353185861733 2.75583750672427e-06
v 3.13379561009612e-05 0.00010032364835094 3.67958090313525e-06
v 3.13367390617664e-05 0.000100289105876564 4.53864115169731e-06
v 3.12796590899723e-05 0.000100255902020181 5.23018450764041e-06
v 3.11239748634525e-05 0.0001002218634861 5.84569316685419e-06
v 3.0787414939529e-05 0.000100191925485611 6.33414726793847e-06
v 3.02925107714798e-05 0.000100166106082201 6.69230848527068e-06
v 2.97270380753002e-05 0.000100143165138685 6.97872167782749e-06
v 2.91764445664024e-05 0.000100143734977506 7.33406715286968e-06
v 2.86274518769521e-05 0.000100252032798904 7.67792141094794e-06
v 2.80917149665547e-05 0.000100500038391935 7.9326283129934e-06
v 2.76814383563487e-05 0.000100840450093536 8.0108666340737e-06
v 2.72548320866992e-05 0.000101184436807896 7.90673465778727e-06
v 2.68473781982013e-05 0.000101481470131996 7.65774583385008e-06
v 2.64764200569077e-05 0.00010172647445197 7.31931262961987e-06
v 2.61292513556508e-05 0.000101937587824593 6.94380308207501e-06
v 2.57346545254205e-05 0.000102172973346804 6.47756555661155e-06
v 2.5374684313384e-05 0.000102420293159006 5.96339235891661e-06
v 2.50441656387389e-05 0.00010267852334484 5.42663723457819e-06
v 2.47366020284412e-05 0.000102906743275286 4.97233382747017e-06
v 2.44188723965288e-05 0.000103151116160189 4.49996173577002e-06
v 2.41142308340507e-05 0.000103405370937093 4.00685518881601e-06
v 2.38246539435772e-05 0.000103658838607875 3.50228536869689e-06
v 2.35303757780759e-05 0.000103898369403854 3.00484866130837e-06
v 2.31047689448965e-05 0.000104661732805874 9.85663723377941e-07
v 2.32426167854459e-05 0.000104434659723837 1.67659776751974e-06
v 2.33844296236068e-05 0.000104177227603445 2.35287866258583e-06
v 3.18601276851593e-05 0.000100237069535519 -5.58749379421209e-06
v 3.20517163651615e-05 0.000100196611967081 -6.26753703274613e-06
v 3.21529217629464e-05 0.000100152690334004 -6.93289631396698e-06
v 3.20792292010229e-05 0.000100106280233485 -7.57663507947709e-06
v 3.18049928672931e-05 0.000100057833785694 -8.19067636369292e-06
v 3.13613680539393e-05 9.999773083472e-05 -8.89007772438418e-06
v 3.08682634341029e-05 9.99290677237418e-05 -9.62994026325829e-06
v 3.03582410916277e-05 9.98515693715857e-05 -1.04068132760314e-05
v 2.98454341038386e-05 9.97758174348404e-05 -1.11116615359806e-05
v 2.93245102982865e-05 9.96876538153013e-05 -1.18712684841656e-05
v 2.88249476559118e-05 9.95872879173199e-05 -1.26768347132122e-05
v 2.83605210661525e-05 9.94749946621645e-05 -1.35090137685908e-05
v 2.79292598182346e-05 9.93535444074612e-05 -1.43391866802605e-05
v 2.69683873930078e-05 9.92597660522267e-05 -1.66433816536034e-05
v 2.72897344384347e-05 9.91871289749234e-05 -1.59830227927737e-05
v 2.75932360032043e-05 9.92350350263532e-05 -1.51858648024576e-05
v 2.31564378088535e-05 0.000104832073932007 3.62891910470185e-07
v 2.66371490839245e-05 9.94676589789687e-05 -1.68707748558497e-05
v 2.31841810635574e-05 0.000104977819006883 -2.89880282190994e-07
v 2.63516761730275e-05 9.97059366742897e-05 -1.64737839791148e-05
v 2.61125746004175e-05 9.99224300388944e-05 -1.59138419659122e-05
v 2.58759637461078e-05 0.000100154239674995 -1.53154305370938e-05
v 2.32116689860499e-05 0.000105090301628895 -9.59709944743226e-07
v 2.32397884214569e-05 0.000105164433415541 -1.63321299264827e-06
v 2.56324035972282e-05 0.000100401701500677 -1.47275783824205e-05
v 2.5311440481355e-05 0.000100708121720582 -1.40729474533661e-05
v 2.49994271246459e-05 0.00010103661133201 -1.34142122676356e-05
v 2.47071998641158e-05 0.000101376274942944 -1.27643741934063e-05
v 2.32474782528292e-05 0.00010519930259335 -2.29784578083665e-06
v 2.32376958417791e-05 0.000105187828810932 -3.07608558868402e-06
v 2.32270448358741e-05 0.000105117319444682 -3.86168771142488e-06
v 2.44446918862068e-05 0.000101680461413904 -1.22117568451114e-05
v 2.41682975917187e-05 0.000101996916935038 -1.16590049228161e-05
v 2.32142252913117e-05 0.000104994242818303 -4.63895859218305e-06
v 2.31876344276661e-05 0.000104851248125045 -5.3012406004761e-06
v 2.38993069273298e-05 0.00010231802772015 -1.11020061876714e-05
v 2.36402092861713e-05 0.000102633722327007 -1.05469422519235e-05
v 2.33713332689721e-05 0.000102931962434158 -1.00085916020525e-05
v 2.32426990220204e-05 0.000103288740980609 -9.32936218559107e-06
v 2.31181883356122e-05 0.000103629524171885 -8.63683514357287e-06
v 2.29978701003054e-05 0.000103946242326015 -7.93836682643632e-06
v 2.31423658701366e-05 0.000104670831563479 -5.97408140191231e-06
v 2.30996199074737e-05 0.000104454998895903 -6.64593788747757e-06
v 2.30586192985092e-05 0.000104210156770396 -7.30470252037714e-06
v 3.09294728894175e-05 0.000100256022504088 -5.23894812046616e-06
v 3.08289023443946e-05 0.000100293548710038 -4.45972958948329e-06
v 3.07130437714529e-05 0.000100326219967333 -3.64926872852614e-06
v 3.05972318795844e-05 0.000100353092365702 -2.81292533480297e-06
v 3.04860091599734e-05 0.000100373407538262 -1.95862311293921e-06
v 3.04888281139315e-05 0.000100385818817696 -1.14869702686979e-06
v 3.05076951179025e-05 0.000100391785498411 -3.28245571007852e-07
v 3.05390450307113e-05 0.000100391079657888 4.97750905607371e-07
v 3.05802649765565e-05 0.000100383214137603 1.32109004950819e-06
v 3.05742377972148e-05 0.000100366801672883 2.22408355659761e-06
v 3.05531893093638e-05 0.000100343682839819 3.10012583500689e-06
v 3.05120457346465e-05 0.000100314601579865 3.93324169183319e-06
v 3.04447656871736e-05 0.000100281725934266 4.71077189224895e-06
v 3.02752041544233e-05 0.000100251309740374 5.33108298648071e-06
v 2.99906191623793e-05 0.000100221930141285 5.8620349313717e-06
v 2.95682932962525e-05 0.000100195596965385 6.28741271428379e-06
v 2.90671484674585e-05 0.000100169516587128 6.64446372319403e-06
v 2.85646070175886e-05 0.000100140876223392 7.03853057191622e-06
v 2.80439152032248e-05 0.000100151907097818 7.42219616274701e-06
v 2.70093696006515e-05 0.000100534445348834 8.04160381857212e-06
v 2.75244587696799e-05 0.000100274089906002 7.78056025836713e-06
v 2.65988496436088e-05 0.000100885739957769 8.11942842350022e-06
v 2.62044240552306e-05 0.000101238517409953 8.00421521318708e-06
v 2.58430002417664e-05 0.000101539099536774 7.73999250247195e-06
v 2.55243212308699e-05 0.000101787896388494 7.38132707585886e-06
v 2.51471134798155e-05 0.000102028155952482 6.93755696776057e-06
v 2.48100764594801e-05 0.000102265007572236 6.44081218398615e-06
v 2.4499277098883e-05 0.000102511046126639 5.91315430042891e-06
v 2.42083229301945e-05 0.000102769955127017 5.36492120201708e-06
v 2.39067606336819e-05 0.000103000956455218 4.89708792283763e-06
v 2.36167422403279e-05 0.000103242641715827 4.41548636774631e-06
v 2.33387150176288e-05 0.000103489642108787 3.91866359443991e-06
v 2.30715744944495e-05 0.000103735960625284 3.40508694366619e-06
v 2.29377035146665e-05 0.000104019637475962 2.76415577879693e-06
v 2.25503024962109e-05 0.000104734124784165 7.20580704483738e-07
v 2.26789497776891e-05 0.000104524758627054 1.4209030858237e-06
v 2.28075139253077e-05 0.000104284777211485 2.10252094039774e-06
v 3.10888926681763e-05 0.00010021706757043 -5.93558070856414e-06
v 3.119001629023e-05 0.000100174555164149 -6.61359773081121e-06
v 3.11755980656772e-05 0.000100128638637955 -7.27627914143158e-06
v 3.10122922408164e-05 0.000100079233460819 -7.92435985555231e-06
v 3.06550851184318e-05 0.000100019657682956 -8.63977401533377e-06
v 3.02291894531849e-05 9.99532187664672e-05 -9.3766555337396e-06
v 2.97682497956931e-05 9.98776586753847e-05 -1.01475872471983e-05
v 2.92877681731713e-05 9.97920907705416e-05 -1.09597259494436e-05
v 2.87915622995125e-05 9.970716855506e-05 -1.17096050968055e-05
v 2.83059355913306e-05 9.96093607749429e-05 -1.25103426124324e-05
v 2.78395791709846e-05 9.94973687602112e-05 -1.33643901963392e-05
v 2.74071138543167e-05 9.93686662760166e-05 -1.42719229708659e-05
v 2.70547524086025e-05 9.92175240006861e-05 -1.52488182291906e-05
v 2.61692699459723e-05 9.89952454091646e-05 -1.78414209111413e-05
v 2.64636770257248e-05 9.89605731797177e-05 -1.71488042087532e-05
v 2.67483978014868e-05 9.90617845331928e-05 -1.62314212837557e-05
v 2.25837813156848e-05 0.000104898278093611 7.48588606751186e-08
v 2.59083019645625e-05 9.9292640192779e-05 -1.76069457119294e-05
v 2.26166567331832e-05 0.00010503115083772 -5.83045870490522e-07
v 2.57004561094072e-05 9.95692539905192e-05 -1.69473813312617e-05
v 2.54595388200687e-05 9.98472160410791e-05 -1.62406234498396e-05
v 2.52163934785753e-05 0.000100128784732514 -1.55453083890481e-05
v 2.26489461929555e-05 0.000105129502901925 -1.25122076850746e-06
v 2.26816500209729e-05 0.000105190929944114 -1.92741914785894e-06
v 2.48972729689608e-05 0.000100446267237797 -1.48155231894996e-05
v 2.45876166653377e-05 0.000100771860459419 -1.41081658458042e-05
v 2.42930202963182e-05 0.000101106460148451 -1.34182315270027e-05
v 2.40132003512087e-05 0.000101448563985447 -1.27428192010373e-05
v 2.26747473296023e-05 0.000105211655511442 -2.70350144363947e-06
v 2.26671708071177e-05 0.00010516879558146 -3.48228920954201e-06
v 2.26592617090328e-05 0.000105067631911624 -4.25923291548945e-06
v 2.37368909649531e-05 0.000101753354012488 -1.21671870074443e-05
v 2.34708104247779e-05 0.000102063092755063 -1.15957297091883e-05
v 2.26488708716135e-05 0.000104916792502248 -5.03327622872452e-06
v 2.26031826108945e-05 0.000104744320912221 -5.70672375784505e-06
v 2.32129813557302e-05 0.000102373334042453 -1.10251714437238e-05
v 2.29630510287696e-05 0.000102681070260453 -1.04516650092367e-05
v 2.28380967475582e-05 0.00010304434785387 -9.77066620567673e-06
v 2.27166105809328e-05 0.000103393298720777 -9.08353089103419e-06
v 2.25980371933733e-05 0.000103724136514057 -8.388185503759e-06
v 2.24797751304457e-05 0.000104031577367634 -7.68320987307132e-06
v 2.25600621235127e-05 0.00010453739323264 -6.3736026150573e-06
v 2.25186622129756e-05 0.000104298493600807 -7.03268496613916e-06
v 3.02037840085716e-05 0.000100237695753925 -5.57984772516337e-06
v 3.01382946075299e-05 0.000100276910715629 -4.82054257244962e-06
v 3.00650382569552e-05 0.000100311952412473 -4.02160857885902e-06
v 2.99755399635606e-05 0.000100341623427228 -3.19534200097909e-06
v 2.98792639802859e-05 0.000100364901194227 -2.35677272124164e-06
v 2.98048102939101e-05 0.000100381148966499 -1.52049733871936e-06
v 2.9817311213673e-05 0.000100389987005354 -7.24342436971748e-07
v 2.98352486276589e-05 0.000100392604083677 7.84326562795956e-08
v 2.98562767235409e-05 0.000100388529150623 8.70663624449156e-07
v 2.97999385573939e-05 0.000100377028954868 1.72227095142441e-06
v 2.97561802174746e-05 0.000100358824230333 2.5720659895176e-06
v 2.9688039688554e-05 0.000100334470357062 3.39529221446816e-06
v 2.95892439782235e-05 0.000100305555435234 4.16860098758718e-06
v 2.94817287376746e-05 0.000100274341558825 4.87680190414905e-06
v 2.92157359121821e-05 0.000100246496290358 5.43301596665494e-06
v 2.88395709969755e-05 0.000100219744129362 5.90971379511013e-06
v 2.83802954260722e-05 0.000100194204152069 6.31300693870184e-06
v 2.79042715031824e-05 0.000100163242107923 6.72926006099383e-06
v 2.74119194374802e-05 0.000100135125990004 7.14416933525816e-06
v 2.59332226376526e-05 0.00010057571970263 8.17195808381152e-06
v 2.69086125451553e-05 0.000100157248688413 7.55161300977242e-06
v 2.64071526247304e-05 0.00010029750773754 7.91756695627511e-06
v 2.55491126511985e-05 0.00010093870587348 8.23160855370253e-06
v 2.51906564860143e-05 0.000101301891194575 8.08656333796921e-06
v 2.48817130556433e-05 0.000101605886434017 7.7875587650005e-06
v 2.4495112355108e-05 0.000101861897345218 7.39970105267368e-06
v 2.41774697913273e-05 0.000102104723588571 6.91246595442602e-06
v 2.38853415636774e-05 0.000102345791862292 6.38222246375122e-06
v 2.36121043136002e-05 0.000102593049897906 5.83701284574268e-06
v 2.33921422458993e-05 0.0001028490922679 5.28134151273149e-06
v 2.31163140709621e-05 0.000103079273135029 4.80148701239787e-06
v 2.28494349650383e-05 0.000103320323307476 4.30319628356551e-06
v 2.2004307654879e-05 0.000104775806287393 4.44079817457796e-07
v 2.25942119838729e-05 0.000103562249919725 3.79325615905725e-06
v 2.24497339173666e-05 0.000103840909467752 3.17613320577291e-06
v 2.23325342258423e-05 0.000104113422015112 2.52153065498273e-06
v 2.20964694455119e-05 0.000104587701507444 1.14668405582974e-06
v 2.22145559428294e-05 0.000104365616740831 1.84164152229742e-06
v 3.02972839499781e-05 0.000100196577120373 -6.27381126825977e-06
v 3.03112463306077e-05 0.00010015142638444 -6.95775355303949e-06
v 3.02104157547276e-05 0.000100102637617129 -7.62422544972146e-06
v 2.99035938967297e-05 0.000100045370894987 -8.33729427540591e-06
v 2.9542153521872e-05 9.99802081544405e-05 -9.0839197054039e-06
v 2.9131172350707e-05 9.99065972355433e-05 -9.85929739377376e-06
v 2.86942538609353e-05 9.98242667893159e-05 -1.06593867199962e-05
v 2.82717730050524e-05 9.97330364347797e-05 -1.14847929079173e-05
v 2.78130640562063e-05 9.96404796588794e-05 -1.22628331206351e-05
v 2.73626665680572e-05 9.95327485459087e-05 -1.31043208380546e-05
v 2.69316694242752e-05 9.9408427082456e-05 -1.40099955578926e-05
v 2.65569960493711e-05 9.9257301626591e-05 -1.50264337150788e-05
v 2.62253863849751e-05 9.90708208264437e-05 -1.61692384825364e-05
v 2.55390449492331e-05 9.86914414932339e-05 -1.91001317131738e-05
v 2.57023519358424e-05 9.86151687734241e-05 -1.8757525636094e-05
v 2.59487143784107e-05 9.88405773299392e-05 -1.74432804452833e-05
v 2.20431453566503e-05 0.000104926887808317 -2.10762418324041e-07
v 2.53422609254855e-05 9.91490133142708e-05 -1.80855744321233e-05
v 2.20794107956553e-05 0.000105045860475137 -8.82428078739974e-07
v 2.50576267662717e-05 9.95274726221639e-05 -1.71484376610665e-05
v 2.47820328356755e-05 9.98556993312053e-05 -1.63286408740394e-05
v 2.44369540162437e-05 0.000100181569353469 -1.55421252504483e-05
v 2.21148563582516e-05 0.000105128121091411 -1.55777519944375e-06
v 2.20793823474255e-05 0.000105166909946979 -2.31340948102722e-06
v 2.4123258069911e-05 0.000100508605915088 -1.47773332684067e-05
v 2.38247034151767e-05 0.00010083877449169 -1.40381711906002e-05
v 2.35448804924517e-05 0.000101171017261274 -1.33273351746102e-05
v 2.33136122419204e-05 0.000101505724682506 -1.26423659900116e-05
v 2.20737163555449e-05 0.000105154760500278 -3.0945384506437e-06
v 2.20690468614812e-05 0.000105080765741095 -3.88284301517357e-06
v 2.20645862701035e-05 0.000104953493013993 -4.66072386895074e-06
v 2.30506809911442e-05 0.000101803665520886 -1.20497105717311e-05
v 2.27949697072626e-05 0.000102107891415117 -1.14575546362838e-05
v 2.20885944006236e-05 0.000104784560651539 -5.41312175175983e-06
v 2.2046845651301e-05 0.000104586717643539 -6.08425342299572e-06
v 2.25483985706235e-05 0.000102410767693017 -1.08706889374678e-05
v 2.24052021975678e-05 0.000102766458495244 -1.02024986771828e-05
v 2.22871250268288e-05 0.000103124178452732 -9.51477671699353e-06
v 2.21706769250362e-05 0.000103469777385503 -8.8156484354074e-06
v 2.20560802179669e-05 0.000103793378312726 -8.11162517973116e-06
v 2.1967290252859e-05 0.000104090212110094 -7.40785590653536e-06
v 2.20068424881006e-05 0.000104352970870546 -6.75300123824166e-06
v 2.94449065520685e-05 0.000100218140060897 -5.9215636270153e-06
v 2.94379520372819e-05 0.000100259792926685 -5.16719172655761e-06
v 2.93886835915007e-05 0.000100296628242802 -4.39254694869452e-06
v 2.9329114389131e-05 0.000100328789981612 -3.5791443744586e-06
v 2.92569323264023e-05 0.000100355042521239 -2.75013097928661e-06
v 2.91912821601105e-05 0.00010037420959902 -1.92924608847984e-06
v 2.91197305178845e-05 0.000100386734788349 -1.10371248444841e-06
v 2.91261471797536e-05 0.000100392291229073 -3.23464115469849e-07
v 2.9136416733462e-05 0.000100391443892627 4.49750696717079e-07
v 2.90615741009184e-05 0.000100383952232797 1.27930068672797e-06
v 2.89751061601551e-05 0.000100370441567262 2.08771905082009e-06
v 2.88852863067743e-05 0.000100350305262471 2.89698132496941e-06
v 2.87699568855914e-05 0.000100325248030826 3.67095573160061e-06
v 2.86418791965015e-05 0.000100296931625332 4.38043575212271e-06
v 2.84544791625441e-05 0.000100266620063526 5.04014204399421e-06
v 2.81026846181833e-05 0.000100240880550282 5.54464449767179e-06
v 2.76792666021591e-05 0.000100215395870028 5.98876223136929e-06
v 2.72402746733711e-05 0.000100185457345489 6.44419808716791e-06
v 2.67603775697057e-05 0.00010015331300302 6.86707772268353e-06
v 2.4862617114837e-05 0.000100626702483872 8.3142634150257e-06
v 2.62721041383334e-05 0.00010012685429317 7.29729506867082e-06
v 2.53204400623962e-05 0.000100327654495133 8.07726418548958e-06
v 2.57833347930204e-05 0.000100164378814779 7.714381526107e-06
v 2.45038105323213e-05 0.000101005423372039 8.33941109692946e-06
v 2.42016917595321e-05 0.000101375134749185 8.1459765989395e-06
v 2.38276889397996e-05 0.000101680721090393 7.80800645945859e-06
v 2.35061126089527e-05 0.000101932983825556 7.36939566502129e-06
v 2.32353740213316e-05 0.000102174045996724 6.84676454517686e-06
v 2.2986659938156e-05 0.000102413965087392 6.2963638281176e-06
v 2.27839187223486e-05 0.000102658054354855 5.7439242870533e-06
v 2.25941359323711e-05 0.000102914383804591 5.17836337820122e-06
v 2.23379273718515e-05 0.00010314323295456 4.68341318382551e-06
v 2.20977797887677e-05 0.000103379765853 4.17159377367261e-06
v 2.14689173259807e-05 0.000104784736625468 1.55449010146032e-07
v 2.1550456638981e-05 0.00010461824082292 8.69010193218011e-07
v 2.19662246807966e-05 0.000103656119439257 3.56124896085852e-06
v 2.184325463946e-05 0.000103923940931718 2.92985049369277e-06
v 2.17364416215461e-05 0.000104183302769446 2.25795869511833e-06
v 2.16340398384325e-05 0.000104417708134139 1.5647218970242e-06
v 2.94683481389377e-05 0.000100174611594308 -6.61701280539125e-06
v 2.94127205578654e-05 0.000100126817537563 -7.29964297613085e-06
v 2.91646547442222e-05 0.000100070757727267 -8.0283856722675e-06
v 2.88404637810054e-05 0.000100009613642315 -8.75667375339162e-06
v 2.8476655077525e-05 9.99387646097071e-05 -9.52910892635234e-06
v 2.80844730109597e-05 9.98597739331157e-05 -1.03240877036549e-05
v 2.76980813477202e-05 9.97731716465149e-05 -1.11277910228978e-05
v 2.73057566052126e-05 9.96755308040699e-05 -1.19724178788892e-05
v 2.68787916010176e-05 9.95760001070292e-05 -1.2774426200286e-05
v 2.64713095765178e-05 9.94604276160785e-05 -1.36412233361636e-05
v 2.61247638453703e-05 9.93201587686246e-05 -1.46204470630518e-05
v 2.58056935319307e-05 9.91515206367065e-05 -1.57083342338273e-05
v 2.55400582815586e-05 9.89308486609905e-05 -1.69949948870022e-05
v 2.50946423493209e-05 9.87055705362477e-05 -1.92151197982068e-05
v 2.54792718953715e-05 9.76613233367941e-05 -2.15003704072065e-05
v 2.53608912543738e-05 9.85889213636757e-05 -1.86656321297691e-05
v 2.15085465902113e-05 0.000104919736281837 -5.12338307126506e-07
v 2.46765226190963e-05 9.92350587549545e-05 -1.79507385514325e-05
v 2.15507097344036e-05 0.000105020360451568 -1.18953382589075e-06
v 2.43347969469328e-05 9.96112228083367e-05 -1.70152083173359e-05
v 2.39631052440339e-05 9.99510867222926e-05 -1.6164575286918e-05
v 2.36274259080052e-05 0.000100264175754406 -1.53848681193473e-05
v 2.15146329058204e-05 0.000105074184385805 -1.94251509273144e-06
v 2.14862148712784e-05 0.000105078987781412 -2.7003240192198e-06
v 2.33265645782842e-05 0.000100580808064016 -1.46148907768498e-05
v 2.30534412060115e-05 0.000100898595149152 -1.38698393804943e-05
v 2.28248145819221e-05 0.000101215176777826 -1.31645057668494e-05
v 2.2614926733519e-05 0.000101541159995449 -1.24729966337343e-05
v 2.1479197165061e-05 0.000105032672422701 -3.48887345849562e-06
v 2.14823225904766e-05 0.000104932308739595 -4.27562384761548e-06
v 2.15063769509132e-05 0.000104789519797967 -5.02979229768113e-06
v 2.23638326438003e-05 0.000101829063729979 -1.18673278501078e-05
v 2.2126040146005e-05 0.000102124530866018 -1.12642443604714e-05
v 2.15380432613034e-05 0.000104600860838008 -5.77802909464026e-06
v 2.14973172130268e-05 0.000104377806352929 -6.44895096913252e-06
v 2.19866253331867e-05 0.000102477708696686 -1.05939828307672e-05
v 2.18559438970062e-05 0.000102828437176179 -9.92165134804186e-06
v 2.17411674515331e-05 0.000103182865655631 -9.22594639437186e-06
v 2.16343081150022e-05 0.000103522692016408 -8.52113006399106e-06
v 2.15466549181114e-05 0.000103835854857799 -7.82283641290572e-06
v 2.14622298741879e-05 0.000104121830871969 -7.11214231537274e-06
v 2.86572686984728e-05 0.000100197391254142 -6.26527509857394e-06
v 2.87039770635324e-05 0.00010024126164566 -5.51682241457778e-06
v 2.87022585923754e-05 0.000100280786688793 -4.74496523589517e-06
v 2.86698578113362e-05 0.000100314729165329 -3.96109658879757e-06
v 2.86210390946709e-05 0.000100343785814346 -3.13953627684516e-06
v 2.85633594645106e-05 0.000100365865652129 -2.33149474909318e-06
v 2.84967901940083e-05 0.000100381488273398 -1.51434780054559e-06
v 2.84223901816997e-05 0.000100390581749152 -7.04345069251816e-07
v 2.84202191114464e-05 0.000100392521758195 5.41453005504544e-08
v 2.8324956439984e-05 0.000100388439122229 8.6357258332945e-07
v 2.8224993094918e-05 0.000100378534857355 1.66385397873647e-06
v 2.8112498704944e-05 0.000100362801575991 2.43521781308254e-06
v 2.79797150580432e-05 0.000100341120139966 3.21060483502105e-06
v 2.78273373510289e-05 0.000100316176386215 3.91864685885758e-06
v 2.76322057561242e-05 0.000100287788821624 4.58940800977313e-06
v 2.73760767057779e-05 0.000100258667624837 5.20288709189604e-06
v 2.69719605823647e-05 0.000100234184188026 5.67160410881e-06
v 2.65615069200207e-05 0.000100205107591909 6.15770494683194e-06
v 2.37920991613648e-05 0.000100691676218737 8.46099255469328e-06
v 2.61054890571145e-05 0.000100173948170974 6.6146682684042e-06
v 2.56295078679057e-05 0.000100140415377913 7.04694114178541e-06
v 2.4227835224277e-05 0.00010036620127946 8.25595518295878e-06
v 2.51462143318248e-05 0.000100118813240338 7.48935646131701e-06
v 2.46814659325571e-05 0.00010017519271064 7.90026684374789e-06
v 2.34837656714269e-05 0.000101091679873688 8.4280222031801e-06
v 2.31154116676133e-05 0.000101457804889853 8.18389571266635e-06
v 2.28110833932093e-05 0.000101754480041003 7.77814376399542e-06
v 2.2558321232353e-05 0.000101995877868316 7.29617073123123e-06
v 2.23325932655445e-05 0.00010223270112182 6.74516048230506e-06
v 2.21419026744983e-05 0.000102463173585751 6.19839498625737e-06
v 2.09463209135647e-05 0.000104759458507424 -1.45404936591278e-07
v 2.19687117090364e-05 0.000102708956309701 5.6308941514163e-06
v 2.18137896262678e-05 0.000102963648957115 5.05576342607015e-06
v 2.15827481420218e-05 0.000103189679106596 4.54415240604602e-06
v 2.14596654106942e-05 0.000103459509150251 3.94058683591592e-06
v 2.10115419364927e-05 0.000104616610410364 5.7755556261621e-07
v 2.10835883468001e-05 0.000104436448095346 1.28808593249875e-06
v 2.13511189725436e-05 0.000103728098370043 3.31101289977411e-06
v 2.12537801268175e-05 0.000103983139428945 2.66479567221791e-06
v 2.11628004834188e-05 0.00010422670349793 1.97515046349277e-06
v 2.86240624614299e-05 0.00010015112115758 -6.95844806658857e-06
v 2.841505601032e-05 0.000100096937862723 -7.69431596933314e-06
v 2.81398572901362e-05 0.000100037439860156 -8.43415079327799e-06
v 2.78172491269025e-05 9.99721535391044e-05 -9.17429395369234e-06
v 2.74604487378535e-05 9.98963526960464e-05 -9.96475643822546e-06
v 2.70986191497613e-05 9.98151526687039e-05 -1.07466907597394e-05
v 2.67320612546996e-05 9.97234593516864e-05 -1.15638916991442e-05
v 2.63782612864517e-05 9.96214415678405e-05 -1.24136257323749e-05
v 2.59886544244699e-05 9.95167788029948e-05 -1.32275517201123e-05
v 2.566450146746e-05 9.93892009379936e-05 -1.41486562051646e-05
v 2.53695746497185e-05 9.92393758450947e-05 -1.51565293388944e-05
v 2.51283122568311e-05 9.90596663086349e-05 -1.62720989434125e-05
v 2.49690503607372e-05 9.88280973798705e-05 -1.75629851950871e-05
v 2.42169304043396e-05 9.9045048431662e-05 -1.83629197800871e-05
v 2.47696193793242e-05 9.85461038637068e-05 -1.9238531636946e-05
v 2.49563009749529e-05 9.85428413071484e-05 -1.88801339434552e-05
v 2.09910312604285e-05 0.000104875369174919 -8.23268752360434e-07
v 2.38294601688062e-05 9.94328093313264e-05 -1.75084073495681e-05
v 2.09480218733277e-05 0.000104939831603383 -1.5701895837205e-06
v 2.34300320281834e-05 9.97679766243093e-05 -1.66671269589028e-05
v 2.30878752022386e-05 0.000100069404485136 -1.58749254919996e-05
v 2.27942193113993e-05 0.000100353510870369 -1.51223837018105e-05
v 2.09199752663349e-05 0.000104959671549992 -2.33050226724146e-06
v 2.09068565397776e-05 0.000104933655631682 -3.08689079049274e-06
v 2.25282168600874e-05 0.00010064746425852 -1.43590289933176e-05
v 2.23011161465464e-05 0.000100934523522743 -1.36430203284563e-05
v 2.20979796110502e-05 0.000101235481549079 -1.293515355698e-05
v 2.19215143953411e-05 0.000101548777955676 -1.22449691124536e-05
v 2.09079966818804e-05 0.000104857565918665 -3.87893320428128e-06
v 2.09231606358307e-05 0.000104738905938336 -4.63250302150788e-06
v 2.09537026140549e-05 0.000104575365786221 -5.38746474292468e-06
v 2.16919064235043e-05 0.000101826504006784 -1.16305449288121e-05
v 2.15553596482856e-05 0.00010216948807983 -1.096019112106e-05
v 2.10005384492487e-05 0.000104371493612341 -6.12782720634229e-06
v 2.09662623998367e-05 0.000104126160984492 -6.79717225943003e-06
v 2.14305036431992e-05 0.000102521346357675 -1.02856894491691e-05
v 2.13182407770963e-05 0.000102870898423154 -9.61216596605503e-06
v 2.12138971987678e-05 0.000103223057408475 -8.9101338153309e-06
v 2.11231805249216e-05 0.000103548462707875 -8.21996166233074e-06
v 2.10410222770934e-05 0.00010385326353437 -7.51321475064125e-06
v 2.78447067559213e-05 0.000100174664219833 -6.61292432757896e-06
v 2.79511915897801e-05 0.000100221149611219 -5.86517674538042e-06
v 2.79955009353613e-05 0.000100263068092921 -5.10014003590395e-06
v 2.79986768902841e-05 0.00010029975559251 -4.32060593455394e-06
v 2.79747547133987e-05 0.000100330671620689 -3.52734386462308e-06
v 2.79316537307591e-05 0.000100355753107321 -2.72505038907995e-06
v 2.77056937443484e-05 0.00010039225926234 -3.14954028369928e-07
v 2.78735552731147e-05 0.000100374307267047 -1.91933159784808e-06
v 2.78005353321092e-05 0.000100386413257791 -1.11368117943148e-06
v 2.75989617333146e-05 0.000100391488106015 4.77685339921596e-07
v 2.74885950566161e-05 0.000100384792243532 1.26261696749279e-06
v 2.73637583061896e-05 0.000100372323545326 2.03156633205861e-06
v 2.72177222798598e-05 0.000100354437365523 2.77880875228966e-06
v 2.70458999760067e-05 0.000100332270237942 3.49500754310873e-06
v 2.68368187775636e-05 0.000100306594126934 4.16947235643581e-06
v 2.65776026639469e-05 0.000100278878651002 4.79368709342105e-06
v 2.62624311701075e-05 0.000100250978395783 5.35842043963315e-06
v 2.58830889683497e-05 0.000100221981313789 5.87466285022532e-06
v 2.27223299875484e-05 0.000100781259194577 8.60405886090861e-06
v 2.54484504259545e-05 0.000100192056173047 6.35928699564897e-06
v 2.31332261113889e-05 0.00010041695727176 8.44995843150409e-06
v 2.4983250189818e-05 0.000100159282486542 6.81950442693613e-06
v 2.45066860967947e-05 0.000100124548818044 7.26583529786114e-06
v 2.35749474621145e-05 0.00010019250764127 8.11487337305376e-06
v 2.40333843660777e-05 0.000100112666302096 7.70118663107284e-06
v 2.23657942268666e-05 0.000101194434826743 8.49762946242376e-06
v 2.20784906398131e-05 0.000101546670674827 8.16269025808814e-06
v 2.18479213301595e-05 0.000101817438218478 7.70174300846661e-06
v 2.16503443310829e-05 0.000102046410491442 7.18408211496441e-06
v 2.14766219316791e-05 0.000102268122151345 6.63804452558247e-06
v 2.13209144868754e-05 0.000102498348043135 6.07644268996037e-06
v 2.04382978023048e-05 0.000104699321598047 -4.58344165253059e-07
v 2.04925559175977e-05 0.000104582263118011 2.75445266415036e-07
v 2.11801181435989e-05 0.000102740745628565 5.50183684357085e-06
v 2.10497356823347e-05 0.000102992956573435 4.91543796244043e-06
v 2.0939201473939e-05 0.000103255904275118 4.31163319861427e-06
v 2.08453463946041e-05 0.000103520257446301 3.68701623305759e-06
v 2.0549397776364e-05 0.000104425544433125 9.94118046123773e-07
v 2.06127061072774e-05 0.000104235232317936 1.69571288491934e-06
v 2.07605169448125e-05 0.000103776375285044 3.04278022487618e-06
v 2.06830393799707e-05 0.000104016985058733 2.37905131070726e-06
v 2.76687467415247e-05 0.000100123138579736 -7.35075622962173e-06
v 2.74342437789257e-05 0.000100066244998453 -8.08953590045875e-06
v 2.71490409083354e-05 0.00010000341101295 -8.83317659958302e-06
v 2.68279592764006e-05 9.99336966603745e-05 -9.58819504228666e-06
v 2.64872689185407e-05 9.98568087884115e-05 -1.03582015907807e-05
v 2.61379417380187e-05 9.97719353398615e-05 -1.11439961105822e-05
v 2.57934814800851e-05 9.96781669425842e-05 -1.19514058743092e-05
v 2.54752650606668e-05 9.95746941926481e-05 -1.27850855792513e-05
v 2.51742798575884e-05 9.94586770569934e-05 -1.36524102458546e-05
v 2.48855886378441e-05 9.93276237541029e-05 -1.45705804912913e-05
v 2.46337244460335e-05 9.91789974703687e-05 -1.55425347495422e-05
v 2.4432666386955e-05 9.9013559616888e-05 -1.65467516554271e-05
v 2.31583052769807e-05 9.93478005050607e-05 -1.75778281490682e-05
v 2.42820289623847e-05 9.88454339764033e-05 -1.74760292500139e-05
v 2.36143389552695e-05 9.89625816281471e-05 -1.80730115114825e-05
v 2.40917515599773e-05 9.87223509043995e-05 -1.81388405205922e-05
v 2.03917840034513e-05 0.000104773148918695 -1.20334582168526e-06
v 2.27788591717026e-05 9.96680574202472e-05 -1.69228679544407e-05
v 2.03620012513195e-05 0.000104804960383093 -1.95627249744958e-06
v 2.24616920259513e-05 9.99392576105507e-05 -1.62157640066643e-05
v 2.2189905612368e-05 0.00010019078361098 -1.54947682041071e-05
v 2.19515856959976e-05 0.000100437938298049 -1.47734359448215e-05
v 2.03461830998472e-05 0.000104793582262056 -2.71375556561559e-06
v 2.03440313402884e-05 0.000104739043311619 -3.4724532441807e-06
v 2.17385646175813e-05 0.000100687923386217 -1.40571085204754e-05
v 2.15494151297998e-05 0.000100947171309651 -1.33500872920463e-05
v 2.13821203192494e-05 0.000101222713283918 -1.26533031060898e-05
v 2.1239525668982e-05 0.000101521580679493 -1.19685991825501e-05
v 2.03548128455808e-05 0.000104641530272412 -4.22959605785185e-06
v 2.03796270399345e-05 0.000104501909007383 -4.9824235046663e-06
v 2.04196074425903e-05 0.000104321440340808 -5.72816662425186e-06
v 2.11170003313427e-05 0.000101849872573515 -1.12941843324307e-05
v 2.10002726612765e-05 0.000102194558421995 -1.06237394120354e-05
v 2.04802819881876e-05 0.000104103197135558 -6.46459918615956e-06
v 2.05509905876554e-05 0.000103846807407179 -7.18791658833325e-06
v 2.08926286578668e-05 0.000102547192240363 -9.95288955825032e-06
v 2.07939108555011e-05 0.00010289764318345 -9.27711699605728e-06
v 2.07047221348716e-05 0.000103236152809483 -8.59244125993136e-06
v 2.0624037002432e-05 0.000103555041334373 -7.89670819943148e-06
v 2.70258875435241e-05 0.000100151875602568 -6.95687364404958e-06
v 2.70789112074598e-05 0.000100197821314308 -6.25269043844494e-06
v 2.71696293377751e-05 0.000100242311022392 -5.48595053766258e-06
v 2.72097331414743e-05 0.000100282243771719 -4.70207814743253e-06
v 2.72145106161681e-05 0.000100315975935155 -3.91491703810127e-06
v 2.71910480755583e-05 0.000100344883185075 -3.08607258718971e-06
v 2.71450928604143e-05 0.000100366376622664 -2.28572287073626e-06
v 2.69791093148594e-05 0.000100393225220847 6.54855820188122e-08
v 2.69933761430707e-05 0.000100390445149426 -6.74431436789851e-07
v 2.70802404477584e-05 0.000100381431038713 -1.47628420775555e-06
v 2.68670326208689e-05 0.000100389563035005 8.45540912312999e-07
v 2.67352408215193e-05 0.00010038010461776 1.62034461138451e-06
v 2.65803312479371e-05 0.000100365135061984 2.37268288200758e-06
v 2.63904169260507e-05 0.000100344751091008 3.12118115346587e-06
v 2.61646540291998e-05 0.000100321156578909 3.81080176932798e-06
v 2.5891202792512e-05 0.0001002945579674 4.46072638295172e-06
v 2.16702588328228e-05 0.000100889043979688 8.72673524894672e-06
v 2.5562960646865e-05 0.00010026698217247 5.05396456252273e-06
v 2.51267382410233e-05 0.000100241242205411 5.53589474372789e-06
v 2.47069184283873e-05 0.000100210194176778 6.06561461190797e-06
v 2.19320063524086e-05 0.000100486704831674 8.6687609040246e-06
v 2.42476687804556e-05 0.000100178097205624 6.56626068742859e-06
v 2.23631198816909e-05 0.000100219561225817 8.36924374011744e-06
v 2.37739499116507e-05 0.000100143056149487 7.0373879527544e-06
v 2.32857922825527e-05 0.000100106377504314 7.51738868332343e-06
v 2.2815511932029e-05 0.000100107387158474 7.95558764576311e-06
v 2.14007820279372e-05 0.000101299681058827 8.50858696884179e-06
v 2.11971201073752e-05 0.000101620355115829 8.08982339155328e-06
v 2.10281040324135e-05 0.00010186501797266 7.58761121733612e-06
v 2.08729211282334e-05 0.000102091608766132 7.02678922780421e-06
v 2.07364158888556e-05 0.000102311816686977 6.46368755056005e-06
v 1.99472327993669e-05 0.000104604433463619 -7.81769936124873e-07
v 2.06119749657499e-05 0.000102544889224353 5.88105275432374e-06
v 1.98891874026767e-05 0.000104494352670006 -9.57363649490361e-08
v 1.99310694413665e-05 0.000104364886843356 6.41556575843428e-07
v 2.04988103541807e-05 0.000102787208661319 5.28897842690657e-06
v 2.03128708310908e-05 0.000103004251631244 4.74598290722608e-06
v 2.02344216782284e-05 0.000103265217535806 4.11549273579872e-06
v 2.01619701208652e-05 0.00010352287713974 3.46056272293086e-06
v 1.99789378883611e-05 0.000104196863638944 1.37005023213118e-06
v 2.00326717311367e-05 0.000103999477185656 2.07475190519317e-06
v 2.00964389358435e-05 0.000103765656600312 2.79385590849859e-06
v 2.68300337508521e-05 0.000100097464453105 -7.69855261821016e-06
v 2.65802896595312e-05 0.000100036996419683 -8.44819221059416e-06
v 2.62906952358161e-05 9.99705612182111e-05 -9.20006806888935e-06
v 2.59651032268122e-05 9.98953126465174e-05 -9.98337609158348e-06
v 2.56275362762836e-05 9.98153702708523e-05 -1.07530246456476e-05
v 2.52836594101986e-05 9.97273304131232e-05 -1.15393634012924e-05
v 2.4947943400476e-05 9.96321924903927e-05 -1.23332608942292e-05
v 2.45734549406584e-05 9.95356787978255e-05 -1.30830853580025e-05
v 2.42742342419491e-05 9.9419646022629e-05 -1.39315656715976e-05
v 2.39965567710161e-05 9.92944628589609e-05 -1.47945845768564e-05
v 2.37534645595868e-05 9.91646174473622e-05 -1.5636196462561e-05
v 2.21017897996511e-05 9.95842793346806e-05 -1.69853236534748e-05
v 2.35254067498206e-05 9.90320141876756e-05 -1.6439474718977e-05
v 2.23927433257011e-05 9.92349170759174e-05 -1.73451308575326e-05
v 2.33063550256544e-05 9.89133635252504e-05 -1.70837222063128e-05
v 2.2886399004062e-05 9.89298567813881e-05 -1.74392345888278e-05
v 1.99152871712179e-05 0.000104652625958201 -1.53776331582827e-06
v 2.18287289642721e-05 9.9858933685254e-05 -1.64198334833988e-05
v 1.98969643213819e-05 0.000104658627397421 -2.30374730283765e-06
v 2.16028072789553e-05 0.000100083446660169 -1.57722995813699e-05
v 2.14038680615573e-05 0.000100293413691772 -1.50937300508177e-05
v 2.12181271291567e-05 0.00010051163778847 -1.43778358833145e-05
v 1.98915290915202e-05 0.000104622135569612 -3.06680409514555e-06
v 1.98994360008763e-05 0.000104540386484797 -3.85355284235093e-06
v 2.10511920403083e-05 0.000100729819445081 -1.36779246940572e-05
v 2.09017903609319e-05 0.000100963175073666 -1.29731674005644e-05
v 2.07696802319508e-05 0.000101218554985743 -1.22790258771467e-05
v 2.05782236527001e-05 0.000101458148957354 -1.16461254533294e-05
v 1.99204886148305e-05 0.000104418952654071 -4.61253047891113e-06
v 1.99554942306028e-05 0.000104255457911119 -5.37071270055422e-06
v 2.00064080292768e-05 0.000104053515267718 -6.11629905257895e-06
v 2.04727829400076e-05 0.000101790172150839 -1.0969649493725e-05
v 2.03708017503689e-05 0.000102147696687733 -1.02939805476749e-05
v 1.99709626853244e-05 0.000103799837523316 -6.78618693190104e-06
v 2.00349373519548e-05 0.000103522549630495 -7.50730808252942e-06
v 2.02759644814585e-05 0.000102507960005278 -9.62289299759832e-06
v 2.01848863020926e-05 0.00010287594312157 -8.91154917273373e-06
v 2.01064389277207e-05 0.0001032101978424 -8.2194447054197e-06
v 2.62205568073773e-05 0.000100127854070948 -7.29362849545051e-06
v 2.63032865210079e-05 0.000100177257993575 -6.5812289811175e-06
v 2.63308618993219e-05 0.000100221138690312 -5.86923287907717e-06
v 2.64029842400161e-05 0.000100263409781653 -5.08871057486581e-06
v 2.64406293896141e-05 0.000100300281607677 -4.30085815686506e-06
v 2.64364445030604e-05 0.000100332017833872 -3.47839532011193e-06
v 2.64126417154879e-05 0.000100357454813826 -2.65033119189162e-06
v 2.63566596879415e-05 0.000100375469347138 -1.84701817484496e-06
v 2.62521094047799e-05 0.000100392245330111 4.33683230390313e-07
v 2.62798776353897e-05 0.000100392757977344 -3.04440634067217e-07
v 2.6285054877848e-05 0.000100387434809268 -1.04227740923278e-06
v 2.61188638475353e-05 0.0001003858517834 1.20842716550376e-06
v 2.59628982433131e-05 0.000100373744084485 1.97124569592288e-06
v 2.57613646430341e-05 0.000100355878210948 2.73074959656401e-06
v 2.55246047831115e-05 0.000100333569619096 3.46168074147266e-06
v 2.06736237637169e-05 0.000101012377028035 8.79960506675868e-06
v 2.52350790749005e-05 0.000100308463376118 4.13246737461957e-06
v 2.48976501617789e-05 0.000100281153890087 4.75796234098095e-06
v 2.08468963073652e-05 0.000100581776904344 8.86224844771133e-06
v 2.4459983945415e-05 0.00010025522752746 5.28278339589377e-06
v 2.3978120967168e-05 0.000100228432971481 5.7642285731819e-06
v 2.35177753470252e-05 0.000100195547930288 6.30313463985674e-06
v 2.11338001009992e-05 0.000100257537287269 8.63615961053751e-06
v 2.30415358616317e-05 0.000100161193707219 6.81240908755615e-06
v 2.1577454470399e-05 0.000100107141530085 8.2429536137168e-06
v 2.25391761673258e-05 0.000100122008502666 7.31438342571554e-06
v 2.20502640346981e-05 0.000100086812498554 7.80077090989937e-06
v 2.0498244473193e-05 0.000101394216121283 8.45943303390539e-06
v 2.03657908113392e-05 0.000101671866514372 7.9800631868399e-06
v 2.02349409310664e-05 0.000101902807363378 7.43010628112037e-06
v 2.01268171353991e-05 0.000102124269601044 6.84765857066808e-06
v 2.00200170224738e-05 0.000102345426235202 6.2635788912484e-06
v 1.94762012614945e-05 0.000104477764519864 -1.11746818259217e-06
v 1.9403808709654e-05 0.00010438376597079 -4.22898838338414e-07
v 1.9929083437596e-05 0.00010257819390058 5.66249234108852e-06
v 1.93422024855492e-05 0.000104258388289208 2.62538721704768e-07
v 1.93690267080968e-05 0.000104114917059543 1.00919663682917e-06
v 1.97615788800067e-05 0.000102784437255921 5.11037374829208e-06
v 1.96077307695195e-05 0.000102996326518021 4.53855271622801e-06
v 1.95501565795195e-05 0.000103248632906247 3.87953370048695e-06
v 1.95030835461544e-05 0.000103492705017458 3.20234553877367e-06
v 1.94090940376049e-05 0.000103940279611247 1.73993920457424e-06
v 1.94497972830662e-05 0.000103727614291603 2.48036423014939e-06
v 2.60028874893361e-05 0.000100070273162636 -8.04413830493202e-06
v 2.57454361869477e-05 0.000100006627928405 -8.7991910106901e-06
v 2.54395932484846e-05 9.99350577417679e-05 -9.57590170167641e-06
v 2.51118105816997e-05 9.98569372077442e-05 -1.03594368900706e-05
v 2.47668965142455e-05 9.97745212888477e-05 -1.11250994816017e-05
v 2.44222886610991e-05 9.96856800960468e-05 -1.18943726724835e-05
v 2.40327169424641e-05 9.95973788737131e-05 -1.26111607924233e-05
v 2.3650205442832e-05 9.95046086903811e-05 -1.33186946837615e-05
v 2.33363357152273e-05 9.93952148623421e-05 -1.41076016544824e-05
v 2.30501216294861e-05 9.92839607588758e-05 -1.48688969038477e-05
v 2.27612270636494e-05 9.91716864776807e-05 -1.5594539605432e-05
v 2.11036837630442e-05 9.97863642205709e-05 -1.65057610496252e-05
v 2.1293570513026e-05 9.94533414731204e-05 -1.6866106912068e-05
v 2.24852015914364e-05 9.90631207425085e-05 -1.6237295759832e-05
v 2.16296389881599e-05 9.91137356765246e-05 -1.69190802754949e-05
v 2.21217510312448e-05 9.89846166922448e-05 -1.67009533889537e-05
v 1.94533164566196e-05 0.000104499989424742 -1.8855880758464e-06
v 2.09265261933761e-05 0.000100019098288766 -1.59500392331164e-05
v 1.94486249474904e-05 0.000104482382369311 -2.65618482238957e-06
v 2.07801856263521e-05 0.000100201385468067 -1.53266365945784e-05
v 2.06328181428461e-05 0.000100379990608977 -1.46519780029849e-05
v 2.05017474988734e-05 0.000100562564120091 -1.39534542964919e-05
v 1.94513274065491e-05 0.000104418867987887 -3.44619308105829e-06
v 1.94711972822177e-05 0.000104313170718314 -4.23354408075309e-06
v 2.03765824946905e-05 0.000100745045441522 -1.32601402640408e-05
v 2.02732103086911e-05 0.000100942194635378 -1.2559933475177e-05
v 2.01019250334326e-05 0.000101127572494087 -1.19104772794651e-05
v 1.99400076190825e-05 0.000101360668618569 -1.12763812916419e-05
v 1.94988238051442e-05 0.000104166506247057 -4.99634423411018e-06
v 1.95462922547097e-05 0.000103981931015045 -5.75275447484472e-06
v 1.95003272950692e-05 0.000103737249763199 -6.42677103806114e-06
v 1.9845847096514e-05 0.000101713920163329 -1.06029343454293e-05
v 1.97591963483931e-05 0.000102090194925523 -9.93533590792507e-06
v 1.94681567520143e-05 0.000103462960204241 -7.08824220322152e-06
v 1.95245513108059e-05 0.000103162731957416 -7.8099942139582e-06
v 1.96706820667566e-05 0.000102471155666576 -9.23256676456364e-06
v 1.95955101883543e-05 0.000102836287442665 -8.51620288536271e-06
v 2.54283367088569e-05 0.000100103032003165 -7.62704893707066e-06
v 2.55264084919524e-05 0.000100155092294739 -6.90994697910383e-06
v 2.5581211158164e-05 0.000100202286527674 -6.18975767172435e-06
v 2.5595074750944e-05 0.000100243626695056 -5.47395836099933e-06
v 2.56574656545543e-05 0.000100282997908597 -4.68601508273009e-06
v 2.5521124503913e-05 0.000100390058979317 7.94698094899087e-07
v 2.56663624874517e-05 0.00010031769916433 -3.87045693164345e-06
v 2.56590810348499e-05 0.000100346222748841 -3.04260037342055e-06
v 2.56392173946486e-05 0.000100367914842932 -2.21855087194717e-06
v 2.55778690588295e-05 0.000100383010290082 -1.41437132717965e-06
v 2.55601662258113e-05 0.000100393179864054 6.06913454876742e-08
v 2.55782948755449e-05 0.000100390993523585 -6.79846149199141e-07
v 2.53656955928651e-05 0.000100380862439559 1.56540068259396e-06
v 2.51548739042664e-05 0.000100365832619874 2.33398090167017e-06
v 2.4908757093016e-05 0.000100345594631065 3.0858973141359e-06
v 2.46226378584689e-05 0.000100321314739453 3.80146088888182e-06
v 1.97580313225237e-05 0.000101129969405867 8.79891372446455e-06
v 1.97907888717907e-05 0.000100712944263307 9.01759505200081e-06
v 2.42703361295548e-05 0.000100294750010325 4.4567791664946e-06
v 2.38214002773143e-05 0.000100268526384632 5.01724742274051e-06
v 2.00018075502126e-05 0.000100318214148933 8.8973020984514e-06
v 2.33311836149064e-05 0.00010024113262342 5.54417437630478e-06
v 2.28140865982452e-05 0.000100212562885055 6.03396074702829e-06
v 2.23220986512488e-05 0.000100177075505575 6.58567965901813e-06
v 2.0323521856608e-05 0.000100116595138104 8.55950151563301e-06
v 2.17952373676686e-05 0.000100139015614663 7.11794839069564e-06
v 2.07927182273404e-05 0.000100067030552175 8.12132487211642e-06
v 2.12790138788801e-05 0.000100097108900878 7.6327033793811e-06
v 1.96614944522889e-05 0.000101455934666319 8.36327000113058e-06
v 1.9557115042789e-05 0.000101701927854582 7.83174534942953e-06
v 1.9475441971585e-05 0.000101923039538002 7.25069168804438e-06
v 1.94127202115801e-05 0.000102143463482211 6.64752763734874e-06
v 1.93400332587812e-05 0.000102365240424433 6.039501190063e-06
v 1.90261941206341e-05 0.000104320575345897 -1.46517525569565e-06
v 1.8936636505415e-05 0.00010423982560777 -7.66910759493059e-07
v 1.88622184792045e-05 0.000104128268175012 -6.87455425568477e-08
v 1.91877424599697e-05 0.000102559090865017 5.48022746921469e-06
v 1.88018816919249e-05 0.000103990965882314 6.16899158184866e-07
v 1.88189656792565e-05 0.000103838241996538 1.37178789250809e-06
v 1.90515239777437e-05 0.00010276057365498 4.89483498898345e-06
v 1.89337585429409e-05 0.000102962432207537 4.29416218164743e-06
v 1.89027359264405e-05 0.00010320220923752 3.6064805326932e-06
v 1.88559527089975e-05 0.000103430582732627 2.88094008732173e-06
v 1.88275576136525e-05 0.000103645563163737 2.13080009896588e-06
v 2.51973313972809e-05 0.000100042239281512 -8.38485012704793e-06
v 2.49072917521472e-05 9.99743824105574e-05 -9.15666995505034e-06
v 2.4591172876605e-05 9.98997705068375e-05 -9.93713702312182e-06
v 2.42592954707974e-05 9.98196157636365e-05 -1.07131746880966e-05
v 2.39024090472432e-05 9.97361477530894e-05 -1.14649979384179e-05
v 2.34916659148258e-05 9.96542852319637e-05 -1.21549571977227e-05
v 2.30823791737315e-05 9.95689164557769e-05 -1.28352807653806e-05
v 2.268427247516e-05 9.94821590910518e-05 -1.34877343496549e-05
v 2.23476149307436e-05 9.93817285920722e-05 -1.42048238834688e-05
v 2.01864615038877e-05 9.99546586401628e-05 -1.60728318119026e-05
v 2.19969272951836e-05 9.92821094042315e-05 -1.48838527244329e-05
v 2.16598358273268e-05 9.9184902008783e-05 -1.55063667078685e-05
v 2.0242206106377e-05 9.96612543068537e-05 -1.64793880078122e-05
v 2.04804509518536e-05 9.92766796581698e-05 -1.65862388822528e-05
v 2.1305829844341e-05 9.90934953556975e-05 -1.6030154907424e-05
v 2.08472526757513e-05 9.90684254156069e-05 -1.63841146437734e-05
v 1.90166009976721e-05 0.000104319510749453 -2.24170836148313e-06
v 2.00928505870166e-05 0.000100139981801915 -1.55034166859525e-05
v 1.9007458862595e-05 0.000104270432552527 -3.03227882670115e-06
v 1.99831734505292e-05 0.000100290594296916 -1.48711505622943e-05
v 1.9888254653919e-05 0.000100438248967518 -1.42010556380219e-05
v 1.98110487950643e-05 0.000100584441796565 -1.35112598125801e-05
v 1.90218989865555e-05 0.000104182750394081 -3.82593052008685e-06
v 1.90600754762153e-05 0.000104058082765261 -4.61082613884781e-06
v 1.97329981586466e-05 0.000100722145031438 -1.2817661069165e-05
v 1.95937060794963e-05 0.000100826490263422 -1.21617365951021e-05
v 1.94623364859806e-05 0.000100985315409912 -1.14960694582591e-05
v 1.93263917030487e-05 0.00010125536750487 -1.08722914712376e-05
v 1.90997949199079e-05 0.000103889587643627 -5.37512181119104e-06
v 1.90405567805743e-05 0.000103653303690791 -6.04905728162519e-06
v 1.89994642863143e-05 0.000103386105302586 -6.71803563647631e-06
v 1.92400738431184e-05 0.000101651558453273 -1.02163659177079e-05
v 1.91483999289716e-05 0.000102042313613641 -9.52556051994318e-06
v 1.89748550847748e-05 0.000103096103025381 -7.37135752441849e-06
v 1.90287034924398e-05 0.000102779973113905 -8.09159613067647e-06
v 1.90780092900735e-05 0.000102421892605054 -8.81266271873968e-06
v 2.46481693678307e-05 0.000100077217543898 -7.95820849334293e-06
v 2.47621361190138e-05 0.000100132112956623 -7.23441906554351e-06
v 2.48345031628595e-05 0.000100181661209529 -6.51315706527488e-06
v 2.48688082305129e-05 0.000100226036662594 -5.7922188919627e-06
v 2.47851473250078e-05 0.000100386577060025 1.15071958655065e-06
v 2.48687131364604e-05 0.00010026479146135 -5.07021599581905e-06
v 2.48955987472145e-05 0.000100302121218595 -4.25693770637851e-06
v 2.48437815998637e-05 0.000100392267928421 4.16626493977669e-07
v 2.49025143635794e-05 0.000100333629994511 -3.43724293993467e-06
v 2.48931628655902e-05 0.000100358397231544 -2.61415529906727e-06
v 2.48702592383023e-05 0.000100376920682961 -1.79109842643757e-06
v 2.48819411695403e-05 0.000100387722442568 -1.05614787369929e-06
v 2.48737999505207e-05 0.000100392664522228 -3.1961844215511e-07
v 2.45779512311807e-05 0.000100374576291012 1.92878401528294e-06
v 2.43299461214513e-05 0.000100356989370709 2.69330585054051e-06
v 2.40341074195087e-05 0.000100334534051478 3.43223013086847e-06
v 2.36876079551997e-05 0.000100308369419861 4.13401028799174e-06
v 1.89095342194654e-05 0.000101209386933198 8.73682915269117e-06
v 1.88354575613851e-05 0.000100861009198392 9.08348236749546e-06
v 1.88780579509719e-05 0.000100419486836493 9.15469690788469e-06
v 2.32282054764561e-05 0.000100281929943557 4.73315570996113e-06
v 2.2724842562118e-05 0.000100253865483285 5.29941892143582e-06
v 1.9147077459005e-05 0.000100140032675838 8.88421660683951e-06
v 2.21889507224148e-05 0.00010022433146753 5.83644599432356e-06
v 2.1630231749019e-05 0.000100192848034346 6.34686794347518e-06
v 2.10751448944591e-05 0.000100153543292886 6.92736438086241e-06
v 1.95028567111252e-05 0.000100051913169295 8.48491990159404e-06
v 2.05248882374175e-05 0.000100111734879511 7.47826655529735e-06
v 1.99937361225577e-05 0.000100068379946971 7.99774937654527e-06
v 1.88445850211544e-05 0.000101483765739153 8.2304375967111e-06
v 1.87965165352294e-05 0.000101710257502534 7.66051726942834e-06
v 1.87587067772737e-05 0.000101926660283491 7.0546380878493e-06
v 1.87313352673095e-05 0.000102147159150736 6.42499807925359e-06
v 1.85999855008029e-05 0.000102331683891656 5.85212092625485e-06
v 1.8598507686446e-05 0.000104132088691876 -1.82385758611891e-06
v 1.84974944097608e-05 0.000104064313598865 -1.12074634157942e-06
v 1.84098294980217e-05 0.00010396586321088 -4.20485574950426e-07
v 1.83351423297108e-05 0.000103840666431352 2.75851920527118e-07
v 1.84823389737886e-05 0.000102520522390391 5.25740922647419e-06
v 1.82710030137756e-05 0.000103692824841014 9.66926328268982e-07
v 1.82501946461039e-05 0.000103519400304881 1.748481357496e-06
v 1.83802480946728e-05 0.00010271034285785 4.64197283300266e-06
v 1.8294470325408e-05 0.000102898340754925 4.00792040878708e-06
v 1.82627997404768e-05 0.000103118268957738 3.27145839949009e-06
v 1.82479204373486e-05 0.000103326474472745 2.51737952650412e-06
v 2.43801938142501e-05 0.000100012737162939 -8.73019198942826e-06
v 2.40783960594086e-05 9.9942009279631e-05 -9.5051614446505e-06
v 2.37472696031796e-05 9.98656202527767e-05 -1.02765302859412e-05
v 2.3396509865989e-05 9.97845081978069e-05 -1.10371416076132e-05
v 2.29679795095741e-05 9.97068892579832e-05 -1.17160677738427e-05
v 2.25308318171633e-05 9.96269302912842e-05 -1.23774028762742e-05
v 2.20935741490045e-05 9.95458112120079e-05 -1.30141060298625e-05
v 2.16602651481023e-05 9.94649041698719e-05 -1.36153283747105e-05
v 2.12524928683227e-05 9.93718254666365e-05 -1.42761234193107e-05
v 1.93479329759834e-05 0.000100078278871119 -1.56543380592516e-05
v 1.92932672464281e-05 9.98557535783716e-05 -1.61101247103284e-05
v 2.0856725478312e-05 9.92823852731943e-05 -1.4882914494885e-05
v 2.04577053842098e-05 9.91969465768038e-05 -1.54152638825164e-05
v 1.93649668812718e-05 9.94611602207779e-05 -1.63282470358848e-05
v 1.96632012138188e-05 9.91622727209614e-05 -1.61812701242451e-05
v 2.00230844920398e-05 9.91240888751096e-05 -1.58464967083466e-05
v 1.85803287891274e-05 0.000104097050192468 -2.61795854771418e-06
v 1.92884528818781e-05 0.000100223848128144 -1.50581313502463e-05
v 1.85862418850295e-05 0.000104025566855749 -3.41035542302105e-06
v 1.92311794167752e-05 0.00010034868102909 -1.44200978614715e-05
v 1.91817685441645e-05 0.000100467912575066 -1.37514897345579e-05
v 1.91488762671199e-05 0.000100574071931398 -1.30592586539442e-05
v 1.86148090307083e-05 0.000103917894858316 -4.19951452501431e-06
v 1.866824006811e-05 0.000103774786315031 -4.98405269144573e-06
v 1.90278687035201e-05 0.000100625935654257 -1.24073415189203e-05
v 1.89639742726521e-05 0.000100647136199317 -1.17349328784907e-05
v 1.88514686006734e-05 0.000100854749642199 -1.10482639675178e-05
v 1.87068765996684e-05 0.000101209777225436 -1.04721086706363e-05
v 1.8600973977873e-05 0.000103547503447491 -5.66044565176133e-06
v 1.85496425542434e-05 0.000103290264176174 -6.32797434775169e-06
v 1.85137286463764e-05 0.000103007711370934 -6.98659323494727e-06
v 1.86201808146261e-05 0.000101614730702813 -9.7925554536659e-06
v 1.85575884027098e-05 0.000101996483771627 -9.08882605867686e-06
v 1.8490159422448e-05 0.000102704771422819 -7.63625036775863e-06
v 1.85140492015231e-05 0.000102359406430814 -8.36914728666761e-06
v 2.38823104362897e-05 0.000100050857830353 -8.2849543930399e-06
v 2.39825884312089e-05 0.000100107425932563 -7.56922883580912e-06
v 2.40699732878207e-05 0.000100159574532507 -6.84224917283474e-06
v 2.41226089633252e-05 0.00010020698386326 -6.109365765294e-06
v 2.41419559515676e-05 0.000100249072042655 -5.37926901898047e-06
v 2.40479999729549e-05 0.000100382128846285 1.49971541203109e-06
v 2.41024986643346e-05 0.000100390173595753 7.7965233466767e-07
v 2.41526542238342e-05 0.00010028475546565 -4.66068665369719e-06
v 2.41760408860828e-05 0.000100318945667411 -3.83669825092172e-06
v 2.41476136298229e-05 0.000100393020627798 4.20934864785181e-08
v 2.41791129906957e-05 0.000100347403459614 -3.00177739091108e-06
v 2.41643907541993e-05 0.000100369295426676 -2.17249884882927e-06
v 2.41654838609452e-05 0.000100382891121022 -1.44490333611991e-06
v 2.41674808440719e-05 0.000100390603472129 -7.03253008182843e-07
v 2.38115577103923e-05 0.000100367401895349 2.27770653634738e-06
v 2.35154540292021e-05 0.000100347108165559 3.04431731711192e-06
v 2.31571273531707e-05 0.000100322429655153 3.77622259528127e-06
v 2.26721604744772e-05 0.000100297274726117 4.39128503581377e-06
v 1.81114574660357e-05 0.000101240572626282 8.64118832350044e-06
v 1.79524077440964e-05 0.000100966480211425 9.06022403465262e-06
v 1.78240739557232e-05 0.000100583715168934 9.34139152308553e-06
v 1.79263336958833e-05 0.000100183287576679 9.23828866948188e-06
v 2.21518886736019e-05 0.000100268443380767 5.00451830598631e-06
v 2.15927184488882e-05 0.000100237199077529 5.59906990535755e-06
v 1.82603188816622e-05 0.000100038183467188 8.8702699965756e-06
v 2.10077331491329e-05 0.000100204226210913 6.16656337648084e-06
v 2.04247474886431e-05 0.000100169242124085 6.70473844796522e-06
v 1.98316535973681e-05 0.000100124881798364 7.31901726929213e-06
v 1.86886654017776e-05 0.000100034093517499 8.43578311011321e-06
v 1.92456120017386e-05 0.000100077545384207 7.90078532340255e-06
v 1.81079762887616e-05 0.000101484682450636 8.07938638564113e-06
v 1.81052932799487e-05 0.00010170660794642 7.46402026839291e-06
v 1.81029614030534e-05 0.000101922678188713 6.82215964323305e-06
v 1.79748531223975e-05 0.000102090710473395 6.24962463309477e-06
v 1.81947400086817e-05 0.000103909596810268 -2.19217222045643e-06
v 1.78782732137253e-05 0.000102270264319438 5.63507558399658e-06
v 1.80657013493021e-05 0.000103843021834928 -1.50512108726366e-06
v 1.79669721499081e-05 0.000103757100264546 -7.9670707362361e-07
v 1.78802844884179e-05 0.000103643615026009 -8.34205332526713e-08
v 1.78035288090542e-05 0.00010350796456526 6.22368441135078e-07
v 1.77948161879128e-05 0.000102450583065774 4.9925107380348e-06
v 1.7752035182954e-05 0.000103366569101466 1.31174808891639e-06
v 1.77183275461578e-05 0.000103192937937448 2.10791198788387e-06
v 1.7727868524054e-05 0.000102626467634802 4.33417785030454e-06
v 1.76972456773107e-05 0.000102801080818912 3.67404174557508e-06
v 1.76999471191245e-05 0.000103002365672516 2.90054696948093e-06
v 2.36028733668358e-05 9.99833644930115e-05 -9.06189814523091e-06
v 2.32779454053515e-05 9.99096411073626e-05 -9.84119168580056e-06
v 2.29155601369538e-05 9.98317752392912e-05 -1.06026482118769e-05
v 2.24544299504112e-05 9.97596963033146e-05 -1.12584856711344e-05
v 2.19877809538144e-05 9.96825650055334e-05 -1.19201607570327e-05
v 2.15098899593331e-05 9.96035601128222e-05 -1.25634674536905e-05
v 2.10291532525818e-05 9.95253810032336e-05 -1.31701094989781e-05
v 2.05710334517149e-05 9.94492065599811e-05 -1.37313091401573e-05
v 2.01124001195869e-05 9.93616226721011e-05 -1.43478515911259e-05
v 1.85695792379616e-05 0.000100153886613801 -1.52494519462386e-05
v 1.84252167406051e-05 0.00010000224486788 -1.57166862467561e-05
v 1.83288542313273e-05 9.96867319860529e-05 -1.60684299478627e-05
v 1.96509927406397e-05 9.92784315667907e-05 -1.49027699458772e-05
v 1.91788613550558e-05 9.92006875429431e-05 -1.53672913964523e-05
v 1.84615372164049e-05 9.92844774899358e-05 -1.60359850479296e-05
v 1.87940184135971e-05 9.91516325136447e-05 -1.57256504408123e-05
v 1.81922432211326e-05 0.000103853137893765 -2.98993808692181e-06
v 1.85598325058769e-05 0.000100273558519286 -1.46349328685485e-05
v 1.82120000282415e-05 0.000103760735994266 -3.78881128310111e-06
v 1.8545242617607e-05 0.000100383038741112 -1.39780182869769e-05
v 1.85324788236956e-05 0.000100479726499189 -1.32967435181405e-05
v 1.83977814059763e-05 0.000100529689759637 -1.26682080118524e-05
v 1.82541581790026e-05 0.000103633834196588 -4.57903772722583e-06
v 1.81608740410127e-05 0.000103408664776 -5.23672233863618e-06
v 1.83228393829564e-05 0.000100549204155513 -1.1989944364705e-05
v 1.82237741833981e-05 0.00010058023552903 -1.12905303490951e-05
v 1.81641238729349e-05 0.000100897017881086 -1.06794748230203e-05
v 1.80949860553344e-05 0.000101225515980985 -1.00760986988121e-05
v 1.81010499821435e-05 0.000103160097689035 -5.91000884836883e-06
v 1.80555265422879e-05 0.000102884172774587 -6.58188828082826e-06
v 1.80210047144963e-05 0.0001025900741873 -7.2421309056481e-06
v 1.80518472207939e-05 0.000101596317906777 -9.36124764053141e-06
v 1.80239999840034e-05 0.000101954546373695 -8.6261551943736e-06
v 1.80112427132716e-05 0.000102297638989733 -7.88609306471657e-06
v 2.31324256266168e-05 0.000100023903096603 -8.60429065567694e-06
v 2.33152354361757e-05 0.000100376522070778 1.83788852480475e-06
v 2.32366987510569e-05 0.000100082996264129 -7.88768281655958e-06
v 2.33113591911325e-05 0.000100136420513534 -7.17577483377218e-06
v 2.33757518042368e-05 0.000100186160008077 -6.441338166351e-06
v 2.34162644049756e-05 0.000100231135634308 -5.70170835442217e-06
v 2.34431991010329e-05 0.000100269866689922 -4.9772900066704e-06
v 2.33846666394148e-05 0.000100387122719348 1.1204586907123e-06
v 2.34221749140006e-05 0.000100392420753172 4.02961084209986e-07
v 2.34498188681383e-05 0.000100302878019886 -4.24563723339485e-06
v 2.34632628258739e-05 0.000100332657646868 -3.40316346844779e-06
v 2.34519166367288e-05 0.000100392463122635 -3.40538565679017e-07
v 2.34637686418984e-05 0.000100358219288773 -2.55895550622781e-06
v 2.34716267685873e-05 0.000100376477160267 -1.82228928542706e-06
v 2.3464730099226e-05 0.000100387265760701 -1.08974395345191e-06
v 2.30379387002186e-05 0.000100359191299204 2.61616051855788e-06
v 1.73728859257653e-05 0.000101239401127722 8.51876297474985e-06
v 2.26871745702365e-05 0.000100336671328934 3.37444832763231e-06
v 2.21943752632568e-05 0.000100313188660935 4.01210303009329e-06
v 2.16540527053708e-05 0.000100286133021846 4.63474369784714e-06
v 1.7154387934503e-05 0.000100998142404861 9.00238313369404e-06
v 1.6922151592243e-05 0.000100706011887995 9.39678037597546e-06
v 1.67435976950021e-05 0.000100303310364693 9.59834783431607e-06
v 1.69627984750471e-05 0.000100037118425455 9.33731734536945e-06
v 2.10706406616177e-05 0.000100254200045363 5.27687592715869e-06
v 2.04555826273034e-05 0.000100218962825968 5.91156550343326e-06
v 1.73875349032046e-05 9.99973129033773e-05 8.90692375375104e-06
v 1.98337534303893e-05 0.000100181179289267 6.52235914067228e-06
v 1.91959600852978e-05 0.000100140019332517 7.11597947491705e-06
v 1.8542054236473e-05 0.000100088129642735 7.78626080454378e-06
v 1.79079508698148e-05 0.000100034741343389 8.40611763941667e-06
v 1.74220771313326e-05 0.000101472576053393 7.89758053452975e-06
v 1.7457456720108e-05 0.000101692049339657 7.23501880503275e-06
v 1.73529507653858e-05 0.000101854819385813 6.64282908582909e-06
v 1.78170073365118e-05 0.000103650779810982 -2.566412771768e-06
v 1.72604043614826e-05 0.000102016455931682 6.02568868001231e-06
v 1.76798363016259e-05 0.000103590673712074 -1.88072802225218e-06
v 1.71970185203172e-05 0.000102185500184605 5.36081571035647e-06
v 1.75600735493406e-05 0.000103507513430424 -1.19155858908054e-06
v 1.74610205404032e-05 0.000103405775963704 -4.73938663347419e-07
v 1.73754183530451e-05 0.000103285463580093 2.46834851688354e-07
v 1.73062392654754e-05 0.000103157479691768 9.48925112859329e-07
v 1.7155579466231e-05 0.000102351682180168 4.67108530643119e-06
v 1.72447197007924e-05 0.00010301903539855 1.65226492379748e-06
v 1.71881342568937e-05 0.000102848848336245 2.4705657599078e-06
v 1.71448629973217e-05 0.000102512308614643 3.98401185569167e-06
v 1.71526734794253e-05 0.000102670006720824 3.28438246267654e-06
v 2.28292081947138e-05 9.99536622363441e-05 -9.38416371799945e-06
v 2.24708765335763e-05 9.98784502871397e-05 -1.01539678633472e-05
v 2.19927961981284e-05 9.98096615978322e-05 -1.08081507297075e-05
v 2.1491822278513e-05 9.97379916246954e-05 -1.14481611018022e-05
v 2.09746656941938e-05 9.9660727937184e-05 -1.21006157495048e-05
v 2.04481384667011e-05 9.95823058652098e-05 -1.27311321146e-05
v 1.78457697636232e-05 0.000100192644780495 -1.4855912408692e-05
v 1.99330946465134e-05 9.95058345021909e-05 -1.33167412079731e-05
v 1.94135029080011e-05 9.94314084038652e-05 -1.38590414761535e-05
v 1.88784241967013e-05 9.93467538920567e-05 -1.44474951488012e-05
v 1.76462022631954e-05 0.000100074924596418 -1.53385699042561e-05
v 1.74414862934341e-05 9.98747232108615e-05 -1.57470984222704e-05
v 1.73171922276697e-05 9.94780052224144e-05 -1.59268465657268e-05
v 1.83451197472275e-05 9.92678694862936e-05 -1.49582265622725e-05
v 1.79094790850261e-05 9.9201195728564e-05 -1.53456385366083e-05
v 1.75277716536451e-05 9.91987174438597e-05 -1.56938972573027e-05
v 1.78254235842088e-05 0.000103572164512935 -3.36628097665156e-06
v 1.78757670553208e-05 0.00010030197787448 -1.42152781430925e-05
v 1.7860406513694e-05 0.000103462890813244 -4.16213983972935e-06
v 1.7894062510864e-05 0.00010040102648559 -1.35410020051448e-05
v 1.77662780531856e-05 0.000100462860450493 -1.29275688764428e-05
v 1.76746451194338e-05 0.000100510997469558 -1.22876381910416e-05
v 1.77609422431771e-05 0.000103242527461111 -4.81749559854266e-06
v 1.76807534793155e-05 0.000102999224248028 -5.47005026798706e-06
v 1.76112488326918e-05 0.000100566646327739 -1.16099455390116e-05
v 1.75628977639581e-05 0.000100723930278643 -1.09283640350534e-05
v 1.75395445549777e-05 0.000100968570027303 -1.02864159014007e-05
v 1.75179385891706e-05 0.000101236208728751 -9.63960772817626e-06
v 1.762396615581e-05 0.000102733074563635 -6.14495453150275e-06
v 1.75809860936761e-05 0.000102451344764691 -6.8186455943078e-06
v 1.75524342983776e-05 0.000102171824870581 -7.47248569033347e-06
v 1.75151524753248e-05 0.000101560328640347 -8.88456521544138e-06
v 1.75297525915377e-05 0.00010188839053655 -8.12633385018549e-06
v 2.24000436630945e-05 9.9996831494424e-05 -8.91166778149114e-06
v 2.25926099680995e-05 0.000100369966064548 2.16032311080476e-06
v 2.24944164255273e-05 0.000100057398788775 -8.20670920949923e-06
v 2.26632431974579e-05 0.000100382877786267 1.45743612576148e-06
v 2.25739790322267e-05 0.000100113025015007 -7.49749463078182e-06
v 2.2638393166757e-05 0.000100163529737118 -6.78693612313096e-06
v 2.26927773730322e-05 0.000100211200652723 -6.04101383605264e-06
v 2.27299187752363e-05 0.000100252517856333 -5.3123733834231e-06
v 2.27527683725487e-05 0.000100289006019944 -4.56836512545831e-06
v 2.27118472334996e-05 0.000100390659055274 7.46058264713941e-07
v 2.27439133675271e-05 0.000100393234396602 3.04027231866152e-08
v 2.27620790453199e-05 0.000100318123923376 -3.82063560132389e-06
v 2.2771739290094e-05 0.000100335360012425 -2.95603456239528e-06
v 2.27673908187263e-05 0.000100390512884752 -7.22442774329341e-07
v 2.27801323433373e-05 0.000100366054722198 -2.20617754474308e-06
v 2.27788431541694e-05 0.000100382246314323 -1.45751664422629e-06
v 1.67079227467026e-05 0.000101227406614946 8.35422298352858e-06
v 2.22705418394976e-05 0.000100350421934291 2.93079871572182e-06
v 1.64226964512697e-05 0.000100994190132217 8.90557005707815e-06
v 2.17798988134757e-05 0.000100330082363044 3.56478271666518e-06
v 2.12410739032731e-05 0.000100305229173065 4.2036380372312e-06
v 2.06595828491731e-05 0.000100275930426185 4.84639438683532e-06
v 1.6109323041189e-05 0.000100740588091021 9.40259882625863e-06
v 1.57965457945262e-05 0.000100444389636659 9.78935155892251e-06
v 1.56136298483501e-05 0.000100060784127444 9.89424614145968e-06
v 1.59852532947325e-05 9.99527148014772e-05 9.51909921619203e-06
v 2.00194950953687e-05 0.000100240324334439 5.52994804542543e-06
v 1.93524736235382e-05 0.00010020047232632 6.208562317959e-06
v 1.65502220932168e-05 9.99837112196642e-05 8.97127004787291e-06
v 1.86514819277498e-05 0.000100154744425794 6.90368571890363e-06
v 1.79387382764042e-05 0.000100103857672551 7.59002374814727e-06
v 1.72015935993056e-05 0.000100040599158124 8.35085717774994e-06
v 1.67988587246172e-05 0.00010145717218112 7.66387887532435e-06
v 1.67101066862615e-05 0.000101613881766107 7.05665818861582e-06
v 1.74651695710243e-05 0.000103354251046554 -2.94200214044942e-06
v 1.66411748937101e-05 0.000101769346087977 6.41457218708152e-06
v 1.7320407019305e-05 0.000103295536810255 -2.26533650504631e-06
v 1.65950661069628e-05 0.000101922262942599 5.74600336216518e-06
v 1.71955105562323e-05 0.000103220224279912 -1.57552830859052e-06
v 1.65770415594901e-05 0.000102078748409397 5.02253595545472e-06
v 1.70876052817356e-05 0.000103129821561655 -8.84302198604118e-07
v 1.69897261766052e-05 0.000103023443315942 -1.57600655842103e-07
v 1.69017055432053e-05 0.000102909211156057 5.48203712553189e-07
v 1.68200745922126e-05 0.000102787557725752 1.26780173451528e-06
v 1.65853770432029e-05 0.000102224758076109 4.30431357883855e-06
v 1.67456851404518e-05 0.000102662025678333 1.98884876286117e-06
v 1.66688718689694e-05 0.000102506446786765 2.83340930401085e-06
v 1.66177088132861e-05 0.000102367678595726 3.56772281598264e-06
v 2.20649683093556e-05 9.9924876035417e-05 -9.68491377715963e-06
v 2.15766708862451e-05 9.98610019811106e-05 -1.03235051009568e-05
v 2.10577632824622e-05 9.97922662768338e-05 -1.09657431433488e-05
v 2.05177304770753e-05 9.97196652202848e-05 -1.16031221988664e-05
v 1.9944560580985e-05 9.96406740994063e-05 -1.22617954573993e-05
v 1.71809008515209e-05 0.000100210813744471 -1.4470002387539e-05
v 1.93676057441228e-05 9.95622450219035e-05 -1.28831392519796e-05
v 1.6920029222225e-05 0.000100101316026104 -1.49640432126321e-05
v 1.87745448765307e-05 9.94838118976181e-05 -1.34781081428098e-05
v 1.81782985653438e-05 9.94075831941417e-05 -1.40256505791016e-05
v 1.75526386150472e-05 9.93219823369531e-05 -1.46081315367677e-05
v 1.66473201643088e-05 9.99592027893524e-05 -1.54107514394688e-05
v 1.63850200784968e-05 9.97061310598627e-05 -1.57418919805673e-05
v 1.62582025451312e-05 9.93101013868798e-05 -1.57353699024082e-05
v 1.70186026261923e-05 9.9250518527282e-05 -1.50412878613232e-05
v 1.65628986385139e-05 9.9192441991173e-05 -1.54244163587109e-05
v 1.74881618276402e-05 0.0001032591599453 -3.73629887208525e-06
v 1.72406482989205e-05 0.000100318235148989 -1.37961116266312e-05
v 1.73819981468168e-05 0.000103040531694255 -4.38182449661028e-06
v 1.7110033137472e-05 0.000100386434073726 -1.31960014939868e-05
v 1.7024946929264e-05 0.000100452866824705 -1.25600141145482e-05
v 1.69726239505021e-05 0.000100522995687149 -1.19047247477754e-05
v 1.72976015999062e-05 0.000102803414832001 -5.0348288624659e-06
v 1.72306109919166e-05 0.000102553646085502 -5.6847514722616e-06
v 1.69493592542619e-05 0.000100631596526483 -1.12050183051023e-05
v 1.69479110463153e-05 0.000100780695002706 -1.0520976155798e-05
v 1.69644676115778e-05 0.00010097581248414 -9.83076162726777e-06
v 1.69913508416308e-05 0.000101201001125401 -9.14997747420894e-06
v 1.71745786213364e-05 0.000102284326976779 -6.36488604021e-06
v 1.71248652180466e-05 0.000102019027241991 -7.02260551684858e-06
v 1.70787576860867e-05 0.000101752474224154 -7.69271341731127e-06
v 1.70361291297064e-05 0.000101493230424551 -8.3640913060045e-06
v 2.1691278541844e-05 9.99695388913024e-05 -9.19724765647919e-06
v 2.18899974922104e-05 0.000100361692893144 2.45803781380266e-06
v 2.17604840991627e-05 0.000100030523860354 -8.52664595410426e-06
v 2.19453292619342e-05 0.000100377390533781 1.79105778792066e-06
v 2.18382138604558e-05 0.000100087111516907 -7.83672824768755e-06
v 2.19992529677589e-05 0.000100387483643221 1.10220636795951e-06
v 2.19107810623609e-05 0.000100139937691565 -7.12929423732347e-06
v 2.19730210523679e-05 0.000100188664119301 -6.40498641575725e-06
v 2.20229048051642e-05 0.000100233115794395 -5.66670037064906e-06
v 2.20595897994052e-05 0.000100272648849828 -4.91670457212774e-06
v 2.20836252919715e-05 0.000100306971051043 -4.15390004985516e-06
v 2.20424525818632e-05 0.000100392693646085 3.93024350306125e-07
v 2.20740170258565e-05 0.000100392669255691 -3.34962669937795e-07
v 2.20969015342563e-05 0.000100333715237373 -3.37604105259897e-06
v 2.21047050987229e-05 0.000100355701663414 -2.59709737198346e-06
v 2.20946887347583e-05 0.000100387344448387 -1.07778965047338e-06
v 2.21048732999444e-05 0.000100375768459752 -1.8318577603561e-06
v 1.61390321088895e-05 0.000101226339663396 8.09630107380125e-06
v 1.57955413535645e-05 0.00010098759456782 8.7152752609815e-06
v 2.14188623457591e-05 0.000100346392144318 3.06563190624258e-06
v 1.54002860443203e-05 0.000100735600556225 9.33086046177153e-06
v 2.09002136306064e-05 0.000100325283965747 3.69455894604847e-06
v 2.03344364965472e-05 0.000100299095607235 4.34451636668801e-06
v 1.97177492144462e-05 0.000100267172822307 5.01989828810199e-06
v 1.49664056340372e-05 0.000100465082845168 9.90034559784308e-06
v 1.45266823223301e-05 0.000100169382030891 1.03494725946977e-05
v 1.44173690269322e-05 9.98972983458807e-05 1.03329747638188e-05
v 1.5037835761804e-05 9.99082296905848e-05 9.73258194135864e-06
v 1.90462667547928e-05 0.000100228985964212 5.72791129721367e-06
v 1.83134583038002e-05 0.000100183164729765 6.47352534765906e-06
v 1.58432535003225e-05 9.99825901417444e-05 8.97734328678757e-06
v 1.75169486236967e-05 0.000100127771503049 7.27049810485647e-06
v 1.66715990331198e-05 0.000100059633501196 8.12569370065835e-06
v 1.60531732962108e-05 0.000101371744080855 7.49002318845245e-06
v 1.71338266023266e-05 0.000103019024148609 -3.30962831000234e-06
v 1.60080577120691e-05 0.000101520791609982 6.8325163004263e-06
v 1.69902839349506e-05 0.000102963883167563 -2.64666021130845e-06
v 1.59871529672848e-05 0.000101669102154307 6.13242406657343e-06
v 1.68639549705351e-05 0.000102894966640188 -1.9696014132912e-06
v 1.599310145797e-05 0.000101813913849843 5.39598973068406e-06
v 1.67500532863796e-05 0.000102813802178616 -1.28241514785617e-06
v 1.6026745433383e-05 0.000101951935696408 4.63398316978069e-06
v 1.66443077547604e-05 0.000102723708982696 -5.86421659342999e-07
v 1.6542571834739e-05 0.000102626725235936 1.21282517692301e-07
v 1.64429312367074e-05 0.000102526060840108 8.4043523570214e-07
v 1.63440539971301e-05 0.000102422095792482 1.57297192653565e-06
v 1.60840969533019e-05 0.000102080883206225 3.86135124629539e-06
v 1.62466636698858e-05 0.000102314381769321 2.32079681822151e-06
v 1.61591378427061e-05 0.000102200777829561 3.08790166023642e-06
v 2.12116266195473e-05 9.99133081346158e-05 -9.80264427278443e-06
v 2.06931631994122e-05 9.98497006663417e-05 -1.04294863257847e-05
v 2.01388639279269e-05 9.97796666171439e-05 -1.10713324766378e-05
v 1.95503146627269e-05 9.97025704863157e-05 -1.17255473054337e-05
v 1.65882733911383e-05 0.00010022461198082 -1.40735869434938e-05
v 1.89239702438917e-05 9.96224623439353e-05 -1.23878662934505e-05
v 1.62678510597947e-05 0.000100108900616506 -1.45854514725469e-05
v 1.82584755134153e-05 9.95416675092765e-05 -1.30374482227576e-05
v 1.59244854457597e-05 9.99799142171387e-05 -1.50639444348418e-05
v 1.75666207360681e-05 9.9456524183258e-05 -1.36728974297765e-05
v 1.68593697666962e-05 9.937045605748e-05 -1.4277854735225e-05
v 1.61716516719694e-05 9.92886988748386e-05 -1.48086237484548e-05
v 1.55698017730579e-05 9.98058015187906e-05 -1.54828363229197e-05
v 1.52244351258092e-05 9.95259331605086e-05 -1.57492396480385e-05
v 1.51445180400472e-05 9.92128815405611e-05 -1.56199072079454e-05
v 1.55711078546957e-05 9.92097123653541e-05 -1.52548780758072e-05
v 1.70284435541764e-05 0.000102805406233253 -3.94159664480274e-06
v 1.64431085614636e-05 0.000100294591493305 -1.34839490270514e-05
v 1.69421209424725e-05 0.000102576456384049 -4.58251670058578e-06
v 1.6361271783852e-05 0.000100371181879314 -1.28516086414965e-05
v 1.63248065221614e-05 0.000100452721323466 -1.21833512129517e-05
v 1.6320524391408e-05 0.000100544051663264 -1.14872154281579e-05
v 1.68682595666804e-05 0.000102336061013983 -5.22944415192587e-06
v 1.68009711267054e-05 0.000102089944309746 -5.88252713127598e-06
v 1.63448114313044e-05 0.000100645930554221 -1.07705671783271e-05
v 1.63955352456089e-05 0.000100760475449889 -1.00433346952796e-05
v 1.64555419115841e-05 0.000100921358203039 -9.31683889390193e-06
v 1.65212907952478e-05 0.000101131394174608 -8.60315923927035e-06
v 1.67345494843911e-05 0.000101841689618857 -6.54518614457312e-06
v 1.66662701843774e-05 0.0001015976304768 -7.21875142085601e-06
v 1.65946531338008e-05 0.000101360098828901 -7.90454856981067e-06
v 2.10408538134641e-05 9.99822856390135e-05 -9.0718369434692e-06
v 2.12422264053515e-05 0.000100365710287867 2.34703294340204e-06
v 2.11075703843461e-05 0.000100043814212349 -8.36944625487169e-06
v 2.12934285068915e-05 0.000100379831501298 1.65114916114115e-06
v 2.11840861534366e-05 0.000100101415267269 -7.64925908693186e-06
v 2.13451257923974e-05 0.00010038899946393 9.33204756640619e-07
v 2.12580358586817e-05 0.000100154291132141 -6.91945775054902e-06
v 2.13186526185994e-05 0.000100204603148644 -6.14637035214407e-06
v 2.13693029633128e-05 0.00010024843963138 -5.38529158790792e-06
v 2.14075286963512e-05 0.000100287301785351 -4.60529314601272e-06
v 2.14347665328641e-05 0.000100319578190617 -3.81888928545948e-06
v 2.13896773942811e-05 0.000100392886699072 2.02427200729761e-07
v 2.14185877254792e-05 0.000100391326031916 -5.73683573467324e-07
v 2.14493789472311e-05 0.000100349758180559 -2.91061308466007e-06
v 2.14487649281666e-05 0.000100370097495665 -2.12198833671235e-06
v 2.14392542561887e-05 0.000100384014464202 -1.33858728802488e-06
v 1.54272429045662e-05 0.000101086175932953 8.13866100314615e-06
v 1.49456278891624e-05 0.000100812836588624 8.87043467481128e-06
v 2.07189053425682e-05 0.000100348637539805 2.9905208259341e-06
v 1.43766587749248e-05 0.00010051180913425 9.67221240334908e-06
v 2.01657682338744e-05 0.000100326517724332 3.65447098120927e-06
v 1.95764043738074e-05 0.000100298996860523 4.33767902693684e-06
v 1.89173820217104e-05 0.00010026426312845 5.07162706753865e-06
v 1.36912442472181e-05 0.000100169080680511 1.05319356786998e-05
v 1.29111771242661e-05 9.97854540956037e-05 1.13089364194366e-05
v 1.3202880486093e-05 9.97482765772316e-05 1.09824064504465e-05
v 1.44058932048887e-05 9.98940970354231e-05 9.78269236243414e-06
v 1.82184051822729e-05 0.000100222908704947 5.82702843134748e-06
v 1.74421863426035e-05 0.000100171539186867 6.64379685313612e-06
v 1.55153237606634e-05 0.000100014009378531 8.63346619344982e-06
v 1.65776163915817e-05 0.00010010652055455 7.54001251240558e-06
v 1.53909625297707e-05 0.000101239471233982 7.4551280415143e-06
v 1.67382274629443e-05 0.000102626185605832 -3.26565965614946e-06
v 1.53849437207845e-05 0.000101392662245718 6.7132408629133e-06
v 1.6605545742558e-05 0.000102569288526005 -2.58851690620568e-06
v 1.54099139114975e-05 0.000101541469972724 5.92998961138454e-06
v 1.64806646312989e-05 0.000102499048967457 -1.89580365633826e-06
v 1.54624516565329e-05 0.00010168403380241 5.08878651893257e-06
v 1.63623578441299e-05 0.000102423453506051 -1.19906759973526e-06
v 1.55411209750887e-05 0.000101807687034828 4.26811941010855e-06
v 1.6238425022425e-05 0.000102338828271893 -4.62859644631651e-07
v 1.6121141098765e-05 0.00010225958316473 2.59832709144892e-07
v 1.59998189811484e-05 0.000102180059538513 1.00146731293639e-06
v 1.58765217004971e-05 0.000102100872131348 1.75209054556434e-06
v 1.56366130415756e-05 0.000101914903558731 3.44907473772347e-06
v 1.57424277690004e-05 0.000102007030639793 2.64863175048618e-06
v 2.05017728906879e-05 9.99223752501944e-05 -9.70827671534347e-06
v 1.99373950707159e-05 9.98558852449836e-05 -1.03611800655757e-05
v 1.93392269593993e-05 9.97800067758839e-05 -1.10234417165136e-05
v 1.86844829714793e-05 9.96850344491882e-05 -1.17308885818236e-05
v 1.58097074626587e-05 0.000100158914482309 -1.39914778698398e-05
v 1.79815180256176e-05 9.96190094353968e-05 -1.24110695825112e-05
v 1.53696619144354e-05 0.000100017679808448 -1.45469604232254e-05
v 1.72095267631505e-05 9.95302316609498e-05 -1.31189486693844e-05
v 1.48966074255667e-05 9.98532798597139e-05 -1.50841295531174e-05
v 1.63748057714737e-05 9.94318254886642e-05 -1.38383936610377e-05
v 1.54426764430209e-05 9.93171978492841e-05 -1.4618331580488e-05
v 1.46000102151968e-05 9.92196981487702e-05 -1.52066916927553e-05
v 1.43988161845828e-05 9.96441709168541e-05 -1.55562658890533e-05
v 1.38934673651818e-05 9.9345737110467e-05 -1.58781263538531e-05
v 1.39649769425975e-05 9.91518252423277e-05 -1.56866796364309e-05
v 1.66452925869546e-05 0.000102408310581511 -3.90833433686833e-06
v 1.57025183359283e-05 0.000100246366888259 -1.33424157227827e-05
v 1.65598056188123e-05 0.000102176468713925 -4.56246783293421e-06
v 1.56694548833755e-05 0.00010034269627175 -1.26479308967223e-05
v 1.56803071974547e-05 0.000100439464717041 -1.19255764057256e-05
v 1.57220675817907e-05 0.000100532955721763 -1.11487269091816e-05
v 1.64783877087492e-05 0.0001019436589746 -5.21914907918125e-06
v 1.63882719025145e-05 0.000101700563048116 -5.9125879648277e-06
v 1.57948697726985e-05 0.000100607293440002 -1.03840014731079e-05
v 1.58976378224761e-05 0.000100664677466192 -9.61204296599019e-06
v 1.59836140032164e-05 0.000100829399705307 -8.85338494053242e-06
v 1.60990015936848e-05 0.000101058795478732 -8.00455064221592e-06
v 1.62992925661236e-05 0.000101476543519935 -6.59459405769504e-06
v 1.62018230139624e-05 0.000101261494894524 -7.29546443460932e-06
v 2.03906982749902e-05 9.99936698113479e-05 -8.94560169087256e-06
v 2.05978709181392e-05 0.000100368183425844 2.24217311472882e-06
v 2.0460185812231e-05 0.000100056687950836 -8.21161038603547e-06
v 2.06489856774438e-05 0.000100381778722414 1.51474368312472e-06
v 2.05433441806602e-05 0.000100114925483175 -7.46545014796783e-06
v 2.07056037638652e-05 0.000100390005627005 7.70267543227335e-07
v 2.06145922307833e-05 0.000100170100360278 -6.68121776583418e-06
v 2.06811155929612e-05 0.000100220351519668 -5.88176436791581e-06
v 2.07321442179375e-05 0.00010026384625142 -5.08882191953849e-06
v 2.0775669648891e-05 0.000100301025160174 -4.28234582476433e-06
v 2.07986319973863e-05 0.000100335808243745 -3.354559561683e-06
v 2.07453964522309e-05 0.000100392712758574 -1.54548846773354e-08
v 2.07789359283156e-05 0.000100389486259616 -8.18591358581185e-07
v 2.08100287917157e-05 0.000100363082684997 -2.42552666826122e-06
v 2.07978856406775e-05 0.000100379873145552 -1.61558360921545e-06
v 1.47631508317445e-05 0.000100949914391152 8.15145326831691e-06
v 1.42118064687034e-05 0.00010065937520644 8.97042201522087e-06
v 2.0044215573642e-05 0.000100350848521458 2.90898607059352e-06
v 1.35361548845655e-05 0.000100320115874219 9.95064127341871e-06
v 1.94744473280907e-05 0.000100328109473127 3.60043536187611e-06
v 1.88491885070905e-05 0.000100298690136582 4.33416127105304e-06
v 1.81775525217864e-05 0.000100262055838308 5.10805468840639e-06
v 1.24676177711714e-05 9.98176993908476e-05 1.13669140061274e-05
v 1.04517730201826e-05 9.9051432725434e-05 1.37409489696831e-05
v 1.31241139900277e-05 9.97703449922762e-05 1.06776978056001e-05
v 1.45432774635436e-05 9.99658163469127e-05 9.12068582575472e-06
v 1.74583078993059e-05 0.000100217215582141 5.91689574318458e-06
v 1.66632189765e-05 0.000100159831770609 6.80406425858367e-06
v 1.56848494494176e-05 0.000100079224500362 7.87279031111332e-06
v 1.47731560387455e-05 0.000101115863068746 7.35746732438803e-06
v 1.63679716212504e-05 0.00010222513400384 -3.21837809623988e-06
v 1.48228378527374e-05 0.000101283050719517 6.49468831176556e-06
v 1.62313723674854e-05 0.000102168405643736 -2.52771843570255e-06
v 1.48985871282684e-05 0.000101440696141981 5.58079971671579e-06
v 1.61004038778653e-05 0.000102109995100457 -1.82644190779431e-06
v 1.49972410997959e-05 0.000101574287817965 4.6752403583573e-06
v 1.59592225543905e-05 0.000102044338104543 -1.09196398660991e-06
v 1.51054841126378e-05 0.000101676579084475 3.81263658037474e-06
v 1.58185208893061e-05 0.000101983681497784 -3.45375712789797e-07
v 1.56773074761139e-05 0.000101929528236237 3.93063855579712e-07
v 1.55356102666083e-05 0.000101881550415708 1.14758797734212e-06
v 1.53795947797884e-05 0.000101826910563621 2.05009335384756e-06
v 1.52281614104391e-05 0.000101756330633312 2.97383823166185e-06
v 1.9813812259064e-05 9.99326616390294e-05 -9.59652250167334e-06
v 1.92217582462067e-05 9.98633250201509e-05 -1.02621720272585e-05
v 1.85679481670905e-05 9.97716695456296e-05 -1.09409603828302e-05
v 1.78716410563568e-05 9.97044083831426e-05 -1.16841842427306e-05
v 1.5037044391849e-05 0.00010009456905182 -1.3881776276586e-05
v 1.71055120247601e-05 9.96199010333051e-05 -1.24170310900703e-05
v 1.44824497379938e-05 9.99215361342728e-05 -1.44918307019054e-05
v 1.62442076051478e-05 9.95200909724253e-05 -1.31903043829555e-05
v 1.3848297853912e-05 9.97069559533332e-05 -1.51309139053963e-05
v 1.51618460613077e-05 9.93937483325987e-05 -1.40903885971971e-05
v 1.3924331281679e-05 9.92347226866396e-05 -1.5088688995039e-05
v 1.26593416707913e-05 9.90602842621696e-05 -1.59913966619829e-05
v 1.30752101306069e-05 9.94177130079539e-05 -1.57954731646811e-05
v 1.22645802023087e-05 9.90603209211493e-05 -1.63151513143045e-05
v 1.62694337955508e-05 0.000102007139791061 -3.87367656644651e-06
v 1.50009481412634e-05 0.000100209492203747 -1.31609134483206e-05
v 1.61731693898826e-05 0.00010179024190255 -4.53903803942209e-06
v 1.50279203212281e-05 0.000100329039004972 -1.23956893640889e-05
v 1.50892471437282e-05 0.000100442619148736 -1.15741532288496e-05
v 1.51837240964346e-05 0.000100532718158234 -1.07376020098692e-05
v 1.60624885414212e-05 0.00010156682380286 -5.23581010003823e-06
v 1.59473971335022e-05 0.000101357652635935 -5.94628094760127e-06
v 1.52937134182898e-05 0.000100588499217784 -9.92363913324067e-06
v 1.5412639331125e-05 0.000100635668152213 -9.12190653722052e-06
v 1.55586066029297e-05 0.00010081884641269 -8.23978800123834e-06
v 1.57020351191993e-05 0.000101003455258732 -7.37314372320654e-06
v 1.58265014181717e-05 0.0001011712112929 -6.65099968622714e-06
v 1.97492625813546e-05 0.000100005806484862 -8.80695723172699e-06
v 1.99650587004373e-05 0.000100370405818535 2.13163176584942e-06
v 1.98320230760435e-05 0.000100069970729586 -8.04366729897382e-06
v 2.00253325228392e-05 0.000100383449540566 1.37170938383003e-06
v 1.99066910956645e-05 0.000100130550676339 -7.24764929187016e-06
v 2.00700873948057e-05 0.000100390913169301 5.75083994227186e-07
v 1.99863000540676e-05 0.000100186418836369 -6.42934939854535e-06
v 2.00666483373819e-05 0.000100236345608231 -5.6008463064875e-06
v 2.0124581212506e-05 0.000100278798183467 -4.77378779488564e-06
v 2.01554122253406e-05 0.000100318995137982 -3.82500599263038e-06
v 2.01752649467745e-05 0.000100351021243381 -2.8645272707335e-06
v 2.01159494017115e-05 0.000100392230034207 -2.4712122405696e-07
v 2.01610399242937e-05 0.000100386891189584 -1.08125975519176e-06
v 2.01836951866063e-05 0.000100374138599014 -1.91320471754636e-06
v 1.41647570482008e-05 0.000100833177352275 8.08031759071364e-06
v 1.36186646173296e-05 0.000100541305704987 8.93048046913922e-06
v 1.94008140572435e-05 0.00010035303241446 2.8194968388618e-06
v 1.30123783329163e-05 0.000100189155192488 9.89992126422329e-06
v 1.8797756654257e-05 0.000100329732530494 3.54106707873988e-06
v 1.81648169290393e-05 0.000100299443259463 4.30713711119372e-06
v 1.74969805882985e-05 0.00010026098032162 5.11990432847597e-06
v 1.24691024639505e-05 9.98007043097429e-05 1.0957235569481e-05
v 1.27412616879804e-05 9.97590977220159e-05 1.07195590715156e-05
v 1.37988434060379e-05 9.99297984532393e-05 9.41336353656619e-06
v 1.49168415357888e-05 0.000100056685720944 8.12128917604571e-06
v 1.67756468028962e-05 0.000100212870842095 5.9733993596906e-06
v 1.58974959433798e-05 0.000100146062416728 6.98140916579323e-06
v 1.4251031257711e-05 0.000101032716218098 7.09525814751989e-06
v 1.59899261212611e-05 0.000101843536640921 -3.17273354425432e-06
v 1.43472084597089e-05 0.000101218527497875 6.083958746112e-06
v 1.58409932951934e-05 0.000101801420946426 -2.47038439546601e-06
v 1.44566953573306e-05 0.000101375059538824 5.10403371099236e-06
v 1.56770727111618e-05 0.000101753036731558 -1.74340052057649e-06
v 1.45810798642273e-05 0.000101493625718477 4.17314802493771e-06
v 1.55158779984109e-05 0.000101716636787508 -9.97079148066986e-07
v 1.47056120129088e-05 0.000101571857236482 3.294103243058e-06
v 1.53621574346143e-05 0.000101694110728437 -2.40238329182779e-07
v 1.5202861201076e-05 0.000101675737985163 5.14164838811397e-07
v 1.50229835979882e-05 0.000101656134942657 1.41361301433603e-06
v 1.48558144838308e-05 0.000101625695280986 2.3427595746301e-06
v 1.91532750186859e-05 9.99444435630888e-05 -9.4695879314832e-06
v 1.85131088767318e-05 9.98744110358181e-05 -1.01529460733096e-05
v 1.78370392944143e-05 9.97971579508835e-05 -1.08803142475941e-05
v 1.71156877053378e-05 9.97140584822151e-05 -1.16365862791757e-05
v 1.43205329134278e-05 0.000100047341474644 -1.37254069308041e-05
v 1.63138886476418e-05 9.96201992616021e-05 -1.24134920378532e-05
v 1.37007782287262e-05 9.9847584539698e-05 -1.4394432512447e-05
v 1.53038717828408e-05 9.95015968611267e-05 -1.33185493338172e-05
v 1.29186678375256e-05 9.95729107922274e-05 -1.51804321179507e-05
v 1.41016672567315e-05 9.93497916704391e-05 -1.43623161797862e-05
v 1.24991699326342e-05 9.9102673361174e-05 -1.57024848508673e-05
v 9.6471694484723e-06 9.83607641320794e-05 -1.80321957316743e-05
v 1.17683525537497e-05 9.91186119390088e-05 -1.62685605696561e-05
v 1.58734851632635e-05 0.000101643614751486 -3.84362838208877e-06
v 1.43682260946233e-05 0.000100199688417149 -1.29088065376904e-05
v 1.57362719562901e-05 0.000101441148064773 -4.53821298093918e-06
v 1.44507098299423e-05 0.000100351026903333 -1.2025372138312e-05
v 1.45688473573224e-05 0.000100479625766261 -1.11275185310724e-05
v 1.47069666391323e-05 0.000100572005283211 -1.02504600730437e-05
v 1.55969576842483e-05 0.000101258838387956 -5.25499244886768e-06
v 1.5461793293568e-05 0.000101103270062343 -5.98547779021923e-06
v 1.48376657133509e-05 0.000100634883071656 -9.41008322637732e-06
v 1.49872481252624e-05 0.000100719743463706 -8.48969654155338e-06
v 1.51481846629859e-05 0.000100838544170759 -7.58888705738606e-06
v 1.53178880720559e-05 0.000100971475487537 -6.71542774656509e-06
v 1.91222022423937e-05 0.000100019260972947 -8.64931769866075e-06
v 1.93487311357353e-05 0.000100372654987447 2.00508509985079e-06
v 1.92026057389173e-05 0.000100085904629427 -7.83924305335449e-06
v 1.9401046349461e-05 0.000100385407343866 1.19311516791492e-06
v 1.92941363498473e-05 0.000100147557377489 -7.0076968840152e-06
v 1.945904446813e-05 0.000100391835061436 3.56023709677148e-07
v 1.93883137510833e-05 0.000100203493213314 -6.15772250245256e-06
v 1.94812456035382e-05 0.000100252449005222 -5.29389509285708e-06
v 1.95319753260345e-05 0.000100298765159951 -4.31852080111749e-06
v 1.95635146890322e-05 0.000100336308255939 -3.33606940827912e-06
v 1.95770264309494e-05 0.00010036414360151 -2.35214260348924e-06
v 1.95163799603858e-05 0.000100391285239387 -5.01359992158465e-07
v 1.95703294012615e-05 0.000100382756364216 -1.37250105458492e-06
v 1.37264111818735e-05 0.000100772963584465 7.72700008370381e-06
v 1.33344602574991e-05 0.00010049113374157 8.41520696823408e-06
v 1.8760750572856e-05 0.0001003557261297 2.70810898371608e-06
v 1.30690258998579e-05 0.00010017526263616 9.07983747575641e-06
v 1.81609227151272e-05 0.000100332623336286 3.44984790896612e-06
v 1.75376309103572e-05 0.000100302237533556 4.23342204001119e-06
v 1.68825661716398e-05 0.000100262742158784 5.06455244522773e-06
v 1.31296428884717e-05 9.99398389789268e-05 9.40695978919565e-06
v 1.36657976717174e-05 9.9986468643826e-05 8.81020721878277e-06
v 1.43974812980174e-05 0.000100069832188778 7.93303563779919e-06
v 1.52473913614662e-05 0.000100144947944697 6.97410702114318e-06
v 1.60907663231214e-05 0.000100209723812194 5.9999664225396e-06
v 1.38477865180707e-05 0.000100995564038835 6.59312990594564e-06
v 1.55709354549518e-05 0.0001015180528204 -3.13393805128059e-06
v 1.39506968101212e-05 0.000101188139831078 5.53378437483362e-06
v 1.53838090197663e-05 0.000101491283777335 -2.41257498982404e-06
v 1.40579806477653e-05 0.000101338425694276 4.54267677976738e-06
v 1.52032917532186e-05 0.000101480565654975 -1.67563191779465e-06
v 1.41863534043362e-05 0.000101441926578935 3.6100905963585e-06
v 1.503000487321e-05 0.000101485089032395 -9.21195094309823e-07
v 1.43282807510898e-05 0.000101502027672374 2.62442717510268e-06
v 1.48676226655714e-05 0.000101502789746456 -1.4621142263077e-07
v 1.46709488244772e-05 0.000101517974333668 7.531709117672e-07
v 1.44895351852953e-05 0.000101522093017869 1.67411605584549e-06
v 1.84936513853598e-05 9.9958276583922e-05 -9.32092833074166e-06
v 1.78462472864737e-05 9.98896330659817e-05 -1.00275030798415e-05
v 1.71650521602335e-05 9.9812065811057e-05 -1.07673429334853e-05
v 1.64341536221812e-05 9.97242049809377e-05 -1.1547765829835e-05
v 1.3699052243711e-05 0.000100037824306318 -1.34781535231873e-05
v 1.55275375247772e-05 9.96172432437359e-05 -1.24263638683618e-05
v 1.30728877928384e-05 9.9824471658221e-05 -1.41652717656277e-05
v 1.45026820497351e-05 9.94891045733256e-05 -1.33925021580334e-05
v 1.23960661127924e-05 9.95262105563194e-05 -1.49484895098872e-05
v 1.33201883178624e-05 9.93256446671061e-05 -1.4469467415727e-05
v 1.21100523350777e-05 9.91111569577534e-05 -1.5600542594108e-05
v 1.17879555608316e-05 9.91372915034194e-05 -1.58210978338322e-05
v 1.54079969276576e-05 0.000101340911065694 -3.82883764921069e-06
v 1.38281103367336e-05 0.000100240252143497 -1.25031233022199e-05
v 1.52460631846492e-05 0.000101189504881472 -4.54293050957834e-06
v 1.39727886123264e-05 0.000100418440684731 -1.15295804040479e-05
v 1.41207667933868e-05 0.000100556615494539 -1.0592686654166e-05
v 1.42756387083002e-05 0.000100652806697965 -9.69880167828029e-06
v 1.50888955723194e-05 0.000101065255804034 -5.27764593457818e-06
v 1.49422668107039e-05 0.000100967524039979 -6.03536261431437e-06
v 1.44268889731096e-05 0.000100730497935587 -8.74265871378145e-06
v 1.4585150641614e-05 0.000100797806575852 -7.81638540283818e-06
v 1.47573649546578e-05 0.000100875158596432 -6.91582434211085e-06
v 1.8520046916771e-05 0.000100034740235174 -8.46527940629383e-06
v 1.87584319384985e-05 0.000100375326491542 1.84844552002562e-06
v 1.86259007882977e-05 0.000100103471766094 -7.60938684542526e-06
v 1.88305495941521e-05 0.000100387488139711 9.83011287976158e-07
v 1.87369865532544e-05 0.000100166712168837 -6.72754514668185e-06
v 1.89032312553862e-05 0.00010039237190072 9.06407873441756e-08
v 1.88452070028046e-05 0.000100222245264928 -5.83650647484502e-06
v 1.88902242105019e-05 0.000100274267689916 -4.85152896186932e-06
v 1.89394227497366e-05 0.000100318097565726 -3.83851623083701e-06
v 1.89652902176293e-05 0.000100352033795528 -2.81527474664337e-06
v 1.89668658570313e-05 0.000100375458678031 -1.79940702811201e-06
v 1.89695423400749e-05 0.000100388810686497 -8.09738731212806e-07
v 1.34640198542481e-05 0.00010072866453029 7.11850619454293e-06
v 1.32675845349657e-05 0.000100421008470401 7.64910424348726e-06
v 1.81801244001673e-05 0.00010035926213771 2.56206231375432e-06
v 1.33159734402781e-05 0.00010012689379613 8.07718328137851e-06
v 1.75882155855836e-05 0.000100337042273757 3.30985403139038e-06
v 1.69844514596267e-05 0.000100307799826212 4.08013473542129e-06
v 1.62672196377003e-05 0.000100270610173436 4.8846904171723e-06
v 1.37155844054333e-05 0.000100068856122959 7.84088299357315e-06
v 1.42369692989935e-05 0.000100125228204499 7.20530922041692e-06
v 1.48536042043932e-05 0.000100178081157689 6.48443742392986e-06
v 1.55456517032107e-05 0.000100226443116641 5.70539114472584e-06
v 1.35414779945569e-05 0.000100960120013432 5.96868630033999e-06
v 1.51013264072283e-05 0.000101287832365951 -3.10579017860223e-06
v 1.3605367000591e-05 0.000101161029144648 4.90608048886889e-06
v 1.48995011972174e-05 0.000101300660270215 -2.36868713655322e-06
v 1.3691257934854e-05 0.000101313485340506 3.91990427015401e-06
v 1.47074193110224e-05 0.00010132911100737 -1.60925842903661e-06
v 1.37790915230538e-05 0.000101406846129275 2.90169577283999e-06
v 1.45297415179154e-05 0.000101369865372772 -8.34926713100208e-07
v 1.39231268295484e-05 0.000101447225815825 1.91078241442137e-06
v 1.42956000769678e-05 0.000101409468553614 3.26438034375769e-08
v 1.40982023316696e-05 0.000101442223237179 9.52537865335809e-07
v 1.78934511781565e-05 9.99741870921855e-05 -9.14940065303975e-06
v 1.72436533159917e-05 9.99057468304147e-05 -9.86529504401175e-06
v 1.65665515848196e-05 9.98288481931286e-05 -1.06059384910087e-05
v 1.57496602685086e-05 9.97409635127881e-05 -1.13913193500447e-05
v 1.32600746411409e-05 0.000100087026159738 -1.30268467722847e-05
v 1.48792643635904e-05 9.96400395733398e-05 -1.2230730118047e-05
v 1.27986547343586e-05 9.98648394927879e-05 -1.36059328504463e-05
v 1.39854200109861e-05 9.95319248513114e-05 -1.30578587236928e-05
v 1.24680543555503e-05 9.95585302764434e-05 -1.41580800891809e-05
v 1.3182412641169e-05 9.941872549857e-05 -1.38174516934674e-05
v 1.25419990111042e-05 9.9328118780211e-05 -1.44165788329063e-05
v 1.49164328141914e-05 0.000101162438638651 -3.82542835048696e-06
v 1.3439161195119e-05 0.000100320384922422 -1.19506110907576e-05
v 1.47378879121826e-05 0.000101063925709305 -4.57021595014097e-06
v 1.35886513790182e-05 0.000100513617830364 -1.0934612193705e-05
v 1.37336368474473e-05 0.00010065613779025 -9.98391572805913e-06
v 1.38512480146279e-05 0.000100760334070606 -8.99476597807894e-06
v 1.45747335233612e-05 0.000100992075899538 -5.33162003018227e-06
v 1.43542147083736e-05 0.000100932376760178 -6.18441995941037e-06
v 1.40016386348017e-05 0.000100825514697885 -8.02672293776747e-06
v 1.41702471478099e-05 0.000100879091008916 -7.08813052710778e-06
v 1.79553193671944e-05 0.00010005378710968 -8.23417146094417e-06
v 1.82062581374216e-05 0.000100378762889481 1.63366635472853e-06
v 1.80858645166339e-05 0.00010012479723917 -7.32114918814105e-06
v 1.82965268082121e-05 0.000100389671061839 7.05960838124631e-07
v 1.82190490150341e-05 0.000100187820758356 -6.39622305007684e-06
v 1.83843565426092e-05 0.000100391578310558 -2.30534291441889e-07
v 1.82855900169806e-05 0.000100247054708516 -5.38287368121689e-06
v 1.83339335730481e-05 0.000100296578084529 -4.36590740177728e-06
v 1.83730222412545e-05 0.000100336585845947 -3.31782444116372e-06
v 1.83917207517905e-05 0.000100365942376451 -2.26880138751858e-06
v 1.83984541732183e-05 0.000100383743969699 -1.24933644559571e-06
v 1.32914163899873e-05 0.000100625952972824 6.38219656547771e-06
v 1.33252314505208e-05 0.000100313397731558 6.78907688285598e-06
v 1.76461515051274e-05 0.000100364659813479 2.33081083373927e-06
v 1.36912054066314e-05 0.000100145897362866 6.83747167936846e-06
v 1.70901390291865e-05 0.000100344811477632 3.04318079712489e-06
v 1.64380683250089e-05 0.000100319858937487 3.75542024006315e-06
v 1.58079980181568e-05 0.000100291444387011 4.44262921187371e-06
v 1.41401496836336e-05 0.000100180632339952 6.35819190936031e-06
v 1.46321563783493e-05 0.000100222426220845 5.76880520706477e-06
v 1.51981220697707e-05 0.00010025848103076 5.124130829854e-06
v 1.32733651436965e-05 0.000100861504659376 5.25932488325863e-06
v 1.45962988016116e-05 0.00010117092279752 -3.08836175296538e-06
v 1.32721154528468e-05 0.000101081319108236 4.22077932156173e-06
v 1.43861186136247e-05 0.000101217081900168 -2.33154024255106e-06
v 1.32959976782768e-05 0.000101245227116353 3.15554437131894e-06
v 1.41984750600962e-05 0.00010127295886817 -1.55314611036711e-06
v 1.33782516106014e-05 0.000101346522787212 2.14330000569823e-06
v 1.3947486626512e-05 0.000101329434809735 -6.92755313252603e-07
v 1.35264920617199e-05 0.000101386994930352 1.14674077794615e-06
v 1.37196255633222e-05 0.000101373092568415 1.947236036865e-07
v 1.73384806479019e-05 9.99956430694069e-05 -8.9089848311854e-06
v 1.67129808046991e-05 9.99301902244293e-05 -9.60404293434507e-06
v 1.59727648715182e-05 9.98582600931318e-05 -1.03056546807942e-05
v 1.52344506803098e-05 9.97841085770971e-05 -1.09968389686795e-05
v 1.29804160115094e-05 0.000100134122418041 -1.23787497268465e-05
v 1.45079390840973e-05 9.97061344064161e-05 -1.16804696110732e-05
v 1.27286996913067e-05 9.98412340596529e-05 -1.28277195418372e-05
v 1.38389665788326e-05 9.96265296674862e-05 -1.23174882920829e-05
v 1.27822971611791e-05 9.95421175358683e-05 -1.3183864205243e-05
v 1.32664772034192e-05 9.95443774320456e-05 -1.2868479930596e-05
v 1.43985511456712e-05 0.000101093329215367 -3.83402463969284e-06
v 1.3107648287773e-05 0.000100382884424809 -1.12801040946047e-05
v 1.42216770425677e-05 0.000101037686724723 -4.60231570046103e-06
v 1.32250060504172e-05 0.000100591924975798 -1.02645713325826e-05
v 1.33208548308574e-05 0.000100743219218217 -9.22361644043887e-06
v 1.34342692062192e-05 0.000100842198588051 -8.23578631678743e-06
v 1.39832070525148e-05 0.000100998477387798 -5.45041262580704e-06
v 1.37704121707017e-05 0.000100958816098707 -6.32358432653118e-06
v 1.3587512172822e-05 0.000100901917872574 -7.25709643304506e-06
v 1.74427515776301e-05 0.000100078706893764 -7.92435922768851e-06
v 1.77054955452824e-05 0.000100383289757988 1.32887691544134e-06
v 1.7601132498267e-05 0.000100149797239439 -6.96279378548767e-06
v 1.78136080583198e-05 0.000100391029115051 3.54481084796271e-07
v 1.76846533531996e-05 0.000100216055047808 -5.9276903463437e-06
v 1.78391207782771e-05 0.000100388949785031 -6.85419828244099e-07
v 1.77565803450143e-05 0.00010027254835293 -4.88380073881378e-06
v 1.78091827528106e-05 0.000100317748096896 -3.84492758808018e-06
v 1.78411182568581e-05 0.000100353170259452 -2.77103231445789e-06
v 1.78500865633175e-05 0.000100376532145656 -1.73146174930917e-06
v 1.32463153867469e-05 0.000100466001544216 5.57903319753197e-06
v 1.35497981656849e-05 0.000100225746606899 5.7928878513328e-06
v 1.71895350986771e-05 0.000100371657762599 1.98388643858099e-06
v 1.40022097016202e-05 0.00010023064902791 5.46124786307233e-06
v 1.65911491652855e-05 0.000100356419059599 2.61712859453932e-06
v 1.60130688614398e-05 0.000100338098520076 3.24158978381229e-06
v 1.54682085852279e-05 0.00010031668303445 3.84320304586229e-06
v 1.44548878733552e-05 0.000100264421448478 4.98131408124031e-06
v 1.49299696942592e-05 0.000100291985486393 4.43577536585589e-06
v 1.31045443814037e-05 0.000100674621643299 4.497397606944e-06
v 1.40812323194903e-05 0.000101141019514391 -3.0773525397256e-06
v 1.29867805908761e-05 0.000100874988813895 3.3943351517863e-06
v 1.38763636350452e-05 0.00010119856391918 -2.29908979912621e-06
v 1.29456953743879e-05 0.000101067681947659 2.33495093320818e-06
v 1.36070428598449e-05 0.000101250374568922 -1.45686486326631e-06
v 1.30063304779554e-05 0.000101209296773804 1.33350767386953e-06
v 1.33653760266555e-05 0.000101283661377299 -5.73384911500462e-07
v 1.31597523725405e-05 0.0001012794881068 3.41813814778418e-07
v 1.68633731743511e-05 0.000100024759476295 -8.56478900252587e-06
v 1.61923863366679e-05 9.99658776836313e-05 -9.18473902347138e-06
v 1.5527492009091e-05 9.9901521673021e-05 -9.79949021167578e-06
v 1.49081425248055e-05 9.98482307279435e-05 -1.03836230539466e-05
v 1.2795463058084e-05 0.000100078280142154 -1.16220577300464e-05
v 1.43046363462929e-05 9.97891356147834e-05 -1.09532210639456e-05
v 1.28334049810241e-05 9.97622521299959e-05 -1.19913698251519e-05
v 1.37761554502233e-05 9.9727622512082e-05 -1.14626732172788e-05
v 1.32869983023167e-05 9.96698264683413e-05 -1.18643520314029e-05
v 1.38862322567985e-05 0.000101092891438048 -3.84650171449664e-06
v 1.28253468931838e-05 0.000100343481456509 -1.0534335291133e-05
v 1.36219637109432e-05 0.000101057391990382 -4.67769639798949e-06
v 1.28478544821489e-05 0.000100557451328621 -9.43856144440917e-06
v 1.29143574706137e-05 0.000100724640454286 -8.39638279475159e-06
v 1.30258865468752e-05 0.000100874229590182 -7.42268077918537e-06
v 1.33914490404969e-05 0.000101025907501499 -5.5482366668956e-06
v 1.31944532875855e-05 0.000100952398424284 -6.4466951677494e-06
v 1.69905747688883e-05 0.00010010986311898 -7.51717973639466e-06
v 1.72565726371854e-05 0.00010038773267952 9.26832067896561e-07
v 1.7093807688418e-05 0.000100183002011753 -6.46805459615284e-06
v 1.72943267495348e-05 0.000100391660436354 -1.25541897493952e-07
v 1.71903338173218e-05 0.000100245753336625 -5.41271213344024e-06
v 1.73239505221366e-05 0.000100384914026409 -1.18182070559966e-06
v 1.72641221487232e-05 0.000100297421001093 -4.35589226282363e-06
v 1.73114668401886e-05 0.000100337670938032 -3.29725718614049e-06
v 1.73308312103153e-05 0.000100367047836946 -2.23871687592232e-06
v 1.33535031796712e-05 0.00010032491542606 4.70090234948742e-06
v 1.38173790347545e-05 0.000100274304492928 4.544537971512e-06
v 1.67105350447806e-05 0.000100380250678608 1.49762068905174e-06
v 1.42524559628679e-05 0.000100301107713818 4.15765719115194e-06
v 1.61803748478958e-05 0.000100369968401273 2.07179962769116e-06
v 1.56669530806066e-05 0.00010035676716799 2.63398893739616e-06
v 1.51710970765773e-05 0.000100340942642453 3.17683636878258e-06
v 1.46997432194887e-05 0.000100322966754639 3.69138530617755e-06
v 1.31253396448173e-05 0.000100440713949129 3.58024683840245e-06
v 1.35636607869232e-05 0.000101140845169629 -3.06782747694813e-06
v 1.28961307815267e-05 0.000100593662081828 2.50771267175363e-06
v 1.32763662048997e-05 0.000101166153784147 -2.2508910331825e-06
v 1.27347792599767e-05 0.000100780870508024 1.46755548111954e-06
v 1.30333554616237e-05 0.000101158045707724 -1.38783871769966e-06
v 1.27124884071936e-05 0.000100964966586921 4.66721700846026e-07
v 1.28327107171493e-05 0.000101096477114241 -4.83327043480853e-07
v 1.63844457098167e-05 0.000100065027085886 -8.07038778057787e-06
v 1.57873180757631e-05 0.000100012571276372 -8.62288534313348e-06
v 1.51939673449344e-05 9.99550076209298e-05 -9.16022931024334e-06
v 1.46619289740495e-05 9.99191055038707e-05 -9.67606099798176e-06
v 1.27951403469524e-05 9.99599669696498e-05 -1.08202871833868e-05
v 1.41532469187531e-05 9.98731883512977e-05 -1.01549827070928e-05
v 1.32064051038523e-05 9.97852535653021e-05 -1.08534904535904e-05
v 1.36735411393968e-05 9.98243089740908e-05 -1.05666668482817e-05
v 1.32815094381121e-05 0.000101113018410019 -3.87161350014748e-06
v 1.27122219953746e-05 0.000100133749527157 -9.6537898155714e-06
v 1.30335772381923e-05 0.000101062460420856 -4.72241244166084e-06
v 1.26151831947434e-05 0.00010034150345556 -8.55785663989568e-06
v 1.258413862611e-05 0.00010058641268713 -7.52493291212317e-06
v 1.26555439562292e-05 0.000100814270555823 -6.54834020327469e-06
v 1.28201081840996e-05 0.000100958182879806 -5.61533362138754e-06
v 1.6600882712329e-05 0.000100144927987198 -7.038877141267e-06
v 1.68545756804171e-05 0.000100391295484596 4.62215614659207e-07
v 1.67326276295448e-05 0.000100214563104028 -5.96989372348464e-06
v 1.69118794436778e-05 0.000100390546341575 -6.06538924364829e-07
v 1.68340862016006e-05 0.000100272900044584 -4.89776932006966e-06
v 1.69407370415297e-05 0.000100378499270607 -1.67814984159206e-06
v 1.69026331181471e-05 0.000100319300990458 -3.83201416122707e-06
v 1.69385077108512e-05 0.000100354993458881 -2.74356946041163e-06
v 1.35421187012014e-05 0.000100309857081622 3.69605562141021e-06
v 1.40015091950153e-05 0.000100327050736672 3.40926779711804e-06
v 1.63551546199243e-05 0.000100386994232093 1.01056090817791e-06
v 1.444595425783e-05 0.000100345794227119 3.01130025249866e-06
v 1.58602943741122e-05 0.000100380072913524 1.54895851263854e-06
v 1.53816497603935e-05 0.000100370596054069 2.06593480053908e-06
v 1.48966383346642e-05 0.000100359097310594 2.56224158689514e-06
v 1.32431512751504e-05 0.000100354252210653 2.69934001645843e-06
v 1.30547516688035e-05 0.00010112232827077 -3.05519822802239e-06
v 1.29435071382405e-05 0.000100441145566932 1.68574321850991e-06
v 1.27966857715855e-05 0.000101081185483334 -2.19936570768345e-06
v 1.26985191770275e-05 0.000100569010815311 6.73640847328019e-07
v 1.26088397828567e-05 0.000100951760626437 -1.29397672853383e-06
v 1.25699321723357e-05 0.00010074000774012 -3.50633208081486e-07
v 1.60486909980243e-05 0.000100105496440652 -7.56417121169231e-06
v 1.54989751636902e-05 0.00010006346708242 -8.07379889595234e-06
v 1.4968874748824e-05 0.000100020034042925 -8.55236545831513e-06
v 1.44477411735917e-05 9.99766286230747e-05 -9.0101932807363e-06
v 1.29991832924344e-05 9.98945074670463e-05 -9.90610322270642e-06
v 1.39674305631837e-05 9.99446534024772e-05 -9.41753477154287e-06
v 1.349226918071e-05 9.99045517034034e-05 -9.74790668633613e-06
v 1.27939194817616e-05 0.000101047809566957 -3.90326727976021e-06
v 1.28076454411178e-05 0.000100028858189258 -8.82843924012584e-06
v 1.25826461258945e-05 0.000100913242752884 -4.79691987243079e-06
v 1.26260761014442e-05 0.000100188684735271 -7.75290174255726e-06
v 1.24863157181548e-05 0.000100425796355026 -6.72494422978618e-06
v 1.24598503752414e-05 0.000100690691458924 -5.72203951652606e-06
v 1.62708966225434e-05 0.000100180463653375 -6.51552159383168e-06
v 1.64982639275475e-05 0.000100392376496379 -3.97711709656524e-08
v 1.64017887981136e-05 0.000100244916399121 -5.43870091104572e-06
v 1.65509980925999e-05 0.000100386249342723 -1.11572901216301e-06
v 1.64982378510646e-05 0.000100297407118949 -4.36681920517411e-06
v 1.65727108137544e-05 0.000100368643700389 -2.18732810792437e-06
v 1.65537150672439e-05 0.000100338831343988 -3.27696335950373e-06
v 1.37108549180248e-05 0.000100345389395496 2.6385488535894e-06
v 1.41628861339264e-05 0.000100363453058909 2.30509263494745e-06
v 1.60278737615326e-05 0.000100391063957544 4.83105788853763e-07
v 1.46134520942942e-05 0.000100373625094194 1.91508839981456e-06
v 1.55629424799668e-05 0.000100387145469752 9.89576030145632e-07
v 1.50817503278211e-05 0.000100381124494813 1.4667692097841e-06
v 1.34003503509937e-05 0.000100361648311037 1.73002461849561e-06
v 1.25897034191439e-05 0.000100980989815066 -3.04605460102749e-06
v 1.30773589544204e-05 0.000100373987437239 7.90715182552077e-07
v 1.24527945962221e-05 0.000100775186912975 -2.14736725106154e-06
v 1.27672022993031e-05 0.000100400793030781 -1.92780476250396e-07
v 1.25280281327676e-05 0.000100542826201253 -1.20163280692696e-06
v 1.57549637591084e-05 0.000100146534901017 -7.00993570358074e-06
v 1.52434300034717e-05 0.000100109864400396 -7.48074193031037e-06
v 1.47150643938985e-05 0.000100062492566378 -7.90961078180678e-06
v 1.42198592959007e-05 0.000100041177061412 -8.31896635806571e-06
v 1.32593064956053e-05 9.99788708601894e-05 -8.90321930189436e-06
v 1.37419706009653e-05 0.000100010386104037 -8.65412553897875e-06
v 1.24207834043718e-05 0.000100776113353827 -3.92894811669067e-06
v 1.30230630608775e-05 0.000100057616738705 -7.91273167367923e-06
v 1.24050552052506e-05 0.000100526421408918 -4.86296318484437e-06
v 1.27751864874994e-05 0.000100138460340676 -6.89334898833277e-06
v 1.25505617898389e-05 0.00010028737786409 -5.86376909662307e-06
v 1.59737221189408e-05 0.000100214960288828 -5.96608621304997e-06
v 1.61668742373114e-05 0.000100390930970792 -5.64028794032071e-07
v 1.60954264960137e-05 0.000100273079300563 -4.89353037826948e-06
v 1.62100309339256e-05 0.0001003791267688 -1.6367188847921e-06
v 1.61660186992079e-05 0.000100320060172327 -3.80869858205817e-06
v 1.62039781363203e-05 0.000100355469958935 -2.72100052519265e-06
v 1.3858018127421e-05 0.000100375060192864 1.58194092473977e-06
v 1.43134577583802e-05 0.000100384145538305 1.24390604057564e-06
v 1.57200986124816e-05 0.000100392260855038 -6.21407321150056e-08
v 1.47741963362022e-05 0.000100388558156411 8.38451092540202e-07
v 1.52475612263296e-05 0.000100391241028639 4.01476783458659e-07
v 1.3543426226613e-05 0.000100379682664793 7.24324398948358e-07
v 1.24141315500019e-05 0.000100582380548132 -3.0341150515004e-06
v 1.32249897405566e-05 0.000100372837437689 -1.89669792036707e-07
v 1.2590594568732e-05 0.000100391314866383 -2.09772941868072e-06
v 1.28959875133733e-05 0.000100361593302 -1.13273809979489e-06
v 1.54860842386509e-05 0.000100185402737831 -6.43522403720955e-06
v 1.49728912673855e-05 0.000100154341718886 -6.85629416735578e-06
v 1.44584698685145e-05 0.000100120874447281 -7.24231532635144e-06
v 1.39723331265281e-05 0.000100100431718613 -7.6027382976067e-06
v 1.34895333331726e-05 0.000100074178718758 -7.87360850122972e-06
v 1.25095666334637e-05 0.000100378786405539 -3.97116403184526e-06
v 1.32355972148143e-05 0.000100135681061433 -6.94580592047355e-06
v 1.27239596183922e-05 0.000100254937532552 -4.95728269649407e-06
v 1.29817763485802e-05 0.000100192611843959 -5.95887707781641e-06
v 1.56920311378137e-05 0.00010024714800607 -5.40282822761886e-06
v 1.58474569282604e-05 0.000100386637948054 -1.10061574384956e-06
v 1.5780919303341e-05 0.000100299388393985 -4.32638979000419e-06
v 1.58575860723345e-05 0.000100369046486839 -2.17710525899156e-06
v 1.58366813758895e-05 0.000100339978682551 -3.25180888916231e-06
v 1.39973537286636e-05 0.000100389501747838 5.46421373138801e-07
v 1.44613773246312e-05 0.000100392266160307 1.91279630216998e-07
v 1.53944321732115e-05 0.000100390485097729 -6.34814180550156e-07
v 1.49292877913213e-05 0.000100392221771693 -2.02937014444019e-07
v 1.36813192088807e-05 0.000100387939101167 -3.0983442840895e-07
v 1.27266123563043e-05 0.000100327591838852 -3.04763821037063e-06
v 1.33579277630397e-05 0.000100374882630355 -1.19757324783596e-06
v 1.30390529330763e-05 0.000100347244239936 -2.11186359500484e-06
v 1.52021883693494e-05 0.00010022268725137 -5.83089115814839e-06
v 1.46994573122329e-05 0.000100197485798772 -6.2167183657098e-06
v 1.41961568081656e-05 0.00010017125103029 -6.55977498617887e-06
v 1.37040007821027e-05 0.000100151841138359 -6.85740763162605e-06
v 1.2950166650664e-05 0.000100287310431136 -4.01912165920954e-06
v 1.34467781144852e-05 0.000100202242224156 -5.9430985503377e-06
v 1.31909718704021e-05 0.000100248353455813 -4.99124325004955e-06
v 1.54159346412934e-05 0.00010027649439458 -4.83525278212022e-06
v 1.55325335422005e-05 0.000100379519871972 -1.64126149730717e-06
v 1.54939791295723e-05 0.000100322123700961 -3.77258667690079e-06
v 1.55326834916299e-05 0.000100356552421681 -2.70532437926537e-06
v 1.41327233950513e-05 0.000100391444037487 -4.55065654130391e-07
v 1.46063859877335e-05 0.000100389562880266 -8.00257663073367e-07
v 1.50815897723298e-05 0.000100385670085907 -1.19534141662531e-06
v 1.38076028894683e-05 0.000100382945345431 -1.29185906583443e-06
v 1.31709009259909e-05 0.000100327518765963 -3.08204232542728e-06
v 1.34818884311702e-05 0.000100362076511042 -2.173317927053e-06
v 1.49294960894315e-05 0.000100255822810698 -5.24022656023261e-06
v 1.44191942057176e-05 0.00010023467924691 -5.58551963207386e-06
v 1.39128861117642e-05 0.000100216508423124 -5.87399962786476e-06
v 1.33965500253401e-05 0.000100298834628808 -4.04681063250763e-06
v 1.36493797222201e-05 0.000100261403931551 -4.98756804720949e-06
v 1.51414265981883e-05 0.000100302155736073 -4.27294308824466e-06
v 1.52193177585835e-05 0.0001003694731637 -2.17688700814473e-06
v 1.52003413178531e-05 0.000100341355320141 -3.22554322846261e-06
v 1.42662685984832e-05 0.000100382706751372 -1.41977342992374e-06
v 1.47532525432219e-05 0.000100377447931229 -1.76439637065272e-06
v 1.39371233418064e-05 0.000100366148483685 -2.25174080450742e-06
v 1.36175703176805e-05 0.000100336073443579 -3.12943516164308e-06
v 1.46414081835901e-05 0.000100284652588885 -4.64046197954224e-06
v 1.41222399967285e-05 0.000100263625918624 -4.93019745126797e-06
v 1.38589965747956e-05 0.000100302603974264 -4.0577004048275e-06
v 1.48597492214079e-05 0.000100323831276972 -3.72120196728105e-06
v 1.48988377821151e-05 0.00010035656604992 -2.70137246162501e-06
v 1.4402999509113e-05 0.000100365335591622 -2.33905044533454e-06
v 1.40734720012376e-05 0.000100340444317097 -3.16874775493503e-06
v 1.43327997890949e-05 0.000100309521373421 -4.03314453543977e-06
v 1.454673549021e-05 0.000100340077710183 -3.1959638753445e-06
usemtl (null)
s off
f 1 2 3 
f 1 3 4 
f 1 4 6 
f 1 5 2 
f 1 6 5 
f 2 5 9 
f 2 7 3 
f 2 8 7 
f 2 9 8 
f 3 7 10 
f 3 10 11 
f 3 11 4 
f 4 11 12 
f 4 12 13 
f 4 13 6 
f 5 6 15 
f 5 14 9 
f 5 15 14 
f 6 13 16 
f 6 16 15 
f 7 8 18 
f 7 17 10 
f 7 18 17 
f 8 9 20 
f 8 19 18 
f 8 20 19 
f 9 14 21 
f 9 21 20 
f 10 17 22 
f 10 22 23 
f 10 23 11 
f 11 23 24 
f 11 24 12 
f 12 24 25 
f 12 25 26 
f 12 26 13 
f 13 26 27 
f 13 27 16 
f 14 15 29 
f 14 28 21 
f 14 29 28 
f 15 16 30 
f 15 30 29 
f 16 27 31 
f 16 31 30 
f 17 18 33 
f 17 32 22 
f 17 33 32 
f 18 19 34 
f 18 34 33 
f 19 20 36 
f 19 35 34 
f 19 36 35 
f 20 21 37 
f 20 37 36 
f 21 28 38 
f 21 38 37 
f 22 32 39 
f 22 39 40 
f 22 40 23 
f 23 40 41 
f 23 41 24 
f 24 41 42 
f 24 42 25 
f 25 42 43 
f 25 43 44 
f 25 44 26 
f 26 44 45 
f 26 45 27 
f 27 45 46 
f 27 46 31 
f 28 29 48 
f 28 47 38 
f 28 48 47 
f 29 30 49 
f 29 49 48 
f 30 31 50 
f 30 50 49 
f 31 46 51 
f 31 51 50 
f 32 33 53 
f 32 52 39 
f 32 53 52 
f 33 34 54 
f 33 54 53 
f 34 35 55 
f 34 55 54 
f 35 36 57 
f 35 56 55 
f 35 57 56 
f 36 37 58 
f 36 58 57 
f 37 38 59 
f 37 59 58 
f 38 47 60 
f 38 60 59 
f 39 52 61 
f 39 61 62 
f 39 62 40 
f 40 62 63 
f 40 63 41 
f 41 63 64 
f 41 64 42 
f 42 64 65 
f 42 65 43 
f 43 65 66 
f 43 66 67 
f 43 67 44 
f 44 67 68 
f 44 68 45 
f 45 68 69 
f 45 69 46 
f 46 69 70 
f 46 70 51 
f 47 48 72 
f 47 71 60 
f 47 72 71 
f 48 49 73 
f 48 73 72 
f 49 50 74 
f 49 74 73 
f 50 51 75 
f 50 75 74 
f 51 70 76 
f 51 76 75 
f 52 53 78 
f 52 77 61 
f 52 78 77 
f 53 54 79 
f 53 79 78 
f 54 55 80 
f 54 80 79 
f 55 56 81 
f 55 81 80 
f 56 57 83 
f 56 82 81 
f 56 83 82 
f 57 58 84 
f 57 84 83 
f 58 59 85 
f 58 85 84 
f 59 60 86 
f 59 86 85 
f 60 71 87 
f 60 87 86 
f 61 77 88 
f 61 88 89 
f 61 89 62 
f 62 89 90 
f 62 90 63 
f 63 90 91 
f 63 91 64 
f 64 91 92 
f 64 92 65 
f 65 92 93 
f 65 93 66 
f 66 93 94 
f 66 94 95 
f 66 95 67 
f 67 95 96 
f 67 96 68 
f 68 96 97 
f 68 97 69 
f 69 97 98 
f 69 98 70 
f 70 98 99 
f 70 99 76 
f 71 72 101 
f 71 100 87 
f 71 101 100 
f 72 73 102 
f 72 102 101 
f 73 74 103 
f 73 103 102 
f 74 75 104 
f 74 104 103 
f 75 76 105 
f 75 105 104 
f 76 99 106 
f 76 106 105 
f 77 78 108 
f 77 107 88 
f 77 108 107 
f 78 79 109 
f 78 109 108 
f 79 80 110 
f 79 110 109 
f 80 81 111 
f 80 111 110 
f 81 82 112 
f 81 112 111 
f 82 83 114 
f 82 113 112 
f 82 114 113 
f 83 84 115 
f 83 115 114 
f 84 85 116 
f 84 116 115 
f 85 86 117 
f 85 117 116 
f 86 87 118 
f 86 118 117 
f 87 100 119 
f 87 119 118 
f 88 107 120 
f 88 120 121 
f 88 121 89 
f 89 121 122 
f 89 122 90 
f 90 122 123 
f 90 123 91 
f 91 123 124 
f 91 124 92 
f 92 124 125 
f 92 125 93 
f 93 125 126 
f 93 126 94 
f 94 126 127 
f 94 127 128 
f 94 128 95 
f 95 128 130 
f 95 130 96 
f 96 130 131 
f 96 131 97 
f 97 131 132 
f 97 132 98 
f 98 132 133 
f 98 133 99 
f 99 133 134 
f 99 134 106 
f 100 101 135 
f 100 129 119 
f 100 135 129 
f 101 102 136 
f 101 136 135 
f 102 103 137 
f 102 137 136 
f 103 104 138 
f 103 138 137 
f 104 105 139 
f 104 139 138 
f 105 106 140 
f 105 140 139 
f 106 134 141 
f 106 141 140 
f 107 108 143 
f 107 142 120 
f 107 143 142 
f 108 109 144 
f 108 144 143 
f 109 110 145 
f 109 145 144 
f 110 111 146 
f 110 146 145 
f 111 112 147 
f 111 147 146 
f 112 113 148 
f 112 148 147 
f 113 114 150 
f 113 149 148 
f 113 150 149 
f 114 115 151 
f 114 151 150 
f 115 116 152 
f 115 152 151 
f 116 117 153 
f 116 153 152 
f 117 118 154 
f 117 154 153 
f 118 119 155 
f 118 155 154 
f 119 129 156 
f 119 156 155 
f 120 142 157 
f 120 157 158 
f 120 158 121 
f 121 158 159 
f 121 159 122 
f 122 159 160 
f 122 160 123 
f 123 160 161 
f 123 161 124 
f 124 161 162 
f 124 162 125 
f 125 162 163 
f 125 163 126 
f 126 163 164 
f 126 164 127 
f 127 164 165 
f 127 165 166 
f 127 166 128 
f 128 166 167 
f 128 167 130 
f 129 135 169 
f 129 168 156 
f 129 169 168 
f 130 167 170 
f 130 170 131 
f 131 170 171 
f 131 171 132 
f 132 171 172 
f 132 172 133 
f 133 172 173 
f 133 173 134 
f 134 173 174 
f 134 174 141 
f 135 136 175 
f 135 175 169 
f 136 137 176 
f 136 176 175 
f 137 138 177 
f 137 177 176 
f 138 139 178 
f 138 178 177 
f 139 140 179 
f 139 179 178 
f 140 141 180 
f 140 180 179 
f 141 174 181 
f 141 181 180 
f 142 143 183 
f 142 182 157 
f 142 183 182 
f 143 144 184 
f 143 184 183 
f 144 145 185 
f 144 185 184 
f 145 146 186 
f 145 186 185 
f 146 147 187 
f 146 187 186 
f 147 148 188 
f 147 188 187 
f 148 149 189 
f 148 189 188 
f 149 150 191 
f 149 190 189 
f 149 191 190 
f 150 151 192 
f 150 192 191 
f 151 152 193 
f 151 193 192 
f 152 153 194 
f 152 194 193 
f 153 154 195 
f 153 195 194 
f 154 155 196 
f 154 196 195 
f 155 156 197 
f 155 197 196 
f 156 168 198 
f 156 198 197 
f 157 182 199 
f 157 199 200 
f 157 200 158 
f 158 200 201 
f 158 201 159 
f 159 201 202 
f 159 202 160 
f 160 202 203 
f 160 203 161 
f 161 203 204 
f 161 204 162 
f 162 204 205 
f 162 205 163 
f 163 205 206 
f 163 206 164 
f 164 206 207 
f 164 207 165 
f 165 207 208 
f 165 208 209 
f 165 209 166 
f 166 209 211 
f 166 211 167 
f 167 211 212 
f 167 212 170 
f 168 169 213 
f 168 210 198 
f 168 213 210 
f 169 175 214 
f 169 214 213 
f 170 212 215 
f 170 215 171 
f 171 215 216 
f 171 216 172 
f 172 216 217 
f 172 217 173 
f 173 217 218 
f 173 218 174 
f 174 218 219 
f 174 219 181 
f 175 176 220 
f 175 220 214 
f 176 177 221 
f 176 221 220 
f 177 178 222 
f 177 222 221 
f 178 179 223 
f 178 223 222 
f 179 180 224 
f 179 224 223 
f 180 181 225 
f 180 225 224 
f 181 219 226 
f 181 226 225 
f 182 183 228 
f 182 227 199 
f 182 228 227 
f 183 184 229 
f 183 229 228 
f 184 185 230 
f 184 230 229 
f 185 186 231 
f 185 231 230 
f 186 187 232 
f 186 232 231 
f 187 188 233 
f 187 233 232 
f 188 189 234 
f 188 234 233 
f 189 190 235 
f 189 235 234 
f 190 191 237 
f 190 236 235 
f 190 237 236 
f 191 192 238 
f 191 238 237 
f 192 193 239 
f 192 239 238 
f 193 194 240 
f 193 240 239 
f 194 195 241 
f 194 241 240 
f 195 196 242 
f 195 242 241 
f 196 197 243 
f 196 243 242 
f 197 198 244 
f 197 244 243 
f 198 210 245 
f 198 245 244 
f 199 227 246 
f 199 246 247 
f 199 247 200 
f 200 247 248 
f 200 248 201 
f 201 248 249 
f 201 249 202 
f 202 249 250 
f 202 250 203 
f 203 250 251 
f 203 251 204 
f 204 251 252 
f 204 252 205 
f 205 252 253 
f 205 253 206 
f 206 253 254 
f 206 254 207 
f 207 254 255 
f 207 255 208 
f 208 255 256 
f 208 256 257 
f 208 257 209 
f 209 257 258 
f 209 258 211 
f 210 213 260 
f 210 259 245 
f 210 260 259 
f 211 258 261 
f 211 261 212 
f 212 261 262 
f 212 262 215 
f 213 214 263 
f 213 263 260 
f 214 220 264 
f 214 264 263 
f 215 262 265 
f 215 265 216 
f 216 265 266 
f 216 266 217 
f 217 266 267 
f 217 267 218 
f 218 267 268 
f 218 268 219 
f 219 268 269 
f 219 269 226 
f 220 221 270 
f 220 270 264 
f 221 222 271 
f 221 271 270 
f 222 223 272 
f 222 272 271 
f 223 224 273 
f 223 273 272 
f 224 225 274 
f 224 274 273 
f 225 226 275 
f 225 275 274 
f 226 269 276 
f 226 276 275 
f 227 228 278 
f 227 277 246 
f 227 278 277 
f 228 229 279 
f 228 279 278 
f 229 230 280 
f 229 280 279 
f 230 231 281 
f 230 281 280 
f 231 232 282 
f 231 282 281 
f 232 233 283 
f 232 283 282 
f 233 234 284 
f 233 284 283 
f 234 235 285 
f 234 285 284 
f 235 236 286 
f 235 286 285 
f 236 237 288 
f 236 287 286 
f 236 288 287 
f 237 238 289 
f 237 289 288 
f 238 239 290 
f 238 290 289 
f 239 240 291 
f 239 291 290 
f 240 241 292 
f 240 292 291 
f 241 242 293 
f 241 293 292 
f 242 243 294 
f 242 294 293 
f 243 244 295 
f 243 295 294 
f 244 245 296 
f 244 296 295 
f 245 259 297 
f 245 297 296 
f 246 277 298 
f 246 298 299 
f 246 299 247 
f 247 299 300 
f 247 300 248 
f 248 300 301 
f 248 301 249 
f 249 301 302 
f 249 302 250 
f 250 302 303 
f 250 303 251 
f 251 303 304 
f 251 304 252 
f 252 304 305 
f 252 305 253 
f 253 305 306 
f 253 306 254 
f 254 306 307 
f 254 307 255 
f 255 307 308 
f 255 308 256 
f 256 308 309 
f 256 309 310 
f 256 310 257 
f 257 310 311 
f 257 311 258 
f 258 311 312 
f 258 312 261 
f 259 260 314 
f 259 313 297 
f 259 314 313 
f 260 263 315 
f 260 315 314 
f 261 312 316 
f 261 316 262 
f 262 316 317 
f 262 317 265 
f 263 264 318 
f 263 318 315 
f 264 270 319 
f 264 319 318 
f 265 317 320 
f 265 320 266 
f 266 320 321 
f 266 321 267 
f 267 321 322 
f 267 322 268 
f 268 322 323 
f 268 323 269 
f 269 323 324 
f 269 324 276 
f 270 271 325 
f 270 325 319 
f 271 272 326 
f 271 326 325 
f 272 273 327 
f 272 327 326 
f 273 274 328 
f 273 328 327 
f 274 275 329 
f 274 329 328 
f 275 276 330 
f 275 330 329 
f 276 324 331 
f 276 331 330 
f 277 278 333 
f 277 332 298 
f 277 333 332 
f 278 279 334 
f 278 334 333 
f 279 280 335 
f 279 335 334 
f 280 281 336 
f 280 336 335 
f 281 282 337 
f 281 337 336 
f 282 283 338 
f 282 338 337 
f 283 284 339 
f 283 339 338 
f 284 285 340 
f 284 340 339 
f 285 286 341 
f 285 341 340 
f 286 287 342 
f 286 342 341 
f 287 288 344 
f 287 343 342 
f 287 344 343 
f 288 289 345 
f 288 345 344 
f 289 290 346 
f 289 346 345 
f 290 291 347 
f 290 347 346 
f 291 292 348 
f 291 348 347 
f 292 293 349 
f 292 349 348 
f 293 294 350 
f 293 350 349 
f 294 295 351 
f 294 351 350 
f 295 296 352 
f 295 352 351 
f 296 297 353 
f 296 353 352 
f 297 313 354 
f 297 354 353 
f 298 332 355 
f 298 355 356 
f 298 356 299 
f 299 356 357 
f 299 357 300 
f 300 357 358 
f 300 358 301 
f 301 358 359 
f 301 359 302 
f 302 359 360 
f 302 360 303 
f 303 360 361 
f 303 361 304 
f 304 361 362 
f 304 362 305 
f 305 362 363 
f 305 363 306 
f 306 363 364 
f 306 364 307 
f 307 364 365 
f 307 365 308 
f 308 365 366 
f 308 366 309 
f 309 366 367 
f 309 367 369 
f 309 369 310 
f 310 369 370 
f 310 370 311 
f 311 370 371 
f 311 371 312 
f 312 371 372 
f 312 372 316 
f 313 314 373 
f 313 368 354 
f 313 373 368 
f 314 315 374 
f 314 374 373 
f 315 318 375 
f 315 375 374 
f 316 372 376 
f 316 376 317 
f 317 376 377 
f 317 377 320 
f 318 319 378 
f 318 378 375 
f 319 325 379 
f 319 379 378 
f 320 377 380 
f 320 380 321 
f 321 380 381 
f 321 381 322 
f 322 381 382 
f 322 382 323 
f 323 382 383 
f 323 383 324 
f 324 383 384 
f 324 384 331 
f 325 326 385 
f 325 385 379 
f 326 327 386 
f 326 386 385 
f 327 328 387 
f 327 387 386 
f 328 329 388 
f 328 388 387 
f 329 330 389 
f 329 389 388 
f 330 331 390 
f 330 390 389 
f 331 384 391 
f 331 391 390 
f 332 333 393 
f 332 392 355 
f 332 393 392 
f 333 334 394 
f 333 394 393 
f 334 335 395 
f 334 395 394 
f 335 336 396 
f 335 396 395 
f 336 337 397 
f 336 397 396 
f 337 338 398 
f 337 398 397 
f 338 339 399 
f 338 399 398 
f 339 340 400 
f 339 400 399 
f 340 341 401 
f 340 401 400 
f 341 342 402 
f 341 402 401 
f 342 343 403 
f 342 403 402 
f 343 344 405 
f 343 404 403 
f 343 405 404 
f 344 345 406 
f 344 406 405 
f 345 346 407 
f 345 407 406 
f 346 347 408 
f 346 408 407 
f 347 348 409 
f 347 409 408 
f 348 349 410 
f 348 410 409 
f 349 350 411 
f 349 411 410 
f 350 351 412 
f 350 412 411 
f 351 352 413 
f 351 413 412 
f 352 353 414 
f 352 414 413 
f 353 354 415 
f 353 415 414 
f 354 368 416 
f 354 416 415 
f 355 392 417 
f 355 417 418 
f 355 418 356 
f 356 418 419 
f 356 419 357 
f 357 419 420 
f 357 420 358 
f 358 420 421 
f 358 421 359 
f 359 421 422 
f 359 422 360 
f 360 422 423 
f 360 423 361 
f 361 423 424 
f 361 424 362 
f 362 424 425 
f 362 425 363 
f 363 425 426 
f 363 426 364 
f 364 426 427 
f 364 427 365 
f 365 427 428 
f 365 428 366 
f 366 428 429 
f 366 429 367 
f 367 429 430 
f 367 430 431 
f 367 431 369 
f 368 373 433 
f 368 432 416 
f 368 433 432 
f 369 431 434 
f 369 434 370 
f 370 434 435 
f 370 435 371 
f 371 435 436 
f 371 436 372 
f 372 436 437 
f 372 437 376 
f 373 374 438 
f 373 438 433 
f 374 375 439 
f 374 439 438 
f 375 378 440 
f 375 440 439 
f 376 437 441 
f 376 441 377 
f 377 441 442 
f 377 442 380 
f 378 379 443 
f 378 443 440 
f 379 385 444 
f 379 444 443 
f 380 442 445 
f 380 445 381 
f 381 445 446 
f 381 446 382 
f 382 446 447 
f 382 447 383 
f 383 447 448 
f 383 448 384 
f 384 448 449 
f 384 449 391 
f 385 386 450 
f 385 450 444 
f 386 387 451 
f 386 451 450 
f 387 388 452 
f 387 452 451 
f 388 389 454 
f 388 454 452 
f 389 390 455 
f 389 455 454 
f 390 391 456 
f 390 456 455 
f 391 449 453 
f 391 453 456 
f 392 393 458 
f 392 457 417 
f 392 458 457 
f 393 394 459 
f 393 459 458 
f 394 395 460 
f 394 460 459 
f 395 396 461 
f 395 461 460 
f 396 397 462 
f 396 462 461 
f 397 398 463 
f 397 463 462 
f 398 399 464 
f 398 464 463 
f 399 400 465 
f 399 465 464 
f 400 401 466 
f 400 466 465 
f 401 402 467 
f 401 467 466 
f 402 403 468 
f 402 468 467 
f 403 404 469 
f 403 469 468 
f 404 405 471 
f 404 470 469 
f 404 471 470 
f 405 406 472 
f 405 472 471 
f 406 407 473 
f 406 473 472 
f 407 408 474 
f 407 474 473 
f 408 409 475 
f 408 475 474 
f 409 410 476 
f 409 476 475 
f 410 411 477 
f 410 477 476 
f 411 412 478 
f 411 478 477 
f 412 413 479 
f 412 479 478 
f 413 414 480 
f 413 480 479 
f 414 415 481 
f 414 481 480 
f 415 416 482 
f 415 482 481 
f 416 432 483 
f 416 483 482 
f 417 457 484 
f 417 484 485 
f 417 485 418 
f 418 485 486 
f 418 486 419 
f 419 486 487 
f 419 487 420 
f 420 487 488 
f 420 488 421 
f 421 488 489 
f 421 489 422 
f 422 489 490 
f 422 490 423 
f 423 490 491 
f 423 491 424 
f 424 491 492 
f 424 492 425 
f 425 492 493 
f 425 493 426 
f 426 493 494 
f 426 494 427 
f 427 494 495 
f 427 495 428 
f 428 495 496 
f 428 496 429 
f 429 496 497 
f 429 497 430 
f 430 497 499 
f 430 499 500 
f 430 500 431 
f 431 500 501 
f 431 501 434 
f 432 433 502 
f 432 498 483 
f 432 502 498 
f 433 438 503 
f 433 503 502 
f 434 501 504 
f 434 504 435 
f 435 504 505 
f 435 505 436 
f 436 505 506 
f 436 506 437 
f 437 506 507 
f 437 507 441 
f 438 439 508 
f 438 508 503 
f 439 440 509 
f 439 509 508 
f 440 443 510 
f 440 510 509 
f 441 507 511 
f 441 511 442 
f 442 511 512 
f 442 512 445 
f 443 444 513 
f 443 513 510 
f 444 450 514 
f 444 514 513 
f 445 512 515 
f 445 515 446 
f 446 515 516 
f 446 516 447 
f 447 516 517 
f 447 517 448 
f 448 517 518 
f 448 518 449 
f 449 518 519 
f 449 519 453 
f 450 451 520 
f 450 520 514 
f 451 452 521 
f 451 521 520 
f 452 454 523 
f 452 523 521 
f 453 519 522 
f 453 522 524 
f 453 524 456 
f 454 455 525 
f 454 525 523 
f 455 456 526 
f 455 526 525 
f 456 524 526 
f 457 458 528 
f 457 527 484 
f 457 528 527 
f 458 459 529 
f 458 529 528 
f 459 460 530 
f 459 530 529 
f 460 461 531 
f 460 531 530 
f 461 462 532 
f 461 532 531 
f 462 463 533 
f 462 533 532 
f 463 464 534 
f 463 534 533 
f 464 465 535 
f 464 535 534 
f 465 466 536 
f 465 536 535 
f 466 467 537 
f 466 537 536 
f 467 468 538 
f 467 538 537 
f 468 469 539 
f 468 539 538 
f 469 470 540 
f 469 540 539 
f 470 471 542 
f 470 541 540 
f 470 542 541 
f 471 472 543 
f 471 543 542 
f 472 473 544 
f 472 544 543 
f 473 474 545 
f 473 545 544 
f 474 475 546 
f 474 546 545 
f 475 476 547 
f 475 547 546 
f 476 477 548 
f 476 548 547 
f 477 478 549 
f 477 549 548 
f 478 479 550 
f 478 550 549 
f 479 480 551 
f 479 551 550 
f 480 481 552 
f 480 552 551 
f 481 482 553 
f 481 553 552 
f 482 483 554 
f 482 554 553 
f 483 498 555 
f 483 555 554 
f 484 527 556 
f 484 556 557 
f 484 557 485 
f 485 557 558 
f 485 558 486 
f 486 558 559 
f 486 559 487 
f 487 559 560 
f 487 560 488 
f 488 560 561 
f 488 561 489 
f 489 561 562 
f 489 562 490 
f 490 562 563 
f 490 563 491 
f 491 563 564 
f 491 564 492 
f 492 564 565 
f 492 565 493 
f 493 565 566 
f 493 566 494 
f 494 566 567 
f 494 567 495 
f 495 567 568 
f 495 568 496 
f 496 568 569 
f 496 569 497 
f 497 569 570 
f 497 570 499 
f 498 502 573 
f 498 571 555 
f 498 573 571 
f 499 570 572 
f 499 572 574 
f 499 574 500 
f 500 574 575 
f 500 575 501 
f 501 575 576 
f 501 576 504 
f 502 503 577 
f 502 577 573 
f 503 508 578 
f 503 578 577 
f 504 576 579 
f 504 579 505 
f 505 579 580 
f 505 580 506 
f 506 580 581 
f 506 581 507 
f 507 581 582 
f 507 582 511 
f 508 509 583 
f 508 583 578 
f 509 510 584 
f 509 584 583 
f 510 513 585 
f 510 585 584 
f 511 582 586 
f 511 586 512 
f 512 586 587 
f 512 587 515 
f 513 514 588 
f 513 588 585 
f 514 520 589 
f 514 589 588 
f 515 587 590 
f 515 590 516 
f 516 590 591 
f 516 591 517 
f 517 591 592 
f 517 592 518 
f 518 592 593 
f 518 593 519 
f 519 593 594 
f 519 594 522 
f 520 521 595 
f 520 595 589 
f 521 523 596 
f 521 596 595 
f 522 594 597 
f 522 597 598 
f 522 598 524 
f 523 525 599 
f 523 599 596 
f 524 598 600 
f 524 600 526 
f 525 526 601 
f 525 601 599 
f 526 600 601 
f 527 528 604 
f 527 603 556 
f 527 604 603 
f 528 529 605 
f 528 605 604 
f 529 530 606 
f 529 606 605 
f 530 531 607 
f 530 607 606 
f 531 532 608 
f 531 608 607 
f 532 533 609 
f 532 609 608 
f 533 534 610 
f 533 610 609 
f 534 535 611 
f 534 611 610 
f 535 536 612 
f 535 612 611 
f 536 537 613 
f 536 613 612 
f 537 538 614 
f 537 614 613 
f 538 539 615 
f 538 615 614 
f 539 540 616 
f 539 616 615 
f 540 541 617 
f 540 617 616 
f 541 542 619 
f 541 618 617 
f 541 619 618 
f 542 543 620 
f 542 620 619 
f 543 544 621 
f 543 621 620 
f 544 545 622 
f 544 622 621 
f 545 546 623 
f 545 623 622 
f 546 547 624 
f 546 624 623 
f 547 548 625 
f 547 625 624 
f 548 549 626 
f 548 626 625 
f 549 550 627 
f 549 627 626 
f 550 551 628 
f 550 628 627 
f 551 552 629 
f 551 629 628 
f 552 553 630 
f 552 630 629 
f 553 554 631 
f 553 631 630 
f 554 555 632 
f 554 632 631 
f 555 571 633 
f 555 633 632 
f 556 602 635 
f 556 603 602 
f 556 635 557 
f 557 635 636 
f 557 636 558 
f 558 636 637 
f 558 637 559 
f 559 637 638 
f 559 638 560 
f 560 638 639 
f 560 639 561 
f 561 639 640 
f 561 640 562 
f 562 640 641 
f 562 641 563 
f 563 641 642 
f 563 642 564 
f 564 642 643 
f 564 643 565 
f 565 643 644 
f 565 644 566 
f 566 644 645 
f 566 645 567 
f 567 645 646 
f 567 646 568 
f 568 646 647 
f 568 647 569 
f 569 647 648 
f 569 648 570 
f 570 648 649 
f 570 649 572 
f 571 573 651 
f 571 634 633 
f 571 651 634 
f 572 649 650 
f 572 650 652 
f 572 652 574 
f 573 577 653 
f 573 653 651 
f 574 652 654 
f 574 654 575 
f 575 654 655 
f 575 655 576 
f 576 655 656 
f 576 656 579 
f 577 578 657 
f 577 657 653 
f 578 583 658 
f 578 658 657 
f 579 656 659 
f 579 659 580 
f 580 659 660 
f 580 660 581 
f 581 660 661 
f 581 661 582 
f 582 661 662 
f 582 662 586 
f 583 584 663 
f 583 663 658 
f 584 585 664 
f 584 664 663 
f 585 588 665 
f 585 665 664 
f 586 662 666 
f 586 666 587 
f 587 666 667 
f 587 667 590 
f 588 589 668 
f 588 668 665 
f 589 595 669 
f 589 669 668 
f 590 667 670 
f 590 670 591 
f 591 670 671 
f 591 671 592 
f 592 671 672 
f 592 672 593 
f 593 672 673 
f 593 673 594 
f 594 673 674 
f 594 674 597 
f 595 596 676 
f 595 676 669 
f 596 599 677 
f 596 677 676 
f 597 674 675 
f 597 675 678 
f 597 678 598 
f 598 678 679 
f 598 679 600 
f 599 601 680 
f 599 680 677 
f 600 679 681 
f 600 681 601 
f 601 681 680 
f 602 603 683 
f 602 682 635 
f 602 683 682 
f 603 604 684 
f 603 684 683 
f 604 605 685 
f 604 685 684 
f 605 606 686 
f 605 686 685 
f 606 607 687 
f 606 687 686 
f 607 608 688 
f 607 688 687 
f 608 609 689 
f 608 689 688 
f 609 610 690 
f 609 690 689 
f 610 611 691 
f 610 691 690 
f 611 612 692 
f 611 692 691 
f 612 613 693 
f 612 693 692 
f 613 614 694 
f 613 694 693 
f 614 615 695 
f 614 695 694 
f 615 616 696 
f 615 696 695 
f 616 617 697 
f 616 697 696 
f 617 618 698 
f 617 698 697 
f 618 619 699 
f 618 699 698 
f 619 620 700 
f 619 700 699 
f 620 621 701 
f 620 701 700 
f 621 622 702 
f 621 702 701 
f 622 623 703 
f 622 703 702 
f 623 624 704 
f 623 704 703 
f 624 625 705 
f 624 705 704 
f 625 626 706 
f 625 706 705 
f 626 627 707 
f 626 707 706 
f 627 628 708 
f 627 708 707 
f 628 629 709 
f 628 709 708 
f 629 630 710 
f 629 710 709 
f 630 631 711 
f 630 711 710 
f 631 632 712 
f 631 712 711 
f 632 633 713 
f 632 713 712 
f 633 634 714 
f 633 714 713 
f 634 651 715 
f 634 715 714 
f 635 682 716 
f 635 716 636 
f 636 716 717 
f 636 717 637 
f 637 717 718 
f 637 718 638 
f 638 718 719 
f 638 719 639 
f 639 719 720 
f 639 720 640 
f 640 720 721 
f 640 721 641 
f 641 721 722 
f 641 722 642 
f 642 722 723 
f 642 723 643 
f 643 723 724 
f 643 724 644 
f 644 724 725 
f 644 725 645 
f 645 725 726 
f 645 726 646 
f 646 726 727 
f 646 727 647 
f 647 727 728 
f 647 728 648 
f 648 728 730 
f 648 730 649 
f 649 730 731 
f 649 731 650 
f 650 729 652 
f 650 731 729 
f 651 653 732 
f 651 732 715 
f 652 729 733 
f 652 733 654 
f 653 657 734 
f 653 734 732 
f 654 733 735 
f 654 735 655 
f 655 735 736 
f 655 736 656 
f 656 736 737 
f 656 737 659 
f 657 658 738 
f 657 738 734 
f 658 663 739 
f 658 739 738 
f 659 737 740 
f 659 740 660 
f 660 740 741 
f 660 741 661 
f 661 741 742 
f 661 742 662 
f 662 742 743 
f 662 743 666 
f 663 664 744 
f 663 744 739 
f 664 665 745 
f 664 745 744 
f 665 668 746 
f 665 746 745 
f 666 743 747 
f 666 747 667 
f 667 747 748 
f 667 748 670 
f 668 669 749 
f 668 749 746 
f 669 676 750 
f 669 750 749 
f 670 748 751 
f 670 751 671 
f 671 751 752 
f 671 752 672 
f 672 752 753 
f 672 753 673 
f 673 753 754 
f 673 754 674 
f 674 754 755 
f 674 755 675 
f 675 755 756 
f 675 756 678 
f 676 677 757 
f 676 757 750 
f 677 680 758 
f 677 758 757 
f 678 756 759 
f 678 759 679 
f 679 759 760 
f 679 760 681 
f 680 681 761 
f 680 761 758 
f 681 760 761 
f 682 683 763 
f 682 762 716 
f 682 763 762 
f 683 684 764 
f 683 764 763 
f 684 685 765 
f 684 765 764 
f 685 686 766 
f 685 766 765 
f 686 687 767 
f 686 767 766 
f 687 688 768 
f 687 768 767 
f 688 689 769 
f 688 769 768 
f 689 690 770 
f 689 770 769 
f 690 691 771 
f 690 771 770 
f 691 692 772 
f 691 772 771 
f 692 693 773 
f 692 773 772 
f 693 694 774 
f 693 774 773 
f 694 695 775 
f 694 775 774 
f 695 696 776 
f 695 776 775 
f 696 697 777 
f 696 777 776 
f 697 698 778 
f 697 778 777 
f 698 699 779 
f 698 779 778 
f 699 700 780 
f 699 780 779 
f 700 701 781 
f 700 781 780 
f 701 702 782 
f 701 782 781 
f 702 703 783 
f 702 783 782 
f 703 704 784 
f 703 784 783 
f 704 705 785 
f 704 785 784 
f 705 706 786 
f 705 786 785 
f 706 707 787 
f 706 787 786 
f 707 708 788 
f 707 788 787 
f 708 709 789 
f 708 789 788 
f 709 710 790 
f 709 790 789 
f 710 711 791 
f 710 791 790 
f 711 712 792 
f 711 792 791 
f 712 713 793 
f 712 793 792 
f 713 714 795 
f 713 795 793 
f 714 715 796 
f 714 796 795 
f 715 732 794 
f 715 794 796 
f 716 762 797 
f 716 797 717 
f 717 797 798 
f 717 798 718 
f 718 798 799 
f 718 799 719 
f 719 799 800 
f 719 800 720 
f 720 800 801 
f 720 801 721 
f 721 801 802 
f 721 802 722 
f 722 802 803 
f 722 803 723 
f 723 803 804 
f 723 804 724 
f 724 804 805 
f 724 805 725 
f 725 805 806 
f 725 806 726 
f 726 806 807 
f 726 807 727 
f 727 807 808 
f 727 808 728 
f 728 808 809 
f 728 809 730 
f 729 731 811 
f 729 810 733 
f 729 811 810 
f 730 809 812 
f 730 812 731 
f 731 812 811 
f 732 734 813 
f 732 813 794 
f 733 810 814 
f 733 814 735 
f 734 738 815 
f 734 815 813 
f 735 814 816 
f 735 816 736 
f 736 816 817 
f 736 817 737 
f 737 817 818 
f 737 818 740 
f 738 739 819 
f 738 819 815 
f 739 744 820 
f 739 820 819 
f 740 818 821 
f 740 821 741 
f 741 821 822 
f 741 822 742 
f 742 822 823 
f 742 823 743 
f 743 823 824 
f 743 824 747 
f 744 745 825 
f 744 825 820 
f 745 746 826 
f 745 826 825 
f 746 749 827 
f 746 827 826 
f 747 824 828 
f 747 828 748 
f 748 828 829 
f 748 829 751 
f 749 750 830 
f 749 830 827 
f 750 757 831 
f 750 831 830 
f 751 829 832 
f 751 832 752 
f 752 832 833 
f 752 833 753 
f 753 833 834 
f 753 834 754 
f 754 834 835 
f 754 835 755 
f 755 835 836 
f 755 836 756 
f 756 836 837 
f 756 837 759 
f 757 758 838 
f 757 838 831 
f 758 761 839 
f 758 839 838 
f 759 837 840 
f 759 840 760 
f 760 840 841 
f 760 841 761 
f 761 841 839 
f 762 763 843 
f 762 842 797 
f 762 843 842 
f 763 764 844 
f 763 844 843 
f 764 765 845 
f 764 845 844 
f 765 766 846 
f 765 846 845 
f 766 767 847 
f 766 847 846 
f 767 768 848 
f 767 848 847 
f 768 769 849 
f 768 849 848 
f 769 770 850 
f 769 850 849 
f 770 771 851 
f 770 851 850 
f 771 772 852 
f 771 852 851 
f 772 773 853 
f 772 853 852 
f 773 774 854 
f 773 854 853 
f 774 775 855 
f 774 855 854 
f 775 776 856 
f 775 856 855 
f 776 777 857 
f 776 857 856 
f 777 778 858 
f 777 858 857 
f 778 779 859 
f 778 859 858 
f 779 780 860 
f 779 860 859 
f 780 781 861 
f 780 861 860 
f 781 782 862 
f 781 862 861 
f 782 783 863 
f 782 863 862 
f 783 784 864 
f 783 864 863 
f 784 785 865 
f 784 865 864 
f 785 786 866 
f 785 866 865 
f 786 787 867 
f 786 867 866 
f 787 788 868 
f 787 868 867 
f 788 789 869 
f 788 869 868 
f 789 790 870 
f 789 870 869 
f 790 791 871 
f 790 871 870 
f 791 792 872 
f 791 872 871 
f 792 793 873 
f 792 873 872 
f 793 795 874 
f 793 874 873 
f 794 813 875 
f 794 875 876 
f 794 876 796 
f 795 796 877 
f 795 877 874 
f 796 876 877 
f 797 842 878 
f 797 878 798 
f 798 878 879 
f 798 879 799 
f 799 879 880 
f 799 880 800 
f 800 880 881 
f 800 881 801 
f 801 881 882 
f 801 882 802 
f 802 882 883 
f 802 883 803 
f 803 883 884 
f 803 884 804 
f 804 884 885 
f 804 885 805 
f 805 885 886 
f 805 886 806 
f 806 886 887 
f 806 887 807 
f 807 887 888 
f 807 888 808 
f 808 888 889 
f 808 889 809 
f 809 889 890 
f 809 890 812 
f 810 811 892 
f 810 891 814 
f 810 892 891 
f 811 812 893 
f 811 893 892 
f 812 890 893 
f 813 815 894 
f 813 894 875 
f 814 891 895 
f 814 895 816 
f 815 819 896 
f 815 896 894 
f 816 895 897 
f 816 897 817 
f 817 897 898 
f 817 898 818 
f 818 898 899 
f 818 899 821 
f 819 820 900 
f 819 900 896 
f 820 825 901 
f 820 901 900 
f 821 899 902 
f 821 902 822 
f 822 902 903 
f 822 903 823 
f 823 903 904 
f 823 904 824 
f 824 904 905 
f 824 905 828 
f 825 826 906 
f 825 906 901 
f 826 827 907 
f 826 907 906 
f 827 830 908 
f 827 908 907 
f 828 905 909 
f 828 909 829 
f 829 909 910 
f 829 910 832 
f 830 831 911 
f 830 911 908 
f 831 838 912 
f 831 912 911 
f 832 910 913 
f 832 913 833 
f 833 913 914 
f 833 914 834 
f 834 914 915 
f 834 915 835 
f 835 915 916 
f 835 916 836 
f 836 916 917 
f 836 917 837 
f 837 917 918 
f 837 918 840 
f 838 839 919 
f 838 919 912 
f 839 841 920 
f 839 920 919 
f 840 918 921 
f 840 921 841 
f 841 921 920 
f 842 843 923 
f 842 922 878 
f 842 923 922 
f 843 844 924 
f 843 924 923 
f 844 845 925 
f 844 925 924 
f 845 846 926 
f 845 926 925 
f 846 847 927 
f 846 927 926 
f 847 848 928 
f 847 928 927 
f 848 849 929 
f 848 929 928 
f 849 850 930 
f 849 930 929 
f 850 851 931 
f 850 931 930 
f 851 852 932 
f 851 932 931 
f 852 853 933 
f 852 933 932 
f 853 854 934 
f 853 934 933 
f 854 855 935 
f 854 935 934 
f 855 856 936 
f 855 936 935 
f 856 857 937 
f 856 937 936 
f 857 858 938 
f 857 938 937 
f 858 859 939 
f 858 939 938 
f 859 860 940 
f 859 940 939 
f 860 861 942 
f 860 942 940 
f 861 862 941 
f 861 941 942 
f 862 863 943 
f 862 943 941 
f 863 864 944 
f 863 944 943 
f 864 865 945 
f 864 945 944 
f 865 866 946 
f 865 946 945 
f 866 867 947 
f 866 947 946 
f 867 868 948 
f 867 948 947 
f 868 869 949 
f 868 949 948 
f 869 870 950 
f 869 950 949 
f 870 871 951 
f 870 951 950 
f 871 872 952 
f 871 952 951 
f 872 873 953 
f 872 953 952 
f 873 874 954 
f 873 954 953 
f 874 877 955 
f 874 955 954 
f 875 894 956 
f 875 956 957 
f 875 957 876 
f 876 957 958 
f 876 958 877 
f 877 958 955 
f 878 922 959 
f 878 959 879 
f 879 959 960 
f 879 960 880 
f 880 960 961 
f 880 961 881 
f 881 961 962 
f 881 962 882 
f 882 962 963 
f 882 963 883 
f 883 963 964 
f 883 964 884 
f 884 964 965 
f 884 965 885 
f 885 965 966 
f 885 966 886 
f 886 966 967 
f 886 967 887 
f 887 967 968 
f 887 968 888 
f 888 968 969 
f 888 969 889 
f 889 969 970 
f 889 970 890 
f 890 970 971 
f 890 971 893 
f 891 892 973 
f 891 972 895 
f 891 973 972 
f 892 893 974 
f 892 974 973 
f 893 971 974 
f 894 896 975 
f 894 975 956 
f 895 972 976 
f 895 976 897 
f 896 900 977 
f 896 977 975 
f 897 976 978 
f 897 978 898 
f 898 978 979 
f 898 979 899 
f 899 979 980 
f 899 980 902 
f 900 901 981 
f 900 981 977 
f 901 906 982 
f 901 982 981 
f 902 980 983 
f 902 983 903 
f 903 983 984 
f 903 984 904 
f 904 984 985 
f 904 985 905 
f 905 985 986 
f 905 986 909 
f 906 907 987 
f 906 987 982 
f 907 908 988 
f 907 988 987 
f 908 911 989 
f 908 989 988 
f 909 986 990 
f 909 990 910 
f 910 990 991 
f 910 991 913 
f 911 912 992 
f 911 992 989 
f 912 919 993 
f 912 993 992 
f 913 991 994 
f 913 994 914 
f 914 994 995 
f 914 995 915 
f 915 995 996 
f 915 996 916 
f 916 996 997 
f 916 997 917 
f 917 997 998 
f 917 998 918 
f 918 998 999 
f 918 999 921 
f 919 920 1000 
f 919 1000 993 
f 920 921 1001 
f 920 1001 1000 
f 921 999 1001 
f 922 923 1003 
f 922 1002 959 
f 922 1003 1002 
f 923 924 1004 
f 923 1004 1003 
f 924 925 1005 
f 924 1005 1004 
f 925 926 1006 
f 925 1006 1005 
f 926 927 1007 
f 926 1007 1006 
f 927 928 1008 
f 927 1008 1007 
f 928 929 1009 
f 928 1009 1008 
f 929 930 1010 
f 929 1010 1009 
f 930 931 1011 
f 930 1011 1010 
f 931 932 1012 
f 931 1012 1011 
f 932 933 1013 
f 932 1013 1012 
f 933 934 1014 
f 933 1014 1013 
f 934 935 1015 
f 934 1015 1014 
f 935 936 1016 
f 935 1016 1015 
f 936 937 1017 
f 936 1017 1016 
f 937 938 1018 
f 937 1018 1017 
f 938 939 1019 
f 938 1019 1018 
f 939 940 1020 
f 939 1020 1019 
f 940 942 1022 
f 940 1022 1020 
f 941 943 1021 
f 941 1021 1023 
f 941 1023 942 
f 942 1023 1022 
f 943 944 1024 
f 943 1024 1021 
f 944 945 1025 
f 944 1025 1024 
f 945 946 1026 
f 945 1026 1025 
f 946 947 1027 
f 946 1027 1026 
f 947 948 1028 
f 947 1028 1027 
f 948 949 1029 
f 948 1029 1028 
f 949 950 1030 
f 949 1030 1029 
f 950 951 1031 
f 950 1031 1030 
f 951 952 1032 
f 951 1032 1031 
f 952 953 1033 
f 952 1033 1032 
f 953 954 1035 
f 953 1035 1033 
f 954 955 1036 
f 954 1036 1035 
f 955 958 1037 
f 955 1037 1036 
f 956 975 1034 
f 956 1034 1038 
f 956 1038 957 
f 957 1038 1039 
f 957 1039 958 
f 958 1039 1037 
f 959 1002 1040 
f 959 1040 960 
f 960 1040 1041 
f 960 1041 961 
f 961 1041 1042 
f 961 1042 962 
f 962 1042 1043 
f 962 1043 963 
f 963 1043 1044 
f 963 1044 964 
f 964 1044 1045 
f 964 1045 965 
f 965 1045 1046 
f 965 1046 966 
f 966 1046 1047 
f 966 1047 967 
f 967 1047 1048 
f 967 1048 968 
f 968 1048 1049 
f 968 1049 969 
f 969 1049 1050 
f 969 1050 970 
f 970 1050 1051 
f 970 1051 971 
f 971 1051 1052 
f 971 1052 974 
f 972 973 1054 
f 972 1053 976 
f 972 1054 1053 
f 973 974 1055 
f 973 1055 1054 
f 974 1052 1055 
f 975 977 1056 
f 975 1056 1034 
f 976 1053 1057 
f 976 1057 978 
f 977 981 1058 
f 977 1058 1056 
f 978 1057 1059 
f 978 1059 979 
f 979 1059 1060 
f 979 1060 980 
f 980 1060 1061 
f 980 1061 983 
f 981 982 1062 
f 981 1062 1058 
f 982 987 1063 
f 982 1063 1062 
f 983 1061 1064 
f 983 1064 984 
f 984 1064 1065 
f 984 1065 985 
f 985 1065 1066 
f 985 1066 986 
f 986 1066 1067 
f 986 1067 990 
f 987 988 1068 
f 987 1068 1063 
f 988 989 1069 
f 988 1069 1068 
f 989 992 1070 
f 989 1070 1069 
f 990 1067 1071 
f 990 1071 991 
f 991 1071 1072 
f 991 1072 994 
f 992 993 1073 
f 992 1073 1070 
f 993 1000 1074 
f 993 1074 1073 
f 994 1072 1075 
f 994 1075 995 
f 995 1075 1076 
f 995 1076 996 
f 996 1076 1077 
f 996 1077 997 
f 997 1077 1078 
f 997 1078 998 
f 998 1078 1079 
f 998 1079 999 
f 999 1079 1080 
f 999 1080 1001 
f 1000 1001 1081 
f 1000 1081 1074 
f 1001 1080 1081 
f 1002 1003 1083 
f 1002 1082 1040 
f 1002 1083 1082 
f 1003 1004 1084 
f 1003 1084 1083 
f 1004 1005 1085 
f 1004 1085 1084 
f 1005 1006 1086 
f 1005 1086 1085 
f 1006 1007 1087 
f 1006 1087 1086 
f 1007 1008 1088 
f 1007 1088 1087 
f 1008 1009 1089 
f 1008 1089 1088 
f 1009 1010 1090 
f 1009 1090 1089 
f 1010 1011 1091 
f 1010 1091 1090 
f 1011 1012 1092 
f 1011 1092 1091 
f 1012 1013 1093 
f 1012 1093 1092 
f 1013 1014 1094 
f 1013 1094 1093 
f 1014 1015 1095 
f 1014 1095 1094 
f 1015 1016 1096 
f 1015 1096 1095 
f 1016 1017 1097 
f 1016 1097 1096 
f 1017 1018 1098 
f 1017 1098 1097 
f 1018 1019 1099 
f 1018 1099 1098 
f 1019 1020 1100 
f 1019 1100 1099 
f 1020 1022 1102 
f 1020 1102 1100 
f 1021 1024 1101 
f 1021 1101 1103 
f 1021 1103 1023 
f 1022 1023 1104 
f 1022 1104 1102 
f 1023 1103 1104 
f 1024 1025 1105 
f 1024 1105 1101 
f 1025 1026 1106 
f 1025 1106 1105 
f 1026 1027 1107 
f 1026 1107 1106 
f 1027 1028 1108 
f 1027 1108 1107 
f 1028 1029 1109 
f 1028 1109 1108 
f 1029 1030 1110 
f 1029 1110 1109 
f 1030 1031 1111 
f 1030 1111 1110 
f 1031 1032 1112 
f 1031 1112 1111 
f 1032 1033 1113 
f 1032 1113 1112 
f 1033 1035 1114 
f 1033 1114 1113 
f 1034 1056 1115 
f 1034 1115 1116 
f 1034 1116 1038 
f 1035 1036 1117 
f 1035 1117 1114 
f 1036 1037 1118 
f 1036 1118 1117 
f 1037 1039 1119 
f 1037 1119 1118 
f 1038 1116 1120 
f 1038 1120 1039 
f 1039 1120 1119 
f 1040 1082 1121 
f 1040 1121 1041 
f 1041 1121 1122 
f 1041 1122 1042 
f 1042 1122 1123 
f 1042 1123 1043 
f 1043 1123 1124 
f 1043 1124 1044 
f 1044 1124 1125 
f 1044 1125 1045 
f 1045 1125 1126 
f 1045 1126 1046 
f 1046 1126 1127 
f 1046 1127 1047 
f 1047 1127 1128 
f 1047 1128 1048 
f 1048 1128 1129 
f 1048 1129 1049 
f 1049 1129 1130 
f 1049 1130 1050 
f 1050 1130 1131 
f 1050 1131 1051 
f 1051 1131 1132 
f 1051 1132 1052 
f 1052 1132 1133 
f 1052 1133 1055 
f 1053 1054 1135 
f 1053 1134 1057 
f 1053 1135 1134 
f 1054 1055 1136 
f 1054 1136 1135 
f 1055 1133 1136 
f 1056 1058 1137 
f 1056 1137 1115 
f 1057 1134 1138 
f 1057 1138 1059 
f 1058 1062 1139 
f 1058 1139 1137 
f 1059 1138 1140 
f 1059 1140 1060 
f 1060 1140 1141 
f 1060 1141 1061 
f 1061 1141 1142 
f 1061 1142 1064 
f 1062 1063 1143 
f 1062 1143 1139 
f 1063 1068 1144 
f 1063 1144 1143 
f 1064 1142 1145 
f 1064 1145 1065 
f 1065 1145 1146 
f 1065 1146 1066 
f 1066 1146 1147 
f 1066 1147 1067 
f 1067 1147 1148 
f 1067 1148 1071 
f 1068 1069 1149 
f 1068 1149 1144 
f 1069 1070 1150 
f 1069 1150 1149 
f 1070 1073 1151 
f 1070 1151 1150 
f 1071 1148 1152 
f 1071 1152 1072 
f 1072 1152 1153 
f 1072 1153 1075 
f 1073 1074 1154 
f 1073 1154 1151 
f 1074 1081 1155 
f 1074 1155 1154 
f 1075 1153 1156 
f 1075 1156 1076 
f 1076 1156 1157 
f 1076 1157 1077 
f 1077 1157 1158 
f 1077 1158 1078 
f 1078 1158 1159 
f 1078 1159 1079 
f 1079 1159 1160 
f 1079 1160 1080 
f 1080 1160 1161 
f 1080 1161 1081 
f 1081 1161 1155 
f 1082 1083 1163 
f 1082 1162 1121 
f 1082 1163 1162 
f 1083 1084 1164 
f 1083 1164 1163 
f 1084 1085 1165 
f 1084 1165 1164 
f 1085 1086 1166 
f 1085 1166 1165 
f 1086 1087 1167 
f 1086 1167 1166 
f 1087 1088 1168 
f 1087 1168 1167 
f 1088 1089 1169 
f 1088 1169 1168 
f 1089 1090 1170 
f 1089 1170 1169 
f 1090 1091 1171 
f 1090 1171 1170 
f 1091 1092 1172 
f 1091 1172 1171 
f 1092 1093 1173 
f 1092 1173 1172 
f 1093 1094 1174 
f 1093 1174 1173 
f 1094 1095 1175 
f 1094 1175 1174 
f 1095 1096 1176 
f 1095 1176 1175 
f 1096 1097 1177 
f 1096 1177 1176 
f 1097 1098 1178 
f 1097 1178 1177 
f 1098 1099 1179 
f 1098 1179 1178 
f 1099 1100 1181 
f 1099 1181 1179 
f 1100 1102 1182 
f 1100 1182 1181 
f 1101 1105 1180 
f 1101 1180 1183 
f 1101 1183 1103 
f 1102 1104 1184 
f 1102 1184 1182 
f 1103 1183 1185 
f 1103 1185 1104 
f 1104 1185 1184 
f 1105 1106 1186 
f 1105 1186 1180 
f 1106 1107 1187 
f 1106 1187 1186 
f 1107 1108 1188 
f 1107 1188 1187 
f 1108 1109 1189 
f 1108 1189 1188 
f 1109 1110 1190 
f 1109 1190 1189 
f 1110 1111 1191 
f 1110 1191 1190 
f 1111 1112 1193 
f 1111 1193 1191 
f 1112 1113 1194 
f 1112 1194 1193 
f 1113 1114 1195 
f 1113 1195 1194 
f 1114 1117 1196 
f 1114 1196 1195 
f 1115 1137 1192 
f 1115 1192 1197 
f 1115 1197 1116 
f 1116 1197 1198 
f 1116 1198 1120 
f 1117 1118 1199 
f 1117 1199 1196 
f 1118 1119 1200 
f 1118 1200 1199 
f 1119 1120 1201 
f 1119 1201 1200 
f 1120 1198 1201 
f 1121 1162 1202 
f 1121 1202 1122 
f 1122 1202 1203 
f 1122 1203 1123 
f 1123 1203 1204 
f 1123 1204 1124 
f 1124 1204 1205 
f 1124 1205 1125 
f 1125 1205 1206 
f 1125 1206 1126 
f 1126 1206 1207 
f 1126 1207 1127 
f 1127 1207 1208 
f 1127 1208 1128 
f 1128 1208 1209 
f 1128 1209 1129 
f 1129 1209 1210 
f 1129 1210 1130 
f 1130 1210 1211 
f 1130 1211 1131 
f 1131 1211 1212 
f 1131 1212 1132 
f 1132 1212 1213 
f 1132 1213 1133 
f 1133 1213 1214 
f 1133 1214 1136 
f 1134 1135 1216 
f 1134 1215 1138 
f 1134 1216 1215 
f 1135 1136 1217 
f 1135 1217 1216 
f 1136 1214 1217 
f 1137 1139 1218 
f 1137 1218 1192 
f 1138 1215 1219 
f 1138 1219 1140 
f 1139 1143 1220 
f 1139 1220 1218 
f 1140 1219 1221 
f 1140 1221 1141 
f 1141 1221 1222 
f 1141 1222 1142 
f 1142 1222 1223 
f 1142 1223 1145 
f 1143 1144 1224 
f 1143 1224 1220 
f 1144 1149 1225 
f 1144 1225 1224 
f 1145 1223 1226 
f 1145 1226 1146 
f 1146 1226 1227 
f 1146 1227 1147 
f 1147 1227 1228 
f 1147 1228 1148 
f 1148 1228 1229 
f 1148 1229 1152 
f 1149 1150 1230 
f 1149 1230 1225 
f 1150 1151 1231 
f 1150 1231 1230 
f 1151 1154 1232 
f 1151 1232 1231 
f 1152 1229 1233 
f 1152 1233 1153 
f 1153 1233 1234 
f 1153 1234 1156 
f 1154 1155 1235 
f 1154 1235 1232 
f 1155 1161 1236 
f 1155 1236 1235 
f 1156 1234 1237 
f 1156 1237 1157 
f 1157 1237 1238 
f 1157 1238 1158 
f 1158 1238 1239 
f 1158 1239 1159 
f 1159 1239 1240 
f 1159 1240 1160 
f 1160 1240 1241 
f 1160 1241 1161 
f 1161 1241 1236 
f 1162 1163 1243 
f 1162 1242 1202 
f 1162 1243 1242 
f 1163 1164 1244 
f 1163 1244 1243 
f 1164 1165 1245 
f 1164 1245 1244 
f 1165 1166 1246 
f 1165 1246 1245 
f 1166 1167 1247 
f 1166 1247 1246 
f 1167 1168 1249 
f 1167 1249 1247 
f 1168 1169 1250 
f 1168 1250 1249 
f 1169 1170 1248 
f 1169 1248 1250 
f 1170 1171 1251 
f 1170 1251 1248 
f 1171 1172 1252 
f 1171 1252 1251 
f 1172 1173 1253 
f 1172 1253 1252 
f 1173 1174 1254 
f 1173 1254 1253 
f 1174 1175 1255 
f 1174 1255 1254 
f 1175 1176 1256 
f 1175 1256 1255 
f 1176 1177 1257 
f 1176 1257 1256 
f 1177 1178 1258 
f 1177 1258 1257 
f 1178 1179 1259 
f 1178 1259 1258 
f 1179 1181 1261 
f 1179 1261 1259 
f 1180 1186 1260 
f 1180 1260 1262 
f 1180 1262 1183 
f 1181 1182 1263 
f 1181 1263 1261 
f 1182 1184 1264 
f 1182 1264 1263 
f 1183 1262 1265 
f 1183 1265 1185 
f 1184 1185 1266 
f 1184 1266 1264 
f 1185 1265 1266 
f 1186 1187 1267 
f 1186 1267 1260 
f 1187 1188 1268 
f 1187 1268 1267 
f 1188 1189 1269 
f 1188 1269 1268 
f 1189 1190 1270 
f 1189 1270 1269 
f 1190 1191 1271 
f 1190 1271 1270 
f 1191 1193 1272 
f 1191 1272 1271 
f 1192 1218 1273 
f 1192 1273 1274 
f 1192 1274 1197 
f 1193 1194 1275 
f 1193 1275 1272 
f 1194 1195 1276 
f 1194 1276 1275 
f 1195 1196 1277 
f 1195 1277 1276 
f 1196 1199 1278 
f 1196 1278 1277 
f 1197 1274 1279 
f 1197 1279 1198 
f 1198 1279 1280 
f 1198 1280 1201 
f 1199 1200 1281 
f 1199 1281 1278 
f 1200 1201 1282 
f 1200 1282 1281 
f 1201 1280 1282 
f 1202 1242 1283 
f 1202 1283 1203 
f 1203 1283 1284 
f 1203 1284 1204 
f 1204 1284 1285 
f 1204 1285 1205 
f 1205 1285 1286 
f 1205 1286 1206 
f 1206 1286 1287 
f 1206 1287 1207 
f 1207 1287 1288 
f 1207 1288 1208 
f 1208 1288 1289 
f 1208 1289 1209 
f 1209 1289 1290 
f 1209 1290 1210 
f 1210 1290 1291 
f 1210 1291 1211 
f 1211 1291 1292 
f 1211 1292 1212 
f 1212 1292 1293 
f 1212 1293 1213 
f 1213 1293 1294 
f 1213 1294 1214 
f 1214 1294 1296 
f 1214 1296 1217 
f 1215 1216 1297 
f 1215 1295 1219 
f 1215 1297 1295 
f 1216 1217 1298 
f 1216 1298 1297 
f 1217 1296 1298 
f 1218 1220 1299 
f 1218 1299 1273 
f 1219 1295 1300 
f 1219 1300 1221 
f 1220 1224 1301 
f 1220 1301 1299 
f 1221 1300 1302 
f 1221 1302 1222 
f 1222 1302 1303 
f 1222 1303 1223 
f 1223 1303 1304 
f 1223 1304 1226 
f 1224 1225 1305 
f 1224 1305 1301 
f 1225 1230 1306 
f 1225 1306 1305 
f 1226 1304 1307 
f 1226 1307 1227 
f 1227 1307 1308 
f 1227 1308 1228 
f 1228 1308 1309 
f 1228 1309 1229 
f 1229 1309 1310 
f 1229 1310 1233 
f 1230 1231 1311 
f 1230 1311 1306 
f 1231 1232 1312 
f 1231 1312 1311 
f 1232 1235 1313 
f 1232 1313 1312 
f 1233 1310 1314 
f 1233 1314 1234 
f 1234 1314 1315 
f 1234 1315 1237 
f 1235 1236 1316 
f 1235 1316 1313 
f 1236 1241 1317 
f 1236 1317 1316 
f 1237 1315 1318 
f 1237 1318 1238 
f 1238 1318 1319 
f 1238 1319 1239 
f 1239 1319 1320 
f 1239 1320 1240 
f 1240 1320 1321 
f 1240 1321 1241 
f 1241 1321 1317 
f 1242 1243 1323 
f 1242 1322 1283 
f 1242 1323 1322 
f 1243 1244 1324 
f 1243 1324 1323 
f 1244 1245 1325 
f 1244 1325 1324 
f 1245 1246 1326 
f 1245 1326 1325 
f 1246 1247 1327 
f 1246 1327 1326 
f 1247 1249 1328 
f 1247 1328 1327 
f 1248 1251 1329 
f 1248 1329 1330 
f 1248 1330 1250 
f 1249 1250 1331 
f 1249 1331 1328 
f 1250 1330 1331 
f 1251 1252 1332 
f 1251 1332 1329 
f 1252 1253 1333 
f 1252 1333 1332 
f 1253 1254 1334 
f 1253 1334 1333 
f 1254 1255 1335 
f 1254 1335 1334 
f 1255 1256 1336 
f 1255 1336 1335 
f 1256 1257 1337 
f 1256 1337 1336 
f 1257 1258 1339 
f 1257 1339 1337 
f 1258 1259 1340 
f 1258 1340 1339 
f 1259 1261 1341 
f 1259 1341 1340 
f 1260 1267 1338 
f 1260 1338 1342 
f 1260 1342 1262 
f 1261 1263 1343 
f 1261 1343 1341 
f 1262 1342 1344 
f 1262 1344 1265 
f 1263 1264 1345 
f 1263 1345 1343 
f 1264 1266 1346 
f 1264 1346 1345 
f 1265 1344 1347 
f 1265 1347 1266 
f 1266 1347 1346 
f 1267 1268 1348 
f 1267 1348 1338 
f 1268 1269 1349 
f 1268 1349 1348 
f 1269 1270 1350 
f 1269 1350 1349 
f 1270 1271 1351 
f 1270 1351 1350 
f 1271 1272 1352 
f 1271 1352 1351 
f 1272 1275 1354 
f 1272 1354 1352 
f 1273 1299 1353 
f 1273 1353 1355 
f 1273 1355 1274 
f 1274 1355 1356 
f 1274 1356 1279 
f 1275 1276 1357 
f 1275 1357 1354 
f 1276 1277 1358 
f 1276 1358 1357 
f 1277 1278 1359 
f 1277 1359 1358 
f 1278 1281 1360 
f 1278 1360 1359 
f 1279 1356 1361 
f 1279 1361 1280 
f 1280 1361 1362 
f 1280 1362 1282 
f 1281 1282 1363 
f 1281 1363 1360 
f 1282 1362 1363 
f 1283 1322 1364 
f 1283 1364 1284 
f 1284 1364 1365 
f 1284 1365 1285 
f 1285 1365 1366 
f 1285 1366 1286 
f 1286 1366 1367 
f 1286 1367 1287 
f 1287 1367 1368 
f 1287 1368 1288 
f 1288 1368 1369 
f 1288 1369 1289 
f 1289 1369 1370 
f 1289 1370 1290 
f 1290 1370 1371 
f 1290 1371 1291 
f 1291 1371 1372 
f 1291 1372 1292 
f 1292 1372 1373 
f 1292 1373 1293 
f 1293 1373 1374 
f 1293 1374 1294 
f 1294 1374 1376 
f 1294 1376 1296 
f 1295 1297 1377 
f 1295 1375 1300 
f 1295 1377 1375 
f 1296 1376 1378 
f 1296 1378 1298 
f 1297 1298 1379 
f 1297 1379 1377 
f 1298 1378 1379 
f 1299 1301 1380 
f 1299 1380 1353 
f 1300 1375 1381 
f 1300 1381 1302 
f 1301 1305 1382 
f 1301 1382 1380 
f 1302 1381 1383 
f 1302 1383 1303 
f 1303 1383 1384 
f 1303 1384 1304 
f 1304 1384 1385 
f 1304 1385 1307 
f 1305 1306 1386 
f 1305 1386 1382 
f 1306 1311 1387 
f 1306 1387 1386 
f 1307 1385 1388 
f 1307 1388 1308 
f 1308 1388 1389 
f 1308 1389 1309 
f 1309 1389 1390 
f 1309 1390 1310 
f 1310 1390 1391 
f 1310 1391 1314 
f 1311 1312 1392 
f 1311 1392 1387 
f 1312 1313 1393 
f 1312 1393 1392 
f 1313 1316 1394 
f 1313 1394 1393 
f 1314 1391 1395 
f 1314 1395 1315 
f 1315 1395 1396 
f 1315 1396 1318 
f 1316 1317 1397 
f 1316 1397 1394 
f 1317 1321 1398 
f 1317 1398 1397 
f 1318 1396 1399 
f 1318 1399 1319 
f 1319 1399 1400 
f 1319 1400 1320 
f 1320 1400 1401 
f 1320 1401 1321 
f 1321 1401 1398 
f 1322 1323 1403 
f 1322 1402 1364 
f 1322 1403 1402 
f 1323 1324 1404 
f 1323 1404 1403 
f 1324 1325 1405 
f 1324 1405 1404 
f 1325 1326 1406 
f 1325 1406 1405 
f 1326 1327 1407 
f 1326 1407 1406 
f 1327 1328 1408 
f 1327 1408 1407 
f 1328 1331 1409 
f 1328 1409 1408 
f 1329 1332 1410 
f 1329 1410 1411 
f 1329 1411 1330 
f 1330 1411 1412 
f 1330 1412 1331 
f 1331 1412 1409 
f 1332 1333 1413 
f 1332 1413 1410 
f 1333 1334 1414 
f 1333 1414 1413 
f 1334 1335 1415 
f 1334 1415 1414 
f 1335 1336 1416 
f 1335 1416 1415 
f 1336 1337 1418 
f 1336 1418 1416 
f 1337 1339 1419 
f 1337 1419 1418 
f 1338 1348 1417 
f 1338 1417 1420 
f 1338 1420 1342 
f 1339 1340 1421 
f 1339 1421 1419 
f 1340 1341 1422 
f 1340 1422 1421 
f 1341 1343 1423 
f 1341 1423 1422 
f 1342 1420 1424 
f 1342 1424 1344 
f 1343 1345 1425 
f 1343 1425 1423 
f 1344 1424 1426 
f 1344 1426 1347 
f 1345 1346 1427 
f 1345 1427 1425 
f 1346 1347 1428 
f 1346 1428 1427 
f 1347 1426 1428 
f 1348 1349 1429 
f 1348 1429 1417 
f 1349 1350 1430 
f 1349 1430 1429 
f 1350 1351 1431 
f 1350 1431 1430 
f 1351 1352 1432 
f 1351 1432 1431 
f 1352 1354 1433 
f 1352 1433 1432 
f 1353 1380 1434 
f 1353 1434 1435 
f 1353 1435 1355 
f 1354 1357 1436 
f 1354 1436 1433 
f 1355 1435 1437 
f 1355 1437 1356 
f 1356 1437 1438 
f 1356 1438 1361 
f 1357 1358 1439 
f 1357 1439 1436 
f 1358 1359 1440 
f 1358 1440 1439 
f 1359 1360 1441 
f 1359 1441 1440 
f 1360 1363 1442 
f 1360 1442 1441 
f 1361 1438 1443 
f 1361 1443 1362 
f 1362 1443 1444 
f 1362 1444 1363 
f 1363 1444 1442 
f 1364 1402 1445 
f 1364 1445 1365 
f 1365 1445 1446 
f 1365 1446 1366 
f 1366 1446 1447 
f 1366 1447 1367 
f 1367 1447 1448 
f 1367 1448 1368 
f 1368 1448 1449 
f 1368 1449 1369 
f 1369 1449 1450 
f 1369 1450 1370 
f 1370 1450 1451 
f 1370 1451 1371 
f 1371 1451 1452 
f 1371 1452 1372 
f 1372 1452 1453 
f 1372 1453 1373 
f 1373 1453 1454 
f 1373 1454 1374 
f 1374 1454 1455 
f 1374 1455 1376 
f 1375 1377 1457 
f 1375 1456 1381 
f 1375 1457 1456 
f 1376 1455 1458 
f 1376 1458 1378 
f 1377 1379 1459 
f 1377 1459 1457 
f 1378 1458 1460 
f 1378 1460 1379 
f 1379 1460 1459 
f 1380 1382 1461 
f 1380 1461 1434 
f 1381 1456 1462 
f 1381 1462 1383 
f 1382 1386 1463 
f 1382 1463 1461 
f 1383 1462 1464 
f 1383 1464 1384 
f 1384 1464 1465 
f 1384 1465 1385 
f 1385 1465 1466 
f 1385 1466 1388 
f 1386 1387 1467 
f 1386 1467 1463 
f 1387 1392 1468 
f 1387 1468 1467 
f 1388 1466 1469 
f 1388 1469 1389 
f 1389 1469 1470 
f 1389 1470 1390 
f 1390 1470 1471 
f 1390 1471 1391 
f 1391 1471 1472 
f 1391 1472 1395 
f 1392 1393 1473 
f 1392 1473 1468 
f 1393 1394 1474 
f 1393 1474 1473 
f 1394 1397 1475 
f 1394 1475 1474 
f 1395 1472 1476 
f 1395 1476 1396 
f 1396 1476 1477 
f 1396 1477 1399 
f 1397 1398 1478 
f 1397 1478 1475 
f 1398 1401 1479 
f 1398 1479 1478 
f 1399 1477 1480 
f 1399 1480 1400 
f 1400 1480 1481 
f 1400 1481 1401 
f 1401 1481 1479 
f 1402 1403 1483 
f 1402 1482 1445 
f 1402 1483 1482 
f 1403 1404 1484 
f 1403 1484 1483 
f 1404 1405 1485 
f 1404 1485 1484 
f 1405 1406 1486 
f 1405 1486 1485 
f 1406 1407 1488 
f 1406 1488 1486 
f 1407 1408 1489 
f 1407 1489 1488 
f 1408 1409 1490 
f 1408 1490 1489 
f 1409 1412 1491 
f 1409 1491 1490 
f 1410 1413 1487 
f 1410 1487 1492 
f 1410 1492 1411 
f 1411 1492 1493 
f 1411 1493 1412 
f 1412 1493 1491 
f 1413 1414 1494 
f 1413 1494 1487 
f 1414 1415 1495 
f 1414 1495 1494 
f 1415 1416 1496 
f 1415 1496 1495 
f 1416 1418 1497 
f 1416 1497 1496 
f 1417 1429 1498 
f 1417 1498 1499 
f 1417 1499 1420 
f 1418 1419 1500 
f 1418 1500 1497 
f 1419 1421 1501 
f 1419 1501 1500 
f 1420 1499 1502 
f 1420 1502 1424 
f 1421 1422 1503 
f 1421 1503 1501 
f 1422 1423 1504 
f 1422 1504 1503 
f 1423 1425 1505 
f 1423 1505 1504 
f 1424 1502 1506 
f 1424 1506 1426 
f 1425 1427 1507 
f 1425 1507 1505 
f 1426 1506 1508 
f 1426 1508 1428 
f 1427 1428 1509 
f 1427 1509 1507 
f 1428 1508 1509 
f 1429 1430 1510 
f 1429 1510 1498 
f 1430 1431 1511 
f 1430 1511 1510 
f 1431 1432 1512 
f 1431 1512 1511 
f 1432 1433 1513 
f 1432 1513 1512 
f 1433 1436 1514 
f 1433 1514 1513 
f 1434 1461 1515 
f 1434 1515 1516 
f 1434 1516 1435 
f 1435 1516 1517 
f 1435 1517 1437 
f 1436 1439 1518 
f 1436 1518 1514 
f 1437 1517 1519 
f 1437 1519 1438 
f 1438 1519 1520 
f 1438 1520 1443 
f 1439 1440 1521 
f 1439 1521 1518 
f 1440 1441 1522 
f 1440 1522 1521 
f 1441 1442 1523 
f 1441 1523 1522 
f 1442 1444 1524 
f 1442 1524 1523 
f 1443 1520 1525 
f 1443 1525 1444 
f 1444 1525 1524 
f 1445 1482 1526 
f 1445 1526 1446 
f 1446 1526 1527 
f 1446 1527 1447 
f 1447 1527 1528 
f 1447 1528 1448 
f 1448 1528 1529 
f 1448 1529 1449 
f 1449 1529 1530 
f 1449 1530 1450 
f 1450 1530 1531 
f 1450 1531 1451 
f 1451 1531 1532 
f 1451 1532 1452 
f 1452 1532 1533 
f 1452 1533 1453 
f 1453 1533 1534 
f 1453 1534 1454 
f 1454 1534 1536 
f 1454 1536 1455 
f 1455 1536 1537 
f 1455 1537 1458 
f 1456 1457 1538 
f 1456 1535 1462 
f 1456 1538 1535 
f 1457 1459 1539 
f 1457 1539 1538 
f 1458 1537 1540 
f 1458 1540 1460 
f 1459 1460 1541 
f 1459 1541 1539 
f 1460 1540 1541 
f 1461 1463 1542 
f 1461 1542 1515 
f 1462 1535 1543 
f 1462 1543 1464 
f 1463 1467 1544 
f 1463 1544 1542 
f 1464 1543 1545 
f 1464 1545 1465 
f 1465 1545 1546 
f 1465 1546 1466 
f 1466 1546 1547 
f 1466 1547 1469 
f 1467 1468 1548 
f 1467 1548 1544 
f 1468 1473 1549 
f 1468 1549 1548 
f 1469 1547 1550 
f 1469 1550 1470 
f 1470 1550 1551 
f 1470 1551 1471 
f 1471 1551 1552 
f 1471 1552 1472 
f 1472 1552 1553 
f 1472 1553 1476 
f 1473 1474 1554 
f 1473 1554 1549 
f 1474 1475 1555 
f 1474 1555 1554 
f 1475 1478 1556 
f 1475 1556 1555 
f 1476 1553 1557 
f 1476 1557 1477 
f 1477 1557 1558 
f 1477 1558 1480 
f 1478 1479 1559 
f 1478 1559 1556 
f 1479 1481 1560 
f 1479 1560 1559 
f 1480 1558 1561 
f 1480 1561 1481 
f 1481 1561 1560 
f 1482 1483 1563 
f 1482 1562 1526 
f 1482 1563 1562 
f 1483 1484 1564 
f 1483 1564 1563 
f 1484 1485 1565 
f 1484 1565 1564 
f 1485 1486 1567 
f 1485 1567 1565 
f 1486 1488 1568 
f 1486 1568 1567 
f 1487 1494 1566 
f 1487 1566 1569 
f 1487 1569 1492 
f 1488 1489 1570 
f 1488 1570 1568 
f 1489 1490 1571 
f 1489 1571 1570 
f 1490 1491 1572 
f 1490 1572 1571 
f 1491 1493 1573 
f 1491 1573 1572 
f 1492 1569 1574 
f 1492 1574 1493 
f 1493 1574 1573 
f 1494 1495 1575 
f 1494 1575 1566 
f 1495 1496 1576 
f 1495 1576 1575 
f 1496 1497 1577 
f 1496 1577 1576 
f 1497 1500 1578 
f 1497 1578 1577 
f 1498 1510 1579 
f 1498 1579 1580 
f 1498 1580 1499 
f 1499 1580 1581 
f 1499 1581 1502 
f 1500 1501 1582 
f 1500 1582 1578 
f 1501 1503 1583 
f 1501 1583 1582 
f 1502 1581 1584 
f 1502 1584 1506 
f 1503 1504 1585 
f 1503 1585 1583 
f 1504 1505 1586 
f 1504 1586 1585 
f 1505 1507 1587 
f 1505 1587 1586 
f 1506 1584 1588 
f 1506 1588 1508 
f 1507 1509 1589 
f 1507 1589 1587 
f 1508 1588 1590 
f 1508 1590 1509 
f 1509 1590 1589 
f 1510 1511 1591 
f 1510 1591 1579 
f 1511 1512 1592 
f 1511 1592 1591 
f 1512 1513 1593 
f 1512 1593 1592 
f 1513 1514 1594 
f 1513 1594 1593 
f 1514 1518 1595 
f 1514 1595 1594 
f 1515 1542 1596 
f 1515 1596 1597 
f 1515 1597 1516 
f 1516 1597 1598 
f 1516 1598 1517 
f 1517 1598 1599 
f 1517 1599 1519 
f 1518 1521 1600 
f 1518 1600 1595 
f 1519 1599 1601 
f 1519 1601 1520 
f 1520 1601 1602 
f 1520 1602 1525 
f 1521 1522 1603 
f 1521 1603 1600 
f 1522 1523 1604 
f 1522 1604 1603 
f 1523 1524 1605 
f 1523 1605 1604 
f 1524 1525 1606 
f 1524 1606 1605 
f 1525 1602 1606 
f 1526 1562 1607 
f 1526 1607 1527 
f 1527 1607 1608 
f 1527 1608 1528 
f 1528 1608 1609 
f 1528 1609 1529 
f 1529 1609 1610 
f 1529 1610 1530 
f 1530 1610 1611 
f 1530 1611 1531 
f 1531 1611 1612 
f 1531 1612 1532 
f 1532 1612 1613 
f 1532 1613 1533 
f 1533 1613 1614 
f 1533 1614 1534 
f 1534 1614 1615 
f 1534 1615 1536 
f 1535 1538 1617 
f 1535 1616 1543 
f 1535 1617 1616 
f 1536 1615 1618 
f 1536 1618 1537 
f 1537 1618 1619 
f 1537 1619 1540 
f 1538 1539 1620 
f 1538 1620 1617 
f 1539 1541 1621 
f 1539 1621 1620 
f 1540 1619 1622 
f 1540 1622 1541 
f 1541 1622 1621 
f 1542 1544 1623 
f 1542 1623 1596 
f 1543 1616 1624 
f 1543 1624 1545 
f 1544 1548 1625 
f 1544 1625 1623 
f 1545 1624 1626 
f 1545 1626 1546 
f 1546 1626 1627 
f 1546 1627 1547 
f 1547 1627 1628 
f 1547 1628 1550 
f 1548 1549 1629 
f 1548 1629 1625 
f 1549 1554 1630 
f 1549 1630 1629 
f 1550 1628 1631 
f 1550 1631 1551 
f 1551 1631 1632 
f 1551 1632 1552 
f 1552 1632 1633 
f 1552 1633 1553 
f 1553 1633 1634 
f 1553 1634 1557 
f 1554 1555 1635 
f 1554 1635 1630 
f 1555 1556 1636 
f 1555 1636 1635 
f 1556 1559 1637 
f 1556 1637 1636 
f 1557 1634 1638 
f 1557 1638 1558 
f 1558 1638 1639 
f 1558 1639 1561 
f 1559 1560 1640 
f 1559 1640 1637 
f 1560 1561 1641 
f 1560 1641 1640 
f 1561 1639 1641 
f 1562 1563 1643 
f 1562 1642 1607 
f 1562 1643 1642 
f 1563 1564 1644 
f 1563 1644 1643 
f 1564 1565 1645 
f 1564 1645 1644 
f 1565 1567 1646 
f 1565 1646 1645 
f 1566 1575 1647 
f 1566 1647 1648 
f 1566 1648 1569 
f 1567 1568 1649 
f 1567 1649 1646 
f 1568 1570 1650 
f 1568 1650 1649 
f 1569 1648 1651 
f 1569 1651 1574 
f 1570 1571 1652 
f 1570 1652 1650 
f 1571 1572 1653 
f 1571 1653 1652 
f 1572 1573 1654 
f 1572 1654 1653 
f 1573 1574 1655 
f 1573 1655 1654 
f 1574 1651 1655 
f 1575 1576 1656 
f 1575 1656 1647 
f 1576 1577 1657 
f 1576 1657 1656 
f 1577 1578 1658 
f 1577 1658 1657 
f 1578 1582 1659 
f 1578 1659 1658 
f 1579 1591 1660 
f 1579 1660 1661 
f 1579 1661 1580 
f 1580 1661 1662 
f 1580 1662 1581 
f 1581 1662 1663 
f 1581 1663 1584 
f 1582 1583 1664 
f 1582 1664 1659 
f 1583 1585 1665 
f 1583 1665 1664 
f 1584 1663 1666 
f 1584 1666 1588 
f 1585 1586 1667 
f 1585 1667 1665 
f 1586 1587 1668 
f 1586 1668 1667 
f 1587 1589 1669 
f 1587 1669 1668 
f 1588 1666 1670 
f 1588 1670 1590 
f 1589 1590 1671 
f 1589 1671 1669 
f 1590 1670 1671 
f 1591 1592 1672 
f 1591 1672 1660 
f 1592 1593 1673 
f 1592 1673 1672 
f 1593 1594 1674 
f 1593 1674 1673 
f 1594 1595 1675 
f 1594 1675 1674 
f 1595 1600 1677 
f 1595 1677 1675 
f 1596 1623 1676 
f 1596 1676 1678 
f 1596 1678 1597 
f 1597 1678 1679 
f 1597 1679 1598 
f 1598 1679 1680 
f 1598 1680 1599 
f 1599 1680 1681 
f 1599 1681 1601 
f 1600 1603 1682 
f 1600 1682 1677 
f 1601 1681 1683 
f 1601 1683 1602 
f 1602 1683 1684 
f 1602 1684 1606 
f 1603 1604 1685 
f 1603 1685 1682 
f 1604 1605 1686 
f 1604 1686 1685 
f 1605 1606 1687 
f 1605 1687 1686 
f 1606 1684 1687 
f 1607 1642 1688 
f 1607 1688 1608 
f 1608 1688 1689 
f 1608 1689 1609 
f 1609 1689 1690 
f 1609 1690 1610 
f 1610 1690 1691 
f 1610 1691 1611 
f 1611 1691 1692 
f 1611 1692 1612 
f 1612 1692 1693 
f 1612 1693 1613 
f 1613 1693 1694 
f 1613 1694 1614 
f 1614 1694 1695 
f 1614 1695 1615 
f 1615 1695 1696 
f 1615 1696 1618 
f 1616 1617 1698 
f 1616 1697 1624 
f 1616 1698 1697 
f 1617 1620 1699 
f 1617 1699 1698 
f 1618 1696 1700 
f 1618 1700 1619 
f 1619 1700 1701 
f 1619 1701 1622 
f 1620 1621 1702 
f 1620 1702 1699 
f 1621 1622 1703 
f 1621 1703 1702 
f 1622 1701 1703 
f 1623 1625 1704 
f 1623 1704 1676 
f 1624 1697 1705 
f 1624 1705 1626 
f 1625 1629 1706 
f 1625 1706 1704 
f 1626 1705 1707 
f 1626 1707 1627 
f 1627 1707 1708 
f 1627 1708 1628 
f 1628 1708 1709 
f 1628 1709 1631 
f 1629 1630 1710 
f 1629 1710 1706 
f 1630 1635 1711 
f 1630 1711 1710 
f 1631 1709 1712 
f 1631 1712 1632 
f 1632 1712 1713 
f 1632 1713 1633 
f 1633 1713 1714 
f 1633 1714 1634 
f 1634 1714 1715 
f 1634 1715 1638 
f 1635 1636 1716 
f 1635 1716 1711 
f 1636 1637 1717 
f 1636 1717 1716 
f 1637 1640 1718 
f 1637 1718 1717 
f 1638 1715 1719 
f 1638 1719 1639 
f 1639 1719 1720 
f 1639 1720 1641 
f 1640 1641 1721 
f 1640 1721 1718 
f 1641 1720 1721 
f 1642 1643 1724 
f 1642 1722 1688 
f 1642 1724 1722 
f 1643 1644 1725 
f 1643 1725 1724 
f 1644 1645 1726 
f 1644 1726 1725 
f 1645 1646 1727 
f 1645 1727 1726 
f 1646 1649 1728 
f 1646 1728 1727 
f 1647 1656 1723 
f 1647 1723 1729 
f 1647 1729 1648 
f 1648 1729 1730 
f 1648 1730 1651 
f 1649 1650 1731 
f 1649 1731 1728 
f 1650 1652 1732 
f 1650 1732 1731 
f 1651 1730 1733 
f 1651 1733 1655 
f 1652 1653 1734 
f 1652 1734 1732 
f 1653 1654 1735 
f 1653 1735 1734 
f 1654 1655 1736 
f 1654 1736 1735 
f 1655 1733 1736 
f 1656 1657 1737 
f 1656 1737 1723 
f 1657 1658 1739 
f 1657 1739 1737 
f 1658 1659 1740 
f 1658 1740 1739 
f 1659 1664 1741 
f 1659 1741 1740 
f 1660 1672 1738 
f 1660 1738 1742 
f 1660 1742 1661 
f 1661 1742 1743 
f 1661 1743 1662 
f 1662 1743 1744 
f 1662 1744 1663 
f 1663 1744 1745 
f 1663 1745 1666 
f 1664 1665 1746 
f 1664 1746 1741 
f 1665 1667 1747 
f 1665 1747 1746 
f 1666 1745 1748 
f 1666 1748 1670 
f 1667 1668 1749 
f 1667 1749 1747 
f 1668 1669 1750 
f 1668 1750 1749 
f 1669 1671 1751 
f 1669 1751 1750 
f 1670 1748 1752 
f 1670 1752 1671 
f 1671 1752 1751 
f 1672 1673 1753 
f 1672 1753 1738 
f 1673 1674 1754 
f 1673 1754 1753 
f 1674 1675 1755 
f 1674 1755 1754 
f 1675 1677 1757 
f 1675 1757 1755 
f 1676 1704 1756 
f 1676 1756 1758 
f 1676 1758 1678 
f 1677 1682 1759 
f 1677 1759 1757 
f 1678 1758 1760 
f 1678 1760 1679 
f 1679 1760 1761 
f 1679 1761 1680 
f 1680 1761 1762 
f 1680 1762 1681 
f 1681 1762 1763 
f 1681 1763 1683 
f 1682 1685 1764 
f 1682 1764 1759 
f 1683 1763 1765 
f 1683 1765 1684 
f 1684 1765 1766 
f 1684 1766 1687 
f 1685 1686 1767 
f 1685 1767 1764 
f 1686 1687 1768 
f 1686 1768 1767 
f 1687 1766 1768 
f 1688 1722 1769 
f 1688 1769 1689 
f 1689 1769 1770 
f 1689 1770 1690 
f 1690 1770 1771 
f 1690 1771 1691 
f 1691 1771 1772 
f 1691 1772 1692 
f 1692 1772 1773 
f 1692 1773 1693 
f 1693 1773 1774 
f 1693 1774 1694 
f 1694 1774 1776 
f 1694 1776 1695 
f 1695 1776 1777 
f 1695 1777 1696 
f 1696 1777 1778 
f 1696 1778 1700 
f 1697 1698 1779 
f 1697 1775 1705 
f 1697 1779 1775 
f 1698 1699 1780 
f 1698 1780 1779 
f 1699 1702 1781 
f 1699 1781 1780 
f 1700 1778 1782 
f 1700 1782 1701 
f 1701 1782 1783 
f 1701 1783 1703 
f 1702 1703 1784 
f 1702 1784 1781 
f 1703 1783 1784 
f 1704 1706 1785 
f 1704 1785 1756 
f 1705 1775 1786 
f 1705 1786 1707 
f 1706 1710 1787 
f 1706 1787 1785 
f 1707 1786 1788 
f 1707 1788 1708 
f 1708 1788 1789 
f 1708 1789 1709 
f 1709 1789 1790 
f 1709 1790 1712 
f 1710 1711 1791 
f 1710 1791 1787 
f 1711 1716 1792 
f 1711 1792 1791 
f 1712 1790 1793 
f 1712 1793 1713 
f 1713 1793 1794 
f 1713 1794 1714 
f 1714 1794 1795 
f 1714 1795 1715 
f 1715 1795 1796 
f 1715 1796 1719 
f 1716 1717 1797 
f 1716 1797 1792 
f 1717 1718 1798 
f 1717 1798 1797 
f 1718 1721 1799 
f 1718 1799 1798 
f 1719 1796 1800 
f 1719 1800 1720 
f 1720 1800 1801 
f 1720 1801 1721 
f 1721 1801 1799 
f 1722 1724 1804 
f 1722 1802 1769 
f 1722 1804 1802 
f 1723 1737 1803 
f 1723 1803 1805 
f 1723 1805 1729 
f 1724 1725 1806 
f 1724 1806 1804 
f 1725 1726 1807 
f 1725 1807 1806 
f 1726 1727 1808 
f 1726 1808 1807 
f 1727 1728 1809 
f 1727 1809 1808 
f 1728 1731 1810 
f 1728 1810 1809 
f 1729 1805 1811 
f 1729 1811 1730 
f 1730 1811 1812 
f 1730 1812 1733 
f 1731 1732 1813 
f 1731 1813 1810 
f 1732 1734 1814 
f 1732 1814 1813 
f 1733 1812 1815 
f 1733 1815 1736 
f 1734 1735 1816 
f 1734 1816 1814 
f 1735 1736 1817 
f 1735 1817 1816 
f 1736 1815 1817 
f 1737 1739 1819 
f 1737 1819 1803 
f 1738 1753 1818 
f 1738 1818 1820 
f 1738 1820 1742 
f 1739 1740 1821 
f 1739 1821 1819 
f 1740 1741 1822 
f 1740 1822 1821 
f 1741 1746 1823 
f 1741 1823 1822 
f 1742 1820 1824 
f 1742 1824 1743 
f 1743 1824 1825 
f 1743 1825 1744 
f 1744 1825 1826 
f 1744 1826 1745 
f 1745 1826 1827 
f 1745 1827 1748 
f 1746 1747 1828 
f 1746 1828 1823 
f 1747 1749 1829 
f 1747 1829 1828 
f 1748 1827 1830 
f 1748 1830 1752 
f 1749 1750 1831 
f 1749 1831 1829 
f 1750 1751 1832 
f 1750 1832 1831 
f 1751 1752 1833 
f 1751 1833 1832 
f 1752 1830 1833 
f 1753 1754 1834 
f 1753 1834 1818 
f 1754 1755 1835 
f 1754 1835 1834 
f 1755 1757 1837 
f 1755 1837 1835 
f 1756 1785 1836 
f 1756 1836 1838 
f 1756 1838 1758 
f 1757 1759 1839 
f 1757 1839 1837 
f 1758 1838 1840 
f 1758 1840 1760 
f 1759 1764 1841 
f 1759 1841 1839 
f 1760 1840 1842 
f 1760 1842 1761 
f 1761 1842 1843 
f 1761 1843 1762 
f 1762 1843 1844 
f 1762 1844 1763 
f 1763 1844 1845 
f 1763 1845 1765 
f 1764 1767 1846 
f 1764 1846 1841 
f 1765 1845 1847 
f 1765 1847 1766 
f 1766 1847 1848 
f 1766 1848 1768 
f 1767 1768 1849 
f 1767 1849 1846 
f 1768 1848 1849 
f 1769 1802 1850 
f 1769 1850 1770 
f 1770 1850 1851 
f 1770 1851 1771 
f 1771 1851 1852 
f 1771 1852 1772 
f 1772 1852 1853 
f 1772 1853 1773 
f 1773 1853 1854 
f 1773 1854 1774 
f 1774 1854 1856 
f 1774 1856 1776 
f 1775 1779 1857 
f 1775 1855 1786 
f 1775 1857 1855 
f 1776 1856 1858 
f 1776 1858 1777 
f 1777 1858 1859 
f 1777 1859 1778 
f 1778 1859 1860 
f 1778 1860 1782 
f 1779 1780 1861 
f 1779 1861 1857 
f 1780 1781 1862 
f 1780 1862 1861 
f 1781 1784 1863 
f 1781 1863 1862 
f 1782 1860 1864 
f 1782 1864 1783 
f 1783 1864 1865 
f 1783 1865 1784 
f 1784 1865 1863 
f 1785 1787 1866 
f 1785 1866 1836 
f 1786 1855 1867 
f 1786 1867 1788 
f 1787 1791 1868 
f 1787 1868 1866 
f 1788 1867 1869 
f 1788 1869 1789 
f 1789 1869 1870 
f 1789 1870 1790 
f 1790 1870 1871 
f 1790 1871 1793 
f 1791 1792 1872 
f 1791 1872 1868 
f 1792 1797 1873 
f 1792 1873 1872 
f 1793 1871 1874 
f 1793 1874 1794 
f 1794 1874 1875 
f 1794 1875 1795 
f 1795 1875 1876 
f 1795 1876 1796 
f 1796 1876 1877 
f 1796 1877 1800 
f 1797 1798 1878 
f 1797 1878 1873 
f 1798 1799 1879 
f 1798 1879 1878 
f 1799 1801 1880 
f 1799 1880 1879 
f 1800 1877 1881 
f 1800 1881 1801 
f 1801 1881 1880 
f 1802 1804 1884 
f 1802 1882 1850 
f 1802 1884 1882 
f 1803 1819 1883 
f 1803 1883 1885 
f 1803 1885 1805 
f 1804 1806 1886 
f 1804 1886 1884 
f 1805 1885 1887 
f 1805 1887 1811 
f 1806 1807 1888 
f 1806 1888 1886 
f 1807 1808 1889 
f 1807 1889 1888 
f 1808 1809 1890 
f 1808 1890 1889 
f 1809 1810 1891 
f 1809 1891 1890 
f 1810 1813 1892 
f 1810 1892 1891 
f 1811 1887 1893 
f 1811 1893 1812 
f 1812 1893 1894 
f 1812 1894 1815 
f 1813 1814 1895 
f 1813 1895 1892 
f 1814 1816 1896 
f 1814 1896 1895 
f 1815 1894 1897 
f 1815 1897 1817 
f 1816 1817 1898 
f 1816 1898 1896 
f 1817 1897 1898 
f 1818 1834 1899 
f 1818 1899 1900 
f 1818 1900 1820 
f 1819 1821 1901 
f 1819 1901 1883 
f 1820 1900 1902 
f 1820 1902 1824 
f 1821 1822 1903 
f 1821 1903 1901 
f 1822 1823 1904 
f 1822 1904 1903 
f 1823 1828 1905 
f 1823 1905 1904 
f 1824 1902 1906 
f 1824 1906 1825 
f 1825 1906 1907 
f 1825 1907 1826 
f 1826 1907 1908 
f 1826 1908 1827 
f 1827 1908 1909 
f 1827 1909 1830 
f 1828 1829 1910 
f 1828 1910 1905 
f 1829 1831 1911 
f 1829 1911 1910 
f 1830 1909 1912 
f 1830 1912 1833 
f 1831 1832 1913 
f 1831 1913 1911 
f 1832 1833 1914 
f 1832 1914 1913 
f 1833 1912 1914 
f 1834 1835 1915 
f 1834 1915 1899 
f 1835 1837 1917 
f 1835 1917 1915 
f 1836 1866 1916 
f 1836 1916 1918 
f 1836 1918 1838 
f 1837 1839 1919 
f 1837 1919 1917 
f 1838 1918 1920 
f 1838 1920 1840 
f 1839 1841 1921 
f 1839 1921 1919 
f 1840 1920 1922 
f 1840 1922 1842 
f 1841 1846 1923 
f 1841 1923 1921 
f 1842 1922 1924 
f 1842 1924 1843 
f 1843 1924 1925 
f 1843 1925 1844 
f 1844 1925 1926 
f 1844 1926 1845 
f 1845 1926 1927 
f 1845 1927 1847 
f 1846 1849 1928 
f 1846 1928 1923 
f 1847 1927 1929 
f 1847 1929 1848 
f 1848 1929 1930 
f 1848 1930 1849 
f 1849 1930 1928 
f 1850 1882 1931 
f 1850 1931 1851 
f 1851 1931 1932 
f 1851 1932 1852 
f 1852 1932 1933 
f 1852 1933 1853 
f 1853 1933 1934 
f 1853 1934 1854 
f 1854 1934 1936 
f 1854 1936 1856 
f 1855 1857 1937 
f 1855 1935 1867 
f 1855 1937 1935 
f 1856 1936 1938 
f 1856 1938 1858 
f 1857 1861 1939 
f 1857 1939 1937 
f 1858 1938 1940 
f 1858 1940 1859 
f 1859 1940 1941 
f 1859 1941 1860 
f 1860 1941 1942 
f 1860 1942 1864 
f 1861 1862 1943 
f 1861 1943 1939 
f 1862 1863 1944 
f 1862 1944 1943 
f 1863 1865 1945 
f 1863 1945 1944 
f 1864 1942 1946 
f 1864 1946 1865 
f 1865 1946 1945 
f 1866 1868 1947 
f 1866 1947 1916 
f 1867 1935 1948 
f 1867 1948 1869 
f 1868 1872 1949 
f 1868 1949 1947 
f 1869 1948 1950 
f 1869 1950 1870 
f 1870 1950 1951 
f 1870 1951 1871 
f 1871 1951 1952 
f 1871 1952 1874 
f 1872 1873 1953 
f 1872 1953 1949 
f 1873 1878 1954 
f 1873 1954 1953 
f 1874 1952 1955 
f 1874 1955 1875 
f 1875 1955 1956 
f 1875 1956 1876 
f 1876 1956 1957 
f 1876 1957 1877 
f 1877 1957 1958 
f 1877 1958 1881 
f 1878 1879 1959 
f 1878 1959 1954 
f 1879 1880 1960 
f 1879 1960 1959 
f 1880 1881 1961 
f 1880 1961 1960 
f 1881 1958 1961 
f 1882 1884 1962 
f 1882 1962 1931 
f 1883 1901 1963 
f 1883 1963 1885 
f 1884 1886 1964 
f 1884 1964 1962 
f 1885 1963 1965 
f 1885 1965 1887 
f 1886 1888 1966 
f 1886 1966 1964 
f 1887 1965 1967 
f 1887 1967 1893 
f 1888 1889 1968 
f 1888 1968 1966 
f 1889 1890 1969 
f 1889 1969 1968 
f 1890 1891 1970 
f 1890 1970 1969 
f 1891 1892 1971 
f 1891 1971 1970 
f 1892 1895 1972 
f 1892 1972 1971 
f 1893 1967 1973 
f 1893 1973 1894 
f 1894 1973 1974 
f 1894 1974 1897 
f 1895 1896 1975 
f 1895 1975 1972 
f 1896 1898 1976 
f 1896 1976 1975 
f 1897 1974 1977 
f 1897 1977 1898 
f 1898 1977 1976 
f 1899 1915 1978 
f 1899 1978 1900 
f 1900 1978 1979 
f 1900 1979 1902 
f 1901 1903 1980 
f 1901 1980 1963 
f 1902 1979 1981 
f 1902 1981 1906 
f 1903 1904 1982 
f 1903 1982 1980 
f 1904 1905 1983 
f 1904 1983 1982 
f 1905 1910 1984 
f 1905 1984 1983 
f 1906 1981 1985 
f 1906 1985 1907 
f 1907 1985 1986 
f 1907 1986 1908 
f 1908 1986 1987 
f 1908 1987 1909 
f 1909 1987 1988 
f 1909 1988 1912 
f 1910 1911 1989 
f 1910 1989 1984 
f 1911 1913 1990 
f 1911 1990 1989 
f 1912 1988 1991 
f 1912 1991 1914 
f 1913 1914 1992 
f 1913 1992 1990 
f 1914 1991 1992 
f 1915 1917 1993 
f 1915 1993 1978 
f 1916 1947 1994 
f 1916 1994 1918 
f 1917 1919 1995 
f 1917 1995 1993 
f 1918 1994 1996 
f 1918 1996 1920 
f 1919 1921 1997 
f 1919 1997 1995 
f 1920 1996 1998 
f 1920 1998 1922 
f 1921 1923 1999 
f 1921 1999 1997 
f 1922 1998 2000 
f 1922 2000 1924 
f 1923 1928 2001 
f 1923 2001 1999 
f 1924 2000 2002 
f 1924 2002 1925 
f 1925 2002 2003 
f 1925 2003 1926 
f 1926 2003 2004 
f 1926 2004 1927 
f 1927 2004 2005 
f 1927 2005 1929 
f 1928 1930 2006 
f 1928 2006 2001 
f 1929 2005 2007 
f 1929 2007 1930 
f 1930 2007 2006 
f 1931 1962 2008 
f 1931 2008 1932 
f 1932 2008 2009 
f 1932 2009 1933 
f 1933 2009 2010 
f 1933 2010 1934 
f 1934 2010 2011 
f 1934 2011 1936 
f 1935 1937 2012 
f 1935 2012 1948 
f 1936 2011 2013 
f 1936 2013 1938
[truncated: 113,276 more chars]
