# Supplementary material for: Immersed Boundary Models for Quantifying Flow-Induced Mechanical Stimuli on Stem Cells Seeded on 3D Scaffolds in Perfusion Bioreactors
Source: PLoS Comput Biol. 2016 Sep 22;12(9):e1005108. doi: 10.1371/journal.pcbi.1005108 (PMC5033382; doi:10.1371/journal.pcbi.1005108)
Supplement: S3 Data — kc, tc, Lp/R, kb, E∞, Lp, Ec, with symbols as used above. (ZIP) [file pcbi.1005108.s012.zip]

Archive with 3 entries (2 files):
- pstudy_ma_data/
- pstudy_ma_data/results.csv
- pstudy_ma_data/plot_lines.py
