# Supplementary material for: Immersed Boundary Models for Quantifying Flow-Induced Mechanical Stimuli on Stem Cells Seeded on 3D Scaffolds in Perfusion Bioreactors
Source: PLoS Comput Biol. 2016 Sep 22;12(9):e1005108. doi: 10.1371/journal.pcbi.1005108 (PMC5033382; doi:10.1371/journal.pcbi.1005108)
Supplement: S3 Data — kc, tc, Lp/R, kb, E∞, Lp, Ec, with symbols as used above. (ZIP) [file pcbi.1005108.s012.zip › pstudy_ma_data/results.csv]

k_cortex	t_cortex	L_r	kb	E_inf	L	Ec	dir
0.001	1.9999999999999999e-07	0.621846666667	3.8490017946e-18	153.563524537	3.73108e-06	4330.12701892	0
0.001	3.1111111111111107e-07	0.622648333333	9.31363397211e-18	153.365809789	3.73589e-06	2783.65308359	1
0.001	4.2222222222222221e-07	0.62181	1.71541931833e-17	153.572579816	3.73086e-06	2051.11279844	2
0.001	5.3333333333333334e-07	0.623285	2.73706794282e-17	153.209151279	3.73971e-06	1623.7976321	3
0.001	6.4444444444444443e-07	0.62442	3.99630927069e-17	152.930665025	3.74652e-06	1343.83252311	4
0.001	7.5555555555555551e-07	0.629806666667	5.49314330192e-17	151.622665985	3.77884e-06	1146.21009324	5
0.001	8.666666666666667e-07	0.626973333333	7.22757003652e-17	152.307858689	3.76184e-06	999.26008129	6
0.001	9.7777777777777778e-07	0.626151666667	9.19958947449e-17	152.507724468	3.75691e-06	885.707799325	7
0.001	1.0888888888888889e-06	0.62763	1.14092016158e-16	152.148504461	3.76578e-06	795.329452455	8
0.001	1.1999999999999999e-06	0.634003333333	1.38564064606e-16	150.619028063	3.80402e-06	721.687836487	9
0.0025555555555555557	1.9999999999999999e-07	0.471918333333	9.83633791953e-18	202.350616855	2.83151e-06	11065.8801595	10
0.0025555555555555557	3.1111111111111107e-07	0.472073333333	2.38015090398e-17	202.284177293	2.83244e-06	7113.78010252	11
0.0025555555555555557	4.2222222222222221e-07	0.473078333333	4.38384936907e-17	201.854448041	2.83847e-06	5241.73270712	12
0.0025555555555555557	5.3333333333333334e-07	0.474843333333	6.99472918722e-17	201.104151942	2.84906e-06	4149.7050598	13
0.0025555555555555557	6.4444444444444443e-07	0.476733333333	1.02127903584e-16	200.306878454	2.8604e-06	3434.23867018	14
0.0025555555555555557	7.5555555555555551e-07	0.476151666667	1.40380328827e-16	200.551573249	2.85691e-06	2929.20357162	15
0.0025555555555555557	8.666666666666667e-07	0.473993333333	1.847045676e-16	201.464786822	2.84396e-06	2553.66465218	16
0.0025555555555555557	9.7777777777777778e-07	0.472023333333	2.35100619904e-16	202.305604642	2.83214e-06	2263.47548716	17
0.0025555555555555557	1.0888888888888889e-06	0.4688	2.91568485738e-16	203.69659952	2.8128e-06	2032.50860072	18
0.0025555555555555557	1.1999999999999999e-06	0.465013333333	3.54108165103e-16	205.355328568	2.79008e-06	1844.31335991	19
0.0041111111111111105	1.9999999999999999e-07	0.41054	1.58236740445e-17	232.603317229	2.46324e-06	17801.6333	20
0.0041111111111111105	3.1111111111111107e-07	0.412208333333	3.82893841076e-17	231.661900386	2.47325e-06	11443.9071214	21
0.0041111111111111105	4.2222222222222221e-07	0.412058333333	7.05227941981e-17	231.746231371	2.47235e-06	8432.3526158	22
0.0041111111111111105	5.3333333333333334e-07	0.409916666667	1.12523904316e-16	232.957021806	2.4595e-06	6675.61248751	23
0.0041111111111111105	6.4444444444444443e-07	0.407108333333	1.64292714462e-16	234.564016593	2.44265e-06	5524.64481725	24
0.0041111111111111105	7.5555555555555551e-07	0.403698333333	2.25829224634e-16	236.545355703	2.42219e-06	4712.19705	25
0.0041111111111111105	8.666666666666667e-07	0.400125	2.97133434835e-16	238.657834065	2.40075e-06	4108.06922308	26
0.0041111111111111105	9.7777777777777778e-07	0.396573333333	3.78205345063e-16	240.795227083	2.37944e-06	3641.243175	27
0.0041111111111111105	1.0888888888888889e-06	0.3929	4.69044955318e-16	243.046489832	2.3574e-06	3269.68774898	28
0.0041111111111111105	1.1999999999999999e-06	0.389503333333	5.696522656e-16	245.165978524	2.33702e-06	2966.93888334	29
0.0056666666666666662	1.9999999999999999e-07	0.372638333333	2.18110101694e-17	256.261788745	2.23583e-06	24537.3864406	30
0.0056666666666666662	3.1111111111111107e-07	0.371868333333	5.27772591753e-17	256.792410903	2.23121e-06	15774.0341404	31
0.0056666666666666662	4.2222222222222221e-07	0.36962	9.72070947055e-17	258.354433892	2.21772e-06	11622.9725245	32
0.0056666666666666662	5.3333333333333334e-07	0.36621	1.5510051676e-16	260.760126308	2.19726e-06	9201.51991521	33
0.0056666666666666662	6.4444444444444443e-07	0.362705	2.26457525339e-16	263.279981955	2.17623e-06	7615.05096431	34
0.0056666666666666662	7.5555555555555551e-07	0.359013333333	3.11278120442e-16	265.987240553	2.15408e-06	6495.19052838	35
0.0056666666666666662	8.666666666666667e-07	0.354925	4.0956230207e-16	269.051111799	2.12955e-06	5662.47379398	36
0.0056666666666666662	9.7777777777777778e-07	0.349413333333	5.21310070221e-16	273.295140011	2.09648e-06	5019.01086284	37
0.0056666666666666662	1.0888888888888889e-06	0.345616666667	6.46521424897e-16	276.297340566	2.0737e-06	4506.86689725	38
0.0056666666666666662	1.1999999999999999e-06	0.342926666667	7.85196366098e-16	278.464683961	2.05756e-06	4089.56440676	39
0.0072222222222222219	1.9999999999999999e-07	0.344681666667	2.77983462943e-17	277.046837967	2.06809e-06	31273.1395811	40
0.0072222222222222219	3.1111111111111107e-07	0.342466666667	6.7265134243e-17	278.838716727	2.0548e-06	20104.1611593	41
0.0072222222222222219	4.2222222222222221e-07	0.339286666667	1.23891395213e-16	281.452161953	2.03572e-06	14813.5924332	42
0.0072222222222222219	5.3333333333333334e-07	0.335546666667	1.97677129204e-16	284.589225111	2.01328e-06	11727.4273429	43
0.0072222222222222219	6.4444444444444443e-07	0.331631666667	2.88622336216e-16	287.94887658	1.98979e-06	9705.45711138	44
0.0072222222222222219	7.5555555555555551e-07	0.327261666667	3.9672701625e-16	291.793923889	1.96357e-06	8278.18400676	45
0.0072222222222222219	8.666666666666667e-07	0.323121666667	5.21991169304e-16	295.532536831	1.93873e-06	7216.87836487	46
0.0072222222222222219	9.7777777777777778e-07	0.319545	6.6441479538e-16	298.840432037	1.91727e-06	6396.77855068	47
0.0072222222222222219	1.0888888888888889e-06	0.314395	8.23997894477e-16	303.735637829	1.88637e-06	5744.04604551	48
0.0072222222222222219	1.1999999999999999e-06	0.309095	1.0007404666e-15	308.943741747	1.85457e-06	5212.18993018	49
0.0087777777777777767	1.9999999999999999e-07	0.322521666667	3.37856824192e-17	296.08232787	1.93513e-06	38008.8927217	50
0.0087777777777777767	3.1111111111111107e-07	0.319685	8.17530093108e-17	298.709560521	1.91811e-06	24434.2881782	51
0.0087777777777777767	4.2222222222222221e-07	0.31601	1.5057569572e-16	302.183367157	1.89606e-06	18004.2123418	52
0.0087777777777777767	5.3333333333333334e-07	0.312248333333	2.40253741648e-16	305.823780821	1.87349e-06	14253.3347706	53
0.0087777777777777767	6.4444444444444443e-07	0.307096666667	3.50787147094e-16	310.95409433	1.84258e-06	11795.8632584	54
0.0087777777777777767	7.5555555555555551e-07	0.304788333333	4.82175912057e-16	313.309124437	1.82873e-06	10061.1774851	55
0.0087777777777777767	8.666666666666667e-07	0.30051	6.34420036539e-16	317.769677732	1.80306e-06	8771.28293577	56
0.0087777777777777767	9.7777777777777778e-07	0.294553333333	8.07519520539e-16	324.1958418	1.76732e-06	7774.54623852	57
0.0087777777777777767	1.0888888888888889e-06	0.289648333333	1.00147436406e-15	329.685880655	1.73789e-06	6981.22519377	58
0.0087777777777777767	1.1999999999999999e-06	0.285965	1.21628456709e-15	333.932354852	1.71579e-06	6334.81545361	59
0.010333333333333333	1.9999999999999999e-07	0.304081666667	3.97730185442e-17	314.037235135	1.82449e-06	44744.6458622	60
0.010333333333333333	3.1111111111111107e-07	0.301218333333	9.62408843785e-17	317.0224229	1.80731e-06	28764.4151971	61
0.010333333333333333	4.2222222222222221e-07	0.297818333333	1.77259996228e-16	320.641663615	1.78691e-06	21194.8322505	62
0.010333333333333333	5.3333333333333334e-07	0.29337	2.82830354092e-16	325.50351384	1.76022e-06	16779.2421983	63
0.010333333333333333	6.4444444444444443e-07	0.28994	4.12951957971e-16	329.35423141	1.73964e-06	13886.2694055	64
0.010333333333333333	7.5555555555555551e-07	0.285568333333	5.67624807865e-16	334.396201219	1.71341e-06	11844.1709635	65
0.010333333333333333	8.666666666666667e-07	0.28025	7.46848903774e-16	340.742072632	1.6815e-06	10325.6875067	66
0.010333333333333333	9.7777777777777778e-07	0.274698333333	9.50624245698e-16	347.62848648	1.64819e-06	9152.31392636	67
0.010333333333333333	1.0888888888888889e-06	0.268728333333	1.17895083364e-15	355.351312125	1.61237e-06	8218.40434204	68
0.010333333333333333	1.1999999999999999e-06	0.262728333333	1.43182866759e-15	363.466568845	1.57637e-06	7457.44097703	69
0.01188888888888889	1.9999999999999999e-07	0.289213333333	4.57603546691e-17	330.181754605	1.73528e-06	51480.3990027	70
0.01188888888888889	3.1111111111111107e-07	0.286271666667	1.10728759446e-16	333.574631982	1.71763e-06	33094.542216	71
0.01188888888888889	4.2222222222222221e-07	0.282955	2.03944296735e-16	337.484638388	1.69773e-06	24385.4521592	72
0.01188888888888889	5.3333333333333334e-07	0.277558333333	3.25406966536e-16	344.046473793	1.66535e-06	19305.149626	73
0.01188888888888889	6.4444444444444443e-07	0.275456666667	4.75116768848e-16	346.67146383	1.65274e-06	15976.6755526	74
0.01188888888888889	7.5555555555555551e-07	0.269845	6.53073703673e-16	353.880805111	1.61907e-06	13627.1644419	75
0.01188888888888889	8.666666666666667e-07	0.26384	8.59277771009e-16	361.935134381	1.58304e-06	11880.0920776	76
0.01188888888888889	9.7777777777777778e-07	0.259883333333	1.09372897086e-15	367.445517303	1.5593e-06	10530.0816142	77
0.01188888888888889	1.0888888888888889e-06	0.251978333333	1.35642730322e-15	378.972924346	1.51187e-06	9455.5834903	78
0.01188888888888889	1.1999999999999999e-06	0.245948333333	1.64737276809e-15	388.264334061	1.47569e-06	8580.06650046	79
0.013444444444444443	1.9999999999999999e-07	0.276465	5.1747690794e-17	345.407070896	1.65879e-06	58216.1521433	80
0.013444444444444443	3.1111111111111107e-07	0.273708333333	1.25216634514e-16	348.885854852	1.64225e-06	37424.669235	81
0.013444444444444443	4.2222222222222221e-07	0.269781666667	2.30628597243e-16	353.963881368	1.61869e-06	27576.0720679	82
0.013444444444444443	5.3333333333333334e-07	0.265888333333	3.6798357898e-16	359.146881918	1.59533e-06	21831.0570537	83
0.013444444444444443	6.4444444444444443e-07	0.26091	5.37281579726e-16	365.999639167	1.56546e-06	18067.0816996	84
0.013444444444444443	7.5555555555555551e-07	0.255863333333	7.3852259948e-16	373.218642199	1.53518e-06	15410.1579203	85
0.013444444444444443	8.666666666666667e-07	0.25088	9.71706638244e-16	380.632038645	1.50528e-06	13434.4966485	86
0.013444444444444443	9.7777777777777778e-07	0.244186666667	1.23683369602e-15	391.065438415	1.46512e-06	11907.849302	87
0.013444444444444443	1.0888888888888889e-06	0.238031666667	1.5339037728e-15	401.177571003	1.42819e-06	10692.7626386	88
0.013444444444444443	1.1999999999999999e-06	0.231033333333	1.86291686859e-15	413.329819024	1.3862e-06	9702.69202388	89
0.014999999999999999	1.9999999999999999e-07	0.265945	5.7735026919e-17	359.070356108	1.59567e-06	64951.9052838	90
0.014999999999999999	3.1111111111111107e-07	0.261983333333	1.39704509582e-16	364.500155946	1.5719e-06	41754.7962539	91
0.014999999999999999	4.2222222222222221e-07	0.258806666667	2.5731289775e-16	368.974134573	1.55284e-06	30766.6919766	92
0.014999999999999999	5.3333333333333334e-07	0.255351666667	4.10560191424e-16	373.966487479	1.53211e-06	24356.9644814	93
0.014999999999999999	6.4444444444444443e-07	0.250443333333	5.99446390603e-16	381.295699048	1.50266e-06	20157.4878467	94
0.014999999999999999	7.5555555555555551e-07	0.244155	8.23971495288e-16	391.116159223	1.46493e-06	17193.1513987	95
0.014999999999999999	8.666666666666667e-07	0.238538333333	1.08413550548e-15	400.325450927	1.43123e-06	14988.9012193	96
0.014999999999999999	9.7777777777777778e-07	0.232668333333	1.37993842117e-15	410.425279999	1.39601e-06	13285.6169899	97
0.014999999999999999	1.0888888888888889e-06	0.22584	1.71138024238e-15	422.834599075	1.35504e-06	11929.9417868	98
0.014999999999999999	1.1999999999999999e-06	0.21937	2.07846096908e-15	435.305492342	1.31622e-06	10825.3175473	99
