# Supplementary material for: Immersed Boundary Models for Quantifying Flow-Induced Mechanical Stimuli on Stem Cells Seeded on 3D Scaffolds in Perfusion Bioreactors
Source: PLoS Comput Biol. 2016 Sep 22;12(9):e1005108. doi: 10.1371/journal.pcbi.1005108 (PMC5033382; doi:10.1371/journal.pcbi.1005108)
Supplement: S3 Data — kc, tc, Lp/R, kb, E∞, Lp, Ec, with symbols as used above. (ZIP) [file pcbi.1005108.s012.zip › pstudy_ma_data/plot_lines.py]

import DEMutilities.PostProcessing.Plot_CSV_Results as psr
import numpy as np
p = psr.Plotter('results.csv')
print p.Names()

p.ScaleVariable('k_cortex',1e3)
p.ScaleVariable('t_cortex',1e6)
p.ScaleVariable('l',1./6e-6)
print set(p.data['t_cortex'])

p.Lines('k_cortex', 'l', 't_cortex'
       , xlabel='$k_s$ (mN/m)'
       , ylabel='$L/R$'
       , level_label='$t_c$='
       , level_postfix=' $\mu$m'
       , colors=[(0.4,0.4,0.4)]
       , mfc='None'
       , mec=[(0,0,0)]
       , markersizes=[7]
       , lw=[1]
       , ls=['-']
       , loc=1
       , mew=1.2
       , spineless=False
       )
psr.plt.show()
