# Supplementary material for: Immersed Boundary Models for Quantifying Flow-Induced Mechanical Stimuli on Stem Cells Seeded on 3D Scaffolds in Perfusion Bioreactors
Source: PLoS Comput Biol. 2016 Sep 22;12(9):e1005108. doi: 10.1371/journal.pcbi.1005108 (PMC5033382; doi:10.1371/journal.pcbi.1005108)
Supplement: S4 Data — (ZIP) [file pcbi.1005108.s013.zip]

Archive with 16 entries (12 files):
- figure_maker_copy/FA_dict.py
- figure_maker_copy/a/
- figure_maker_copy/a/Simulation_cells_triangles_29.vtp
- figure_maker_copy/b/
- figure_maker_copy/b/Simulation_cells_triangles_172.vtp
- figure_maker_copy/f/
- figure_maker_copy/f/Simulation_cells_triangles_39.vtp
- figure_maker_copy/mygeometry.pvd
- figure_maker_copy/plot_FAforce.py
- figure_maker_copy/plot_displacement.py
- figure_maker_copy/plot_pressure.py
- figure_maker_copy/plot_tau.py
- figure_maker_copy/plot_tau_3.py
- figure_maker_copy/plot_tension.py
- figure_maker_copy/t/
- figure_maker_copy/t/Simulation_cells_triangles_33.vtp
