# Supplementary material for: Immersed Boundary Models for Quantifying Flow-Induced Mechanical Stimuli on Stem Cells Seeded on 3D Scaffolds in Perfusion Bioreactors
Source: PLoS Comput Biol. 2016 Sep 22;12(9):e1005108. doi: 10.1371/journal.pcbi.1005108 (PMC5033382; doi:10.1371/journal.pcbi.1005108)
Supplement: S4 Data — (ZIP) [file pcbi.1005108.s013.zip › figure_maker_copy/FA_dict.py]

import pickle
FA_dict = {'f' : [1261,779,1938,891,2378]
          ,'a' : [2420,2316,1992,122,143,253]
          ,'b' : [1550,1634,1865,1919,2560,2179,1508,766,602,325]
          ,'t' : [6911,5852,5373,2982,3028,620,4621,2349,2157,7434,171]
          }
