# Supplementary material for: Immersed Boundary Models for Quantifying Flow-Induced Mechanical Stimuli on Stem Cells Seeded on 3D Scaffolds in Perfusion Bioreactors
Source: PLoS Comput Biol. 2016 Sep 22;12(9):e1005108. doi: 10.1371/journal.pcbi.1005108 (PMC5033382; doi:10.1371/journal.pcbi.1005108)
Supplement: S4 Data — (ZIP) [file pcbi.1005108.s013.zip › figure_maker_copy/a/Simulation_cells_triangles_29.vtp]

<?xml version="1.0" encoding="utf-8"?>
<!-- time = 1.00015-->
<VTKFile type="PolyData" version="0.1" byte_order="BigEndian">
<PolyData GhostLevel="0">
<Piece NumberOfPoints="2562" NumberOfVerts="0" NumberOfLines="0" NumberOfStrips="0" NumberOfPolys="5120">
<Points>
<DataArray Name="xyz" NumberOfComponents="3" type="Float64" format="ascii">
1.53863e-05 0.000101523 -7.36233e-07 
1.54249e-05 0.000101513 -1.29257e-07 
1.62375e-05 0.000101378 -7.5981e-07 
1.58231e-05 0.000101439 -1.36456e-06 
1.45468e-05 0.000101652 -3.09068e-07 
1.47836e-05 0.000101616 -1.02393e-06 
1.63055e-05 0.00010137 -8.26863e-08 
1.54024e-05 0.000101508 4.85608e-07 
1.44991e-05 0.000101649 2.97628e-07 
1.70935e-05 0.000101231 -7.69992e-07 
1.67788e-05 0.000101271 -1.4826e-06 
1.62584e-05 0.000101346 -2.03033e-06 
1.51802e-05 0.000101541 -1.65403e-06 
1.36263e-05 0.000101786 1.20763e-07 
1.38615e-05 0.000101763 -5.48865e-07 
1.41165e-05 0.000101726 -1.23183e-06 
1.71851e-05 0.000101227 2.23408e-09 
1.63191e-05 0.000101365 6.01858e-07 
1.53126e-05 0.000101509 1.08907e-06 
1.43955e-05 0.00010165 8.88028e-07 
1.35033e-05 0.000101786 7.02508e-07 
1.79119e-05 0.000101088 -7.49633e-07 
1.76957e-05 0.000101107 -1.57984e-06 
1.7291e-05 0.000101159 -2.2516e-06 
1.66523e-05 0.000101251 -2.73116e-06 
1.5558e-05 0.000101459 -2.30498e-06 
1.44704e-05 0.00010166 -1.85098e-06 
1.26416e-05 0.000101919 5.42413e-07 
1.29058e-05 0.000101904 -8.24637e-08 
1.31556e-05 0.000101882 -7.33912e-07 
1.34048e-05 0.00010185 -1.38512e-06 
1.80281e-05 0.000101088 1.61014e-07 
1.72548e-05 0.000101217 7.7764e-07 
1.62636e-05 0.000101361 1.25207e-06 
1.51015e-05 0.000101518 1.65504e-06 
1.41971e-05 0.00010166 1.44352e-06 
1.33147e-05 0.000101792 1.25539e-06 
1.2451e-05 0.00010192 1.08981e-06 
1.86389e-05 0.000100937 -6.79728e-07 
1.85385e-05 0.000100942 -1.66763e-06 
1.83105e-05 0.000100972 -2.45505e-06 
1.77388e-05 0.000101048 -3.03515e-06 
1.69478e-05 0.00010116 -3.46149e-06 
1.58769e-05 0.000101378 -2.97407e-06 
1.47986e-05 0.00010159 -2.47783e-06 
1.37244e-05 0.000101794 -1.98134e-06 
1.16019e-05 0.000102048 9.52067e-07 
1.19154e-05 0.000102039 3.65315e-07 
1.21869e-05 0.000102029 -2.48032e-07 
1.24337e-05 0.000102013 -8.73594e-07 
1.26591e-05 0.000101988 -1.49833e-06 
1.88064e-05 0.000100922 4.63834e-07 
1.82357e-05 0.000101051 1.10573e-06 
1.72827e-05 0.000101192 1.51523e-06 
1.60526e-05 0.000101361 1.85416e-06 
1.47184e-05 0.000101538 2.15587e-06 
1.38566e-05 0.000101679 1.97576e-06 
1.30077e-05 0.000101808 1.79083e-06 
1.21623e-05 0.000101929 1.62217e-06 
1.13273e-05 0.000102049 1.47806e-06 
1.91708e-05 0.000100725 -5.02252e-07 
1.92775e-05 0.000100737 -1.73457e-06 
1.93461e-05 0.000100754 -2.68997e-06 
1.89127e-05 0.000100829 -3.3428e-06 
1.80109e-05 0.000100945 -3.83947e-06 
1.70868e-05 0.00010108 -4.22832e-06 
1.60944e-05 0.000101301 -3.6973e-06 
1.50549e-05 0.000101522 -3.14231e-06 
1.39926e-05 0.000101738 -2.60044e-06 
1.293e-05 0.000101944 -2.08247e-06 
1.0522e-05 0.000102168 1.34865e-06 
1.08596e-05 0.000102169 8.01361e-07 
1.11694e-05 0.000102169 2.19317e-07 
1.14359e-05 0.000102168 -3.84392e-07 
1.16676e-05 0.000102159 -9.90458e-07 
1.18904e-05 0.000102139 -1.58244e-06 
1.93709e-05 0.00010066 8.65564e-07 
1.9261e-05 0.000100804 1.64815e-06 
1.84336e-05 0.000100971 1.92811e-06 
1.70722e-05 0.000101168 2.11018e-06 
1.56037e-05 0.000101375 2.32433e-06 
1.41848e-05 0.000101562 2.60783e-06 
1.33961e-05 0.000101705 2.44615e-06 
1.25991e-05 0.00010183 2.29121e-06 
1.17934e-05 0.000101945 2.12948e-06 
1.0987e-05 0.000102055 1.9806e-06 
1.02036e-05 0.000102164 1.84806e-06 
1.93319e-05 0.000100424 -3.75595e-07 
1.96446e-05 0.000100426 -1.71766e-06 
2.02839e-05 0.000100433 -2.9462e-06 
2.03426e-05 0.000100523 -3.65058e-06 
1.90827e-05 0.000100711 -4.13186e-06 
1.8e-05 0.000100864 -4.66035e-06 
1.70847e-05 0.000101009 -5.06577e-06 
1.61937e-05 0.000101234 -4.42771e-06 
1.52233e-05 0.000101458 -3.82434e-06 
1.42025e-05 0.000101681 -3.23334e-06 
1.31638e-05 0.000101896 -2.67158e-06 
1.21383e-05 0.000102101 -2.14171e-06 
9.42086e-06 0.000102276 1.73139e-06 
9.79924e-06 0.000102285 1.20907e-06 
1.0125e-05 0.000102298 6.65368e-07 
1.04207e-05 0.00010231 8.89695e-08 
1.06754e-05 0.000102317 -4.98568e-07 
1.09092e-05 0.000102311 -1.07218e-06 
1.11054e-05 0.000102299 -1.64426e-06 
1.94771e-05 0.000100363 1.00481e-06 
2.0219e-05 0.000100392 2.38456e-06 
1.9912e-05 0.000100569 2.63848e-06 
1.8198e-05 0.000100901 2.43335e-06 
1.65076e-05 0.00010117 2.51252e-06 
1.49649e-05 0.000101393 2.74384e-06 
1.35426e-05 0.000101582 3.04777e-06 
1.28407e-05 0.000101731 2.90156e-06 
1.21063e-05 0.000101856 2.75283e-06 
1.13583e-05 0.000101964 2.61057e-06 
1.05867e-05 0.000102068 2.4625e-06 
9.82857e-06 0.000102165 2.33334e-06 
9.06522e-06 0.000102266 2.21279e-06 
1.9163e-05 0.000100182 -3.3775e-07 
1.95461e-05 0.000100202 -1.6281e-06 
2.03687e-05 0.000100178 -2.97475e-06 
2.24918e-05 9.99165e-05 -4.0861e-06 
2.00857e-05 0.000100394 -4.287e-06 
1.87583e-05 0.000100627 -5.01104e-06 
1.78347e-05 0.000100789 -5.65638e-06 
1.70398e-05 0.000100925 -5.99288e-06 
1.61992e-05 0.000101172 -5.19201e-06 
8.30632e-06 0.000102371 2.1059e-06 
1.52844e-05 0.000101405 -4.49641e-06 
1.43333e-05 0.000101629 -3.86753e-06 
1.33362e-05 0.00010185 -3.2648e-06 
1.23415e-05 0.00010206 -2.70816e-06 
1.13282e-05 0.000102267 -2.18224e-06 
8.71331e-06 0.00010239 1.60388e-06 
9.07725e-06 0.000102414 1.07944e-06 
9.39524e-06 0.000102439 5.42091e-07 
9.6766e-06 0.000102461 -2.744e-08 
9.92147e-06 0.000102474 -5.83204e-07 
1.01316e-05 0.000102477 -1.14272e-06 
1.03055e-05 0.000102469 -1.69366e-06 
1.91024e-05 0.000100134 8.49022e-07 
2.01077e-05 0.000100188 2.30662e-06 
2.27535e-05 9.99139e-05 4.15009e-06 
1.94243e-05 0.000100531 2.79155e-06 
1.7368e-05 0.000100906 2.71024e-06 
1.57031e-05 0.000101184 2.8756e-06 
1.4209e-05 0.000101407 3.15535e-06 
1.28213e-05 0.00010159 3.49982e-06 
1.22217e-05 0.000101751 3.35273e-06 
1.15584e-05 0.00010188 3.20918e-06 
1.08615e-05 0.000101987 3.06794e-06 
1.01425e-05 0.000102083 2.93046e-06 
9.4097e-06 0.000102173 2.80094e-06 
8.67189e-06 0.000102262 2.68074e-06 
7.92873e-06 0.000102354 2.57085e-06 
1.85824e-05 0.000100078 -2.94077e-07 
1.89952e-05 0.000100062 -1.3873e-06 
1.961e-05 0.00010003 -2.576e-06 
2.0491e-05 9.99749e-05 -3.63745e-06 
2.02022e-05 0.000100131 -4.26882e-06 
1.91558e-05 0.00010027 -5.22477e-06 
1.83174e-05 0.000100531 -6.21724e-06 
1.77683e-05 0.000100634 -6.8922e-06 
1.69512e-05 0.000100823 -6.88551e-06 
1.61177e-05 0.000101118 -5.92436e-06 
1.52458e-05 0.000101365 -5.15273e-06 
7.17769e-06 0.000102451 2.47831e-06 
7.62008e-06 0.00010248 1.98864e-06 
1.43464e-05 0.000101593 -4.47674e-06 
1.34215e-05 0.000101812 -3.85463e-06 
1.24754e-05 0.000102024 -3.27097e-06 
1.15062e-05 0.000102232 -2.72292e-06 
1.05141e-05 0.000102438 -2.20795e-06 
8.01466e-06 0.000102516 1.48212e-06 
8.3649e-06 0.000102555 9.60713e-07 
8.67211e-06 0.000102592 4.24771e-07 
8.93585e-06 0.000102624 -1.1986e-07 
9.16016e-06 0.000102644 -6.6494e-07 
9.34496e-06 0.000102652 -1.20654e-06 
9.49062e-06 0.000102646 -1.73807e-06 
1.82391e-05 0.000100072 5.90763e-07 
1.89534e-05 0.000100049 1.65173e-06 
1.98356e-05 0.00010007 2.62671e-06 
1.94696e-05 0.00010025 2.83718e-06 
1.78444e-05 0.000100567 2.8754e-06 
1.62716e-05 0.000100889 3.02893e-06 
1.4763e-05 0.000101153 3.30426e-06 
1.3352e-05 0.000101376 3.63805e-06 
1.20697e-05 0.000101574 3.96003e-06 
1.15012e-05 0.000101746 3.88639e-06 
1.09019e-05 0.000101892 3.73761e-06 
1.02547e-05 0.000102007 3.59119e-06 
9.58358e-06 0.000102102 3.45259e-06 
8.86785e-06 0.000102189 3.30708e-06 
8.15751e-06 0.000102267 3.1862e-06 
7.4332e-06 0.000102346 3.06909e-06 
6.70294e-06 0.000102427 2.96356e-06 
1.7823e-05 0.000100076 -3.44088e-07 
1.81824e-05 0.000100058 -1.23749e-06 
1.86914e-05 0.000100024 -2.27144e-06 
1.92134e-05 9.99756e-05 -3.31531e-06 
1.93254e-05 9.99592e-05 -4.21533e-06 
1.90204e-05 0.000100042 -5.2724e-06 
1.84142e-05 0.000100177 -6.49686e-06 
1.83078e-05 0.000100135 -7.99848e-06 
1.79179e-05 0.000100312 -8.22851e-06 
1.665e-05 0.000100737 -7.39126e-06 
1.57925e-05 0.000101083 -6.57865e-06 
6.05861e-06 0.000102512 2.84333e-06 
1.49815e-05 0.000101353 -5.79999e-06 
1.41426e-05 0.000101588 -5.10633e-06 
6.42507e-06 0.000102559 2.38795e-06 
6.84591e-06 0.000102611 1.89143e-06 
1.32874e-05 0.000101805 -4.47571e-06 
1.23814e-05 0.000102021 -3.86188e-06 
1.14792e-05 0.000102226 -3.30581e-06 
1.05405e-05 0.000102431 -2.77215e-06 
9.57249e-06 0.000102636 -2.27176e-06 
7.22451e-06 0.000102668 1.3807e-06 
7.55932e-06 0.000102724 8.64865e-07 
7.85138e-06 0.00010278 3.11898e-07 
8.09174e-06 0.000102821 -2.21059e-07 
8.29118e-06 0.000102848 -7.62301e-07 
8.44563e-06 0.000102857 -1.29822e-06 
8.66579e-06 0.000102825 -1.77785e-06 
1.73353e-05 0.000100077 3.79953e-07 
1.77141e-05 0.000100056 1.17703e-06 
1.81529e-05 0.000100031 1.95471e-06 
1.81509e-05 0.000100114 2.52026e-06 
1.73349e-05 0.000100314 2.82504e-06 
1.62508e-05 0.000100557 3.09184e-06 
1.51083e-05 0.00010082 3.38656e-06 
1.38049e-05 0.000101098 3.71148e-06 
1.25517e-05 0.000101326 4.05282e-06 
1.13178e-05 0.000101532 4.40094e-06 
1.07964e-05 0.00010173 4.34267e-06 
1.02196e-05 0.00010188 4.27257e-06 
9.61845e-06 0.00010201 4.12437e-06 
8.98872e-06 0.000102111 3.97717e-06 
8.3088e-06 0.000102197 3.83097e-06 
7.61313e-06 0.000102271 3.68771e-06 
6.91436e-06 0.000102339 3.57049e-06 
6.20898e-06 0.000102407 3.45375e-06 
5.59225e-06 0.000102476 3.32384e-06 
1.69755e-05 0.000100083 -4.07355e-07 
1.73888e-05 0.000100073 -1.18091e-06 
1.77608e-05 0.000100051 -2.04967e-06 
1.81777e-05 0.000100017 -3.01808e-06 
1.8393e-05 9.99759e-05 -3.98081e-06 
1.83581e-05 9.99333e-05 -5.0315e-06 
1.81904e-05 9.99192e-05 -6.2995e-06 
1.82889e-05 9.98669e-05 -8.0314e-06 
1.96602e-05 9.94234e-05 -1.0723e-05 
1.74918e-05 0.000100257 -8.28478e-06 
1.58619e-05 0.000100803 -7.37733e-06 
1.51924e-05 0.000101123 -6.79989e-06 
1.4456e-05 0.000101384 -6.22508e-06 
4.96628e-06 0.000102556 3.19266e-06 
5.34037e-06 0.000102614 2.73756e-06 
1.37186e-05 0.000101616 -5.60033e-06 
1.29548e-05 0.000101827 -5.00246e-06 
5.67643e-06 0.000102683 2.28419e-06 
6.07261e-06 0.000102759 1.78713e-06 
1.2139e-05 0.000102034 -4.4137e-06 
1.12931e-05 0.000102236 -3.84391e-06 
1.04361e-05 0.000102432 -3.3195e-06 
9.54704e-06 0.000102629 -2.80591e-06 
8.7182e-06 0.000102812 -2.30384e-06 
6.43529e-06 0.000102835 1.28382e-06 
6.74697e-06 0.000102915 7.4786e-07 
7.02166e-06 0.000102981 2.04486e-07 
7.23356e-06 0.00010303 -3.24901e-07 
7.40878e-06 0.000103058 -8.57482e-07 
7.64501e-06 0.000103037 -1.33103e-06 
7.84098e-06 0.000103004 -1.80805e-06 
1.63855e-05 0.000100085 2.31933e-07 
1.66583e-05 0.000100073 9.21595e-07 
1.6852e-05 0.000100052 1.56534e-06 
1.69143e-05 0.000100053 2.19274e-06 
1.64214e-05 0.000100149 2.64723e-06 
1.56462e-05 0.000100313 3.04139e-06 
1.47602e-05 0.000100525 3.42725e-06 
1.38481e-05 0.000100729 3.76986e-06 
1.28993e-05 0.000101002 4.08865e-06 
1.17503e-05 0.000101254 4.44496e-06 
1.057e-05 0.000101458 4.8238e-06 
1.00848e-05 0.000101681 4.79521e-06 
9.54516e-06 0.000101856 4.72962e-06 
8.96801e-06 0.000101988 4.65657e-06 
8.37109e-06 0.000102104 4.50527e-06 
7.72035e-06 0.000102195 4.36129e-06 
7.05093e-06 0.000102269 4.21297e-06 
6.3773e-06 0.000102332 4.0673e-06 
5.69413e-06 0.000102389 3.94733e-06 
5.10033e-06 0.000102445 3.81312e-06 
4.49639e-06 0.000102511 3.67374e-06 
1.60769e-05 0.000100087 -4.50802e-07 
1.65283e-05 0.00010008 -1.13976e-06 
1.69076e-05 0.000100066 -1.9139e-06 
1.72079e-05 0.000100043 -2.73739e-06 
1.74745e-05 0.000100008 -3.65355e-06 
1.75665e-05 9.99615e-05 -4.64657e-06 
1.75705e-05 9.98993e-05 -5.76008e-06 
1.76702e-05 9.97991e-05 -7.07277e-06 
1.79578e-05 9.97506e-05 -8.38124e-06 
1.76e-05 9.99599e-05 -8.44624e-06 
1.62705e-05 0.000100435 -7.79239e-06 
1.48522e-05 0.000100906 -7.2708e-06 
1.43852e-05 0.000101207 -6.86959e-06 
1.37771e-05 0.000101458 -6.40189e-06 
1.31102e-05 0.000101675 -5.93153e-06 
3.89292e-06 0.000102587 3.5301e-06 
4.26598e-06 0.000102654 3.0763e-06 
4.61434e-06 0.000102733 2.62271e-06 
1.24337e-05 0.000101879 -5.39486e-06 
1.16986e-05 0.000102075 -4.85785e-06 
4.92822e-06 0.000102824 2.17486e-06 
5.3074e-06 0.000102921 1.68386e-06 
1.09376e-05 0.000102266 -4.32264e-06 
1.01591e-05 0.000102453 -3.79726e-06 
9.35699e-06 0.000102636 -3.3033e-06 
8.62325e-06 0.000102807 -2.82093e-06 
7.84226e-06 0.000102989 -2.32678e-06 
5.63114e-06 0.000103027 1.16562e-06 
5.92341e-06 0.000103122 6.33336e-07 
6.18372e-06 0.000103194 9.9972e-08 
6.37213e-06 0.000103246 -4.25159e-07 
6.61845e-06 0.000103243 -8.89987e-07 
6.83364e-06 0.000103221 -1.36271e-06 
7.00998e-06 0.000103181 -1.83357e-06 
1.54403e-05 0.000100089 1.44654e-07 
1.56619e-05 0.000100082 7.66179e-07 
1.57979e-05 0.000100066 1.3713e-06 
1.5765e-05 0.00010005 1.933e-06 
1.54496e-05 0.000100072 2.47117e-06 
1.48705e-05 0.000100157 2.92991e-06 
1.41609e-05 0.00010029 3.37242e-06 
1.33873e-05 0.000100463 3.79829e-06 
1.26633e-05 0.000100652 4.14511e-06 
1.18984e-05 0.000100875 4.47669e-06 
1.09465e-05 0.000101145 4.82757e-06 
9.82436e-06 0.000101361 5.21835e-06 
9.37265e-06 0.000101603 5.22962e-06 
8.86815e-06 0.000101803 5.18092e-06 
8.3192e-06 0.000101957 5.10951e-06 
7.73686e-06 0.000102073 5.03405e-06 
7.11406e-06 0.000102178 4.88731e-06 
6.47211e-06 0.000102257 4.73924e-06 
5.81792e-06 0.00010232 4.59248e-06 
5.16009e-06 0.000102372 4.44558e-06 
4.59013e-06 0.000102419 4.3034e-06 
4.00928e-06 0.000102471 4.16097e-06 
3.4235e-06 0.000102532 4.01265e-06 
1.51555e-05 0.000100089 -4.67654e-07 
1.56334e-05 0.000100083 -1.09726e-06 
1.60255e-05 0.000100073 -1.79071e-06 
1.63331e-05 0.000100056 -2.53646e-06 
1.65376e-05 0.000100031 -3.31869e-06 
1.6702e-05 9.99919e-05 -4.22447e-06 
1.6781e-05 9.994e-05 -5.18734e-06 
1.68395e-05 9.98656e-05 -6.20763e-06 
1.68614e-05 9.98004e-05 -7.16638e-06 
1.66784e-05 9.98963e-05 -7.68746e-06 
1.59797e-05 0.000100184 -7.6597e-06 
1.50564e-05 0.000100573 -7.4618e-06 
1.38778e-05 0.000100993 -7.17049e-06 
2.83487e-06 0.000102605 3.85705e-06 
1.34928e-05 0.00010129 -6.90115e-06 
1.3004e-05 0.000101539 -6.52121e-06 
1.24266e-05 0.000101751 -6.10858e-06 
1.17949e-05 0.000101942 -5.69246e-06 
3.21184e-06 0.00010268 3.40067e-06 
3.56428e-06 0.000102768 2.94988e-06 
3.88921e-06 0.000102869 2.50422e-06 
1.11306e-05 0.000102131 -5.20027e-06 
1.044e-05 0.000102312 -4.70753e-06 
4.17927e-06 0.000102984 2.06179e-06 
4.51878e-06 0.000103113 1.56041e-06 
9.72861e-06 0.000102488 -4.21714e-06 
9.00244e-06 0.000102661 -3.7277e-06 
8.34957e-06 0.000102819 -3.27628e-06 
7.67008e-06 0.000102985 -2.81584e-06 
6.95106e-06 0.000103162 -2.34171e-06 
4.82636e-06 0.000103236 1.04861e-06 
5.09889e-06 0.000103341 5.27363e-07 
5.3351e-06 0.000103419 -5.66961e-10 
5.59457e-06 0.000103438 -4.59643e-07 
5.82545e-06 0.000103432 -9.23778e-07 
6.02071e-06 0.000103403 -1.39097e-06 
6.16887e-06 0.000103353 -1.85874e-06 
1.44764e-05 0.000100091 9.65895e-08 
1.46797e-05 0.000100086 6.73865e-07 
1.4794e-05 0.000100074 1.25495e-06 
1.47593e-05 0.000100057 1.81041e-06 
1.45079e-05 0.00010005 2.29609e-06 
1.40647e-05 0.000100076 2.8011e-06 
1.34783e-05 0.000100146 3.28242e-06 
1.28126e-05 0.000100256 3.74729e-06 
1.21733e-05 0.000100383 4.13852e-06 
1.15104e-05 0.000100551 4.5214e-06 
1.08146e-05 0.000100742 4.87647e-06 
1.00416e-05 0.00010098 5.22612e-06 
9.07333e-06 0.000101236 5.59816e-06 
8.64465e-06 0.000101481 5.66153e-06 
8.17229e-06 0.000101713 5.63327e-06 
7.64817e-06 0.000101897 5.56596e-06 
7.08894e-06 0.000102034 5.48776e-06 
6.52285e-06 0.000102136 5.40225e-06 
5.90376e-06 0.000102229 5.24853e-06 
5.26265e-06 0.000102299 5.09357e-06 
4.61434e-06 0.000102351 4.94558e-06 
4.05317e-06 0.000102391 4.81543e-06 
3.48851e-06 0.000102435 4.66657e-06 
2.91566e-06 0.000102484 4.51056e-06 
2.34411e-06 0.000102542 4.34936e-06 
1.42311e-05 0.00010009 -4.61617e-07 
1.46869e-05 0.000100085 -1.04434e-06 
1.50937e-05 0.000100076 -1.67616e-06 
1.54196e-05 0.000100062 -2.35868e-06 
1.56527e-05 0.000100043 -3.0735e-06 
1.58102e-05 0.000100016 -3.80042e-06 
1.59338e-05 9.99743e-05 -4.65353e-06 
1.5983e-05 9.99207e-05 -5.52657e-06 
1.59439e-05 9.98645e-05 -6.34157e-06 
1.57929e-05 9.98691e-05 -6.92407e-06 
1.53116e-05 0.000100025 -7.18767e-06 
1.46155e-05 0.000100297 -7.26339e-06 
1.38266e-05 0.000100622 -7.23672e-06 
1.29045e-05 0.000101027 -7.1296e-06 
1.25649e-05 0.000101331 -6.95132e-06 
1.79731e-06 0.000102611 4.17176e-06 
2.1497e-06 0.000102694 3.71967e-06 
1.21626e-05 0.000101603 -6.63056e-06 
1.16665e-05 0.000101824 -6.25675e-06 
1.11043e-05 0.000102013 -5.87125e-06 
1.05172e-05 0.000102181 -5.48876e-06 
2.50554e-06 0.00010279 3.26627e-06 
2.8387e-06 0.000102903 2.81505e-06 
3.1426e-06 0.000103029 2.37278e-06 
9.88628e-06 0.000102357 -5.02349e-06 
9.22458e-06 0.000102527 -4.55209e-06 
3.43222e-06 0.000103161 1.94583e-06 
3.7593e-06 0.000103314 1.44766e-06 
8.5452e-06 0.000102693 -4.08712e-06 
7.93335e-06 0.00010284 -3.67619e-06 
7.31245e-06 0.000102997 -3.24318e-06 
6.66976e-06 0.000103162 -2.79924e-06 
6.00157e-06 0.000103336 -2.34867e-06 
4.04849e-06 0.000103456 9.3303e-07 
4.29684e-06 0.000103571 4.13704e-07 
4.54828e-06 0.000103621 -3.1323e-08 
5.30856e-06 0.00010352 -1.88027e-06 
4.79386e-06 0.000103638 -4.91452e-07 
5.0063e-06 0.000103625 -9.60223e-07 
5.17734e-06 0.000103584 -1.42677e-06 
1.35556e-05 0.000100091 8.50172e-08 
1.37216e-05 0.000100089 6.19728e-07 
1.38283e-05 0.00010008 1.17302e-06 
1.38077e-05 0.000100065 1.71826e-06 
1.36099e-05 0.00010005 2.21121e-06 
1.32381e-05 0.000100045 2.66199e-06 
1.27465e-05 0.000100066 3.16675e-06 
1.21692e-05 0.000100121 3.65807e-06 
1.16058e-05 0.000100196 4.0744e-06 
1.10088e-05 0.000100297 4.47989e-06 
1.03869e-05 0.000100436 4.88144e-06 
9.7476e-06 0.000100607 5.25841e-06 
9.09683e-06 0.000100809 5.60052e-06 
8.29861e-06 0.000101068 5.95992e-06 
7.92069e-06 0.00010134 6.0506e-06 
7.4729e-06 0.000101587 6.06534e-06 
6.9752e-06 0.000101802 6.01504e-06 
6.43904e-06 0.000101967 5.93749e-06 
5.8943e-06 0.000102089 5.84956e-06 
5.32543e-06 0.00010218 5.75853e-06 
4.6992e-06 0.000102264 5.59972e-06 
4.06103e-06 0.000102323 5.44224e-06 
3.50817e-06 0.000102362 5.30896e-06 
2.95281e-06 0.000102399 5.17604e-06 
2.39314e-06 0.000102439 5.0189e-06 
1.83712e-06 0.000102484 4.85083e-06 
1.30959e-06 0.000102539 4.67036e-06 
1.33161e-05 0.00010009 -4.37811e-07 
1.3761e-05 0.000100086 -9.87868e-07 
1.41435e-05 0.000100079 -1.56172e-06 
1.44806e-05 0.000100067 -2.18305e-06 
1.4742e-05 0.000100051 -2.83713e-06 
1.49296e-05 0.00010003 -3.49572e-06 
1.50375e-05 0.000100001 -4.17367e-06 
1.51012e-05 9.99581e-05 -4.95509e-06 
1.50647e-05 9.99102e-05 -5.70392e-06 
1.49462e-05 9.98833e-05 -6.2851e-06 
1.4574e-05 9.99415e-05 -6.68073e-06 
1.40126e-05 0.000100107 -6.91195e-06 
1.33543e-05 0.000100352 -7.04908e-06 
1.26684e-05 0.000100649 -7.11275e-06 
7.84867e-07 0.000102607 4.4716e-06 
1.19171e-05 0.000101012 -7.10634e-06 
1.16647e-05 0.000101347 -6.98512e-06 
1.13049e-05 0.000101635 -6.73386e-06 
1.13061e-06 0.000102696 4.0141e-06 
1.46035e-06 0.000102798 3.56927e-06 
1.08741e-05 0.000101875 -6.39808e-06 
1.03762e-05 0.000102072 -6.03444e-06 
9.84558e-06 0.000102239 -5.67158e-06 
9.27701e-06 0.000102395 -5.30441e-06 
1.79391e-06 0.000102919 3.11891e-06 
2.10992e-06 0.000103056 2.67522e-06 
2.41281e-06 0.0001032 2.2537e-06 
8.66133e-06 0.000102562 -4.85185e-06 
8.02414e-06 0.000102723 -4.39817e-06 
2.69006e-06 0.000103357 1.83155e-06 
2.99657e-06 0.000103537 1.33102e-06 
7.44796e-06 0.000102863 -4.00549e-06 
6.86291e-06 0.000103008 -3.61439e-06 
6.26706e-06 0.000103162 -3.19899e-06 
5.6637e-06 0.000103324 -2.77665e-06 
5.06882e-06 0.000103492 -2.35067e-06 
3.26492e-06 0.000103694 8.17046e-07 
3.52579e-06 0.00010378 3.76693e-07 
4.43848e-06 0.000103676 -1.90198e-06 
3.7603e-06 0.00010383 -6.91914e-08 
4.35219e-06 0.000103753 -1.44957e-06 
3.98578e-06 0.00010384 -5.34078e-07 
4.18038e-06 0.000103813 -1.001e-06 
1.26419e-05 0.00010009 9.18896e-08 
1.28054e-05 0.00010009 6.01046e-07 
1.2895e-05 0.000100084 1.11289e-06 
1.289e-05 0.000100072 1.645e-06 
1.27302e-05 0.000100057 2.13454e-06 
1.2421e-05 0.000100043 2.59695e-06 
1.20036e-05 0.000100037 3.03646e-06 
1.14928e-05 0.000100049 3.54892e-06 
1.0982e-05 0.000100079 3.97674e-06 
1.04386e-05 0.000100131 4.40122e-06 
9.87759e-06 0.000100208 4.81124e-06 
9.29535e-06 0.000100322 5.22452e-06 
8.72013e-06 0.000100459 5.5984e-06 
8.13184e-06 0.000100635 5.94909e-06 
7.49025e-06 0.000100873 6.29119e-06 
7.18398e-06 0.000101172 6.4068e-06 
6.77108e-06 0.000101442 6.45381e-06 
6.30467e-06 0.000101672 6.44055e-06 
5.78843e-06 0.000101869 6.37594e-06 
5.25985e-06 0.000102013 6.29604e-06 
4.70705e-06 0.000102125 6.20097e-06 
4.1394e-06 0.000102207 6.10046e-06 
3.50528e-06 0.000102282 5.9341e-06 
2.95187e-06 0.000102325 5.80413e-06 
2.4001e-06 0.000102361 5.66738e-06 
1.85874e-06 0.000102393 5.52531e-06 
1.31193e-06 0.00010243 5.35553e-06 
7.96668e-07 0.000102472 5.18037e-06 
2.91443e-07 0.000102526 4.98073e-06 
1.24197e-05 0.000100088 -4.04143e-07 
1.28309e-05 0.000100086 -9.24505e-07 
1.3206e-05 0.000100081 -1.45842e-06 
1.35317e-05 0.000100072 -2.00989e-06 
1.38112e-05 0.000100059 -2.61115e-06 
1.40186e-05 0.000100042 -3.21145e-06 
1.41556e-05 0.000100019 -3.83478e-06 
1.4217e-05 9.99879e-05 -4.4594e-06 
1.42014e-05 9.99451e-05 -5.17144e-06 
1.41041e-05 9.99096e-05 -5.73704e-06 
1.38192e-05 9.99103e-05 -6.20055e-06 
1.33551e-05 9.99897e-05 -6.51774e-06 
1.27877e-05 0.00010015 -6.76012e-06 
1.21912e-05 0.000100365 -6.9287e-06 
1.15725e-05 0.000100637 -7.04266e-06 
-1.95187e-07 0.000102595 4.75274e-06 
1.09418e-05 0.000100964 -7.08896e-06 
1.27235e-07 0.000102689 4.29296e-06 
1.07744e-05 0.000101331 -7.01877e-06 
1.04577e-05 0.000101642 -6.81851e-06 
1.00741e-05 0.000101896 -6.53431e-06 
4.49494e-07 0.000102795 3.84581e-06 
7.65521e-07 0.000102916 3.4137e-06 
9.62681e-06 0.000102109 -6.19123e-06 
9.14187e-06 0.000102283 -5.84605e-06 
8.61862e-06 0.000102439 -5.48784e-06 
8.06857e-06 0.000102586 -5.12654e-06 
1.08388e-06 0.000103062 2.96949e-06 
1.3884e-06 0.000103216 2.55255e-06 
1.68046e-06 0.00010339 2.13487e-06 
7.46425e-06 0.000102746 -4.67689e-06 
6.91054e-06 0.000102881 -4.2991e-06 
1.95461e-06 0.000103571 1.71885e-06 
2.24205e-06 0.000103778 1.21206e-06 
6.35079e-06 0.000103018 -3.9195e-06 
5.79397e-06 0.000103159 -3.54419e-06 
5.22586e-06 0.000103311 -3.14411e-06 
4.6774e-06 0.000103465 -2.75617e-06 
4.1273e-06 0.000103632 -2.35222e-06 
2.50422e-06 0.000103909 7.77064e-07 
2.74629e-06 0.000104 3.30487e-07 
3.57019e-06 0.000103813 -1.92668e-06 
3.5168e-06 0.000103908 -1.47978e-06 
2.97036e-06 0.000104041 -1.17025e-07 
3.36815e-06 0.000103987 -1.03244e-06 
3.17909e-06 0.000104036 -5.86894e-07 
1.15607e-05 0.000100084 -3.69966e-07 
1.17481e-05 0.000100088 1.08975e-07 
1.19003e-05 0.00010009 5.90317e-07 
1.19928e-05 0.000100086 1.08124e-06 
1.19955e-05 0.000100078 1.57837e-06 
1.18701e-05 0.000100064 2.06463e-06 
1.16119e-05 0.000100049 2.52663e-06 
1.12532e-05 0.000100034 2.97358e-06 
1.08155e-05 0.000100024 3.42211e-06 
1.03324e-05 0.000100022 3.86802e-06 
9.82728e-06 0.000100036 4.29983e-06 
9.30472e-06 0.000100067 4.72317e-06 
8.77052e-06 0.000100122 5.13787e-06 
8.23255e-06 0.000100203 5.53911e-06 
7.69853e-06 0.000100314 5.91502e-06 
7.17527e-06 0.000100459 6.26012e-06 
6.67735e-06 0.000100665 6.56978e-06 
6.44342e-06 0.000100986 6.71699e-06 
6.0668e-06 0.000101265 6.80316e-06 
5.62628e-06 0.000101518 6.82301e-06 
5.14021e-06 0.000101732 6.79216e-06 
4.62397e-06 0.000101906 6.72718e-06 
4.0883e-06 0.00010204 6.64031e-06 
3.53587e-06 0.000102143 6.53671e-06 
2.96318e-06 0.000102221 6.41798e-06 
2.39017e-06 0.000102277 6.28909e-06 
1.83673e-06 0.000102317 6.15486e-06 
1.29681e-06 0.000102348 6.01234e-06 
7.69208e-07 0.000102377 5.85649e-06 
2.57569e-07 0.000102409 5.68445e-06 
-2.32495e-07 0.000102449 5.49318e-06 
-6.97995e-07 0.000102503 5.27553e-06 
-1.11729e-06 0.000102578 5.00413e-06 
1.19101e-05 0.000100085 -8.57399e-07 
1.22607e-05 0.000100083 -1.3463e-06 
1.25849e-05 0.000100076 -1.8544e-06 
1.28673e-05 0.000100066 -2.38836e-06 
1.30948e-05 0.000100051 -2.94532e-06 
1.32573e-05 0.000100033 -3.52006e-06 
1.33478e-05 0.000100008 -4.10682e-06 
1.33571e-05 9.99752e-05 -4.69771e-06 
1.32754e-05 9.99386e-05 -5.26127e-06 
1.30504e-05 9.99126e-05 -5.75041e-06 
1.2661e-05 9.99334e-05 -6.1329e-06 
1.21693e-05 0.000100018 -6.43128e-06 
1.16298e-05 0.000100162 -6.67227e-06 
1.10736e-05 0.000100359 -6.86111e-06 
1.05233e-05 0.0001006 -6.99392e-06 
1.00122e-05 0.000100891 -7.06425e-06 
-8.49359e-07 0.000102674 4.54977e-06 
9.90201e-06 0.000101278 -7.04597e-06 
-5.48212e-07 0.000102779 4.1138e-06 
9.62135e-06 0.000101608 -6.89594e-06 
9.27377e-06 0.000101887 -6.64841e-06 
8.87042e-06 0.000102115 -6.34398e-06 
-2.41045e-07 0.000102901 3.68538e-06 
6.67126e-08 0.000103044 3.26164e-06 
8.42235e-06 0.000102303 -6.01188e-06 
7.94013e-06 0.000102466 -5.66646e-06 
7.4297e-06 0.000102614 -5.30927e-06 
6.89152e-06 0.000102756 -4.93724e-06 
3.7071e-07 0.000103207 2.84423e-06 
6.67485e-07 0.000103389 2.43324e-06 
9.55414e-07 0.00010359 2.02305e-06 
6.34303e-06 0.000102892 -4.55986e-06 
5.80061e-06 0.000103023 -4.19022e-06 
1.23515e-06 0.000103803 1.60275e-06 
1.4987e-06 0.000103993 1.16795e-06 
5.26119e-06 0.000103156 -3.82372e-06 
4.72576e-06 0.000103294 -3.45723e-06 
4.19704e-06 0.000103438 -3.0898e-06 
3.68215e-06 0.000103591 -2.72291e-06 
3.18534e-06 0.000103752 -2.35214e-06 
2.72449e-06 0.000103923 -1.96075e-06 
1.74005e-06 0.000104136 7.2543e-07 
1.96664e-06 0.00010422 2.74104e-07 
2.68624e-06 0.00010404 -1.51922e-06 
2.55338e-06 0.000104141 -1.08119e-06 
2.18019e-06 0.000104245 -1.82948e-07 
2.37779e-06 0.000104214 -6.36957e-07 
1.09503e-05 0.000100087 -6.15814e-07 
1.08459e-05 0.000100089 -4.95552e-09 
1.09832e-05 0.00010009 4.77258e-07 
1.10831e-05 0.000100088 9.63018e-07 
1.11084e-05 0.000100082 1.44822e-06 
1.10174e-05 0.000100071 1.9503e-06 
1.08053e-05 0.000100058 2.4116e-06 
1.0498e-05 0.000100041 2.85945e-06 
1.01252e-05 0.000100024 3.29496e-06 
9.66061e-06 0.000100005 3.81095e-06 
9.18441e-06 9.99971e-05 4.23912e-06 
8.69016e-06 9.99999e-05 4.66778e-06 
8.18666e-06 0.00010002 5.08906e-06 
7.66779e-06 0.000100068 5.5232e-06 
7.15302e-06 0.000100144 5.92353e-06 
6.64216e-06 0.000100262 6.30502e-06 
6.14479e-06 0.000100427 6.64736e-06 
5.71384e-06 0.000100721 6.94242e-06 
5.37166e-06 0.000101013 7.09354e-06 
4.95838e-06 0.000101287 7.17156e-06 
4.50201e-06 0.000101527 7.18779e-06 
3.99537e-06 0.000101742 7.1515e-06 
3.47897e-06 0.000101906 7.08942e-06 
2.94582e-06 0.000102036 7.00013e-06 
2.40801e-06 0.000102135 6.89243e-06 
1.78963e-06 0.000102222 6.72595e-06 
1.23562e-06 0.000102268 6.6034e-06 
6.94915e-07 0.000102302 6.46431e-06 
1.73901e-07 0.000102328 6.31237e-06 
-3.45141e-07 0.000102356 6.12816e-06 
-8.31432e-07 0.000102387 5.9378e-06 
-1.29442e-06 0.000102431 5.71514e-06 
-1.71654e-06 0.000102491 5.4524e-06 
-1.81076e-06 0.000102615 4.914e-06 
1.12789e-05 0.000100086 -1.09455e-06 
1.16029e-05 0.000100081 -1.58196e-06 
1.18987e-05 0.000100073 -2.07974e-06 
1.21503e-05 0.000100061 -2.62138e-06 
1.23407e-05 0.000100045 -3.15722e-06 
1.24647e-05 0.000100025 -3.71022e-06 
1.25139e-05 9.99978e-05 -4.26177e-06 
1.2449e-05 9.99602e-05 -4.89624e-06 
1.22607e-05 9.993e-05 -5.38569e-06 
1.19295e-05 9.9921e-05 -5.80176e-06 
1.14956e-05 9.99603e-05 -6.14059e-06 
1.0992e-05 0.000100063 -6.44315e-06 
1.04696e-05 0.000100218 -6.68025e-06 
9.04884e-06 0.000101118 -7.04325e-06 
9.93993e-06 0.000100432 -6.86817e-06 
9.42818e-06 0.000100698 -6.98852e-06 
-1.54034e-06 0.000102721 4.47149e-06 
8.80206e-06 0.000101481 -6.96458e-06 
-1.24813e-06 0.000102842 4.03686e-06 
8.48009e-06 0.000101795 -6.77531e-06 
8.11318e-06 0.000102055 -6.51474e-06 
7.69372e-06 0.000102277 -6.19658e-06 
-9.48378e-07 0.00010298 3.61499e-06 
-6.47147e-07 0.000103149 3.18008e-06 
7.24857e-06 0.000102455 -5.87165e-06 
6.777e-06 0.000102612 -5.5285e-06 
6.2895e-06 0.000102754 -5.1765e-06 
5.73263e-06 0.000102909 -4.7407e-06 
-3.52738e-07 0.000103332 2.77274e-06 
-6.12293e-08 0.000103539 2.36824e-06 
2.25515e-07 0.000103762 1.97081e-06 
5.20468e-06 0.000103035 -4.38286e-06 
4.67824e-06 0.000103162 -4.02027e-06 
5.13174e-07 0.000104041 1.49229e-06 
7.48462e-07 0.000104237 1.06571e-06 
4.15843e-06 0.000103292 -3.66041e-06 
3.63359e-06 0.000103435 -3.28027e-06 
3.1259e-06 0.000103581 -2.91875e-06 
2.63283e-06 0.00010374 -2.5487e-06 
2.16781e-06 0.000103909 -2.17174e-06 
1.86028e-06 0.000104103 -1.67504e-06 
9.68417e-07 0.000104374 6.13188e-07 
1.18275e-06 0.000104436 1.52845e-07 
1.73584e-06 0.000104242 -1.23221e-06 
1.56999e-06 0.000104356 -7.84617e-07 
1.38642e-06 0.000104426 -3.31122e-07 
1.03072e-05 0.000100089 -8.21482e-07 
1.01762e-05 0.000100091 -2.32902e-07 
1.00851e-05 0.000100092 3.53908e-07 
1.01765e-05 0.00010009 8.36232e-07 
1.0223e-05 0.000100085 1.31623e-06 
1.01603e-05 0.000100076 1.81195e-06 
9.99473e-06 0.000100065 2.29354e-06 
9.72854e-06 0.000100051 2.73917e-06 
9.40319e-06 0.000100033 3.17476e-06 
8.97523e-06 0.000100009 3.67923e-06 
8.5208e-06 9.99878e-05 4.18645e-06 
8.05013e-06 9.99744e-05 4.60945e-06 
7.57112e-06 9.99696e-05 5.03223e-06 
7.07191e-06 9.99836e-05 5.46811e-06 
6.57204e-06 0.000100028 5.89931e-06 
6.07168e-06 0.000100107 6.29948e-06 
5.57888e-06 0.000100234 6.67364e-06 
5.13691e-06 0.000100473 7.03233e-06 
4.67177e-06 0.000100746 7.30338e-06 
4.27928e-06 0.000101023 7.45131e-06 
3.84641e-06 0.000101284 7.5262e-06 
3.36057e-06 0.000101524 7.54232e-06 
2.85257e-06 0.00010173 7.50787e-06 
2.33553e-06 0.000101889 7.44739e-06 
1.81539e-06 0.000102016 7.35464e-06 
1.20873e-06 0.000102128 7.21297e-06 
6.13187e-07 0.000102206 7.03942e-06 
7.1871e-08 0.000102245 6.91201e-06 
-4.47523e-07 0.000102273 6.76257e-06 
-9.64886e-07 0.000102297 6.58542e-06 
-1.45571e-06 0.000102324 6.37741e-06 
-1.91684e-06 0.000102357 6.15718e-06 
-2.51457e-06 0.000102644 4.84579e-06 
-2.33979e-06 0.000102406 5.89347e-06 
-2.50796e-06 0.000102515 5.38599e-06 
1.06168e-05 0.000100086 -1.29687e-06 
1.09205e-05 0.000100079 -1.77486e-06 
1.11859e-05 0.000100069 -2.28693e-06 
1.14095e-05 0.000100056 -2.81263e-06 
1.15615e-05 0.000100039 -3.33452e-06 
1.16487e-05 0.000100017 -3.86294e-06 
1.16082e-05 9.99836e-05 -4.47408e-06 
1.14704e-05 9.99489e-05 -5.0575e-06 
1.11825e-05 9.99278e-05 -5.48692e-06 
1.0798e-05 9.99354e-05 -5.85531e-06 
1.03334e-05 9.99945e-05 -6.18647e-06 
9.83717e-06 0.000100116 -6.47712e-06 
9.32723e-06 0.000100293 -6.70399e-06 
7.99753e-06 0.000101307 -6.99252e-06 
8.40689e-06 0.000100913 -6.99942e-06 
8.82345e-06 0.000100532 -6.87295e-06 
-2.24792e-06 0.000102762 4.40318e-06 
7.69034e-06 0.00010165 -6.87117e-06 
-1.95901e-06 0.000102897 3.97373e-06 
7.34778e-06 0.000101946 -6.65964e-06 
6.95445e-06 0.000102201 -6.37963e-06 
6.536e-06 0.000102412 -6.06188e-06 
-1.66996e-06 0.000103059 3.53596e-06 
-1.37284e-06 0.000103243 3.10902e-06 
6.09518e-06 0.000102584 -5.738e-06 
5.64329e-06 0.000102736 -5.39705e-06 
5.11345e-06 0.000102894 -4.98246e-06 
4.58245e-06 0.00010304 -4.55201e-06 
-1.08749e-06 0.000103445 2.70508e-06 
-7.985e-07 0.000103668 2.30877e-06 
-5.26156e-07 0.00010396 1.84091e-06 
4.06908e-06 0.00010316 -4.19893e-06 
3.56357e-06 0.000103282 -3.84165e-06 
-2.49009e-07 0.000104244 1.36947e-06 
-3.12236e-08 0.000104441 9.34205e-07 
3.04918e-06 0.000103414 -3.46878e-06 
2.54583e-06 0.000103558 -3.09041e-06 
2.05533e-06 0.000103708 -2.72572e-06 
1.58863e-06 0.000103873 -2.35054e-06 
1.24062e-06 0.000104077 -1.87783e-06 
9.26844e-07 0.000104276 -1.39984e-06 
1.83204e-07 0.000104562 4.7311e-07 
3.84783e-07 0.000104597 -1.73568e-08 
7.57044e-07 0.000104429 -9.57054e-07 
5.81014e-07 0.000104543 -5.02651e-07 
9.64302e-06 0.00010009 -1.0051e-06 
9.50108e-06 0.000100092 -4.35926e-07 
9.38755e-06 0.000100093 1.423e-07 
9.28848e-06 0.000100092 7.07375e-07 
9.33996e-06 0.000100088 1.18355e-06 
9.29634e-06 0.00010008 1.67222e-06 
9.16656e-06 0.000100071 2.15451e-06 
8.95569e-06 0.000100059 2.61693e-06 
8.66552e-06 0.000100042 3.05227e-06 
8.26571e-06 0.00010002 3.54886e-06 
7.83996e-06 9.99955e-05 4.05341e-06 
7.39786e-06 9.99713e-05 4.55508e-06 
6.93613e-06 9.99537e-05 4.9741e-06 
6.44937e-06 9.99441e-05 5.40371e-06 
5.96194e-06 9.99549e-05 5.83806e-06 
5.48087e-06 0.0001 6.26325e-06 
4.99231e-06 0.000100085 6.6561e-06 
4.54855e-06 0.000100264 7.05946e-06 
4.0863e-06 0.000100498 7.39803e-06 
3.59529e-06 0.000100755 7.65253e-06 
3.17715e-06 0.000101017 7.79609e-06 
2.70605e-06 0.00010127 7.87629e-06 
2.21217e-06 0.000101502 7.89352e-06 
1.71053e-06 0.000101701 7.8592e-06 
1.2011e-06 0.000101858 7.79565e-06 
6.01286e-07 0.000101999 7.68515e-06 
6.23431e-09 0.000102103 7.53223e-06 
-5.66044e-07 0.000102173 7.34722e-06 
-1.08933e-06 0.000102206 7.20718e-06 
-1.60954e-06 0.00010223 7.042e-06 
-2.10217e-06 0.000102252 6.83813e-06 
-2.55576e-06 0.000102281 6.59602e-06 
-2.98015e-06 0.000102319 6.33535e-06 
-3.22687e-06 0.000102664 4.78287e-06 
-3.27013e-06 0.00010253 5.31745e-06 
-3.19008e-06 0.000102412 5.85149e-06 
9.94065e-06 0.000100084 -1.47109e-06 
1.02086e-05 0.000100076 -1.96107e-06 
1.04509e-05 0.000100065 -2.46511e-06 
1.06515e-05 0.000100051 -2.97539e-06 
1.07696e-05 0.000100032 -3.48399e-06 
1.07542e-05 0.000100004 -4.07605e-06 
1.06514e-05 9.99722e-05 -4.65725e-06 
1.04356e-05 9.99409e-05 -5.19253e-06 
1.00868e-05 9.993e-05 -5.57816e-06 
9.65331e-06 9.9955e-05 -5.92469e-06 
9.18376e-06 0.000100035 -6.24161e-06 
8.70114e-06 0.000100181 -6.51691e-06 
8.20657e-06 0.000100383 -6.7237e-06 
6.91602e-06 0.00010147 -6.9243e-06 
7.34939e-06 0.000101098 -6.98055e-06 
7.77592e-06 0.000100718 -6.91131e-06 
-2.95954e-06 0.000102793 4.34236e-06 
6.58286e-06 0.000101796 -6.77158e-06 
-2.69109e-06 0.000102946 3.89813e-06 
6.20289e-06 0.000102081 -6.5385e-06 
5.80528e-06 0.000102324 -6.25005e-06 
5.39779e-06 0.000102526 -5.9313e-06 
-2.40498e-06 0.000103121 3.46184e-06 
-2.10728e-06 0.000103314 3.04131e-06 
4.97079e-06 0.000102693 -5.60486e-06 
4.46109e-06 0.000102861 -5.20875e-06 
3.94926e-06 0.000103011 -4.78829e-06 
3.44366e-06 0.000103149 -4.35899e-06 
-1.82483e-06 0.000103524 2.63873e-06 
-1.5694e-06 0.000103798 2.16529e-06 
-1.30421e-06 0.000104081 1.68783e-06 
2.94771e-06 0.000103263 -4.00653e-06 
2.43977e-06 0.000103383 -3.64208e-06 
-1.02962e-06 0.000104337 1.20404e-06 
-8.29048e-07 0.000104511 7.60901e-07 
1.94316e-06 0.000103514 -3.26637e-06 
1.46567e-06 0.000103657 -2.88687e-06 
9.97069e-07 0.000103808 -2.51678e-06 
6.2468e-07 0.000104005 -2.06243e-06 
2.81924e-07 0.000104211 -1.59691e-06 
-4.38445e-08 0.000104405 -1.13483e-06 
-6.40766e-07 0.000104614 2.81913e-07 
-4.39371e-07 0.000104626 -2.10121e-07 
-2.29813e-07 0.000104548 -6.88863e-07 
8.96244e-06 0.000100089 -1.17379e-06 
8.82359e-06 0.000100092 -6.18467e-07 
8.69969e-06 0.000100094 -5.53697e-08 
8.583e-06 0.000100093 5.05572e-07 
8.45985e-06 0.000100089 1.0545e-06 
8.4354e-06 0.000100084 1.53796e-06 
8.33388e-06 0.000100076 2.01338e-06 
8.15571e-06 0.000100065 2.47554e-06 
7.91678e-06 0.00010005 2.92433e-06 
7.54793e-06 0.000100029 3.41934e-06 
7.14899e-06 0.000100007 3.91691e-06 
6.72707e-06 9.9981e-05 4.41639e-06 
6.28699e-06 9.9954e-05 4.9167e-06 
5.81418e-06 9.99338e-05 5.34018e-06 
5.33729e-06 9.99219e-05 5.76626e-06 
4.86063e-06 9.99321e-05 6.19099e-06 
4.38918e-06 9.998e-05 6.60638e-06 
3.95396e-06 0.000100102 7.04064e-06 
3.49745e-06 0.000100283 7.42756e-06 
2.4951e-06 0.000100749 7.99208e-06 
3.01243e-06 0.000100507 7.74727e-06 
2.03712e-06 0.000101 8.13885e-06 
1.55717e-06 0.000101242 8.21858e-06 
1.06365e-06 0.000101464 8.2387e-06 
5.6859e-07 0.000101658 8.20477e-06 
-2.08144e-08 0.000101833 8.12743e-06 
-6.12339e-07 0.000101967 8.00562e-06 
-1.1926e-06 0.000102062 7.84416e-06 
-1.74978e-06 0.000102124 7.64537e-06 
-2.27216e-06 0.000102151 7.49021e-06 
-2.76524e-06 0.000102171 7.2977e-06 
-3.22215e-06 0.000102195 7.06233e-06 
-3.63753e-06 0.000102229 6.78133e-06 
-3.8665e-06 0.000102308 6.31009e-06 
-3.94761e-06 0.000102676 4.71963e-06 
-4.01511e-06 0.000102535 5.25042e-06 
-3.99017e-06 0.000102412 5.78897e-06 
9.23116e-06 0.000100083 -1.64708e-06 
9.48519e-06 0.000100074 -2.12674e-06 
9.7075e-06 0.000100062 -2.6164e-06 
9.87762e-06 0.000100045 -3.11676e-06 
9.89664e-06 0.000100021 -3.69745e-06 
9.82985e-06 9.99937e-05 -4.26963e-06 
9.65601e-06 9.99619e-05 -4.81323e-06 
9.36792e-06 9.99356e-05 -5.30932e-06 
8.9647e-06 9.99372e-05 -5.66859e-06 
8.51974e-06 9.99809e-05 -5.99612e-06 
8.05282e-06 0.000100083 -6.2915e-06 
7.57969e-06 0.000100252 -6.54344e-06 
7.15298e-06 0.00010054 -6.78535e-06 
5.8223e-06 0.000101614 -6.8408e-06 
6.27728e-06 0.000101259 -6.93757e-06 
6.71931e-06 0.000100888 -6.92185e-06 
-3.69846e-06 0.000102817 4.26578e-06 
5.45139e-06 0.000101926 -6.65983e-06 
-3.42805e-06 0.000102977 3.82371e-06 
5.06762e-06 0.000102197 -6.41257e-06 
4.67451e-06 0.000102426 -6.12109e-06 
4.27894e-06 0.000102621 -5.8e-06 
-3.14274e-06 0.000103157 3.3934e-06 
-2.84915e-06 0.000103354 2.9741e-06 
3.79241e-06 0.000102806 -5.41747e-06 
3.29944e-06 0.000102964 -5.01211e-06 
2.80579e-06 0.000103105 -4.59049e-06 
2.31422e-06 0.000103237 -4.15826e-06 
-2.60066e-06 0.000103604 2.48871e-06 
-2.34702e-06 0.000103863 2.00567e-06 
-2.08847e-06 0.000104112 1.51953e-06 
1.81522e-06 0.000103346 -3.79842e-06 
1.32596e-06 0.000103461 -3.43094e-06 
-1.82395e-06 0.000104325 1.0242e-06 
-1.64529e-06 0.000104455 5.6267e-07 
8.50184e-07 0.000103586 -3.05656e-06 
3.94029e-07 0.000103724 -2.67545e-06 
1.45854e-08 0.000103902 -2.22893e-06 
-3.45996e-07 0.00010409 -1.77489e-06 
-6.95688e-07 0.000104273 -1.31972e-06 
-1.03624e-06 0.000104416 -8.47207e-07 
-1.45305e-06 0.000104517 8.95285e-08 
-1.24972e-06 0.000104503 -3.84219e-07 
8.273e-06 0.000100088 -1.33313e-06 
8.11227e-06 0.000100092 -7.99025e-07 
7.98792e-06 0.000100094 -2.43146e-07 
7.8638e-06 0.000100093 3.18662e-07 
7.72728e-06 0.000100091 8.68775e-07 
7.59705e-06 0.000100086 1.39578e-06 
7.51928e-06 0.000100079 1.87013e-06 
7.3697e-06 0.000100069 2.33857e-06 
7.15888e-06 0.000100055 2.79215e-06 
6.79275e-06 0.000100038 3.27125e-06 
6.42011e-06 0.000100017 3.77256e-06 
6.01842e-06 9.99925e-05 4.27923e-06 
5.59554e-06 9.99652e-05 4.77936e-06 
5.18819e-06 9.99366e-05 5.27027e-06 
4.72287e-06 9.99145e-05 5.6901e-06 
4.25108e-06 9.99021e-05 6.11555e-06 
3.77834e-06 9.9915e-05 6.53471e-06 
3.33167e-06 9.99787e-05 6.97777e-06 
2.88189e-06 0.000100105 7.40396e-06 
1.37628e-06 0.000100731 8.32177e-06 
2.40272e-06 0.000100285 7.78106e-06 
1.89316e-06 0.000100499 8.08949e-06 
9.06393e-07 0.000100972 8.46642e-06 
4.16489e-07 0.000101207 8.54711e-06 
-7.91559e-08 0.000101422 8.56811e-06 
-6.74434e-07 0.000101614 8.55442e-06 
-1.2653e-06 0.000101784 8.46864e-06 
-1.85551e-06 0.000101913 8.33299e-06 
-2.4262e-06 0.000101999 8.15848e-06 
-2.93181e-06 0.000102058 7.92863e-06 
-3.42737e-06 0.000102081 7.74546e-06 
-3.88918e-06 0.000102102 7.51318e-06 
-4.67089e-06 0.000102676 4.65114e-06 
-4.30508e-06 0.000102131 7.23268e-06 
-4.5714e-06 0.000102197 6.78656e-06 
-4.71978e-06 0.00010229 6.2676e-06 
-4.78299e-06 0.000102532 5.17482e-06 
-4.79072e-06 0.000102403 5.72102e-06 
8.53453e-06 0.000100081 -1.79856e-06 
8.77573e-06 0.000100071 -2.27582e-06 
8.97616e-06 0.000100057 -2.75974e-06 
8.99601e-06 0.000100036 -3.31546e-06 
8.97076e-06 0.000100012 -3.88435e-06 
8.83885e-06 9.99833e-05 -4.44017e-06 
8.59228e-06 9.99531e-05 -4.95009e-06 
8.29195e-06 9.99347e-05 -5.41439e-06 
7.869e-06 9.99504e-05 -5.75065e-06 
7.41589e-06 0.000100015 -6.06331e-06 
6.94935e-06 0.000100141 -6.33782e-06 
6.51208e-06 0.000100368 -6.61227e-06 
6.0779e-06 0.000100679 -6.8123e-06 
4.72502e-06 0.000101739 -6.74032e-06 
5.17064e-06 0.0001014 -6.8699e-06 
5.62982e-06 0.000101037 -6.89976e-06 
-4.41909e-06 0.000102824 4.19532e-06 
4.34839e-06 0.000102038 -6.53838e-06 
-4.14747e-06 0.000102991 3.74888e-06 
3.96221e-06 0.000102298 -6.27633e-06 
3.5744e-06 0.000102519 -5.97659e-06 
3.08384e-06 0.000102718 -5.62683e-06 
-3.86421e-06 0.000103172 3.31829e-06 
-3.65784e-06 0.000103393 2.82855e-06 
2.60677e-06 0.000102894 -5.22958e-06 
2.12397e-06 0.000103047 -4.80843e-06 
1.64218e-06 0.000103179 -4.37997e-06 
1.1969e-06 0.000103302 -3.94737e-06 
-3.40957e-06 0.00010363 2.33274e-06 
-3.16081e-06 0.000103864 1.8304e-06 
-2.90998e-06 0.000104075 1.32902e-06 
7.15832e-07 0.000103404 -3.58348e-06 
2.42629e-07 0.000103514 -3.20819e-06 
-2.62146e-06 0.000104241 8.43347e-07 
-2.44057e-06 0.000104328 3.81576e-07 
-2.16063e-07 0.000103632 -2.82901e-06 
-6.18289e-07 0.00010378 -2.3973e-06 
-9.88816e-07 0.000103944 -1.94272e-06 
-1.35194e-06 0.000104107 -1.48096e-06 
-1.7071e-06 0.000104239 -1.01464e-06 
-2.02468e-06 0.000104322 -5.42559e-07 
-2.24044e-06 0.000104357 -8.49341e-08 
7.57568e-06 0.000100087 -1.48524e-06 
7.42123e-06 0.000100092 -9.59529e-07 
7.27285e-06 0.000100094 -4.26061e-07 
7.14645e-06 0.000100094 1.29679e-07 
7.0095e-06 0.000100093 6.82383e-07 
6.87425e-06 0.000100089 1.21193e-06 
6.70079e-06 0.000100081 1.72572e-06 
6.57336e-06 0.000100072 2.19439e-06 
6.39534e-06 0.000100059 2.65475e-06 
6.05409e-06 0.000100043 3.13893e-06 
5.68339e-06 0.000100025 3.62044e-06 
5.30081e-06 0.000100003 4.12748e-06 
4.89867e-06 9.99777e-05 4.63321e-06 
4.5048e-06 9.99488e-05 5.12096e-06 
4.09854e-06 9.99181e-05 5.6097e-06 
3.63262e-06 9.98952e-05 6.02715e-06 
3.16548e-06 9.9884e-05 6.44702e-06 
2.72387e-06 9.99053e-05 6.90114e-06 
2.26452e-06 9.99732e-05 7.33736e-06 
2.42984e-07 0.000100701 8.64331e-06 
1.78956e-06 0.0001001 7.75492e-06 
7.7872e-07 0.000100479 8.41396e-06 
1.28859e-06 0.000100275 8.12011e-06 
-2.44156e-07 0.000100932 8.78971e-06 
-7.3789e-07 0.000101159 8.87165e-06 
-1.33106e-06 0.000101373 8.91258e-06 
-1.9285e-06 0.000101558 8.89404e-06 
-2.52452e-06 0.00010172 8.80162e-06 
-3.10583e-06 0.00010184 8.65498e-06 
-3.62899e-06 0.00010192 8.45498e-06 
-4.1064e-06 0.000101974 8.19476e-06 
-4.57339e-06 0.000101997 7.97356e-06 
-4.98964e-06 0.000102023 7.69213e-06 
-5.39869e-06 0.000102666 4.57514e-06 
-5.51976e-06 0.000102518 5.10087e-06 
-5.25746e-06 0.000102084 7.24735e-06 
-5.44699e-06 0.000102163 6.74959e-06 
-5.54648e-06 0.000102266 6.20147e-06 
-5.57952e-06 0.000102385 5.64224e-06 
7.82915e-06 0.000100079 -1.94564e-06 
8.05994e-06 0.000100066 -2.41551e-06 
8.12012e-06 0.000100049 -2.96184e-06 
8.09798e-06 0.000100029 -3.50581e-06 
8.01006e-06 0.000100004 -4.06132e-06 
7.81201e-06 9.99745e-05 -4.58684e-06 
7.54978e-06 9.99469e-05 -5.06141e-06 
7.21331e-06 9.99384e-05 -5.49975e-06 
6.77366e-06 9.99701e-05 -5.81628e-06 
6.31851e-06 0.000100055 -6.1076e-06 
5.89025e-06 0.000100232 -6.41729e-06 
5.44476e-06 0.000100484 -6.65499e-06 
4.99402e-06 0.000100811 -6.80839e-06 
3.62974e-06 0.000101848 -6.62273e-06 
4.08606e-06 0.000101522 -6.78069e-06 
4.53382e-06 0.000101171 -6.84813e-06 
-5.14651e-06 0.000102819 4.11523e-06 
3.2446e-06 0.000102135 -6.40172e-06 
-4.87091e-06 0.000102987 3.66962e-06 
2.86433e-06 0.000102385 -6.12831e-06 
2.38379e-06 0.000102609 -5.79651e-06 
1.90261e-06 0.000102797 -5.4334e-06 
-4.67209e-06 0.000103186 3.16662e-06 
-4.46479e-06 0.000103395 2.66956e-06 
1.42965e-06 0.000102965 -5.0224e-06 
9.60339e-07 0.000103107 -4.59405e-06 
5.22333e-07 0.000103229 -4.16718e-06 
9.17827e-08 0.000103345 -3.73e-06 
-4.22522e-06 0.000103611 2.15798e-06 
-3.98041e-06 0.000103814 1.64546e-06 
-3.70753e-06 0.000103985 1.15702e-06 
-3.77995e-07 0.00010344 -3.36037e-06 
-8.32943e-07 0.000103541 -2.98109e-06 
-3.42174e-06 0.000104113 6.66939e-07 
-3.23912e-06 0.000104166 2.06716e-07 
-1.2348e-06 0.000103668 -2.54815e-06 
-1.62782e-06 0.000103801 -2.10909e-06 
-2.00215e-06 0.00010394 -1.64734e-06 
-2.36723e-06 0.000104059 -1.1802e-06 
-2.70088e-06 0.00010414 -7.16775e-07 
-3.02243e-06 0.000104172 -2.47616e-07 
6.87369e-06 0.000100084 -1.63469e-06 
6.71649e-06 0.000100091 -1.12067e-06 
6.57363e-06 0.000100094 -5.9191e-07 
6.43774e-06 0.000100095 -6.01594e-08 
6.30212e-06 0.000100094 4.94105e-07 
6.15704e-06 0.00010009 1.02378e-06 
5.98502e-06 0.000100084 1.54606e-06 
5.77687e-06 0.000100075 2.04793e-06 
5.62238e-06 0.000100063 2.51187e-06 
5.30323e-06 0.000100048 2.99843e-06 
4.95496e-06 0.000100032 3.48714e-06 
4.58657e-06 0.000100013 3.96899e-06 
4.19932e-06 9.99893e-05 4.47957e-06 
3.81073e-06 9.99628e-05 4.96254e-06 
3.41182e-06 9.99317e-05 5.44977e-06 
3.01256e-06 9.98999e-05 5.93171e-06 
2.54993e-06 9.9877e-05 6.34412e-06 
2.11411e-06 9.98669e-05 6.80107e-06 
-9.10159e-07 0.00010066 8.96026e-06 
1.65891e-06 9.9892e-05 7.25349e-06 
1.18556e-06 9.99626e-05 7.68208e-06 
-3.59212e-07 0.000100449 8.73199e-06 
6.86482e-07 0.000100089 8.09281e-06 
1.75381e-07 0.000100252 8.43971e-06 
-1.40882e-06 0.000100881 9.1086e-06 
-2.0033e-06 0.000101101 9.21497e-06 
-2.60174e-06 0.000101308 9.25318e-06 
-3.19323e-06 0.000101486 9.22799e-06 
-3.78751e-06 0.000101641 9.12604e-06 
-4.33276e-06 0.000101747 8.97027e-06 
-6.13041e-06 0.000102646 4.48582e-06 
-4.83689e-06 0.000101822 8.74242e-06 
-5.26637e-06 0.000101875 8.43696e-06 
-5.68898e-06 0.000101902 8.16459e-06 
-5.96144e-06 0.000101961 7.72366e-06 
-6.26445e-06 0.000102497 5.01284e-06 
-6.33891e-06 0.000102359 5.56194e-06 
-6.15591e-06 0.000102036 7.22035e-06 
-6.28325e-06 0.000102127 6.68702e-06 
-6.34732e-06 0.000102237 6.11634e-06 
7.12802e-06 0.000100074 -2.08553e-06 
7.21959e-06 0.000100059 -2.61665e-06 
7.23938e-06 0.000100042 -3.15654e-06 
7.17816e-06 0.000100022 -3.68445e-06 
7.02614e-06 9.99957e-05 -4.22032e-06 
6.79375e-06 9.99674e-05 -4.69864e-06 
6.48753e-06 9.99439e-05 -5.14768e-06 
6.13438e-06 9.99484e-05 -5.56044e-06 
5.68726e-06 9.99964e-05 -5.85398e-06 
5.26775e-06 0.00010012 -6.18492e-06 
4.8282e-06 0.000100324 -6.46513e-06 
4.37738e-06 0.000100597 -6.66407e-06 
3.913e-06 0.000100937 -6.77226e-06 
2.53349e-06 0.000101943 -6.48513e-06 
2.99386e-06 0.000101629 -6.66799e-06 
3.45553e-06 0.000101285 -6.76959e-06 
-5.86979e-06 0.000102801 4.02658e-06 
2.14959e-06 0.000102219 -6.24784e-06 
-5.68745e-06 0.00010298 3.51329e-06 
1.67138e-06 0.000102466 -5.94434e-06 
1.19903e-06 0.00010268 -5.59534e-06 
7.3475e-07 0.000102858 -5.22026e-06 
-5.485e-06 0.000103171 3.00111e-06 
-5.26971e-06 0.000103362 2.49872e-06 
2.71571e-07 0.000103016 -4.79689e-06 
-1.67271e-07 0.000103144 -4.38015e-06 
-5.96183e-07 0.000103259 -3.94692e-06 
-1.00482e-06 0.000103366 -3.50849e-06 
-5.03489e-06 0.000103555 1.97346e-06 
-4.78468e-06 0.000103722 1.47877e-06 
-4.51649e-06 0.000103861 9.81857e-07 
-1.45831e-06 0.000103452 -3.13574e-06 
-1.85866e-06 0.000103561 -2.70423e-06 
-4.22725e-06 0.00010396 4.94664e-07 
-4.02965e-06 0.000103991 4.06057e-08 
-2.25409e-06 0.000103674 -2.26178e-06 
-2.63965e-06 0.000103785 -1.81746e-06 
-3.01748e-06 0.000103889 -1.34848e-06 
-3.37308e-06 0.000103962 -8.91465e-07 
-3.71316e-06 0.000103998 -4.25574e-07 
6.16934e-06 0.000100081 -1.78358e-06 
6.00933e-06 0.000100087 -1.28228e-06 
5.87076e-06 0.000100092 -7.64407e-07 
5.73778e-06 0.000100094 -2.36511e-07 
5.60338e-06 0.000100093 2.97955e-07 
5.45504e-06 0.000100091 8.31676e-07 
4.83319e-06 0.000100065 2.37012e-06 
5.28239e-06 0.000100085 1.35738e-06 
5.07453e-06 0.000100076 1.87049e-06 
4.54932e-06 0.000100053 2.86036e-06 
4.22319e-06 0.000100039 3.34574e-06 
3.8725e-06 0.000100022 3.83087e-06 
3.50222e-06 0.000100001 4.31778e-06 
3.11893e-06 9.99768e-05 4.80399e-06 
2.72421e-06 9.99482e-05 5.28473e-06 
2.32219e-06 9.99163e-05 5.75884e-06 
1.92587e-06 9.98838e-05 6.22438e-06 
1.5126e-06 9.98556e-05 6.68431e-06 
-2.09477e-06 0.00010061 9.27738e-06 
1.0631e-06 9.98474e-05 7.14027e-06 
-1.51399e-06 0.000100409 9.04511e-06 
5.90961e-07 9.98746e-05 7.58641e-06 
9.64434e-08 9.99467e-05 8.01345e-06 
-9.56684e-07 0.000100221 8.75309e-06 
-4.20401e-07 0.000100064 8.40669e-06 
-2.68823e-06 0.000100818 9.44845e-06 
-3.28314e-06 0.000101029 9.55385e-06 
-3.87794e-06 0.000101227 9.59166e-06 
-4.4674e-06 0.000101399 9.55997e-06 
-5.03621e-06 0.000101537 9.45666e-06 
-5.56452e-06 0.000101635 9.27769e-06 
-6.86724e-06 0.000102618 4.37658e-06 
-7.00613e-06 0.000102469 4.90722e-06 
-6.02552e-06 0.000101705 9.01067e-06 
-6.40068e-06 0.000101762 8.65797e-06 
-6.67391e-06 0.000101825 8.21599e-06 
-6.86732e-06 0.0001019 7.70781e-06 
-7.09442e-06 0.000102331 5.45996e-06 
-7.12358e-06 0.000102204 6.02678e-06 
-7.00631e-06 0.000101988 7.16405e-06 
-7.09191e-06 0.00010209 6.59896e-06 
6.30516e-06 0.00010007 -2.28875e-06 
6.36546e-06 0.000100056 -2.81032e-06 
6.34554e-06 0.000100039 -3.33514e-06 
6.23434e-06 0.000100017 -3.84927e-06 
6.03595e-06 9.99904e-05 -4.33763e-06 
5.75781e-06 9.99628e-05 -4.78899e-06 
5.42234e-06 9.9946e-05 -5.20289e-06 
5.05274e-06 9.99636e-05 -5.57898e-06 
4.65205e-06 0.000100038 -5.92282e-06 
4.22284e-06 0.000100187 -6.23042e-06 
3.77442e-06 0.000100414 -6.47663e-06 
3.31329e-06 0.000100708 -6.63905e-06 
1.42862e-06 0.000102026 -6.32303e-06 
2.8446e-06 0.000101042 -6.70184e-06 
1.90361e-06 0.000101723 -6.53064e-06 
2.37475e-06 0.000101389 -6.66258e-06 
-6.6925e-06 0.000102778 3.86007e-06 
9.55799e-07 0.000102296 -6.05453e-06 
-6.4981e-06 0.000102949 3.34326e-06 
4.91216e-07 0.000102532 -5.73437e-06 
3.31228e-08 0.000102733 -5.37511e-06 
-4.18745e-07 0.000102901 -4.98528e-06 
-6.28936e-06 0.000103125 2.82825e-06 
-6.07026e-06 0.000103299 2.31441e-06 
-8.60008e-07 0.000103042 -4.57417e-06 
-1.28977e-06 0.000103161 -4.15205e-06 
-1.70569e-06 0.000103265 -3.724e-06 
-2.09725e-06 0.000103362 -3.29518e-06 
-5.83816e-06 0.000103462 1.80541e-06 
-5.59221e-06 0.000103603 1.30458e-06 
-5.32732e-06 0.000103715 8.13008e-07 
-2.48164e-06 0.00010346 -2.86328e-06 
-2.87631e-06 0.000103556 -2.42387e-06 
-5.04344e-06 0.000103791 3.32506e-07 
-4.73243e-06 0.000103829 -1.39079e-07 
-3.26892e-06 0.00010365 -1.97802e-06 
-3.65479e-06 0.000103734 -1.52475e-06 
-4.03137e-06 0.000103797 -1.06666e-06 
-4.3918e-06 0.000103831 -6.05169e-07 
5.46114e-06 0.00010008 -1.93162e-06 
5.20229e-06 0.000100086 -1.4928e-06 
5.06595e-06 0.000100089 -9.7298e-07 
4.93745e-06 0.000100091 -4.40312e-07 
4.80839e-06 0.000100091 9.20975e-08 
4.66269e-06 0.000100089 6.54256e-07 
4.49194e-06 0.000100085 1.18328e-06 
3.88527e-06 0.00010006 2.68739e-06 
4.0443e-06 0.00010007 2.21739e-06 
4.28665e-06 0.000100078 1.70888e-06 
3.58464e-06 0.000100046 3.17338e-06 
3.25266e-06 0.00010003 3.66307e-06 
2.90024e-06 0.000100011 4.15015e-06 
2.52215e-06 9.99871e-05 4.65703e-06 
2.13102e-06 9.9961e-05 5.14052e-06 
1.72482e-06 9.99306e-05 5.62258e-06 
-3.29875e-06 0.00010055 9.59008e-06 
1.30768e-06 9.98973e-05 6.0918e-06 
8.33227e-07 9.98657e-05 6.50203e-06 
3.89966e-07 9.98337e-05 6.975e-06 
-2.78422e-06 0.000100354 9.37546e-06 
-8.34787e-08 9.98217e-05 7.4409e-06 
-2.20171e-06 0.000100174 9.07891e-06 
-5.75095e-07 9.98438e-05 7.88778e-06 
-1.10142e-06 9.99136e-05 8.33632e-06 
-1.64026e-06 0.000100022 8.72705e-06 
-3.88897e-06 0.000100754 9.76288e-06 
-4.48596e-06 0.00010096 9.87058e-06 
-5.07641e-06 0.000101149 9.90664e-06 
-5.66904e-06 0.000101319 9.86006e-06 
-6.22152e-06 0.000101441 9.7363e-06 
-7.59887e-06 0.000102578 4.24757e-06 
-6.71648e-06 0.00010153 9.50926e-06 
-7.84557e-06 0.000102432 4.74009e-06 
-7.94758e-06 0.000102292 5.31261e-06 
-7.11141e-06 0.000101601 9.1678e-06 
-7.47514e-06 0.000101649 8.80594e-06 
-7.6697e-06 0.000101733 8.27481e-06 
-7.81656e-06 0.000101825 7.70426e-06 
-7.99412e-06 0.00010216 5.90378e-06 
-7.98351e-06 0.00010204 6.49711e-06 
-7.91867e-06 0.000101925 7.1196e-06 
5.57083e-06 0.000100069 -2.44404e-06 
5.59794e-06 0.000100053 -2.97082e-06 
5.53274e-06 0.000100034 -3.48998e-06 
5.36585e-06 0.000100009 -4.00821e-06 
5.11433e-06 9.99823e-05 -4.47304e-06 
4.79195e-06 9.9957e-05 -4.9028e-06 
4.42124e-06 9.99487e-05 -5.28973e-06 
3.96674e-06 9.99727e-05 -5.56485e-06 
3.54672e-06 0.000100065 -5.90598e-06 
3.1001e-06 0.000100235 -6.20074e-06 
2.64122e-06 0.000100479 -6.42032e-06 
3.31322e-07 0.000102095 -6.13672e-06 
2.15631e-06 0.000100801 -6.55926e-06 
7.13652e-07 0.000101804 -6.35245e-06 
1.67761e-06 0.000101134 -6.5856e-06 
1.19567e-06 0.00010148 -6.51305e-06 
-7.40931e-06 0.000102737 3.71718e-06 
-1.24835e-07 0.000102354 -5.85218e-06 
-7.20546e-06 0.000102903 3.1862e-06 
-5.77626e-07 0.000102582 -5.5165e-06 
-1.02115e-06 0.000102772 -5.14591e-06 
-1.46588e-06 0.000102938 -4.73041e-06 
-6.99302e-06 0.000103068 2.66261e-06 
-6.7739e-06 0.000103229 2.12378e-06 
-1.89752e-06 0.000103067 -4.31371e-06 
-2.32177e-06 0.000103176 -3.88301e-06 
-2.73548e-06 0.000103269 -3.45281e-06 
-3.18851e-06 0.000103337 -3.07466e-06 
-6.54941e-06 0.000103369 1.61187e-06 
-6.30905e-06 0.000103487 1.10722e-06 
-6.04976e-06 0.000103577 6.20563e-07 
-3.58355e-06 0.000103425 -2.62497e-06 
-3.98388e-06 0.000103505 -2.17035e-06 
-5.85736e-06 0.000103619 1.6439e-07 
-5.519e-06 0.000103654 -3.0847e-07 
-4.37798e-06 0.000103574 -1.71836e-06 
-4.77597e-06 0.00010363 -1.23734e-06 
-5.15601e-06 0.000103656 -7.78707e-07 
4.74809e-06 0.000100079 -2.07802e-06 
4.50469e-06 0.000100087 -1.6346e-06 
4.25722e-06 0.00010009 -1.18648e-06 
4.12849e-06 0.00010009 -6.57422e-07 
4.01085e-06 0.00010009 -1.2172e-07 
3.86415e-06 0.000100089 4.37855e-07 
3.70851e-06 0.000100086 9.98157e-07 
3.50444e-06 0.000100081 1.52499e-06 
2.94032e-06 0.000100053 2.98826e-06 
3.13342e-06 0.000100065 2.51876e-06 
3.26954e-06 0.000100074 2.04112e-06 
2.62617e-06 0.000100037 3.47908e-06 
2.29351e-06 0.000100018 3.97238e-06 
1.92537e-06 9.99955e-05 4.48025e-06 
1.54208e-06 9.99704e-05 4.98892e-06 
-4.50449e-06 0.000100479 9.90785e-06 
1.13471e-06 9.99429e-05 5.47321e-06 
7.12507e-07 9.99115e-05 5.94957e-06 
-3.97543e-06 0.000100289 9.67977e-06 
2.33907e-07 9.98798e-05 6.371e-06 
-2.67367e-07 9.98468e-05 6.78155e-06 
-7.44101e-07 9.9812e-05 7.25996e-06 
-3.46456e-06 0.000100119 9.40036e-06 
-1.23777e-06 9.97956e-05 7.72715e-06 
-2.88345e-06 9.99763e-05 9.04305e-06 
-1.77005e-06 9.9813e-05 8.19729e-06 
-2.31716e-06 9.98756e-05 8.6466e-06 
-5.10491e-06 0.000100675 1.00928e-05 
-5.70003e-06 0.000100874 1.02069e-05 
-6.30347e-06 0.000101062 1.0241e-05 
-6.88339e-06 0.000101218 1.01776e-05 
-7.41183e-06 0.000101328 1.00122e-05 
-8.3189e-06 0.000102531 4.10031e-06 
-8.57187e-06 0.000102383 4.60574e-06 
-7.83267e-06 0.000101417 9.69609e-06 
-8.79423e-06 0.000102243 5.12877e-06 
-8.86293e-06 0.00010211 5.7361e-06 
-8.19105e-06 0.000101478 9.32192e-06 
-8.47925e-06 0.000101543 8.86711e-06 
-8.62623e-06 0.000101643 8.27246e-06 
-8.73433e-06 0.000101749 7.6552e-06 
-8.86502e-06 0.000101986 6.35502e-06 
-8.82678e-06 0.000101863 7.00637e-06 
4.82472e-06 0.000100065 -2.5976e-06 
4.8156e-06 0.000100048 -3.12305e-06 
4.68582e-06 0.000100026 -3.64952e-06 
4.47102e-06 0.0001 -4.15038e-06 
4.16517e-06 9.99739e-05 -4.59115e-06 
3.8041e-06 9.99526e-05 -4.99174e-06 
3.35326e-06 9.99529e-05 -5.27737e-06 
2.88196e-06 9.99874e-05 -5.53875e-06 
2.4381e-06 0.000100097 -5.86332e-06 
1.98176e-06 0.000100285 -6.13486e-06 
1.48978e-06 0.000100554 -6.33409e-06 
-7.45385e-07 0.000102147 -5.93337e-06 
-3.62148e-07 0.000101863 -6.16447e-06 
9.97909e-07 0.000100883 -6.43789e-06 
1.78018e-08 0.00010155 -6.32956e-06 
5.05004e-07 0.000101215 -6.43082e-06 
-8.12096e-06 0.000102687 3.55658e-06 
-1.19622e-06 0.000102399 -5.63306e-06 
-7.90812e-06 0.000102845 3.01782e-06 
-1.63363e-06 0.000102618 -5.28489e-06 
-2.07724e-06 0.000102806 -4.88844e-06 
-2.50869e-06 0.00010296 -4.46238e-06 
-7.70207e-06 0.000103001 2.46532e-06 
-7.48415e-06 0.000103143 1.92148e-06 
-2.93829e-06 0.000103078 -4.03706e-06 
-3.36011e-06 0.000103174 -3.60422e-06 
-3.81945e-06 0.000103239 -3.2164e-06 
-4.28336e-06 0.000103293 -2.83305e-06 
-7.27135e-06 0.000103262 1.40242e-06 
-7.03456e-06 0.000103361 8.99371e-07 
-6.85807e-06 0.000103416 4.32623e-07 
-4.69389e-06 0.000103363 -2.37576e-06 
-5.09646e-06 0.000103421 -1.91797e-06 
-6.65386e-06 0.00010345 -2.36734e-08 
-6.29642e-06 0.000103482 -4.9566e-07 
-5.51246e-06 0.000103466 -1.44134e-06 
-5.91044e-06 0.000103489 -9.5868e-07 
4.0296e-06 0.000100076 -2.22412e-06 
3.79562e-06 0.000100085 -1.78066e-06 
3.55624e-06 0.000100091 -1.32953e-06 
3.32304e-06 0.000100092 -8.77225e-07 
3.20886e-06 0.00010009 -3.42502e-07 
2.0035e-06 0.000100043 3.2803e-06 
3.05962e-06 0.000100088 2.11566e-07 
2.90851e-06 0.000100086 7.76113e-07 
2.73857e-06 0.000100083 1.33e-06 
2.5043e-06 0.000100079 1.84959e-06 
2.2073e-06 0.000100058 2.80877e-06 
2.37569e-06 0.000100071 2.32996e-06 
1.68547e-06 0.000100025 3.77846e-06 
1.32535e-06 0.000100004 4.28692e-06 
9.50807e-07 9.99796e-05 4.80274e-06 
5.61178e-07 9.99533e-05 5.31162e-06 
-5.72288e-06 0.000100392 1.02481e-05 
-5.18309e-06 0.000100212 1.00003e-05 
1.35388e-07 9.99247e-05 5.79346e-06 
-3.49482e-07 9.98951e-05 6.21988e-06 
-4.65009e-06 0.000100053 9.69885e-06 
-8.55334e-07 9.98623e-05 6.64192e-06 
-1.37752e-06 9.98281e-05 7.05283e-06 
-1.88087e-06 9.97902e-05 7.53581e-06 
-4.13521e-06 9.99254e-05 9.3589e-06 
-2.42807e-06 9.97686e-05 8.01895e-06 
-3.54811e-06 9.98334e-05 8.95144e-06 
-2.98553e-06 9.97795e-05 8.49715e-06 
-6.33052e-06 0.000100582 1.04521e-05 
-6.94822e-06 0.000100774 1.05821e-05 
-7.54751e-06 0.000100952 1.06113e-05 
-8.10212e-06 0.000101096 1.0512e-05 
-8.56203e-06 0.000101204 1.02513e-05 
-9.02789e-06 0.000102477 3.92999e-06 
-9.29669e-06 0.00010233 4.44105e-06 
-9.53276e-06 0.000102187 4.97438e-06 
-8.92548e-06 0.000101282 9.87966e-06 
-9.71736e-06 0.000102054 5.5256e-06 
-9.73941e-06 0.000101928 6.16462e-06 
-9.20173e-06 0.000101359 9.39856e-06 
-9.42739e-06 0.000101442 8.86457e-06 
-9.53839e-06 0.000101558 8.20997e-06 
-9.65472e-06 0.000101676 7.52952e-06 
-9.72677e-06 0.0001018 6.83927e-06 
4.0772e-06 0.00010006 -2.74823e-06 
3.99115e-06 0.000100041 -3.27937e-06 
3.81242e-06 0.000100018 -3.79553e-06 
3.55132e-06 9.99922e-05 -4.27313e-06 
3.19832e-06 9.99673e-05 -4.68377e-06 
2.74779e-06 9.99542e-05 -4.9716e-06 
2.27789e-06 9.99618e-05 -5.24164e-06 
1.79624e-06 0.000100008 -5.4867e-06 
1.33771e-06 0.000100134 -5.79261e-06 
-1.80978e-06 0.000102186 -5.71283e-06 
8.36197e-07 0.00010034 -6.03612e-06 
3.33539e-07 0.000100623 -6.20596e-06 
-1.43505e-06 0.000101908 -5.95627e-06 
-1.04853e-06 0.0001016 -6.1367e-06 
-1.596e-07 0.000100953 -6.27766e-06 
-6.59371e-07 0.000101279 -6.24116e-06 
-8.81651e-06 0.00010263 3.37701e-06 
-2.24968e-06 0.000102433 -5.39807e-06 
-8.62052e-06 0.000102779 2.81168e-06 
-2.69722e-06 0.000102646 -5.02922e-06 
-3.12884e-06 0.000102826 -4.61691e-06 
-3.54672e-06 0.000102968 -4.18163e-06 
-8.41647e-06 0.00010292 2.24801e-06 
-8.19995e-06 0.000103045 1.70102e-06 
-3.97586e-06 0.000103072 -3.7508e-06 
-4.44398e-06 0.000103137 -3.36084e-06 
-4.91655e-06 0.000103187 -2.96927e-06 
-5.38677e-06 0.000103224 -2.58428e-06 
-7.99389e-06 0.000103146 1.17811e-06 
-7.85206e-06 0.000103207 6.97843e-07 
-7.66711e-06 0.000103252 2.2765e-07 
-5.80571e-06 0.000103274 -2.1238e-06 
-6.24506e-06 0.000103307 -1.65372e-06 
-7.43795e-06 0.000103283 -2.23891e-07 
-7.05586e-06 0.000103317 -6.9002e-07 
-6.66513e-06 0.000103322 -1.1724e-06 
3.30691e-06 0.000100072 -2.37173e-06 
3.08551e-06 0.000100082 -1.92552e-06 
2.85362e-06 0.000100089 -1.47727e-06 
2.62024e-06 0.000100091 -1.02523e-06 
1.07603e-06 0.000100032 3.56695e-06 
2.39865e-06 0.000100088 -5.66768e-07 
2.25825e-06 0.000100085 -1.50945e-08 
1.28832e-06 0.000100049 3.0878e-06 
2.11384e-06 0.000100084 5.4411e-07 
1.94834e-06 0.000100084 1.10081e-06 
1.74773e-06 0.000100082 1.64459e-06 
1.62375e-06 0.000100076 2.12793e-06 
1.47281e-06 0.000100064 2.60897e-06 
7.30855e-07 0.000100012 4.08015e-06 
3.67716e-07 9.99892e-05 4.59739e-06 
-1.64849e-08 9.99641e-05 5.1126e-06 
-4.24234e-07 9.99366e-05 5.61763e-06 
-6.96007e-06 0.000100287 1.06314e-05 
-6.40095e-06 0.000100117 1.03503e-05 
-5.84826e-06 9.9974e-05 1.00187e-05 
-9.0943e-07 9.99091e-05 6.05112e-06 
-1.41877e-06 9.98786e-05 6.47768e-06 
-5.30937e-06 9.98629e-05 9.65095e-06 
-1.94859e-06 9.98451e-05 6.89844e-06 
-2.49828e-06 9.98093e-05 7.31424e-06 
-3.05873e-06 9.97681e-05 7.8133e-06 
-4.79163e-06 9.97854e-05 9.25636e-06 
-3.62971e-06 9.97414e-05 8.30672e-06 
-4.20879e-06 9.97432e-05 8.78987e-06 
-7.59508e-06 0.000100469 1.08693e-05 
-8.20955e-06 0.000100655 1.10117e-05 
-8.79482e-06 0.000100816 1.10287e-05 
-9.29455e-06 0.000100955 1.08445e-05 
-9.66863e-06 0.000101056 1.04869e-05 
-9.72397e-06 0.00010242 3.73123e-06 
-1.00071e-05 0.000102274 4.2483e-06 
-1.02631e-05 0.000102131 4.78254e-06 
-1.04707e-05 0.000101994 5.33964e-06 
-9.92732e-06 0.000101153 9.98103e-06 
-1.06118e-05 0.000101866 5.92298e-06 
-1.06127e-05 0.000101737 6.61453e-06 
-1.01426e-05 0.00010125 9.40527e-06 
-1.03303e-05 0.000101352 8.78853e-06 
-1.04553e-05 0.000101481 8.05934e-06 
-1.05541e-05 0.000101609 7.32966e-06 
3.2839e-06 0.000100055 -2.90506e-06 
3.15158e-06 0.000100034 -3.42852e-06 
2.9207e-06 0.000100011 -3.92095e-06 
2.60462e-06 9.99858e-05 -4.36486e-06 
2.15688e-06 9.99677e-05 -4.65567e-06 
1.68927e-06 9.99588e-05 -4.92784e-06 
1.20507e-06 9.99751e-05 -5.17852e-06 
7.08284e-07 0.000100033 -5.40631e-06 
2.02987e-07 0.000100177 -5.68529e-06 
-2.86568e-06 0.000102213 -5.47516e-06 
-2.49552e-06 0.000101939 -5.73144e-06 
-3.07238e-07 0.000100398 -5.90325e-06 
-8.1588e-07 0.000100682 -6.0393e-06 
-2.11054e-06 0.000101638 -5.9231e-06 
-1.71525e-06 0.000101323 -6.04195e-06 
-1.31588e-06 0.000101007 -6.08059e-06 
-9.52438e-06 0.000102565 3.15553e-06 
-3.31548e-06 0.000102455 -5.14118e-06 
-9.32556e-06 0.000102703 2.58021e-06 
-3.747e-06 0.000102662 -4.75607e-06 
-4.16712e-06 0.00010283 -4.33417e-06 
-4.58366e-06 0.000102958 -3.89397e-06 
-9.12838e-06 0.000102828 2.01266e-06 
-8.92424e-06 0.000102935 1.46175e-06 
-5.05446e-06 0.000103029 -3.50183e-06 
-5.5352e-06 0.000103077 -3.10978e-06 
-6.01978e-06 0.00010311 -2.72011e-06 
-6.50331e-06 0.000103129 -2.33325e-06 
-8.81807e-06 0.000102999 9.62547e-07 
-8.66799e-06 0.00010305 4.78255e-07 
-8.4653e-06 0.000103089 1.19222e-08 
-6.96229e-06 0.000103154 -1.86513e-06 
-7.40481e-06 0.000103161 -1.39315e-06 
-8.21154e-06 0.000103119 -4.35624e-07 
-7.82412e-06 0.00010315 -9.16941e-07 
2.57431e-06 0.000100066 -2.51724e-06 
2.34874e-06 0.000100077 -2.08333e-06 
2.12656e-06 0.000100084 -1.63215e-06 
1.89642e-06 0.000100086 -1.17441e-06 
1.66788e-06 0.000100083 -7.16888e-07 
1.64044e-07 0.000100021 3.84673e-06 
3.52111e-07 0.000100039 3.36791e-06 
1.48122e-06 0.000100077 -2.58495e-07 
1.35105e-06 0.000100074 3.04957e-07 
5.47399e-07 0.000100055 2.88227e-06 
1.19501e-06 0.000100078 8.75544e-07 
9.9829e-07 0.000100082 1.42724e-06 
8.5411e-07 0.000100079 1.90256e-06 
7.15263e-07 0.000100069 2.39112e-06 
-1.8321e-07 9.99986e-05 4.37091e-06 
-5.57708e-07 9.99739e-05 4.90126e-06 
-9.64464e-07 9.99479e-05 5.41834e-06 
-1.46437e-06 9.99235e-05 5.84206e-06 
-8.21332e-06 0.000100158 1.10804e-05 
-7.65767e-06 9.99977e-05 1.0758e-05 
-7.08099e-06 9.98729e-05 1.03764e-05 
-6.51373e-06 9.9782e-05 9.96105e-06 
-1.97705e-06 9.98949e-05 6.27967e-06 
-2.51383e-06 9.98631e-05 6.71566e-06 
-5.96361e-06 9.97268e-05 9.52876e-06 
-3.06955e-06 9.98288e-05 7.14306e-06 
-3.62399e-06 9.9792e-05 7.56284e-06 
-4.21072e-06 9.97469e-05 8.0774e-06 
-5.41994e-06 9.97058e-05 9.09681e-06 
-4.81198e-06 9.97133e-05 8.59332e-06 
-8.84987e-06 0.000100338 1.13587e-05 
-9.46265e-06 0.000100513 1.15129e-05 
-1.00176e-05 0.000100663 1.14768e-05 
-1.04378e-05 0.00010078 1.11964e-05 
-1.04037e-05 0.000102359 3.50302e-06 
-1.06743e-05 0.00010091 1.06533e-05 
-1.07238e-05 0.000102216 4.00736e-06 
-1.10037e-05 0.000102072 4.54635e-06 
-1.12396e-05 0.000101933 5.11239e-06 
-1.14076e-05 0.000101801 5.70139e-06 
-1.08699e-05 0.000101033 1.00097e-05 
-1.14707e-05 0.000101682 6.30972e-06 
-1.14137e-05 0.000101555 7.04361e-06 
-1.1046e-05 0.000101155 9.31444e-06 
-1.11932e-05 0.000101278 8.61222e-06 
-1.13134e-05 0.00010142 7.81752e-06 
2.50589e-06 0.000100048 -3.0529e-06 
2.31616e-06 0.000100027 -3.57016e-06 
2.01985e-06 0.000100004 -4.03395e-06 
1.56364e-06 9.99873e-05 -4.30768e-06 
1.0973e-06 9.99706e-05 -4.58632e-06 
6.09802e-07 9.9967e-05 -4.84743e-06 
1.09079e-07 9.99934e-05 -5.08149e-06 
-3.80817e-07 0.000100064 -5.29301e-06 
-8.98232e-07 0.000100224 -5.55107e-06 
-3.90831e-06 0.00010223 -5.22204e-06 
-3.57294e-06 0.000101958 -5.48423e-06 
-3.18896e-06 0.00010166 -5.68728e-06 
-1.42429e-06 0.00010046 -5.74544e-06 
-1.94634e-06 0.000100747 -5.85085e-06 
-2.78708e-06 0.000101343 -5.81833e-06 
-2.3758e-06 0.000101029 -5.87014e-06 
-1.01935e-05 0.000102498 2.91475e-06 
-4.33975e-06 0.000102469 -4.87166e-06 
-1.00013e-05 0.000102624 2.32227e-06 
-4.75925e-06 0.000102672 -4.46555e-06 
-5.18077e-06 0.000102826 -4.03195e-06 
-5.66992e-06 0.000102901 -3.654e-06 
-9.82047e-06 0.000102731 1.74685e-06 
-9.77809e-06 0.000102789 1.23945e-06 
-6.15879e-06 0.000102956 -3.25784e-06 
-6.65765e-06 0.000102989 -2.8602e-06 
-7.15789e-06 0.000103004 -2.46957e-06 
-7.63428e-06 0.000103006 -2.08656e-06 
-9.66823e-06 0.000102842 7.3318e-07 
-9.50254e-06 0.000102885 2.40083e-07 
-9.27389e-06 0.000102923 -2.27146e-07 
-8.10005e-06 0.000103009 -1.61605e-06 
-8.54959e-06 0.000102994 -1.13697e-06 
-8.97032e-06 0.000102958 -6.5811e-07 
1.83664e-06 0.000100059 -2.66186e-06 
-7.29862e-07 0.000100008 4.11758e-06 
1.63135e-06 0.000100071 -2.22187e-06 
1.39585e-06 0.000100078 -1.78979e-06 
1.16858e-06 0.000100079 -1.3354e-06 
9.42635e-07 0.000100072 -8.77125e-07 
7.45859e-07 0.000100059 -4.21331e-07 
-5.44537e-07 0.000100028 3.63001e-06 
-3.74608e-07 0.000100046 3.14899e-06 
5.85556e-07 0.000100047 5.66749e-08 
4.42448e-07 0.000100055 6.4011e-07 
-1.98791e-07 0.000100061 2.65504e-06 
2.5551e-07 0.000100073 1.2034e-06 
1.11624e-07 0.000100078 1.68302e-06 
-4.31391e-08 0.000100073 2.15993e-06 
-1.08704e-06 9.99835e-05 4.65678e-06 
-9.46935e-06 9.99964e-05 1.16377e-05 
-1.48023e-06 9.9958e-05 5.19238e-06 
-1.98181e-06 9.99362e-05 5.62253e-06 
-2.5062e-06 9.99114e-05 6.04567e-06 
-8.90392e-06 9.98483e-05 1.12376e-05 
-8.32596e-06 9.97505e-05 1.0792e-05 
-7.73451e-06 9.96889e-05 1.03128e-05 
-7.14849e-06 9.96614e-05 9.82395e-06 
-3.04919e-06 9.98819e-05 6.48949e-06 
-3.60881e-06 9.98496e-05 6.93175e-06 
-6.57004e-06 9.96635e-05 9.3516e-06 
-4.16843e-06 9.98145e-05 7.36266e-06 
-4.74726e-06 9.97752e-05 7.79751e-06 
-5.37159e-06 9.97256e-05 8.33714e-06 
-6.0019e-06 9.96852e-05 8.87824e-06 
-1.01131e-05 0.000100171 1.19771e-05 
-1.07215e-05 0.000100318 1.21387e-05 
-1.11997e-05 0.000100448 1.1996e-05 
-1.10592e-05 0.000102298 3.24383e-06 
-1.14212e-05 0.000100617 1.14468e-05 
-1.14003e-05 0.000102156 3.7491e-06 
-1.15796e-05 0.000100781 1.07142e-05 
-1.17254e-05 0.000102014 4.26546e-06 
-1.19984e-05 0.000101874 4.82866e-06 
-1.22009e-05 0.00010174 5.42118e-06 
-1.22909e-05 0.000101619 6.03013e-06 
-1.17273e-05 0.000100942 9.89305e-06 
-1.22849e-05 0.000101504 6.67613e-06 
-1.21728e-05 0.000101374 7.46509e-06 
-1.18696e-05 0.000101091 9.0815e-06 
-1.20276e-05 0.000101229 8.30421e-06 
1.70857e-06 0.00010004 -3.19798e-06 
1.44947e-06 0.00010002 -3.69157e-06 
9.95446e-07 0.000100006 -3.97011e-06 
5.21015e-07 9.99896e-05 -4.22758e-06 
3.19348e-08 9.99759e-05 -4.49139e-06 
-4.70429e-07 9.99794e-05 -4.73548e-06 
-4.93243e-06 0.000102237 -4.95588e-06 
-9.63685e-07 0.000100016 -4.95531e-06 
-1.46697e-06 0.000100099 -5.15179e-06 
-2.00661e-06 0.000100275 -5.38881e-06 
-4.61631e-06 0.000101964 -5.22925e-06 
-4.26457e-06 0.000101671 -5.43441e-06 
-3.86332e-06 0.000101358 -5.57413e-06 
-2.5467e-06 0.000100517 -5.55599e-06 
-2.99858e-06 0.000100768 -5.63154e-06 
-3.43991e-06 0.000101045 -5.63724e-06 
-1.08531e-05 0.000102428 2.63687e-06 
-5.34722e-06 0.000102477 -4.58394e-06 
-1.06809e-05 0.000102537 2.03322e-06 
-5.76095e-06 0.000102669 -4.16089e-06 
-6.25528e-06 0.000102761 -3.78638e-06 
-6.76375e-06 0.000102818 -3.40897e-06 
-1.06748e-05 0.000102591 1.50766e-06 
-1.06382e-05 0.000102635 9.95329e-07 
-7.27737e-06 0.000102856 -3.01179e-06 
-7.79303e-06 0.000102872 -2.61589e-06 
-8.28867e-06 0.000102872 -2.23225e-06 
-8.77787e-06 0.000102857 -1.84679e-06 
-1.05224e-05 0.000102679 4.80321e-07 
-1.03317e-05 0.000102719 -1.31947e-08 
-1.00519e-05 0.000102761 -4.60882e-07 
-9.25943e-06 0.000102838 -1.37048e-06 
-9.71182e-06 0.000102801 -8.88468e-07 
1.09708e-06 0.000100051 -2.80374e-06 
-1.59863e-06 9.99936e-05 4.37792e-06 
9.06737e-07 0.000100065 -2.36047e-06 
-1.43365e-06 0.000100016 3.88461e-06 
6.79637e-07 0.000100074 -1.92475e-06 
4.45391e-07 0.000100075 -1.49612e-06 
2.17911e-07 0.000100064 -1.04351e-06 
1.0461e-08 0.00010004 -6.10294e-07 
-1.68813e-07 0.00010002 -1.22926e-07 
-1.26674e-06 0.000100036 3.39706e-06 
-1.10458e-06 0.000100053 2.91815e-06 
-3.24224e-07 0.000100026 3.90476e-07 
-4.82652e-07 0.000100058 9.79125e-07 
-9.41146e-07 0.000100066 2.41813e-06 
-6.32597e-07 0.000100073 1.45778e-06 
-7.85584e-07 0.000100074 1.9408e-06 
-1.06977e-05 9.97896e-05 1.23572e-05 
-1.97064e-06 9.99674e-05 4.93343e-06 
-1.01559e-05 9.96582e-05 1.18497e-05 
-2.47401e-06 9.99484e-05 5.36461e-06 
-3.00125e-06 9.99264e-05 5.79537e-06 
-3.54334e-06 9.9901e-05 6.22078e-06 
-9.55977e-06 9.96027e-05 1.12837e-05 
-8.95562e-06 9.95845e-05 1.07203e-05 
-8.33624e-06 9.95928e-05 1.01444e-05 
-7.72551e-06 9.96217e-05 9.60998e-06 
-4.11005e-06 9.98708e-05 6.67337e-06 
-4.67794e-06 9.98386e-05 7.10987e-06 
-7.11678e-06 9.96626e-05 9.08922e-06 
-5.26332e-06 9.98016e-05 7.55822e-06 
-5.8607e-06 9.97601e-05 8.01352e-06 
-6.51823e-06 9.97068e-05 8.58625e-06 
-1.13787e-05 9.99222e-05 1.27986e-05 
-1.1977e-05 0.000100009 1.29535e-05 
-1.16846e-05 0.000102238 2.95028e-06 
-1.21699e-05 0.000100242 1.24118e-05 
-1.20532e-05 0.000102097 3.44682e-06 
-1.22501e-05 0.000100475 1.1549e-05 
-1.24094e-05 0.000101955 3.95992e-06 
-1.23487e-05 0.000100705 1.05232e-05 
-1.27266e-05 0.000101817 4.49339e-06 
-1.29801e-05 0.000101682 5.0839e-06 
-1.3126e-05 0.000101559 5.68521e-06 
-1.31412e-05 0.000101446 6.32966e-06 
-1.2492e-05 0.000100899 9.5588e-06 
-1.30467e-05 0.000101336 7.0145e-06 
-1.28679e-05 0.000101198 7.86732e-06 
-1.26724e-05 0.000101062 8.67089e-06 
8.94165e-07 0.000100032 -3.33431e-06 
4.40982e-07 0.000100022 -3.6146e-06 
-3.54828e-08 0.000100008 -3.87654e-06 
-5.22119e-07 9.99934e-05 -4.12039e-06 
-1.02933e-06 9.9984e-05 -4.37134e-06 
-5.92633e-06 0.000102238 -4.67619e-06 
-1.5296e-06 9.99953e-05 -4.59097e-06 
-5.65578e-06 0.000101961 -4.95926e-06 
-2.03937e-06 0.000100043 -4.80106e-06 
-2.55195e-06 0.000100138 -4.9869e-06 
-3.11368e-06 0.000100328 -5.20593e-06 
-5.31642e-06 0.000101668 -5.17299e-06 
-4.93584e-06 0.000101369 -5.31381e-06 
-4.50776e-06 0.000101057 -5.38505e-06 
-3.59459e-06 0.000100533 -5.32475e-06 
-4.06268e-06 0.000100781 -5.38763e-06 
-1.14999e-05 0.000102353 2.3208e-06 
-6.32191e-06 0.00010248 -4.27651e-06 
-1.15422e-05 0.0001024 1.78402e-06 
-6.82161e-06 0.000102591 -3.9153e-06 
-7.34045e-06 0.000102663 -3.54234e-06 
-7.86678e-06 0.000102705 -3.16877e-06 
-1.155e-05 0.000102439 1.25326e-06 
-1.15026e-05 0.000102474 7.35943e-07 
-8.40332e-06 0.000102728 -2.772e-06 
-8.92496e-06 0.000102728 -2.39203e-06 
-9.43981e-06 0.000102712 -2.00484e-06 
-9.93713e-06 0.000102682 -1.61461e-06 
-1.13695e-05 0.000102512 2.12553e-07 
-1.11413e-05 0.000102554 -2.6056e-07 
-1.08203e-05 0.0001026 -7.07296e-07 
-1.04305e-05 0.000102645 -1.12803e-06 
3.64883e-07 0.000100042 -2.94872e-06 
-2.42532e-06 9.99778e-05 4.62389e-06 
1.89211e-07 0.000100059 -2.49364e-06 
-2.30231e-06 0.000100003 4.12899e-06 
-3.48339e-08 0.000100072 -2.05736e-06 
-2.15063e-06 0.000100026 3.64552e-06 
-2.69857e-07 0.000100077 -1.62476e-06 
-5.01934e-07 0.000100073 -1.18948e-06 
-7.28676e-07 0.000100056 -7.52671e-07 
-9.26907e-07 0.000100042 -2.83143e-07 
-1.07885e-06 0.000100045 2.18754e-07 
-1.993e-06 0.000100045 3.16467e-06 
-1.83538e-06 0.000100061 2.6823e-06 
-1.21152e-06 0.000100064 7.24124e-07 
-1.36726e-06 0.000100077 1.22423e-06 
-1.67908e-06 0.000100072 2.19907e-06 
-1.52365e-06 0.000100079 1.71408e-06 
-1.18744e-05 9.9533e-05 1.32472e-05 
-1.14009e-05 9.94321e-05 1.26862e-05 
-2.92885e-06 9.99611e-05 5.0674e-06 
-1.07916e-05 9.94322e-05 1.19155e-05 
-3.45889e-06 9.99418e-05 5.4991e-06 
-4.00545e-06 9.99189e-05 5.92977e-06 
-4.56771e-06 9.98924e-05 6.36405e-06 
-1.01471e-05 9.94725e-05 1.11667e-05 
-9.49563e-06 9.95297e-05 1.04756e-05 
-8.84512e-06 9.9589e-05 9.84476e-06 
-8.20372e-06 9.9646e-05 9.26768e-06 
-5.14077e-06 9.98629e-05 6.80433e-06 
-5.72894e-06 9.98294e-05 7.25417e-06 
-7.57282e-06 9.96987e-05 8.72819e-06 
-6.33215e-06 9.9791e-05 7.72026e-06 
-6.95087e-06 9.97463e-05 8.21274e-06 
-1.28412e-05 9.94546e-05 1.39897e-05 
-1.22654e-05 0.000102182 2.61067e-06 
-1.30089e-05 9.96468e-05 1.37705e-05 
-1.2663e-05 0.000102042 3.0976e-06 
-1.28559e-05 0.000100072 1.25135e-05 
-1.3055e-05 0.0001019 3.5973e-06 
-1.28594e-05 0.000100427 1.11847e-05 
-1.34157e-05 0.000101761 4.12555e-06 
-1.30211e-05 0.000100691 1.00194e-05 
-1.37241e-05 0.000101628 4.6879e-06 
-1.39472e-05 0.000101503 5.2832e-06 
-1.40274e-05 0.00010139 5.91331e-06 
-1.39419e-05 0.000101285 6.58504e-06 
-1.32478e-05 0.000100893 9.01193e-06 
-1.37432e-05 0.000101177 7.31936e-06 
-1.35005e-05 0.000101049 8.1256e-06 
-8.93732e-08 0.000100035 -3.2466e-06 
-5.69792e-07 0.000100025 -3.50754e-06 
-1.06164e-06 0.000100012 -3.75358e-06 
-1.56392e-06 9.9999e-05 -3.98915e-06 
-6.85079e-06 0.000102242 -4.38081e-06 
-2.07313e-06 9.99956e-05 -4.21249e-06 
-6.67826e-06 0.000101952 -4.67219e-06 
-2.58738e-06 0.000100016 -4.42397e-06 
-6.36904e-06 0.000101664 -4.89236e-06 
-3.10699e-06 0.000100075 -4.62552e-06 
-3.63509e-06 0.000100184 -4.81144e-06 
-4.15636e-06 0.000100342 -4.96571e-06 
-5.99692e-06 0.000101367 -5.04079e-06 
-5.58007e-06 0.000101071 -5.11748e-06 
-5.1301e-06 0.000100793 -5.12624e-06 
-4.65448e-06 0.000100547 -5.07319e-06 
-1.23665e-05 0.000102217 2.07187e-06 
-7.35461e-06 0.000102383 -4.02962e-06 
-1.2425e-05 0.000102248 1.53334e-06 
-7.88448e-06 0.000102472 -3.67497e-06 
-8.42743e-06 0.00010253 -3.31084e-06 
-8.97884e-06 0.000102561 -2.93799e-06 
-1.24301e-05 0.000102277 9.95051e-07 
-1.23674e-05 0.000102308 4.62861e-07 
-9.53012e-06 0.000102569 -2.56142e-06 
-1.00738e-05 0.000102557 -2.18104e-06 
-1.06028e-05 0.000102529 -1.79161e-06 
-1.11093e-05 0.000102488 -1.38247e-06 
-1.22117e-05 0.000102344 -4.79734e-08 
-1.19414e-05 0.000102388 -5.21078e-07 
-1.15672e-05 0.000102438 -9.59929e-07 
-5.04258e-07 0.000100053 -2.7475e-06 
-3.14961e-06 9.99873e-05 4.51412e-06 
-7.32592e-07 0.000100068 -2.29583e-06 
-3.02627e-06 0.000100011 4.02026e-06 
-9.73166e-07 0.000100078 -1.84994e-06 
-2.88022e-06 0.000100032 3.52891e-06 
-1.20954e-06 0.000100082 -1.4095e-06 
-1.44293e-06 0.000100079 -9.42885e-07 
-1.6475e-06 0.000100073 -4.84202e-07 
-1.81389e-06 0.000100072 -5.81064e-10 
-1.95066e-06 0.000100076 4.89701e-07 
-2.72618e-06 0.00010005 3.04488e-06 
-2.5734e-06 0.000100065 2.53781e-06 
-2.10205e-06 0.000100082 1.07609e-06 
-2.26266e-06 0.000100083 1.56328e-06 
-2.41939e-06 0.000100077 2.05351e-06 
-1.28558e-05 9.9197e-05 1.39457e-05 
-1.20104e-05 9.92578e-05 1.2767e-05 
-3.72318e-06 9.99678e-05 4.97487e-06 
-1.12874e-05 9.93722e-05 1.17072e-05 
-4.29859e-06 9.99461e-05 5.4278e-06 
-4.87515e-06 9.99216e-05 5.87383e-06 
-5.48058e-06 9.98935e-05 6.34041e-06 
-1.06034e-05 9.9476e-05 1.08442e-05 
-9.92362e-06 9.95628e-05 1.00908e-05 
-9.27105e-06 9.96311e-05 9.45477e-06 
-8.62628e-06 9.96889e-05 8.87751e-06 
-6.0727e-06 9.98639e-05 6.79241e-06 
-6.68061e-06 9.98294e-05 7.2626e-06 
-7.99567e-06 9.97369e-05 8.3492e-06 
-7.29601e-06 9.97887e-05 7.75121e-06 
-1.44536e-05 9.86046e-05 1.66475e-05 
-1.31062e-05 0.000102027 2.53121e-06 
-1.33005e-05 9.95114e-05 1.36654e-05 
-1.35776e-05 0.000101877 3.04965e-06 
-1.32153e-05 0.000100054 1.18796e-05 
-1.40072e-05 0.000101733 3.59117e-06 
-1.34135e-05 0.000100417 1.05177e-05 
-1.43847e-05 0.000101597 4.15502e-06 
-1.3716e-05 0.00010068 9.3951e-06 
-1.47082e-05 0.000101464 4.76738e-06 
-1.49081e-05 0.000101346 5.38208e-06 
-1.49056e-05 0.000101243 6.03169e-06 
-1.47006e-05 0.000101148 6.71697e-06 
-1.40571e-05 0.000100873 8.42639e-06 
-1.43878e-05 0.000101018 7.57802e-06 
-1.00878e-06 0.000100044 -3.02367e-06 
-1.51917e-06 0.000100033 -3.28216e-06 
-2.02918e-06 0.00010002 -3.52321e-06 
-2.56232e-06 0.000100007 -3.7661e-06 
-7.6692e-06 0.000102013 -4.29878e-06 
-3.08274e-06 0.000100007 -3.97881e-06 
-7.4338e-06 0.000101718 -4.55395e-06 
-3.60812e-06 0.000100031 -4.18545e-06 
-7.08226e-06 0.000101423 -4.73259e-06 
-4.1297e-06 0.000100092 -4.38042e-06 
-4.72143e-06 0.000100228 -4.60937e-06 
-5.24409e-06 0.000100386 -4.73608e-06 
-6.67601e-06 0.000101133 -4.83347e-06 
-6.22149e-06 0.000100839 -4.85879e-06 
-5.74727e-06 0.000100593 -4.82425e-06 
-1.32398e-05 0.000102054 1.95707e-06 
-8.29744e-06 0.000102165 -3.92029e-06 
-1.33085e-05 0.00010208 1.37952e-06 
-8.89241e-06 0.000102269 -3.54937e-06 
-9.4782e-06 0.000102334 -3.17958e-06 
-1.00785e-05 0.000102371 -2.78896e-06 
-1.33122e-05 0.000102107 8.12516e-07 
-1.32432e-05 0.000102136 2.37456e-07 
-1.06591e-05 0.000102374 -2.41606e-06 
-1.12276e-05 0.000102357 -2.03484e-06 
-1.1765e-05 0.000102323 -1.64846e-06 
-1.23095e-05 0.000102275 -1.1711e-06 
-1.30627e-05 0.000102172 -2.80285e-07 
-1.27439e-05 0.00010222 -7.50293e-07 
-1.41884e-06 0.000100062 -2.53428e-06 
-3.88347e-06 9.99953e-05 4.40995e-06 
-1.67191e-06 0.000100075 -2.08265e-06 
-3.76081e-06 0.000100018 3.90993e-06 
-1.91428e-06 0.000100083 -1.63398e-06 
-3.61374e-06 0.000100037 3.41657e-06 
-2.15951e-06 0.000100086 -1.16759e-06 
-2.3719e-06 0.000100087 -6.89612e-07 
-2.55492e-06 0.000100086 -2.17326e-07 
-2.6984e-06 0.000100086 2.67262e-07 
-2.86498e-06 0.000100085 8.41758e-07 
-3.47105e-06 0.000100054 2.90637e-06 
-3.31479e-06 0.000100069 2.39924e-06 
-3.00329e-06 0.000100084 1.4225e-06 
-3.16458e-06 0.00010008 1.91018e-06 
-1.30116e-05 9.9123e-05 1.36404e-05 
-1.22206e-05 9.92913e-05 1.21541e-05 
-4.50185e-06 9.99744e-05 4.87285e-06 
-1.15601e-05 9.9438e-05 1.11178e-05 
-5.1046e-06 9.99513e-05 5.33208e-06 
-5.72713e-06 9.99254e-05 5.79989e-06 
-6.35073e-06 9.98977e-05 6.27387e-06 
-1.09101e-05 9.95444e-05 1.02732e-05 
-1.0258e-05 9.9624e-05 9.56307e-06 
-9.623e-06 9.96854e-05 8.95383e-06 
-8.98657e-06 9.97345e-05 8.40368e-06 
-6.96314e-06 9.98677e-05 6.73773e-06 
-7.57784e-06 9.98313e-05 7.22123e-06 
-8.28022e-06 9.97845e-05 7.79517e-06 
-1.32822e-05 9.92641e-05 1.35527e-05 
-1.39813e-05 0.000101866 2.43615e-06 
-1.33464e-05 9.967e-05 1.21702e-05 
-1.44985e-05 0.000101714 2.98152e-06 
-1.36404e-05 0.000100048 1.08796e-05 
-1.49566e-05 0.000101571 3.55978e-06 
-1.40476e-05 0.000100386 9.6943e-06 
-1.53802e-05 0.000101432 4.17923e-06 
-1.45206e-05 0.00010064 8.66916e-06 
-1.57197e-05 0.000101303 4.81584e-06 
-1.58994e-05 0.000101191 5.44397e-06 
-1.57751e-05 0.000101098 6.09043e-06 
-1.54339e-05 0.00010098 6.87892e-06 
-1.49748e-05 0.00010083 7.76372e-06 
-1.9493e-06 0.000100052 -2.79452e-06 
-2.47367e-06 0.00010004 -3.04386e-06 
-3.01917e-06 0.000100027 -3.28711e-06 
-3.5625e-06 0.000100017 -3.52138e-06 
-8.48845e-06 0.000101764 -4.17641e-06 
-4.09663e-06 0.000100018 -3.72686e-06 
-8.17764e-06 0.000101476 -4.38976e-06 
-4.62453e-06 0.000100044 -3.92939e-06 
-7.78185e-06 0.000101189 -4.52103e-06 
-5.23077e-06 0.000100123 -4.15967e-06 
-5.8199e-06 0.000100266 -4.37141e-06 
-6.34943e-06 0.000100427 -4.47978e-06 
-7.33748e-06 0.000100896 -4.5698e-06 
-6.8506e-06 0.000100637 -4.55079e-06 
-1.41279e-05 0.000101887 1.81987e-06 
-9.24013e-06 0.000101923 -3.7898e-06 
-1.41978e-05 0.000101911 1.20398e-06 
-9.89935e-06 0.00010204 -3.4202e-06 
-1.05543e-05 0.000102116 -3.04026e-06 
-1.11961e-05 0.000102155 -2.65678e-06 
-1.42135e-05 0.000101933 5.79838e-07 
-1.41342e-05 0.000101959 -1.68461e-08 
-1.18165e-05 0.000102156 -2.28862e-06 
-1.24081e-05 0.000102135 -1.91537e-06 
-1.30244e-05 0.000102095 -1.46984e-06 
-1.35463e-05 0.000102044 -9.91792e-07 
-1.39261e-05 0.000101993 -5.42043e-07 
-2.35656e-06 0.000100069 -2.31047e-06 
-4.6212e-06 0.000100002 4.30144e-06 
-2.61442e-06 0.00010008 -1.85829e-06 
-4.49264e-06 0.000100023 3.79778e-06 
-2.87855e-06 0.000100086 -1.39544e-06 
-4.36773e-06 0.000100042 3.28295e-06 
-3.10817e-06 0.00010009 -9.18563e-07 
-3.28975e-06 0.000100092 -4.33876e-07 
-3.44812e-06 0.000100091 4.61639e-08 
-3.63572e-06 0.000100088 6.1027e-07 
-3.78411e-06 0.000100084 1.19123e-06 
-4.22218e-06 0.000100058 2.76773e-06 
-4.05791e-06 0.000100072 2.26211e-06 
-3.90486e-06 0.00010008 1.77064e-06 
-1.28826e-05 9.92961e-05 1.22736e-05 
-1.23634e-05 9.94144e-05 1.12273e-05 
-5.26542e-06 9.99802e-05 4.7633e-06 
-1.17955e-05 9.95327e-05 1.03382e-05 
-5.91624e-06 9.99568e-05 5.22454e-06 
-6.55836e-06 9.99315e-05 5.69653e-06 
-7.18747e-06 9.99039e-05 6.17552e-06 
-1.11858e-05 9.96207e-05 9.59101e-06 
-1.0552e-05 9.96865e-05 8.95356e-06 
-9.92565e-06 9.9737e-05 8.3891e-06 
-9.228e-06 9.97865e-05 7.77428e-06 
-7.80971e-06 9.98721e-05 6.64728e-06 
-8.51964e-06 9.98312e-05 7.19229e-06 
-1.32422e-05 9.94925e-05 1.16608e-05 
-1.48703e-05 0.000101704 2.31689e-06 
-1.36868e-05 9.98016e-05 1.06799e-05 
-1.54123e-05 0.000101554 2.89642e-06 
-1.41979e-05 0.000100051 9.68256e-06 
-1.5933e-05 0.000101405 3.52891e-06 
-1.48156e-05 0.000100315 8.7507e-06 
-1.64098e-05 0.000101263 4.19414e-06 
-1.54413e-05 0.000100565 7.84868e-06 
-1.67931e-05 0.000101135 4.84786e-06 
-1.694e-05 0.000101022 5.46608e-06 
-1.66627e-05 0.000100906 6.15748e-06 
-1.61032e-05 0.000100761 6.94512e-06 
-2.89973e-06 0.000100059 -2.55985e-06 
-3.46216e-06 0.000100047 -2.79844e-06 
-4.02085e-06 0.000100035 -3.03495e-06 
-4.56772e-06 0.000100026 -3.2629e-06 
-9.27943e-06 0.000101505 -4.01594e-06 
-5.10869e-06 0.000100029 -3.46627e-06 
-8.89832e-06 0.000101236 -4.18242e-06 
-5.73263e-06 0.000100064 -3.69109e-06 
-8.4697e-06 0.000100946 -4.25713e-06 
-6.34528e-06 0.000100152 -3.91385e-06 
-6.93239e-06 0.000100301 -4.11128e-06 
-7.46496e-06 0.000100467 -4.20562e-06 
-7.98708e-06 0.000100683 -4.25754e-06 
-1.50143e-05 0.000101723 1.64868e-06 
-1.01668e-05 0.00010166 -3.63606e-06 
-1.51128e-05 0.000101739 9.65335e-07 
-1.09404e-05 0.000101785 -3.26787e-06 
-1.16553e-05 0.000101869 -2.90389e-06 
-1.2342e-05 0.000101914 -2.53714e-06 
-1.51332e-05 0.000101755 2.96976e-07 
-1.5047e-05 0.000101773 -3.19249e-07 
-1.30072e-05 0.000101916 -2.1835e-06 
-1.37133e-05 0.000101889 -1.77272e-06 
-1.43379e-05 0.000101845 -1.3354e-06 
-1.47983e-05 0.000101803 -8.37042e-07 
-3.30961e-06 0.000100073 -2.07634e-06 
-5.3611e-06 0.000100007 4.18524e-06 
-3.59091e-06 0.000100083 -1.61478e-06 
-5.25184e-06 0.000100028 3.66264e-06 
-3.84009e-06 0.00010009 -1.14644e-06 
-5.12058e-06 0.000100047 3.14479e-06 
-4.04417e-06 0.000100093 -6.67359e-07 
-4.19813e-06 0.000100093 -1.77321e-07 
-4.4009e-06 0.00010009 3.82249e-07 
-4.56093e-06 0.000100086 9.57e-07 
-4.69314e-06 0.00010008 1.53935e-06 
-4.96889e-06 0.000100062 2.63206e-06 
-4.80328e-06 0.000100072 2.12457e-06 
-1.29609e-05 9.94814e-05 1.0847e-05 
-1.25449e-05 9.95508e-05 1.01203e-05 
-6.0516e-06 9.99866e-05 4.63911e-06 
-1.20244e-05 9.963e-05 9.45078e-06 
-6.71695e-06 9.99642e-05 5.09978e-06 
-7.36485e-06 9.99394e-05 5.56665e-06 
-7.99736e-06 9.99102e-05 6.04421e-06 
-1.14403e-05 9.96949e-05 8.84142e-06 
-1.08172e-05 9.97448e-05 8.28992e-06 
-1.01301e-05 9.97929e-05 7.68524e-06 
-9.42934e-06 9.9836e-05 7.11248e-06 
-8.71757e-06 9.98744e-05 6.56683e-06 
-1.35258e-05 9.96319e-05 1.019e-05 
-1.57556e-05 0.000101545 2.16569e-06 
-1.4202e-05 9.98318e-05 9.37347e-06 
-1.63357e-05 0.000101392 2.79811e-06 
-1.49566e-05 0.000100077 8.52273e-06 
-1.69037e-05 0.000101237 3.50285e-06 
-1.57093e-05 0.000100283 7.71113e-06 
-1.7488e-05 0.00010108 4.22592e-06 
-1.65845e-05 0.000100457 6.90246e-06 
-1.80053e-05 0.000100931 4.88743e-06 
-1.81184e-05 0.000100763 5.51149e-06 
-1.74722e-05 0.000100644 6.12479e-06 
-3.89001e-06 0.000100064 -2.31371e-06 
-4.46247e-06 0.000100054 -2.54575e-06 
-5.02666e-06 0.000100043 -2.77127e-06 
-5.57858e-06 0.000100034 -2.99353e-06 
-1.00334e-05 0.000101252 -3.81458e-06 
-6.21799e-06 0.000100041 -3.22024e-06 
-9.61184e-06 0.000100983 -3.92456e-06 
-6.85005e-06 0.000100084 -3.44196e-06 
-9.13929e-06 0.000100725 -3.94823e-06 
-7.4676e-06 0.000100179 -3.65168e-06 
-8.0643e-06 0.000100335 -3.83395e-06 
-8.62006e-06 0.000100506 -3.9112e-06 
-1.5922e-05 0.000101558 1.41197e-06 
-1.10736e-05 0.000101371 -3.45616e-06 
-1.60317e-05 0.000101567 6.55752e-07 
-1.19906e-05 0.000101504 -3.10286e-06 
-1.27806e-05 0.000101599 -2.76859e-06 
-1.35291e-05 0.000101647 -2.43946e-06 
-1.60709e-05 0.00010157 -5.81562e-08 
-1.59999e-05 0.000101571 -6.90105e-07 
-1.43401e-05 0.000101648 -2.06642e-06 
-1.509e-05 0.000101616 -1.68644e-06 
-1.56947e-05 0.000101581 -1.26244e-06 
-4.27499e-06 0.000100078 -1.8335e-06 
-6.10086e-06 0.000100013 4.05733e-06 
-4.54572e-06 0.000100087 -1.36864e-06 
-5.987e-06 0.000100034 3.52829e-06 
-4.77499e-06 0.000100092 -8.89299e-07 
-5.84977e-06 0.000100051 3.00103e-06 
-4.94823e-06 0.000100093 -4.00262e-07 
-5.1959e-06 0.000100091 1.38315e-07 
-5.36671e-06 0.000100087 7.16684e-07 
-5.50732e-06 0.000100081 1.3113e-06 
-5.62898e-06 0.000100073 1.90432e-06 
-5.69363e-06 0.000100063 2.48432e-06 
-1.32152e-05 9.96165e-05 9.60113e-06 
-1.27746e-05 9.96618e-05 9.0836e-06 
-6.80364e-06 9.99934e-05 4.50759e-06 
-1.22463e-05 9.97157e-05 8.57179e-06 
-7.48697e-06 9.99713e-05 4.96543e-06 
-8.14548e-06 9.99456e-05 5.42616e-06 
-8.88992e-06 9.99162e-05 5.89454e-06 
-1.16638e-05 9.9761e-05 8.07789e-06 
-1.10332e-05 9.98064e-05 7.49886e-06 
-1.03387e-05 9.98465e-05 6.94878e-06 
-9.61964e-06 9.98831e-05 6.4112e-06 
-1.39182e-05 9.97075e-05 8.98501e-06 
-1.66078e-05 0.000101392 1.97727e-06 
-1.47348e-05 9.98433e-05 8.2789e-06 
-1.71741e-05 0.000101238 2.69196e-06 
-1.56635e-05 0.000100007 7.51665e-06 
-1.7812e-05 0.000101059 3.50882e-06 
-1.67613e-05 0.000100178 6.72745e-06 
-1.86279e-05 0.000100841 4.3481e-06 
-1.79642e-05 0.000100314 6.01103e-06 
-1.96817e-05 0.00010053 5.09071e-06 
-1.93388e-05 0.000100366 5.45666e-06 
-4.86622e-06 0.00010007 -2.06606e-06 
-5.45541e-06 0.00010006 -2.29492e-06 
-6.03235e-06 0.000100049 -2.51589e-06 
-6.70061e-06 0.000100042 -2.71867e-06 
-1.07579e-05 0.000101018 -3.58029e-06 
-7.35791e-06 0.000100053 -2.94563e-06 
-1.02932e-05 0.000100765 -3.63242e-06 
-8.00926e-06 0.000100104 -3.16789e-06 
-9.77522e-06 0.000100542 -3.61061e-06 
-8.6411e-06 0.000100205 -3.3673e-06 
-9.21749e-06 0.000100367 -3.54429e-06 
-1.67792e-05 0.000101401 1.11006e-06 
-1.18777e-05 0.000101107 -3.25217e-06 
-1.69328e-05 0.000101395 2.38376e-07 
-1.29721e-05 0.000101211 -2.93625e-06 
-1.39247e-05 0.000101311 -2.63888e-06 
-1.48719e-05 0.000101335 -2.3479e-06 
-1.70327e-05 0.00010137 -5.39641e-07 
-1.70757e-05 0.000101311 -1.25967e-06 
-1.57916e-05 0.000101333 -2.03761e-06 
-1.66004e-05 0.000101307 -1.71564e-06 
-5.24718e-06 0.000100082 -1.58315e-06 
-6.842e-06 0.000100019 3.91721e-06 
-5.50603e-06 0.000100089 -1.11057e-06 
-6.72519e-06 0.000100038 3.37885e-06 
-5.69976e-06 0.000100092 -6.22255e-07 
-6.57768e-06 0.000100053 2.84824e-06 
-5.96086e-06 0.000100092 -8.49067e-08 
-6.17303e-06 0.000100089 4.71349e-07 
-6.32344e-06 0.000100084 1.06807e-06 
-6.44675e-06 0.000100076 1.67224e-06 
-6.52144e-06 0.000100066 2.2589e-06 
-1.35272e-05 9.9712e-05 8.52481e-06 
-1.30362e-05 9.97489e-05 8.13175e-06 
-7.56193e-06 9.99998e-05 4.35744e-06 
-1.24814e-05 9.97861e-05 7.73126e-06 
-8.2523e-06 9.99771e-05 4.80415e-06 
-9.023e-06 9.99524e-05 5.24698e-06 
-9.7718e-06 9.99265e-05 5.70181e-06 
-1.18752e-05 9.98267e-05 7.21456e-06 
-1.12265e-05 9.98631e-05 6.70493e-06 
-1.05131e-05 9.98961e-05 6.1979e-06 
-1.43263e-05 9.9772e-05 7.95097e-06 
-1.73868e-05 0.000101243 1.73872e-06 
-1.52328e-05 9.98506e-05 7.32493e-06 
-1.79082e-05 0.000101079 2.56209e-06 
-1.6344e-05 9.99466e-05 6.58997e-06 
-1.85871e-05 0.000100852 3.51447e-06 
-1.76573e-05 0.00010003 5.91521e-06 
-1.98275e-05 0.000100453 4.61029e-06 
-1.94513e-05 0.000100065 5.39913e-06 
-2.25544e-05 9.98369e-05 5.70982e-06 
-5.86001e-06 0.000100074 -1.81067e-06 
-6.46218e-06 0.000100064 -2.03502e-06 
-7.15586e-06 0.000100053 -2.24156e-06 
-7.84175e-06 0.00010005 -2.44476e-06 
-1.14724e-05 0.000100795 -3.30632e-06 
-8.52497e-06 0.000100067 -2.6701e-06 
-1.09626e-05 0.000100571 -3.30152e-06 
-9.19176e-06 0.000100124 -2.88644e-06 
-1.03968e-05 0.000100393 -3.24619e-06 
-9.80842e-06 0.000100229 -3.08172e-06 
-1.75889e-05 0.000101239 6.96701e-07 
-1.26528e-05 0.00010087 -3.01844e-06 
-1.78571e-05 0.000101192 -3.41824e-07 
-1.3866e-05 0.000100924 -2.75464e-06 
-1.51509e-05 0.000100964 -2.51756e-06 
-1.63143e-05 0.000100982 -2.32178e-06 
-1.82051e-05 0.00010108 -1.29165e-06 
-1.82385e-05 0.000100959 -1.93648e-06 
-1.7418e-05 0.000100967 -2.15697e-06 
-6.22743e-06 0.000100084 -1.3234e-06 
-7.58438e-06 0.000100024 3.75921e-06 
-6.45395e-06 0.000100089 -8.4146e-07 
-7.4544e-06 0.000100042 3.21582e-06 
-6.73632e-06 0.000100091 -3.1124e-07 
-7.4157e-06 0.000100057 2.61959e-06 
-6.9594e-06 0.000100091 2.47423e-07 
-7.13024e-06 0.000100087 8.17905e-07 
-7.25904e-06 0.00010008 1.43029e-06 
-7.35098e-06 0.00010007 2.02011e-06 
-1.38548e-05 9.97905e-05 7.57593e-06 
-1.33081e-05 9.98181e-05 7.26872e-06 
-8.31643e-06 0.000100005 4.18534e-06 
-1.27207e-05 9.98529e-05 6.82461e-06 
-9.12048e-06 9.99848e-05 4.59357e-06 
-9.90102e-06 9.99636e-05 5.02297e-06 
-1.06479e-05 9.994e-05 5.45952e-06 
-1.20753e-05 9.98848e-05 6.37391e-06 
-1.13937e-05 9.9913e-05 5.92525e-06 
-1.47222e-05 9.98292e-05 7.04234e-06 
-1.80383e-05 0.000101075 1.41504e-06 
-1.57477e-05 9.98773e-05 6.38853e-06 
-1.84366e-05 0.000100873 2.34101e-06 
-1.69386e-05 9.99208e-05 5.75313e-06 
-1.90602e-05 0.000100512 3.42358e-06 
-1.83224e-05 9.99347e-05 5.24056e-06 
-1.99506e-05 0.000100153 4.5875e-06 
-1.98219e-05 9.99421e-05 4.98354e-06 
-6.86127e-06 0.000100076 -1.54759e-06 
-7.58518e-06 0.000100067 -1.75187e-06 
-8.30228e-06 0.000100059 -1.96509e-06 
-9.0041e-06 0.000100059 -2.17402e-06 
-1.21805e-05 0.000100594 -2.99633e-06 
-9.71248e-06 0.000100081 -2.40109e-06 
-1.16138e-05 0.000100412 -2.94617e-06 
-1.03765e-05 0.000100139 -2.60336e-06 
-1.10182e-05 0.000100247 -2.79082e-06 
-1.82955e-05 0.000101027 1.58971e-07 
-1.34146e-05 0.000100645 -2.75553e-06 
-1.89362e-05 0.000100849 -1.18844e-06 
-1.47946e-05 0.000100646 -2.53336e-06 
-1.62908e-05 0.000100624 -2.39964e-06 
-1.78604e-05 0.000100584 -2.41614e-06 
-1.97551e-05 0.000100564 -2.38974e-06 
-1.94329e-05 0.000100497 -2.58592e-06 
-7.21606e-06 0.000100084 -1.04887e-06 
-8.32881e-06 0.000100029 3.57698e-06 
-7.51372e-06 0.00010009 -5.29546e-07 
-8.29867e-06 0.000100048 2.97712e-06 
-7.74907e-06 0.000100093 1.83525e-08 
-8.24718e-06 0.000100064 2.37563e-06 
-7.92879e-06 0.000100092 5.89542e-07 
-8.0661e-06 0.000100086 1.17769e-06 
-8.16992e-06 0.000100077 1.77517e-06 
-1.4173e-05 9.9855e-05 6.71112e-06 
-1.35831e-05 9.98842e-05 6.35055e-06 
-9.17703e-06 0.000100014 3.95153e-06 
-1.2939e-05 9.9911e-05 5.96974e-06 
-9.98828e-06 9.99973e-05 4.34981e-06 
-1.0771e-05 9.99784e-05 4.75716e-06 
-1.15266e-05 9.99574e-05 5.16786e-06 
-1.22512e-05 9.99353e-05 5.57426e-06 
-1.51158e-05 9.98894e-05 6.12001e-06 
-1.84884e-05 0.000100819 9.83729e-07 
-1.6164e-05 9.99178e-05 5.53591e-06 
-1.86472e-05 0.000100529 2.02813e-06 
-1.72923e-05 9.99338e-05 4.98567e-06 
-1.88977e-05 0.000100208 3.17249e-06 
-1.83466e-05 9.99336e-05 4.49728e-06 
-1.89373e-05 9.99853e-05 3.98147e-06 
-7.97648e-06 0.000100079 -1.25654e-06 
-8.72304e-06 0.000100072 -1.47493e-06 
-9.46074e-06 0.000100066 -1.69494e-06 
-1.01914e-05 0.000100067 -1.91385e-06 
-1.28799e-05 0.000100416 -2.65429e-06 
-1.09082e-05 0.00010009 -2.12751e-06 
-1.22728e-05 0.000100254 -2.5057e-06 
-1.16054e-05 0.000100149 -2.32783e-06 
-1.89215e-05 0.000100674 -4.59689e-07 
-1.42246e-05 0.000100405 -2.42446e-06 
-1.99461e-05 0.000100366 -2.16904e-06 
-1.56919e-05 0.000100379 -2.27906e-06 
-1.73493e-05 0.00010033 -2.29282e-06 
-1.94496e-05 0.000100228 -2.62751e-06 
-2.27535e-05 9.99043e-05 -4.37427e-06 
-8.19993e-06 0.000100089 -7.71269e-07 
-9.07383e-06 0.000100037 3.37474e-06 
-8.44546e-06 0.000100093 -2.36405e-07 
-9.03476e-06 0.000100056 2.76161e-06 
-8.63179e-06 0.000100094 3.3227e-07 
-8.9713e-06 0.000100071 2.14615e-06 
-8.77212e-06 0.00010009 9.18248e-07 
-8.88375e-06 0.000100082 1.53902e-06 
-1.44627e-05 9.99097e-05 5.91655e-06 
-1.37889e-05 9.99326e-05 5.59942e-06 
-9.9211e-06 0.000100024 3.74501e-06 
-1.30752e-05 9.99534e-05 5.25555e-06 
-1.07467e-05 0.000100008 4.12769e-06 
-1.15425e-05 9.99909e-05 4.50964e-06 
-1.23337e-05 9.99722e-05 4.8962e-06 
-1.54178e-05 9.99359e-05 5.37072e-06 
-1.86734e-05 0.00010047 6.5476e-07 
-1.6411e-05 9.99571e-05 4.80904e-06 
-1.85072e-05 0.000100238 1.85101e-06 
-1.73293e-05 9.99707e-05 4.23771e-06 
-1.83573e-05 0.000100045 2.82732e-06 
-1.8028e-05 9.99799e-05 3.60044e-06 
-8.97665e-06 0.000100083 -9.97351e-07 
-9.75635e-06 0.000100076 -1.23112e-06 
-1.05284e-05 0.00010007 -1.46365e-06 
-1.1313e-05 0.000100073 -1.70499e-06 
-1.35373e-05 0.000100265 -2.30818e-06 
-1.2071e-05 0.000100098 -1.92295e-06 
-1.2818e-05 0.000100159 -2.12916e-06 
-1.90997e-05 0.000100358 -8.02711e-07 
-1.4914e-05 0.000100242 -2.12678e-06 
-1.98436e-05 0.000100157 -2.15578e-06 
-1.64252e-05 0.000100197 -2.04176e-06 
-1.81063e-05 0.000100131 -2.15117e-06 
-1.97721e-05 0.000100073 -2.50229e-06 
-9.15457e-06 0.000100091 -4.95015e-07 
-9.8143e-06 0.000100045 3.15477e-06 
-9.34862e-06 0.000100094 6.36238e-08 
-9.76793e-06 0.000100062 2.52721e-06 
-9.48535e-06 0.000100092 6.49953e-07 
-9.69051e-06 0.000100075 1.90452e-06 
-9.60366e-06 0.000100085 1.27082e-06 
-1.46759e-05 9.99535e-05 5.17306e-06 
-1.39241e-05 9.99714e-05 4.87932e-06 
-1.06703e-05 0.000100032 3.50888e-06 
-1.31489e-05 9.99871e-05 4.56894e-06 
-1.15035e-05 0.000100018 3.86825e-06 
-1.23376e-05 0.000100003 4.22377e-06 
-1.5581e-05 9.99762e-05 4.6312e-06 
-1.8522e-05 0.000100218 5.11498e-07 
-1.64392e-05 9.99954e-05 4.04719e-06 
-1.80837e-05 0.000100082 1.6277e-06 
-1.71713e-05 0.000100008 3.37354e-06 
-1.76996e-05 0.000100023 2.57747e-06 
-9.96465e-06 0.000100085 -7.35099e-07 
-1.07787e-05 0.000100078 -9.84488e-07 
-1.16182e-05 0.000100071 -1.2411e-06 
-1.24563e-05 0.000100074 -1.49882e-06 
-1.40983e-05 0.000100153 -1.9547e-06 
-1.32808e-05 0.000100097 -1.7327e-06 
-1.86834e-05 0.000100139 -6.52744e-07 
-1.54596e-05 0.000100124 -1.79935e-06 
-1.87553e-05 0.000100054 -1.46492e-06 
-1.68496e-05 0.00010008 -1.71512e-06 
-1.80267e-05 0.00010004 -1.64238e-06 
-1.0072e-05 0.000100091 -2.14387e-07 
-1.05488e-05 0.000100051 2.91094e-06 
-1.02082e-05 0.000100092 3.68024e-07 
-1.04868e-05 0.000100067 2.27281e-06 
-1.03315e-05 0.000100088 9.85948e-07 
-1.04229e-05 0.000100079 1.6267e-06 
-1.47759e-05 9.99898e-05 4.45132e-06 
-1.3965e-05 0.000100003 4.18663e-06 
-1.14112e-05 0.00010004 3.24441e-06 
-1.31345e-05 0.000100016 3.88252e-06 
-1.228e-05 0.000100028 3.56533e-06 
-1.55929e-05 0.00010001 3.89196e-06 
-1.80025e-05 0.000100096 5.58979e-07 
-1.63277e-05 0.000100028 3.23473e-06 
-1.74698e-05 0.000100058 1.58928e-06 
-1.69455e-05 0.000100041 2.47489e-06 
-1.09112e-05 0.000100087 -4.69449e-07 
-1.17906e-05 0.00010008 -7.30639e-07 
-1.26902e-05 0.000100073 -1.00846e-06 
-1.35985e-05 0.000100072 -1.29354e-06 
-1.45172e-05 0.000100087 -1.56188e-06 
-1.79348e-05 0.000100076 -3.30137e-07 
-1.57173e-05 0.000100069 -1.36007e-06 
-1.75496e-05 0.000100055 -8.75385e-07 
-1.67327e-05 0.000100058 -1.13364e-06 
-1.09468e-05 0.000100091 7.2281e-08 
-1.12755e-05 0.000100058 2.63777e-06 
-1.10614e-05 0.00010009 6.86351e-07 
-1.12238e-05 0.000100073 1.97846e-06 
-1.1151e-05 0.000100084 1.32517e-06 
-1.47609e-05 0.00010002 3.74089e-06 
-1.39128e-05 0.00010003 3.48693e-06 
-1.21678e-05 0.000100049 2.93125e-06 
-1.30479e-05 0.00010004 3.2172e-06 
-1.54915e-05 0.000100038 3.12998e-06 
-1.73179e-05 0.000100076 7.06894e-07 
-1.61458e-05 0.000100054 2.42936e-06 
-1.67304e-05 0.000100066 1.62367e-06 
-1.18322e-05 0.000100088 -1.89364e-07 
-1.27448e-05 0.000100083 -4.69166e-07 
-1.36901e-05 0.000100077 -7.62296e-07 
-1.4673e-05 0.000100071 -1.07263e-06 
-1.70161e-05 0.000100075 -1.56409e-09 
-1.56135e-05 0.000100072 -7.78077e-07 
-1.64261e-05 0.000100073 -4.56787e-07 
-1.17785e-05 0.000100091 3.58004e-07 
-1.19913e-05 0.000100065 2.33481e-06 
-1.18535e-05 0.000100087 9.97916e-07 
-1.19246e-05 0.000100078 1.6641e-06 
-1.466e-05 0.000100044 3.05032e-06 
-1.37846e-05 0.000100051 2.83965e-06 
-1.2889e-05 0.000100058 2.59854e-06 
-1.53353e-05 0.000100059 2.41711e-06 
-1.65322e-05 0.000100079 8.66367e-07 
-1.59515e-05 0.000100072 1.68428e-06 
-1.26743e-05 0.000100089 7.56893e-08 
-1.36145e-05 0.000100086 -2.19859e-07 
-1.45924e-05 0.00010008 -5.24272e-07 
-1.60761e-05 0.000100082 2.65071e-07 
-1.54018e-05 0.000100082 -1.72907e-07 
-1.2568e-05 0.000100089 6.41977e-07 
-1.26892e-05 0.000100071 1.9994e-06 
-1.2621e-05 0.000100082 1.31305e-06 
-1.44959e-05 0.000100061 2.39462e-06 
-1.35967e-05 0.000100066 2.21794e-06 
-1.5124e-05 0.000100073 1.74259e-06 
-1.5691e-05 0.000100081 1.01212e-06 
-1.34754e-05 0.000100088 3.45407e-07 
-1.44272e-05 0.000100086 4.50117e-08 
-1.51361e-05 0.000100085 4.71215e-07 
-1.33116e-05 0.000100084 9.25976e-07 
-1.33631e-05 0.000100075 1.62897e-06 
-1.42752e-05 0.000100071 1.78479e-06 
-1.48348e-05 0.00010008 1.13134e-06 
-1.42218e-05 0.000100085 6.28205e-07 
-1.40003e-05 0.000100076 1.2206e-06 
</DataArray>
</Points>
<PointData>
<DataArray Name="x" NumberOfComponents="3" type="Float64" format="ascii">
1.53863e-05 0.000101523 -7.36233e-07 
1.54249e-05 0.000101513 -1.29257e-07 
1.62375e-05 0.000101378 -7.5981e-07 
1.58231e-05 0.000101439 -1.36456e-06 
1.45468e-05 0.000101652 -3.09068e-07 
1.47836e-05 0.000101616 -1.02393e-06 
1.63055e-05 0.00010137 -8.26863e-08 
1.54024e-05 0.000101508 4.85608e-07 
1.44991e-05 0.000101649 2.97628e-07 
1.70935e-05 0.000101231 -7.69992e-07 
1.67788e-05 0.000101271 -1.4826e-06 
1.62584e-05 0.000101346 -2.03033e-06 
1.51802e-05 0.000101541 -1.65403e-06 
1.36263e-05 0.000101786 1.20763e-07 
1.38615e-05 0.000101763 -5.48865e-07 
1.41165e-05 0.000101726 -1.23183e-06 
1.71851e-05 0.000101227 2.23408e-09 
1.63191e-05 0.000101365 6.01858e-07 
1.53126e-05 0.000101509 1.08907e-06 
1.43955e-05 0.00010165 8.88028e-07 
1.35033e-05 0.000101786 7.02508e-07 
1.79119e-05 0.000101088 -7.49633e-07 
1.76957e-05 0.000101107 -1.57984e-06 
1.7291e-05 0.000101159 -2.2516e-06 
1.66523e-05 0.000101251 -2.73116e-06 
1.5558e-05 0.000101459 -2.30498e-06 
1.44704e-05 0.00010166 -1.85098e-06 
1.26416e-05 0.000101919 5.42413e-07 
1.29058e-05 0.000101904 -8.24637e-08 
1.31556e-05 0.000101882 -7.33912e-07 
1.34048e-05 0.00010185 -1.38512e-06 
1.80281e-05 0.000101088 1.61014e-07 
1.72548e-05 0.000101217 7.7764e-07 
1.62636e-05 0.000101361 1.25207e-06 
1.51015e-05 0.000101518 1.65504e-06 
1.41971e-05 0.00010166 1.44352e-06 
1.33147e-05 0.000101792 1.25539e-06 
1.2451e-05 0.00010192 1.08981e-06 
1.86389e-05 0.000100937 -6.79728e-07 
1.85385e-05 0.000100942 -1.66763e-06 
1.83105e-05 0.000100972 -2.45505e-06 
1.77388e-05 0.000101048 -3.03515e-06 
1.69478e-05 0.00010116 -3.46149e-06 
1.58769e-05 0.000101378 -2.97407e-06 
1.47986e-05 0.00010159 -2.47783e-06 
1.37244e-05 0.000101794 -1.98134e-06 
1.16019e-05 0.000102048 9.52067e-07 
1.19154e-05 0.000102039 3.65315e-07 
1.21869e-05 0.000102029 -2.48032e-07 
1.24337e-05 0.000102013 -8.73594e-07 
1.26591e-05 0.000101988 -1.49833e-06 
1.88064e-05 0.000100922 4.63834e-07 
1.82357e-05 0.000101051 1.10573e-06 
1.72827e-05 0.000101192 1.51523e-06 
1.60526e-05 0.000101361 1.85416e-06 
1.47184e-05 0.000101538 2.15587e-06 
1.38566e-05 0.000101679 1.97576e-06 
1.30077e-05 0.000101808 1.79083e-06 
1.21623e-05 0.000101929 1.62217e-06 
1.13273e-05 0.000102049 1.47806e-06 
1.91708e-05 0.000100725 -5.02252e-07 
1.92775e-05 0.000100737 -1.73457e-06 
1.93461e-05 0.000100754 -2.68997e-06 
1.89127e-05 0.000100829 -3.3428e-06 
1.80109e-05 0.000100945 -3.83947e-06 
1.70868e-05 0.00010108 -4.22832e-06 
1.60944e-05 0.000101301 -3.6973e-06 
1.50549e-05 0.000101522 -3.14231e-06 
1.39926e-05 0.000101738 -2.60044e-06 
1.293e-05 0.000101944 -2.08247e-06 
1.0522e-05 0.000102168 1.34865e-06 
1.08596e-05 0.000102169 8.01361e-07 
1.11694e-05 0.000102169 2.19317e-07 
1.14359e-05 0.000102168 -3.84392e-07 
1.16676e-05 0.000102159 -9.90458e-07 
1.18904e-05 0.000102139 -1.58244e-06 
1.93709e-05 0.00010066 8.65564e-07 
1.9261e-05 0.000100804 1.64815e-06 
1.84336e-05 0.000100971 1.92811e-06 
1.70722e-05 0.000101168 2.11018e-06 
1.56037e-05 0.000101375 2.32433e-06 
1.41848e-05 0.000101562 2.60783e-06 
1.33961e-05 0.000101705 2.44615e-06 
1.25991e-05 0.00010183 2.29121e-06 
1.17934e-05 0.000101945 2.12948e-06 
1.0987e-05 0.000102055 1.9806e-06 
1.02036e-05 0.000102164 1.84806e-06 
1.93319e-05 0.000100424 -3.75595e-07 
1.96446e-05 0.000100426 -1.71766e-06 
2.02839e-05 0.000100433 -2.9462e-06 
2.03426e-05 0.000100523 -3.65058e-06 
1.90827e-05 0.000100711 -4.13186e-06 
1.8e-05 0.000100864 -4.66035e-06 
1.70847e-05 0.000101009 -5.06577e-06 
1.61937e-05 0.000101234 -4.42771e-06 
1.52233e-05 0.000101458 -3.82434e-06 
1.42025e-05 0.000101681 -3.23334e-06 
1.31638e-05 0.000101896 -2.67158e-06 
1.21383e-05 0.000102101 -2.14171e-06 
9.42086e-06 0.000102276 1.73139e-06 
9.79924e-06 0.000102285 1.20907e-06 
1.0125e-05 0.000102298 6.65368e-07 
1.04207e-05 0.00010231 8.89695e-08 
1.06754e-05 0.000102317 -4.98568e-07 
1.09092e-05 0.000102311 -1.07218e-06 
1.11054e-05 0.000102299 -1.64426e-06 
1.94771e-05 0.000100363 1.00481e-06 
2.0219e-05 0.000100392 2.38456e-06 
1.9912e-05 0.000100569 2.63848e-06 
1.8198e-05 0.000100901 2.43335e-06 
1.65076e-05 0.00010117 2.51252e-06 
1.49649e-05 0.000101393 2.74384e-06 
1.35426e-05 0.000101582 3.04777e-06 
1.28407e-05 0.000101731 2.90156e-06 
1.21063e-05 0.000101856 2.75283e-06 
1.13583e-05 0.000101964 2.61057e-06 
1.05867e-05 0.000102068 2.4625e-06 
9.82857e-06 0.000102165 2.33334e-06 
9.06522e-06 0.000102266 2.21279e-06 
1.9163e-05 0.000100182 -3.3775e-07 
1.95461e-05 0.000100202 -1.6281e-06 
2.03687e-05 0.000100178 -2.97475e-06 
2.24918e-05 9.99165e-05 -4.0861e-06 
2.00857e-05 0.000100394 -4.287e-06 
1.87583e-05 0.000100627 -5.01104e-06 
1.78347e-05 0.000100789 -5.65638e-06 
1.70398e-05 0.000100925 -5.99288e-06 
1.61992e-05 0.000101172 -5.19201e-06 
8.30632e-06 0.000102371 2.1059e-06 
1.52844e-05 0.000101405 -4.49641e-06 
1.43333e-05 0.000101629 -3.86753e-06 
1.33362e-05 0.00010185 -3.2648e-06 
1.23415e-05 0.00010206 -2.70816e-06 
1.13282e-05 0.000102267 -2.18224e-06 
8.71331e-06 0.00010239 1.60388e-06 
9.07725e-06 0.000102414 1.07944e-06 
9.39524e-06 0.000102439 5.42091e-07 
9.6766e-06 0.000102461 -2.744e-08 
9.92147e-06 0.000102474 -5.83204e-07 
1.01316e-05 0.000102477 -1.14272e-06 
1.03055e-05 0.000102469 -1.69366e-06 
1.91024e-05 0.000100134 8.49022e-07 
2.01077e-05 0.000100188 2.30662e-06 
2.27535e-05 9.99139e-05 4.15009e-06 
1.94243e-05 0.000100531 2.79155e-06 
1.7368e-05 0.000100906 2.71024e-06 
1.57031e-05 0.000101184 2.8756e-06 
1.4209e-05 0.000101407 3.15535e-06 
1.28213e-05 0.00010159 3.49982e-06 
1.22217e-05 0.000101751 3.35273e-06 
1.15584e-05 0.00010188 3.20918e-06 
1.08615e-05 0.000101987 3.06794e-06 
1.01425e-05 0.000102083 2.93046e-06 
9.4097e-06 0.000102173 2.80094e-06 
8.67189e-06 0.000102262 2.68074e-06 
7.92873e-06 0.000102354 2.57085e-06 
1.85824e-05 0.000100078 -2.94077e-07 
1.89952e-05 0.000100062 -1.3873e-06 
1.961e-05 0.00010003 -2.576e-06 
2.0491e-05 9.99749e-05 -3.63745e-06 
2.02022e-05 0.000100131 -4.26882e-06 
1.91558e-05 0.00010027 -5.22477e-06 
1.83174e-05 0.000100531 -6.21724e-06 
1.77683e-05 0.000100634 -6.8922e-06 
1.69512e-05 0.000100823 -6.88551e-06 
1.61177e-05 0.000101118 -5.92436e-06 
1.52458e-05 0.000101365 -5.15273e-06 
7.17769e-06 0.000102451 2.47831e-06 
7.62008e-06 0.00010248 1.98864e-06 
1.43464e-05 0.000101593 -4.47674e-06 
1.34215e-05 0.000101812 -3.85463e-06 
1.24754e-05 0.000102024 -3.27097e-06 
1.15062e-05 0.000102232 -2.72292e-06 
1.05141e-05 0.000102438 -2.20795e-06 
8.01466e-06 0.000102516 1.48212e-06 
8.3649e-06 0.000102555 9.60713e-07 
8.67211e-06 0.000102592 4.24771e-07 
8.93585e-06 0.000102624 -1.1986e-07 
9.16016e-06 0.000102644 -6.6494e-07 
9.34496e-06 0.000102652 -1.20654e-06 
9.49062e-06 0.000102646 -1.73807e-06 
1.82391e-05 0.000100072 5.90763e-07 
1.89534e-05 0.000100049 1.65173e-06 
1.98356e-05 0.00010007 2.62671e-06 
1.94696e-05 0.00010025 2.83718e-06 
1.78444e-05 0.000100567 2.8754e-06 
1.62716e-05 0.000100889 3.02893e-06 
1.4763e-05 0.000101153 3.30426e-06 
1.3352e-05 0.000101376 3.63805e-06 
1.20697e-05 0.000101574 3.96003e-06 
1.15012e-05 0.000101746 3.88639e-06 
1.09019e-05 0.000101892 3.73761e-06 
1.02547e-05 0.000102007 3.59119e-06 
9.58358e-06 0.000102102 3.45259e-06 
8.86785e-06 0.000102189 3.30708e-06 
8.15751e-06 0.000102267 3.1862e-06 
7.4332e-06 0.000102346 3.06909e-06 
6.70294e-06 0.000102427 2.96356e-06 
1.7823e-05 0.000100076 -3.44088e-07 
1.81824e-05 0.000100058 -1.23749e-06 
1.86914e-05 0.000100024 -2.27144e-06 
1.92134e-05 9.99756e-05 -3.31531e-06 
1.93254e-05 9.99592e-05 -4.21533e-06 
1.90204e-05 0.000100042 -5.2724e-06 
1.84142e-05 0.000100177 -6.49686e-06 
1.83078e-05 0.000100135 -7.99848e-06 
1.79179e-05 0.000100312 -8.22851e-06 
1.665e-05 0.000100737 -7.39126e-06 
1.57925e-05 0.000101083 -6.57865e-06 
6.05861e-06 0.000102512 2.84333e-06 
1.49815e-05 0.000101353 -5.79999e-06 
1.41426e-05 0.000101588 -5.10633e-06 
6.42507e-06 0.000102559 2.38795e-06 
6.84591e-06 0.000102611 1.89143e-06 
1.32874e-05 0.000101805 -4.47571e-06 
1.23814e-05 0.000102021 -3.86188e-06 
1.14792e-05 0.000102226 -3.30581e-06 
1.05405e-05 0.000102431 -2.77215e-06 
9.57249e-06 0.000102636 -2.27176e-06 
7.22451e-06 0.000102668 1.3807e-06 
7.55932e-06 0.000102724 8.64865e-07 
7.85138e-06 0.00010278 3.11898e-07 
8.09174e-06 0.000102821 -2.21059e-07 
8.29118e-06 0.000102848 -7.62301e-07 
8.44563e-06 0.000102857 -1.29822e-06 
8.66579e-06 0.000102825 -1.77785e-06 
1.73353e-05 0.000100077 3.79953e-07 
1.77141e-05 0.000100056 1.17703e-06 
1.81529e-05 0.000100031 1.95471e-06 
1.81509e-05 0.000100114 2.52026e-06 
1.73349e-05 0.000100314 2.82504e-06 
1.62508e-05 0.000100557 3.09184e-06 
1.51083e-05 0.00010082 3.38656e-06 
1.38049e-05 0.000101098 3.71148e-06 
1.25517e-05 0.000101326 4.05282e-06 
1.13178e-05 0.000101532 4.40094e-06 
1.07964e-05 0.00010173 4.34267e-06 
1.02196e-05 0.00010188 4.27257e-06 
9.61845e-06 0.00010201 4.12437e-06 
8.98872e-06 0.000102111 3.97717e-06 
8.3088e-06 0.000102197 3.83097e-06 
7.61313e-06 0.000102271 3.68771e-06 
6.91436e-06 0.000102339 3.57049e-06 
6.20898e-06 0.000102407 3.45375e-06 
5.59225e-06 0.000102476 3.32384e-06 
1.69755e-05 0.000100083 -4.07355e-07 
1.73888e-05 0.000100073 -1.18091e-06 
1.77608e-05 0.000100051 -2.04967e-06 
1.81777e-05 0.000100017 -3.01808e-06 
1.8393e-05 9.99759e-05 -3.98081e-06 
1.83581e-05 9.99333e-05 -5.0315e-06 
1.81904e-05 9.99192e-05 -6.2995e-06 
1.82889e-05 9.98669e-05 -8.0314e-06 
1.96602e-05 9.94234e-05 -1.0723e-05 
1.74918e-05 0.000100257 -8.28478e-06 
1.58619e-05 0.000100803 -7.37733e-06 
1.51924e-05 0.000101123 -6.79989e-06 
1.4456e-05 0.000101384 -6.22508e-06 
4.96628e-06 0.000102556 3.19266e-06 
5.34037e-06 0.000102614 2.73756e-06 
1.37186e-05 0.000101616 -5.60033e-06 
1.29548e-05 0.000101827 -5.00246e-06 
5.67643e-06 0.000102683 2.28419e-06 
6.07261e-06 0.000102759 1.78713e-06 
1.2139e-05 0.000102034 -4.4137e-06 
1.12931e-05 0.000102236 -3.84391e-06 
1.04361e-05 0.000102432 -3.3195e-06 
9.54704e-06 0.000102629 -2.80591e-06 
8.7182e-06 0.000102812 -2.30384e-06 
6.43529e-06 0.000102835 1.28382e-06 
6.74697e-06 0.000102915 7.4786e-07 
7.02166e-06 0.000102981 2.04486e-07 
7.23356e-06 0.00010303 -3.24901e-07 
7.40878e-06 0.000103058 -8.57482e-07 
7.64501e-06 0.000103037 -1.33103e-06 
7.84098e-06 0.000103004 -1.80805e-06 
1.63855e-05 0.000100085 2.31933e-07 
1.66583e-05 0.000100073 9.21595e-07 
1.6852e-05 0.000100052 1.56534e-06 
1.69143e-05 0.000100053 2.19274e-06 
1.64214e-05 0.000100149 2.64723e-06 
1.56462e-05 0.000100313 3.04139e-06 
1.47602e-05 0.000100525 3.42725e-06 
1.38481e-05 0.000100729 3.76986e-06 
1.28993e-05 0.000101002 4.08865e-06 
1.17503e-05 0.000101254 4.44496e-06 
1.057e-05 0.000101458 4.8238e-06 
1.00848e-05 0.000101681 4.79521e-06 
9.54516e-06 0.000101856 4.72962e-06 
8.96801e-06 0.000101988 4.65657e-06 
8.37109e-06 0.000102104 4.50527e-06 
7.72035e-06 0.000102195 4.36129e-06 
7.05093e-06 0.000102269 4.21297e-06 
6.3773e-06 0.000102332 4.0673e-06 
5.69413e-06 0.000102389 3.94733e-06 
5.10033e-06 0.000102445 3.81312e-06 
4.49639e-06 0.000102511 3.67374e-06 
1.60769e-05 0.000100087 -4.50802e-07 
1.65283e-05 0.00010008 -1.13976e-06 
1.69076e-05 0.000100066 -1.9139e-06 
1.72079e-05 0.000100043 -2.73739e-06 
1.74745e-05 0.000100008 -3.65355e-06 
1.75665e-05 9.99615e-05 -4.64657e-06 
1.75705e-05 9.98993e-05 -5.76008e-06 
1.76702e-05 9.97991e-05 -7.07277e-06 
1.79578e-05 9.97506e-05 -8.38124e-06 
1.76e-05 9.99599e-05 -8.44624e-06 
1.62705e-05 0.000100435 -7.79239e-06 
1.48522e-05 0.000100906 -7.2708e-06 
1.43852e-05 0.000101207 -6.86959e-06 
1.37771e-05 0.000101458 -6.40189e-06 
1.31102e-05 0.000101675 -5.93153e-06 
3.89292e-06 0.000102587 3.5301e-06 
4.26598e-06 0.000102654 3.0763e-06 
4.61434e-06 0.000102733 2.62271e-06 
1.24337e-05 0.000101879 -5.39486e-06 
1.16986e-05 0.000102075 -4.85785e-06 
4.92822e-06 0.000102824 2.17486e-06 
5.3074e-06 0.000102921 1.68386e-06 
1.09376e-05 0.000102266 -4.32264e-06 
1.01591e-05 0.000102453 -3.79726e-06 
9.35699e-06 0.000102636 -3.3033e-06 
8.62325e-06 0.000102807 -2.82093e-06 
7.84226e-06 0.000102989 -2.32678e-06 
5.63114e-06 0.000103027 1.16562e-06 
5.92341e-06 0.000103122 6.33336e-07 
6.18372e-06 0.000103194 9.9972e-08 
6.37213e-06 0.000103246 -4.25159e-07 
6.61845e-06 0.000103243 -8.89987e-07 
6.83364e-06 0.000103221 -1.36271e-06 
7.00998e-06 0.000103181 -1.83357e-06 
1.54403e-05 0.000100089 1.44654e-07 
1.56619e-05 0.000100082 7.66179e-07 
1.57979e-05 0.000100066 1.3713e-06 
1.5765e-05 0.00010005 1.933e-06 
1.54496e-05 0.000100072 2.47117e-06 
1.48705e-05 0.000100157 2.92991e-06 
1.41609e-05 0.00010029 3.37242e-06 
1.33873e-05 0.000100463 3.79829e-06 
1.26633e-05 0.000100652 4.14511e-06 
1.18984e-05 0.000100875 4.47669e-06 
1.09465e-05 0.000101145 4.82757e-06 
9.82436e-06 0.000101361 5.21835e-06 
9.37265e-06 0.000101603 5.22962e-06 
8.86815e-06 0.000101803 5.18092e-06 
8.3192e-06 0.000101957 5.10951e-06 
7.73686e-06 0.000102073 5.03405e-06 
7.11406e-06 0.000102178 4.88731e-06 
6.47211e-06 0.000102257 4.73924e-06 
5.81792e-06 0.00010232 4.59248e-06 
5.16009e-06 0.000102372 4.44558e-06 
4.59013e-06 0.000102419 4.3034e-06 
4.00928e-06 0.000102471 4.16097e-06 
3.4235e-06 0.000102532 4.01265e-06 
1.51555e-05 0.000100089 -4.67654e-07 
1.56334e-05 0.000100083 -1.09726e-06 
1.60255e-05 0.000100073 -1.79071e-06 
1.63331e-05 0.000100056 -2.53646e-06 
1.65376e-05 0.000100031 -3.31869e-06 
1.6702e-05 9.99919e-05 -4.22447e-06 
1.6781e-05 9.994e-05 -5.18734e-06 
1.68395e-05 9.98656e-05 -6.20763e-06 
1.68614e-05 9.98004e-05 -7.16638e-06 
1.66784e-05 9.98963e-05 -7.68746e-06 
1.59797e-05 0.000100184 -7.6597e-06 
1.50564e-05 0.000100573 -7.4618e-06 
1.38778e-05 0.000100993 -7.17049e-06 
2.83487e-06 0.000102605 3.85705e-06 
1.34928e-05 0.00010129 -6.90115e-06 
1.3004e-05 0.000101539 -6.52121e-06 
1.24266e-05 0.000101751 -6.10858e-06 
1.17949e-05 0.000101942 -5.69246e-06 
3.21184e-06 0.00010268 3.40067e-06 
3.56428e-06 0.000102768 2.94988e-06 
3.88921e-06 0.000102869 2.50422e-06 
1.11306e-05 0.000102131 -5.20027e-06 
1.044e-05 0.000102312 -4.70753e-06 
4.17927e-06 0.000102984 2.06179e-06 
4.51878e-06 0.000103113 1.56041e-06 
9.72861e-06 0.000102488 -4.21714e-06 
9.00244e-06 0.000102661 -3.7277e-06 
8.34957e-06 0.000102819 -3.27628e-06 
7.67008e-06 0.000102985 -2.81584e-06 
6.95106e-06 0.000103162 -2.34171e-06 
4.82636e-06 0.000103236 1.04861e-06 
5.09889e-06 0.000103341 5.27363e-07 
5.3351e-06 0.000103419 -5.66961e-10 
5.59457e-06 0.000103438 -4.59643e-07 
5.82545e-06 0.000103432 -9.23778e-07 
6.02071e-06 0.000103403 -1.39097e-06 
6.16887e-06 0.000103353 -1.85874e-06 
1.44764e-05 0.000100091 9.65895e-08 
1.46797e-05 0.000100086 6.73865e-07 
1.4794e-05 0.000100074 1.25495e-06 
1.47593e-05 0.000100057 1.81041e-06 
1.45079e-05 0.00010005 2.29609e-06 
1.40647e-05 0.000100076 2.8011e-06 
1.34783e-05 0.000100146 3.28242e-06 
1.28126e-05 0.000100256 3.74729e-06 
1.21733e-05 0.000100383 4.13852e-06 
1.15104e-05 0.000100551 4.5214e-06 
1.08146e-05 0.000100742 4.87647e-06 
1.00416e-05 0.00010098 5.22612e-06 
9.07333e-06 0.000101236 5.59816e-06 
8.64465e-06 0.000101481 5.66153e-06 
8.17229e-06 0.000101713 5.63327e-06 
7.64817e-06 0.000101897 5.56596e-06 
7.08894e-06 0.000102034 5.48776e-06 
6.52285e-06 0.000102136 5.40225e-06 
5.90376e-06 0.000102229 5.24853e-06 
5.26265e-06 0.000102299 5.09357e-06 
4.61434e-06 0.000102351 4.94558e-06 
4.05317e-06 0.000102391 4.81543e-06 
3.48851e-06 0.000102435 4.66657e-06 
2.91566e-06 0.000102484 4.51056e-06 
2.34411e-06 0.000102542 4.34936e-06 
1.42311e-05 0.00010009 -4.61617e-07 
1.46869e-05 0.000100085 -1.04434e-06 
1.50937e-05 0.000100076 -1.67616e-06 
1.54196e-05 0.000100062 -2.35868e-06 
1.56527e-05 0.000100043 -3.0735e-06 
1.58102e-05 0.000100016 -3.80042e-06 
1.59338e-05 9.99743e-05 -4.65353e-06 
1.5983e-05 9.99207e-05 -5.52657e-06 
1.59439e-05 9.98645e-05 -6.34157e-06 
1.57929e-05 9.98691e-05 -6.92407e-06 
1.53116e-05 0.000100025 -7.18767e-06 
1.46155e-05 0.000100297 -7.26339e-06 
1.38266e-05 0.000100622 -7.23672e-06 
1.29045e-05 0.000101027 -7.1296e-06 
1.25649e-05 0.000101331 -6.95132e-06 
1.79731e-06 0.000102611 4.17176e-06 
2.1497e-06 0.000102694 3.71967e-06 
1.21626e-05 0.000101603 -6.63056e-06 
1.16665e-05 0.000101824 -6.25675e-06 
1.11043e-05 0.000102013 -5.87125e-06 
1.05172e-05 0.000102181 -5.48876e-06 
2.50554e-06 0.00010279 3.26627e-06 
2.8387e-06 0.000102903 2.81505e-06 
3.1426e-06 0.000103029 2.37278e-06 
9.88628e-06 0.000102357 -5.02349e-06 
9.22458e-06 0.000102527 -4.55209e-06 
3.43222e-06 0.000103161 1.94583e-06 
3.7593e-06 0.000103314 1.44766e-06 
8.5452e-06 0.000102693 -4.08712e-06 
7.93335e-06 0.00010284 -3.67619e-06 
7.31245e-06 0.000102997 -3.24318e-06 
6.66976e-06 0.000103162 -2.79924e-06 
6.00157e-06 0.000103336 -2.34867e-06 
4.04849e-06 0.000103456 9.3303e-07 
4.29684e-06 0.000103571 4.13704e-07 
4.54828e-06 0.000103621 -3.1323e-08 
5.30856e-06 0.00010352 -1.88027e-06 
4.79386e-06 0.000103638 -4.91452e-07 
5.0063e-06 0.000103625 -9.60223e-07 
5.17734e-06 0.000103584 -1.42677e-06 
1.35556e-05 0.000100091 8.50172e-08 
1.37216e-05 0.000100089 6.19728e-07 
1.38283e-05 0.00010008 1.17302e-06 
1.38077e-05 0.000100065 1.71826e-06 
1.36099e-05 0.00010005 2.21121e-06 
1.32381e-05 0.000100045 2.66199e-06 
1.27465e-05 0.000100066 3.16675e-06 
1.21692e-05 0.000100121 3.65807e-06 
1.16058e-05 0.000100196 4.0744e-06 
1.10088e-05 0.000100297 4.47989e-06 
1.03869e-05 0.000100436 4.88144e-06 
9.7476e-06 0.000100607 5.25841e-06 
9.09683e-06 0.000100809 5.60052e-06 
8.29861e-06 0.000101068 5.95992e-06 
7.92069e-06 0.00010134 6.0506e-06 
7.4729e-06 0.000101587 6.06534e-06 
6.9752e-06 0.000101802 6.01504e-06 
6.43904e-06 0.000101967 5.93749e-06 
5.8943e-06 0.000102089 5.84956e-06 
5.32543e-06 0.00010218 5.75853e-06 
4.6992e-06 0.000102264 5.59972e-06 
4.06103e-06 0.000102323 5.44224e-06 
3.50817e-06 0.000102362 5.30896e-06 
2.95281e-06 0.000102399 5.17604e-06 
2.39314e-06 0.000102439 5.0189e-06 
1.83712e-06 0.000102484 4.85083e-06 
1.30959e-06 0.000102539 4.67036e-06 
1.33161e-05 0.00010009 -4.37811e-07 
1.3761e-05 0.000100086 -9.87868e-07 
1.41435e-05 0.000100079 -1.56172e-06 
1.44806e-05 0.000100067 -2.18305e-06 
1.4742e-05 0.000100051 -2.83713e-06 
1.49296e-05 0.00010003 -3.49572e-06 
1.50375e-05 0.000100001 -4.17367e-06 
1.51012e-05 9.99581e-05 -4.95509e-06 
1.50647e-05 9.99102e-05 -5.70392e-06 
1.49462e-05 9.98833e-05 -6.2851e-06 
1.4574e-05 9.99415e-05 -6.68073e-06 
1.40126e-05 0.000100107 -6.91195e-06 
1.33543e-05 0.000100352 -7.04908e-06 
1.26684e-05 0.000100649 -7.11275e-06 
7.84867e-07 0.000102607 4.4716e-06 
1.19171e-05 0.000101012 -7.10634e-06 
1.16647e-05 0.000101347 -6.98512e-06 
1.13049e-05 0.000101635 -6.73386e-06 
1.13061e-06 0.000102696 4.0141e-06 
1.46035e-06 0.000102798 3.56927e-06 
1.08741e-05 0.000101875 -6.39808e-06 
1.03762e-05 0.000102072 -6.03444e-06 
9.84558e-06 0.000102239 -5.67158e-06 
9.27701e-06 0.000102395 -5.30441e-06 
1.79391e-06 0.000102919 3.11891e-06 
2.10992e-06 0.000103056 2.67522e-06 
2.41281e-06 0.0001032 2.2537e-06 
8.66133e-06 0.000102562 -4.85185e-06 
8.02414e-06 0.000102723 -4.39817e-06 
2.69006e-06 0.000103357 1.83155e-06 
2.99657e-06 0.000103537 1.33102e-06 
7.44796e-06 0.000102863 -4.00549e-06 
6.86291e-06 0.000103008 -3.61439e-06 
6.26706e-06 0.000103162 -3.19899e-06 
5.6637e-06 0.000103324 -2.77665e-06 
5.06882e-06 0.000103492 -2.35067e-06 
3.26492e-06 0.000103694 8.17046e-07 
3.52579e-06 0.00010378 3.76693e-07 
4.43848e-06 0.000103676 -1.90198e-06 
3.7603e-06 0.00010383 -6.91914e-08 
4.35219e-06 0.000103753 -1.44957e-06 
3.98578e-06 0.00010384 -5.34078e-07 
4.18038e-06 0.000103813 -1.001e-06 
1.26419e-05 0.00010009 9.18896e-08 
1.28054e-05 0.00010009 6.01046e-07 
1.2895e-05 0.000100084 1.11289e-06 
1.289e-05 0.000100072 1.645e-06 
1.27302e-05 0.000100057 2.13454e-06 
1.2421e-05 0.000100043 2.59695e-06 
1.20036e-05 0.000100037 3.03646e-06 
1.14928e-05 0.000100049 3.54892e-06 
1.0982e-05 0.000100079 3.97674e-06 
1.04386e-05 0.000100131 4.40122e-06 
9.87759e-06 0.000100208 4.81124e-06 
9.29535e-06 0.000100322 5.22452e-06 
8.72013e-06 0.000100459 5.5984e-06 
8.13184e-06 0.000100635 5.94909e-06 
7.49025e-06 0.000100873 6.29119e-06 
7.18398e-06 0.000101172 6.4068e-06 
6.77108e-06 0.000101442 6.45381e-06 
6.30467e-06 0.000101672 6.44055e-06 
5.78843e-06 0.000101869 6.37594e-06 
5.25985e-06 0.000102013 6.29604e-06 
4.70705e-06 0.000102125 6.20097e-06 
4.1394e-06 0.000102207 6.10046e-06 
3.50528e-06 0.000102282 5.9341e-06 
2.95187e-06 0.000102325 5.80413e-06 
2.4001e-06 0.000102361 5.66738e-06 
1.85874e-06 0.000102393 5.52531e-06 
1.31193e-06 0.00010243 5.35553e-06 
7.96668e-07 0.000102472 5.18037e-06 
2.91443e-07 0.000102526 4.98073e-06 
1.24197e-05 0.000100088 -4.04143e-07 
1.28309e-05 0.000100086 -9.24505e-07 
1.3206e-05 0.000100081 -1.45842e-06 
1.35317e-05 0.000100072 -2.00989e-06 
1.38112e-05 0.000100059 -2.61115e-06 
1.40186e-05 0.000100042 -3.21145e-06 
1.41556e-05 0.000100019 -3.83478e-06 
1.4217e-05 9.99879e-05 -4.4594e-06 
1.42014e-05 9.99451e-05 -5.17144e-06 
1.41041e-05 9.99096e-05 -5.73704e-06 
1.38192e-05 9.99103e-05 -6.20055e-06 
1.33551e-05 9.99897e-05 -6.51774e-06 
1.27877e-05 0.00010015 -6.76012e-06 
1.21912e-05 0.000100365 -6.9287e-06 
1.15725e-05 0.000100637 -7.04266e-06 
-1.95187e-07 0.000102595 4.75274e-06 
1.09418e-05 0.000100964 -7.08896e-06 
1.27235e-07 0.000102689 4.29296e-06 
1.07744e-05 0.000101331 -7.01877e-06 
1.04577e-05 0.000101642 -6.81851e-06 
1.00741e-05 0.000101896 -6.53431e-06 
4.49494e-07 0.000102795 3.84581e-06 
7.65521e-07 0.000102916 3.4137e-06 
9.62681e-06 0.000102109 -6.19123e-06 
9.14187e-06 0.000102283 -5.84605e-06 
8.61862e-06 0.000102439 -5.48784e-06 
8.06857e-06 0.000102586 -5.12654e-06 
1.08388e-06 0.000103062 2.96949e-06 
1.3884e-06 0.000103216 2.55255e-06 
1.68046e-06 0.00010339 2.13487e-06 
7.46425e-06 0.000102746 -4.67689e-06 
6.91054e-06 0.000102881 -4.2991e-06 
1.95461e-06 0.000103571 1.71885e-06 
2.24205e-06 0.000103778 1.21206e-06 
6.35079e-06 0.000103018 -3.9195e-06 
5.79397e-06 0.000103159 -3.54419e-06 
5.22586e-06 0.000103311 -3.14411e-06 
4.6774e-06 0.000103465 -2.75617e-06 
4.1273e-06 0.000103632 -2.35222e-06 
2.50422e-06 0.000103909 7.77064e-07 
2.74629e-06 0.000104 3.30487e-07 
3.57019e-06 0.000103813 -1.92668e-06 
3.5168e-06 0.000103908 -1.47978e-06 
2.97036e-06 0.000104041 -1.17025e-07 
3.36815e-06 0.000103987 -1.03244e-06 
3.17909e-06 0.000104036 -5.86894e-07 
1.15607e-05 0.000100084 -3.69966e-07 
1.17481e-05 0.000100088 1.08975e-07 
1.19003e-05 0.00010009 5.90317e-07 
1.19928e-05 0.000100086 1.08124e-06 
1.19955e-05 0.000100078 1.57837e-06 
1.18701e-05 0.000100064 2.06463e-06 
1.16119e-05 0.000100049 2.52663e-06 
1.12532e-05 0.000100034 2.97358e-06 
1.08155e-05 0.000100024 3.42211e-06 
1.03324e-05 0.000100022 3.86802e-06 
9.82728e-06 0.000100036 4.29983e-06 
9.30472e-06 0.000100067 4.72317e-06 
8.77052e-06 0.000100122 5.13787e-06 
8.23255e-06 0.000100203 5.53911e-06 
7.69853e-06 0.000100314 5.91502e-06 
7.17527e-06 0.000100459 6.26012e-06 
6.67735e-06 0.000100665 6.56978e-06 
6.44342e-06 0.000100986 6.71699e-06 
6.0668e-06 0.000101265 6.80316e-06 
5.62628e-06 0.000101518 6.82301e-06 
5.14021e-06 0.000101732 6.79216e-06 
4.62397e-06 0.000101906 6.72718e-06 
4.0883e-06 0.00010204 6.64031e-06 
3.53587e-06 0.000102143 6.53671e-06 
2.96318e-06 0.000102221 6.41798e-06 
2.39017e-06 0.000102277 6.28909e-06 
1.83673e-06 0.000102317 6.15486e-06 
1.29681e-06 0.000102348 6.01234e-06 
7.69208e-07 0.000102377 5.85649e-06 
2.57569e-07 0.000102409 5.68445e-06 
-2.32495e-07 0.000102449 5.49318e-06 
-6.97995e-07 0.000102503 5.27553e-06 
-1.11729e-06 0.000102578 5.00413e-06 
1.19101e-05 0.000100085 -8.57399e-07 
1.22607e-05 0.000100083 -1.3463e-06 
1.25849e-05 0.000100076 -1.8544e-06 
1.28673e-05 0.000100066 -2.38836e-06 
1.30948e-05 0.000100051 -2.94532e-06 
1.32573e-05 0.000100033 -3.52006e-06 
1.33478e-05 0.000100008 -4.10682e-06 
1.33571e-05 9.99752e-05 -4.69771e-06 
1.32754e-05 9.99386e-05 -5.26127e-06 
1.30504e-05 9.99126e-05 -5.75041e-06 
1.2661e-05 9.99334e-05 -6.1329e-06 
1.21693e-05 0.000100018 -6.43128e-06 
1.16298e-05 0.000100162 -6.67227e-06 
1.10736e-05 0.000100359 -6.86111e-06 
1.05233e-05 0.0001006 -6.99392e-06 
1.00122e-05 0.000100891 -7.06425e-06 
-8.49359e-07 0.000102674 4.54977e-06 
9.90201e-06 0.000101278 -7.04597e-06 
-5.48212e-07 0.000102779 4.1138e-06 
9.62135e-06 0.000101608 -6.89594e-06 
9.27377e-06 0.000101887 -6.64841e-06 
8.87042e-06 0.000102115 -6.34398e-06 
-2.41045e-07 0.000102901 3.68538e-06 
6.67126e-08 0.000103044 3.26164e-06 
8.42235e-06 0.000102303 -6.01188e-06 
7.94013e-06 0.000102466 -5.66646e-06 
7.4297e-06 0.000102614 -5.30927e-06 
6.89152e-06 0.000102756 -4.93724e-06 
3.7071e-07 0.000103207 2.84423e-06 
6.67485e-07 0.000103389 2.43324e-06 
9.55414e-07 0.00010359 2.02305e-06 
6.34303e-06 0.000102892 -4.55986e-06 
5.80061e-06 0.000103023 -4.19022e-06 
1.23515e-06 0.000103803 1.60275e-06 
1.4987e-06 0.000103993 1.16795e-06 
5.26119e-06 0.000103156 -3.82372e-06 
4.72576e-06 0.000103294 -3.45723e-06 
4.19704e-06 0.000103438 -3.0898e-06 
3.68215e-06 0.000103591 -2.72291e-06 
3.18534e-06 0.000103752 -2.35214e-06 
2.72449e-06 0.000103923 -1.96075e-06 
1.74005e-06 0.000104136 7.2543e-07 
1.96664e-06 0.00010422 2.74104e-07 
2.68624e-06 0.00010404 -1.51922e-06 
2.55338e-06 0.000104141 -1.08119e-06 
2.18019e-06 0.000104245 -1.82948e-07 
2.37779e-06 0.000104214 -6.36957e-07 
1.09503e-05 0.000100087 -6.15814e-07 
1.08459e-05 0.000100089 -4.95552e-09 
1.09832e-05 0.00010009 4.77258e-07 
1.10831e-05 0.000100088 9.63018e-07 
1.11084e-05 0.000100082 1.44822e-06 
1.10174e-05 0.000100071 1.9503e-06 
1.08053e-05 0.000100058 2.4116e-06 
1.0498e-05 0.000100041 2.85945e-06 
1.01252e-05 0.000100024 3.29496e-06 
9.66061e-06 0.000100005 3.81095e-06 
9.18441e-06 9.99971e-05 4.23912e-06 
8.69016e-06 9.99999e-05 4.66778e-06 
8.18666e-06 0.00010002 5.08906e-06 
7.66779e-06 0.000100068 5.5232e-06 
7.15302e-06 0.000100144 5.92353e-06 
6.64216e-06 0.000100262 6.30502e-06 
6.14479e-06 0.000100427 6.64736e-06 
5.71384e-06 0.000100721 6.94242e-06 
5.37166e-06 0.000101013 7.09354e-06 
4.95838e-06 0.000101287 7.17156e-06 
4.50201e-06 0.000101527 7.18779e-06 
3.99537e-06 0.000101742 7.1515e-06 
3.47897e-06 0.000101906 7.08942e-06 
2.94582e-06 0.000102036 7.00013e-06 
2.40801e-06 0.000102135 6.89243e-06 
1.78963e-06 0.000102222 6.72595e-06 
1.23562e-06 0.000102268 6.6034e-06 
6.94915e-07 0.000102302 6.46431e-06 
1.73901e-07 0.000102328 6.31237e-06 
-3.45141e-07 0.000102356 6.12816e-06 
-8.31432e-07 0.000102387 5.9378e-06 
-1.29442e-06 0.000102431 5.71514e-06 
-1.71654e-06 0.000102491 5.4524e-06 
-1.81076e-06 0.000102615 4.914e-06 
1.12789e-05 0.000100086 -1.09455e-06 
1.16029e-05 0.000100081 -1.58196e-06 
1.18987e-05 0.000100073 -2.07974e-06 
1.21503e-05 0.000100061 -2.62138e-06 
1.23407e-05 0.000100045 -3.15722e-06 
1.24647e-05 0.000100025 -3.71022e-06 
1.25139e-05 9.99978e-05 -4.26177e-06 
1.2449e-05 9.99602e-05 -4.89624e-06 
1.22607e-05 9.993e-05 -5.38569e-06 
1.19295e-05 9.9921e-05 -5.80176e-06 
1.14956e-05 9.99603e-05 -6.14059e-06 
1.0992e-05 0.000100063 -6.44315e-06 
1.04696e-05 0.000100218 -6.68025e-06 
9.04884e-06 0.000101118 -7.04325e-06 
9.93993e-06 0.000100432 -6.86817e-06 
9.42818e-06 0.000100698 -6.98852e-06 
-1.54034e-06 0.000102721 4.47149e-06 
8.80206e-06 0.000101481 -6.96458e-06 
-1.24813e-06 0.000102842 4.03686e-06 
8.48009e-06 0.000101795 -6.77531e-06 
8.11318e-06 0.000102055 -6.51474e-06 
7.69372e-06 0.000102277 -6.19658e-06 
-9.48378e-07 0.00010298 3.61499e-06 
-6.47147e-07 0.000103149 3.18008e-06 
7.24857e-06 0.000102455 -5.87165e-06 
6.777e-06 0.000102612 -5.5285e-06 
6.2895e-06 0.000102754 -5.1765e-06 
5.73263e-06 0.000102909 -4.7407e-06 
-3.52738e-07 0.000103332 2.77274e-06 
-6.12293e-08 0.000103539 2.36824e-06 
2.25515e-07 0.000103762 1.97081e-06 
5.20468e-06 0.000103035 -4.38286e-06 
4.67824e-06 0.000103162 -4.02027e-06 
5.13174e-07 0.000104041 1.49229e-06 
7.48462e-07 0.000104237 1.06571e-06 
4.15843e-06 0.000103292 -3.66041e-06 
3.63359e-06 0.000103435 -3.28027e-06 
3.1259e-06 0.000103581 -2.91875e-06 
2.63283e-06 0.00010374 -2.5487e-06 
2.16781e-06 0.000103909 -2.17174e-06 
1.86028e-06 0.000104103 -1.67504e-06 
9.68417e-07 0.000104374 6.13188e-07 
1.18275e-06 0.000104436 1.52845e-07 
1.73584e-06 0.000104242 -1.23221e-06 
1.56999e-06 0.000104356 -7.84617e-07 
1.38642e-06 0.000104426 -3.31122e-07 
1.03072e-05 0.000100089 -8.21482e-07 
1.01762e-05 0.000100091 -2.32902e-07 
1.00851e-05 0.000100092 3.53908e-07 
1.01765e-05 0.00010009 8.36232e-07 
1.0223e-05 0.000100085 1.31623e-06 
1.01603e-05 0.000100076 1.81195e-06 
9.99473e-06 0.000100065 2.29354e-06 
9.72854e-06 0.000100051 2.73917e-06 
9.40319e-06 0.000100033 3.17476e-06 
8.97523e-06 0.000100009 3.67923e-06 
8.5208e-06 9.99878e-05 4.18645e-06 
8.05013e-06 9.99744e-05 4.60945e-06 
7.57112e-06 9.99696e-05 5.03223e-06 
7.07191e-06 9.99836e-05 5.46811e-06 
6.57204e-06 0.000100028 5.89931e-06 
6.07168e-06 0.000100107 6.29948e-06 
5.57888e-06 0.000100234 6.67364e-06 
5.13691e-06 0.000100473 7.03233e-06 
4.67177e-06 0.000100746 7.30338e-06 
4.27928e-06 0.000101023 7.45131e-06 
3.84641e-06 0.000101284 7.5262e-06 
3.36057e-06 0.000101524 7.54232e-06 
2.85257e-06 0.00010173 7.50787e-06 
2.33553e-06 0.000101889 7.44739e-06 
1.81539e-06 0.000102016 7.35464e-06 
1.20873e-06 0.000102128 7.21297e-06 
6.13187e-07 0.000102206 7.03942e-06 
7.1871e-08 0.000102245 6.91201e-06 
-4.47523e-07 0.000102273 6.76257e-06 
-9.64886e-07 0.000102297 6.58542e-06 
-1.45571e-06 0.000102324 6.37741e-06 
-1.91684e-06 0.000102357 6.15718e-06 
-2.51457e-06 0.000102644 4.84579e-06 
-2.33979e-06 0.000102406 5.89347e-06 
-2.50796e-06 0.000102515 5.38599e-06 
1.06168e-05 0.000100086 -1.29687e-06 
1.09205e-05 0.000100079 -1.77486e-06 
1.11859e-05 0.000100069 -2.28693e-06 
1.14095e-05 0.000100056 -2.81263e-06 
1.15615e-05 0.000100039 -3.33452e-06 
1.16487e-05 0.000100017 -3.86294e-06 
1.16082e-05 9.99836e-05 -4.47408e-06 
1.14704e-05 9.99489e-05 -5.0575e-06 
1.11825e-05 9.99278e-05 -5.48692e-06 
1.0798e-05 9.99354e-05 -5.85531e-06 
1.03334e-05 9.99945e-05 -6.18647e-06 
9.83717e-06 0.000100116 -6.47712e-06 
9.32723e-06 0.000100293 -6.70399e-06 
7.99753e-06 0.000101307 -6.99252e-06 
8.40689e-06 0.000100913 -6.99942e-06 
8.82345e-06 0.000100532 -6.87295e-06 
-2.24792e-06 0.000102762 4.40318e-06 
7.69034e-06 0.00010165 -6.87117e-06 
-1.95901e-06 0.000102897 3.97373e-06 
7.34778e-06 0.000101946 -6.65964e-06 
6.95445e-06 0.000102201 -6.37963e-06 
6.536e-06 0.000102412 -6.06188e-06 
-1.66996e-06 0.000103059 3.53596e-06 
-1.37284e-06 0.000103243 3.10902e-06 
6.09518e-06 0.000102584 -5.738e-06 
5.64329e-06 0.000102736 -5.39705e-06 
5.11345e-06 0.000102894 -4.98246e-06 
4.58245e-06 0.00010304 -4.55201e-06 
-1.08749e-06 0.000103445 2.70508e-06 
-7.985e-07 0.000103668 2.30877e-06 
-5.26156e-07 0.00010396 1.84091e-06 
4.06908e-06 0.00010316 -4.19893e-06 
3.56357e-06 0.000103282 -3.84165e-06 
-2.49009e-07 0.000104244 1.36947e-06 
-3.12236e-08 0.000104441 9.34205e-07 
3.04918e-06 0.000103414 -3.46878e-06 
2.54583e-06 0.000103558 -3.09041e-06 
2.05533e-06 0.000103708 -2.72572e-06 
1.58863e-06 0.000103873 -2.35054e-06 
1.24062e-06 0.000104077 -1.87783e-06 
9.26844e-07 0.000104276 -1.39984e-06 
1.83204e-07 0.000104562 4.7311e-07 
3.84783e-07 0.000104597 -1.73568e-08 
7.57044e-07 0.000104429 -9.57054e-07 
5.81014e-07 0.000104543 -5.02651e-07 
9.64302e-06 0.00010009 -1.0051e-06 
9.50108e-06 0.000100092 -4.35926e-07 
9.38755e-06 0.000100093 1.423e-07 
9.28848e-06 0.000100092 7.07375e-07 
9.33996e-06 0.000100088 1.18355e-06 
9.29634e-06 0.00010008 1.67222e-06 
9.16656e-06 0.000100071 2.15451e-06 
8.95569e-06 0.000100059 2.61693e-06 
8.66552e-06 0.000100042 3.05227e-06 
8.26571e-06 0.00010002 3.54886e-06 
7.83996e-06 9.99955e-05 4.05341e-06 
7.39786e-06 9.99713e-05 4.55508e-06 
6.93613e-06 9.99537e-05 4.9741e-06 
6.44937e-06 9.99441e-05 5.40371e-06 
5.96194e-06 9.99549e-05 5.83806e-06 
5.48087e-06 0.0001 6.26325e-06 
4.99231e-06 0.000100085 6.6561e-06 
4.54855e-06 0.000100264 7.05946e-06 
4.0863e-06 0.000100498 7.39803e-06 
3.59529e-06 0.000100755 7.65253e-06 
3.17715e-06 0.000101017 7.79609e-06 
2.70605e-06 0.00010127 7.87629e-06 
2.21217e-06 0.000101502 7.89352e-06 
1.71053e-06 0.000101701 7.8592e-06 
1.2011e-06 0.000101858 7.79565e-06 
6.01286e-07 0.000101999 7.68515e-06 
6.23431e-09 0.000102103 7.53223e-06 
-5.66044e-07 0.000102173 7.34722e-06 
-1.08933e-06 0.000102206 7.20718e-06 
-1.60954e-06 0.00010223 7.042e-06 
-2.10217e-06 0.000102252 6.83813e-06 
-2.55576e-06 0.000102281 6.59602e-06 
-2.98015e-06 0.000102319 6.33535e-06 
-3.22687e-06 0.000102664 4.78287e-06 
-3.27013e-06 0.00010253 5.31745e-06 
-3.19008e-06 0.000102412 5.85149e-06 
9.94065e-06 0.000100084 -1.47109e-06 
1.02086e-05 0.000100076 -1.96107e-06 
1.04509e-05 0.000100065 -2.46511e-06 
1.06515e-05 0.000100051 -2.97539e-06 
1.07696e-05 0.000100032 -3.48399e-06 
1.07542e-05 0.000100004 -4.07605e-06 
1.06514e-05 9.99722e-05 -4.65725e-06 
1.04356e-05 9.99409e-05 -5.19253e-06 
1.00868e-05 9.993e-05 -5.57816e-06 
9.65331e-06 9.9955e-05 -5.92469e-06 
9.18376e-06 0.000100035 -6.24161e-06 
8.70114e-06 0.000100181 -6.51691e-06 
8.20657e-06 0.000100383 -6.7237e-06 
6.91602e-06 0.00010147 -6.9243e-06 
7.34939e-06 0.000101098 -6.98055e-06 
7.77592e-06 0.000100718 -6.91131e-06 
-2.95954e-06 0.000102793 4.34236e-06 
6.58286e-06 0.000101796 -6.77158e-06 
-2.69109e-06 0.000102946 3.89813e-06 
6.20289e-06 0.000102081 -6.5385e-06 
5.80528e-06 0.000102324 -6.25005e-06 
5.39779e-06 0.000102526 -5.9313e-06 
-2.40498e-06 0.000103121 3.46184e-06 
-2.10728e-06 0.000103314 3.04131e-06 
4.97079e-06 0.000102693 -5.60486e-06 
4.46109e-06 0.000102861 -5.20875e-06 
3.94926e-06 0.000103011 -4.78829e-06 
3.44366e-06 0.000103149 -4.35899e-06 
-1.82483e-06 0.000103524 2.63873e-06 
-1.5694e-06 0.000103798 2.16529e-06 
-1.30421e-06 0.000104081 1.68783e-06 
2.94771e-06 0.000103263 -4.00653e-06 
2.43977e-06 0.000103383 -3.64208e-06 
-1.02962e-06 0.000104337 1.20404e-06 
-8.29048e-07 0.000104511 7.60901e-07 
1.94316e-06 0.000103514 -3.26637e-06 
1.46567e-06 0.000103657 -2.88687e-06 
9.97069e-07 0.000103808 -2.51678e-06 
6.2468e-07 0.000104005 -2.06243e-06 
2.81924e-07 0.000104211 -1.59691e-06 
-4.38445e-08 0.000104405 -1.13483e-06 
-6.40766e-07 0.000104614 2.81913e-07 
-4.39371e-07 0.000104626 -2.10121e-07 
-2.29813e-07 0.000104548 -6.88863e-07 
8.96244e-06 0.000100089 -1.17379e-06 
8.82359e-06 0.000100092 -6.18467e-07 
8.69969e-06 0.000100094 -5.53697e-08 
8.583e-06 0.000100093 5.05572e-07 
8.45985e-06 0.000100089 1.0545e-06 
8.4354e-06 0.000100084 1.53796e-06 
8.33388e-06 0.000100076 2.01338e-06 
8.15571e-06 0.000100065 2.47554e-06 
7.91678e-06 0.00010005 2.92433e-06 
7.54793e-06 0.000100029 3.41934e-06 
7.14899e-06 0.000100007 3.91691e-06 
6.72707e-06 9.9981e-05 4.41639e-06 
6.28699e-06 9.9954e-05 4.9167e-06 
5.81418e-06 9.99338e-05 5.34018e-06 
5.33729e-06 9.99219e-05 5.76626e-06 
4.86063e-06 9.99321e-05 6.19099e-06 
4.38918e-06 9.998e-05 6.60638e-06 
3.95396e-06 0.000100102 7.04064e-06 
3.49745e-06 0.000100283 7.42756e-06 
2.4951e-06 0.000100749 7.99208e-06 
3.01243e-06 0.000100507 7.74727e-06 
2.03712e-06 0.000101 8.13885e-06 
1.55717e-06 0.000101242 8.21858e-06 
1.06365e-06 0.000101464 8.2387e-06 
5.6859e-07 0.000101658 8.20477e-06 
-2.08144e-08 0.000101833 8.12743e-06 
-6.12339e-07 0.000101967 8.00562e-06 
-1.1926e-06 0.000102062 7.84416e-06 
-1.74978e-06 0.000102124 7.64537e-06 
-2.27216e-06 0.000102151 7.49021e-06 
-2.76524e-06 0.000102171 7.2977e-06 
-3.22215e-06 0.000102195 7.06233e-06 
-3.63753e-06 0.000102229 6.78133e-06 
-3.8665e-06 0.000102308 6.31009e-06 
-3.94761e-06 0.000102676 4.71963e-06 
-4.01511e-06 0.000102535 5.25042e-06 
-3.99017e-06 0.000102412 5.78897e-06 
9.23116e-06 0.000100083 -1.64708e-06 
9.48519e-06 0.000100074 -2.12674e-06 
9.7075e-06 0.000100062 -2.6164e-06 
9.87762e-06 0.000100045 -3.11676e-06 
9.89664e-06 0.000100021 -3.69745e-06 
9.82985e-06 9.99937e-05 -4.26963e-06 
9.65601e-06 9.99619e-05 -4.81323e-06 
9.36792e-06 9.99356e-05 -5.30932e-06 
8.9647e-06 9.99372e-05 -5.66859e-06 
8.51974e-06 9.99809e-05 -5.99612e-06 
8.05282e-06 0.000100083 -6.2915e-06 
7.57969e-06 0.000100252 -6.54344e-06 
7.15298e-06 0.00010054 -6.78535e-06 
5.8223e-06 0.000101614 -6.8408e-06 
6.27728e-06 0.000101259 -6.93757e-06 
6.71931e-06 0.000100888 -6.92185e-06 
-3.69846e-06 0.000102817 4.26578e-06 
5.45139e-06 0.000101926 -6.65983e-06 
-3.42805e-06 0.000102977 3.82371e-06 
5.06762e-06 0.000102197 -6.41257e-06 
4.67451e-06 0.000102426 -6.12109e-06 
4.27894e-06 0.000102621 -5.8e-06 
-3.14274e-06 0.000103157 3.3934e-06 
-2.84915e-06 0.000103354 2.9741e-06 
3.79241e-06 0.000102806 -5.41747e-06 
3.29944e-06 0.000102964 -5.01211e-06 
2.80579e-06 0.000103105 -4.59049e-06 
2.31422e-06 0.000103237 -4.15826e-06 
-2.60066e-06 0.000103604 2.48871e-06 
-2.34702e-06 0.000103863 2.00567e-06 
-2.08847e-06 0.000104112 1.51953e-06 
1.81522e-06 0.000103346 -3.79842e-06 
1.32596e-06 0.000103461 -3.43094e-06 
-1.82395e-06 0.000104325 1.0242e-06 
-1.64529e-06 0.000104455 5.6267e-07 
8.50184e-07 0.000103586 -3.05656e-06 
3.94029e-07 0.000103724 -2.67545e-06 
1.45854e-08 0.000103902 -2.22893e-06 
-3.45996e-07 0.00010409 -1.77489e-06 
-6.95688e-07 0.000104273 -1.31972e-06 
-1.03624e-06 0.000104416 -8.47207e-07 
-1.45305e-06 0.000104517 8.95285e-08 
-1.24972e-06 0.000104503 -3.84219e-07 
8.273e-06 0.000100088 -1.33313e-06 
8.11227e-06 0.000100092 -7.99025e-07 
7.98792e-06 0.000100094 -2.43146e-07 
7.8638e-06 0.000100093 3.18662e-07 
7.72728e-06 0.000100091 8.68775e-07 
7.59705e-06 0.000100086 1.39578e-06 
7.51928e-06 0.000100079 1.87013e-06 
7.3697e-06 0.000100069 2.33857e-06 
7.15888e-06 0.000100055 2.79215e-06 
6.79275e-06 0.000100038 3.27125e-06 
6.42011e-06 0.000100017 3.77256e-06 
6.01842e-06 9.99925e-05 4.27923e-06 
5.59554e-06 9.99652e-05 4.77936e-06 
5.18819e-06 9.99366e-05 5.27027e-06 
4.72287e-06 9.99145e-05 5.6901e-06 
4.25108e-06 9.99021e-05 6.11555e-06 
3.77834e-06 9.9915e-05 6.53471e-06 
3.33167e-06 9.99787e-05 6.97777e-06 
2.88189e-06 0.000100105 7.40396e-06 
1.37628e-06 0.000100731 8.32177e-06 
2.40272e-06 0.000100285 7.78106e-06 
1.89316e-06 0.000100499 8.08949e-06 
9.06393e-07 0.000100972 8.46642e-06 
4.16489e-07 0.000101207 8.54711e-06 
-7.91559e-08 0.000101422 8.56811e-06 
-6.74434e-07 0.000101614 8.55442e-06 
-1.2653e-06 0.000101784 8.46864e-06 
-1.85551e-06 0.000101913 8.33299e-06 
-2.4262e-06 0.000101999 8.15848e-06 
-2.93181e-06 0.000102058 7.92863e-06 
-3.42737e-06 0.000102081 7.74546e-06 
-3.88918e-06 0.000102102 7.51318e-06 
-4.67089e-06 0.000102676 4.65114e-06 
-4.30508e-06 0.000102131 7.23268e-06 
-4.5714e-06 0.000102197 6.78656e-06 
-4.71978e-06 0.00010229 6.2676e-06 
-4.78299e-06 0.000102532 5.17482e-06 
-4.79072e-06 0.000102403 5.72102e-06 
8.53453e-06 0.000100081 -1.79856e-06 
8.77573e-06 0.000100071 -2.27582e-06 
8.97616e-06 0.000100057 -2.75974e-06 
8.99601e-06 0.000100036 -3.31546e-06 
8.97076e-06 0.000100012 -3.88435e-06 
8.83885e-06 9.99833e-05 -4.44017e-06 
8.59228e-06 9.99531e-05 -4.95009e-06 
8.29195e-06 9.99347e-05 -5.41439e-06 
7.869e-06 9.99504e-05 -5.75065e-06 
7.41589e-06 0.000100015 -6.06331e-06 
6.94935e-06 0.000100141 -6.33782e-06 
6.51208e-06 0.000100368 -6.61227e-06 
6.0779e-06 0.000100679 -6.8123e-06 
4.72502e-06 0.000101739 -6.74032e-06 
5.17064e-06 0.0001014 -6.8699e-06 
5.62982e-06 0.000101037 -6.89976e-06 
-4.41909e-06 0.000102824 4.19532e-06 
4.34839e-06 0.000102038 -6.53838e-06 
-4.14747e-06 0.000102991 3.74888e-06 
3.96221e-06 0.000102298 -6.27633e-06 
3.5744e-06 0.000102519 -5.97659e-06 
3.08384e-06 0.000102718 -5.62683e-06 
-3.86421e-06 0.000103172 3.31829e-06 
-3.65784e-06 0.000103393 2.82855e-06 
2.60677e-06 0.000102894 -5.22958e-06 
2.12397e-06 0.000103047 -4.80843e-06 
1.64218e-06 0.000103179 -4.37997e-06 
1.1969e-06 0.000103302 -3.94737e-06 
-3.40957e-06 0.00010363 2.33274e-06 
-3.16081e-06 0.000103864 1.8304e-06 
-2.90998e-06 0.000104075 1.32902e-06 
7.15832e-07 0.000103404 -3.58348e-06 
2.42629e-07 0.000103514 -3.20819e-06 
-2.62146e-06 0.000104241 8.43347e-07 
-2.44057e-06 0.000104328 3.81576e-07 
-2.16063e-07 0.000103632 -2.82901e-06 
-6.18289e-07 0.00010378 -2.3973e-06 
-9.88816e-07 0.000103944 -1.94272e-06 
-1.35194e-06 0.000104107 -1.48096e-06 
-1.7071e-06 0.000104239 -1.01464e-06 
-2.02468e-06 0.000104322 -5.42559e-07 
-2.24044e-06 0.000104357 -8.49341e-08 
7.57568e-06 0.000100087 -1.48524e-06 
7.42123e-06 0.000100092 -9.59529e-07 
7.27285e-06 0.000100094 -4.26061e-07 
7.14645e-06 0.000100094 1.29679e-07 
7.0095e-06 0.000100093 6.82383e-07 
6.87425e-06 0.000100089 1.21193e-06 
6.70079e-06 0.000100081 1.72572e-06 
6.57336e-06 0.000100072 2.19439e-06 
6.39534e-06 0.000100059 2.65475e-06 
6.05409e-06 0.000100043 3.13893e-06 
5.68339e-06 0.000100025 3.62044e-06 
5.30081e-06 0.000100003 4.12748e-06 
4.89867e-06 9.99777e-05 4.63321e-06 
4.5048e-06 9.99488e-05 5.12096e-06 
4.09854e-06 9.99181e-05 5.6097e-06 
3.63262e-06 9.98952e-05 6.02715e-06 
3.16548e-06 9.9884e-05 6.44702e-06 
2.72387e-06 9.99053e-05 6.90114e-06 
2.26452e-06 9.99732e-05 7.33736e-06 
2.42984e-07 0.000100701 8.64331e-06 
1.78956e-06 0.0001001 7.75492e-06 
7.7872e-07 0.000100479 8.41396e-06 
1.28859e-06 0.000100275 8.12011e-06 
-2.44156e-07 0.000100932 8.78971e-06 
-7.3789e-07 0.000101159 8.87165e-06 
-1.33106e-06 0.000101373 8.91258e-06 
-1.9285e-06 0.000101558 8.89404e-06 
-2.52452e-06 0.00010172 8.80162e-06 
-3.10583e-06 0.00010184 8.65498e-06 
-3.62899e-06 0.00010192 8.45498e-06 
-4.1064e-06 0.000101974 8.19476e-06 
-4.57339e-06 0.000101997 7.97356e-06 
-4.98964e-06 0.000102023 7.69213e-06 
-5.39869e-06 0.000102666 4.57514e-06 
-5.51976e-06 0.000102518 5.10087e-06 
-5.25746e-06 0.000102084 7.24735e-06 
-5.44699e-06 0.000102163 6.74959e-06 
-5.54648e-06 0.000102266 6.20147e-06 
-5.57952e-06 0.000102385 5.64224e-06 
7.82915e-06 0.000100079 -1.94564e-06 
8.05994e-06 0.000100066 -2.41551e-06 
8.12012e-06 0.000100049 -2.96184e-06 
8.09798e-06 0.000100029 -3.50581e-06 
8.01006e-06 0.000100004 -4.06132e-06 
7.81201e-06 9.99745e-05 -4.58684e-06 
7.54978e-06 9.99469e-05 -5.06141e-06 
7.21331e-06 9.99384e-05 -5.49975e-06 
6.77366e-06 9.99701e-05 -5.81628e-06 
6.31851e-06 0.000100055 -6.1076e-06 
5.89025e-06 0.000100232 -6.41729e-06 
5.44476e-06 0.000100484 -6.65499e-06 
4.99402e-06 0.000100811 -6.80839e-06 
3.62974e-06 0.000101848 -6.62273e-06 
4.08606e-06 0.000101522 -6.78069e-06 
4.53382e-06 0.000101171 -6.84813e-06 
-5.14651e-06 0.000102819 4.11523e-06 
3.2446e-06 0.000102135 -6.40172e-06 
-4.87091e-06 0.000102987 3.66962e-06 
2.86433e-06 0.000102385 -6.12831e-06 
2.38379e-06 0.000102609 -5.79651e-06 
1.90261e-06 0.000102797 -5.4334e-06 
-4.67209e-06 0.000103186 3.16662e-06 
-4.46479e-06 0.000103395 2.66956e-06 
1.42965e-06 0.000102965 -5.0224e-06 
9.60339e-07 0.000103107 -4.59405e-06 
5.22333e-07 0.000103229 -4.16718e-06 
9.17827e-08 0.000103345 -3.73e-06 
-4.22522e-06 0.000103611 2.15798e-06 
-3.98041e-06 0.000103814 1.64546e-06 
-3.70753e-06 0.000103985 1.15702e-06 
-3.77995e-07 0.00010344 -3.36037e-06 
-8.32943e-07 0.000103541 -2.98109e-06 
-3.42174e-06 0.000104113 6.66939e-07 
-3.23912e-06 0.000104166 2.06716e-07 
-1.2348e-06 0.000103668 -2.54815e-06 
-1.62782e-06 0.000103801 -2.10909e-06 
-2.00215e-06 0.00010394 -1.64734e-06 
-2.36723e-06 0.000104059 -1.1802e-06 
-2.70088e-06 0.00010414 -7.16775e-07 
-3.02243e-06 0.000104172 -2.47616e-07 
6.87369e-06 0.000100084 -1.63469e-06 
6.71649e-06 0.000100091 -1.12067e-06 
6.57363e-06 0.000100094 -5.9191e-07 
6.43774e-06 0.000100095 -6.01594e-08 
6.30212e-06 0.000100094 4.94105e-07 
6.15704e-06 0.00010009 1.02378e-06 
5.98502e-06 0.000100084 1.54606e-06 
5.77687e-06 0.000100075 2.04793e-06 
5.62238e-06 0.000100063 2.51187e-06 
5.30323e-06 0.000100048 2.99843e-06 
4.95496e-06 0.000100032 3.48714e-06 
4.58657e-06 0.000100013 3.96899e-06 
4.19932e-06 9.99893e-05 4.47957e-06 
3.81073e-06 9.99628e-05 4.96254e-06 
3.41182e-06 9.99317e-05 5.44977e-06 
3.01256e-06 9.98999e-05 5.93171e-06 
2.54993e-06 9.9877e-05 6.34412e-06 
2.11411e-06 9.98669e-05 6.80107e-06 
-9.10159e-07 0.00010066 8.96026e-06 
1.65891e-06 9.9892e-05 7.25349e-06 
1.18556e-06 9.99626e-05 7.68208e-06 
-3.59212e-07 0.000100449 8.73199e-06 
6.86482e-07 0.000100089 8.09281e-06 
1.75381e-07 0.000100252 8.43971e-06 
-1.40882e-06 0.000100881 9.1086e-06 
-2.0033e-06 0.000101101 9.21497e-06 
-2.60174e-06 0.000101308 9.25318e-06 
-3.19323e-06 0.000101486 9.22799e-06 
-3.78751e-06 0.000101641 9.12604e-06 
-4.33276e-06 0.000101747 8.97027e-06 
-6.13041e-06 0.000102646 4.48582e-06 
-4.83689e-06 0.000101822 8.74242e-06 
-5.26637e-06 0.000101875 8.43696e-06 
-5.68898e-06 0.000101902 8.16459e-06 
-5.96144e-06 0.000101961 7.72366e-06 
-6.26445e-06 0.000102497 5.01284e-06 
-6.33891e-06 0.000102359 5.56194e-06 
-6.15591e-06 0.000102036 7.22035e-06 
-6.28325e-06 0.000102127 6.68702e-06 
-6.34732e-06 0.000102237 6.11634e-06 
7.12802e-06 0.000100074 -2.08553e-06 
7.21959e-06 0.000100059 -2.61665e-06 
7.23938e-06 0.000100042 -3.15654e-06 
7.17816e-06 0.000100022 -3.68445e-06 
7.02614e-06 9.99957e-05 -4.22032e-06 
6.79375e-06 9.99674e-05 -4.69864e-06 
6.48753e-06 9.99439e-05 -5.14768e-06 
6.13438e-06 9.99484e-05 -5.56044e-06 
5.68726e-06 9.99964e-05 -5.85398e-06 
5.26775e-06 0.00010012 -6.18492e-06 
4.8282e-06 0.000100324 -6.46513e-06 
4.37738e-06 0.000100597 -6.66407e-06 
3.913e-06 0.000100937 -6.77226e-06 
2.53349e-06 0.000101943 -6.48513e-06 
2.99386e-06 0.000101629 -6.66799e-06 
3.45553e-06 0.000101285 -6.76959e-06 
-5.86979e-06 0.000102801 4.02658e-06 
2.14959e-06 0.000102219 -6.24784e-06 
-5.68745e-06 0.00010298 3.51329e-06 
1.67138e-06 0.000102466 -5.94434e-06 
1.19903e-06 0.00010268 -5.59534e-06 
7.3475e-07 0.000102858 -5.22026e-06 
-5.485e-06 0.000103171 3.00111e-06 
-5.26971e-06 0.000103362 2.49872e-06 
2.71571e-07 0.000103016 -4.79689e-06 
-1.67271e-07 0.000103144 -4.38015e-06 
-5.96183e-07 0.000103259 -3.94692e-06 
-1.00482e-06 0.000103366 -3.50849e-06 
-5.03489e-06 0.000103555 1.97346e-06 
-4.78468e-06 0.000103722 1.47877e-06 
-4.51649e-06 0.000103861 9.81857e-07 
-1.45831e-06 0.000103452 -3.13574e-06 
-1.85866e-06 0.000103561 -2.70423e-06 
-4.22725e-06 0.00010396 4.94664e-07 
-4.02965e-06 0.000103991 4.06057e-08 
-2.25409e-06 0.000103674 -2.26178e-06 
-2.63965e-06 0.000103785 -1.81746e-06 
-3.01748e-06 0.000103889 -1.34848e-06 
-3.37308e-06 0.000103962 -8.91465e-07 
-3.71316e-06 0.000103998 -4.25574e-07 
6.16934e-06 0.000100081 -1.78358e-06 
6.00933e-06 0.000100087 -1.28228e-06 
5.87076e-06 0.000100092 -7.64407e-07 
5.73778e-06 0.000100094 -2.36511e-07 
5.60338e-06 0.000100093 2.97955e-07 
5.45504e-06 0.000100091 8.31676e-07 
4.83319e-06 0.000100065 2.37012e-06 
5.28239e-06 0.000100085 1.35738e-06 
5.07453e-06 0.000100076 1.87049e-06 
4.54932e-06 0.000100053 2.86036e-06 
4.22319e-06 0.000100039 3.34574e-06 
3.8725e-06 0.000100022 3.83087e-06 
3.50222e-06 0.000100001 4.31778e-06 
3.11893e-06 9.99768e-05 4.80399e-06 
2.72421e-06 9.99482e-05 5.28473e-06 
2.32219e-06 9.99163e-05 5.75884e-06 
1.92587e-06 9.98838e-05 6.22438e-06 
1.5126e-06 9.98556e-05 6.68431e-06 
-2.09477e-06 0.00010061 9.27738e-06 
1.0631e-06 9.98474e-05 7.14027e-06 
-1.51399e-06 0.000100409 9.04511e-06 
5.90961e-07 9.98746e-05 7.58641e-06 
9.64434e-08 9.99467e-05 8.01345e-06 
-9.56684e-07 0.000100221 8.75309e-06 
-4.20401e-07 0.000100064 8.40669e-06 
-2.68823e-06 0.000100818 9.44845e-06 
-3.28314e-06 0.000101029 9.55385e-06 
-3.87794e-06 0.000101227 9.59166e-06 
-4.4674e-06 0.000101399 9.55997e-06 
-5.03621e-06 0.000101537 9.45666e-06 
-5.56452e-06 0.000101635 9.27769e-06 
-6.86724e-06 0.000102618 4.37658e-06 
-7.00613e-06 0.000102469 4.90722e-06 
-6.02552e-06 0.000101705 9.01067e-06 
-6.40068e-06 0.000101762 8.65797e-06 
-6.67391e-06 0.000101825 8.21599e-06 
-6.86732e-06 0.0001019 7.70781e-06 
-7.09442e-06 0.000102331 5.45996e-06 
-7.12358e-06 0.000102204 6.02678e-06 
-7.00631e-06 0.000101988 7.16405e-06 
-7.09191e-06 0.00010209 6.59896e-06 
6.30516e-06 0.00010007 -2.28875e-06 
6.36546e-06 0.000100056 -2.81032e-06 
6.34554e-06 0.000100039 -3.33514e-06 
6.23434e-06 0.000100017 -3.84927e-06 
6.03595e-06 9.99904e-05 -4.33763e-06 
5.75781e-06 9.99628e-05 -4.78899e-06 
5.42234e-06 9.9946e-05 -5.20289e-06 
5.05274e-06 9.99636e-05 -5.57898e-06 
4.65205e-06 0.000100038 -5.92282e-06 
4.22284e-06 0.000100187 -6.23042e-06 
3.77442e-06 0.000100414 -6.47663e-06 
3.31329e-06 0.000100708 -6.63905e-06 
1.42862e-06 0.000102026 -6.32303e-06 
2.8446e-06 0.000101042 -6.70184e-06 
1.90361e-06 0.000101723 -6.53064e-06 
2.37475e-06 0.000101389 -6.66258e-06 
-6.6925e-06 0.000102778 3.86007e-06 
9.55799e-07 0.000102296 -6.05453e-06 
-6.4981e-06 0.000102949 3.34326e-06 
4.91216e-07 0.000102532 -5.73437e-06 
3.31228e-08 0.000102733 -5.37511e-06 
-4.18745e-07 0.000102901 -4.98528e-06 
-6.28936e-06 0.000103125 2.82825e-06 
-6.07026e-06 0.000103299 2.31441e-06 
-8.60008e-07 0.000103042 -4.57417e-06 
-1.28977e-06 0.000103161 -4.15205e-06 
-1.70569e-06 0.000103265 -3.724e-06 
-2.09725e-06 0.000103362 -3.29518e-06 
-5.83816e-06 0.000103462 1.80541e-06 
-5.59221e-06 0.000103603 1.30458e-06 
-5.32732e-06 0.000103715 8.13008e-07 
-2.48164e-06 0.00010346 -2.86328e-06 
-2.87631e-06 0.000103556 -2.42387e-06 
-5.04344e-06 0.000103791 3.32506e-07 
-4.73243e-06 0.000103829 -1.39079e-07 
-3.26892e-06 0.00010365 -1.97802e-06 
-3.65479e-06 0.000103734 -1.52475e-06 
-4.03137e-06 0.000103797 -1.06666e-06 
-4.3918e-06 0.000103831 -6.05169e-07 
5.46114e-06 0.00010008 -1.93162e-06 
5.20229e-06 0.000100086 -1.4928e-06 
5.06595e-06 0.000100089 -9.7298e-07 
4.93745e-06 0.000100091 -4.40312e-07 
4.80839e-06 0.000100091 9.20975e-08 
4.66269e-06 0.000100089 6.54256e-07 
4.49194e-06 0.000100085 1.18328e-06 
3.88527e-06 0.00010006 2.68739e-06 
4.0443e-06 0.00010007 2.21739e-06 
4.28665e-06 0.000100078 1.70888e-06 
3.58464e-06 0.000100046 3.17338e-06 
3.25266e-06 0.00010003 3.66307e-06 
2.90024e-06 0.000100011 4.15015e-06 
2.52215e-06 9.99871e-05 4.65703e-06 
2.13102e-06 9.9961e-05 5.14052e-06 
1.72482e-06 9.99306e-05 5.62258e-06 
-3.29875e-06 0.00010055 9.59008e-06 
1.30768e-06 9.98973e-05 6.0918e-06 
8.33227e-07 9.98657e-05 6.50203e-06 
3.89966e-07 9.98337e-05 6.975e-06 
-2.78422e-06 0.000100354 9.37546e-06 
-8.34787e-08 9.98217e-05 7.4409e-06 
-2.20171e-06 0.000100174 9.07891e-06 
-5.75095e-07 9.98438e-05 7.88778e-06 
-1.10142e-06 9.99136e-05 8.33632e-06 
-1.64026e-06 0.000100022 8.72705e-06 
-3.88897e-06 0.000100754 9.76288e-06 
-4.48596e-06 0.00010096 9.87058e-06 
-5.07641e-06 0.000101149 9.90664e-06 
-5.66904e-06 0.000101319 9.86006e-06 
-6.22152e-06 0.000101441 9.7363e-06 
-7.59887e-06 0.000102578 4.24757e-06 
-6.71648e-06 0.00010153 9.50926e-06 
-7.84557e-06 0.000102432 4.74009e-06 
-7.94758e-06 0.000102292 5.31261e-06 
-7.11141e-06 0.000101601 9.1678e-06 
-7.47514e-06 0.000101649 8.80594e-06 
-7.6697e-06 0.000101733 8.27481e-06 
-7.81656e-06 0.000101825 7.70426e-06 
-7.99412e-06 0.00010216 5.90378e-06 
-7.98351e-06 0.00010204 6.49711e-06 
-7.91867e-06 0.000101925 7.1196e-06 
5.57083e-06 0.000100069 -2.44404e-06 
5.59794e-06 0.000100053 -2.97082e-06 
5.53274e-06 0.000100034 -3.48998e-06 
5.36585e-06 0.000100009 -4.00821e-06 
5.11433e-06 9.99823e-05 -4.47304e-06 
4.79195e-06 9.9957e-05 -4.9028e-06 
4.42124e-06 9.99487e-05 -5.28973e-06 
3.96674e-06 9.99727e-05 -5.56485e-06 
3.54672e-06 0.000100065 -5.90598e-06 
3.1001e-06 0.000100235 -6.20074e-06 
2.64122e-06 0.000100479 -6.42032e-06 
3.31322e-07 0.000102095 -6.13672e-06 
2.15631e-06 0.000100801 -6.55926e-06 
7.13652e-07 0.000101804 -6.35245e-06 
1.67761e-06 0.000101134 -6.5856e-06 
1.19567e-06 0.00010148 -6.51305e-06 
-7.40931e-06 0.000102737 3.71718e-06 
-1.24835e-07 0.000102354 -5.85218e-06 
-7.20546e-06 0.000102903 3.1862e-06 
-5.77626e-07 0.000102582 -5.5165e-06 
-1.02115e-06 0.000102772 -5.14591e-06 
-1.46588e-06 0.000102938 -4.73041e-06 
-6.99302e-06 0.000103068 2.66261e-06 
-6.7739e-06 0.000103229 2.12378e-06 
-1.89752e-06 0.000103067 -4.31371e-06 
-2.32177e-06 0.000103176 -3.88301e-06 
-2.73548e-06 0.000103269 -3.45281e-06 
-3.18851e-06 0.000103337 -3.07466e-06 
-6.54941e-06 0.000103369 1.61187e-06 
-6.30905e-06 0.000103487 1.10722e-06 
-6.04976e-06 0.000103577 6.20563e-07 
-3.58355e-06 0.000103425 -2.62497e-06 
-3.98388e-06 0.000103505 -2.17035e-06 
-5.85736e-06 0.000103619 1.6439e-07 
-5.519e-06 0.000103654 -3.0847e-07 
-4.37798e-06 0.000103574 -1.71836e-06 
-4.77597e-06 0.00010363 -1.23734e-06 
-5.15601e-06 0.000103656 -7.78707e-07 
4.74809e-06 0.000100079 -2.07802e-06 
4.50469e-06 0.000100087 -1.6346e-06 
4.25722e-06 0.00010009 -1.18648e-06 
4.12849e-06 0.00010009 -6.57422e-07 
4.01085e-06 0.00010009 -1.2172e-07 
3.86415e-06 0.000100089 4.37855e-07 
3.70851e-06 0.000100086 9.98157e-07 
3.50444e-06 0.000100081 1.52499e-06 
2.94032e-06 0.000100053 2.98826e-06 
3.13342e-06 0.000100065 2.51876e-06 
3.26954e-06 0.000100074 2.04112e-06 
2.62617e-06 0.000100037 3.47908e-06 
2.29351e-06 0.000100018 3.97238e-06 
1.92537e-06 9.99955e-05 4.48025e-06 
1.54208e-06 9.99704e-05 4.98892e-06 
-4.50449e-06 0.000100479 9.90785e-06 
1.13471e-06 9.99429e-05 5.47321e-06 
7.12507e-07 9.99115e-05 5.94957e-06 
-3.97543e-06 0.000100289 9.67977e-06 
2.33907e-07 9.98798e-05 6.371e-06 
-2.67367e-07 9.98468e-05 6.78155e-06 
-7.44101e-07 9.9812e-05 7.25996e-06 
-3.46456e-06 0.000100119 9.40036e-06 
-1.23777e-06 9.97956e-05 7.72715e-06 
-2.88345e-06 9.99763e-05 9.04305e-06 
-1.77005e-06 9.9813e-05 8.19729e-06 
-2.31716e-06 9.98756e-05 8.6466e-06 
-5.10491e-06 0.000100675 1.00928e-05 
-5.70003e-06 0.000100874 1.02069e-05 
-6.30347e-06 0.000101062 1.0241e-05 
-6.88339e-06 0.000101218 1.01776e-05 
-7.41183e-06 0.000101328 1.00122e-05 
-8.3189e-06 0.000102531 4.10031e-06 
-8.57187e-06 0.000102383 4.60574e-06 
-7.83267e-06 0.000101417 9.69609e-06 
-8.79423e-06 0.000102243 5.12877e-06 
-8.86293e-06 0.00010211 5.7361e-06 
-8.19105e-06 0.000101478 9.32192e-06 
-8.47925e-06 0.000101543 8.86711e-06 
-8.62623e-06 0.000101643 8.27246e-06 
-8.73433e-06 0.000101749 7.6552e-06 
-8.86502e-06 0.000101986 6.35502e-06 
-8.82678e-06 0.000101863 7.00637e-06 
4.82472e-06 0.000100065 -2.5976e-06 
4.8156e-06 0.000100048 -3.12305e-06 
4.68582e-06 0.000100026 -3.64952e-06 
4.47102e-06 0.0001 -4.15038e-06 
4.16517e-06 9.99739e-05 -4.59115e-06 
3.8041e-06 9.99526e-05 -4.99174e-06 
3.35326e-06 9.99529e-05 -5.27737e-06 
2.88196e-06 9.99874e-05 -5.53875e-06 
2.4381e-06 0.000100097 -5.86332e-06 
1.98176e-06 0.000100285 -6.13486e-06 
1.48978e-06 0.000100554 -6.33409e-06 
-7.45385e-07 0.000102147 -5.93337e-06 
-3.62148e-07 0.000101863 -6.16447e-06 
9.97909e-07 0.000100883 -6.43789e-06 
1.78018e-08 0.00010155 -6.32956e-06 
5.05004e-07 0.000101215 -6.43082e-06 
-8.12096e-06 0.000102687 3.55658e-06 
-1.19622e-06 0.000102399 -5.63306e-06 
-7.90812e-06 0.000102845 3.01782e-06 
-1.63363e-06 0.000102618 -5.28489e-06 
-2.07724e-06 0.000102806 -4.88844e-06 
-2.50869e-06 0.00010296 -4.46238e-06 
-7.70207e-06 0.000103001 2.46532e-06 
-7.48415e-06 0.000103143 1.92148e-06 
-2.93829e-06 0.000103078 -4.03706e-06 
-3.36011e-06 0.000103174 -3.60422e-06 
-3.81945e-06 0.000103239 -3.2164e-06 
-4.28336e-06 0.000103293 -2.83305e-06 
-7.27135e-06 0.000103262 1.40242e-06 
-7.03456e-06 0.000103361 8.99371e-07 
-6.85807e-06 0.000103416 4.32623e-07 
-4.69389e-06 0.000103363 -2.37576e-06 
-5.09646e-06 0.000103421 -1.91797e-06 
-6.65386e-06 0.00010345 -2.36734e-08 
-6.29642e-06 0.000103482 -4.9566e-07 
-5.51246e-06 0.000103466 -1.44134e-06 
-5.91044e-06 0.000103489 -9.5868e-07 
4.0296e-06 0.000100076 -2.22412e-06 
3.79562e-06 0.000100085 -1.78066e-06 
3.55624e-06 0.000100091 -1.32953e-06 
3.32304e-06 0.000100092 -8.77225e-07 
3.20886e-06 0.00010009 -3.42502e-07 
2.0035e-06 0.000100043 3.2803e-06 
3.05962e-06 0.000100088 2.11566e-07 
2.90851e-06 0.000100086 7.76113e-07 
2.73857e-06 0.000100083 1.33e-06 
2.5043e-06 0.000100079 1.84959e-06 
2.2073e-06 0.000100058 2.80877e-06 
2.37569e-06 0.000100071 2.32996e-06 
1.68547e-06 0.000100025 3.77846e-06 
1.32535e-06 0.000100004 4.28692e-06 
9.50807e-07 9.99796e-05 4.80274e-06 
5.61178e-07 9.99533e-05 5.31162e-06 
-5.72288e-06 0.000100392 1.02481e-05 
-5.18309e-06 0.000100212 1.00003e-05 
1.35388e-07 9.99247e-05 5.79346e-06 
-3.49482e-07 9.98951e-05 6.21988e-06 
-4.65009e-06 0.000100053 9.69885e-06 
-8.55334e-07 9.98623e-05 6.64192e-06 
-1.37752e-06 9.98281e-05 7.05283e-06 
-1.88087e-06 9.97902e-05 7.53581e-06 
-4.13521e-06 9.99254e-05 9.3589e-06 
-2.42807e-06 9.97686e-05 8.01895e-06 
-3.54811e-06 9.98334e-05 8.95144e-06 
-2.98553e-06 9.97795e-05 8.49715e-06 
-6.33052e-06 0.000100582 1.04521e-05 
-6.94822e-06 0.000100774 1.05821e-05 
-7.54751e-06 0.000100952 1.06113e-05 
-8.10212e-06 0.000101096 1.0512e-05 
-8.56203e-06 0.000101204 1.02513e-05 
-9.02789e-06 0.000102477 3.92999e-06 
-9.29669e-06 0.00010233 4.44105e-06 
-9.53276e-06 0.000102187 4.97438e-06 
-8.92548e-06 0.000101282 9.87966e-06 
-9.71736e-06 0.000102054 5.5256e-06 
-9.73941e-06 0.000101928 6.16462e-06 
-9.20173e-06 0.000101359 9.39856e-06 
-9.42739e-06 0.000101442 8.86457e-06 
-9.53839e-06 0.000101558 8.20997e-06 
-9.65472e-06 0.000101676 7.52952e-06 
-9.72677e-06 0.0001018 6.83927e-06 
4.0772e-06 0.00010006 -2.74823e-06 
3.99115e-06 0.000100041 -3.27937e-06 
3.81242e-06 0.000100018 -3.79553e-06 
3.55132e-06 9.99922e-05 -4.27313e-06 
3.19832e-06 9.99673e-05 -4.68377e-06 
2.74779e-06 9.99542e-05 -4.9716e-06 
2.27789e-06 9.99618e-05 -5.24164e-06 
1.79624e-06 0.000100008 -5.4867e-06 
1.33771e-06 0.000100134 -5.79261e-06 
-1.80978e-06 0.000102186 -5.71283e-06 
8.36197e-07 0.00010034 -6.03612e-06 
3.33539e-07 0.000100623 -6.20596e-06 
-1.43505e-06 0.000101908 -5.95627e-06 
-1.04853e-06 0.0001016 -6.1367e-06 
-1.596e-07 0.000100953 -6.27766e-06 
-6.59371e-07 0.000101279 -6.24116e-06 
-8.81651e-06 0.00010263 3.37701e-06 
-2.24968e-06 0.000102433 -5.39807e-06 
-8.62052e-06 0.000102779 2.81168e-06 
-2.69722e-06 0.000102646 -5.02922e-06 
-3.12884e-06 0.000102826 -4.61691e-06 
-3.54672e-06 0.000102968 -4.18163e-06 
-8.41647e-06 0.00010292 2.24801e-06 
-8.19995e-06 0.000103045 1.70102e-06 
-3.97586e-06 0.000103072 -3.7508e-06 
-4.44398e-06 0.000103137 -3.36084e-06 
-4.91655e-06 0.000103187 -2.96927e-06 
-5.38677e-06 0.000103224 -2.58428e-06 
-7.99389e-06 0.000103146 1.17811e-06 
-7.85206e-06 0.000103207 6.97843e-07 
-7.66711e-06 0.000103252 2.2765e-07 
-5.80571e-06 0.000103274 -2.1238e-06 
-6.24506e-06 0.000103307 -1.65372e-06 
-7.43795e-06 0.000103283 -2.23891e-07 
-7.05586e-06 0.000103317 -6.9002e-07 
-6.66513e-06 0.000103322 -1.1724e-06 
3.30691e-06 0.000100072 -2.37173e-06 
3.08551e-06 0.000100082 -1.92552e-06 
2.85362e-06 0.000100089 -1.47727e-06 
2.62024e-06 0.000100091 -1.02523e-06 
1.07603e-06 0.000100032 3.56695e-06 
2.39865e-06 0.000100088 -5.66768e-07 
2.25825e-06 0.000100085 -1.50945e-08 
1.28832e-06 0.000100049 3.0878e-06 
2.11384e-06 0.000100084 5.4411e-07 
1.94834e-06 0.000100084 1.10081e-06 
1.74773e-06 0.000100082 1.64459e-06 
1.62375e-06 0.000100076 2.12793e-06 
1.47281e-06 0.000100064 2.60897e-06 
7.30855e-07 0.000100012 4.08015e-06 
3.67716e-07 9.99892e-05 4.59739e-06 
-1.64849e-08 9.99641e-05 5.1126e-06 
-4.24234e-07 9.99366e-05 5.61763e-06 
-6.96007e-06 0.000100287 1.06314e-05 
-6.40095e-06 0.000100117 1.03503e-05 
-5.84826e-06 9.9974e-05 1.00187e-05 
-9.0943e-07 9.99091e-05 6.05112e-06 
-1.41877e-06 9.98786e-05 6.47768e-06 
-5.30937e-06 9.98629e-05 9.65095e-06 
-1.94859e-06 9.98451e-05 6.89844e-06 
-2.49828e-06 9.98093e-05 7.31424e-06 
-3.05873e-06 9.97681e-05 7.8133e-06 
-4.79163e-06 9.97854e-05 9.25636e-06 
-3.62971e-06 9.97414e-05 8.30672e-06 
-4.20879e-06 9.97432e-05 8.78987e-06 
-7.59508e-06 0.000100469 1.08693e-05 
-8.20955e-06 0.000100655 1.10117e-05 
-8.79482e-06 0.000100816 1.10287e-05 
-9.29455e-06 0.000100955 1.08445e-05 
-9.66863e-06 0.000101056 1.04869e-05 
-9.72397e-06 0.00010242 3.73123e-06 
-1.00071e-05 0.000102274 4.2483e-06 
-1.02631e-05 0.000102131 4.78254e-06 
-1.04707e-05 0.000101994 5.33964e-06 
-9.92732e-06 0.000101153 9.98103e-06 
-1.06118e-05 0.000101866 5.92298e-06 
-1.06127e-05 0.000101737 6.61453e-06 
-1.01426e-05 0.00010125 9.40527e-06 
-1.03303e-05 0.000101352 8.78853e-06 
-1.04553e-05 0.000101481 8.05934e-06 
-1.05541e-05 0.000101609 7.32966e-06 
3.2839e-06 0.000100055 -2.90506e-06 
3.15158e-06 0.000100034 -3.42852e-06 
2.9207e-06 0.000100011 -3.92095e-06 
2.60462e-06 9.99858e-05 -4.36486e-06 
2.15688e-06 9.99677e-05 -4.65567e-06 
1.68927e-06 9.99588e-05 -4.92784e-06 
1.20507e-06 9.99751e-05 -5.17852e-06 
7.08284e-07 0.000100033 -5.40631e-06 
2.02987e-07 0.000100177 -5.68529e-06 
-2.86568e-06 0.000102213 -5.47516e-06 
-2.49552e-06 0.000101939 -5.73144e-06 
-3.07238e-07 0.000100398 -5.90325e-06 
-8.1588e-07 0.000100682 -6.0393e-06 
-2.11054e-06 0.000101638 -5.9231e-06 
-1.71525e-06 0.000101323 -6.04195e-06 
-1.31588e-06 0.000101007 -6.08059e-06 
-9.52438e-06 0.000102565 3.15553e-06 
-3.31548e-06 0.000102455 -5.14118e-06 
-9.32556e-06 0.000102703 2.58021e-06 
-3.747e-06 0.000102662 -4.75607e-06 
-4.16712e-06 0.00010283 -4.33417e-06 
-4.58366e-06 0.000102958 -3.89397e-06 
-9.12838e-06 0.000102828 2.01266e-06 
-8.92424e-06 0.000102935 1.46175e-06 
-5.05446e-06 0.000103029 -3.50183e-06 
-5.5352e-06 0.000103077 -3.10978e-06 
-6.01978e-06 0.00010311 -2.72011e-06 
-6.50331e-06 0.000103129 -2.33325e-06 
-8.81807e-06 0.000102999 9.62547e-07 
-8.66799e-06 0.00010305 4.78255e-07 
-8.4653e-06 0.000103089 1.19222e-08 
-6.96229e-06 0.000103154 -1.86513e-06 
-7.40481e-06 0.000103161 -1.39315e-06 
-8.21154e-06 0.000103119 -4.35624e-07 
-7.82412e-06 0.00010315 -9.16941e-07 
2.57431e-06 0.000100066 -2.51724e-06 
2.34874e-06 0.000100077 -2.08333e-06 
2.12656e-06 0.000100084 -1.63215e-06 
1.89642e-06 0.000100086 -1.17441e-06 
1.66788e-06 0.000100083 -7.16888e-07 
1.64044e-07 0.000100021 3.84673e-06 
3.52111e-07 0.000100039 3.36791e-06 
1.48122e-06 0.000100077 -2.58495e-07 
1.35105e-06 0.000100074 3.04957e-07 
5.47399e-07 0.000100055 2.88227e-06 
1.19501e-06 0.000100078 8.75544e-07 
9.9829e-07 0.000100082 1.42724e-06 
8.5411e-07 0.000100079 1.90256e-06 
7.15263e-07 0.000100069 2.39112e-06 
-1.8321e-07 9.99986e-05 4.37091e-06 
-5.57708e-07 9.99739e-05 4.90126e-06 
-9.64464e-07 9.99479e-05 5.41834e-06 
-1.46437e-06 9.99235e-05 5.84206e-06 
-8.21332e-06 0.000100158 1.10804e-05 
-7.65767e-06 9.99977e-05 1.0758e-05 
-7.08099e-06 9.98729e-05 1.03764e-05 
-6.51373e-06 9.9782e-05 9.96105e-06 
-1.97705e-06 9.98949e-05 6.27967e-06 
-2.51383e-06 9.98631e-05 6.71566e-06 
-5.96361e-06 9.97268e-05 9.52876e-06 
-3.06955e-06 9.98288e-05 7.14306e-06 
-3.62399e-06 9.9792e-05 7.56284e-06 
-4.21072e-06 9.97469e-05 8.0774e-06 
-5.41994e-06 9.97058e-05 9.09681e-06 
-4.81198e-06 9.97133e-05 8.59332e-06 
-8.84987e-06 0.000100338 1.13587e-05 
-9.46265e-06 0.000100513 1.15129e-05 
-1.00176e-05 0.000100663 1.14768e-05 
-1.04378e-05 0.00010078 1.11964e-05 
-1.04037e-05 0.000102359 3.50302e-06 
-1.06743e-05 0.00010091 1.06533e-05 
-1.07238e-05 0.000102216 4.00736e-06 
-1.10037e-05 0.000102072 4.54635e-06 
-1.12396e-05 0.000101933 5.11239e-06 
-1.14076e-05 0.000101801 5.70139e-06 
-1.08699e-05 0.000101033 1.00097e-05 
-1.14707e-05 0.000101682 6.30972e-06 
-1.14137e-05 0.000101555 7.04361e-06 
-1.1046e-05 0.000101155 9.31444e-06 
-1.11932e-05 0.000101278 8.61222e-06 
-1.13134e-05 0.00010142 7.81752e-06 
2.50589e-06 0.000100048 -3.0529e-06 
2.31616e-06 0.000100027 -3.57016e-06 
2.01985e-06 0.000100004 -4.03395e-06 
1.56364e-06 9.99873e-05 -4.30768e-06 
1.0973e-06 9.99706e-05 -4.58632e-06 
6.09802e-07 9.9967e-05 -4.84743e-06 
1.09079e-07 9.99934e-05 -5.08149e-06 
-3.80817e-07 0.000100064 -5.29301e-06 
-8.98232e-07 0.000100224 -5.55107e-06 
-3.90831e-06 0.00010223 -5.22204e-06 
-3.57294e-06 0.000101958 -5.48423e-06 
-3.18896e-06 0.00010166 -5.68728e-06 
-1.42429e-06 0.00010046 -5.74544e-06 
-1.94634e-06 0.000100747 -5.85085e-06 
-2.78708e-06 0.000101343 -5.81833e-06 
-2.3758e-06 0.000101029 -5.87014e-06 
-1.01935e-05 0.000102498 2.91475e-06 
-4.33975e-06 0.000102469 -4.87166e-06 
-1.00013e-05 0.000102624 2.32227e-06 
-4.75925e-06 0.000102672 -4.46555e-06 
-5.18077e-06 0.000102826 -4.03195e-06 
-5.66992e-06 0.000102901 -3.654e-06 
-9.82047e-06 0.000102731 1.74685e-06 
-9.77809e-06 0.000102789 1.23945e-06 
-6.15879e-06 0.000102956 -3.25784e-06 
-6.65765e-06 0.000102989 -2.8602e-06 
-7.15789e-06 0.000103004 -2.46957e-06 
-7.63428e-06 0.000103006 -2.08656e-06 
-9.66823e-06 0.000102842 7.3318e-07 
-9.50254e-06 0.000102885 2.40083e-07 
-9.27389e-06 0.000102923 -2.27146e-07 
-8.10005e-06 0.000103009 -1.61605e-06 
-8.54959e-06 0.000102994 -1.13697e-06 
-8.97032e-06 0.000102958 -6.5811e-07 
1.83664e-06 0.000100059 -2.66186e-06 
-7.29862e-07 0.000100008 4.11758e-06 
1.63135e-06 0.000100071 -2.22187e-06 
1.39585e-06 0.000100078 -1.78979e-06 
1.16858e-06 0.000100079 -1.3354e-06 
9.42635e-07 0.000100072 -8.77125e-07 
7.45859e-07 0.000100059 -4.21331e-07 
-5.44537e-07 0.000100028 3.63001e-06 
-3.74608e-07 0.000100046 3.14899e-06 
5.85556e-07 0.000100047 5.66749e-08 
4.42448e-07 0.000100055 6.4011e-07 
-1.98791e-07 0.000100061 2.65504e-06 
2.5551e-07 0.000100073 1.2034e-06 
1.11624e-07 0.000100078 1.68302e-06 
-4.31391e-08 0.000100073 2.15993e-06 
-1.08704e-06 9.99835e-05 4.65678e-06 
-9.46935e-06 9.99964e-05 1.16377e-05 
-1.48023e-06 9.9958e-05 5.19238e-06 
-1.98181e-06 9.99362e-05 5.62253e-06 
-2.5062e-06 9.99114e-05 6.04567e-06 
-8.90392e-06 9.98483e-05 1.12376e-05 
-8.32596e-06 9.97505e-05 1.0792e-05 
-7.73451e-06 9.96889e-05 1.03128e-05 
-7.14849e-06 9.96614e-05 9.82395e-06 
-3.04919e-06 9.98819e-05 6.48949e-06 
-3.60881e-06 9.98496e-05 6.93175e-06 
-6.57004e-06 9.96635e-05 9.3516e-06 
-4.16843e-06 9.98145e-05 7.36266e-06 
-4.74726e-06 9.97752e-05 7.79751e-06 
-5.37159e-06 9.97256e-05 8.33714e-06 
-6.0019e-06 9.96852e-05 8.87824e-06 
-1.01131e-05 0.000100171 1.19771e-05 
-1.07215e-05 0.000100318 1.21387e-05 
-1.11997e-05 0.000100448 1.1996e-05 
-1.10592e-05 0.000102298 3.24383e-06 
-1.14212e-05 0.000100617 1.14468e-05 
-1.14003e-05 0.000102156 3.7491e-06 
-1.15796e-05 0.000100781 1.07142e-05 
-1.17254e-05 0.000102014 4.26546e-06 
-1.19984e-05 0.000101874 4.82866e-06 
-1.22009e-05 0.00010174 5.42118e-06 
-1.22909e-05 0.000101619 6.03013e-06 
-1.17273e-05 0.000100942 9.89305e-06 
-1.22849e-05 0.000101504 6.67613e-06 
-1.21728e-05 0.000101374 7.46509e-06 
-1.18696e-05 0.000101091 9.0815e-06 
-1.20276e-05 0.000101229 8.30421e-06 
1.70857e-06 0.00010004 -3.19798e-06 
1.44947e-06 0.00010002 -3.69157e-06 
9.95446e-07 0.000100006 -3.97011e-06 
5.21015e-07 9.99896e-05 -4.22758e-06 
3.19348e-08 9.99759e-05 -4.49139e-06 
-4.70429e-07 9.99794e-05 -4.73548e-06 
-4.93243e-06 0.000102237 -4.95588e-06 
-9.63685e-07 0.000100016 -4.95531e-06 
-1.46697e-06 0.000100099 -5.15179e-06 
-2.00661e-06 0.000100275 -5.38881e-06 
-4.61631e-06 0.000101964 -5.22925e-06 
-4.26457e-06 0.000101671 -5.43441e-06 
-3.86332e-06 0.000101358 -5.57413e-06 
-2.5467e-06 0.000100517 -5.55599e-06 
-2.99858e-06 0.000100768 -5.63154e-06 
-3.43991e-06 0.000101045 -5.63724e-06 
-1.08531e-05 0.000102428 2.63687e-06 
-5.34722e-06 0.000102477 -4.58394e-06 
-1.06809e-05 0.000102537 2.03322e-06 
-5.76095e-06 0.000102669 -4.16089e-06 
-6.25528e-06 0.000102761 -3.78638e-06 
-6.76375e-06 0.000102818 -3.40897e-06 
-1.06748e-05 0.000102591 1.50766e-06 
-1.06382e-05 0.000102635 9.95329e-07 
-7.27737e-06 0.000102856 -3.01179e-06 
-7.79303e-06 0.000102872 -2.61589e-06 
-8.28867e-06 0.000102872 -2.23225e-06 
-8.77787e-06 0.000102857 -1.84679e-06 
-1.05224e-05 0.000102679 4.80321e-07 
-1.03317e-05 0.000102719 -1.31947e-08 
-1.00519e-05 0.000102761 -4.60882e-07 
-9.25943e-06 0.000102838 -1.37048e-06 
-9.71182e-06 0.000102801 -8.88468e-07 
1.09708e-06 0.000100051 -2.80374e-06 
-1.59863e-06 9.99936e-05 4.37792e-06 
9.06737e-07 0.000100065 -2.36047e-06 
-1.43365e-06 0.000100016 3.88461e-06 
6.79637e-07 0.000100074 -1.92475e-06 
4.45391e-07 0.000100075 -1.49612e-06 
2.17911e-07 0.000100064 -1.04351e-06 
1.0461e-08 0.00010004 -6.10294e-07 
-1.68813e-07 0.00010002 -1.22926e-07 
-1.26674e-06 0.000100036 3.39706e-06 
-1.10458e-06 0.000100053 2.91815e-06 
-3.24224e-07 0.000100026 3.90476e-07 
-4.82652e-07 0.000100058 9.79125e-07 
-9.41146e-07 0.000100066 2.41813e-06 
-6.32597e-07 0.000100073 1.45778e-06 
-7.85584e-07 0.000100074 1.9408e-06 
-1.06977e-05 9.97896e-05 1.23572e-05 
-1.97064e-06 9.99674e-05 4.93343e-06 
-1.01559e-05 9.96582e-05 1.18497e-05 
-2.47401e-06 9.99484e-05 5.36461e-06 
-3.00125e-06 9.99264e-05 5.79537e-06 
-3.54334e-06 9.9901e-05 6.22078e-06 
-9.55977e-06 9.96027e-05 1.12837e-05 
-8.95562e-06 9.95845e-05 1.07203e-05 
-8.33624e-06 9.95928e-05 1.01444e-05 
-7.72551e-06 9.96217e-05 9.60998e-06 
-4.11005e-06 9.98708e-05 6.67337e-06 
-4.67794e-06 9.98386e-05 7.10987e-06 
-7.11678e-06 9.96626e-05 9.08922e-06 
-5.26332e-06 9.98016e-05 7.55822e-06 
-5.8607e-06 9.97601e-05 8.01352e-06 
-6.51823e-06 9.97068e-05 8.58625e-06 
-1.13787e-05 9.99222e-05 1.27986e-05 
-1.1977e-05 0.000100009 1.29535e-05 
-1.16846e-05 0.000102238 2.95028e-06 
-1.21699e-05 0.000100242 1.24118e-05 
-1.20532e-05 0.000102097 3.44682e-06 
-1.22501e-05 0.000100475 1.1549e-05 
-1.24094e-05 0.000101955 3.95992e-06 
-1.23487e-05 0.000100705 1.05232e-05 
-1.27266e-05 0.000101817 4.49339e-06 
-1.29801e-05 0.000101682 5.0839e-06 
-1.3126e-05 0.000101559 5.68521e-06 
-1.31412e-05 0.000101446 6.32966e-06 
-1.2492e-05 0.000100899 9.5588e-06 
-1.30467e-05 0.000101336 7.0145e-06 
-1.28679e-05 0.000101198 7.86732e-06 
-1.26724e-05 0.000101062 8.67089e-06 
8.94165e-07 0.000100032 -3.33431e-06 
4.40982e-07 0.000100022 -3.6146e-06 
-3.54828e-08 0.000100008 -3.87654e-06 
-5.22119e-07 9.99934e-05 -4.12039e-06 
-1.02933e-06 9.9984e-05 -4.37134e-06 
-5.92633e-06 0.000102238 -4.67619e-06 
-1.5296e-06 9.99953e-05 -4.59097e-06 
-5.65578e-06 0.000101961 -4.95926e-06 
-2.03937e-06 0.000100043 -4.80106e-06 
-2.55195e-06 0.000100138 -4.9869e-06 
-3.11368e-06 0.000100328 -5.20593e-06 
-5.31642e-06 0.000101668 -5.17299e-06 
-4.93584e-06 0.000101369 -5.31381e-06 
-4.50776e-06 0.000101057 -5.38505e-06 
-3.59459e-06 0.000100533 -5.32475e-06 
-4.06268e-06 0.000100781 -5.38763e-06 
-1.14999e-05 0.000102353 2.3208e-06 
-6.32191e-06 0.00010248 -4.27651e-06 
-1.15422e-05 0.0001024 1.78402e-06 
-6.82161e-06 0.000102591 -3.9153e-06 
-7.34045e-06 0.000102663 -3.54234e-06 
-7.86678e-06 0.000102705 -3.16877e-06 
-1.155e-05 0.000102439 1.25326e-06 
-1.15026e-05 0.000102474 7.35943e-07 
-8.40332e-06 0.000102728 -2.772e-06 
-8.92496e-06 0.000102728 -2.39203e-06 
-9.43981e-06 0.000102712 -2.00484e-06 
-9.93713e-06 0.000102682 -1.61461e-06 
-1.13695e-05 0.000102512 2.12553e-07 
-1.11413e-05 0.000102554 -2.6056e-07 
-1.08203e-05 0.0001026 -7.07296e-07 
-1.04305e-05 0.000102645 -1.12803e-06 
3.64883e-07 0.000100042 -2.94872e-06 
-2.42532e-06 9.99778e-05 4.62389e-06 
1.89211e-07 0.000100059 -2.49364e-06 
-2.30231e-06 0.000100003 4.12899e-06 
-3.48339e-08 0.000100072 -2.05736e-06 
-2.15063e-06 0.000100026 3.64552e-06 
-2.69857e-07 0.000100077 -1.62476e-06 
-5.01934e-07 0.000100073 -1.18948e-06 
-7.28676e-07 0.000100056 -7.52671e-07 
-9.26907e-07 0.000100042 -2.83143e-07 
-1.07885e-06 0.000100045 2.18754e-07 
-1.993e-06 0.000100045 3.16467e-06 
-1.83538e-06 0.000100061 2.6823e-06 
-1.21152e-06 0.000100064 7.24124e-07 
-1.36726e-06 0.000100077 1.22423e-06 
-1.67908e-06 0.000100072 2.19907e-06 
-1.52365e-06 0.000100079 1.71408e-06 
-1.18744e-05 9.9533e-05 1.32472e-05 
-1.14009e-05 9.94321e-05 1.26862e-05 
-2.92885e-06 9.99611e-05 5.0674e-06 
-1.07916e-05 9.94322e-05 1.19155e-05 
-3.45889e-06 9.99418e-05 5.4991e-06 
-4.00545e-06 9.99189e-05 5.92977e-06 
-4.56771e-06 9.98924e-05 6.36405e-06 
-1.01471e-05 9.94725e-05 1.11667e-05 
-9.49563e-06 9.95297e-05 1.04756e-05 
-8.84512e-06 9.9589e-05 9.84476e-06 
-8.20372e-06 9.9646e-05 9.26768e-06 
-5.14077e-06 9.98629e-05 6.80433e-06 
-5.72894e-06 9.98294e-05 7.25417e-06 
-7.57282e-06 9.96987e-05 8.72819e-06 
-6.33215e-06 9.9791e-05 7.72026e-06 
-6.95087e-06 9.97463e-05 8.21274e-06 
-1.28412e-05 9.94546e-05 1.39897e-05 
-1.22654e-05 0.000102182 2.61067e-06 
-1.30089e-05 9.96468e-05 1.37705e-05 
-1.2663e-05 0.000102042 3.0976e-06 
-1.28559e-05 0.000100072 1.25135e-05 
-1.3055e-05 0.0001019 3.5973e-06 
-1.28594e-05 0.000100427 1.11847e-05 
-1.34157e-05 0.000101761 4.12555e-06 
-1.30211e-05 0.000100691 1.00194e-05 
-1.37241e-05 0.000101628 4.6879e-06 
-1.39472e-05 0.000101503 5.2832e-06 
-1.40274e-05 0.00010139 5.91331e-06 
-1.39419e-05 0.000101285 6.58504e-06 
-1.32478e-05 0.000100893 9.01193e-06 
-1.37432e-05 0.000101177 7.31936e-06 
-1.35005e-05 0.000101049 8.1256e-06 
-8.93732e-08 0.000100035 -3.2466e-06 
-5.69792e-07 0.000100025 -3.50754e-06 
-1.06164e-06 0.000100012 -3.75358e-06 
-1.56392e-06 9.9999e-05 -3.98915e-06 
-6.85079e-06 0.000102242 -4.38081e-06 
-2.07313e-06 9.99956e-05 -4.21249e-06 
-6.67826e-06 0.000101952 -4.67219e-06 
-2.58738e-06 0.000100016 -4.42397e-06 
-6.36904e-06 0.000101664 -4.89236e-06 
-3.10699e-06 0.000100075 -4.62552e-06 
-3.63509e-06 0.000100184 -4.81144e-06 
-4.15636e-06 0.000100342 -4.96571e-06 
-5.99692e-06 0.000101367 -5.04079e-06 
-5.58007e-06 0.000101071 -5.11748e-06 
-5.1301e-06 0.000100793 -5.12624e-06 
-4.65448e-06 0.000100547 -5.07319e-06 
-1.23665e-05 0.000102217 2.07187e-06 
-7.35461e-06 0.000102383 -4.02962e-06 
-1.2425e-05 0.000102248 1.53334e-06 
-7.88448e-06 0.000102472 -3.67497e-06 
-8.42743e-06 0.00010253 -3.31084e-06 
-8.97884e-06 0.000102561 -2.93799e-06 
-1.24301e-05 0.000102277 9.95051e-07 
-1.23674e-05 0.000102308 4.62861e-07 
-9.53012e-06 0.000102569 -2.56142e-06 
-1.00738e-05 0.000102557 -2.18104e-06 
-1.06028e-05 0.000102529 -1.79161e-06 
-1.11093e-05 0.000102488 -1.38247e-06 
-1.22117e-05 0.000102344 -4.79734e-08 
-1.19414e-05 0.000102388 -5.21078e-07 
-1.15672e-05 0.000102438 -9.59929e-07 
-5.04258e-07 0.000100053 -2.7475e-06 
-3.14961e-06 9.99873e-05 4.51412e-06 
-7.32592e-07 0.000100068 -2.29583e-06 
-3.02627e-06 0.000100011 4.02026e-06 
-9.73166e-07 0.000100078 -1.84994e-06 
-2.88022e-06 0.000100032 3.52891e-06 
-1.20954e-06 0.000100082 -1.4095e-06 
-1.44293e-06 0.000100079 -9.42885e-07 
-1.6475e-06 0.000100073 -4.84202e-07 
-1.81389e-06 0.000100072 -5.81064e-10 
-1.95066e-06 0.000100076 4.89701e-07 
-2.72618e-06 0.00010005 3.04488e-06 
-2.5734e-06 0.000100065 2.53781e-06 
-2.10205e-06 0.000100082 1.07609e-06 
-2.26266e-06 0.000100083 1.56328e-06 
-2.41939e-06 0.000100077 2.05351e-06 
-1.28558e-05 9.9197e-05 1.39457e-05 
-1.20104e-05 9.92578e-05 1.2767e-05 
-3.72318e-06 9.99678e-05 4.97487e-06 
-1.12874e-05 9.93722e-05 1.17072e-05 
-4.29859e-06 9.99461e-05 5.4278e-06 
-4.87515e-06 9.99216e-05 5.87383e-06 
-5.48058e-06 9.98935e-05 6.34041e-06 
-1.06034e-05 9.9476e-05 1.08442e-05 
-9.92362e-06 9.95628e-05 1.00908e-05 
-9.27105e-06 9.96311e-05 9.45477e-06 
-8.62628e-06 9.96889e-05 8.87751e-06 
-6.0727e-06 9.98639e-05 6.79241e-06 
-6.68061e-06 9.98294e-05 7.2626e-06 
-7.99567e-06 9.97369e-05 8.3492e-06 
-7.29601e-06 9.97887e-05 7.75121e-06 
-1.44536e-05 9.86046e-05 1.66475e-05 
-1.31062e-05 0.000102027 2.53121e-06 
-1.33005e-05 9.95114e-05 1.36654e-05 
-1.35776e-05 0.000101877 3.04965e-06 
-1.32153e-05 0.000100054 1.18796e-05 
-1.40072e-05 0.000101733 3.59117e-06 
-1.34135e-05 0.000100417 1.05177e-05 
-1.43847e-05 0.000101597 4.15502e-06 
-1.3716e-05 0.00010068 9.3951e-06 
-1.47082e-05 0.000101464 4.76738e-06 
-1.49081e-05 0.000101346 5.38208e-06 
-1.49056e-05 0.000101243 6.03169e-06 
-1.47006e-05 0.000101148 6.71697e-06 
-1.40571e-05 0.000100873 8.42639e-06 
-1.43878e-05 0.000101018 7.57802e-06 
-1.00878e-06 0.000100044 -3.02367e-06 
-1.51917e-06 0.000100033 -3.28216e-06 
-2.02918e-06 0.00010002 -3.52321e-06 
-2.56232e-06 0.000100007 -3.7661e-06 
-7.6692e-06 0.000102013 -4.29878e-06 
-3.08274e-06 0.000100007 -3.97881e-06 
-7.4338e-06 0.000101718 -4.55395e-06 
-3.60812e-06 0.000100031 -4.18545e-06 
-7.08226e-06 0.000101423 -4.73259e-06 
-4.1297e-06 0.000100092 -4.38042e-06 
-4.72143e-06 0.000100228 -4.60937e-06 
-5.24409e-06 0.000100386 -4.73608e-06 
-6.67601e-06 0.000101133 -4.83347e-06 
-6.22149e-06 0.000100839 -4.85879e-06 
-5.74727e-06 0.000100593 -4.82425e-06 
-1.32398e-05 0.000102054 1.95707e-06 
-8.29744e-06 0.000102165 -3.92029e-06 
-1.33085e-05 0.00010208 1.37952e-06 
-8.89241e-06 0.000102269 -3.54937e-06 
-9.4782e-06 0.000102334 -3.17958e-06 
-1.00785e-05 0.000102371 -2.78896e-06 
-1.33122e-05 0.000102107 8.12516e-07 
-1.32432e-05 0.000102136 2.37456e-07 
-1.06591e-05 0.000102374 -2.41606e-06 
-1.12276e-05 0.000102357 -2.03484e-06 
-1.1765e-05 0.000102323 -1.64846e-06 
-1.23095e-05 0.000102275 -1.1711e-06 
-1.30627e-05 0.000102172 -2.80285e-07 
-1.27439e-05 0.00010222 -7.50293e-07 
-1.41884e-06 0.000100062 -2.53428e-06 
-3.88347e-06 9.99953e-05 4.40995e-06 
-1.67191e-06 0.000100075 -2.08265e-06 
-3.76081e-06 0.000100018 3.90993e-06 
-1.91428e-06 0.000100083 -1.63398e-06 
-3.61374e-06 0.000100037 3.41657e-06 
-2.15951e-06 0.000100086 -1.16759e-06 
-2.3719e-06 0.000100087 -6.89612e-07 
-2.55492e-06 0.000100086 -2.17326e-07 
-2.6984e-06 0.000100086 2.67262e-07 
-2.86498e-06 0.000100085 8.41758e-07 
-3.47105e-06 0.000100054 2.90637e-06 
-3.31479e-06 0.000100069 2.39924e-06 
-3.00329e-06 0.000100084 1.4225e-06 
-3.16458e-06 0.00010008 1.91018e-06 
-1.30116e-05 9.9123e-05 1.36404e-05 
-1.22206e-05 9.92913e-05 1.21541e-05 
-4.50185e-06 9.99744e-05 4.87285e-06 
-1.15601e-05 9.9438e-05 1.11178e-05 
-5.1046e-06 9.99513e-05 5.33208e-06 
-5.72713e-06 9.99254e-05 5.79989e-06 
-6.35073e-06 9.98977e-05 6.27387e-06 
-1.09101e-05 9.95444e-05 1.02732e-05 
-1.0258e-05 9.9624e-05 9.56307e-06 
-9.623e-06 9.96854e-05 8.95383e-06 
-8.98657e-06 9.97345e-05 8.40368e-06 
-6.96314e-06 9.98677e-05 6.73773e-06 
-7.57784e-06 9.98313e-05 7.22123e-06 
-8.28022e-06 9.97845e-05 7.79517e-06 
-1.32822e-05 9.92641e-05 1.35527e-05 
-1.39813e-05 0.000101866 2.43615e-06 
-1.33464e-05 9.967e-05 1.21702e-05 
-1.44985e-05 0.000101714 2.98152e-06 
-1.36404e-05 0.000100048 1.08796e-05 
-1.49566e-05 0.000101571 3.55978e-06 
-1.40476e-05 0.000100386 9.6943e-06 
-1.53802e-05 0.000101432 4.17923e-06 
-1.45206e-05 0.00010064 8.66916e-06 
-1.57197e-05 0.000101303 4.81584e-06 
-1.58994e-05 0.000101191 5.44397e-06 
-1.57751e-05 0.000101098 6.09043e-06 
-1.54339e-05 0.00010098 6.87892e-06 
-1.49748e-05 0.00010083 7.76372e-06 
-1.9493e-06 0.000100052 -2.79452e-06 
-2.47367e-06 0.00010004 -3.04386e-06 
-3.01917e-06 0.000100027 -3.28711e-06 
-3.5625e-06 0.000100017 -3.52138e-06 
-8.48845e-06 0.000101764 -4.17641e-06 
-4.09663e-06 0.000100018 -3.72686e-06 
-8.17764e-06 0.000101476 -4.38976e-06 
-4.62453e-06 0.000100044 -3.92939e-06 
-7.78185e-06 0.000101189 -4.52103e-06 
-5.23077e-06 0.000100123 -4.15967e-06 
-5.8199e-06 0.000100266 -4.37141e-06 
-6.34943e-06 0.000100427 -4.47978e-06 
-7.33748e-06 0.000100896 -4.5698e-06 
-6.8506e-06 0.000100637 -4.55079e-06 
-1.41279e-05 0.000101887 1.81987e-06 
-9.24013e-06 0.000101923 -3.7898e-06 
-1.41978e-05 0.000101911 1.20398e-06 
-9.89935e-06 0.00010204 -3.4202e-06 
-1.05543e-05 0.000102116 -3.04026e-06 
-1.11961e-05 0.000102155 -2.65678e-06 
-1.42135e-05 0.000101933 5.79838e-07 
-1.41342e-05 0.000101959 -1.68461e-08 
-1.18165e-05 0.000102156 -2.28862e-06 
-1.24081e-05 0.000102135 -1.91537e-06 
-1.30244e-05 0.000102095 -1.46984e-06 
-1.35463e-05 0.000102044 -9.91792e-07 
-1.39261e-05 0.000101993 -5.42043e-07 
-2.35656e-06 0.000100069 -2.31047e-06 
-4.6212e-06 0.000100002 4.30144e-06 
-2.61442e-06 0.00010008 -1.85829e-06 
-4.49264e-06 0.000100023 3.79778e-06 
-2.87855e-06 0.000100086 -1.39544e-06 
-4.36773e-06 0.000100042 3.28295e-06 
-3.10817e-06 0.00010009 -9.18563e-07 
-3.28975e-06 0.000100092 -4.33876e-07 
-3.44812e-06 0.000100091 4.61639e-08 
-3.63572e-06 0.000100088 6.1027e-07 
-3.78411e-06 0.000100084 1.19123e-06 
-4.22218e-06 0.000100058 2.76773e-06 
-4.05791e-06 0.000100072 2.26211e-06 
-3.90486e-06 0.00010008 1.77064e-06 
-1.28826e-05 9.92961e-05 1.22736e-05 
-1.23634e-05 9.94144e-05 1.12273e-05 
-5.26542e-06 9.99802e-05 4.7633e-06 
-1.17955e-05 9.95327e-05 1.03382e-05 
-5.91624e-06 9.99568e-05 5.22454e-06 
-6.55836e-06 9.99315e-05 5.69653e-06 
-7.18747e-06 9.99039e-05 6.17552e-06 
-1.11858e-05 9.96207e-05 9.59101e-06 
-1.0552e-05 9.96865e-05 8.95356e-06 
-9.92565e-06 9.9737e-05 8.3891e-06 
-9.228e-06 9.97865e-05 7.77428e-06 
-7.80971e-06 9.98721e-05 6.64728e-06 
-8.51964e-06 9.98312e-05 7.19229e-06 
-1.32422e-05 9.94925e-05 1.16608e-05 
-1.48703e-05 0.000101704 2.31689e-06 
-1.36868e-05 9.98016e-05 1.06799e-05 
-1.54123e-05 0.000101554 2.89642e-06 
-1.41979e-05 0.000100051 9.68256e-06 
-1.5933e-05 0.000101405 3.52891e-06 
-1.48156e-05 0.000100315 8.7507e-06 
-1.64098e-05 0.000101263 4.19414e-06 
-1.54413e-05 0.000100565 7.84868e-06 
-1.67931e-05 0.000101135 4.84786e-06 
-1.694e-05 0.000101022 5.46608e-06 
-1.66627e-05 0.000100906 6.15748e-06 
-1.61032e-05 0.000100761 6.94512e-06 
-2.89973e-06 0.000100059 -2.55985e-06 
-3.46216e-06 0.000100047 -2.79844e-06 
-4.02085e-06 0.000100035 -3.03495e-06 
-4.56772e-06 0.000100026 -3.2629e-06 
-9.27943e-06 0.000101505 -4.01594e-06 
-5.10869e-06 0.000100029 -3.46627e-06 
-8.89832e-06 0.000101236 -4.18242e-06 
-5.73263e-06 0.000100064 -3.69109e-06 
-8.4697e-06 0.000100946 -4.25713e-06 
-6.34528e-06 0.000100152 -3.91385e-06 
-6.93239e-06 0.000100301 -4.11128e-06 
-7.46496e-06 0.000100467 -4.20562e-06 
-7.98708e-06 0.000100683 -4.25754e-06 
-1.50143e-05 0.000101723 1.64868e-06 
-1.01668e-05 0.00010166 -3.63606e-06 
-1.51128e-05 0.000101739 9.65335e-07 
-1.09404e-05 0.000101785 -3.26787e-06 
-1.16553e-05 0.000101869 -2.90389e-06 
-1.2342e-05 0.000101914 -2.53714e-06 
-1.51332e-05 0.000101755 2.96976e-07 
-1.5047e-05 0.000101773 -3.19249e-07 
-1.30072e-05 0.000101916 -2.1835e-06 
-1.37133e-05 0.000101889 -1.77272e-06 
-1.43379e-05 0.000101845 -1.3354e-06 
-1.47983e-05 0.000101803 -8.37042e-07 
-3.30961e-06 0.000100073 -2.07634e-06 
-5.3611e-06 0.000100007 4.18524e-06 
-3.59091e-06 0.000100083 -1.61478e-06 
-5.25184e-06 0.000100028 3.66264e-06 
-3.84009e-06 0.00010009 -1.14644e-06 
-5.12058e-06 0.000100047 3.14479e-06 
-4.04417e-06 0.000100093 -6.67359e-07 
-4.19813e-06 0.000100093 -1.77321e-07 
-4.4009e-06 0.00010009 3.82249e-07 
-4.56093e-06 0.000100086 9.57e-07 
-4.69314e-06 0.00010008 1.53935e-06 
-4.96889e-06 0.000100062 2.63206e-06 
-4.80328e-06 0.000100072 2.12457e-06 
-1.29609e-05 9.94814e-05 1.0847e-05 
-1.25449e-05 9.95508e-05 1.01203e-05 
-6.0516e-06 9.99866e-05 4.63911e-06 
-1.20244e-05 9.963e-05 9.45078e-06 
-6.71695e-06 9.99642e-05 5.09978e-06 
-7.36485e-06 9.99394e-05 5.56665e-06 
-7.99736e-06 9.99102e-05 6.04421e-06 
-1.14403e-05 9.96949e-05 8.84142e-06 
-1.08172e-05 9.97448e-05 8.28992e-06 
-1.01301e-05 9.97929e-05 7.68524e-06 
-9.42934e-06 9.9836e-05 7.11248e-06 
-8.71757e-06 9.98744e-05 6.56683e-06 
-1.35258e-05 9.96319e-05 1.019e-05 
-1.57556e-05 0.000101545 2.16569e-06 
-1.4202e-05 9.98318e-05 9.37347e-06 
-1.63357e-05 0.000101392 2.79811e-06 
-1.49566e-05 0.000100077 8.52273e-06 
-1.69037e-05 0.000101237 3.50285e-06 
-1.57093e-05 0.000100283 7.71113e-06 
-1.7488e-05 0.00010108 4.22592e-06 
-1.65845e-05 0.000100457 6.90246e-06 
-1.80053e-05 0.000100931 4.88743e-06 
-1.81184e-05 0.000100763 5.51149e-06 
-1.74722e-05 0.000100644 6.12479e-06 
-3.89001e-06 0.000100064 -2.31371e-06 
-4.46247e-06 0.000100054 -2.54575e-06 
-5.02666e-06 0.000100043 -2.77127e-06 
-5.57858e-06 0.000100034 -2.99353e-06 
-1.00334e-05 0.000101252 -3.81458e-06 
-6.21799e-06 0.000100041 -3.22024e-06 
-9.61184e-06 0.000100983 -3.92456e-06 
-6.85005e-06 0.000100084 -3.44196e-06 
-9.13929e-06 0.000100725 -3.94823e-06 
-7.4676e-06 0.000100179 -3.65168e-06 
-8.0643e-06 0.000100335 -3.83395e-06 
-8.62006e-06 0.000100506 -3.9112e-06 
-1.5922e-05 0.000101558 1.41197e-06 
-1.10736e-05 0.000101371 -3.45616e-06 
-1.60317e-05 0.000101567 6.55752e-07 
-1.19906e-05 0.000101504 -3.10286e-06 
-1.27806e-05 0.000101599 -2.76859e-06 
-1.35291e-05 0.000101647 -2.43946e-06 
-1.60709e-05 0.00010157 -5.81562e-08 
-1.59999e-05 0.000101571 -6.90105e-07 
-1.43401e-05 0.000101648 -2.06642e-06 
-1.509e-05 0.000101616 -1.68644e-06 
-1.56947e-05 0.000101581 -1.26244e-06 
-4.27499e-06 0.000100078 -1.8335e-06 
-6.10086e-06 0.000100013 4.05733e-06 
-4.54572e-06 0.000100087 -1.36864e-06 
-5.987e-06 0.000100034 3.52829e-06 
-4.77499e-06 0.000100092 -8.89299e-07 
-5.84977e-06 0.000100051 3.00103e-06 
-4.94823e-06 0.000100093 -4.00262e-07 
-5.1959e-06 0.000100091 1.38315e-07 
-5.36671e-06 0.000100087 7.16684e-07 
-5.50732e-06 0.000100081 1.3113e-06 
-5.62898e-06 0.000100073 1.90432e-06 
-5.69363e-06 0.000100063 2.48432e-06 
-1.32152e-05 9.96165e-05 9.60113e-06 
-1.27746e-05 9.96618e-05 9.0836e-06 
-6.80364e-06 9.99934e-05 4.50759e-06 
-1.22463e-05 9.97157e-05 8.57179e-06 
-7.48697e-06 9.99713e-05 4.96543e-06 
-8.14548e-06 9.99456e-05 5.42616e-06 
-8.88992e-06 9.99162e-05 5.89454e-06 
-1.16638e-05 9.9761e-05 8.07789e-06 
-1.10332e-05 9.98064e-05 7.49886e-06 
-1.03387e-05 9.98465e-05 6.94878e-06 
-9.61964e-06 9.98831e-05 6.4112e-06 
-1.39182e-05 9.97075e-05 8.98501e-06 
-1.66078e-05 0.000101392 1.97727e-06 
-1.47348e-05 9.98433e-05 8.2789e-06 
-1.71741e-05 0.000101238 2.69196e-06 
-1.56635e-05 0.000100007 7.51665e-06 
-1.7812e-05 0.000101059 3.50882e-06 
-1.67613e-05 0.000100178 6.72745e-06 
-1.86279e-05 0.000100841 4.3481e-06 
-1.79642e-05 0.000100314 6.01103e-06 
-1.96817e-05 0.00010053 5.09071e-06 
-1.93388e-05 0.000100366 5.45666e-06 
-4.86622e-06 0.00010007 -2.06606e-06 
-5.45541e-06 0.00010006 -2.29492e-06 
-6.03235e-06 0.000100049 -2.51589e-06 
-6.70061e-06 0.000100042 -2.71867e-06 
-1.07579e-05 0.000101018 -3.58029e-06 
-7.35791e-06 0.000100053 -2.94563e-06 
-1.02932e-05 0.000100765 -3.63242e-06 
-8.00926e-06 0.000100104 -3.16789e-06 
-9.77522e-06 0.000100542 -3.61061e-06 
-8.6411e-06 0.000100205 -3.3673e-06 
-9.21749e-06 0.000100367 -3.54429e-06 
-1.67792e-05 0.000101401 1.11006e-06 
-1.18777e-05 0.000101107 -3.25217e-06 
-1.69328e-05 0.000101395 2.38376e-07 
-1.29721e-05 0.000101211 -2.93625e-06 
-1.39247e-05 0.000101311 -2.63888e-06 
-1.48719e-05 0.000101335 -2.3479e-06 
-1.70327e-05 0.00010137 -5.39641e-07 
-1.70757e-05 0.000101311 -1.25967e-06 
-1.57916e-05 0.000101333 -2.03761e-06 
-1.66004e-05 0.000101307 -1.71564e-06 
-5.24718e-06 0.000100082 -1.58315e-06 
-6.842e-06 0.000100019 3.91721e-06 
-5.50603e-06 0.000100089 -1.11057e-06 
-6.72519e-06 0.000100038 3.37885e-06 
-5.69976e-06 0.000100092 -6.22255e-07 
-6.57768e-06 0.000100053 2.84824e-06 
-5.96086e-06 0.000100092 -8.49067e-08 
-6.17303e-06 0.000100089 4.71349e-07 
-6.32344e-06 0.000100084 1.06807e-06 
-6.44675e-06 0.000100076 1.67224e-06 
-6.52144e-06 0.000100066 2.2589e-06 
-1.35272e-05 9.9712e-05 8.52481e-06 
-1.30362e-05 9.97489e-05 8.13175e-06 
-7.56193e-06 9.99998e-05 4.35744e-06 
-1.24814e-05 9.97861e-05 7.73126e-06 
-8.2523e-06 9.99771e-05 4.80415e-06 
-9.023e-06 9.99524e-05 5.24698e-06 
-9.7718e-06 9.99265e-05 5.70181e-06 
-1.18752e-05 9.98267e-05 7.21456e-06 
-1.12265e-05 9.98631e-05 6.70493e-06 
-1.05131e-05 9.98961e-05 6.1979e-06 
-1.43263e-05 9.9772e-05 7.95097e-06 
-1.73868e-05 0.000101243 1.73872e-06 
-1.52328e-05 9.98506e-05 7.32493e-06 
-1.79082e-05 0.000101079 2.56209e-06 
-1.6344e-05 9.99466e-05 6.58997e-06 
-1.85871e-05 0.000100852 3.51447e-06 
-1.76573e-05 0.00010003 5.91521e-06 
-1.98275e-05 0.000100453 4.61029e-06 
-1.94513e-05 0.000100065 5.39913e-06 
-2.25544e-05 9.98369e-05 5.70982e-06 
-5.86001e-06 0.000100074 -1.81067e-06 
-6.46218e-06 0.000100064 -2.03502e-06 
-7.15586e-06 0.000100053 -2.24156e-06 
-7.84175e-06 0.00010005 -2.44476e-06 
-1.14724e-05 0.000100795 -3.30632e-06 
-8.52497e-06 0.000100067 -2.6701e-06 
-1.09626e-05 0.000100571 -3.30152e-06 
-9.19176e-06 0.000100124 -2.88644e-06 
-1.03968e-05 0.000100393 -3.24619e-06 
-9.80842e-06 0.000100229 -3.08172e-06 
-1.75889e-05 0.000101239 6.96701e-07 
-1.26528e-05 0.00010087 -3.01844e-06 
-1.78571e-05 0.000101192 -3.41824e-07 
-1.3866e-05 0.000100924 -2.75464e-06 
-1.51509e-05 0.000100964 -2.51756e-06 
-1.63143e-05 0.000100982 -2.32178e-06 
-1.82051e-05 0.00010108 -1.29165e-06 
-1.82385e-05 0.000100959 -1.93648e-06 
-1.7418e-05 0.000100967 -2.15697e-06 
-6.22743e-06 0.000100084 -1.3234e-06 
-7.58438e-06 0.000100024 3.75921e-06 
-6.45395e-06 0.000100089 -8.4146e-07 
-7.4544e-06 0.000100042 3.21582e-06 
-6.73632e-06 0.000100091 -3.1124e-07 
-7.4157e-06 0.000100057 2.61959e-06 
-6.9594e-06 0.000100091 2.47423e-07 
-7.13024e-06 0.000100087 8.17905e-07 
-7.25904e-06 0.00010008 1.43029e-06 
-7.35098e-06 0.00010007 2.02011e-06 
-1.38548e-05 9.97905e-05 7.57593e-06 
-1.33081e-05 9.98181e-05 7.26872e-06 
-8.31643e-06 0.000100005 4.18534e-06 
-1.27207e-05 9.98529e-05 6.82461e-06 
-9.12048e-06 9.99848e-05 4.59357e-06 
-9.90102e-06 9.99636e-05 5.02297e-06 
-1.06479e-05 9.994e-05 5.45952e-06 
-1.20753e-05 9.98848e-05 6.37391e-06 
-1.13937e-05 9.9913e-05 5.92525e-06 
-1.47222e-05 9.98292e-05 7.04234e-06 
-1.80383e-05 0.000101075 1.41504e-06 
-1.57477e-05 9.98773e-05 6.38853e-06 
-1.84366e-05 0.000100873 2.34101e-06 
-1.69386e-05 9.99208e-05 5.75313e-06 
-1.90602e-05 0.000100512 3.42358e-06 
-1.83224e-05 9.99347e-05 5.24056e-06 
-1.99506e-05 0.000100153 4.5875e-06 
-1.98219e-05 9.99421e-05 4.98354e-06 
-6.86127e-06 0.000100076 -1.54759e-06 
-7.58518e-06 0.000100067 -1.75187e-06 
-8.30228e-06 0.000100059 -1.96509e-06 
-9.0041e-06 0.000100059 -2.17402e-06 
-1.21805e-05 0.000100594 -2.99633e-06 
-9.71248e-06 0.000100081 -2.40109e-06 
-1.16138e-05 0.000100412 -2.94617e-06 
-1.03765e-05 0.000100139 -2.60336e-06 
-1.10182e-05 0.000100247 -2.79082e-06 
-1.82955e-05 0.000101027 1.58971e-07 
-1.34146e-05 0.000100645 -2.75553e-06 
-1.89362e-05 0.000100849 -1.18844e-06 
-1.47946e-05 0.000100646 -2.53336e-06 
-1.62908e-05 0.000100624 -2.39964e-06 
-1.78604e-05 0.000100584 -2.41614e-06 
-1.97551e-05 0.000100564 -2.38974e-06 
-1.94329e-05 0.000100497 -2.58592e-06 
-7.21606e-06 0.000100084 -1.04887e-06 
-8.32881e-06 0.000100029 3.57698e-06 
-7.51372e-06 0.00010009 -5.29546e-07 
-8.29867e-06 0.000100048 2.97712e-06 
-7.74907e-06 0.000100093 1.83525e-08 
-8.24718e-06 0.000100064 2.37563e-06 
-7.92879e-06 0.000100092 5.89542e-07 
-8.0661e-06 0.000100086 1.17769e-06 
-8.16992e-06 0.000100077 1.77517e-06 
-1.4173e-05 9.9855e-05 6.71112e-06 
-1.35831e-05 9.98842e-05 6.35055e-06 
-9.17703e-06 0.000100014 3.95153e-06 
-1.2939e-05 9.9911e-05 5.96974e-06 
-9.98828e-06 9.99973e-05 4.34981e-06 
-1.0771e-05 9.99784e-05 4.75716e-06 
-1.15266e-05 9.99574e-05 5.16786e-06 
-1.22512e-05 9.99353e-05 5.57426e-06 
-1.51158e-05 9.98894e-05 6.12001e-06 
-1.84884e-05 0.000100819 9.83729e-07 
-1.6164e-05 9.99178e-05 5.53591e-06 
-1.86472e-05 0.000100529 2.02813e-06 
-1.72923e-05 9.99338e-05 4.98567e-06 
-1.88977e-05 0.000100208 3.17249e-06 
-1.83466e-05 9.99336e-05 4.49728e-06 
-1.89373e-05 9.99853e-05 3.98147e-06 
-7.97648e-06 0.000100079 -1.25654e-06 
-8.72304e-06 0.000100072 -1.47493e-06 
-9.46074e-06 0.000100066 -1.69494e-06 
-1.01914e-05 0.000100067 -1.91385e-06 
-1.28799e-05 0.000100416 -2.65429e-06 
-1.09082e-05 0.00010009 -2.12751e-06 
-1.22728e-05 0.000100254 -2.5057e-06 
-1.16054e-05 0.000100149 -2.32783e-06 
-1.89215e-05 0.000100674 -4.59689e-07 
-1.42246e-05 0.000100405 -2.42446e-06 
-1.99461e-05 0.000100366 -2.16904e-06 
-1.56919e-05 0.000100379 -2.27906e-06 
-1.73493e-05 0.00010033 -2.29282e-06 
-1.94496e-05 0.000100228 -2.62751e-06 
-2.27535e-05 9.99043e-05 -4.37427e-06 
-8.19993e-06 0.000100089 -7.71269e-07 
-9.07383e-06 0.000100037 3.37474e-06 
-8.44546e-06 0.000100093 -2.36405e-07 
-9.03476e-06 0.000100056 2.76161e-06 
-8.63179e-06 0.000100094 3.3227e-07 
-8.9713e-06 0.000100071 2.14615e-06 
-8.77212e-06 0.00010009 9.18248e-07 
-8.88375e-06 0.000100082 1.53902e-06 
-1.44627e-05 9.99097e-05 5.91655e-06 
-1.37889e-05 9.99326e-05 5.59942e-06 
-9.9211e-06 0.000100024 3.74501e-06 
-1.30752e-05 9.99534e-05 5.25555e-06 
-1.07467e-05 0.000100008 4.12769e-06 
-1.15425e-05 9.99909e-05 4.50964e-06 
-1.23337e-05 9.99722e-05 4.8962e-06 
-1.54178e-05 9.99359e-05 5.37072e-06 
-1.86734e-05 0.00010047 6.5476e-07 
-1.6411e-05 9.99571e-05 4.80904e-06 
-1.85072e-05 0.000100238 1.85101e-06 
-1.73293e-05 9.99707e-05 4.23771e-06 
-1.83573e-05 0.000100045 2.82732e-06 
-1.8028e-05 9.99799e-05 3.60044e-06 
-8.97665e-06 0.000100083 -9.97351e-07 
-9.75635e-06 0.000100076 -1.23112e-06 
-1.05284e-05 0.00010007 -1.46365e-06 
-1.1313e-05 0.000100073 -1.70499e-06 
-1.35373e-05 0.000100265 -2.30818e-06 
-1.2071e-05 0.000100098 -1.92295e-06 
-1.2818e-05 0.000100159 -2.12916e-06 
-1.90997e-05 0.000100358 -8.02711e-07 
-1.4914e-05 0.000100242 -2.12678e-06 
-1.98436e-05 0.000100157 -2.15578e-06 
-1.64252e-05 0.000100197 -2.04176e-06 
-1.81063e-05 0.000100131 -2.15117e-06 
-1.97721e-05 0.000100073 -2.50229e-06 
-9.15457e-06 0.000100091 -4.95015e-07 
-9.8143e-06 0.000100045 3.15477e-06 
-9.34862e-06 0.000100094 6.36238e-08 
-9.76793e-06 0.000100062 2.52721e-06 
-9.48535e-06 0.000100092 6.49953e-07 
-9.69051e-06 0.000100075 1.90452e-06 
-9.60366e-06 0.000100085 1.27082e-06 
-1.46759e-05 9.99535e-05 5.17306e-06 
-1.39241e-05 9.99714e-05 4.87932e-06 
-1.06703e-05 0.000100032 3.50888e-06 
-1.31489e-05 9.99871e-05 4.56894e-06 
-1.15035e-05 0.000100018 3.86825e-06 
-1.23376e-05 0.000100003 4.22377e-06 
-1.5581e-05 9.99762e-05 4.6312e-06 
-1.8522e-05 0.000100218 5.11498e-07 
-1.64392e-05 9.99954e-05 4.04719e-06 
-1.80837e-05 0.000100082 1.6277e-06 
-1.71713e-05 0.000100008 3.37354e-06 
-1.76996e-05 0.000100023 2.57747e-06 
-9.96465e-06 0.000100085 -7.35099e-07 
-1.07787e-05 0.000100078 -9.84488e-07 
-1.16182e-05 0.000100071 -1.2411e-06 
-1.24563e-05 0.000100074 -1.49882e-06 
-1.40983e-05 0.000100153 -1.9547e-06 
-1.32808e-05 0.000100097 -1.7327e-06 
-1.86834e-05 0.000100139 -6.52744e-07 
-1.54596e-05 0.000100124 -1.79935e-06 
-1.87553e-05 0.000100054 -1.46492e-06 
-1.68496e-05 0.00010008 -1.71512e-06 
-1.80267e-05 0.00010004 -1.64238e-06 
-1.0072e-05 0.000100091 -2.14387e-07 
-1.05488e-05 0.000100051 2.91094e-06 
-1.02082e-05 0.000100092 3.68024e-07 
-1.04868e-05 0.000100067 2.27281e-06 
-1.03315e-05 0.000100088 9.85948e-07 
-1.04229e-05 0.000100079 1.6267e-06 
-1.47759e-05 9.99898e-05 4.45132e-06 
-1.3965e-05 0.000100003 4.18663e-06 
-1.14112e-05 0.00010004 3.24441e-06 
-1.31345e-05 0.000100016 3.88252e-06 
-1.228e-05 0.000100028 3.56533e-06 
-1.55929e-05 0.00010001 3.89196e-06 
-1.80025e-05 0.000100096 5.58979e-07 
-1.63277e-05 0.000100028 3.23473e-06 
-1.74698e-05 0.000100058 1.58928e-06 
-1.69455e-05 0.000100041 2.47489e-06 
-1.09112e-05 0.000100087 -4.69449e-07 
-1.17906e-05 0.00010008 -7.30639e-07 
-1.26902e-05 0.000100073 -1.00846e-06 
-1.35985e-05 0.000100072 -1.29354e-06 
-1.45172e-05 0.000100087 -1.56188e-06 
-1.79348e-05 0.000100076 -3.30137e-07 
-1.57173e-05 0.000100069 -1.36007e-06 
-1.75496e-05 0.000100055 -8.75385e-07 
-1.67327e-05 0.000100058 -1.13364e-06 
-1.09468e-05 0.000100091 7.2281e-08 
-1.12755e-05 0.000100058 2.63777e-06 
-1.10614e-05 0.00010009 6.86351e-07 
-1.12238e-05 0.000100073 1.97846e-06 
-1.1151e-05 0.000100084 1.32517e-06 
-1.47609e-05 0.00010002 3.74089e-06 
-1.39128e-05 0.00010003 3.48693e-06 
-1.21678e-05 0.000100049 2.93125e-06 
-1.30479e-05 0.00010004 3.2172e-06 
-1.54915e-05 0.000100038 3.12998e-06 
-1.73179e-05 0.000100076 7.06894e-07 
-1.61458e-05 0.000100054 2.42936e-06 
-1.67304e-05 0.000100066 1.62367e-06 
-1.18322e-05 0.000100088 -1.89364e-07 
-1.27448e-05 0.000100083 -4.69166e-07 
-1.36901e-05 0.000100077 -7.62296e-07 
-1.4673e-05 0.000100071 -1.07263e-06 
-1.70161e-05 0.000100075 -1.56409e-09 
-1.56135e-05 0.000100072 -7.78077e-07 
-1.64261e-05 0.000100073 -4.56787e-07 
-1.17785e-05 0.000100091 3.58004e-07 
-1.19913e-05 0.000100065 2.33481e-06 
-1.18535e-05 0.000100087 9.97916e-07 
-1.19246e-05 0.000100078 1.6641e-06 
-1.466e-05 0.000100044 3.05032e-06 
-1.37846e-05 0.000100051 2.83965e-06 
-1.2889e-05 0.000100058 2.59854e-06 
-1.53353e-05 0.000100059 2.41711e-06 
-1.65322e-05 0.000100079 8.66367e-07 
-1.59515e-05 0.000100072 1.68428e-06 
-1.26743e-05 0.000100089 7.56893e-08 
-1.36145e-05 0.000100086 -2.19859e-07 
-1.45924e-05 0.00010008 -5.24272e-07 
-1.60761e-05 0.000100082 2.65071e-07 
-1.54018e-05 0.000100082 -1.72907e-07 
-1.2568e-05 0.000100089 6.41977e-07 
-1.26892e-05 0.000100071 1.9994e-06 
-1.2621e-05 0.000100082 1.31305e-06 
-1.44959e-05 0.000100061 2.39462e-06 
-1.35967e-05 0.000100066 2.21794e-06 
-1.5124e-05 0.000100073 1.74259e-06 
-1.5691e-05 0.000100081 1.01212e-06 
-1.34754e-05 0.000100088 3.45407e-07 
-1.44272e-05 0.000100086 4.50117e-08 
-1.51361e-05 0.000100085 4.71215e-07 
-1.33116e-05 0.000100084 9.25976e-07 
-1.33631e-05 0.000100075 1.62897e-06 
-1.42752e-05 0.000100071 1.78479e-06 
-1.48348e-05 0.00010008 1.13134e-06 
-1.42218e-05 0.000100085 6.28205e-07 
-1.40003e-05 0.000100076 1.2206e-06 
</DataArray>
<DataArray Name="r" NumberOfComponents="1" type="Float64" format="ascii">
0
0
0
0
0
0
0
0
0
0
0
0
0
0
0
0
0
0
0
0
0
0
0
0
0
0
0
0
0
0
0
0
0
0
0
0
0
0
0
0
0
0
0
0
0
0
0
0
0
0
0
0
0
0
0
0
0
0
0
0
0
0
0
0
0
0
0
0
0
0
0
0
0
0
0
0
0
0
0
0
0
0
0
0
0
0
0
0
0
0
0
0
0
0
0
0
0
0
0
0
0
0
0
0
0
0
0
0
0
0
0
0
0
0
0
0
0
0
0
0
0
0
0
0
0
0
0
0
0
0
0
0
0
0
0
0
0
0
0
0
0
0
0
0
0
0
0
0
0
0
0
0
0
0
0
0
0
0
0
0
0
0
0
0
0
0
0
0
0
0
0
0
0
0
0
0
0
0
0
0
0
0
0
0
0
0
0
0
0
0
0
0
0
0
0
0
0
0
0
0
0
0
0
0
0
0
0
0
0
0
0
0
0
0
0
0
0
0
0
0
0
0
0
0
0
0
0
0
0
0
0
0
0
0
0
0
0
0
0
0
0
0
0
0
0
0
0
0
0
0
0
0
0
0
0
0
0
0
0
0
0
0
0
0
0
0
0
0
0
0
0
0
0
0
0
0
0
0
0
0
0
0
0
0
0
0
0
0
0
0
0
0
0
0
0
0
0
0
0
0
0
0
0
0
0
0
0
0
0
0
0
0
0
0
0
0
0
0
0
0
0
0
0
0
0
0
0
0
0
0
0
0
0
0
0
0
0
0
0
0
0
0
0
0
0
0
0
0
0
0
0
0
0
0
0
0
0
0
0
0
0
0
0
0
0
0
0
0
0
0
0
0
0
0
0
0
0
0
0
0
0
0
0
0
0
0
0
0
0
0
0
0
0
0
0
0
0
0
0
0
0
0
0
0
0
0
0
0
0
0
0
0
0
0
0
0
0
0
0
0
0
0
0
0
0
0
0
0
0
0
0
0
0
0
0
0
0
0
0
0
0
0
0
0
0
0
0
0
0
0
0
0
0
0
0
0
0
0
0
0
0
0
0
0
0
0
0
0
0
0
0
0
0
0
0
0
0
0
0
0
0
0
0
0
0
0
0
0
0
0
0
0
0
0
0
0
0
0
0
0
0
0
0
0
0
0
0
0
0
0
0
0
0
0
0
0
0
0
0
0
0
0
0
0
0
0
0
0
0
0
0
0
0
0
0
0
0
0
0
0
0
0
0
0
0
0
0
0
0
0
0
0
0
0
0
0
0
0
0
0
0
0
0
0
0
0
0
0
0
0
0
0
0
0
0
0
0
0
0
0
0
0
0
0
0
0
0
0
0
0
0
0
0
0
0
0
0
0
0
0
0
0
0
0
0
0
0
0
0
0
0
0
0
0
0
0
0
0
0
0
0
0
0
0
0
0
0
0
0
0
0
0
0
0
0
0
0
0
0
0
0
0
0
0
0
0
0
0
0
0
0
0
0
0
0
0
0
0
0
0
0
0
0
0
0
0
0
0
0
0
0
0
0
0
0
0
0
0
0
0
0
0
0
0
0
0
0
0
0
0
0
0
0
0
0
0
0
0
0
0
0
0
0
0
0
0
0
0
0
0
0
0
0
0
0
0
0
0
0
0
0
0
0
0
0
0
0
0
0
0
0
0
0
0
0
0
0
0
0
0
0
0
0
0
0
0
0
0
0
0
0
0
0
0
0
0
0
0
0
0
0
0
0
0
0
0
0
0
0
0
0
0
0
0
0
0
0
0
0
0
0
0
0
0
0
0
0
0
0
0
0
0
0
0
0
0
0
0
0
0
0
0
0
0
0
0
0
0
0
0
0
0
0
0
0
0
0
0
0
0
0
0
0
0
0
0
0
0
0
0
0
0
0
0
0
0
0
0
0
0
0
0
0
0
0
0
0
0
0
0
0
0
0
0
0
0
0
0
0
0
0
0
0
0
0
0
0
0
0
0
0
0
0
0
0
0
0
0
0
0
0
0
0
0
0
0
0
0
0
0
0
0
0
0
0
0
0
0
0
0
0
0
0
0
0
0
0
0
0
0
0
0
0
0
0
0
0
0
0
0
0
0
0
0
0
0
0
0
0
0
0
0
0
0
0
0
0
0
0
0
0
0
0
0
0
0
0
0
0
0
0
0
0
0
0
0
0
0
0
0
0
0
0
0
0
0
0
0
0
0
0
0
0
0
0
0
0
0
0
0
0
0
0
0
0
0
0
0
0
0
0
0
0
0
0
0
0
0
0
0
0
0
0
0
0
0
0
0
0
0
0
0
0
0
0
0
0
0
0
0
0
0
0
0
0
0
0
0
0
0
0
0
0
0
0
0
0
0
0
0
0
0
0
0
0
0
0
0
0
0
0
0
0
0
0
0
0
0
0
0
0
0
0
0
0
0
0
0
0
0
0
0
0
0
0
0
0
0
0
0
0
0
0
0
0
0
0
0
0
0
0
0
0
0
0
0
0
0
0
0
0
0
0
0
0
0
0
0
0
0
0
0
0
0
0
0
0
0
0
0
0
0
0
0
0
0
0
0
0
0
0
0
0
0
0
0
0
0
0
0
0
0
0
0
0
0
0
0
0
0
0
0
0
0
0
0
0
0
0
0
0
0
0
0
0
0
0
0
0
0
0
0
0
0
0
0
0
0
0
0
0
0
0
0
0
0
0
0
0
0
0
0
0
0
0
0
0
0
0
0
0
0
0
0
0
0
0
0
0
0
0
0
0
0
0
0
0
0
0
0
0
0
0
0
0
0
0
0
0
0
0
0
0
0
0
0
0
0
0
0
0
0
0
0
0
0
0
0
0
0
0
0
0
0
0
0
0
0
0
0
0
0
0
0
0
0
0
0
0
0
0
0
0
0
0
0
0
0
0
0
0
0
0
0
0
0
0
0
0
0
0
0
0
0
0
0
0
0
0
0
0
0
0
0
0
0
0
0
0
0
0
0
0
0
0
0
0
0
0
0
0
0
0
0
0
0
0
0
0
0
0
0
0
0
0
0
0
0
0
0
0
0
0
0
0
0
0
0
0
0
0
0
0
0
0
0
0
0
0
0
0
0
0
0
0
0
0
0
0
0
0
0
0
0
0
0
0
0
0
0
0
0
0
0
0
0
0
0
0
0
0
0
0
0
0
0
0
0
0
0
0
0
0
0
0
0
0
0
0
0
0
0
0
0
0
0
0
0
0
0
0
0
0
0
0
0
0
0
0
0
0
0
0
0
0
0
0
0
0
0
0
0
0
0
0
0
0
0
0
0
0
0
0
0
0
0
0
0
0
0
0
0
0
0
0
0
0
0
0
0
0
0
0
0
0
0
0
0
0
0
0
0
0
0
0
0
0
0
0
0
0
0
0
0
0
0
0
0
0
0
0
0
0
0
0
0
0
0
0
0
0
0
0
0
0
0
0
0
0
0
0
0
0
0
0
0
0
0
0
0
0
0
0
0
0
0
0
0
0
0
0
0
0
0
0
0
0
0
0
0
0
0
0
0
0
0
0
0
0
0
0
0
0
0
0
0
0
0
0
0
0
0
0
0
0
0
0
0
0
0
0
0
0
0
0
0
0
0
0
0
0
0
0
0
0
0
0
0
0
0
0
0
0
0
0
0
0
0
0
0
0
0
0
0
0
0
0
0
0
0
0
0
0
0
0
0
0
0
0
0
0
0
0
0
0
0
0
0
0
0
0
0
0
0
0
0
0
0
0
0
0
0
0
0
0
0
0
0
0
0
0
0
0
0
0
0
0
0
0
0
0
0
0
0
0
0
0
0
0
0
0
0
0
0
0
0
0
0
0
0
0
0
0
0
0
0
0
0
0
0
0
0
0
0
0
0
0
0
0
0
0
0
0
0
0
0
0
0
0
0
0
0
0
0
0
0
0
0
0
0
0
0
0
0
0
0
0
0
0
0
0
0
0
0
0
0
0
0
0
0
0
0
0
0
0
0
0
0
0
0
0
0
0
0
0
0
0
0
0
0
0
0
0
0
0
0
0
0
0
0
0
0
0
0
0
0
0
0
0
0
0
0
0
0
0
0
0
0
0
0
0
0
0
0
0
0
0
0
0
0
0
0
0
0
0
0
0
0
0
0
0
0
0
0
0
0
0
0
0
0
0
0
0
0
0
0
0
0
0
0
0
0
0
0
0
0
0
0
0
0
0
0
0
0
0
0
0
0
0
0
0
0
0
0
0
0
0
0
0
0
0
0
0
0
0
0
0
0
0
0
0
0
0
0
0
0
0
0
0
0
0
0
0
0
0
0
0
0
0
0
0
0
0
0
0
0
0
0
0
0
0
0
0
0
0
0
0
0
0
0
0
0
0
0
0
0
0
0
0
0
0
0
0
0
0
0
0
0
0
0
0
0
0
0
0
0
0
0
0
0
0
0
0
0
0
0
0
0
0
0
0
0
0
0
0
0
0
0
0
0
0
0
0
0
0
0
0
0
0
0
0
0
0
0
0
0
0
0
0
0
0
0
0
0
0
0
0
0
0
0
0
0
0
0
0
0
0
0
0
0
0
0
0
0
0
0
0
0
0
0
0
0
0
0
0
0
0
0
0
0
0
0
0
0
0
0
0
0
0
0
0
0
0
0
0
0
0
0
0
0
0
0
0
0
0
0
0
0
0
0
0
0
0
0
0
0
0
0
0
0
0
0
0
0
0
0
0
0
0
0
0
0
0
0
0
0
0
0
0
0
0
0
0
0
0
0
0
0
0
0
0
0
0
0
0
0
0
0
0
0
0
0
0
0
0
0
0
0
0
0
0
0
0
0
0
0
0
0
0
0
0
0
0
0
0
0
0
0
0
0
0
0
0
0
0
0
0
0
0
0
0
0
0
0
0
0
0
0
0
0
0
0
0
0
0
0
0
0
0
0
0
0
0
0
0
0
0
0
0
0
0
0
0
0
0
0
0
0
0
0
0
0
0
0
0
0
0
0
0
0
0
0
0
0
0
0
0
0
0
0
0
0
0
0
0
0
0
0
0
0
0
0
0
0
0
0
0
0
0
0
0
0
0
0
0
0
0
0
0
0
0
0
0
0
0
0
0
0
0
0
0
0
0
0
0
0
0
0
0
0
0
0
0
0
0
0
0
0
0
0
0
0
0
0
0
0
0
0
0
0
0
0
0
0
0
0
0
0
0
0
0
0
0
0
0
0
0
0
0
0
0
0
0
0
0
0
0
0
0
0
0
0
0
0
0
0
0
0
0
0
0
0
0
0
0
0
0
0
0
0
0
0
0
0
0
0
0
0
0
0
0
0
0
0
0
0
0
0
0
0
0
0
0
0
0
0
0
0
0
0
0
0
0
0
0
0
0
0
0
0
0
0
0
0
0
0
0
0
0
0
0
0
0
0
0
0
0
0
0
0
0
0
0
0
0
0
0
0
0
0
0
0
0
0
0
0
0
0
0
0
0
0
0
0
0
0
0
0
0
0
0
0
0
0
0
0
0
0
0
0
0
0
0
0
0
0
0
0
0
0
0
0
0
0
0
0
0
0
0
0
0
0
0
0
0
0
0
0
0
0
0
0
0
0
0
0
0
0
0
0
0
0
0
0
0
0
0
0
0
0
0
0
0
0
0
0
0
0
0
0
0
0
0
0
0
0
0
0
0
0
0
0
0
0
0
0
0
0
0
0
0
0
0
0
0
0
0
0
0
0
0
0
0
0
0
0
0
0
0
0
0
0
0
0
0
0
0
0
0
0
0
0
0
0
0
0
0
0
0
0
0
0
0
0
0
0
0
0
0
0
0
0
</DataArray>
<DataArray Name="m" NumberOfComponents="1" type="Float64" format="ascii">
0
0
0
0
0
0
0
0
0
0
0
0
0
0
0
0
0
0
0
0
0
0
0
0
0
0
0
0
0
0
0
0
0
0
0
0
0
0
0
0
0
0
0
0
0
0
0
0
0
0
0
0
0
0
0
0
0
0
0
0
0
0
0
0
0
0
0
0
0
0
0
0
0
0
0
0
0
0
0
0
0
0
0
0
0
0
0
0
0
0
0
0
0
0
0
0
0
0
0
0
0
0
0
0
0
0
0
0
0
0
0
0
0
0
0
0
0
0
0
0
0
0
0
0
0
0
0
0
0
0
0
0
0
0
0
0
0
0
0
0
0
0
0
0
0
0
0
0
0
0
0
0
0
0
0
0
0
0
0
0
0
0
0
0
0
0
0
0
0
0
0
0
0
0
0
0
0
0
0
0
0
0
0
0
0
0
0
0
0
0
0
0
0
0
0
0
0
0
0
0
0
0
0
0
0
0
0
0
0
0
0
0
0
0
0
0
0
0
0
0
0
0
0
0
0
0
0
0
0
0
0
0
0
0
0
0
0
0
0
0
0
0
0
0
0
0
0
0
0
0
0
0
0
0
0
0
0
0
0
0
0
0
0
0
0
0
0
0
0
0
0
0
0
0
0
0
0
0
0
0
0
0
0
0
0
0
0
0
0
0
0
0
0
0
0
0
0
0
0
0
0
0
0
0
0
0
0
0
0
0
0
0
0
0
0
0
0
0
0
0
0
0
0
0
0
0
0
0
0
0
0
0
0
0
0
0
0
0
0
0
0
0
0
0
0
0
0
0
0
0
0
0
0
0
0
0
0
0
0
0
0
0
0
0
0
0
0
0
0
0
0
0
0
0
0
0
0
0
0
0
0
0
0
0
0
0
0
0
0
0
0
0
0
0
0
0
0
0
0
0
0
0
0
0
0
0
0
0
0
0
0
0
0
0
0
0
0
0
0
0
0
0
0
0
0
0
0
0
0
0
0
0
0
0
0
0
0
0
0
0
0
0
0
0
0
0
0
0
0
0
0
0
0
0
0
0
0
0
0
0
0
0
0
0
0
0
0
0
0
0
0
0
0
0
0
0
0
0
0
0
0
0
0
0
0
0
0
0
0
0
0
0
0
0
0
0
0
0
0
0
0
0
0
0
0
0
0
0
0
0
0
0
0
0
0
0
0
0
0
0
0
0
0
0
0
0
0
0
0
0
0
0
0
0
0
0
0
0
0
0
0
0
0
0
0
0
0
0
0
0
0
0
0
0
0
0
0
0
0
0
0
0
0
0
0
0
0
0
0
0
0
0
0
0
0
0
0
0
0
0
0
0
0
0
0
0
0
0
0
0
0
0
0
0
0
0
0
0
0
0
0
0
0
0
0
0
0
0
0
0
0
0
0
0
0
0
0
0
0
0
0
0
0
0
0
0
0
0
0
0
0
0
0
0
0
0
0
0
0
0
0
0
0
0
0
0
0
0
0
0
0
0
0
0
0
0
0
0
0
0
0
0
0
0
0
0
0
0
0
0
0
0
0
0
0
0
0
0
0
0
0
0
0
0
0
0
0
0
0
0
0
0
0
0
0
0
0
0
0
0
0
0
0
0
0
0
0
0
0
0
0
0
0
0
0
0
0
0
0
0
0
0
0
0
0
0
0
0
0
0
0
0
0
0
0
0
0
0
0
0
0
0
0
0
0
0
0
0
0
0
0
0
0
0
0
0
0
0
0
0
0
0
0
0
0
0
0
0
0
0
0
0
0
0
0
0
0
0
0
0
0
0
0
0
0
0
0
0
0
0
0
0
0
0
0
0
0
0
0
0
0
0
0
0
0
0
0
0
0
0
0
0
0
0
0
0
0
0
0
0
0
0
0
0
0
0
0
0
0
0
0
0
0
0
0
0
0
0
0
0
0
0
0
0
0
0
0
0
0
0
0
0
0
0
0
0
0
0
0
0
0
0
0
0
0
0
0
0
0
0
0
0
0
0
0
0
0
0
0
0
0
0
0
0
0
0
0
0
0
0
0
0
0
0
0
0
0
0
0
0
0
0
0
0
0
0
0
0
0
0
0
0
0
0
0
0
0
0
0
0
0
0
0
0
0
0
0
0
0
0
0
0
0
0
0
0
0
0
0
0
0
0
0
0
0
0
0
0
0
0
0
0
0
0
0
0
0
0
0
0
0
0
0
0
0
0
0
0
0
0
0
0
0
0
0
0
0
0
0
0
0
0
0
0
0
0
0
0
0
0
0
0
0
0
0
0
0
0
0
0
0
0
0
0
0
0
0
0
0
0
0
0
0
0
0
0
0
0
0
0
0
0
0
0
0
0
0
0
0
0
0
0
0
0
0
0
0
0
0
0
0
0
0
0
0
0
0
0
0
0
0
0
0
0
0
0
0
0
0
0
0
0
0
0
0
0
0
0
0
0
0
0
0
0
0
0
0
0
0
0
0
0
0
0
0
0
0
0
0
0
0
0
0
0
0
0
0
0
0
0
0
0
0
0
0
0
0
0
0
0
0
0
0
0
0
0
0
0
0
0
0
0
0
0
0
0
0
0
0
0
0
0
0
0
0
0
0
0
0
0
0
0
0
0
0
0
0
0
0
0
0
0
0
0
0
0
0
0
0
0
0
0
0
0
0
0
0
0
0
0
0
0
0
0
0
0
0
0
0
0
0
0
0
0
0
0
0
0
0
0
0
0
0
0
0
0
0
0
0
0
0
0
0
0
0
0
0
0
0
0
0
0
0
0
0
0
0
0
0
0
0
0
0
0
0
0
0
0
0
0
0
0
0
0
0
0
0
0
0
0
0
0
0
0
0
0
0
0
0
0
0
0
0
0
0
0
0
0
0
0
0
0
0
0
0
0
0
0
0
0
0
0
0
0
0
0
0
0
0
0
0
0
0
0
0
0
0
0
0
0
0
0
0
0
0
0
0
0
0
0
0
0
0
0
0
0
0
0
0
0
0
0
0
0
0
0
0
0
0
0
0
0
0
0
0
0
0
0
0
0
0
0
0
0
0
0
0
0
0
0
0
0
0
0
0
0
0
0
0
0
0
0
0
0
0
0
0
0
0
0
0
0
0
0
0
0
0
0
0
0
0
0
0
0
0
0
0
0
0
0
0
0
0
0
0
0
0
0
0
0
0
0
0
0
0
0
0
0
0
0
0
0
0
0
0
0
0
0
0
0
0
0
0
0
0
0
0
0
0
0
0
0
0
0
0
0
0
0
0
0
0
0
0
0
0
0
0
0
0
0
0
0
0
0
0
0
0
0
0
0
0
0
0
0
0
0
0
0
0
0
0
0
0
0
0
0
0
0
0
0
0
0
0
0
0
0
0
0
0
0
0
0
0
0
0
0
0
0
0
0
0
0
0
0
0
0
0
0
0
0
0
0
0
0
0
0
0
0
0
0
0
0
0
0
0
0
0
0
0
0
0
0
0
0
0
0
0
0
0
0
0
0
0
0
0
0
0
0
0
0
0
0
0
0
0
0
0
0
0
0
0
0
0
0
0
0
0
0
0
0
0
0
0
0
0
0
0
0
0
0
0
0
0
0
0
0
0
0
0
0
0
0
0
0
0
0
0
0
0
0
0
0
0
0
0
0
0
0
0
0
0
0
0
0
0
0
0
0
0
0
0
0
0
0
0
0
0
0
0
0
0
0
0
0
0
0
0
0
0
0
0
0
0
0
0
0
0
0
0
0
0
0
0
0
0
0
0
0
0
0
0
0
0
0
0
0
0
0
0
0
0
0
0
0
0
0
0
0
0
0
0
0
0
0
0
0
0
0
0
0
0
0
0
0
0
0
0
0
0
0
0
0
0
0
0
0
0
0
0
0
0
0
0
0
0
0
0
0
0
0
0
0
0
0
0
0
0
0
0
0
0
0
0
0
0
0
0
0
0
0
0
0
0
0
0
0
0
0
0
0
0
0
0
0
0
0
0
0
0
0
0
0
0
0
0
0
0
0
0
0
0
0
0
0
0
0
0
0
0
0
0
0
0
0
0
0
0
0
0
0
0
0
0
0
0
0
0
0
0
0
0
0
0
0
0
0
0
0
0
0
0
0
0
0
0
0
0
0
0
0
0
0
0
0
0
0
0
0
0
0
0
0
0
0
0
0
0
0
0
0
0
0
0
0
0
0
0
0
0
0
0
0
0
0
0
0
0
0
0
0
0
0
0
0
0
0
0
0
0
0
0
0
0
0
0
0
0
0
0
0
0
0
0
0
0
0
0
0
0
0
0
0
0
0
0
0
0
0
0
0
0
0
0
0
0
0
0
0
0
0
0
0
0
0
0
0
0
0
0
0
0
0
0
0
0
0
0
0
0
0
0
0
0
0
0
0
0
0
0
0
0
0
0
0
0
0
0
0
0
0
0
0
0
0
0
0
0
0
0
0
0
0
0
0
0
0
0
0
0
0
0
0
0
0
0
0
0
0
0
0
0
0
0
0
0
0
0
0
0
0
0
0
0
0
0
0
0
0
0
0
0
0
0
0
0
0
0
0
0
0
0
0
0
0
0
0
0
0
0
0
0
0
0
0
0
0
0
0
0
0
0
0
0
0
0
0
0
0
0
0
0
0
0
0
0
0
0
0
0
0
0
0
0
0
0
0
0
0
0
0
0
0
0
0
0
0
0
0
0
0
0
0
0
0
0
0
0
0
0
0
0
0
0
0
0
0
0
0
0
0
0
0
0
0
0
0
0
0
0
0
0
0
0
0
0
0
0
0
0
0
0
0
0
0
0
0
0
0
0
0
0
0
0
0
0
0
0
0
0
0
0
0
0
0
0
0
0
0
0
0
0
0
0
0
0
0
0
0
0
0
0
0
0
0
0
0
0
0
0
0
0
0
0
0
0
0
0
0
0
0
0
0
0
0
0
0
0
0
0
0
0
0
0
0
0
0
0
0
0
0
0
0
0
0
0
0
0
0
0
0
0
0
0
0
0
0
0
0
0
0
0
0
0
0
0
0
0
0
0
0
0
0
0
0
0
0
0
0
0
0
0
0
0
0
0
0
0
0
0
0
0
0
0
0
0
0
0
0
0
0
0
0
0
0
0
0
0
0
0
0
0
0
0
0
0
0
0
0
0
0
0
0
0
0
0
0
0
0
0
0
0
0
0
0
0
0
0
0
0
0
0
0
0
0
0
0
0
0
0
0
0
0
0
0
0
0
0
0
0
0
0
0
0
0
0
0
0
0
0
0
0
0
0
0
0
0
0
0
0
0
0
0
0
0
0
0
0
0
0
0
0
0
0
0
0
0
0
0
0
0
0
0
0
0
0
0
0
0
0
0
0
0
0
0
0
0
0
0
0
0
0
0
0
0
0
0
0
0
0
0
0
0
0
0
0
0
0
0
0
0
0
0
0
0
0
0
0
0
0
0
0
0
0
0
0
0
0
0
0
0
0
0
0
0
0
0
0
0
0
0
0
0
0
0
0
0
0
0
0
0
0
0
0
0
0
0
0
0
0
0
0
0
0
0
0
0
0
0
0
0
0
0
0
0
0
0
0
0
0
0
0
0
0
0
0
0
0
0
0
0
0
0
0
0
0
0
0
0
0
0
0
0
0
0
0
0
0
0
0
0
0
0
0
0
0
0
0
0
0
0
0
0
0
0
0
0
0
0
0
0
0
0
0
0
0
0
0
0
0
0
0
0
0
0
0
0
0
0
0
0
0
0
0
0
0
0
0
0
0
0
0
0
0
0
0
0
0
0
0
0
0
0
0
0
0
0
0
0
0
0
0
0
0
0
0
0
0
0
0
0
0
0
</DataArray>
<DataArray Name="v" NumberOfComponents="3" type="Float64" format="ascii">
1.97072e-06 -4.24668e-07 1.66877e-06 
2.03526e-06 -3.22357e-07 1.64254e-06 
2.03384e-06 -1.26593e-07 1.55871e-06 
1.86949e-06 -3.40862e-07 1.64475e-06 
1.98517e-06 -4.11404e-07 1.73403e-06 
1.87164e-06 -5.38778e-07 1.78205e-06 
2.08036e-06 -5.73979e-08 1.47368e-06 
1.96288e-06 -2.15093e-07 1.62221e-06 
1.96606e-06 -2.83443e-07 1.65001e-06 
2.00135e-06 1.42882e-07 1.38441e-06 
1.74539e-06 6.97874e-09 1.54784e-06 
1.70164e-06 -1.97168e-07 1.47631e-06 
1.64027e-06 -5.03176e-07 1.72851e-06 
1.90269e-06 -1.84137e-07 1.83607e-06 
1.88145e-06 -3.58944e-07 1.91812e-06 
1.76042e-06 -4.78522e-07 1.96147e-06 
2.0439e-06 1.84728e-07 1.12652e-06 
1.96543e-06 1.65835e-08 1.41501e-06 
1.81311e-06 -1.80167e-07 1.48903e-06 
1.81021e-06 -1.91256e-07 1.59014e-06 
1.84714e-06 -5.46448e-08 1.77815e-06 
1.89541e-06 1.99538e-07 9.77767e-07 
1.34593e-06 2.04545e-07 1.41899e-06 
1.03086e-06 2.16838e-07 1.43376e-06 
1.45379e-06 2.25044e-08 1.26848e-06 
1.58491e-06 -4.14128e-07 1.4746e-06 
1.67564e-06 -5.3609e-07 1.89288e-06 
2.0196e-06 2.51946e-08 2.05769e-06 
1.99178e-06 -1.36162e-07 2.09072e-06 
1.88632e-06 -2.93844e-07 2.17237e-06 
1.73459e-06 -3.73228e-07 2.20236e-06 
2.06203e-06 1.95791e-07 4.88007e-07 
1.76558e-06 2.85144e-07 9.14249e-07 
1.81707e-06 6.95013e-08 1.34849e-06 
1.75026e-06 -2.01571e-07 1.33504e-06 
1.60038e-06 -1.40121e-07 1.52835e-06 
1.71581e-06 4.8612e-08 1.77003e-06 
1.95439e-06 1.15954e-07 2.06511e-06 
1.70383e-06 1.61661e-08 4.24817e-07 
1.02452e-06 -2.29389e-09 8.44903e-07 
3.84068e-07 9.16907e-08 1.20051e-06 
4.53481e-07 3.23108e-07 1.19881e-06 
1.41559e-06 2.07969e-07 9.75464e-07 
1.66756e-06 -2.59702e-07 1.30569e-06 
1.65072e-06 -4.87309e-07 1.78084e-06 
1.69331e-06 -3.97828e-07 2.14917e-06 
2.12525e-06 -4.34486e-08 2.35958e-06 
2.12779e-06 -1.31386e-07 2.34318e-06 
2.08026e-06 -2.07717e-07 2.38054e-06 
1.93603e-06 -2.90853e-07 2.42342e-06 
1.86402e-06 -3.15688e-07 2.43815e-06 
1.67272e-06 2.73917e-08 -2.15919e-07 
1.37471e-06 2.43509e-07 -1.19084e-07 
1.44127e-06 3.98111e-07 5.27353e-07 
1.74576e-06 3.6976e-08 1.35201e-06 
1.52363e-06 -2.42066e-07 1.28567e-06 
1.46353e-06 -1.02267e-07 1.46703e-06 
1.55968e-06 1.16055e-07 1.82157e-06 
1.8429e-06 1.64054e-07 2.13988e-06 
2.06118e-06 1.86841e-08 2.39395e-06 
1.36081e-06 -1.20664e-07 -1.23381e-07 
9.0643e-07 -2.70478e-07 1.72473e-07 
4.78901e-07 -4.72796e-07 6.47366e-07 
1.77142e-07 -2.21389e-07 1.14449e-06 
4.55219e-07 2.44321e-07 1.08773e-06 
1.55156e-06 4.30502e-07 6.99592e-07 
1.91826e-06 -8.50445e-08 9.82173e-07 
1.87544e-06 -3.80983e-07 1.62873e-06 
1.75288e-06 -3.64928e-07 2.09892e-06 
1.83195e-06 -2.82069e-07 2.42007e-06 
2.11726e-06 -1.9707e-07 2.66552e-06 
2.17072e-06 -2.78564e-07 2.64177e-06 
2.17259e-06 -3.61393e-07 2.64502e-06 
2.09426e-06 -4.28508e-07 2.68834e-06 
2.02644e-06 -4.41459e-07 2.71379e-06 
1.99063e-06 -3.82594e-07 2.71226e-06 
8.59306e-07 -8.75382e-08 -5.09007e-07 
1.14251e-06 -1.87699e-07 -7.68352e-07 
1.01491e-06 1.48298e-07 -8.76114e-07 
1.40889e-06 3.5005e-07 3.73585e-07 
1.67227e-06 -1.31886e-07 1.24505e-06 
1.44142e-06 -2.63443e-07 1.19668e-06 
1.45895e-06 -6.04225e-08 1.51555e-06 
1.52706e-06 1.17164e-07 1.91956e-06 
1.76057e-06 1.53209e-07 2.22682e-06 
1.91647e-06 3.39265e-08 2.48607e-06 
2.0433e-06 -1.21945e-07 2.70467e-06 
5.42648e-07 -4.6922e-08 -2.43819e-07 
4.08861e-07 -1.30696e-07 -1.50529e-07 
1.63586e-06 -5.7707e-07 8.65522e-08 
2.76906e-06 -9.57546e-07 6.65136e-07 
8.02483e-07 -3.58127e-07 1.44947e-06 
9.24628e-07 2.6659e-07 1.09207e-06 
1.66168e-06 4.86185e-07 6.31722e-07 
2.06568e-06 1.38253e-07 7.52829e-07 
2.09831e-06 -2.54226e-07 1.50069e-06 
1.92133e-06 -2.94644e-07 2.03729e-06 
1.90962e-06 -2.30133e-07 2.35645e-06 
2.02697e-06 -2.80938e-07 2.69004e-06 
2.07618e-06 -3.23348e-07 2.91962e-06 
2.15585e-06 -4.22479e-07 2.88298e-06 
2.16646e-06 -5.30618e-07 2.90086e-06 
2.13964e-06 -6.01548e-07 2.92985e-06 
2.07812e-06 -6.2524e-07 2.97922e-06 
2.03643e-06 -5.90267e-07 3.01362e-06 
2.08312e-06 -5.1278e-07 3.01644e-06 
2.23169e-07 -1.31096e-08 -3.82216e-07 
1.45794e-06 -3.34714e-07 -3.67355e-07 
2.09826e-06 -5.08717e-07 -8.16824e-07 
1.03097e-06 1.30653e-07 -9.7046e-07 
1.62911e-06 1.80062e-07 7.16981e-07 
1.5289e-06 -2.90248e-07 1.05299e-06 
1.50085e-06 -2.20996e-07 1.25559e-06 
1.51365e-06 -6.71208e-08 1.65466e-06 
1.60336e-06 5.36029e-08 2.01584e-06 
1.72259e-06 7.80407e-08 2.32686e-06 
1.85689e-06 1.23425e-08 2.57372e-06 
1.95751e-06 -8.17679e-08 2.79079e-06 
2.00657e-06 -2.44203e-07 2.96936e-06 
1.1394e-07 1.06572e-09 -1.14745e-07 
5.30783e-08 -1.70464e-08 -8.1413e-08 
7.7851e-07 -2.14027e-07 4.24393e-08 
8.5765e-09 -4.14693e-10 -4.70969e-10 
1.92927e-06 -6.06916e-07 1.05718e-06 
8.35963e-07 -1.10554e-07 1.58352e-06 
1.40232e-06 3.45998e-07 1.25125e-06 
1.69463e-06 5.09379e-07 1.0994e-06 
2.05603e-06 3.33828e-07 9.2731e-07 
2.05726e-06 -4.5424e-07 3.07433e-06 
2.2147e-06 -1.04062e-07 1.41992e-06 
2.09453e-06 -2.17641e-07 2.00887e-06 
1.95913e-06 -1.49164e-07 2.33829e-06 
2.16185e-06 -1.86291e-07 2.64133e-06 
2.18809e-06 -3.95551e-07 2.99018e-06 
2.10406e-06 -5.44094e-07 3.04225e-06 
2.13979e-06 -6.48564e-07 3.05996e-06 
2.15402e-06 -7.43076e-07 3.09951e-06 
2.11781e-06 -7.97516e-07 3.16752e-06 
2.11288e-06 -7.90806e-07 3.24644e-06 
2.11735e-06 -7.21853e-07 3.29615e-06 
2.19177e-06 -6.54801e-07 3.32096e-06 
-4.49416e-08 2.55084e-08 -1.7687e-07 
5.40199e-07 -1.09551e-07 -2.50735e-07 
1.70446e-08 -8.31245e-10 4.8512e-09 
1.35117e-06 -2.73749e-07 -1.153e-06 
1.20764e-06 2.11427e-07 -3.04347e-07 
1.76564e-06 -1.49123e-07 8.24079e-07 
1.48934e-06 -3.3264e-07 8.66092e-07 
1.60321e-06 -2.39246e-07 1.40812e-06 
1.62412e-06 -1.24895e-07 1.81924e-06 
1.66011e-06 -4.97821e-08 2.15958e-06 
1.70616e-06 -1.71793e-08 2.47632e-06 
1.77892e-06 -2.5933e-08 2.71975e-06 
1.90215e-06 -7.72679e-08 2.9141e-06 
1.96348e-06 -2.13072e-07 3.06947e-06 
2.03503e-06 -3.96187e-07 3.14382e-06 
1.49098e-08 2.15827e-08 -2.2669e-08 
-6.00279e-08 1.77478e-08 1.26572e-08 
-7.8783e-08 -1.32836e-08 4.5235e-08 
2.55136e-07 -2.81291e-08 4.12195e-08 
9.0488e-07 -2.40156e-07 5.28084e-07 
4.90043e-07 -1.0084e-07 1.27531e-06 
1.37432e-06 8.25068e-08 1.73676e-06 
2.02423e-06 1.1388e-07 1.86341e-06 
2.0589e-06 3.50011e-07 1.66295e-06 
1.93725e-06 4.25483e-07 1.16765e-06 
2.09226e-06 5.17599e-08 1.5472e-06 
2.12237e-06 -6.08152e-07 3.2011e-06 
2.11171e-06 -6.64631e-07 3.13375e-06 
2.09642e-06 -1.59041e-07 2.01675e-06 
2.06543e-06 -1.02634e-07 2.34898e-06 
2.25019e-06 -9.86282e-08 2.57682e-06 
2.2967e-06 -2.78353e-07 2.93641e-06 
2.31206e-06 -5.5334e-07 3.28752e-06 
2.13719e-06 -7.53843e-07 3.11933e-06 
2.15731e-06 -8.48635e-07 3.16683e-06 
2.14139e-06 -9.23526e-07 3.25292e-06 
2.12931e-06 -9.51168e-07 3.3366e-06 
2.10087e-06 -9.16063e-07 3.43898e-06 
2.1452e-06 -8.46486e-07 3.49845e-06 
2.24291e-06 -7.77936e-07 3.52256e-06 
-7.87655e-09 1.53362e-08 -5.67648e-08 
-6.9689e-08 1.50412e-08 -1.25027e-07 
2.30912e-07 -3.74817e-08 -1.97178e-07 
5.72937e-07 -8.45589e-08 -6.54594e-07 
5.18589e-07 1.25579e-07 -7.97952e-07 
1.40064e-06 3.77504e-08 4.48421e-07 
1.48501e-06 -3.03884e-07 5.98717e-07 
1.57679e-06 -2.95104e-07 9.39231e-07 
1.74062e-06 -3.15141e-07 1.53322e-06 
1.74697e-06 -2.65325e-07 1.92858e-06 
1.73126e-06 -1.84455e-07 2.2889e-06 
1.73219e-06 -1.26742e-07 2.63845e-06 
1.75964e-06 -8.82966e-08 2.91558e-06 
1.84539e-06 -1.2027e-07 3.1269e-06 
1.95801e-06 -2.24663e-07 3.21614e-06 
2.05559e-06 -3.84713e-07 3.27451e-06 
2.14196e-06 -5.78242e-07 3.32694e-06 
3.12915e-09 2.53981e-08 2.48895e-08 
-7.65703e-08 2.32401e-08 7.44531e-08 
-1.46951e-07 2.78087e-08 6.73538e-08 
-7.62394e-08 -1.70772e-09 5.84152e-08 
-5.08651e-08 -1.36254e-08 1.19719e-07 
6.38754e-08 -5.60644e-09 6.06003e-07 
5.95578e-07 7.43462e-08 1.29542e-06 
2.06668e-06 -1.5251e-07 1.45891e-06 
3.0503e-06 -2.33246e-07 1.9017e-06 
2.22607e-06 2.93009e-07 1.99039e-06 
1.90978e-06 3.46484e-07 1.61779e-06 
2.14816e-06 -7.67312e-07 3.42083e-06 
1.915e-06 1.03117e-07 1.80552e-06 
2.0284e-06 -1.20238e-07 2.17527e-06 
2.11453e-06 -8.14414e-07 3.31248e-06 
2.11633e-06 -8.82899e-07 3.25618e-06 
2.12897e-06 -9.57492e-08 2.37924e-06 
2.29201e-06 -4.93328e-08 2.57278e-06 
2.39312e-06 -1.93845e-07 2.91077e-06 
2.46756e-06 -4.59401e-07 3.2693e-06 
2.36924e-06 -7.07995e-07 3.52692e-06 
2.13002e-06 -9.64171e-07 3.25212e-06 
2.15313e-06 -1.04624e-06 3.31282e-06 
2.18172e-06 -1.08668e-06 3.40001e-06 
2.17499e-06 -1.08467e-06 3.51798e-06 
2.17252e-06 -1.03524e-06 3.62258e-06 
2.23185e-06 -9.61002e-07 3.67567e-06 
2.30675e-06 -8.86906e-07 3.67088e-06 
-1.24765e-08 1.00895e-08 7.38339e-09 
-3.39422e-08 2.56416e-09 -5.38853e-08 
-5.42414e-08 1.0545e-08 -9.13172e-08 
-1.25525e-07 4.89378e-08 -3.15819e-07 
1.82538e-07 9.5541e-08 -2.68857e-07 
7.58745e-07 3.56757e-08 2.31346e-07 
1.18039e-06 -2.0253e-07 3.37121e-07 
1.37928e-06 -2.52237e-07 4.88981e-07 
1.63324e-06 -3.08207e-07 1.04614e-06 
1.76209e-06 -3.7859e-07 1.58518e-06 
1.81108e-06 -3.6656e-07 2.03119e-06 
1.83575e-06 -3.17518e-07 2.44002e-06 
1.81175e-06 -2.26362e-07 2.81731e-06 
1.80485e-06 -1.83159e-07 3.13242e-06 
1.90057e-06 -1.98979e-07 3.31118e-06 
2.04143e-06 -2.94859e-07 3.38078e-06 
2.08293e-06 -4.14923e-07 3.45965e-06 
2.16947e-06 -5.72267e-07 3.52288e-06 
2.18993e-06 -7.41419e-07 3.60179e-06 
1.59177e-08 9.55644e-09 8.55635e-08 
-1.84521e-08 2.68736e-08 1.16245e-07 
-1.41715e-07 1.51481e-08 1.41772e-07 
-1.62722e-07 2.16277e-08 1.11248e-07 
-1.23756e-07 1.14105e-08 1.14766e-07 
-5.86468e-08 2.86575e-08 1.57858e-07 
6.76613e-08 6.83476e-08 3.92098e-07 
8.22577e-07 -3.74069e-08 6.7144e-07 
1.50834e-08 -1.05666e-09 -5.42862e-09 
2.55927e-06 -1.15389e-07 1.78546e-06 
1.89672e-06 2.94684e-07 1.87577e-06 
1.82522e-06 2.24129e-07 1.83036e-06 
1.852e-06 -1.6453e-08 2.04346e-06 
2.24923e-06 -9.25926e-07 3.67791e-06 
2.16163e-06 -9.75068e-07 3.57195e-06 
1.84931e-06 -1.35726e-07 2.30752e-06 
2.11228e-06 -9.98923e-08 2.44012e-06 
2.10479e-06 -1.02458e-06 3.48766e-06 
2.07172e-06 -1.08394e-06 3.43915e-06 
2.21247e-06 -5.09357e-08 2.60282e-06 
2.38068e-06 -1.73887e-07 2.91901e-06 
2.52614e-06 -4.04902e-07 3.26521e-06 
2.47017e-06 -6.38236e-07 3.50806e-06 
2.40737e-06 -8.22275e-07 3.65465e-06 
2.09428e-06 -1.15526e-06 3.44037e-06 
2.11677e-06 -1.20811e-06 3.50108e-06 
2.15738e-06 -1.21792e-06 3.60981e-06 
2.18697e-06 -1.19179e-06 3.74127e-06 
2.24131e-06 -1.14796e-06 3.83796e-06 
2.29247e-06 -1.06368e-06 3.86572e-06 
2.36058e-06 -9.78908e-07 3.85721e-06 
3.96326e-08 1.41742e-08 7.10949e-08 
1.09841e-08 1.45214e-08 2.12196e-08 
-3.51004e-08 4.8836e-09 -2.53388e-08 
-1.33392e-08 2.25437e-08 -2.4648e-08 
-1.26295e-09 4.6834e-08 2.49914e-08 
3.18968e-07 -2.34681e-08 1.16273e-07 
6.2195e-07 -8.79291e-08 7.12693e-08 
8.86028e-07 -1.31348e-07 1.52862e-07 
1.32241e-06 -2.1453e-07 5.65332e-07 
1.64583e-06 -3.34589e-07 1.06033e-06 
1.81692e-06 -3.85984e-07 1.58838e-06 
1.94471e-06 -4.18069e-07 2.08811e-06 
1.99794e-06 -3.86353e-07 2.53582e-06 
1.85343e-06 -3.37226e-07 2.98761e-06 
1.87978e-06 -2.95884e-07 3.32046e-06 
1.96264e-06 -3.05368e-07 3.50826e-06 
2.01428e-06 -3.58072e-07 3.60789e-06 
2.1562e-06 -4.37173e-07 3.66011e-06 
2.18112e-06 -5.84307e-07 3.74081e-06 
2.25247e-06 -7.33883e-07 3.80038e-06 
2.32931e-06 -8.85157e-07 3.82263e-06 
1.84938e-08 4.10002e-09 9.33434e-08 
-2.95671e-08 1.43581e-08 1.33714e-07 
-9.44815e-08 1.48572e-08 1.46208e-07 
-1.24141e-07 2.06036e-08 1.36344e-07 
-7.02148e-08 1.05119e-08 1.03127e-07 
-2.15975e-08 2.85542e-08 8.61075e-08 
1.94395e-08 3.46057e-08 9.73942e-08 
7.68968e-08 2.25614e-08 1.7159e-07 
5.05475e-07 -4.63205e-09 3.2267e-07 
1.50195e-06 -3.42564e-08 1.01426e-06 
1.59173e-06 2.49417e-07 1.78821e-06 
1.70119e-06 1.57163e-07 1.7258e-06 
1.78153e-06 1.23988e-08 1.90512e-06 
1.83058e-06 -1.28577e-07 2.17159e-06 
1.86097e-06 -1.56838e-07 2.39534e-06 
2.38989e-06 -9.96505e-07 3.79516e-06 
2.25701e-06 -1.05812e-06 3.7223e-06 
2.13536e-06 -1.12298e-06 3.68142e-06 
1.92959e-06 -1.03678e-07 2.53083e-06 
2.04393e-06 -8.60595e-08 2.71706e-06 
2.07516e-06 -1.18492e-06 3.64085e-06 
2.07064e-06 -1.24588e-06 3.62724e-06 
2.28189e-06 -2.10636e-07 3.00415e-06 
2.48464e-06 -4.06184e-07 3.28655e-06 
2.48507e-06 -6.12771e-07 3.49343e-06 
2.47668e-06 -7.72954e-07 3.64898e-06 
2.45089e-06 -9.13446e-07 3.84663e-06 
2.09812e-06 -1.30754e-06 3.65978e-06 
2.14134e-06 -1.35259e-06 3.75575e-06 
2.16953e-06 -1.35293e-06 3.86597e-06 
2.1924e-06 -1.30645e-06 3.99701e-06 
2.25581e-06 -1.23789e-06 4.07331e-06 
2.36358e-06 -1.16321e-06 4.11023e-06 
2.41741e-06 -1.07591e-06 4.0952e-06 
2.86619e-08 3.33783e-09 7.01204e-08 
3.19809e-08 1.10543e-08 5.18588e-08 
5.37297e-09 7.39724e-10 2.72028e-08 
-1.1264e-09 3.22555e-10 2.38522e-08 
1.69045e-09 6.7911e-10 3.67099e-08 
1.08884e-07 -5.32655e-09 -2.30476e-08 
2.40844e-07 -1.59041e-08 -6.15039e-08 
5.06624e-07 -5.06918e-08 3.13729e-08 
8.31779e-07 -9.99873e-08 2.69695e-07 
1.21608e-06 -2.01983e-07 5.59692e-07 
1.64882e-06 -2.887e-07 9.6111e-07 
1.77474e-06 -3.94657e-07 1.60127e-06 
1.98979e-06 -4.55641e-07 2.15259e-06 
2.04524e-06 -4.57768e-07 2.67655e-06 
2.02634e-06 -4.30796e-07 3.11035e-06 
2.04309e-06 -4.12953e-07 3.41888e-06 
1.99385e-06 -4.02151e-07 3.6715e-06 
2.07852e-06 -4.03568e-07 3.79593e-06 
2.12264e-06 -4.72909e-07 3.9096e-06 
2.1904e-06 -6.03681e-07 3.97934e-06 
2.32409e-06 -7.2849e-07 3.99439e-06 
2.38982e-06 -8.5707e-07 3.99109e-06 
2.40563e-06 -9.43091e-07 3.95736e-06 
-2.4088e-08 3.21314e-09 9.87583e-08 
-2.67241e-08 2.84116e-09 1.14412e-07 
-4.49085e-08 -1.75146e-09 1.23466e-07 
-4.35609e-08 1.12978e-08 1.15039e-07 
-4.2694e-08 1.76894e-08 1.00893e-07 
2.51201e-08 -4.28911e-10 8.30753e-08 
6.20136e-08 2.13244e-08 7.42907e-08 
2.14769e-08 3.06952e-08 1.13754e-07 
7.00637e-08 2.71082e-08 1.46116e-07 
3.25731e-07 1.10991e-07 5.87057e-07 
8.31921e-07 1.50699e-07 1.13999e-06 
1.33385e-06 1.4963e-07 1.38094e-06 
1.68222e-06 -2.80452e-08 1.67061e-06 
2.48834e-06 -9.9615e-07 3.85795e-06 
1.77086e-06 -1.28766e-07 2.01966e-06 
1.77739e-06 -1.65148e-07 2.29526e-06 
1.72631e-06 -1.24868e-07 2.50368e-06 
1.76047e-06 -1.0326e-07 2.65977e-06 
2.43693e-06 -1.05373e-06 3.73571e-06 
2.33259e-06 -1.11789e-06 3.68288e-06 
2.15963e-06 -1.1851e-06 3.67419e-06 
1.86805e-06 -1.28906e-07 2.87646e-06 
2.02996e-06 -2.8672e-07 3.11512e-06 
2.07714e-06 -1.23974e-06 3.67338e-06 
2.07939e-06 -1.3296e-06 3.7232e-06 
2.24908e-06 -4.70177e-07 3.31367e-06 
2.41593e-06 -6.55499e-07 3.48496e-06 
2.44545e-06 -7.7363e-07 3.64172e-06 
2.46843e-06 -8.93767e-07 3.85583e-06 
2.48187e-06 -1.02671e-06 4.09785e-06 
2.09663e-06 -1.39507e-06 3.83351e-06 
2.15649e-06 -1.45751e-06 3.95404e-06 
2.25695e-06 -1.47944e-06 4.07584e-06 
2.3092e-06 -1.42938e-06 4.18373e-06 
2.35713e-06 -1.3506e-06 4.28262e-06 
2.40185e-06 -1.27933e-06 4.34233e-06 
2.4286e-06 -1.18601e-06 4.33767e-06 
-9.90149e-09 -3.6161e-09 6.25056e-08 
1.50076e-08 -2.57185e-09 4.17167e-08 
1.92266e-08 -4.35957e-09 1.47734e-09 
1.61794e-08 -5.87313e-09 -1.51649e-08 
7.97921e-09 -2.59504e-09 -2.16535e-08 
3.01777e-08 1.83621e-10 -5.88213e-08 
1.07341e-07 -8.97749e-09 -6.46313e-08 
2.60656e-07 -2.31112e-08 -2.33287e-08 
4.54912e-07 -4.23668e-08 1.08634e-07 
7.9594e-07 -8.57153e-08 2.54516e-07 
1.15479e-06 -1.36405e-07 4.64973e-07 
1.47561e-06 -2.55488e-07 9.11112e-07 
1.76983e-06 -3.90478e-07 1.59536e-06 
1.9826e-06 -4.61977e-07 2.14112e-06 
2.09099e-06 -4.92336e-07 2.69185e-06 
2.0987e-06 -5.05019e-07 3.1621e-06 
2.06971e-06 -4.89479e-07 3.52915e-06 
2.071e-06 -4.65639e-07 3.77337e-06 
2.14233e-06 -4.63741e-07 3.97202e-06 
2.08864e-06 -5.12906e-07 4.13814e-06 
2.1804e-06 -6.09288e-07 4.19506e-06 
2.29188e-06 -7.10518e-07 4.19688e-06 
2.36301e-06 -8.15078e-07 4.16925e-06 
2.42256e-06 -8.93841e-07 4.10076e-06 
2.52728e-06 -9.4463e-07 3.9848e-06 
-7.77288e-08 2.03725e-09 1.05065e-07 
-6.95838e-08 2.94944e-09 1.17694e-07 
-8.35381e-08 4.58728e-09 1.31232e-07 
-5.33714e-08 6.18578e-09 1.28518e-07 
-1.16816e-08 1.24349e-08 1.30811e-07 
3.67464e-08 1.06969e-08 1.06377e-07 
9.32065e-08 2.1825e-08 9.89387e-08 
8.25157e-08 7.07129e-09 1.02705e-07 
4.61952e-08 2.17055e-08 1.26446e-07 
1.42046e-07 2.49665e-08 2.46559e-07 
4.11353e-07 4.92682e-08 5.74707e-07 
7.45386e-07 9.74989e-08 8.62537e-07 
1.28085e-06 7.86757e-09 1.19442e-06 
1.60321e-06 -1.00066e-07 1.71097e-06 
1.60805e-06 -1.14875e-07 2.09051e-06 
2.65555e-06 -9.74382e-07 3.83192e-06 
2.57115e-06 -1.01137e-06 3.7329e-06 
1.55301e-06 -9.18054e-08 2.40953e-06 
1.60185e-06 -9.01975e-08 2.63186e-06 
1.65294e-06 -1.10509e-07 2.80678e-06 
1.68034e-06 -1.95775e-07 3.01528e-06 
2.42019e-06 -1.05694e-06 3.66117e-06 
2.27709e-06 -1.11931e-06 3.63334e-06 
2.16806e-06 -1.18269e-06 3.6529e-06 
1.86194e-06 -3.4132e-07 3.2035e-06 
2.10131e-06 -5.22346e-07 3.35386e-06 
2.1175e-06 -1.23682e-06 3.67794e-06 
2.16246e-06 -1.33083e-06 3.76343e-06 
2.27518e-06 -6.7176e-07 3.49611e-06 
2.30205e-06 -7.77361e-07 3.6503e-06 
2.39774e-06 -9.18469e-07 3.88059e-06 
2.47238e-06 -1.02576e-06 4.15003e-06 
2.47985e-06 -1.13379e-06 4.36718e-06 
2.24426e-06 -1.45269e-06 3.9116e-06 
2.32184e-06 -1.53671e-06 4.09898e-06 
2.43975e-06 -1.5605e-06 4.21468e-06 
2.486e-06 -1.27517e-06 4.54073e-06 
2.45143e-06 -1.52154e-06 4.34429e-06 
2.46984e-06 -1.45341e-06 4.46895e-06 
2.50271e-06 -1.35991e-06 4.52847e-06 
-6.16331e-08 4.64074e-09 7.39722e-08 
-3.01239e-08 4.37612e-09 3.66528e-08 
-1.25563e-08 9.31539e-09 4.25799e-09 
-9.63406e-09 4.60135e-09 -1.99827e-08 
-1.15546e-08 7.08555e-09 -2.62261e-08 
1.16135e-08 5.68215e-09 -2.72862e-08 
4.78622e-08 4.74669e-09 -3.04254e-08 
1.28693e-07 -2.27026e-09 -1.91083e-08 
2.38103e-07 -1.43969e-10 5.20865e-08 
4.55411e-07 -2.08115e-08 6.86335e-08 
7.37427e-07 -4.91932e-08 1.91547e-07 
1.10544e-06 -1.06946e-07 4.17979e-07 
1.44661e-06 -2.14958e-07 8.31076e-07 
1.67507e-06 -3.3637e-07 1.45592e-06 
1.89957e-06 -4.32294e-07 2.04661e-06 
2.06409e-06 -5.05906e-07 2.60328e-06 
2.08984e-06 -5.40316e-07 3.13617e-06 
2.14e-06 -5.20093e-07 3.54463e-06 
2.23109e-06 -5.06157e-07 3.81481e-06 
2.19552e-06 -5.24191e-07 4.08503e-06 
2.23642e-06 -5.66908e-07 4.2407e-06 
2.28174e-06 -6.34113e-07 4.32664e-06 
2.2316e-06 -7.06618e-07 4.36135e-06 
2.29834e-06 -7.78296e-07 4.31342e-06 
2.40914e-06 -8.49764e-07 4.21797e-06 
2.48237e-06 -8.97076e-07 4.10086e-06 
2.61811e-06 -9.23645e-07 3.95161e-06 
-9.7077e-08 1.13397e-08 1.03169e-07 
-1.44924e-07 2.42427e-09 1.26838e-07 
-1.37627e-07 -8.76312e-10 1.37067e-07 
-1.10434e-07 1.02119e-08 1.44497e-07 
-6.63317e-08 1.02279e-08 1.4793e-07 
1.51106e-08 7.98416e-09 1.64279e-07 
9.85335e-08 9.83979e-09 1.55119e-07 
1.19861e-07 1.65702e-08 1.53175e-07 
1.10399e-07 1.65927e-08 1.41692e-07 
1.14215e-07 2.12084e-08 1.49072e-07 
2.48818e-07 3.53187e-08 2.94965e-07 
5.13478e-07 3.48481e-08 5.3281e-07 
9.13762e-07 -5.22827e-09 8.17933e-07 
1.27049e-06 -4.63538e-08 1.22742e-06 
2.76765e-06 -9.16035e-07 3.80174e-06 
1.43869e-06 -1.29931e-08 1.68717e-06 
1.44384e-06 -1.32598e-08 2.13041e-06 
1.52091e-06 -4.80663e-08 2.49035e-06 
2.75301e-06 -9.49141e-07 3.7107e-06 
2.58324e-06 -9.83742e-07 3.65153e-06 
1.57289e-06 -8.36154e-08 2.75002e-06 
1.5801e-06 -1.50672e-07 2.94849e-06 
1.6699e-06 -2.50391e-07 3.11381e-06 
1.76529e-06 -3.57392e-07 3.25093e-06 
2.35198e-06 -1.02364e-06 3.6544e-06 
2.16982e-06 -1.06046e-06 3.63979e-06 
2.03856e-06 -1.09491e-06 3.64291e-06 
1.95607e-06 -5.30281e-07 3.37517e-06 
2.0747e-06 -6.81583e-07 3.5215e-06 
2.00694e-06 -1.15986e-06 3.68377e-06 
2.11381e-06 -1.29991e-06 3.81036e-06 
2.18459e-06 -8.10297e-07 3.70698e-06 
2.27881e-06 -9.36771e-07 3.9287e-06 
2.3727e-06 -1.0396e-06 4.19386e-06 
2.42059e-06 -1.13041e-06 4.39194e-06 
2.41934e-06 -1.22654e-06 4.56634e-06 
2.24713e-06 -1.44603e-06 4.00924e-06 
2.41479e-06 -1.54995e-06 4.20589e-06 
2.51966e-06 -1.32544e-06 4.72891e-06 
2.53681e-06 -1.59419e-06 4.39045e-06 
2.57761e-06 -1.42012e-06 4.73116e-06 
2.61865e-06 -1.57594e-06 4.53379e-06 
2.6352e-06 -1.50624e-06 4.67456e-06 
-7.12027e-08 -1.65258e-09 8.14276e-08 
-4.02233e-08 1.36338e-10 5.45963e-08 
-2.15657e-08 6.83715e-09 3.17885e-08 
-3.13312e-08 1.91432e-08 1.05785e-08 
3.20504e-09 1.17997e-08 -3.58375e-09 
1.82547e-08 9.72321e-09 -7.64544e-09 
3.06055e-08 9.70621e-09 -8.99752e-09 
8.28949e-08 5.46338e-09 -1.79219e-08 
1.57575e-07 4.12456e-09 -9.28202e-09 
2.64942e-07 -3.46748e-09 -3.21569e-09 
4.3211e-07 -4.5127e-09 5.082e-08 
6.74002e-07 -3.45118e-08 2.11471e-07 
1.01692e-06 -8.13794e-08 3.92443e-07 
1.35256e-06 -1.37414e-07 7.02096e-07 
1.65632e-06 -2.47271e-07 1.20503e-06 
1.90346e-06 -3.68526e-07 1.81781e-06 
2.02739e-06 -4.67539e-07 2.43983e-06 
2.14387e-06 -5.22512e-07 2.98712e-06 
2.22571e-06 -5.42726e-07 3.46083e-06 
2.2029e-06 -5.49867e-07 3.85232e-06 
2.21665e-06 -5.72288e-07 4.13256e-06 
2.23162e-06 -6.08926e-07 4.31652e-06 
2.15911e-06 -6.67349e-07 4.46839e-06 
2.16073e-06 -7.18712e-07 4.49586e-06 
2.20435e-06 -7.68696e-07 4.44591e-06 
2.23037e-06 -8.15013e-07 4.35383e-06 
2.33166e-06 -8.52646e-07 4.20056e-06 
2.4661e-06 -8.72154e-07 4.03664e-06 
2.63114e-06 -8.59821e-07 3.87525e-06 
-1.37485e-07 5.44273e-09 1.11145e-07 
-1.56966e-07 4.79385e-09 1.24311e-07 
-1.74066e-07 4.41578e-09 1.48492e-07 
-1.53333e-07 2.11545e-09 1.58555e-07 
-1.11068e-07 4.67525e-09 1.73205e-07 
-3.31484e-08 1.14942e-08 1.86913e-07 
6.6342e-08 1.55523e-08 2.0126e-07 
1.07082e-07 1.57753e-08 1.97025e-07 
1.25836e-07 1.5013e-08 1.74487e-07 
1.23669e-07 1.34038e-08 1.65403e-07 
1.66224e-07 7.08022e-09 1.8494e-07 
3.68188e-07 8.08312e-09 3.37941e-07 
5.66569e-07 -5.7813e-09 5.44059e-07 
8.91018e-07 3.69171e-09 8.44095e-07 
1.19957e-06 2.99476e-08 1.20421e-06 
2.74494e-06 -8.09263e-07 3.72219e-06 
1.36188e-06 2.07814e-08 1.61885e-06 
2.83405e-06 -8.47927e-07 3.68858e-06 
1.34433e-06 2.28072e-09 2.09182e-06 
1.4791e-06 -2.29862e-08 2.48663e-06 
1.539e-06 -6.46536e-08 2.78203e-06 
2.808e-06 -8.90933e-07 3.66004e-06 
2.54671e-06 -9.20713e-07 3.65583e-06 
1.57831e-06 -1.53854e-07 2.99662e-06 
1.64647e-06 -2.53702e-07 3.14273e-06 
1.66739e-06 -3.56244e-07 3.26105e-06 
1.762e-06 -5.12946e-07 3.39459e-06 
2.23076e-06 -9.3487e-07 3.67948e-06 
1.9366e-06 -9.70068e-07 3.70336e-06 
1.82621e-06 -1.04398e-06 3.74519e-06 
1.87397e-06 -6.73367e-07 3.58707e-06 
2.02187e-06 -8.04048e-07 3.77538e-06 
1.88402e-06 -1.14468e-06 3.833e-06 
2.09138e-06 -1.30205e-06 4.02718e-06 
2.15752e-06 -9.3072e-07 3.97632e-06 
2.26631e-06 -1.03908e-06 4.18947e-06 
2.33422e-06 -1.11848e-06 4.3827e-06 
2.38097e-06 -1.18798e-06 4.56498e-06 
2.41057e-06 -1.25589e-06 4.74988e-06 
2.31248e-06 -1.45949e-06 4.20539e-06 
2.50735e-06 -1.61552e-06 4.42564e-06 
2.4767e-06 -1.30771e-06 4.97173e-06 
2.59618e-06 -1.40777e-06 5.00883e-06 
2.63901e-06 -1.67018e-06 4.64585e-06 
2.68098e-06 -1.5195e-06 4.94366e-06 
2.68857e-06 -1.62813e-06 4.82838e-06 
-1.41616e-07 -3.45003e-11 1.13161e-07 
-1.06203e-07 5.6193e-10 9.98378e-08 
-6.02863e-08 -1.3107e-09 7.42826e-08 
-3.0685e-08 1.6294e-09 5.36528e-08 
-1.09627e-08 5.96129e-09 3.29286e-08 
1.64236e-08 9.1367e-09 5.05652e-09 
2.37883e-08 9.35906e-09 2.00039e-09 
5.08989e-08 8.94974e-09 -1.09839e-08 
6.52506e-08 7.42301e-09 -1.17657e-08 
9.54655e-08 6.77103e-09 -1.35703e-08 
1.8662e-07 1.15842e-09 -1.6952e-08 
2.84167e-07 -2.72668e-09 -6.25298e-10 
3.0456e-07 -9.3961e-10 1.28973e-07 
6.84216e-07 -1.73153e-08 1.35847e-07 
9.75966e-07 -4.47465e-08 2.49052e-07 
1.16195e-06 -1.00735e-07 5.311e-07 
1.47681e-06 -1.66753e-07 9.17543e-07 
1.79986e-06 -2.91269e-07 1.54201e-06 
1.93044e-06 -4.10867e-07 2.18878e-06 
2.11718e-06 -4.94105e-07 2.76711e-06 
2.17675e-06 -5.47164e-07 3.30986e-06 
2.22142e-06 -5.87227e-07 3.75655e-06 
2.24554e-06 -6.17406e-07 4.09386e-06 
2.19492e-06 -6.51043e-07 4.34773e-06 
2.15474e-06 -6.97413e-07 4.51088e-06 
2.1167e-06 -7.37298e-07 4.57023e-06 
2.16646e-06 -7.76739e-07 4.51967e-06 
2.16492e-06 -8.08302e-07 4.42156e-06 
2.21894e-06 -8.30387e-07 4.27886e-06 
2.30698e-06 -8.342e-07 4.11655e-06 
2.39335e-06 -8.09041e-07 3.95361e-06 
2.55872e-06 -7.63203e-07 3.78077e-06 
2.74108e-06 -6.96603e-07 3.6779e-06 
-1.88364e-07 8.27765e-09 1.34979e-07 
-2.007e-07 1.04618e-08 1.52013e-07 
-1.90683e-07 1.28661e-08 1.65804e-07 
-1.20515e-07 5.69468e-09 1.8389e-07 
-4.4055e-08 9.28043e-09 1.98995e-07 
3.20701e-08 1.23244e-08 2.11292e-07 
1.08694e-07 1.33321e-08 2.17423e-07 
1.54676e-07 1.90153e-08 2.02019e-07 
1.51693e-07 1.59953e-08 1.73078e-07 
1.54533e-07 6.9331e-09 1.46729e-07 
2.63073e-07 1.06327e-08 2.18458e-07 
3.77182e-07 1.1068e-08 3.41496e-07 
6.20841e-07 2.96165e-08 5.63298e-07 
9.57827e-07 2.75554e-08 8.29947e-07 
1.18229e-06 2.78784e-09 1.12459e-06 
1.27373e-06 -1.8998e-08 1.4861e-06 
2.81375e-06 -7.05444e-07 3.63734e-06 
1.27057e-06 -5.40357e-10 1.98821e-06 
2.76232e-06 -7.34452e-07 3.64358e-06 
1.4164e-06 1.96415e-09 2.41262e-06 
1.50263e-06 -5.13085e-08 2.73004e-06 
1.57021e-06 -1.23114e-07 2.96495e-06 
2.60942e-06 -7.78712e-07 3.68035e-06 
2.35078e-06 -8.1153e-07 3.72298e-06 
1.62719e-06 -2.07741e-07 3.1256e-06 
1.61091e-06 -3.21639e-07 3.27652e-06 
1.72203e-06 -4.75242e-07 3.44006e-06 
1.77865e-06 -6.10134e-07 3.6255e-06 
2.06093e-06 -7.98288e-07 3.79619e-06 
1.76532e-06 -8.41172e-07 3.88579e-06 
1.64522e-06 -9.64963e-07 3.98595e-06 
1.93607e-06 -7.614e-07 3.80123e-06 
2.06999e-06 -8.97099e-07 3.98946e-06 
1.78224e-06 -1.1349e-06 4.10758e-06 
2.07027e-06 -1.31433e-06 4.26773e-06 
2.18032e-06 -9.96281e-07 4.16385e-06 
2.25249e-06 -1.09178e-06 4.33881e-06 
2.29169e-06 -1.14301e-06 4.54366e-06 
2.31622e-06 -1.18208e-06 4.74497e-06 
2.36972e-06 -1.2262e-06 4.94897e-06 
2.37728e-06 -1.24391e-06 5.19202e-06 
2.32747e-06 -1.48307e-06 4.47943e-06 
2.54435e-06 -1.63833e-06 4.71814e-06 
2.47947e-06 -1.36441e-06 5.26731e-06 
2.55158e-06 -1.51586e-06 5.24859e-06 
2.66767e-06 -1.69429e-06 4.94239e-06 
2.64757e-06 -1.63885e-06 5.14286e-06 
-1.76532e-07 1.50183e-09 1.31744e-07 
-1.33318e-07 1.6039e-09 1.18295e-07 
-1.02965e-07 2.73161e-09 1.04028e-07 
-3.84149e-08 7.19653e-09 7.53463e-08 
-5.97244e-09 9.95789e-09 5.68789e-08 
1.70212e-08 1.07217e-08 2.03399e-08 
4.38199e-08 1.30788e-08 3.06854e-09 
5.65379e-08 1.12266e-08 -2.53963e-09 
7.7166e-08 3.26175e-09 -4.41335e-09 
1.04507e-07 4.33826e-09 -1.16821e-08 
1.34957e-07 2.1648e-09 -1.0086e-08 
1.86655e-07 3.92296e-09 4.77224e-09 
2.88819e-07 5.37737e-09 2.52931e-08 
4.85359e-07 6.63409e-09 2.70992e-08 
6.70604e-07 -2.22482e-08 1.2299e-07 
9.46351e-07 -4.07247e-08 2.83329e-07 
1.2508e-06 -8.14595e-08 5.37379e-07 
1.59643e-06 -2.16665e-07 1.1051e-06 
1.87899e-06 -3.302e-07 1.73167e-06 
1.99666e-06 -4.32342e-07 2.40085e-06 
2.12132e-06 -5.21945e-07 2.98831e-06 
2.25615e-06 -5.90977e-07 3.50996e-06 
2.35507e-06 -6.45794e-07 3.903e-06 
2.32915e-06 -6.89348e-07 4.23041e-06 
2.28226e-06 -7.26738e-07 4.44749e-06 
2.19247e-06 -7.68884e-07 4.57151e-06 
2.17921e-06 -7.99518e-07 4.55167e-06 
2.16819e-06 -8.18014e-07 4.46446e-06 
2.15594e-06 -8.21327e-07 4.34352e-06 
2.18856e-06 -8.04604e-07 4.17849e-06 
2.2298e-06 -7.71724e-07 4.01725e-06 
2.42097e-06 -7.21636e-07 3.8401e-06 
2.60857e-06 -6.63349e-07 3.72413e-06 
2.72167e-06 -6.01574e-07 3.65068e-06 
-2.04163e-07 9.06803e-09 1.54045e-07 
-2.02247e-07 1.47548e-08 1.68814e-07 
-1.51982e-07 1.35371e-08 1.853e-07 
-9.76772e-08 1.53526e-08 1.8911e-07 
-5.47535e-09 9.97252e-09 2.0175e-07 
7.13272e-08 5.57807e-09 2.10627e-07 
1.25847e-07 9.54217e-09 2.04617e-07 
1.69168e-07 1.62954e-08 1.8351e-07 
1.75768e-07 1.4784e-08 1.63926e-07 
2.08157e-07 1.60499e-08 1.69723e-07 
2.90655e-07 2.20698e-08 2.51425e-07 
6.03206e-07 2.07801e-08 4.26982e-07 
8.07562e-07 -7.28674e-10 6.201e-07 
1.30568e-06 4.7054e-08 1.76456e-06 
1.04117e-06 -2.24222e-08 8.98849e-07 
1.20766e-06 -7.07352e-09 1.2454e-06 
2.71666e-06 -5.7417e-07 3.66052e-06 
1.30596e-06 5.54358e-08 2.19646e-06 
2.65523e-06 -5.85202e-07 3.6863e-06 
1.38263e-06 2.64754e-08 2.55295e-06 
1.51583e-06 -9.00304e-09 2.83244e-06 
1.60464e-06 -9.89187e-08 3.05305e-06 
2.50595e-06 -6.14312e-07 3.77596e-06 
2.26146e-06 -6.44693e-07 3.90615e-06 
1.6935e-06 -2.2104e-07 3.2513e-06 
1.73326e-06 -3.55896e-07 3.4417e-06 
1.78931e-06 -5.13213e-07 3.60991e-06 
1.91816e-06 -7.0001e-07 3.80568e-06 
1.99359e-06 -6.63067e-07 4.02871e-06 
1.73218e-06 -7.02665e-07 4.15814e-06 
1.73091e-06 -8.0795e-07 4.29028e-06 
2.00983e-06 -8.27885e-07 3.97036e-06 
2.12192e-06 -9.45086e-07 4.12458e-06 
2.10296e-06 -9.97837e-07 4.44799e-06 
2.42909e-06 -1.16432e-06 4.62413e-06 
2.2037e-06 -1.0467e-06 4.30627e-06 
2.2365e-06 -1.08746e-06 4.53828e-06 
2.27397e-06 -1.13363e-06 4.7461e-06 
2.28502e-06 -1.1489e-06 4.94768e-06 
2.26316e-06 -1.13422e-06 5.18565e-06 
2.32182e-06 -1.22142e-06 5.3769e-06 
2.70333e-06 -1.33388e-06 4.8098e-06 
2.80491e-06 -1.46607e-06 5.05446e-06 
2.40764e-06 -1.36785e-06 5.44295e-06 
2.57838e-06 -1.48352e-06 5.38267e-06 
2.73466e-06 -1.52236e-06 5.25569e-06 
-2.15448e-07 8.42164e-09 1.52132e-07 
-1.79495e-07 1.14081e-09 1.33526e-07 
-1.30244e-07 1.99279e-09 1.2133e-07 
-8.94596e-08 4.49605e-09 1.07859e-07 
-4.40574e-08 8.82567e-09 8.09916e-08 
4.16513e-09 1.11216e-08 5.38776e-08 
5.00465e-08 6.44182e-09 2.80718e-08 
7.57443e-08 6.27878e-10 1.23796e-08 
8.28267e-08 3.0412e-09 9.50141e-09 
9.62917e-08 9.77117e-09 1.50345e-08 
1.28721e-07 6.74976e-09 2.36489e-09 
1.55719e-07 4.57622e-09 4.76518e-09 
2.01063e-07 9.32154e-09 3.50111e-09 
2.90731e-07 4.82039e-09 1.71768e-08 
4.57224e-07 2.06314e-09 6.53094e-08 
7.02841e-07 -4.16384e-09 1.29617e-07 
9.58985e-07 -6.02389e-08 3.22383e-07 
1.31911e-06 -1.4733e-07 7.46301e-07 
1.74479e-06 -2.28896e-07 1.28442e-06 
1.9667e-06 -3.48501e-07 1.91583e-06 
2.0131e-06 -4.79195e-07 2.59277e-06 
2.17874e-06 -5.72428e-07 3.17598e-06 
2.29889e-06 -6.46173e-07 3.66904e-06 
2.36801e-06 -7.00807e-07 4.04284e-06 
2.34963e-06 -7.48866e-07 4.32241e-06 
2.28126e-06 -7.94852e-07 4.51307e-06 
2.2469e-06 -8.22106e-07 4.55176e-06 
2.20978e-06 -8.25034e-07 4.505e-06 
2.18668e-06 -8.08366e-07 4.40753e-06 
2.18833e-06 -7.76752e-07 4.25018e-06 
2.25439e-06 -7.3434e-07 4.0701e-06 
2.31819e-06 -6.91667e-07 3.93153e-06 
2.6418e-06 -5.54343e-07 3.65572e-06 
2.42183e-06 -6.46388e-07 3.81845e-06 
2.58816e-06 -6.1008e-07 3.70157e-06 
-2.2596e-07 1.31882e-08 1.68759e-07 
-1.75669e-07 1.41433e-08 1.91103e-07 
-1.16114e-07 1.22551e-08 2.00588e-07 
-6.73786e-08 1.3887e-08 2.04542e-07 
-6.63692e-09 1.72738e-08 2.02692e-07 
1.37183e-07 2.53159e-08 2.01858e-07 
2.20266e-07 1.70024e-08 1.89069e-07 
2.41202e-07 1.38921e-08 1.72357e-07 
2.53181e-07 9.99276e-09 1.69124e-07 
2.95316e-07 9.0615e-09 1.96065e-07 
4.88413e-07 5.84851e-09 3.10853e-07 
7.47193e-07 3.17096e-09 4.91997e-07 
9.48297e-07 -9.5537e-09 7.14237e-07 
1.23772e-06 1.17199e-07 1.87353e-06 
1.2383e-06 2.92127e-08 1.43953e-06 
1.10152e-06 -7.74611e-09 1.00246e-06 
2.60537e-06 -5.09794e-07 3.70739e-06 
1.27968e-06 1.38173e-07 2.27768e-06 
2.51901e-06 -4.78962e-07 3.7832e-06 
1.39313e-06 1.1271e-07 2.60597e-06 
1.58381e-06 3.27325e-08 2.89971e-06 
1.70094e-06 -7.63904e-08 3.16324e-06 
2.39004e-06 -4.73185e-07 3.92766e-06 
2.16243e-06 -4.66671e-07 4.13136e-06 
1.66035e-06 -1.98572e-07 3.37223e-06 
1.77899e-06 -3.72541e-07 3.53964e-06 
1.88184e-06 -5.65747e-07 3.72241e-06 
1.96345e-06 -7.34636e-07 3.91092e-06 
1.96619e-06 -4.6717e-07 4.30176e-06 
1.86597e-06 -4.65504e-07 4.45409e-06 
2.08309e-06 -4.53552e-07 4.67382e-06 
2.08934e-06 -8.62203e-07 4.0647e-06 
2.15566e-06 -9.51466e-07 4.23866e-06 
2.62302e-06 -5.38353e-07 4.86975e-06 
3.11551e-06 -6.65913e-07 4.9946e-06 
2.19609e-06 -9.98474e-07 4.46509e-06 
2.21383e-06 -1.05057e-06 4.65169e-06 
2.21664e-06 -1.03791e-06 4.82123e-06 
2.17255e-06 -1.00833e-06 4.98694e-06 
2.16527e-06 -1.02563e-06 5.16127e-06 
2.3099e-06 -1.0099e-06 5.28702e-06 
3.34505e-06 -8.21087e-07 5.10285e-06 
3.33178e-06 -9.54386e-07 5.24248e-06 
2.65897e-06 -1.02634e-06 5.36376e-06 
3.00489e-06 -1.03489e-06 5.34911e-06 
-2.40102e-07 1.11892e-08 1.61766e-07 
-2.14867e-07 2.28852e-09 1.44955e-07 
-1.70288e-07 -5.73468e-11 1.31618e-07 
-1.25869e-07 -1.16899e-09 1.21786e-07 
-8.14357e-08 3.88488e-09 1.05638e-07 
-1.7902e-08 5.94013e-09 8.09371e-08 
1.45895e-08 1.0841e-08 7.04883e-08 
6.16642e-08 1.22162e-08 3.96958e-08 
8.23287e-08 1.19043e-08 3.27506e-08 
1.06134e-07 1.07467e-08 2.3507e-08 
1.38527e-07 7.83403e-09 1.1369e-08 
1.47085e-07 5.26036e-09 1.19869e-08 
1.59162e-07 8.6835e-09 6.28733e-09 
1.84979e-07 6.60074e-09 2.86704e-08 
2.95599e-07 8.08772e-09 3.94382e-08 
4.54763e-07 -7.08388e-09 8.25415e-08 
6.63299e-07 -3.58541e-08 2.11142e-07 
9.50959e-07 -7.52394e-08 5.13827e-07 
1.41063e-06 -1.47667e-07 9.28139e-07 
1.74574e-06 -2.69991e-07 1.49304e-06 
1.94884e-06 -3.92474e-07 2.12552e-06 
2.07754e-06 -5.05961e-07 2.75504e-06 
2.2042e-06 -6.04193e-07 3.3144e-06 
2.33355e-06 -6.8335e-07 3.77275e-06 
2.37737e-06 -7.4567e-07 4.11597e-06 
2.38351e-06 -7.97491e-07 4.38266e-06 
2.37628e-06 -8.19151e-07 4.50901e-06 
2.31677e-06 -8.11028e-07 4.52544e-06 
2.25654e-06 -7.90674e-07 4.47044e-06 
2.22945e-06 -7.53289e-07 4.33824e-06 
2.21936e-06 -7.10515e-07 4.18112e-06 
2.26208e-06 -6.58984e-07 4.02199e-06 
2.38067e-06 -6.0769e-07 3.88261e-06 
2.553e-06 -5.03163e-07 3.68579e-06 
2.59226e-06 -5.59589e-07 3.68757e-06 
2.52882e-06 -5.86297e-07 3.75974e-06 
-2.08526e-07 1.20398e-08 1.84295e-07 
-1.70031e-07 1.56362e-08 2.00858e-07 
-8.8566e-08 1.66806e-08 2.16072e-07 
-1.87925e-08 1.70648e-08 2.23721e-07 
1.05566e-07 1.98567e-08 2.19627e-07 
1.6631e-07 1.49014e-08 2.0881e-07 
2.33628e-07 -9.35252e-11 1.88991e-07 
2.45206e-07 -5.91513e-10 1.69977e-07 
2.75975e-07 1.01185e-08 1.71877e-07 
3.86323e-07 7.05604e-09 2.30822e-07 
6.47475e-07 2.20886e-09 3.59233e-07 
8.37922e-07 -2.5549e-08 5.22569e-07 
1.04099e-06 -3.23023e-08 7.42019e-07 
1.27671e-06 2.28454e-07 1.93056e-06 
1.31744e-06 1.18567e-07 1.51838e-06 
1.21167e-06 1.92685e-08 1.10162e-06 
2.49241e-06 -4.52317e-07 3.79227e-06 
1.29049e-06 2.26597e-07 2.30651e-06 
2.42179e-06 -4.17637e-07 3.92726e-06 
1.50163e-06 1.83391e-07 2.6609e-06 
1.62503e-06 1.25101e-07 2.96682e-06 
1.67506e-06 -1.92028e-08 3.21734e-06 
2.31787e-06 -3.77119e-07 4.08823e-06 
2.14668e-06 -3.27317e-07 4.31608e-06 
1.74656e-06 -1.88398e-07 3.40923e-06 
1.85523e-06 -3.79904e-07 3.59265e-06 
1.91675e-06 -5.5435e-07 3.78343e-06 
2.10381e-06 -7.35735e-07 3.96112e-06 
2.01176e-06 -2.65467e-07 4.54341e-06 
2.00463e-06 -1.22573e-07 4.82772e-06 
2.30953e-06 1.10679e-09 5.02466e-06 
2.17868e-06 -8.22616e-07 4.12528e-06 
2.22909e-06 -8.8948e-07 4.29564e-06 
2.76556e-06 8.12354e-08 5.16157e-06 
3.19146e-06 9.90795e-08 5.21964e-06 
2.24452e-06 -9.17655e-07 4.44484e-06 
2.19589e-06 -8.92855e-07 4.57538e-06 
2.1371e-06 -8.26364e-07 4.65447e-06 
2.07487e-06 -7.54725e-07 4.77484e-06 
2.15885e-06 -6.45945e-07 4.90643e-06 
2.57847e-06 -4.85932e-07 5.01234e-06 
3.47223e-06 4.09706e-08 5.19089e-06 
3.38262e-06 -1.14613e-07 5.13528e-06 
3.03892e-06 -3.24886e-07 5.096e-06 
-2.56239e-07 1.72242e-08 1.66027e-07 
-2.38108e-07 8.41891e-09 1.50703e-07 
-2.00363e-07 4.14531e-09 1.36593e-07 
-1.62059e-07 -1.12752e-09 1.26212e-07 
-1.18925e-07 -3.11577e-10 1.16236e-07 
-5.06073e-08 1.19354e-09 9.83342e-08 
-3.10586e-09 2.02847e-09 8.62373e-08 
4.06098e-08 2.45112e-09 7.18788e-08 
6.74611e-08 5.66848e-09 6.18832e-08 
1.07301e-07 8.32151e-09 5.07775e-08 
1.43186e-07 8.07388e-09 2.23102e-08 
1.41162e-07 5.3121e-09 2.94654e-08 
1.69793e-07 9.56203e-09 1.95037e-08 
1.81327e-07 5.30963e-09 1.92761e-08 
2.12808e-07 -1.90551e-09 3.05932e-08 
2.76578e-07 -5.50113e-09 6.39704e-08 
4.27217e-07 -1.09644e-08 1.38354e-07 
7.33565e-07 -3.22928e-08 3.18424e-07 
1.11012e-06 -9.72153e-08 6.36945e-07 
1.72431e-06 -2.78847e-07 1.67248e-06 
1.40998e-06 -1.84396e-07 1.12325e-06 
1.9403e-06 -3.86701e-07 2.26649e-06 
2.08798e-06 -5.05521e-07 2.85571e-06 
2.24685e-06 -6.14343e-07 3.36656e-06 
2.35449e-06 -7.00622e-07 3.80355e-06 
2.42883e-06 -7.62347e-07 4.15293e-06 
2.47234e-06 -7.90513e-07 4.37631e-06 
2.40807e-06 -7.90034e-07 4.49329e-06 
2.30505e-06 -7.632e-07 4.48415e-06 
2.26448e-06 -7.14979e-07 4.38317e-06 
2.28302e-06 -6.61165e-07 4.23945e-06 
2.30198e-06 -6.04611e-07 4.08859e-06 
2.35487e-06 -5.49681e-07 3.94338e-06 
2.46779e-06 -5.23162e-07 3.80484e-06 
2.44801e-06 -4.41043e-07 3.70522e-06 
2.53626e-06 -4.89042e-07 3.67419e-06 
2.56348e-06 -5.23013e-07 3.72464e-06 
-1.97806e-07 1.81959e-08 1.92028e-07 
-1.50706e-07 1.81731e-08 2.08287e-07 
-3.96034e-08 2.62889e-08 2.27439e-07 
5.71029e-08 2.32773e-08 2.32787e-07 
1.33521e-07 1.76975e-08 2.25722e-07 
1.79044e-07 1.32779e-08 2.08861e-07 
2.49944e-07 8.37963e-09 1.66256e-07 
2.57359e-07 6.09286e-09 1.52694e-07 
3.22321e-07 1.87912e-09 1.74899e-07 
4.61654e-07 -1.13774e-08 2.38075e-07 
6.36518e-07 -2.95773e-08 3.47691e-07 
8.35704e-07 -2.60646e-08 5.21625e-07 
1.05467e-06 1.92923e-08 8.14807e-07 
1.28889e-06 2.73878e-07 1.98565e-06 
1.16149e-06 2.29182e-07 1.57737e-06 
1.2678e-06 1.10726e-07 1.16682e-06 
2.36701e-06 -3.80703e-07 3.82799e-06 
1.46993e-06 3.06679e-07 2.36349e-06 
2.30734e-06 -3.36592e-07 3.98432e-06 
1.58091e-06 2.87024e-07 2.69789e-06 
1.62318e-06 1.89871e-07 2.96768e-06 
1.69442e-06 4.06576e-08 3.20464e-06 
2.20831e-06 -2.72276e-07 4.17296e-06 
2.15323e-06 -1.80717e-07 4.41016e-06 
1.81794e-06 -1.53154e-07 3.42718e-06 
1.94598e-06 -3.57174e-07 3.62622e-06 
2.11808e-06 -5.45906e-07 3.78091e-06 
2.20509e-06 -6.96283e-07 3.93585e-06 
2.10175e-06 -1.11786e-08 4.69546e-06 
2.15169e-06 2.03748e-07 4.96636e-06 
2.36101e-06 4.4779e-07 5.10239e-06 
2.27435e-06 -7.60639e-07 4.04458e-06 
2.33018e-06 -7.75939e-07 4.13004e-06 
2.64209e-06 6.44457e-07 5.18084e-06 
2.8965e-06 7.49508e-07 5.14087e-06 
2.25455e-06 -7.07636e-07 4.23152e-06 
2.09806e-06 -6.10471e-07 4.27763e-06 
1.96526e-06 -5.10969e-07 4.38185e-06 
1.93774e-06 -3.4644e-07 4.47314e-06 
2.20463e-06 -8.36105e-08 4.57078e-06 
2.52523e-06 2.91579e-07 4.62128e-06 
2.92915e-06 7.23631e-07 4.9853e-06 
2.80377e-06 5.64675e-07 4.76858e-06 
-2.15553e-07 1.78632e-08 1.77977e-07 
-2.27551e-07 8.53094e-09 1.51594e-07 
-2.21571e-07 2.80448e-09 1.37168e-07 
-1.91741e-07 1.60682e-09 1.27404e-07 
-1.59182e-07 -2.3667e-09 1.17491e-07 
-1.12888e-07 -6.47895e-10 1.14856e-07 
-3.94768e-08 -2.11212e-09 9.90258e-08 
8.74332e-09 -7.89588e-10 8.59373e-08 
5.87285e-08 1.99067e-09 7.23648e-08 
9.11976e-08 2.21727e-09 6.58113e-08 
1.31872e-07 2.49291e-09 4.38033e-08 
1.48064e-07 1.84462e-09 3.89566e-08 
1.79096e-07 3.68726e-09 2.94724e-08 
1.78308e-07 -2.51648e-09 2.84231e-08 
1.62914e-07 -2.77489e-10 4.15477e-08 
1.89276e-07 8.97745e-10 5.41099e-08 
2.76356e-07 -1.48888e-09 9.97069e-08 
4.81724e-07 -1.81433e-08 2.03936e-07 
7.43265e-07 -5.64097e-08 4.37845e-07 
1.66795e-06 -2.82961e-07 1.79728e-06 
1.06968e-06 -1.08358e-07 7.9559e-07 
1.39119e-06 -1.81702e-07 1.25998e-06 
1.85491e-06 -4.04252e-07 2.36867e-06 
2.06345e-06 -5.19825e-07 2.91051e-06 
2.20231e-06 -6.21838e-07 3.4002e-06 
2.31472e-06 -6.98305e-07 3.81558e-06 
2.38806e-06 -7.4725e-07 4.14777e-06 
2.43941e-06 -7.63195e-07 4.33863e-06 
2.43058e-06 -7.24093e-07 4.38594e-06 
2.38331e-06 -6.69097e-07 4.34135e-06 
2.35475e-06 -6.08775e-07 4.22911e-06 
2.34883e-06 -5.46366e-07 4.07133e-06 
2.37425e-06 -3.85803e-07 3.69925e-06 
2.3575e-06 -4.84196e-07 3.92945e-06 
2.41529e-06 -4.49116e-07 3.80262e-06 
2.5448e-06 -4.45338e-07 3.71809e-06 
2.48839e-06 -4.20229e-07 3.63415e-06 
2.53174e-06 -4.57658e-07 3.66681e-06 
-1.5114e-07 1.52335e-08 2.08705e-07 
-8.16037e-08 1.55706e-08 2.16994e-07 
4.68904e-08 2.27262e-08 2.35551e-07 
1.3112e-07 1.52091e-08 2.3193e-07 
2.05202e-07 6.62535e-09 2.1774e-07 
2.29164e-07 6.71518e-09 1.83318e-07 
2.41066e-07 7.84137e-10 1.50432e-07 
2.65403e-07 -3.33804e-09 1.42078e-07 
2.94893e-07 -1.57109e-08 1.5245e-07 
5.59333e-07 -8.16194e-09 2.46771e-07 
8.1121e-07 8.5953e-11 3.68364e-07 
9.72178e-07 1.9038e-08 5.55366e-07 
1.14389e-06 8.33903e-08 8.42813e-07 
1.3363e-06 3.97628e-07 2.01239e-06 
1.17248e-06 2.96082e-07 1.62071e-06 
1.12014e-06 1.89059e-07 1.21944e-06 
2.31336e-06 -3.30895e-07 3.81412e-06 
1.46516e-06 4.26504e-07 2.3726e-06 
2.27961e-06 -2.57913e-07 3.95955e-06 
1.54116e-06 3.69859e-07 2.68665e-06 
1.62103e-06 2.55486e-07 2.96697e-06 
1.74993e-06 8.82648e-08 3.21881e-06 
2.23205e-06 -1.74223e-07 4.15274e-06 
2.22026e-06 -2.5292e-08 4.36894e-06 
1.89617e-06 -1.16039e-07 3.42657e-06 
2.10421e-06 -3.36815e-07 3.56815e-06 
2.25149e-06 -5.00501e-07 3.67617e-06 
2.38274e-06 -6.00801e-07 3.79968e-06 
2.20124e-06 1.77675e-07 4.56987e-06 
2.30195e-06 4.32366e-07 4.7882e-06 
2.44791e-06 7.32585e-07 4.88117e-06 
2.42758e-06 -6.00937e-07 3.85844e-06 
2.38499e-06 -5.39725e-07 3.88768e-06 
2.52961e-06 9.47036e-07 4.90453e-06 
2.54567e-06 1.06279e-06 4.71337e-06 
2.20631e-06 -4.56041e-07 3.91706e-06 
2.00544e-06 -3.32817e-07 3.96374e-06 
1.81114e-06 -1.26719e-07 4.01367e-06 
1.79301e-06 1.87273e-07 4.09411e-06 
2.08392e-06 4.9463e-07 4.15419e-06 
2.37713e-06 7.99374e-07 4.26562e-06 
2.50973e-06 1.00158e-06 4.45947e-06 
-2.07474e-07 1.70794e-08 1.81494e-07 
-2.18368e-07 8.62853e-09 1.64001e-07 
-2.2175e-07 4.6822e-09 1.48874e-07 
-2.20617e-07 4.29472e-09 1.34362e-07 
-1.83746e-07 2.99266e-09 1.26315e-07 
-1.49429e-07 1.39414e-10 1.22808e-07 
-1.07505e-07 1.15134e-09 1.16101e-07 
-1.48627e-08 -5.41338e-09 9.78458e-08 
3.32036e-08 -6.36133e-09 8.91512e-08 
6.25433e-08 -2.39352e-09 8.38621e-08 
1.18127e-07 1.95392e-09 6.51607e-08 
1.49696e-07 6.83388e-10 6.30084e-08 
1.62279e-07 -1.18487e-09 6.48796e-08 
1.59481e-07 8.02857e-11 5.82963e-08 
1.67743e-07 1.3279e-09 5.04284e-08 
1.75787e-07 7.51453e-10 5.46455e-08 
2.17365e-07 -3.46415e-09 7.20355e-08 
3.28286e-07 -1.1095e-08 1.34266e-07 
5.51629e-07 -2.46354e-08 2.53475e-07 
1.63253e-06 -3.02085e-07 1.84137e-06 
8.6339e-07 -5.23754e-08 4.85501e-07 
1.40792e-06 -2.00675e-07 1.3279e-06 
1.1314e-06 -1.13262e-07 8.68011e-07 
1.81182e-06 -4.13998e-07 2.38525e-06 
2.00046e-06 -5.1953e-07 2.89825e-06 
2.10507e-06 -6.16285e-07 3.38514e-06 
2.21528e-06 -6.9063e-07 3.76056e-06 
2.35314e-06 -7.1821e-07 4.03128e-06 
2.4264e-06 -6.96059e-07 4.16528e-06 
2.32303e-06 -6.44958e-07 4.20938e-06 
2.29558e-06 -5.66575e-07 4.13931e-06 
2.27528e-06 -4.85463e-07 4.00196e-06 
2.29942e-06 -4.1489e-07 3.84854e-06 
2.30103e-06 -3.27486e-07 3.65658e-06 
2.4078e-06 -3.71079e-07 3.59506e-06 
2.34268e-06 -3.75756e-07 3.72461e-06 
2.43926e-06 -3.75665e-07 3.63414e-06 
2.48679e-06 -3.9561e-07 3.56673e-06 
2.46216e-06 -3.96548e-07 3.55991e-06 
-1.14524e-07 1.27198e-08 2.12307e-07 
-3.64984e-08 5.72368e-09 2.20185e-07 
5.21169e-08 7.89932e-09 2.17524e-07 
1.66774e-07 1.4884e-08 2.131e-07 
2.086e-07 9.4659e-09 1.90735e-07 
2.63745e-07 1.86245e-11 1.54201e-07 
2.59308e-07 -3.59199e-09 1.34207e-07 
2.95638e-07 -3.28112e-09 1.20955e-07 
4.43777e-07 1.54661e-09 1.60518e-07 
6.39762e-07 6.40126e-09 2.34001e-07 
8.82001e-07 7.37298e-09 3.51571e-07 
1.12892e-06 5.59452e-08 5.5838e-07 
1.24265e-06 1.4965e-07 8.66882e-07 
1.31437e-06 5.03966e-07 2.05271e-06 
1.19473e-06 4.30237e-07 1.64716e-06 
1.12621e-06 2.95415e-07 1.24079e-06 
2.24909e-06 -2.60364e-07 3.74847e-06 
1.45513e-06 4.94262e-07 2.40464e-06 
2.24759e-06 -1.71975e-07 3.87108e-06 
1.51915e-06 4.23345e-07 2.7157e-06 
1.66804e-06 2.79875e-07 2.98477e-06 
1.81892e-06 1.12523e-07 3.1971e-06 
2.26641e-06 -3.00187e-08 4.02351e-06 
2.27786e-06 1.64357e-07 4.18869e-06 
2.01817e-06 -8.21395e-08 3.33854e-06 
2.22123e-06 -2.39047e-07 3.44914e-06 
2.40658e-06 -3.58333e-07 3.54509e-06 
2.47897e-06 -3.95675e-07 3.6166e-06 
2.3717e-06 4.07058e-07 4.31384e-06 
2.48546e-06 6.53571e-07 4.43108e-06 
2.57691e-06 8.71041e-07 4.47201e-06 
2.47512e-06 -3.40486e-07 3.64015e-06 
2.32384e-06 -2.52244e-07 3.6382e-06 
2.64822e-06 1.00227e-06 4.39019e-06 
2.58897e-06 1.05855e-06 4.21197e-06 
2.12029e-06 -1.44046e-07 3.63505e-06 
1.89279e-06 2.90479e-08 3.63917e-06 
1.84554e-06 2.62859e-07 3.69735e-06 
1.93799e-06 5.48397e-07 3.7685e-06 
2.1925e-06 8.10647e-07 3.85568e-06 
2.4657e-06 9.92813e-07 3.99888e-06 
-1.62267e-07 2.57715e-08 1.98489e-07 
-1.85021e-07 1.95056e-08 1.87023e-07 
-2.14019e-07 1.47827e-08 1.68317e-07 
-2.06407e-07 1.19539e-08 1.44124e-07 
-1.93509e-07 5.9004e-09 1.3149e-07 
-1.67069e-07 2.20558e-09 1.29074e-07 
-1.3754e-07 -1.57191e-10 1.24073e-07 
-6.1985e-08 -7.37927e-09 1.11602e-07 
-1.41292e-08 -7.84332e-09 1.04219e-07 
5.21861e-08 -4.89231e-09 9.1701e-08 
9.78351e-08 -4.54328e-09 8.60367e-08 
1.27152e-07 -4.89837e-09 8.36263e-08 
1.39297e-07 -6.32675e-09 8.61827e-08 
1.62618e-07 -2.15087e-09 7.30475e-08 
1.67846e-07 -7.02601e-10 6.34543e-08 
1.68992e-07 -1.99127e-09 6.16918e-08 
1.74632e-07 -5.29299e-09 7.33132e-08 
2.22827e-07 -9.11905e-09 9.18827e-08 
1.62042e-06 -2.99431e-07 1.81874e-06 
3.67733e-07 -1.22126e-08 1.55224e-07 
5.83793e-07 -3.18826e-08 2.96215e-07 
1.38853e-06 -2.08171e-07 1.33992e-06 
8.68987e-07 -7.54532e-08 5.51692e-07 
1.12306e-06 -1.31652e-07 9.0517e-07 
1.8197e-06 -3.97889e-07 2.31615e-06 
1.92619e-06 -5.02182e-07 2.80738e-06 
2.10469e-06 -6.04362e-07 3.23402e-06 
2.22975e-06 -6.61915e-07 3.5692e-06 
2.28979e-06 -6.73565e-07 3.81589e-06 
2.34556e-06 -6.28133e-07 3.92645e-06 
2.2453e-06 -2.58553e-07 3.55036e-06 
2.26397e-06 -5.43592e-07 3.94159e-06 
2.18602e-06 -4.42913e-07 3.86687e-06 
2.18862e-06 -3.61226e-07 3.7134e-06 
2.26325e-06 -3.19125e-07 3.58147e-06 
2.26482e-06 -3.23401e-07 3.48851e-06 
2.36134e-06 -3.5237e-07 3.42454e-06 
2.34098e-06 -3.1151e-07 3.48716e-06 
2.40743e-06 -3.3006e-07 3.43946e-06 
2.41706e-06 -3.54795e-07 3.40618e-06 
-8.0546e-08 3.0614e-08 2.11999e-07 
-5.67506e-10 2.38277e-08 2.09723e-07 
1.59117e-07 2.10758e-08 2.18198e-07 
2.28862e-07 1.3354e-08 2.02988e-07 
2.69783e-07 2.80738e-09 1.73212e-07 
2.59379e-07 -2.56006e-09 1.23927e-07 
2.60528e-07 -9.16647e-10 9.89926e-08 
3.25766e-07 1.25169e-09 1.09755e-07 
5.17776e-07 -5.734e-09 1.27774e-07 
7.20867e-07 -3.02845e-09 2.14548e-07 
9.92258e-07 1.85868e-08 3.52535e-07 
1.1978e-06 9.39965e-08 5.58579e-07 
1.28058e-06 2.42041e-07 8.90015e-07 
1.38066e-06 5.34279e-07 2.09756e-06 
1.30728e-06 4.77621e-07 1.71396e-06 
1.22064e-06 3.8298e-07 1.29438e-06 
2.22883e-06 -1.7806e-07 3.64985e-06 
1.46508e-06 5.12671e-07 2.44044e-06 
2.24518e-06 -4.54338e-08 3.74518e-06 
1.54766e-06 4.45862e-07 2.75025e-06 
1.66044e-06 3.27257e-07 3.01331e-06 
1.83947e-06 1.85415e-07 3.1625e-06 
2.23832e-06 1.04284e-07 3.85198e-06 
2.29977e-06 3.04119e-07 3.95302e-06 
2.1201e-06 1.68728e-08 3.31071e-06 
2.36272e-06 -8.40017e-08 3.40027e-06 
2.48659e-06 -1.16381e-07 3.47106e-06 
2.51781e-06 -9.88349e-08 3.4957e-06 
2.39606e-06 5.45156e-07 4.00786e-06 
2.50225e-06 7.67594e-07 4.05042e-06 
2.59969e-06 9.37573e-07 4.04041e-06 
2.42863e-06 -3.14531e-08 3.45715e-06 
2.23491e-06 2.69161e-08 3.41582e-06 
2.66241e-06 1.01723e-06 3.94017e-06 
2.59808e-06 1.01051e-06 3.77918e-06 
2.03526e-06 1.29409e-07 3.36426e-06 
1.98727e-06 2.82925e-07 3.37338e-06 
2.03199e-06 4.96306e-07 3.45399e-06 
2.18812e-06 7.20939e-07 3.53379e-06 
2.47381e-06 8.96886e-07 3.64534e-06 
-7.49013e-08 1.48227e-08 2.26315e-07 
-1.60909e-07 2.10401e-08 1.94579e-07 
-2.02222e-07 1.66732e-08 1.67863e-07 
-2.03181e-07 1.25093e-08 1.53784e-07 
-1.90794e-07 5.82981e-09 1.4161e-07 
-1.83261e-07 3.1575e-09 1.31839e-07 
-8.53834e-08 -6.62247e-09 1.26321e-07 
-1.52418e-07 -8.74776e-10 1.27346e-07 
-1.17348e-07 -4.40942e-09 1.26618e-07 
-1.91818e-08 -9.56927e-09 1.17337e-07 
6.09736e-08 -9.09103e-09 1.06159e-07 
8.8173e-08 -1.01178e-08 1.08649e-07 
8.39216e-08 -8.19534e-09 1.2078e-07 
1.46979e-07 -5.21065e-09 9.44856e-08 
1.62761e-07 -3.53897e-09 8.5114e-08 
1.57368e-07 -5.41744e-09 8.16923e-08 
1.57755e-07 -7.65405e-09 7.59605e-08 
1.64478e-07 -9.11494e-09 7.93498e-08 
1.56944e-06 -2.6647e-07 1.74593e-06 
2.3273e-07 -9.37865e-09 1.07219e-07 
1.34138e-06 -1.91187e-07 1.31195e-06 
3.56905e-07 -2.06425e-08 1.91824e-07 
5.3538e-07 -4.52037e-08 3.50192e-07 
1.07701e-06 -1.32019e-07 9.15373e-07 
8.01672e-07 -7.96843e-08 5.85918e-07 
1.66967e-06 -3.93461e-07 2.20087e-06 
1.88085e-06 -5.12339e-07 2.63463e-06 
2.0579e-06 -5.95565e-07 3.03257e-06 
2.15926e-06 -6.37346e-07 3.35978e-06 
2.235e-06 -6.23477e-07 3.56238e-06 
2.22518e-06 -5.48353e-07 3.63087e-06 
2.22319e-06 -1.64653e-07 3.38074e-06 
2.24467e-06 -2.45007e-07 3.31842e-06 
2.2072e-06 -4.34505e-07 3.59088e-06 
2.1433e-06 -3.29404e-07 3.51114e-06 
2.18267e-06 -2.61161e-07 3.40287e-06 
2.2776e-06 -2.41986e-07 3.29728e-06 
2.30182e-06 -2.94126e-07 3.27524e-06 
2.34993e-06 -3.14325e-07 3.21722e-06 
2.33511e-06 -2.54702e-07 3.24017e-06 
2.36745e-06 -2.97418e-07 3.22456e-06 
1.8135e-09 1.04093e-08 2.33181e-07 
9.88727e-08 1.39754e-08 2.28459e-07 
2.06151e-07 1.08343e-08 2.17223e-07 
2.56656e-07 2.64801e-09 1.73284e-07 
2.59895e-07 -9.6657e-11 1.45729e-07 
3.00204e-07 -3.57387e-10 1.06094e-07 
3.17038e-07 1.78554e-09 8.18059e-08 
4.37939e-07 4.49386e-09 7.91698e-08 
6.20621e-07 -5.25796e-09 1.10169e-07 
7.48346e-07 -1.44845e-09 2.0021e-07 
1.08219e-06 5.25982e-08 3.37658e-07 
1.29062e-06 1.63208e-07 5.94334e-07 
1.38101e-06 5.3629e-07 2.15651e-06 
1.21949e-06 3.01615e-07 9.5963e-07 
1.20806e-06 5.22206e-07 1.79085e-06 
1.25761e-06 4.22131e-07 1.36729e-06 
2.21118e-06 -5.59055e-08 3.48987e-06 
1.49313e-06 5.33429e-07 2.49495e-06 
2.21789e-06 8.28972e-08 3.57482e-06 
1.56441e-06 4.85256e-07 2.79499e-06 
1.65669e-06 3.86962e-07 3.06508e-06 
1.87083e-06 2.78312e-07 3.24468e-06 
2.21943e-06 2.4681e-07 3.63935e-06 
2.26297e-06 4.3406e-07 3.73608e-06 
2.17144e-06 1.99472e-07 3.34093e-06 
2.36605e-06 1.63273e-07 3.40699e-06 
2.48548e-06 1.56026e-07 3.41411e-06 
2.45113e-06 1.6715e-07 3.34787e-06 
2.35791e-06 6.32707e-07 3.77292e-06 
2.43785e-06 8.08413e-07 3.74706e-06 
2.50022e-06 9.21227e-07 3.67769e-06 
2.3189e-06 1.8673e-07 3.27023e-06 
2.16299e-06 2.36232e-07 3.18815e-06 
2.53447e-06 9.60144e-07 3.58189e-06 
2.46166e-06 9.34632e-07 3.45544e-06 
2.10011e-06 3.22293e-07 3.15138e-06 
2.15745e-06 4.4979e-07 3.20562e-06 
2.24875e-06 6.33527e-07 3.26726e-06 
2.39508e-06 8.09694e-07 3.33685e-06 
-4.18674e-08 1.51456e-08 2.34686e-07 
-9.80175e-08 1.43634e-08 2.20898e-07 
-1.44905e-07 1.25629e-08 2.01319e-07 
-1.83585e-07 1.55105e-08 1.76069e-07 
-1.84063e-07 7.73425e-09 1.50498e-07 
-1.75359e-07 -1.54227e-09 1.40096e-07 
-1.79355e-07 2.37949e-12 1.32327e-07 
-8.92596e-08 -5.62917e-09 1.40023e-07 
-1.22241e-07 -5.00637e-09 1.34526e-07 
-1.49433e-07 -2.66331e-09 1.32715e-07 
-3.73462e-08 -6.38778e-09 1.39332e-07 
2.22621e-08 -7.9453e-09 1.3413e-07 
5.35416e-08 -7.59004e-09 1.32746e-07 
7.89778e-08 -6.65006e-09 1.30617e-07 
1.34596e-07 -5.77762e-09 1.07995e-07 
1.45542e-07 -7.8241e-09 9.96492e-08 
1.48463e-06 -2.94604e-07 1.61733e-06 
1.23424e-07 -7.94628e-09 9.94923e-08 
1.24051e-07 -6.67719e-09 9.36013e-08 
1.63532e-07 -6.01417e-09 8.65223e-08 
1.29357e-06 -1.82217e-07 1.21257e-06 
2.16585e-07 -1.15189e-08 1.15866e-07 
1.03183e-06 -8.8823e-08 8.61956e-07 
3.06345e-07 -2.26335e-08 1.95966e-07 
5.03853e-07 -4.26501e-08 3.46547e-07 
7.21656e-07 -5.90763e-08 5.694e-07 
1.69662e-06 -4.00266e-07 2.04192e-06 
1.85717e-06 -4.99334e-07 2.47716e-06 
2.01716e-06 -5.77672e-07 2.85062e-06 
2.10972e-06 -6.03933e-07 3.15507e-06 
2.21216e-06 -5.5299e-07 3.28663e-06 
2.18632e-06 -4.39629e-08 3.16316e-06 
2.19764e-06 -4.35979e-07 3.30121e-06 
2.19635e-06 -1.20147e-07 3.06233e-06 
2.22246e-06 -1.9358e-07 3.02637e-06 
2.09841e-06 -3.08258e-07 3.26641e-06 
2.08652e-06 -2.09701e-07 3.15575e-06 
2.15928e-06 -1.54084e-07 3.06501e-06 
2.2151e-06 -1.61041e-07 2.99618e-06 
2.27251e-06 -2.42157e-07 2.99793e-06 
2.27942e-06 -2.41825e-07 2.98633e-06 
2.26334e-06 -2.06916e-07 2.97676e-06 
5.60319e-08 1.0535e-08 2.3894e-07 
1.81718e-07 1.01741e-08 2.27952e-07 
2.46268e-07 3.50191e-09 2.02501e-07 
3.39123e-07 1.62336e-09 1.51548e-07 
3.34275e-07 4.57962e-09 1.15681e-07 
3.17988e-07 4.65426e-09 7.55292e-08 
3.52834e-07 1.36171e-09 5.58017e-08 
4.2523e-07 -6.68644e-09 6.25185e-08 
6.89349e-07 -1.49944e-09 8.68743e-08 
1.00411e-06 1.91879e-08 1.53033e-07 
1.29019e-06 8.33491e-08 3.28997e-07 
1.3935e-06 5.57298e-07 2.23179e-06 
1.37809e-06 1.96148e-07 6.40379e-07 
1.27923e-06 5.18581e-07 1.85487e-06 
1.44654e-06 3.26981e-07 1.01515e-06 
1.23477e-06 4.47865e-07 1.44757e-06 
2.18523e-06 6.49524e-08 3.25335e-06 
1.44573e-06 5.56953e-07 2.58881e-06 
2.17535e-06 1.93101e-07 3.34029e-06 
1.57531e-06 5.02981e-07 2.90781e-06 
1.73049e-06 4.5342e-07 3.14697e-06 
1.99941e-06 3.99484e-07 3.29244e-06 
2.21395e-06 3.5562e-07 3.42582e-06 
2.24466e-06 5.09573e-07 3.49776e-06 
2.22474e-06 3.70439e-07 3.36601e-06 
2.32589e-06 3.54914e-07 3.36987e-06 
2.36721e-06 3.61898e-07 3.29078e-06 
2.3175e-06 3.81877e-07 3.18119e-06 
2.26676e-06 6.54719e-07 3.51291e-06 
2.3194e-06 7.88493e-07 3.46495e-06 
2.43105e-06 8.42148e-07 3.39482e-06 
2.2549e-06 3.85948e-07 3.10333e-06 
2.17098e-06 4.28917e-07 3.06907e-06 
2.44254e-06 8.24684e-07 3.29374e-06 
2.38323e-06 7.80082e-07 3.21808e-06 
2.142e-06 5.00373e-07 3.07813e-06 
2.23816e-06 5.91995e-07 3.09146e-06 
2.328e-06 6.85432e-07 3.1327e-06 
-3.1156e-09 1.12254e-08 2.45698e-07 
-5.23005e-08 1.01902e-08 2.40194e-07 
-1.04777e-07 1.28612e-08 2.2677e-07 
-1.46004e-07 1.56139e-08 2.06182e-07 
-1.82354e-07 1.78192e-08 1.668e-07 
-1.79616e-07 1.08718e-08 1.51084e-07 
-1.86031e-07 1.09252e-08 1.49799e-07 
-1.67028e-07 6.19721e-09 1.45995e-07 
-5.58335e-08 -4.56024e-09 1.43108e-07 
-1.27841e-07 -3.37348e-09 1.46126e-07 
-1.48985e-07 1.22228e-09 1.47714e-07 
-1.2879e-08 -6.01007e-09 1.41168e-07 
1.7876e-08 -7.32421e-09 1.41346e-07 
5.5131e-08 -6.63733e-09 1.36942e-07 
8.76686e-08 -5.49308e-09 1.27063e-07 
1.47663e-06 -2.62308e-07 1.46346e-06 
1.27862e-07 -8.17134e-09 1.10862e-07 
1.17523e-07 -6.04256e-09 1.10381e-07 
1.20288e-06 -1.88574e-07 1.08878e-06 
1.24571e-07 -4.88647e-09 1.01514e-07 
1.46815e-07 -5.63231e-09 8.9473e-08 
1.38216e-07 -7.12278e-09 9.63488e-08 
9.52968e-07 -1.21204e-07 7.69491e-07 
1.81773e-07 -9.32035e-09 1.24958e-07 
7.28765e-07 -4.84389e-08 5.00088e-07 
2.59244e-07 -1.2682e-08 1.94652e-07 
4.53327e-07 -1.59768e-08 3.23474e-07 
1.69581e-06 -3.68869e-07 1.86014e-06 
1.8539e-06 -4.77766e-07 2.27261e-06 
2.03365e-06 -5.26096e-07 2.6253e-06 
2.15617e-06 -5.03216e-07 2.86815e-06 
2.18412e-06 -4.05994e-07 2.96671e-06 
2.13762e-06 9.14384e-08 2.90546e-06 
2.13217e-06 1.18155e-08 2.80726e-06 
2.06928e-06 -2.77444e-07 2.97526e-06 
2.13279e-06 -5.83698e-08 2.75345e-06 
2.13987e-06 -1.26156e-07 2.75192e-06 
1.99429e-06 -1.59745e-07 2.90066e-06 
1.96129e-06 -6.85661e-08 2.79977e-06 
2.1165e-06 -6.39866e-08 2.75064e-06 
2.22473e-06 -1.02783e-07 2.74225e-06 
2.18198e-06 -1.55788e-07 2.74272e-06 
2.21239e-06 -1.41938e-07 2.73374e-06 
1.30611e-07 1.60127e-08 2.30191e-07 
2.39183e-07 5.45074e-09 2.07027e-07 
2.8495e-07 -2.34884e-09 1.71205e-07 
3.03861e-07 -9.01831e-09 1.30061e-07 
3.22201e-07 -9.04423e-09 8.48336e-08 
3.14209e-07 -9.77224e-09 5.6031e-08 
3.29479e-07 -6.41726e-09 3.65758e-08 
4.78282e-07 -5.96702e-09 4.67443e-08 
7.07525e-07 -9.77383e-09 6.85848e-08 
9.42191e-07 3.29182e-08 1.9306e-07 
1.26681e-06 1.001e-07 3.8937e-07 
1.4226e-06 5.6561e-07 2.34455e-06 
1.3305e-06 5.25445e-07 1.94616e-06 
1.44884e-06 2.10549e-07 7.07687e-07 
1.2809e-06 4.43136e-07 1.52946e-06 
1.3649e-06 3.37572e-07 1.09266e-06 
2.16112e-06 2.04541e-07 2.98595e-06 
1.46031e-06 5.77294e-07 2.70284e-06 
2.20729e-06 3.31737e-07 3.08031e-06 
1.60819e-06 5.64227e-07 2.98347e-06 
1.87053e-06 5.49031e-07 3.16774e-06 
2.09491e-06 5.33284e-07 3.26816e-06 
2.23533e-06 4.72037e-07 3.15539e-06 
2.25027e-06 5.9393e-07 3.18836e-06 
2.22143e-06 5.33595e-07 3.27603e-06 
2.26736e-06 5.40952e-07 3.2113e-06 
2.22806e-06 5.44364e-07 3.11693e-06 
2.16516e-06 5.4034e-07 3.02664e-06 
2.29951e-06 6.7603e-07 3.16958e-06 
2.34513e-06 7.0676e-07 3.11508e-06 
2.34357e-06 6.8577e-07 3.04485e-06 
2.08332e-06 5.32267e-07 2.97655e-06 
2.06141e-06 5.27127e-07 2.9545e-06 
2.30904e-06 6.2782e-07 2.97064e-06 
2.23777e-06 5.86971e-07 2.92517e-06 
2.10927e-06 5.23656e-07 2.92594e-06 
2.18752e-06 5.48602e-07 2.91764e-06 
7.17187e-08 1.07564e-08 2.49472e-07 
-1.48706e-08 9.96983e-09 2.51394e-07 
-7.86407e-08 1.37969e-08 2.45193e-07 
-1.05118e-07 1.7105e-08 2.32366e-07 
-1.48146e-07 2.1214e-08 1.95684e-07 
-7.65838e-08 -5.42199e-09 1.63356e-07 
-1.53613e-07 1.85682e-08 1.77693e-07 
-1.42335e-07 5.18714e-09 1.63528e-07 
-1.38286e-07 4.58821e-09 1.56986e-07 
-1.61024e-07 5.99014e-09 1.63148e-07 
-1.14104e-07 -2.50818e-09 1.64179e-07 
-1.40236e-07 9.34802e-10 1.6636e-07 
-4.1776e-08 -8.54034e-09 1.60447e-07 
1.50791e-08 -7.77276e-09 1.42979e-07 
4.17796e-08 -6.09054e-09 1.37629e-07 
7.53131e-08 -5.20898e-09 1.27929e-07 
1.40751e-06 -2.40407e-07 1.29967e-06 
1.11567e-06 -1.50223e-07 9.62105e-07 
1.00193e-07 -7.67984e-09 1.21719e-07 
1.11893e-07 -8.58322e-09 1.12181e-07 
8.33224e-07 -9.10741e-08 6.7729e-07 
1.18857e-07 -4.46698e-09 1.04174e-07 
1.42436e-07 -2.82158e-09 9.39581e-08 
1.54665e-07 -3.43668e-09 9.18614e-08 
6.62081e-07 -6.3195e-08 4.40404e-07 
1.70875e-07 -1.8202e-09 1.07497e-07 
4.77765e-07 -3.75039e-08 2.64194e-07 
2.98202e-07 -8.62479e-09 1.56322e-07 
1.65031e-06 -3.33485e-07 1.67353e-06 
1.89215e-06 -3.80743e-07 2.03578e-06 
2.06946e-06 -4.11253e-07 2.36558e-06 
2.19055e-06 -3.70867e-07 2.5636e-06 
2.12261e-06 -2.50596e-07 2.60763e-06 
2.12482e-06 2.30061e-07 2.65222e-06 
2.08389e-06 1.43625e-07 2.57437e-06 
2.05218e-06 6.27283e-08 2.52725e-06 
1.98281e-06 -1.28533e-07 2.57312e-06 
2.04254e-06 3.04782e-09 2.50504e-06 
2.06345e-06 -6.20873e-08 2.51716e-06 
1.96188e-06 -5.52499e-08 2.52104e-06 
2.0121e-06 -3.53591e-08 2.47896e-06 
2.0393e-06 -3.19918e-08 2.49098e-06 
2.08153e-06 -5.34097e-08 2.477e-06 
2.07565e-06 -8.56761e-08 2.52333e-06 
1.54995e-07 6.15127e-09 2.27108e-07 
2.2833e-07 8.94889e-10 1.94463e-07 
3.09592e-07 -5.59071e-11 1.31604e-07 
3.20066e-07 -3.25479e-09 9.36464e-08 
3.01841e-07 -1.70892e-09 6.32996e-08 
2.98499e-07 -8.30383e-09 3.33869e-08 
3.47114e-07 -1.11167e-08 3.16981e-08 
5.39651e-07 -2.38946e-09 2.44067e-08 
8.9675e-07 1.59218e-08 5.05703e-08 
1.47139e-06 5.8481e-07 2.39259e-06 
1.16187e-06 2.75831e-08 1.72925e-07 
1.41912e-06 9.2207e-08 4.06935e-07 
1.4075e-06 5.10984e-07 2.01027e-06 
1.34856e-06 4.22834e-07 1.59926e-06 
1.49353e-06 2.04666e-07 7.59718e-07 
1.39103e-06 3.28475e-07 1.17269e-06 
2.15493e-06 3.38945e-07 2.74154e-06 
1.59971e-06 6.23135e-07 2.71364e-06 
2.21593e-06 4.69793e-07 2.80265e-06 
1.79908e-06 6.54867e-07 2.93996e-06 
2.01232e-06 6.82031e-07 3.09729e-06 
2.18039e-06 6.97783e-07 3.12974e-06 
2.2677e-06 5.90791e-07 2.84712e-06 
2.28546e-06 6.6017e-07 2.85759e-06 
2.17854e-06 7.03652e-07 3.09729e-06 
2.11963e-06 6.88333e-07 3.03664e-06 
2.04684e-06 6.4612e-07 2.946e-06 
1.99396e-06 5.89151e-07 2.84543e-06 
2.35106e-06 6.73861e-07 2.81704e-06 
2.40367e-06 6.1811e-07 2.72963e-06 
2.38805e-06 5.29536e-07 2.6683e-06 
2.01093e-06 5.08055e-07 2.75867e-06 
2.02637e-06 4.23215e-07 2.70051e-06 
2.30325e-06 4.33835e-07 2.6315e-06 
2.18737e-06 3.94078e-07 2.63568e-06 
2.10333e-06 3.79612e-07 2.64559e-06 
1.27633e-07 7.03172e-09 2.50222e-07 
6.0801e-08 1.38581e-08 2.62259e-07 
-4.06762e-08 1.64204e-08 2.60943e-07 
-6.43934e-08 1.85622e-08 2.47336e-07 
-6.73899e-08 -7.51187e-09 1.61984e-07 
-7.8527e-08 1.7362e-08 2.25647e-07 
-1.07229e-07 1.77187e-08 1.98963e-07 
-1.03766e-07 -2.30742e-09 1.69627e-07 
-1.08917e-07 1.56423e-08 1.88727e-07 
-1.26106e-07 1.30648e-08 1.74921e-07 
-1.29836e-07 4.97003e-09 1.82352e-07 
-1.28707e-07 4.4091e-10 1.82406e-07 
-1.35911e-07 2.76036e-09 1.724e-07 
-5.1355e-08 -6.8672e-09 1.63022e-07 
1.5314e-08 -3.58828e-09 1.39692e-07 
4.96248e-08 -6.18839e-09 1.33484e-07 
8.38569e-08 -1.02779e-08 1.24654e-07 
1.29614e-06 -1.85524e-07 1.12101e-06 
1.04822e-06 -1.30272e-07 8.04157e-07 
8.11329e-07 -7.05699e-08 5.45964e-07 
8.1595e-08 -5.37921e-09 1.27781e-07 
1.44202e-07 -1.02822e-09 1.09204e-07 
5.44509e-07 -3.32044e-08 3.73268e-07 
1.50829e-07 -3.29383e-09 1.02099e-07 
1.45827e-07 -4.21188e-09 9.60127e-08 
1.28116e-07 -5.78654e-09 9.04229e-08 
3.91605e-07 -2.04458e-08 2.37896e-07 
1.75554e-07 -9.83922e-09 9.16366e-08 
2.47508e-07 -1.33491e-08 1.39663e-07 
1.66081e-06 -2.38017e-07 1.45426e-06 
1.94823e-06 -3.16559e-07 1.81364e-06 
2.1055e-06 -3.49696e-07 2.05585e-06 
2.11808e-06 -3.0446e-07 2.16734e-06 
2.01985e-06 -2.17653e-07 2.16084e-06 
2.10886e-06 3.43931e-07 2.4293e-06 
2.03331e-06 2.46692e-07 2.37102e-06 
1.98485e-06 1.61555e-07 2.3184e-06 
1.98468e-06 9.05268e-08 2.29153e-06 
1.92324e-06 -1.01425e-07 2.12777e-06 
1.9935e-06 1.46222e-08 2.28395e-06 
1.98215e-06 -6.19124e-08 2.30062e-06 
1.92517e-06 -5.18963e-08 2.06038e-06 
1.9239e-06 -2.26492e-08 2.073e-06 
1.91167e-06 -5.33467e-08 2.15977e-06 
1.95813e-06 -6.91799e-08 2.2571e-06 
2.00218e-07 3.39769e-09 2.16932e-07 
3.32529e-07 7.89755e-09 1.64994e-07 
3.60944e-07 4.15315e-09 1.18738e-07 
3.49544e-07 -3.90951e-09 7.4188e-08 
2.90213e-07 -1.43682e-08 2.91368e-08 
3.16187e-07 -9.69971e-09 1.4969e-08 
4.07762e-07 -4.28869e-09 8.00855e-09 
5.84128e-07 -6.18682e-09 1.18156e-08 
8.76073e-07 -7.05556e-09 5.8748e-08 
1.62466e-06 6.29155e-07 2.34838e-06 
1.49849e-06 5.37129e-07 2.00069e-06 
1.1302e-06 3.16487e-08 1.97949e-07 
1.33822e-06 9.09396e-08 4.54594e-07 
1.37062e-06 4.26701e-07 1.61968e-06 
1.30885e-06 3.09394e-07 1.21577e-06 
1.38097e-06 2.01784e-07 8.20514e-07 
2.16273e-06 4.47987e-07 2.50506e-06 
1.764e-06 7.12933e-07 2.62107e-06 
2.2052e-06 5.63872e-07 2.54813e-06 
1.91995e-06 7.80755e-07 2.81575e-06 
2.03561e-06 8.24159e-07 2.91414e-06 
2.09186e-06 8.24893e-07 2.92479e-06 
2.27936e-06 6.59636e-07 2.56557e-06 
2.33238e-06 6.75933e-07 2.5477e-06 
2.07016e-06 7.86365e-07 2.87827e-06 
1.96008e-06 7.21066e-07 2.8022e-06 
1.98003e-06 6.10569e-07 2.63885e-06 
1.97042e-06 4.78247e-07 2.51063e-06 
2.40602e-06 6.1305e-07 2.48245e-06 
2.41977e-06 5.02107e-07 2.42276e-06 
2.3815e-06 3.75773e-07 2.36571e-06 
1.96367e-06 3.4122e-07 2.43111e-06 
2.03591e-06 2.4936e-07 2.37038e-06 
2.29248e-06 2.86902e-07 2.32808e-06 
2.13626e-06 2.40725e-07 2.34431e-06 
1.80426e-07 4.99118e-09 2.44236e-07 
1.17893e-07 1.04313e-08 2.55797e-07 
5.43108e-08 1.50591e-08 2.60874e-07 
3.17899e-09 1.74981e-08 2.50218e-07 
-2.08144e-08 1.12432e-08 2.32542e-07 
-7.91722e-08 -3.38491e-09 1.6889e-07 
-1.07413e-07 -2.52256e-09 1.75439e-07 
-4.76601e-08 1.04506e-08 2.03755e-07 
-7.54571e-08 1.16191e-08 1.81666e-07 
-1.21881e-07 7.62648e-10 1.84583e-07 
-8.20974e-08 9.7963e-09 1.87983e-07 
-8.50867e-08 6.00796e-09 2.04441e-07 
-1.23195e-07 4.99646e-09 2.09241e-07 
-1.22474e-07 2.94252e-09 1.98368e-07 
-5.56981e-08 -1.17797e-09 1.57364e-07 
2.13701e-08 -4.48841e-09 1.35332e-07 
5.04595e-08 -2.97609e-09 1.33265e-07 
7.51206e-08 -1.02155e-09 1.29409e-07 
1.36335e-06 -1.28511e-07 9.16752e-07 
9.78225e-07 -7.27559e-08 6.29391e-07 
6.94755e-07 -5.1848e-08 4.23642e-07 
4.86211e-07 -2.9407e-08 2.73578e-07 
1.26559e-07 -2.35799e-09 1.16519e-07 
1.38836e-07 -6.91191e-09 1.13733e-07 
3.01994e-07 -9.23124e-09 1.81088e-07 
1.45794e-07 -6.75964e-09 1.07115e-07 
1.36926e-07 -6.74317e-09 1.04961e-07 
1.0912e-07 -5.88584e-09 9.42868e-08 
2.05651e-07 -5.32712e-09 1.26013e-07 
1.47231e-07 -4.27071e-09 9.73951e-08 
1.66993e-06 -2.39402e-07 1.23623e-06 
2.02474e-06 -3.37752e-07 1.49635e-06 
2.10513e-06 -3.90308e-07 1.71566e-06 
2.04877e-06 -3.57809e-07 1.77117e-06 
2.05443e-06 4.23661e-07 2.22144e-06 
1.92519e-06 -2.25146e-07 1.72075e-06 
1.98213e-06 3.34722e-07 2.1731e-06 
1.95131e-06 2.68341e-07 2.09508e-06 
1.91058e-06 1.79027e-07 2.06251e-06 
1.87198e-06 6.60045e-08 2.03709e-06 
1.86074e-06 -8.98794e-08 1.66362e-06 
1.81395e-06 -3.18771e-08 2.00753e-06 
1.80979e-06 -1.10085e-07 1.99974e-06 
1.97483e-06 -4.10853e-08 1.68985e-06 
1.88872e-06 -5.75863e-08 1.78598e-06 
1.81104e-06 -9.34044e-08 1.8704e-06 
3.27046e-07 6.19502e-09 1.78594e-07 
3.68355e-07 2.72731e-10 1.3425e-07 
3.71937e-07 -9.5261e-09 8.84989e-08 
3.12776e-07 -1.50409e-08 4.90895e-08 
2.9694e-07 -1.35934e-08 1.27354e-08 
3.11094e-07 -1.06186e-08 5.14608e-09 
4.24126e-07 -7.52606e-09 -4.29389e-09 
6.44645e-07 -3.03434e-09 -5.55849e-09 
1.00938e-06 2.607e-09 3.2794e-08 
1.69028e-06 7.17796e-07 2.21327e-06 
1.60343e-06 5.95761e-07 1.88438e-06 
1.4311e-06 4.59349e-07 1.54034e-06 
1.27496e-06 2.9542e-08 1.95159e-07 
1.40361e-06 1.10667e-07 4.5221e-07 
1.32728e-06 3.29755e-07 1.15755e-06 
1.39464e-06 2.10761e-07 7.60535e-07 
2.13201e-06 5.13786e-07 2.29508e-06 
1.83619e-06 8.27161e-07 2.45142e-06 
2.22168e-06 5.91094e-07 2.33331e-06 
1.91639e-06 8.92915e-07 2.62523e-06 
2.04264e-06 8.94663e-07 2.69403e-06 
2.0539e-06 8.59573e-07 2.6421e-06 
2.33007e-06 6.28704e-07 2.3273e-06 
2.4094e-06 5.63318e-07 2.25208e-06 
2.00496e-06 7.82619e-07 2.53259e-06 
1.97074e-06 6.5326e-07 2.4013e-06 
1.92466e-06 5.10755e-07 2.2939e-06 
1.97624e-06 3.65948e-07 2.19976e-06 
2.49276e-06 4.38807e-07 2.18816e-06 
2.44159e-06 3.10045e-07 2.15287e-06 
2.33659e-06 2.179e-07 2.10256e-06 
1.97587e-06 2.63336e-07 2.15268e-06 
2.17693e-06 1.98617e-07 2.09481e-06 
2.24701e-06 1.84834e-07 2.08511e-06 
2.70689e-07 2.43381e-09 2.01516e-07 
-7.83669e-08 1.47459e-09 1.61488e-07 
2.09649e-07 6.10573e-09 2.2726e-07 
9.49457e-08 4.77407e-09 2.3513e-07 
4.76544e-08 7.81727e-09 2.31629e-07 
1.60916e-08 3.45723e-09 2.09348e-07 
-2.00715e-09 2.62997e-09 1.6743e-07 
-1.02637e-07 -3.89256e-09 1.7921e-07 
-1.21086e-07 -3.08693e-09 1.89137e-07 
-1.65542e-08 7.46414e-09 1.35605e-07 
-3.44367e-08 7.7389e-09 1.47475e-07 
-1.21192e-07 9.09546e-10 2.00697e-07 
-5.9126e-08 6.42909e-09 1.9758e-07 
-1.10452e-07 5.32564e-09 2.11968e-07 
-1.19783e-07 3.7271e-09 2.09898e-07 
-4.4513e-08 1.61156e-09 1.49631e-07 
1.18155e-06 -1.47899e-07 7.20695e-07 
2.52674e-08 5.9728e-10 1.34166e-07 
5.40101e-08 -2.09674e-09 1.38614e-07 
8.56225e-08 -5.20813e-09 1.36335e-07 
8.57326e-07 -7.19349e-08 4.82435e-07 
5.95227e-07 -2.30612e-08 3.19738e-07 
3.8964e-07 -1.05845e-08 1.96111e-07 
2.53065e-07 -8.22187e-09 1.35582e-07 
1.2268e-07 -9.6243e-09 1.29489e-07 
1.32177e-07 -8.54513e-09 1.28535e-07 
1.66107e-07 -3.34563e-09 9.91975e-08 
1.14418e-07 -5.3309e-09 1.17376e-07 
1.11832e-07 -8.87895e-10 1.02771e-07 
1.28106e-07 -4.93892e-09 8.68922e-08 
1.40301e-07 -4.19584e-09 8.90649e-08 
1.72051e-06 -2.66086e-07 1.05695e-06 
2.1286e-06 -3.94921e-07 1.42934e-06 
2.28478e-06 -4.07872e-07 1.61986e-06 
2.04287e-06 4.81207e-07 2.06011e-06 
2.0988e-06 -3.27159e-07 1.55528e-06 
1.93518e-06 4.1936e-07 1.99551e-06 
1.9746e-06 -1.71616e-07 1.43472e-06 
1.85227e-06 3.79836e-07 1.91228e-06 
1.80254e-06 3.01268e-07 1.84056e-06 
1.77712e-06 1.74065e-07 1.76163e-06 
1.71869e-06 2.57887e-08 1.74123e-06 
1.86055e-06 -1.84038e-08 1.28351e-06 
1.62615e-06 -7.22075e-08 1.72701e-06 
1.59179e-06 -9.99062e-08 1.64368e-06 
1.76796e-06 -4.68684e-08 1.44257e-06 
1.64625e-06 -1.00523e-07 1.60602e-06 
3.32196e-07 -4.9028e-09 1.55593e-07 
3.72513e-07 -1.21557e-08 9.8366e-08 
3.26789e-07 -1.5046e-08 5.98642e-08 
3.45234e-07 -8.53175e-09 3.52207e-08 
3.28408e-07 -2.03334e-09 7.80795e-09 
3.71965e-07 6.00716e-10 -6.07724e-10 
1.73226e-06 8.21322e-07 2.04146e-06 
5.19789e-07 7.01675e-10 -9.6255e-09 
7.40301e-07 -5.15659e-09 -1.72987e-08 
1.04696e-06 7.66098e-09 4.00018e-08 
1.57049e-06 6.92653e-07 1.73899e-06 
1.47536e-06 5.3715e-07 1.39387e-06 
1.37587e-06 3.76273e-07 1.03444e-06 
1.25246e-06 4.98818e-08 1.73902e-07 
1.336e-06 1.22108e-07 3.92669e-07 
1.35787e-06 2.34509e-07 6.75935e-07 
2.15517e-06 5.39509e-07 2.13341e-06 
1.88701e-06 9.30936e-07 2.25485e-06 
2.27109e-06 5.61237e-07 2.13203e-06 
2.01652e-06 9.54694e-07 2.37887e-06 
2.01626e-06 9.34633e-07 2.3536e-06 
2.00241e-06 8.56284e-07 2.26955e-06 
2.38758e-06 4.83772e-07 2.06881e-06 
2.46545e-06 3.45315e-07 2.00287e-06 
1.91775e-06 7.45498e-07 2.17577e-06 
1.89695e-06 6.0237e-07 2.08945e-06 
1.86737e-06 4.55935e-07 2.02676e-06 
1.86885e-06 3.44153e-07 1.97926e-06 
2.45425e-06 2.02363e-07 1.96201e-06 
2.371e-06 1.0957e-07 1.93291e-06 
2.25689e-06 9.27185e-08 1.90677e-06 
2.00116e-06 2.3648e-07 1.93363e-06 
2.14761e-06 1.35761e-07 1.91039e-06 
2.95071e-07 -5.93425e-09 1.65899e-07 
-7.17202e-08 2.08364e-09 1.54366e-07 
2.44487e-07 -2.06979e-09 1.93262e-07 
-1.02193e-07 1.31931e-09 1.67366e-07 
1.83975e-07 5.72145e-09 1.98899e-07 
9.16358e-08 2.52913e-09 2.09985e-07 
4.85322e-08 2.40667e-09 1.79623e-07 
1.46693e-08 2.24199e-09 1.11988e-07 
-5.77387e-09 1.68584e-09 5.74135e-08 
-1.20243e-07 -2.30564e-09 1.90635e-07 
-1.36928e-07 -1.73003e-09 2.02898e-07 
-8.10507e-09 1.68082e-09 7.42078e-08 
-3.35239e-08 2.33877e-09 1.65224e-07 
-1.20545e-07 2.35657e-09 2.18008e-07 
-6.0739e-08 2.20646e-09 2.07375e-07 
-1.17502e-07 3.54278e-09 2.16145e-07 
1.16395e-06 -1.7644e-07 7.71327e-07 
-3.40409e-09 2.50213e-09 1.29977e-07 
6.28063e-07 -6.77649e-08 3.62659e-07 
2.97014e-08 -3.42066e-09 1.43899e-07 
5.8206e-08 -6.34441e-09 1.44893e-07 
9.75312e-08 -9.75808e-09 1.40511e-07 
4.17202e-07 -3.06355e-08 2.22245e-07 
2.54869e-07 -1.8429e-08 1.40991e-07 
1.90538e-07 -7.46884e-09 1.0138e-07 
1.31056e-07 -4.85423e-10 8.04922e-08 
1.04423e-07 -7.38568e-09 1.41584e-07 
1.16001e-07 -3.36251e-09 1.3353e-07 
1.3191e-07 -6.46712e-09 8.54076e-08 
1.26052e-07 -5.95777e-09 1.25917e-07 
1.28791e-07 -7.82264e-09 1.08463e-07 
1.21792e-07 -2.54576e-09 8.86942e-08 
2.09527e-06 -2.90951e-07 1.36872e-06 
2.81306e-06 -2.77296e-07 1.84066e-06 
2.05279e-06 5.35209e-07 1.9293e-06 
2.72719e-06 -2.88437e-07 1.93199e-06 
1.90448e-06 5.3512e-07 1.85104e-06 
2.31102e-06 -2.50303e-07 1.61542e-06 
1.81888e-06 5.12424e-07 1.7283e-06 
1.99751e-06 -1.87043e-08 1.18222e-06 
1.79924e-06 4.41971e-07 1.65905e-06 
1.72234e-06 3.32916e-07 1.56551e-06 
1.64737e-06 1.74731e-07 1.51272e-06 
1.55338e-06 2.91157e-08 1.5189e-06 
1.85012e-06 6.39248e-08 1.22979e-06 
1.49593e-06 -3.97946e-08 1.52935e-06 
1.46704e-06 -4.39218e-08 1.42696e-06 
1.62618e-06 -3.70781e-08 1.41581e-06 
3.56082e-07 -1.40168e-08 8.70359e-08 
3.72741e-07 -1.12097e-08 6.13045e-08 
3.68075e-07 -6.18413e-09 3.67597e-08 
3.42224e-07 -4.28335e-09 6.72716e-09 
3.33978e-07 -4.74897e-09 -6.55274e-09 
1.82839e-06 9.24664e-07 1.83017e-06 
3.80879e-07 -9.83806e-09 -1.99664e-08 
1.71611e-06 7.73178e-07 1.53809e-06 
5.42261e-07 -1.01893e-08 -3.488e-08 
7.50737e-07 -1.41102e-08 -4.64784e-08 
1.09135e-06 1.58595e-08 -3.75747e-08 
1.502e-06 6.07303e-07 1.25109e-06 
1.39577e-06 4.3572e-07 9.08768e-07 
1.33308e-06 2.68814e-07 5.62139e-07 
1.23112e-06 6.28886e-08 7.85763e-08 
1.31786e-06 1.39676e-07 2.77556e-07 
2.19671e-06 5.17589e-07 1.9571e-06 
1.97142e-06 1.00342e-06 2.02949e-06 
2.32719e-06 4.22524e-07 1.89113e-06 
2.00485e-06 1.00356e-06 2.03536e-06 
1.94554e-06 9.60366e-07 1.99641e-06 
1.89537e-06 8.64409e-07 1.91954e-06 
2.44152e-06 2.47408e-07 1.82163e-06 
2.45191e-06 7.83422e-08 1.75471e-06 
1.84765e-06 7.25424e-07 1.86882e-06 
1.77317e-06 5.88326e-07 1.84136e-06 
1.79863e-06 4.50574e-07 1.80175e-06 
1.83218e-06 2.96437e-07 1.76506e-06 
2.39322e-06 -5.3327e-08 1.71897e-06 
2.25314e-06 -7.14312e-08 1.70711e-06 
2.12347e-06 -1.47016e-08 1.7013e-06 
1.99238e-06 1.06788e-07 1.7264e-06 
3.22573e-07 -7.67249e-09 1.01649e-07 
-5.9934e-08 -3.45111e-09 1.57711e-07 
2.70184e-07 -4.32502e-09 1.46175e-07 
-9.54719e-08 -5.51655e-10 1.73704e-07 
2.23324e-07 -1.9516e-09 1.73041e-07 
-1.21885e-07 -7.73682e-10 1.90701e-07 
1.32154e-07 -3.36291e-09 1.95725e-07 
7.99045e-08 -2.23744e-09 1.8545e-07 
3.37838e-08 -4.59009e-10 1.41777e-07 
4.6892e-09 1.07158e-09 1.07624e-07 
-8.76367e-09 -9.19643e-10 1.25428e-07 
-1.44689e-07 -1.00139e-09 2.06971e-07 
-1.34183e-07 -2.49787e-09 2.21266e-07 
-2.41167e-08 -6.93792e-10 1.78728e-07 
-7.11869e-08 -1.37193e-09 2.1071e-07 
-1.29518e-07 -1.15622e-09 2.29216e-07 
-1.03891e-07 -4.47121e-10 2.27195e-07 
1.51293e-06 -1.45501e-07 1.03285e-06 
5.63706e-07 -9.36126e-08 4.67848e-07 
-1.22789e-08 -6.24764e-09 1.51278e-07 
2.36929e-07 -2.81849e-08 1.78286e-07 
2.15269e-08 -8.71985e-09 1.51887e-07 
5.41762e-08 -9.11255e-09 1.5048e-07 
4.42481e-08 -8.15223e-09 1.66697e-07 
1.37864e-07 -7.56839e-09 8.91005e-08 
1.24568e-07 -6.36106e-09 7.46135e-08 
1.30648e-07 -9.8849e-09 8.61664e-08 
1.21599e-07 -9.77193e-09 8.94295e-08 
8.60986e-08 -8.13847e-09 1.60007e-07 
1.10883e-07 -1.09909e-08 1.42534e-07 
1.26011e-07 -8.45564e-09 1.01738e-07 
1.14084e-07 -1.27127e-08 1.32372e-07 
1.10433e-07 -6.29304e-09 1.13487e-07 
2.64365e-06 -1.13254e-07 1.2448e-06 
2.09281e-06 5.83012e-07 1.76626e-06 
3.33624e-06 -1.0055e-07 1.65272e-06 
1.94523e-06 6.48572e-07 1.67512e-06 
2.72353e-06 -1.49275e-07 1.92497e-06 
1.84708e-06 6.68562e-07 1.52195e-06 
2.26009e-06 -1.09277e-07 1.4505e-06 
1.72584e-06 6.15543e-07 1.38738e-06 
1.97112e-06 1.54613e-07 1.16122e-06 
1.60855e-06 5.0775e-07 1.29542e-06 
1.72659e-06 3.86171e-07 1.20956e-06 
1.68469e-06 2.64655e-07 1.28513e-06 
1.56913e-06 1.51847e-07 1.37063e-06 
1.65862e-06 1.30352e-07 1.35272e-06 
1.47951e-06 8.95739e-08 1.42365e-06 
1.45959e-06 9.85901e-08 1.42275e-06 
3.45854e-07 -7.46367e-09 8.08391e-08 
3.49999e-07 -9.73236e-09 3.74883e-08 
3.36084e-07 -1.37134e-08 -2.09412e-09 
3.12213e-07 -1.13073e-08 -1.35915e-08 
1.93277e-06 9.86417e-07 1.62342e-06 
3.2083e-07 -8.58231e-09 -2.53532e-08 
1.75933e-06 8.65167e-07 1.33093e-06 
3.76079e-07 -1.66138e-08 -4.52348e-08 
1.56437e-06 6.81115e-07 1.05989e-06 
5.53137e-07 -1.32146e-08 -7.5616e-08 
8.19534e-07 3.53812e-09 -1.294e-07 
1.05943e-06 2.51453e-08 -1.12201e-07 
1.35939e-06 4.7998e-07 7.78964e-07 
1.26568e-06 3.02788e-07 4.6635e-07 
1.2889e-06 1.60448e-07 1.68534e-07 
1.18191e-06 7.05862e-08 -1.25132e-08 
2.23484e-06 4.98381e-07 1.70146e-06 
1.97962e-06 1.03541e-06 1.67319e-06 
2.32141e-06 3.46054e-07 1.60289e-06 
1.89999e-06 1.05389e-06 1.69062e-06 
1.88237e-06 9.86179e-07 1.65154e-06 
1.85517e-06 8.75453e-07 1.62901e-06 
2.34421e-06 1.52554e-07 1.51608e-06 
2.30722e-06 -4.22204e-08 1.47151e-06 
1.81025e-06 7.27554e-07 1.61567e-06 
1.82431e-06 5.4991e-07 1.57834e-06 
1.8068e-06 3.39609e-07 1.55986e-06 
1.90474e-06 1.25133e-07 1.51065e-06 
2.23028e-06 -1.32411e-07 1.42723e-06 
2.11476e-06 -1.20616e-07 1.44449e-06 
2.01131e-06 -3.70593e-08 1.46441e-06 
3.17206e-07 -6.43608e-09 9.58359e-08 
-8.58348e-08 -5.87406e-09 1.79096e-07 
2.76195e-07 -7.63795e-09 1.2316e-07 
-1.16554e-07 -3.25365e-09 1.91716e-07 
2.19428e-07 -8.42003e-09 1.43792e-07 
-1.43525e-07 -4.14099e-09 2.04167e-07 
1.27451e-07 -8.55498e-09 1.5718e-07 
7.27166e-08 -3.88664e-09 1.57354e-07 
3.37137e-08 -3.24374e-09 1.6545e-07 
3.79509e-09 -3.58545e-09 1.72285e-07 
-2.80314e-08 -3.39232e-09 1.91521e-07 
-1.4572e-07 -6.30142e-09 2.18606e-07 
-1.47825e-07 -7.57696e-09 2.24535e-07 
-7.40815e-08 -6.56087e-09 2.12479e-07 
-9.81055e-08 -9.30727e-09 2.31622e-07 
-1.35507e-07 -9.31442e-09 2.30776e-07 
1.02957e-06 -7.33532e-08 5.21227e-07 
1.92908e-07 -3.24305e-08 1.92442e-07 
-8.01447e-08 -9.28135e-09 1.84018e-07 
8.78501e-08 -1.17169e-08 8.05393e-08 
-6.02688e-08 -1.0227e-08 1.73844e-07 
-8.14848e-09 -8.9489e-09 1.75674e-07 
3.2952e-08 -1.16587e-08 1.73844e-07 
1.04177e-07 -1.00748e-08 6.95904e-08 
1.07049e-07 -4.17128e-09 7.52598e-08 
1.24365e-07 -3.04385e-09 1.00235e-07 
1.1329e-07 -5.43105e-09 1.10573e-07 
5.02972e-08 -1.45459e-08 1.71402e-07 
5.32438e-08 -1.70437e-08 1.69648e-07 
1.05099e-07 -8.97797e-09 1.26016e-07 
4.32805e-08 -1.23883e-08 1.53478e-07 
9.82445e-09 5.11101e-10 -2.23169e-09 
2.04408e-06 6.65331e-07 1.48859e-06 
2.44099e-06 -8.55586e-08 1.27674e-06 
1.8955e-06 7.89105e-07 1.29892e-06 
2.03455e-06 -1.11611e-07 1.51648e-06 
1.89281e-06 7.60128e-07 1.07872e-06 
1.98905e-06 8.71718e-08 1.21107e-06 
1.93066e-06 6.22296e-07 9.27106e-07 
1.72223e-06 2.30117e-07 1.28425e-06 
1.98559e-06 4.35911e-07 6.97127e-07 
1.8431e-06 2.26542e-07 6.96573e-07 
1.7854e-06 1.90463e-07 8.13235e-07 
1.72952e-06 1.75544e-07 1.13967e-06 
1.46598e-06 2.2983e-07 1.43165e-06 
1.48711e-06 1.79687e-07 1.41004e-06 
3.39274e-07 -6.0779e-09 5.15653e-08 
3.4247e-07 -3.48213e-09 2.29532e-08 
3.1664e-07 -8.7208e-09 -1.50986e-08 
2.99112e-07 -7.83148e-09 -3.25995e-08 
1.81498e-06 9.84984e-07 1.21635e-06 
2.83281e-07 -1.36627e-08 -4.67378e-08 
1.61118e-06 8.18206e-07 9.57978e-07 
3.73932e-07 -9.39407e-09 -8.50057e-08 
1.44081e-06 6.12548e-07 6.99492e-07 
5.52641e-07 -1.47948e-09 -1.32931e-07 
8.09571e-07 -3.52352e-09 -1.81487e-07 
1.04664e-06 1.19672e-08 -1.76927e-07 
1.33457e-06 3.90752e-07 4.09583e-07 
1.22247e-06 2.00274e-07 1.23341e-07 
1.18589e-06 7.0874e-08 -9.7419e-08 
2.173e-06 5.43655e-07 1.352e-06 
1.77842e-06 1.09329e-06 1.3102e-06 
2.2304e-06 3.56427e-07 1.23265e-06 
1.83229e-06 1.07871e-06 1.31987e-06 
1.85145e-06 1.00411e-06 1.32665e-06 
1.84475e-06 8.61229e-07 1.32764e-06 
2.22296e-06 1.756e-07 1.15613e-06 
2.1171e-06 2.04432e-08 1.1154e-06 
1.79665e-06 6.64525e-07 1.33904e-06 
1.7316e-06 4.3289e-07 1.33149e-06 
1.77409e-06 2.30434e-07 1.26193e-06 
1.85836e-06 7.62279e-08 1.19359e-06 
2.04152e-06 -2.15131e-08 1.06685e-06 
1.94459e-06 6.30168e-10 1.10147e-06 
3.16807e-07 -3.57691e-09 6.44592e-08 
-1.20331e-07 -9.15479e-09 1.97094e-07 
2.69592e-07 -8.11144e-09 7.88743e-08 
-1.35912e-07 -6.24106e-09 2.12325e-07 
1.69428e-07 -1.30298e-08 1.19802e-07 
-1.46526e-07 -6.9904e-09 2.17537e-07 
1.12805e-07 -1.10041e-08 1.33065e-07 
5.47199e-08 -8.46084e-09 1.53391e-07 
8.29285e-09 -8.62964e-09 1.68752e-07 
-5.25058e-08 -7.28564e-09 1.86042e-07 
-8.55028e-08 -7.65492e-09 1.94149e-07 
-1.56177e-07 -8.04185e-09 2.2112e-07 
-1.6577e-07 -9.01774e-09 2.26707e-07 
-1.11028e-07 -8.36937e-09 2.11813e-07 
-1.60721e-07 -1.1749e-08 2.19489e-07 
3.00851e-07 -3.04505e-08 1.77801e-07 
5.45937e-08 -1.04586e-08 7.08155e-08 
-1.11925e-07 -1.19241e-08 1.90876e-07 
6.35074e-08 -1.44569e-08 7.90454e-08 
-7.24729e-08 -1.02404e-08 1.83436e-07 
-3.51013e-08 -1.49993e-08 1.84104e-07 
-1.76298e-08 -1.97672e-08 1.83736e-07 
1.09076e-07 -9.73147e-09 7.46738e-08 
9.68078e-08 -1.51576e-08 1.02013e-07 
1.1472e-07 -2.67484e-09 1.20349e-07 
6.44978e-08 -7.94954e-09 1.39082e-07 
3.90812e-09 -1.89612e-08 1.83727e-07 
8.8404e-09 -1.52698e-08 1.68807e-07 
3.41913e-08 -9.5228e-09 1.53303e-07 
9.34894e-07 -5.93575e-08 5.60043e-07 
2.023e-06 7.31823e-07 1.0487e-06 
1.17357e-06 -9.27664e-08 1.00567e-06 
2.05142e-06 7.33565e-07 7.1996e-07 
1.38792e-06 -2.27983e-08 1.02874e-06 
2.09437e-06 5.22675e-07 5.36532e-07 
1.42299e-06 1.40311e-07 1.20638e-06 
2.16561e-06 1.90693e-07 2.78965e-07 
1.33559e-06 2.41592e-07 1.40426e-06 
1.95859e-06 -5.54594e-08 1.97215e-07 
2.05923e-06 -1.15042e-07 2.13829e-07 
2.17052e-06 3.18854e-09 3.72604e-07 
1.92248e-06 1.93246e-07 8.35499e-07 
1.58367e-06 2.98841e-07 1.29218e-06 
3.25607e-07 -4.1682e-09 2.89724e-08 
3.23715e-07 -1.09786e-08 -1.68483e-08 
2.95021e-07 -1.05618e-08 -3.52394e-08 
2.89608e-07 -8.91469e-09 -6.16826e-08 
1.70568e-06 9.53983e-07 8.37703e-07 
3.27879e-07 -4.03226e-09 -8.34258e-08 
1.53006e-06 7.40983e-07 5.80252e-07 
3.87547e-07 -6.64555e-09 -1.22148e-07 
1.36262e-06 5.24688e-07 3.41174e-07 
5.75881e-07 -1.62174e-08 -1.85404e-07 
8.03011e-07 -8.28102e-09 -2.27961e-07 
9.62683e-07 3.70028e-08 -2.16356e-07 
1.33605e-06 2.95503e-07 3.27578e-08 
1.09742e-06 1.26714e-07 -1.24376e-07 
2.18171e-06 5.80637e-07 9.08228e-07 
1.74138e-06 1.05354e-06 9.21674e-07 
2.25949e-06 4.06545e-07 8.07587e-07 
1.77462e-06 1.03603e-06 9.70818e-07 
1.85091e-06 9.14566e-07 9.87169e-07 
1.81537e-06 7.36913e-07 1.01087e-06 
2.2101e-06 2.67473e-07 7.72072e-07 
2.05255e-06 2.22786e-07 7.32855e-07 
1.7714e-06 5.44945e-07 9.78806e-07 
1.74989e-06 4.10417e-07 9.02947e-07 
1.76922e-06 3.15941e-07 7.8818e-07 
1.85124e-06 2.62402e-07 7.08648e-07 
1.9709e-06 2.27535e-07 6.63183e-07 
3.13154e-07 -1.96944e-08 2.16255e-09 
-1.44194e-07 -1.09474e-08 2.0145e-07 
2.10011e-07 -1.99856e-08 4.44665e-08 
-1.6101e-07 -1.25187e-08 2.13425e-07 
1.47008e-07 -1.4489e-08 9.1368e-08 
-1.67618e-07 -1.19069e-08 2.13747e-07 
7.37561e-08 -1.09182e-08 1.14273e-07 
1.27596e-08 -1.28766e-08 1.31175e-07 
-4.61459e-08 -1.11463e-08 1.42199e-07 
-8.52493e-08 -9.41505e-09 1.60296e-07 
-1.40148e-07 -1.08843e-08 1.80498e-07 
-1.69966e-07 -1.05588e-08 2.10553e-07 
-1.67634e-07 -1.12814e-08 2.0737e-07 
-1.57459e-07 -1.13725e-08 1.94849e-07 
1.18048e-07 -1.93003e-08 1.35485e-07 
6.22918e-08 -1.41359e-08 7.71451e-08 
-1.46185e-07 -1.02306e-08 2.0121e-07 
7.7628e-08 -1.67118e-08 9.38056e-08 
-1.37392e-07 -1.63015e-08 1.92086e-07 
-1.16008e-07 -1.92553e-08 1.88585e-07 
-5.636e-08 -2.07691e-08 1.87028e-07 
6.79096e-08 -1.23585e-08 1.00348e-07 
7.60624e-08 -1.887e-08 1.14183e-07 
4.43535e-08 -1.47321e-08 1.51677e-07 
2.63711e-08 -1.65795e-08 1.64182e-07 
-4.14005e-08 -1.93896e-08 1.7361e-07 
-9.56313e-09 -1.24053e-08 1.64983e-07 
3.4526e-07 -6.14849e-08 3.99945e-07 
2.21187e-06 6.15267e-07 5.57489e-07 
6.67991e-07 -5.03398e-08 6.38758e-07 
2.14199e-06 3.95113e-07 3.34381e-07 
6.83217e-07 1.52094e-08 8.75697e-07 
1.89784e-06 5.81057e-09 1.84768e-07 
8.18225e-07 1.06987e-07 1.18672e-06 
1.63855e-06 -3.73178e-07 3.86228e-08 
1.31702e-06 2.3915e-07 1.11019e-06 
1.36057e-06 -5.06194e-07 2.70043e-07 
1.35225e-06 -4.64472e-07 4.22718e-07 
1.70681e-06 -2.48256e-07 5.85479e-07 
1.73802e-06 7.66204e-08 7.19761e-07 
3.10216e-07 -1.6053e-08 -2.41869e-08 
2.94448e-07 -1.28455e-08 -5.76033e-08 
2.91453e-07 -8.13902e-09 -7.22342e-08 
2.85465e-07 -5.49844e-09 -8.69852e-08 
1.59013e-06 8.18009e-07 4.99261e-07 
2.92839e-07 -8.24076e-09 -1.0922e-07 
1.37073e-06 6.16455e-07 2.88827e-07 
3.89428e-07 -9.53393e-09 -1.49659e-07 
1.22389e-06 3.73923e-07 3.52978e-08 
5.33927e-07 -1.497e-08 -2.28695e-07 
7.7761e-07 1.66275e-08 -2.96456e-07 
8.52977e-07 7.85955e-08 -2.30007e-07 
1.04626e-06 1.89166e-07 -1.6463e-07 
2.27784e-06 4.34563e-07 5.02158e-07 
1.70284e-06 9.10822e-07 5.65424e-07 
2.25221e-06 2.70516e-07 5.72024e-07 
1.82182e-06 8.41172e-07 5.85622e-07 
1.79388e-06 7.47146e-07 6.40893e-07 
1.77088e-06 6.35342e-07 6.10282e-07 
2.00845e-06 2.44506e-07 6.04485e-07 
1.99806e-06 2.72491e-07 5.57449e-07 
1.8049e-06 5.77745e-07 4.71842e-07 
1.77204e-06 5.49448e-07 4.01969e-07 
1.74819e-06 4.44749e-07 4.25571e-07 
1.98133e-06 3.3896e-07 5.08217e-07 
2.36728e-07 -1.53193e-08 8.70453e-09 
-1.73243e-07 -9.37298e-09 2.01867e-07 
1.86607e-07 -1.63837e-08 -4.7459e-10 
-2.06668e-07 -1.29928e-08 1.99641e-07 
1.03205e-07 -1.38267e-08 5.60584e-08 
-1.78915e-07 -1.39734e-08 2.02447e-07 
4.19753e-08 -1.19553e-08 7.53614e-08 
-3.5288e-08 -1.14685e-08 1.01794e-07 
-7.55056e-08 -1.12384e-08 1.24099e-07 
-1.12203e-07 -1.18027e-08 1.4575e-07 
-1.56682e-07 -1.19198e-08 1.65325e-07 
-1.75582e-07 -1.02024e-08 1.9593e-07 
-1.71814e-07 -1.04102e-08 1.86578e-07 
8.01926e-08 -3.08139e-08 1.20247e-07 
4.46234e-08 -1.89236e-08 9.97238e-08 
-1.58046e-07 -9.30629e-09 1.98608e-07 
3.54053e-08 2.31264e-09 9.87149e-08 
-1.82225e-07 -1.80044e-08 1.87704e-07 
-1.63455e-07 -1.69787e-08 1.86927e-07 
-1.20989e-07 -1.61989e-08 1.85184e-07 
-1.31543e-08 -1.63336e-08 1.24441e-07 
-1.08516e-08 -2.43643e-08 1.31547e-07 
4.40346e-10 -1.89738e-08 1.55891e-07 
-3.29345e-08 -2.0073e-08 1.59358e-07 
-1.02629e-07 -1.93965e-08 1.68776e-07 
1.72645e-07 -3.25698e-08 2.6775e-07 
2.27075e-06 3.24956e-07 3.80388e-07 
1.83905e-07 -2.34035e-08 5.20185e-07 
1.89462e-06 3.84146e-09 3.77176e-07 
2.99503e-07 2.31254e-08 8.14739e-07 
1.31872e-06 -3.69986e-07 3.18451e-07 
7.29161e-07 5.12865e-08 8.37555e-07 
6.50973e-07 -5.24873e-07 5.077e-07 
1.03753e-06 -3.1651e-08 7.20166e-07 
6.00571e-07 -2.81823e-07 9.59328e-07 
9.42119e-07 -1.89223e-07 1.49141e-06 
1.01774e-06 -1.30804e-07 1.16851e-06 
2.53376e-07 -1.13947e-08 -2.80592e-08 
2.83698e-07 -1.04491e-08 -7.68138e-08 
2.7609e-07 -6.6138e-09 -9.49486e-08 
2.73648e-07 -6.82869e-09 -1.12013e-07 
1.57033e-06 6.51028e-07 1.52515e-07 
3.11148e-07 -9.18882e-09 -1.39256e-07 
1.35323e-06 4.30689e-07 -5.9617e-08 
3.58295e-07 -1.75823e-08 -1.84367e-07 
1.10695e-06 2.27728e-07 -2.19864e-07 
5.44683e-07 -5.41964e-09 -2.91756e-07 
7.75019e-07 4.26809e-08 -3.58495e-07 
9.41597e-07 1.10533e-07 -3.42977e-07 
2.37407e-06 2.52264e-07 4.47438e-07 
1.62737e-06 6.4843e-07 2.12801e-07 
2.30745e-06 2.51301e-07 5.3655e-07 
1.66622e-06 6.54569e-07 2.81552e-07 
1.72618e-06 6.52077e-07 1.95927e-07 
1.82976e-06 6.49794e-07 3.51612e-08 
2.16585e-06 2.25981e-07 5.94214e-07 
2.04835e-06 1.4313e-07 6.21914e-07 
1.71098e-06 6.11468e-07 9.43915e-08 
1.96524e-06 4.52136e-07 4.07538e-07 
2.00462e-06 2.71941e-07 5.69764e-07 
2.24183e-07 -1.13228e-08 -3.51329e-08 
-1.8426e-07 -9.38526e-09 1.97171e-07 
1.80201e-07 -4.51369e-09 -1.2089e-08 
-2.00322e-07 -1.27547e-08 1.9096e-07 
1.21779e-07 -1.31008e-09 1.15408e-08 
-1.99446e-07 -8.77479e-09 1.86074e-07 
-3.07436e-09 -1.16512e-08 5.52736e-08 
-5.06917e-08 -1.28307e-08 8.19834e-08 
-9.58858e-08 -1.09625e-08 1.05087e-07 
-1.43886e-07 -1.0054e-08 1.28726e-07 
-1.59028e-07 -8.97688e-09 1.5004e-07 
-1.77396e-07 -3.33042e-09 1.70149e-07 
3.9481e-08 -1.59501e-08 1.39082e-07 
-2.86936e-09 -1.47939e-08 1.21252e-07 
-1.85083e-07 -1.32592e-08 1.90527e-07 
-3.04665e-08 -2.50767e-08 1.26704e-07 
-1.91055e-07 -1.42289e-08 1.803e-07 
-1.62739e-07 -1.30037e-08 1.80365e-07 
-1.40468e-07 -1.34695e-08 1.69047e-07 
-3.43407e-08 -2.38201e-08 1.30791e-07 
-7.13338e-08 -1.85652e-08 1.29122e-07 
-8.5333e-08 -1.70148e-08 1.45071e-07 
-1.17067e-07 -1.88854e-08 1.58044e-07 
-2.9928e-09 -2.12982e-08 2.23685e-07 
2.24561e-06 1.56173e-07 5.05628e-07 
-2.69651e-08 -2.45862e-08 3.81284e-07 
1.61755e-06 -1.05844e-07 4.66935e-07 
1.76805e-07 -1.76002e-08 4.63432e-07 
5.65752e-07 -2.46635e-07 4.0037e-07 
3.23856e-07 -5.64965e-08 5.26861e-07 
4.05844e-07 7.47091e-08 5.83773e-07 
1.92972e-07 -6.13128e-08 1.16429e-06 
2.3129e-06 7.74115e-07 8.97869e-07 
1.23394e-06 3.61576e-07 1.17042e-06 
2.60575e-07 -1.13368e-08 -7.70956e-08 
2.74786e-07 -1.10923e-08 -1.09401e-07 
2.62485e-07 -1.13836e-08 -1.15566e-07 
2.22513e-07 -1.32287e-08 -1.23565e-07 
1.37452e-06 4.34928e-07 -6.76597e-08 
2.44793e-07 -1.59996e-08 -1.46805e-07 
1.18207e-06 2.78484e-07 -2.78105e-07 
3.66926e-07 -2.6484e-09 -2.42745e-07 
8.96896e-07 1.4544e-07 -3.3045e-07 
5.6526e-07 2.34974e-08 -3.5968e-07 
7.60777e-07 6.02943e-08 -4.19863e-07 
2.53172e-06 2.64126e-07 4.75147e-07 
1.4692e-06 4.25806e-07 1.40882e-08 
2.39231e-06 1.97545e-07 3.46431e-07 
1.48415e-06 4.88284e-07 -1.35173e-07 
1.62349e-06 5.49512e-07 -2.50542e-07 
1.88398e-06 4.88373e-07 4.58746e-08 
2.04017e-06 2.86786e-08 1.20434e-07 
2.01793e-06 -7.03891e-08 -6.7179e-08 
2.03313e-06 2.51155e-07 4.13176e-07 
2.07059e-06 2.57907e-08 1.8493e-07 
2.17722e-07 -6.24663e-09 -5.21635e-08 
-2.14025e-07 -1.48022e-08 1.78977e-07 
1.66216e-07 -7.46109e-09 -3.20348e-08 
-1.9128e-07 -7.92289e-09 1.75926e-07 
8.63267e-08 -1.38019e-08 -8.11127e-09 
-1.81066e-07 -7.26016e-09 1.64101e-07 
-2.30803e-08 -1.28602e-08 4.29668e-08 
-6.71687e-08 -1.08629e-08 6.85067e-08 
-1.24906e-07 -8.20891e-09 1.03088e-07 
-1.55807e-07 -5.19259e-09 1.30446e-07 
-1.66581e-07 -6.14835e-09 1.4583e-07 
-4.96175e-08 -2.2423e-08 1.46034e-07 
-6.45832e-08 -2.58676e-08 1.27158e-07 
-2.19735e-07 -1.45858e-08 1.72774e-07 
-7.82517e-08 -9.31793e-09 1.2643e-07 
-2.05079e-07 -1.36443e-08 1.62189e-07 
-1.82793e-07 -1.20884e-08 1.57138e-07 
-1.63858e-07 -1.38297e-08 1.43893e-07 
-9.77225e-08 -1.91206e-08 1.13914e-07 
-1.01819e-07 -1.61257e-08 1.23143e-07 
-1.34452e-07 -9.95656e-09 1.25266e-07 
-6.94708e-08 -1.10459e-08 1.79119e-07 
2.37755e-06 2.23041e-07 4.86046e-07 
-2.38837e-08 -6.2211e-09 2.01237e-07 
1.38894e-06 5.72162e-08 3.52158e-07 
1.40367e-08 -4.27766e-08 1.6463e-07 
1.59501e-07 8.41189e-08 2.08522e-07 
-1.43573e-07 -4.22356e-08 4.57491e-07 
1.68863e-06 6.20079e-07 2.42433e-07 
4.05263e-07 1.24456e-07 5.05116e-07 
1.30086e-08 4.78552e-10 -1.56475e-09 
2.48068e-07 -9.15407e-09 -1.0217e-07 
2.5401e-07 -4.08468e-09 -1.22954e-07 
2.17227e-07 -1.47151e-08 -1.29308e-07 
2.14312e-07 -9.29124e-09 -1.39275e-07 
1.15497e-06 2.51998e-07 -1.83105e-07 
2.60882e-07 -3.0717e-09 -1.99847e-07 
9.1102e-07 1.42002e-07 -3.39566e-07 
3.86194e-07 7.95156e-09 -3.01972e-07 
6.71074e-07 7.51636e-08 -3.67155e-07 
5.44704e-07 2.51661e-08 -3.89561e-07 
2.70758e-06 2.61067e-07 2.28319e-07 
1.21669e-06 2.66872e-07 -2.97665e-07 
2.11508e-06 3.48583e-08 -1.54304e-07 
1.31592e-06 3.22036e-07 -4.80302e-07 
1.67191e-06 3.35428e-07 -4.69171e-08 
1.70963e-06 7.57713e-08 1.12652e-07 
1.81363e-06 -1.30627e-07 -9.35514e-07 
1.85453e-06 -7.40113e-08 -1.26925e-06 
1.69158e-06 -1.37651e-07 -6.42355e-07 
1.83163e-07 -1.59424e-08 -6.2717e-08 
-2.15303e-07 -1.37286e-08 1.6174e-07 
1.31747e-07 -1.66368e-08 -4.03761e-08 
-2.14275e-07 -1.27461e-08 1.50128e-07 
5.64538e-08 -1.85529e-08 -1.77491e-08 
-1.87646e-07 -1.11303e-08 1.33033e-07 
-4.60461e-08 -1.01029e-08 5.09936e-08 
-8.55165e-08 -4.38994e-09 7.47307e-08 
-1.33121e-07 -5.29005e-09 1.00034e-07 
-1.77821e-07 -9.9166e-09 1.19622e-07 
-8.201e-08 -2.1981e-08 1.48071e-07 
-9.28799e-08 -1.70088e-08 1.27235e-07 
-2.17258e-07 -1.11549e-08 1.52525e-07 
-1.034e-07 -1.52949e-08 1.06028e-07 
-2.19526e-07 -1.42524e-08 1.37804e-07 
-1.92241e-07 -9.1337e-09 1.33036e-07 
-1.61673e-07 -5.90976e-09 1.15504e-07 
-1.18457e-07 -1.6066e-08 9.21459e-08 
-1.28299e-07 -6.91261e-09 1.02228e-07 
-6.10736e-08 3.19028e-10 1.34518e-07 
2.55525e-06 3.02317e-07 2.19203e-07 
-1.53734e-08 -7.67758e-10 8.08504e-08 
1.20346e-06 2.26333e-07 2.71613e-08 
-1.06666e-07 -3.79906e-08 1.11475e-07 
-2.30006e-07 6.57285e-08 -1.71539e-07 
-1.55652e-07 -8.76999e-09 1.73282e-07 
7.63182e-07 2.20391e-07 3.99963e-08 
1.49876e-07 5.73636e-08 1.09724e-07 
2.25616e-07 -9.76426e-09 -1.12398e-07 
2.0855e-07 -1.85289e-08 -1.33708e-07 
1.97492e-07 -1.31612e-08 -1.39778e-07 
2.04469e-07 -9.48651e-09 -1.69889e-07 
9.20114e-07 1.28727e-07 -3.50387e-07 
2.55701e-07 -4.19915e-09 -2.20607e-07 
7.17092e-07 5.46642e-08 -3.98659e-07 
3.56634e-07 2.31843e-09 -3.03097e-07 
5.10784e-07 1.69163e-08 -3.74161e-07 
2.33986e-06 2.10959e-07 -3.89593e-07 
9.50672e-07 1.45399e-07 -5.07452e-07 
1.29771e-06 7.44894e-08 -1.00368e-06 
1.05568e-06 2.19851e-07 -3.10205e-07 
1.07253e-06 3.00689e-08 -6.4118e-08 
8.62366e-07 -1.49682e-07 -8.95455e-07 
2.57805e-06 5.21537e-07 -8.33113e-07 
2.00819e-06 3.49383e-07 -1.0622e-06 
1.34103e-07 -2.22078e-08 -6.56089e-08 
-2.28693e-07 -9.92834e-09 1.40997e-07 
8.10295e-08 -2.35682e-08 -4.4142e-08 
-2.13405e-07 -1.23837e-08 1.25078e-07 
-9.08848e-09 -2.12379e-08 -1.01909e-09 
-2.07675e-07 -1.28892e-08 1.11059e-07 
-6.29193e-08 -1.693e-08 2.95816e-08 
-1.40669e-07 -1.42533e-08 6.92495e-08 
-1.79328e-07 -1.41641e-08 9.1288e-08 
-8.57129e-08 -5.24047e-09 1.29472e-07 
-1.0485e-07 -1.05355e-08 1.14666e-07 
-2.17316e-07 -6.80496e-09 1.31985e-07 
-1.15417e-07 -5.04974e-09 8.46122e-08 
-2.31709e-07 -8.80796e-09 1.13715e-07 
-2.07194e-07 -8.11115e-09 1.05789e-07 
-1.65604e-07 -2.15408e-09 9.08504e-08 
-1.46503e-07 -9.437e-09 8.14006e-08 
-5.08558e-08 1.31562e-08 7.85369e-08 
2.17327e-06 2.30494e-07 -2.65755e-07 
-3.29332e-08 -1.80302e-08 5.31451e-08 
7.09239e-07 1.0322e-07 -1.10448e-07 
-1.46462e-07 -2.773e-08 8.27807e-08 
-4.16715e-07 -8.58213e-09 -6.80782e-08 
-1.02644e-07 -4.63806e-09 6.18221e-08 
-1.7808e-07 -2.90921e-08 2.96996e-08 
1.82029e-07 -2.41452e-08 -1.2836e-07 
1.80384e-07 -1.87038e-08 -1.38839e-07 
1.81745e-07 -1.36633e-08 -1.65254e-07 
1.80016e-07 -1.1041e-08 -1.75605e-07 
6.11021e-07 5.29261e-08 -4.3537e-07 
2.04676e-07 -1.19989e-08 -2.02262e-07 
4.27476e-07 9.73817e-09 -3.67268e-07 
2.92392e-07 -1.08647e-08 -2.74609e-07 
1.08029e-06 7.86167e-08 -6.72306e-07 
5.94935e-07 7.2687e-08 -4.52847e-07 
1.61858e-06 3.00193e-07 -4.0717e-07 
6.81844e-07 2.63547e-08 -8.35458e-08 
4.08309e-07 -6.5235e-08 -3.73363e-07 
9.38606e-07 1.2644e-07 -5.93886e-07 
2.26776e-08 3.64734e-10 8.15541e-09 
9.56195e-08 -2.78632e-08 -8.52494e-08 
-2.31227e-07 -7.12043e-09 1.24406e-07 
2.68773e-08 -2.4126e-08 -2.99922e-08 
-2.17551e-07 -1.10126e-08 1.09858e-07 
-7.13942e-08 -1.90248e-08 2.52825e-08 
-2.10882e-07 -1.1566e-08 9.45707e-08 
-1.17174e-07 -1.51144e-08 4.78828e-08 
-1.89104e-07 -1.58484e-08 7.09634e-08 
-8.09269e-08 -9.88558e-09 8.88042e-08 
-1.08389e-07 -6.71006e-09 7.80185e-08 
-2.34554e-07 -1.15368e-08 1.11228e-07 
-1.47404e-07 -2.16064e-09 7.3819e-08 
-2.2682e-07 -5.57957e-09 9.96959e-08 
-2.12915e-07 -8.09895e-09 8.11031e-08 
-1.69342e-07 1.06984e-10 7.01662e-08 
-5.08982e-08 3.82879e-09 6.02602e-08 
1.06977e-06 8.95166e-08 -3.99873e-07 
-7.60484e-08 -3.1678e-08 2.72877e-08 
2.08116e-07 -9.81404e-09 -4.02227e-08 
-1.25655e-07 -2.58475e-08 5.53447e-08 
-2.05918e-07 -8.17101e-09 4.20237e-08 
-1.36482e-07 -6.24941e-09 4.57693e-08 
1.24474e-07 -2.28887e-08 -1.10484e-07 
1.55333e-07 -1.88908e-08 -1.54813e-07 
1.47699e-07 -1.61212e-08 -1.50906e-07 
1.01625e-07 -1.71176e-08 -1.31483e-07 
4.00293e-07 2.68401e-08 -4.1654e-07 
1.50588e-07 -1.02081e-08 -1.87945e-07 
2.5072e-07 8.57068e-09 -2.9499e-07 
2.75542e-07 -1.79886e-08 -5.30841e-07 
4.15568e-07 5.90305e-08 -2.8751e-07 
6.43149e-07 8.9995e-08 -2.27448e-07 
2.59526e-07 -9.95178e-09 -9.67221e-08 
5.94776e-08 -6.97642e-08 -3.08896e-07 
4.42153e-07 5.67479e-08 -1.74389e-07 
8.87785e-08 -2.36038e-08 -9.19788e-08 
-2.38029e-07 -1.1174e-08 1.02773e-07 
-1.65254e-08 -1.8694e-08 -2.68934e-08 
-2.42065e-07 -9.76268e-09 9.31243e-08 
-6.76501e-08 -1.48871e-08 2.99423e-09 
-1.94674e-07 -1.10458e-08 7.07938e-08 
-1.43658e-07 -1.07375e-08 4.11264e-08 
-8.10448e-08 -3.15013e-09 6.79176e-08 
-1.15228e-07 -6.521e-10 7.20309e-08 
-2.23948e-07 -4.5046e-09 9.35419e-08 
-1.59404e-07 2.82975e-09 6.51444e-08 
-2.23243e-07 -5.22747e-09 8.38244e-08 
-1.87991e-07 1.58984e-09 6.53428e-08 
-7.24324e-08 -6.23491e-09 1.55125e-08 
3.542e-07 4.68876e-08 -2.64555e-07 
-9.73285e-08 -1.24636e-08 2.41082e-08 
8.24319e-08 -2.27478e-08 1.43509e-10 
-1.45088e-07 -1.40314e-08 5.04339e-08 
-1.09446e-07 -7.90217e-09 4.62329e-08 
1.04379e-07 -1.41666e-08 -1.20855e-07 
1.2092e-07 -1.30538e-08 -1.40257e-07 
9.74979e-08 -1.10024e-08 -1.3784e-07 
9.75597e-08 -2.44062e-09 -1.56243e-07 
2.08866e-07 1.37295e-08 -2.98491e-07 
1.48725e-07 7.55702e-09 -2.20841e-07 
6.35839e-08 -3.28996e-08 -2.4559e-07 
1.97187e-07 6.42824e-09 -1.01857e-07 
-3.05136e-08 -3.27443e-08 -1.55354e-07 
4.96908e-08 -4.3045e-09 -8.77005e-08 
1.27158e-08 -2.26914e-08 -9.50985e-08 
6.71834e-08 -1.64531e-08 -8.98495e-08 
-2.28385e-07 -4.10755e-09 8.80134e-08 
-3.9618e-08 -1.60866e-08 -2.826e-08 
-2.01059e-07 -1.83082e-10 6.81142e-08 
-8.98605e-08 -1.09375e-08 7.51189e-09 
-1.46992e-07 -6.08169e-09 4.25443e-08 
-7.1521e-08 -2.79912e-09 3.57508e-08 
-1.20083e-07 -2.38972e-09 5.56364e-08 
-2.18594e-07 -5.55365e-09 7.8008e-08 
-1.71601e-07 1.76652e-09 6.28242e-08 
-2.05587e-07 -2.44433e-09 6.79802e-08 
-3.24667e-08 -9.61477e-09 4.51436e-09 
9.23943e-08 1.81548e-08 -1.12572e-07 
-6.04883e-08 -1.194e-08 1.89365e-08 
3.77947e-08 -1.23518e-08 5.65091e-09 
-7.56532e-08 -1.99941e-08 4.05452e-08 
9.72962e-08 -1.44897e-08 -1.21272e-07 
7.98213e-08 -1.33365e-08 -1.27496e-07 
8.02595e-08 -1.11156e-08 -1.42274e-07 
9.80964e-08 -4.92344e-10 -1.72553e-07 
1.31424e-07 7.59902e-09 -1.70075e-07 
2.26793e-08 8.4307e-09 -1.11315e-07 
1.06255e-07 1.11303e-09 -8.55961e-08 
-1.01733e-08 -7.48541e-09 -9.22963e-08 
1.18322e-08 -4.76796e-09 -5.19321e-08 
-6.6609e-09 -2.14127e-08 -5.48585e-08 
-2.18656e-07 -6.23731e-09 7.09864e-08 
-6.78012e-08 -1.3806e-08 -1.44362e-08 
-1.70863e-07 -6.95571e-09 4.9417e-08 
-1.22475e-07 -8.92048e-09 1.86384e-08 
-7.16989e-08 7.86541e-09 3.51824e-08 
-1.24024e-07 8.04863e-10 4.46455e-08 
-2.12312e-07 -5.28175e-09 6.11687e-08 
-1.80293e-07 3.07528e-09 5.15518e-08 
-5.36507e-08 -8.69427e-09 -3.28217e-09 
5.02379e-08 -2.05026e-08 -4.11994e-08 
-3.63658e-08 -1.60754e-08 1.62774e-08 
7.37949e-09 -2.44008e-08 1.24633e-08 
4.33653e-08 -1.22861e-08 -1.07424e-07 
6.45176e-08 -5.81214e-09 -1.29228e-07 
8.98022e-08 -1.13136e-08 -1.57982e-07 
1.04875e-07 5.54287e-09 -1.29752e-07 
2.1839e-09 4.58291e-09 -7.95171e-08 
1.00483e-07 5.28127e-10 -9.82558e-08 
7.42157e-08 -1.09848e-08 -7.85734e-08 
-4.49453e-08 -2.37266e-08 -4.17024e-08 
-1.92948e-07 -5.56549e-09 5.07845e-08 
-8.23377e-08 -1.55286e-08 -6.52523e-09 
-1.64249e-07 -8.72413e-09 3.05546e-08 
-8.23789e-08 3.01363e-09 2.098e-08 
-1.46103e-07 2.34828e-09 3.3661e-08 
-1.85077e-07 3.5916e-09 4.60399e-08 
-8.82528e-09 -9.52579e-09 -2.18633e-08 
4.88624e-08 -2.76656e-08 -4.02365e-08 
1.02948e-09 -2.07018e-08 -9.91617e-09 
4.07153e-08 -3.0508e-09 -1.08284e-07 
7.96393e-08 -1.65982e-08 -1.43059e-07 
1.06717e-07 1.74811e-09 -1.50272e-07 
8.20807e-08 -1.61942e-08 -8.58125e-08 
1.04031e-07 -5.47026e-09 -1.11535e-07 
-3.66875e-08 -6.93975e-09 -4.31298e-08 
-1.56812e-07 -3.25452e-09 2.68594e-08 
-7.77043e-08 6.70168e-09 -7.29963e-09 
-5.77162e-08 -1.7774e-09 1.34427e-10 
-1.13691e-07 3.00897e-09 1.74724e-08 
1.36351e-10 -5.76771e-09 -2.48145e-08 
3.9361e-08 -1.77699e-08 -4.82814e-08 
9.16784e-09 -1.73847e-08 -9.2261e-08 
9.40256e-08 -6.30378e-09 -1.38941e-07 
5.77067e-08 -9.98953e-09 -8.79062e-08 
-2.41704e-08 -8.58672e-09 -4.90138e-08 
-6.70117e-08 -6.3921e-09 -2.96565e-09 
-1.85308e-08 4.45919e-09 -2.11749e-08 
3.2125e-08 2.03487e-09 -5.70801e-08 
3.02139e-08 -1.97722e-08 -8.21724e-08 
-8.07228e-09 -1.34869e-08 -4.95552e-08 
</DataArray>
<DataArray Name="F" NumberOfComponents="3" type="Float64" format="ascii">
-9.87646e-15 8.65404e-15 -9.47306e-15 
9.63301e-16 5.20448e-15 4.04464e-14 
9.32388e-15 -6.93315e-15 1.94197e-14 
-5.25915e-14 8.8362e-15 -7.19299e-14 
-6.43143e-14 1.16748e-14 2.36516e-15 
-8.24969e-14 2.11813e-14 -2.09793e-14 
-7.33976e-14 1.47721e-14 5.58132e-14 
1.86017e-14 -6.40134e-15 -5.9247e-16 
-4.25861e-14 6.99724e-15 2.5002e-14 
-1.15251e-14 -1.19575e-15 -4.47386e-15 
-2.99807e-14 7.89348e-15 4.6092e-15 
-1.16221e-13 1.99323e-14 -1.0638e-14 
2.85234e-15 2.93657e-15 -2.38783e-14 
4.05814e-14 -4.16937e-15 -1.29572e-16 
1.66282e-14 -2.40978e-15 -6.34659e-15 
-1.85187e-14 1.29214e-15 -2.09067e-14 
-4.92366e-14 1.41745e-14 6.01612e-14 
-4.79213e-14 1.04861e-14 1.41616e-14 
-9.10638e-15 2.90066e-15 2.64519e-14 
-1.68396e-14 5.08515e-15 2.72458e-14 
4.50229e-14 -5.32606e-15 1.70416e-14 
-6.32178e-14 1.59237e-14 4.32719e-15 
1.44906e-14 -1.46254e-15 -8.30346e-14 
1.4152e-13 -2.54886e-14 8.91691e-15 
-9.99651e-14 1.11197e-14 -4.57111e-14 
-5.40609e-14 1.57973e-14 1.80004e-14 
-6.17327e-14 1.73668e-14 1.37078e-16 
-1.39522e-15 -7.90674e-15 1.42941e-14 
6.24749e-15 -4.89588e-15 6.97574e-15 
1.61501e-14 -2.27859e-15 -1.09327e-14 
3.91638e-14 -6.20103e-15 -3.0881e-14 
-2.32869e-13 6.69196e-14 1.40492e-14 
-2.92228e-14 1.21303e-14 -8.28939e-14 
-8.52813e-14 1.62517e-14 5.00251e-15 
-1.4909e-13 2.36017e-14 8.37323e-14 
3.79517e-14 1.06281e-15 1.20909e-14 
3.40668e-14 -4.805e-15 1.74052e-14 
-2.93748e-15 -2.79978e-15 1.61422e-14 
-1.38434e-13 1.18022e-13 -1.24193e-13 
8.15181e-15 1.93511e-14 -9.45192e-14 
2.24026e-13 -3.14602e-14 -1.24991e-13 
3.57627e-13 -7.00112e-14 -4.06647e-14 
-1.11598e-13 1.83786e-14 -3.0889e-14 
-8.17768e-14 1.6658e-14 1.58205e-15 
-5.7572e-14 1.49872e-14 -4.65003e-15 
2.80604e-14 -5.52602e-15 -5.84568e-15 
-3.71066e-14 2.43853e-16 1.72476e-14 
-1.52524e-14 2.48377e-15 1.24491e-14 
-1.62884e-14 -5.0108e-15 1.13122e-14 
2.1406e-14 -7.2932e-15 -2.5636e-15 
-1.36342e-15 -3.99071e-15 -1.34814e-14 
-7.90018e-14 1.76448e-13 9.42122e-14 
1.18103e-14 4.11931e-14 8.04895e-14 
5.75028e-14 -7.07565e-15 8.85919e-14 
-1.88152e-13 1.58321e-14 9.83457e-15 
-1.89442e-14 2.18173e-14 -1.32204e-14 
4.2805e-14 5.95043e-15 3.19267e-15 
6.84443e-14 -9.77735e-15 -9.028e-15 
-1.22285e-14 -3.13813e-15 -2.0541e-15 
-5.32158e-14 2.92925e-15 1.83791e-14 
2.53567e-14 4.89656e-14 2.45783e-14 
-9.07134e-14 3.29661e-13 -5.86316e-14 
2.62057e-13 3.61039e-14 -2.13799e-13 
4.45508e-13 -5.92661e-14 -1.1679e-13 
3.8874e-13 -5.93471e-14 7.95215e-15 
-7.22617e-14 -1.51451e-15 3.31231e-14 
-1.57427e-13 3.26358e-14 5.23638e-14 
-1.15749e-13 2.49095e-14 2.37586e-14 
-1.42785e-15 1.24949e-15 -5.19651e-15 
2.22383e-14 -5.4844e-15 -1.59997e-14 
-5.65112e-15 1.5854e-15 7.33175e-15 
-2.14725e-14 1.37976e-15 1.37233e-14 
-3.10215e-14 1.31279e-15 2.01143e-14 
-1.62866e-14 4.22428e-15 8.78864e-15 
-2.82217e-14 7.19771e-15 9.30305e-16 
-1.66744e-14 2.38005e-15 -1.24477e-15 
1.10151e-13 -1.45969e-13 4.15209e-13 
3.44771e-13 7.4707e-14 4.1024e-13 
3.26274e-13 -4.80129e-14 3.82185e-13 
-8.88701e-14 1.11586e-14 4.94009e-14 
-2.16854e-13 4.08689e-14 -1.14217e-14 
-7.01526e-15 3.2292e-14 -1.48306e-15 
-1.39433e-14 1.75915e-15 -4.98179e-15 
6.13347e-14 -1.45366e-14 -1.33906e-14 
-1.08596e-14 -1.79888e-15 -7.34776e-15 
6.88072e-15 5.61122e-15 -1.57825e-14 
-3.25575e-14 1.5626e-15 4.94082e-15 
-5.96761e-14 -2.81824e-13 9.78352e-14 
8.41125e-14 -4.94629e-13 -3.49089e-13 
-1.47479e-12 3.01475e-13 3.47881e-13 
-2.32802e-12 6.19562e-13 3.99149e-13 
1.49482e-13 3.09356e-14 3.90563e-14 
1.92436e-13 -1.26168e-14 8.69722e-14 
-1.16928e-14 1.26603e-14 5.8157e-14 
-1.43719e-13 3.74863e-14 1.27773e-13 
-1.0117e-13 2.54781e-14 2.86154e-14 
-3.32024e-14 7.98793e-15 1.01212e-14 
1.73547e-14 -3.4033e-15 1.16331e-14 
6.9123e-15 -6.01984e-15 -4.06319e-15 
1.39258e-15 -1.54011e-15 1.91005e-15 
-3.12887e-14 -5.66661e-16 1.76543e-14 
-1.22748e-14 1.95803e-15 1.02683e-14 
-1.84095e-14 2.1342e-15 1.68321e-14 
-7.20704e-15 -5.43167e-16 3.68286e-15 
1.68086e-14 -1.77317e-15 -2.40601e-15 
-1.11519e-14 5.69896e-15 -1.81428e-15 
3.34285e-13 -3.0906e-13 1.97973e-13 
-1.14399e-12 -2.98755e-13 -3.46936e-13 
-1.67278e-12 3.45095e-13 -4.22432e-13 
3.23956e-13 8.94446e-16 6.2843e-14 
-2.80895e-13 1.25968e-14 -8.95373e-14 
-7.52772e-14 5.77752e-14 -5.30966e-15 
-6.60041e-14 6.8478e-15 3.64908e-15 
-2.87585e-14 2.90127e-15 -3.7663e-15 
-2.85875e-14 3.44558e-15 6.41701e-15 
-6.42113e-15 2.95615e-15 6.52838e-15 
-3.24319e-14 6.03247e-15 5.76187e-15 
-1.92215e-14 1.60394e-15 -2.14102e-15 
1.03653e-14 -3.71104e-15 -4.07973e-15 
3.61501e-15 7.92938e-14 -7.00008e-14 
1.28521e-13 -1.17481e-13 -6.72773e-14 
-4.0383e-13 -2.73831e-13 9.46719e-13 
5.96176e-12 -1.31425e-12 -1.10452e-12 
-1.70598e-12 4.98981e-13 -1.50423e-13 
5.06063e-14 2.70657e-13 2.08768e-13 
-4.05176e-14 5.35291e-14 -5.49449e-14 
-6.3048e-15 4.23495e-15 -1.27166e-13 
-9.79852e-14 2.23383e-14 3.54748e-14 
1.66415e-14 -3.2229e-15 -4.38929e-16 
-1.22955e-13 3.19637e-14 7.6361e-14 
-4.49722e-14 9.94739e-15 2.00348e-14 
7.75382e-14 -1.23389e-14 -7.12416e-15 
-3.96705e-14 5.22799e-15 2.32981e-14 
-1.11627e-15 3.02526e-16 2.12808e-15 
4.90125e-15 -1.61977e-15 5.95186e-15 
1.01679e-15 -2.70119e-15 9.31874e-15 
-1.11683e-14 -2.64753e-15 1.82632e-14 
-1.16593e-14 1.1042e-15 7.66315e-15 
-2.87428e-14 6.0069e-15 1.12416e-14 
-2.34635e-14 9.92269e-16 2.8812e-15 
-3.6105e-14 1.07023e-14 -4.23914e-15 
1.67492e-13 2.35021e-13 3.57511e-13 
-2.45988e-13 -1.50597e-13 -8.7443e-13 
3.67646e-12 -6.55159e-13 1.93324e-12 
-7.39674e-13 3.81949e-13 -4.08611e-14 
8.03112e-14 9.64544e-14 -1.38189e-13 
-4.69252e-13 1.54341e-13 -2.64512e-14 
-1.11861e-13 1.08105e-13 -6.49306e-15 
-9.03195e-14 4.24263e-14 -1.06072e-14 
-6.14817e-14 1.24313e-14 -7.77017e-15 
-4.0419e-14 1.25374e-14 -1.73238e-15 
-7.66429e-16 3.79349e-15 -6.25833e-15 
1.95143e-15 4.2701e-15 -5.04741e-15 
-2.45354e-14 -2.93541e-16 2.94829e-15 
9.88801e-15 6.61858e-16 -5.97927e-15 
1.16587e-14 -1.72132e-15 -3.52705e-15 
1.7341e-13 6.76835e-14 -1.0681e-14 
2.09069e-13 1.34429e-13 -1.58818e-13 
4.02191e-13 1.03183e-13 -3.61029e-13 
-1.56155e-13 -1.01153e-13 2.23021e-13 
-1.02323e-12 -3.57711e-13 -3.62043e-13 
3.42418e-13 -5.60537e-13 4.83606e-13 
-1.62146e-13 -6.28163e-14 -6.72417e-13 
9.23321e-14 8.66389e-15 -7.06816e-13 
-5.05322e-14 -1.2307e-14 -2.69987e-13 
2.99664e-14 2.16725e-15 2.62025e-14 
-5.15148e-15 8.33543e-15 5.11131e-14 
-1.74119e-14 1.66404e-15 2.77113e-15 
-8.07778e-15 -2.12034e-15 2.24254e-15 
2.62176e-14 3.28827e-15 3.89068e-14 
9.47046e-14 -1.6345e-14 4.58749e-15 
-1.44354e-14 2.02219e-15 3.96688e-14 
3.36152e-14 -6.07952e-15 3.17978e-14 
-1.18139e-14 3.85295e-15 3.72145e-14 
-8.32227e-15 -3.05253e-15 9.76424e-15 
-1.17736e-14 -2.71255e-15 1.28392e-14 
7.32169e-15 -3.86322e-15 1.39851e-14 
1.65277e-14 -4.52687e-15 1.56286e-14 
3.5843e-14 -5.42817e-15 -1.27438e-15 
2.07533e-14 -3.93954e-15 2.52848e-15 
-1.10866e-14 3.43206e-15 5.86961e-15 
7.53348e-14 1.17772e-14 5.92916e-14 
3.59322e-13 7.9921e-14 2.11547e-13 
-9.1789e-15 -2.51111e-14 -5.20315e-13 
-9.25957e-13 -1.48805e-14 -5.24651e-13 
3.66534e-13 -4.83772e-13 3.94968e-13 
8.70364e-14 -2.1337e-13 6.74527e-14 
-1.35506e-13 1.65037e-13 4.76696e-15 
-1.39718e-13 8.40888e-14 1.36853e-14 
-1.75683e-13 8.39216e-14 2.90045e-15 
-7.02733e-14 2.16373e-14 2.44577e-14 
-4.98549e-14 1.56035e-14 3.31903e-15 
-2.70397e-14 1.11126e-14 2.81424e-16 
1.59065e-14 -1.52996e-15 -3.78813e-15 
4.28101e-14 -1.80505e-15 -2.47081e-14 
6.12824e-15 -2.45999e-15 -1.2103e-14 
4.28496e-15 -3.80214e-15 2.69783e-15 
-3.73075e-14 2.36376e-15 1.25015e-14 
1.76867e-14 -4.17416e-16 2.39814e-14 
5.90076e-14 2.93038e-15 -1.92262e-14 
8.67015e-14 1.02084e-14 -1.64782e-14 
1.73142e-13 3.93983e-14 9.8767e-15 
7.01275e-13 1.22262e-13 2.02859e-13 
3.17392e-13 2.55273e-14 2.99124e-13 
-1.44372e-13 -7.15644e-14 -5.98231e-13 
-7.48166e-13 -2.02472e-13 4.72232e-13 
-1.12796e-12 3.89101e-13 5.8094e-13 
-1.14163e-13 -1.64326e-14 -5.61416e-14 
-5.00782e-14 -2.74209e-14 -1.60599e-13 
1.49032e-14 -2.95672e-15 -4.53306e-16 
-1.88255e-14 -3.13207e-15 -7.39166e-14 
5.22303e-15 4.78737e-16 -6.00289e-14 
1.16685e-14 -5.16038e-15 2.29921e-15 
-8.76368e-15 -3.30413e-16 7.25128e-15 
2.07319e-14 -1.16144e-15 -4.22793e-14 
-3.44466e-14 6.49785e-15 -7.46781e-15 
5.70283e-15 -1.68756e-15 -1.048e-14 
-5.51786e-14 1.15994e-14 8.0144e-15 
-4.54046e-14 1.35641e-14 -4.84817e-16 
-2.72195e-14 -3.40248e-15 1.8831e-14 
-1.45213e-14 -2.11549e-15 1.97494e-14 
-5.04795e-14 3.32081e-15 3.00445e-14 
-3.71776e-14 7.12772e-15 2.17397e-14 
-2.14541e-14 6.57572e-15 6.99974e-16 
-4.49772e-14 1.03076e-14 -2.50383e-14 
-6.21576e-15 2.96029e-15 1.84057e-14 
1.11361e-14 -1.23916e-16 2.01187e-14 
3.65582e-14 3.01546e-15 6.98871e-15 
2.38592e-13 -1.95917e-14 -4.92371e-14 
7.6582e-13 -6.44434e-14 1.04662e-13 
2.76258e-13 1.70113e-13 -9.92153e-14 
-3.66609e-13 -1.1504e-13 -2.46702e-14 
-1.1316e-13 -4.85289e-13 7.18369e-14 
1.52617e-13 -3.55174e-14 4.7035e-14 
-1.01717e-13 1.19294e-13 2.68867e-14 
-1.06513e-13 9.45917e-14 5.97058e-15 
-5.32827e-14 4.24177e-14 -3.17116e-15 
-4.78966e-14 1.81421e-14 9.97981e-15 
-6.26102e-14 7.17996e-15 1.15071e-14 
2.39016e-14 -2.16135e-16 -5.43945e-15 
-1.4706e-14 -1.75443e-15 6.22487e-15 
-8.26259e-14 8.3171e-15 2.35897e-14 
3.04309e-14 3.44628e-15 -5.51905e-15 
-3.61792e-14 -5.08608e-16 8.5609e-15 
4.05578e-14 -5.30571e-15 -5.64551e-15 
-1.8657e-14 1.75674e-15 -1.09268e-14 
-3.66173e-14 6.69237e-16 -7.96355e-15 
4.99014e-15 1.7893e-15 -1.92185e-14 
1.11409e-14 5.97575e-16 4.60556e-15 
4.30631e-14 1.98009e-15 -2.65432e-15 
2.27823e-13 7.13762e-14 -1.05159e-14 
-1.52085e-14 1.90352e-13 -1.59038e-13 
6.50247e-13 -3.46281e-13 6.01215e-13 
1.51953e-12 -5.71245e-13 -2.05662e-12 
-7.65855e-13 5.85844e-13 2.24712e-13 
6.83241e-15 1.21249e-14 1.61358e-13 
-2.77266e-14 -1.54835e-14 2.08009e-14 
-2.90952e-14 5.73994e-15 -5.05984e-14 
4.21302e-15 3.62356e-15 -6.04476e-15 
6.17169e-15 2.48301e-15 -4.82664e-15 
4.79207e-14 -3.48228e-15 -5.84427e-14 
-9.23619e-14 1.66474e-14 -3.14411e-14 
2.45433e-16 -3.21806e-15 3.66661e-16 
1.60216e-14 -6.00226e-15 2.00024e-15 
-2.25622e-14 2.28835e-15 -3.5012e-14 
1.2167e-15 -2.97364e-17 -2.14971e-14 
-6.07545e-14 1.40511e-14 -1.10068e-14 
-2.71311e-14 6.75112e-15 -1.07458e-14 
5.71814e-16 4.12339e-15 3.23303e-15 
1.25581e-14 -7.51301e-15 2.14123e-14 
1.45205e-14 -6.79441e-15 1.3932e-14 
-6.45026e-15 -4.99522e-15 2.36591e-14 
-1.36373e-14 5.31487e-16 8.33616e-15 
-4.28294e-14 1.81006e-14 -2.69732e-14 
-8.94499e-15 2.9426e-15 6.6242e-15 
1.47875e-14 -1.38621e-15 1.35261e-14 
-3.09089e-14 -4.99263e-16 -7.60383e-15 
-1.48051e-14 -4.92195e-16 3.52876e-15 
1.93265e-14 -1.95881e-15 6.85399e-15 
1.399e-13 -2.42708e-14 -5.9407e-14 
2.76217e-13 2.1602e-14 -8.53952e-15 
1.78146e-13 9.99043e-14 -9.54956e-15 
-9.24639e-14 1.14539e-13 7.91035e-15 
-1.45307e-13 -3.15541e-13 1.06187e-14 
1.40004e-14 -4.25189e-13 8.33279e-14 
4.244e-14 9.02461e-14 2.60381e-14 
-1.30343e-13 9.72203e-14 2.73158e-14 
-1.36605e-13 4.94063e-14 4.33014e-14 
-1.88535e-13 3.96613e-14 3.61997e-14 
8.97879e-14 -6.51309e-16 -1.55048e-14 
1.38079e-14 4.17792e-15 -2.40184e-14 
-3.72118e-14 5.76059e-15 1.59149e-15 
2.68269e-14 8.2572e-15 -1.1711e-14 
-6.7322e-14 -3.89592e-15 1.88518e-14 
1.77043e-14 -4.32561e-16 1.51413e-15 
3.59938e-14 -1.12617e-15 -9.41671e-15 
-2.3506e-14 -1.36238e-15 9.61926e-15 
-2.40823e-14 9.78394e-16 1.89504e-15 
-3.38331e-15 1.06025e-16 -9.26046e-15 
-8.48486e-15 -5.71776e-16 -8.90316e-16 
7.38804e-16 -7.67191e-16 -5.38633e-15 
-2.201e-14 2.37638e-15 3.77801e-15 
-2.37145e-15 -1.04533e-15 1.48251e-15 
3.2392e-14 8.65502e-15 -5.7141e-14 
1.59396e-13 8.80418e-14 -6.1053e-14 
4.93492e-13 -3.00399e-14 4.56469e-13 
-5.33231e-13 6.39238e-15 8.43636e-13 
-2.39323e-13 -2.88237e-13 -3.5924e-13 
-1.31688e-14 1.19311e-13 4.2297e-14 
-3.54029e-14 3.10525e-14 5.29888e-14 
-5.92025e-14 2.59941e-14 1.5464e-14 
-8.6283e-14 1.86378e-14 -1.92632e-14 
-4.63995e-14 -1.77501e-15 2.91999e-14 
2.54202e-14 -2.16551e-15 5.125e-16 
3.83448e-14 -6.12495e-16 -1.56798e-14 
-6.99695e-14 1.49588e-14 -2.01423e-15 
-2.21177e-15 -3.07354e-15 -2.6493e-14 
1.29766e-14 3.127e-15 -9.17349e-15 
-1.75563e-14 -3.97703e-15 1.50985e-14 
-5.38059e-14 3.18608e-15 -3.20074e-14 
-8.75014e-14 9.75984e-15 -1.9368e-14 
-3.67551e-14 4.65633e-15 -2.34072e-14 
-1.63744e-14 3.70655e-15 -2.64978e-14 
-1.41318e-14 2.06736e-15 -7.88471e-15 
-2.66525e-14 -2.53426e-15 1.8529e-14 
-2.34557e-14 2.016e-15 1.28271e-14 
1.25169e-14 -4.37871e-15 2.08492e-14 
2.57163e-14 -1.59933e-16 -4.32042e-14 
3.82785e-14 -7.58191e-15 -6.97293e-15 
-1.44438e-14 4.95704e-15 5.15955e-15 
1.37465e-14 -2.97914e-15 8.04165e-15 
-1.68284e-14 7.9161e-16 3.15924e-15 
-1.54531e-14 -9.82066e-16 -6.60414e-15 
-3.94792e-15 -1.09085e-16 9.16021e-15 
3.43876e-14 -3.69362e-15 -2.113e-14 
1.43152e-13 2.25802e-15 -4.37262e-14 
1.35113e-13 2.41589e-14 3.57433e-15 
1.96705e-13 5.90443e-14 1.13303e-16 
5.72018e-14 5.6342e-14 -2.25084e-14 
-1.08732e-13 2.77631e-14 -3.99595e-14 
-1.01129e-13 -4.44623e-13 3.0804e-14 
-9.09257e-15 -2.7907e-13 9.75116e-14 
2.34016e-14 1.35489e-13 2.92706e-15 
-1.2873e-13 5.03169e-14 5.01636e-14 
-9.71847e-14 3.88099e-14 1.34807e-14 
-6.50309e-14 1.05315e-14 1.48274e-14 
-9.32643e-14 8.16969e-15 3.59656e-14 
2.09884e-14 1.10921e-14 -6.85935e-15 
-4.41175e-14 -6.73349e-16 1.97846e-15 
-2.32466e-15 -1.19196e-15 -1.9298e-15 
2.57856e-14 2.6539e-15 -1.66344e-15 
-4.07411e-14 -1.1482e-15 1.74e-14 
-5.11037e-14 6.13909e-15 1.77083e-14 
3.56093e-14 -2.92388e-15 -4.10385e-15 
-8.38563e-15 -8.83088e-16 -8.38924e-15 
-1.85709e-14 -4.14175e-16 -3.62832e-15 
-2.28075e-14 8.63414e-16 -5.40188e-15 
-2.66427e-14 4.26811e-16 5.24954e-15 
-6.05119e-15 -9.53921e-16 3.72732e-15 
-1.4229e-14 3.26908e-15 7.68185e-15 
-2.18769e-14 -1.20634e-16 -5.25681e-15 
3.34126e-14 -1.57757e-15 -1.33045e-14 
2.31073e-13 -9.21968e-14 1.15819e-13 
6.67482e-13 -9.28453e-14 -4.33296e-13 
1.39596e-13 2.127e-13 7.08652e-14 
-3.85806e-13 -3.22992e-13 6.83166e-15 
-1.11282e-13 -9.2739e-14 -7.49085e-14 
2.13261e-14 -9.68319e-16 -5.97251e-15 
-2.11186e-13 1.02159e-13 5.28126e-14 
-1.52272e-13 4.35615e-14 3.32237e-14 
-5.31776e-14 1.09656e-14 7.4136e-15 
-2.53704e-14 -9.12507e-16 3.34942e-16 
-4.01496e-14 4.90236e-16 1.94948e-14 
-7.74346e-14 -1.06814e-15 2.2655e-14 
7.42345e-15 2.23071e-15 -6.40738e-15 
3.07946e-15 -1.4192e-14 -1.4303e-14 
4.78791e-14 -3.66869e-15 -1.082e-14 
2.34083e-14 -5.58791e-15 -8.08734e-15 
-1.09565e-14 1.0995e-16 1.50025e-14 
1.8386e-14 4.66415e-16 2.84907e-15 
-7.75761e-14 1.95637e-14 4.6145e-15 
-3.57302e-14 3.8333e-15 -2.83012e-14 
-2.87291e-14 1.14604e-15 -2.90868e-14 
-1.67496e-14 2.61807e-15 -1.66997e-14 
1.38349e-14 -1.02208e-14 1.03804e-14 
1.87041e-14 -7.85488e-15 9.97231e-15 
-3.74814e-14 1.80326e-14 -1.1153e-14 
-1.67312e-15 4.20263e-15 5.63461e-15 
6.69388e-15 -4.43149e-15 -1.70182e-15 
1.83961e-14 5.035e-15 -4.52662e-15 
5.35215e-14 -6.12158e-15 -1.00761e-14 
-8.46034e-15 1.35002e-15 5.70557e-15 
-7.74993e-15 3.90817e-16 -9.2613e-15 
-1.53602e-14 6.14096e-16 1.16592e-14 
-1.28382e-14 -1.38263e-16 2.6269e-15 
4.30444e-14 7.05945e-16 -2.28676e-14 
1.03357e-13 4.16967e-15 -1.28392e-14 
1.24436e-13 2.38041e-14 -1.0208e-14 
8.55188e-14 5.18752e-14 5.40546e-15 
1.92276e-13 6.46031e-14 -5.78898e-14 
-4.9094e-15 5.69859e-14 -4.54929e-14 
-2.02183e-13 -9.71775e-14 -7.4157e-15 
4.57485e-15 -4.36751e-13 1.25986e-14 
1.78321e-14 -7.81417e-16 3.00583e-14 
-7.40852e-14 1.51728e-14 5.92887e-14 
-1.12878e-13 3.59701e-14 2.65534e-14 
-8.74568e-14 2.98305e-14 1.55977e-14 
1.13274e-14 2.04699e-14 -1.29896e-14 
5.11636e-14 2.80779e-15 -1.41496e-14 
-5.25248e-14 6.25831e-15 -1.19595e-14 
1.1634e-13 -4.87189e-16 -4.85123e-14 
2.74106e-14 2.06419e-15 -2.61719e-14 
-2.16698e-14 9.77971e-16 3.72207e-15 
-8.56468e-16 1.09316e-15 3.58306e-16 
2.32873e-14 -2.59634e-15 2.04955e-15 
-6.05469e-15 -5.16655e-15 1.51532e-14 
9.00586e-16 -4.0738e-16 -1.34218e-14 
-1.93546e-14 4.75472e-16 -2.10088e-15 
-4.28178e-15 -5.55802e-16 -4.45996e-15 
-1.7112e-14 3.38325e-16 1.5385e-15 
-2.17433e-14 5.25864e-16 3.44303e-15 
-1.48119e-14 4.85102e-16 9.99562e-15 
-1.86896e-14 -1.99854e-15 5.04661e-15 
-1.66938e-14 2.35479e-15 8.00754e-15 
4.53188e-14 -1.13532e-14 5.80435e-14 
3.35214e-13 -1.29012e-13 2.22484e-14 
2.0049e-13 1.59481e-14 -1.7146e-13 
1.84714e-13 1.51419e-13 -2.80637e-14 
-2.41573e-13 -8.94548e-14 8.57724e-14 
-2.69223e-13 -2.06504e-13 -6.2577e-14 
-1.15698e-13 9.54173e-14 1.92403e-14 
-3.56143e-14 1.24789e-15 2.05169e-14 
-2.21973e-14 -3.25978e-15 1.25571e-14 
-6.68398e-15 1.00483e-14 2.42436e-14 
-1.16071e-14 -1.59489e-15 1.76043e-14 
-2.88858e-15 -1.34111e-14 1.05863e-14 
9.96646e-14 -9.00002e-15 -1.4517e-14 
-2.99967e-15 -1.42664e-15 4.52603e-15 
-3.84773e-14 3.66897e-15 1.06132e-14 
-7.33944e-14 1.36745e-14 -2.39107e-15 
5.29866e-14 -5.40569e-15 -1.44833e-14 
-2.78906e-14 9.42402e-15 3.29992e-15 
-8.21412e-14 9.63213e-15 6.93944e-15 
-9.69759e-14 6.65437e-17 3.46883e-14 
-9.05807e-14 1.25335e-14 2.00329e-14 
2.4724e-14 -1.38809e-14 -4.74403e-15 
-3.61125e-14 7.01364e-15 -9.12617e-15 
-6.26574e-14 7.11596e-15 -2.63859e-14 
-4.96543e-14 -1.39589e-16 -4.13738e-14 
-9.47138e-14 1.18038e-14 3.48379e-14 
-7.56237e-14 3.06503e-14 -3.0575e-14 
-9.58384e-14 1.41046e-14 4.38873e-14 
1.17456e-14 -3.42924e-15 -3.10009e-14 
-2.98659e-14 9.84918e-15 1.7952e-14 
7.31599e-16 9.98468e-15 -3.80134e-15 
-2.65875e-14 2.93309e-15 -1.53858e-15 
5.1733e-15 -4.16131e-16 -3.48501e-15 
7.20124e-15 -7.40681e-16 -2.60913e-15 
6.15239e-16 -4.26994e-16 5.83743e-15 
3.89939e-15 1.48119e-15 5.08043e-15 
3.18139e-14 -6.83721e-16 -1.03475e-14 
4.62877e-14 1.19393e-15 -9.49088e-15 
9.58748e-14 8.52437e-15 -1.25304e-14 
1.0598e-13 2.69413e-14 7.76457e-17 
1.56163e-13 4.37976e-14 -3.28001e-14 
1.25563e-13 6.18905e-14 -1.91059e-14 
6.83094e-14 5.92671e-14 -4.96903e-14 
-1.29353e-13 4.66586e-15 -1.38303e-14 
-2.38121e-13 -3.15636e-13 4.09833e-15 
5.63247e-14 -2.30887e-13 -7.46631e-15 
1.73147e-14 1.9345e-14 1.83068e-14 
-6.45448e-14 3.94358e-14 3.18152e-14 
-2.58443e-15 4.01224e-14 -4.5528e-15 
-2.93108e-14 1.47106e-14 -4.51295e-15 
-1.47645e-13 1.14666e-14 3.68328e-14 
-1.29839e-14 1.19236e-15 1.16808e-14 
-8.08089e-14 6.02006e-15 2.91814e-14 
-1.5497e-13 1.2977e-15 4.85438e-14 
1.76241e-14 -1.28577e-15 7.96894e-15 
-6.04194e-15 -1.90849e-15 9.59447e-15 
-6.32946e-14 -5.93377e-16 3.40253e-14 
-1.99165e-14 -3.86539e-15 2.87443e-14 
-3.47289e-14 -3.83707e-15 2.58594e-14 
-1.72658e-14 -1.33406e-15 -4.47204e-15 
1.88904e-14 3.90696e-17 -4.91307e-15 
8.99329e-15 9.25574e-16 5.90162e-16 
2.23724e-16 -5.02936e-16 2.49317e-15 
6.31082e-15 5.85363e-17 7.66882e-15 
-4.94539e-15 -1.28243e-16 7.25505e-17 
-2.32225e-14 1.47168e-15 -1.33267e-15 
-1.86449e-14 -2.01477e-16 -1.45092e-15 
-6.19296e-15 7.3585e-16 2.12369e-14 
1.19906e-13 -3.21355e-14 8.62076e-14 
2.05131e-13 -6.27682e-14 -3.70752e-14 
1.59889e-13 6.51464e-15 -7.79071e-14 
5.0605e-14 7.19676e-14 -2.07997e-14 
-1.54666e-13 5.68443e-14 5.45492e-14 
-6.11669e-14 1.94451e-16 1.96364e-14 
-2.75813e-13 -2.43376e-13 -1.37376e-14 
-4.98649e-14 6.53246e-14 -1.94973e-14 
-7.28771e-14 4.79601e-14 2.26e-14 
-5.31581e-14 -6.81078e-15 3.545e-14 
-9.33483e-15 -3.94954e-15 1.62187e-14 
-6.44193e-14 1.7473e-14 2.05257e-14 
2.33187e-14 7.37891e-16 -4.80872e-15 
-1.47898e-14 1.12153e-14 -2.59997e-15 
1.2018e-14 -8.10789e-15 -1.55789e-14 
1.25067e-14 3.23512e-15 -1.16028e-14 
-1.92263e-14 8.07467e-15 -9.90702e-15 
-1.18999e-14 -3.76384e-15 -2.6092e-15 
-5.52528e-14 4.72126e-15 7.38132e-15 
-2.72276e-14 3.11128e-16 1.42335e-14 
-2.78907e-15 -1.11846e-14 1.291e-14 
-2.57824e-14 -1.48969e-14 4.25571e-14 
-1.16903e-14 2.78684e-15 -2.21369e-15 
-2.41588e-14 4.47074e-15 1.11107e-15 
-4.52659e-14 5.72519e-15 -8.27199e-15 
-4.97844e-14 4.93336e-15 -1.34061e-14 
-9.48262e-15 -2.64898e-15 -3.9629e-14 
-2.54943e-14 1.7183e-14 -1.33265e-14 
-1.63659e-14 -2.97851e-15 2.11618e-14 
-4.95669e-14 1.03673e-15 -3.6976e-14 
-2.23631e-14 1.71746e-15 1.77478e-14 
-2.67934e-14 1.59799e-14 -7.50285e-15 
-5.8588e-14 1.24553e-14 2.29759e-14 
-6.7568e-14 1.70647e-14 3.13412e-15 
-7.94519e-15 1.38236e-15 -2.87236e-15 
-3.39022e-15 6.48121e-16 6.20967e-17 
6.75389e-16 1.0519e-15 -1.13982e-15 
2.58145e-14 -3.69566e-15 -3.10834e-15 
3.39505e-15 5.53999e-16 2.56188e-15 
2.46176e-14 1.88561e-15 -6.80541e-15 
5.9615e-14 1.23295e-15 -9.83978e-15 
7.0289e-14 9.30152e-15 -2.99812e-15 
9.72361e-14 2.10543e-14 -8.15345e-15 
1.26329e-13 3.91359e-14 -1.1253e-14 
1.01358e-13 5.49984e-14 -7.35219e-16 
8.93949e-14 7.04028e-14 -5.05461e-14 
1.58408e-14 6.34172e-14 -3.59713e-14 
-2.32174e-13 -9.48185e-14 -1.23714e-14 
-1.82488e-13 -3.80082e-13 -1.18404e-14 
-6.37186e-14 2.35002e-14 6.64657e-14 
-6.14692e-14 2.58441e-14 4.67926e-14 
-8.04673e-14 2.14508e-14 3.26848e-14 
-1.51587e-13 3.2366e-14 3.39196e-14 
-1.39886e-14 1.00884e-14 -8.2772e-15 
-2.2594e-14 1.14249e-14 -4.2898e-15 
-6.04804e-14 5.96758e-15 7.44649e-15 
2.59142e-14 5.45291e-15 -2.59986e-14 
5.21579e-14 2.15298e-15 -1.87416e-14 
8.86494e-15 8.49424e-16 -1.4192e-14 
5.94617e-14 -1.12504e-15 -2.36101e-14 
1.9701e-14 -1.74724e-15 -4.08538e-15 
-1.40718e-14 -2.08077e-15 1.55394e-14 
-5.90369e-14 -4.47497e-15 2.84149e-14 
5.46442e-15 -9.28942e-16 -6.00593e-15 
-4.08204e-15 1.36552e-15 3.3742e-15 
1.28933e-15 -4.2866e-16 -3.69646e-15 
1.07305e-14 -1.46427e-17 2.40722e-15 
1.77843e-14 8.20725e-16 3.79593e-15 
6.5235e-15 -3.67741e-16 -1.26941e-16 
-1.01888e-14 -8.85295e-16 -2.98637e-15 
7.08471e-15 -6.70645e-16 -3.57079e-15 
8.02236e-15 8.0946e-16 -1.59426e-15 
4.38315e-14 -3.40052e-15 3.11923e-14 
1.73878e-13 -3.18737e-14 3.80079e-14 
1.1554e-13 -2.77292e-14 -3.01837e-14 
1.46722e-13 1.46486e-14 -4.69809e-14 
9.74289e-14 5.45094e-14 -2.01307e-14 
-5.06886e-14 7.11333e-14 7.73309e-15 
-3.28723e-14 -3.39031e-15 1.96746e-14 
-2.91374e-13 -2.24598e-13 -2.25955e-15 
-6.96538e-14 -7.66871e-16 1.50593e-14 
-1.48499e-14 4.24542e-14 -5.24999e-14 
-1.29674e-13 6.81805e-14 2.14827e-14 
-5.72483e-14 1.37629e-14 1.95595e-14 
-1.59059e-13 -5.37611e-16 4.00695e-14 
-7.40872e-14 -1.46416e-15 1.39604e-14 
-4.9766e-15 4.48945e-15 -6.45227e-16 
-3.46252e-14 9.93607e-15 1.04783e-14 
5.78335e-14 -1.98143e-14 -1.01267e-14 
3.87164e-14 4.03676e-15 1.3926e-14 
5.48802e-15 -3.80569e-15 -1.01371e-14 
1.01527e-13 2.69464e-15 -2.80345e-14 
5.15826e-14 2.50935e-15 -8.18546e-15 
5.14502e-14 -9.7163e-16 4.59646e-15 
1.5924e-14 9.21688e-16 8.86739e-15 
1.76946e-14 -1.9903e-14 2.01652e-14 
-3.77003e-14 -1.45439e-16 -8.42769e-15 
1.84906e-15 -6.48129e-16 8.11681e-15 
-2.00104e-14 8.29391e-15 1.0638e-14 
-3.0323e-14 -2.19643e-15 3.63817e-15 
-5.26928e-14 -6.14985e-16 -8.59117e-15 
-5.0799e-14 1.16041e-15 -2.09052e-14 
-2.44412e-14 -1.48033e-14 2.79759e-14 
-3.27445e-14 1.26268e-14 2.69344e-14 
-7.03856e-14 -2.9363e-15 -5.18735e-14 
-5.63036e-14 6.03954e-15 -2.31058e-14 
-3.38995e-14 1.24002e-14 2.04132e-14 
-7.09105e-14 6.45264e-15 6.80485e-15 
-3.40553e-14 1.56484e-14 -6.61496e-15 
2.67328e-15 1.3361e-15 2.73405e-15 
3.32926e-15 -7.48182e-16 -2.76386e-15 
-1.49476e-15 2.53107e-16 -5.2938e-15 
5.07656e-15 1.20335e-16 -3.46935e-15 
6.82145e-15 1.25284e-15 -4.29631e-15 
-5.78371e-15 5.19102e-16 9.40552e-15 
1.73798e-14 1.80713e-16 -6.16738e-15 
1.89427e-15 5.73573e-16 2.92724e-15 
4.41583e-14 1.26898e-15 -3.65972e-15 
9.08459e-14 5.24228e-15 -7.61259e-15 
7.80469e-14 1.84685e-14 5.00857e-15 
1.00142e-13 4.37239e-14 1.70245e-14 
3.98585e-13 7.10234e-14 -7.65646e-14 
1.49368e-13 1.08773e-13 2.35998e-14 
1.30026e-13 1.30335e-13 3.2945e-14 
2.34775e-13 1.76776e-13 -4.38829e-14 
-3.30393e-14 -1.43721e-13 -2.39506e-14 
-1.04716e-13 -1.6341e-14 6.85284e-14 
-4.56095e-14 -1.18544e-14 3.99029e-14 
-1.60424e-13 2.19926e-14 6.78961e-14 
-6.64027e-14 1.71972e-14 2.29478e-14 
-1.67153e-14 2.16268e-14 -1.73104e-15 
-3.0559e-14 2.03599e-14 -1.50106e-14 
4.48736e-14 1.24284e-14 -3.66712e-14 
4.64834e-14 1.07297e-14 -3.67968e-14 
7.13114e-14 2.37551e-15 -3.07369e-14 
-6.05776e-15 2.1135e-15 -1.57753e-14 
2.89264e-14 7.15655e-17 -1.08626e-14 
8.76912e-15 1.71499e-15 -6.00427e-15 
-6.16141e-15 1.35042e-15 -6.96207e-15 
5.40029e-14 -1.72792e-15 -1.39194e-14 
3.23641e-14 -3.1434e-16 -4.26111e-15 
-8.92038e-14 2.76615e-15 -2.26817e-14 
1.72095e-14 -1.22245e-15 -1.74396e-15 
9.74299e-15 1.97125e-16 -1.97422e-16 
1.02764e-14 -1.51276e-15 3.85047e-16 
-1.20779e-14 1.21078e-15 8.88671e-16 
-1.90229e-14 1.55504e-16 1.50068e-15 
-8.63268e-15 -4.22429e-16 -1.76938e-15 
-1.48679e-14 3.59783e-16 -1.7517e-15 
-2.5899e-14 -1.43544e-15 -5.65658e-15 
3.26794e-15 -5.6214e-16 7.84827e-15 
8.7051e-14 -6.19879e-15 4.70303e-14 
1.08743e-13 -2.36461e-14 3.09971e-15 
2.30273e-13 -1.48043e-14 -1.50915e-14 
2.61856e-13 8.1582e-15 -6.08268e-14 
1.82438e-13 6.03113e-14 -6.79287e-14 
1.66615e-13 1.18088e-13 -4.53682e-14 
-1.15833e-13 -4.1218e-14 -1.00352e-14 
-1.10462e-13 2.39214e-15 2.17353e-14 
-7.79911e-14 6.07572e-15 -4.60036e-14 
-4.32948e-14 -3.04665e-15 1.54946e-14 
-2.05309e-13 6.15761e-14 -6.12718e-17 
-1.435e-13 2.53528e-14 6.10372e-15 
-7.69298e-14 1.31944e-14 -2.41514e-15 
-8.01038e-16 -4.40883e-15 1.41637e-14 
3.00001e-14 9.95831e-15 6.37024e-15 
-3.93054e-14 1.19128e-15 1.17352e-14 
8.08521e-14 -8.46583e-15 -1.31371e-14 
-1.38111e-14 1.26404e-14 9.49982e-15 
6.52032e-14 -1.1082e-14 -7.48616e-15 
5.30684e-14 -1.41079e-14 -8.25982e-15 
1.18218e-13 -5.75015e-15 -4.36918e-14 
1.53604e-13 -7.20334e-16 -4.23223e-14 
1.48272e-14 8.59789e-16 1.52866e-14 
5.10123e-15 9.04959e-15 8.94889e-15 
1.72222e-13 -3.4713e-14 2.18571e-15 
1.92282e-13 -4.98477e-14 2.53589e-14 
6.03891e-15 -8.12193e-15 1.69786e-14 
-2.64836e-15 4.46215e-15 2.30705e-14 
8.28362e-15 5.08552e-15 1.95706e-14 
1.37606e-14 -5.62016e-15 1.77577e-14 
-4.46782e-14 1.13611e-14 3.36838e-14 
-4.60851e-14 -2.804e-15 -2.29361e-14 
1.97743e-13 -4.72173e-14 1.24207e-14 
1.50908e-13 -2.46316e-14 6.6239e-15 
-3.56988e-14 -1.24788e-14 -4.22412e-14 
3.15063e-14 -5.24884e-15 -3.63645e-14 
6.91576e-14 -1.45645e-15 1.51839e-14 
4.87259e-14 -1.67521e-15 -1.70925e-14 
4.78876e-17 9.03668e-16 -1.91007e-15 
-5.74626e-15 -3.34666e-16 2.08472e-15 
8.07084e-15 7.98262e-17 -3.61374e-15 
-1.43564e-14 -3.41168e-16 2.19327e-16 
-8.41908e-15 1.53482e-16 -6.61925e-15 
-5.53499e-16 -5.98158e-17 3.88242e-15 
-2.16919e-15 -1.58484e-15 3.47249e-15 
5.53482e-15 -3.39612e-15 9.8901e-16 
1.08976e-14 2.90653e-15 -3.2562e-15 
1.43392e-14 3.06317e-15 -5.92982e-16 
4.98815e-14 6.26977e-15 -3.46729e-15 
9.12839e-14 7.86193e-15 -1.65639e-14 
7.1668e-14 1.8296e-14 -3.30932e-14 
3.70025e-15 5.40789e-15 9.93862e-15 
1.2906e-13 3.24872e-14 -5.40331e-14 
6.68441e-14 4.93063e-15 -5.02141e-14 
6.22147e-14 -7.01228e-14 -3.57712e-14 
-4.97113e-14 -5.33918e-14 3.05906e-14 
-5.33282e-14 3.33161e-16 4.18603e-14 
-4.21443e-14 5.31553e-15 1.87928e-14 
-3.9033e-14 -1.20029e-15 2.95496e-14 
-1.04563e-13 1.41656e-14 3.37227e-14 
-1.43916e-13 1.42458e-14 4.47801e-14 
-7.9663e-14 9.88802e-15 2.52536e-14 
-5.79179e-14 3.10978e-15 1.779e-14 
-1.38021e-14 4.72533e-15 -4.5962e-15 
-1.4182e-14 1.96766e-15 -5.30399e-15 
-7.28655e-15 2.52545e-15 -2.58135e-15 
3.05858e-14 1.88896e-15 -9.4055e-15 
4.32121e-14 1.13934e-15 -1.56118e-14 
9.688e-14 1.02208e-15 -1.22897e-14 
-1.55299e-14 -4.98126e-15 1.43047e-14 
-7.61498e-14 -8.3447e-16 4.03693e-15 
-4.34368e-14 -8.24233e-17 -7.13491e-15 
-1.47144e-15 1.65422e-16 -3.77746e-15 
9.60779e-15 6.15518e-17 -2.01131e-15 
-8.97216e-16 1.4353e-16 -8.60342e-16 
9.13441e-15 -1.92911e-15 -1.15817e-15 
-1.71275e-14 1.25068e-16 3.1166e-15 
-3.31162e-15 2.3796e-15 3.0762e-15 
2.59998e-14 8.78846e-16 -3.77496e-15 
2.39957e-14 -3.13894e-16 -3.46053e-15 
5.3866e-14 -8.37232e-16 1.78436e-14 
1.1159e-13 -9.27928e-15 2.54227e-14 
2.23212e-13 -3.53281e-14 3.52929e-14 
3.4841e-14 -2.63842e-14 -1.57692e-14 
1.12392e-13 -1.15982e-14 -4.47514e-15 
-2.35305e-13 9.82783e-14 -5.55149e-14 
6.65853e-14 -2.56798e-15 -1.51106e-14 
6.99455e-14 -1.11932e-13 -2.67526e-14 
-3.12625e-14 -1.72632e-14 1.83256e-14 
-6.08148e-14 4.33283e-14 -1.53556e-14 
-4.2641e-14 -7.38303e-15 2.66607e-14 
-3.4106e-14 2.33716e-14 5.2419e-16 
-3.73099e-14 2.85434e-15 5.34736e-15 
-2.8767e-14 3.57385e-16 5.9241e-15 
-3.17203e-14 -1.63216e-14 2.41289e-14 
-1.67009e-15 5.74278e-16 -5.72724e-15 
-8.08529e-14 1.17406e-14 3.60665e-15 
-6.11597e-14 -8.70335e-16 -8.44027e-15 
-7.49768e-15 -1.16609e-15 -1.38739e-14 
-5.48383e-14 9.34673e-15 2.54675e-15 
1.40678e-14 6.25109e-15 1.99067e-15 
1.4378e-13 1.29465e-14 -5.39404e-14 
1.83675e-13 -1.22414e-14 -2.41124e-14 
2.90079e-15 -5.05777e-15 1.13904e-15 
-1.49576e-14 -3.99391e-15 1.19177e-14 
-2.0229e-14 -1.60626e-15 4.20943e-14 
4.76247e-14 -2.07797e-16 4.36074e-14 
-3.16678e-14 1.47107e-14 1.05347e-14 
-1.39325e-14 -6.26119e-15 -2.20825e-15 
-3.84056e-14 -1.97619e-15 1.48269e-15 
-5.67194e-14 5.76904e-15 7.15651e-15 
5.92517e-15 -1.56164e-14 -2.04694e-14 
-1.66504e-14 -2.12252e-14 -4.27939e-14 
6.63199e-14 1.48711e-14 4.29075e-14 
1.29161e-13 8.16879e-15 5.39029e-15 
7.39137e-14 -1.47224e-14 -8.1541e-14 
9.77671e-14 -2.83891e-16 -4.31751e-14 
1.37456e-13 3.58117e-15 -4.06949e-14 
5.76838e-15 -9.99844e-16 -5.95314e-15 
2.30097e-15 2.39802e-16 1.5864e-15 
-3.9215e-15 -1.78222e-16 8.64356e-16 
2.59398e-15 1.92167e-16 -4.1552e-15 
1.12275e-14 -2.23177e-16 -5.92008e-15 
2.47746e-15 -9.74306e-16 -2.2049e-15 
-1.37432e-14 7.94586e-16 3.95177e-15 
-1.54748e-14 4.318e-15 5.58973e-15 
1.17303e-16 1.53337e-15 7.40129e-16 
2.90698e-14 -2.36672e-15 -8.77074e-15 
1.9953e-14 -8.39595e-16 2.33542e-15 
3.74775e-14 4.86896e-15 -6.03516e-15 
5.5712e-14 4.57911e-15 -7.46319e-15 
9.77098e-14 1.94472e-14 -2.04859e-14 
1.08191e-13 1.75679e-14 -4.14676e-14 
5.02803e-14 -7.70219e-15 -9.17005e-15 
9.89446e-14 -2.54187e-14 -6.76627e-14 
3.61729e-14 -2.78448e-14 -1.75607e-14 
-1.23072e-13 -4.17285e-14 5.19272e-14 
-1.14733e-13 -8.23767e-15 5.19472e-14 
1.6927e-14 -1.09013e-14 9.04242e-15 
-7.23071e-14 9.63327e-15 2.99338e-14 
-7.90218e-14 1.78309e-14 1.65754e-14 
-7.15974e-14 1.07213e-14 1.66036e-14 
-2.67377e-14 9.14353e-15 5.51153e-15 
-1.11944e-15 9.85383e-15 -8.6355e-15 
-2.6414e-14 9.60737e-15 -1.42244e-14 
1.1357e-14 5.98474e-15 -1.02628e-14 
8.93911e-15 6.28507e-16 -5.09445e-15 
1.33722e-15 -3.24241e-15 5.636e-15 
-3.40655e-14 -6.80774e-15 2.16389e-14 
2.2652e-14 -1.83777e-15 6.48973e-15 
-2.02818e-14 2.72708e-15 4.39104e-15 
4.84297e-14 3.86545e-15 -1.71899e-14 
-6.38352e-15 2.44993e-15 -1.05048e-14 
9.9648e-15 -1.16052e-16 -3.46444e-15 
-6.42663e-15 -1.19001e-16 -2.79318e-15 
-8.81534e-15 1.31703e-15 4.16505e-15 
1.07188e-14 8.75738e-17 -2.24797e-15 
3.80912e-14 -2.34698e-16 6.80027e-16 
-1.90509e-14 -2.6393e-15 3.19042e-15 
-3.52616e-14 1.64701e-16 4.23019e-15 
-2.10542e-14 -5.82067e-16 1.19277e-14 
1.41449e-14 -2.19084e-15 2.66681e-14 
9.40517e-14 -1.43735e-14 4.86414e-14 
9.4609e-14 -2.14024e-14 2.1947e-14 
6.87209e-14 -2.98999e-14 -1.06046e-14 
6.94798e-14 -3.69174e-14 -2.15043e-14 
-5.36824e-14 5.56013e-14 -1.85889e-14 
-9.01055e-14 8.02313e-14 -7.77941e-14 
1.12814e-13 -1.21641e-13 -1.87686e-15 
-2.00871e-14 -5.05971e-15 1.69291e-14 
-7.25337e-15 3.60008e-14 -1.1437e-14 
-1.80263e-14 -1.44597e-14 2.46793e-14 
-5.79982e-15 7.25162e-15 -7.40956e-16 
-8.26651e-14 1.83167e-14 1.41177e-14 
-1.11481e-13 2.06294e-14 1.53148e-14 
-2.6717e-14 -1.09027e-14 2.55932e-14 
4.5474e-14 -3.98777e-15 -2.49648e-14 
6.27207e-14 -1.60847e-14 -1.60474e-14 
-1.05179e-14 2.28972e-15 -1.8796e-15 
-2.93166e-14 7.60319e-15 1.12441e-14 
2.28634e-14 -8.67586e-15 -1.61978e-14 
4.16416e-14 1.19277e-14 -3.04499e-14 
4.30819e-14 2.28051e-14 -8.62242e-15 
-4.30122e-14 4.35577e-14 -4.92134e-14 
-1.34837e-15 1.06565e-14 1.17554e-14 
1.62083e-14 2.37491e-15 1.02978e-14 
-3.20509e-13 1.0538e-14 2.693e-14 
-5.10167e-13 4.10968e-14 7.38546e-14 
1.62258e-14 -9.55337e-15 5.9139e-15 
1.3616e-14 4.10802e-15 -1.95173e-15 
-6.70279e-15 -1.38908e-15 4.68305e-15 
3.79888e-14 -1.10654e-14 -1.64954e-14 
3.28371e-14 -1.55316e-14 -4.53252e-14 
2.45781e-15 -2.09151e-14 -5.69231e-14 
-4.81943e-13 7.9246e-14 8.20997e-14 
-3.88501e-13 9.58474e-14 4.09179e-14 
-6.22789e-14 -4.35592e-15 -5.05297e-14 
-1.56016e-13 5.57298e-14 -4.07053e-14 
7.86341e-15 -1.43738e-16 -8.07515e-15 
3.42221e-15 5.63638e-16 -6.56607e-16 
1.75874e-15 1.39999e-16 -2.51312e-16 
4.98578e-16 6.4292e-16 1.03765e-15 
5.26949e-15 -3.39234e-16 -8.47167e-15 
-4.10881e-15 9.40489e-16 3.1182e-15 
1.14877e-14 -4.56889e-16 -7.32731e-15 
-1.04797e-14 -2.39059e-15 8.76481e-15 
-4.16887e-15 -1.85388e-15 -1.42624e-15 
4.29508e-15 4.24389e-16 -4.3375e-15 
-1.69087e-14 1.21141e-16 9.67099e-15 
1.72384e-14 1.4838e-15 -3.43232e-15 
3.85373e-14 3.26776e-15 -1.59388e-15 
9.7164e-14 7.30337e-15 -2.28334e-14 
8.03313e-14 3.21613e-15 -1.41439e-14 
7.86365e-14 1.46834e-14 -2.26155e-14 
1.48312e-13 5.14259e-15 -7.30477e-14 
1.67703e-13 -1.72328e-14 -5.45589e-14 
-8.68078e-15 -6.18184e-15 2.56201e-14 
-6.52645e-14 -3.78246e-14 2.59205e-14 
-5.9515e-14 -1.35706e-14 2.23929e-14 
-5.68443e-14 -1.09003e-14 2.2304e-14 
-4.8317e-14 1.99492e-15 2.43981e-14 
-8.37788e-14 1.71974e-14 1.88962e-14 
-2.34292e-14 9.00509e-15 1.25895e-14 
-3.24137e-14 1.399e-14 4.97087e-15 
-6.80633e-14 1.31872e-14 -9.89598e-16 
-5.37431e-14 2.94321e-15 -2.86722e-16 
-1.09576e-14 -2.18838e-15 -8.67769e-16 
1.35441e-14 1.12027e-15 -7.61638e-15 
6.37379e-14 5.72851e-15 -1.76764e-14 
7.31827e-14 2.12926e-15 -6.7234e-15 
5.18142e-15 -1.29934e-15 2.27026e-16 
-2.58612e-14 4.70843e-16 1.05658e-14 
-3.05699e-14 -2.84621e-16 7.45955e-15 
-3.026e-14 2.02657e-15 -8.50591e-15 
-3.36264e-15 7.11274e-16 1.3387e-16 
1.23175e-14 -9.84106e-16 -4.60456e-15 
-3.95892e-15 4.99482e-16 4.66698e-15 
3.98303e-15 9.9217e-16 2.67375e-16 
-2.56153e-14 -1.72307e-16 1.70563e-15 
-3.54494e-16 -4.97885e-16 -2.52349e-15 
-8.88007e-15 2.7776e-15 4.59454e-15 
2.25993e-14 2.2602e-15 1.29125e-14 
6.97421e-14 -7.52216e-15 3.28623e-14 
1.12726e-13 -2.0405e-14 3.72912e-14 
3.12704e-14 -3.72822e-14 8.20493e-15 
1.94486e-14 -3.02883e-14 -2.36111e-15 
5.83918e-14 -1.11502e-13 3.56646e-14 
-1.33789e-13 2.05159e-14 -1.4561e-14 
-1.98759e-13 7.71334e-14 -4.96191e-14 
-7.58568e-14 1.44225e-14 -6.00465e-14 
-1.80285e-14 -9.46116e-15 1.2591e-14 
4.16639e-14 4.40251e-15 -2.75298e-15 
-4.02659e-14 -4.52304e-15 1.25136e-14 
-6.66618e-14 3.75747e-14 1.60189e-14 
-6.86348e-14 5.64624e-15 2.2252e-14 
-3.04606e-14 -2.87683e-15 -1.16907e-14 
-7.02132e-14 -7.46442e-15 2.3826e-14 
-1.08875e-14 6.28864e-15 -7.79002e-15 
-8.17408e-15 2.36177e-15 -1.12016e-14 
-2.02399e-14 5.9263e-15 1.15621e-14 
7.56528e-14 -1.13556e-14 -1.14035e-14 
-3.5399e-14 6.27154e-15 6.40702e-15 
5.43129e-14 1.14482e-14 -1.3737e-14 
7.51022e-14 5.08507e-14 -9.11617e-14 
-2.16986e-14 4.08036e-14 -6.67029e-14 
-4.78125e-15 -9.92238e-15 7.61497e-15 
1.31505e-14 4.95427e-15 1.17083e-15 
-1.65389e-13 -2.24599e-14 -1.57325e-14 
-3.15542e-13 -5.35806e-14 -2.97411e-15 
8.83508e-16 5.32247e-15 7.61444e-15 
1.08001e-14 1.68627e-16 -6.69214e-15 
-9.94324e-15 -5.41248e-16 -3.48048e-15 
-8.66782e-15 -2.3862e-14 -1.89392e-14 
-6.94726e-15 -4.2451e-14 -5.87534e-14 
-2.77952e-13 9.08668e-15 8.38163e-15 
-5.42913e-13 -6.89097e-14 5.10444e-14 
-5.69269e-13 -3.38853e-14 6.58081e-14 
-4.44489e-13 -8.8572e-16 1.81149e-14 
3.24421e-14 -3.90929e-17 -9.13565e-15 
1.09083e-14 -2.10852e-16 -1.54631e-15 
1.21875e-15 -4.98616e-16 8.69476e-16 
-1.06474e-15 1.79742e-16 1.01134e-15 
-4.11071e-15 -3.02067e-16 -1.798e-15 
-1.19277e-14 1.32044e-16 -4.14885e-16 
-6.8463e-15 -9.42075e-18 -1.36849e-15 
-8.75133e-15 1.42579e-15 3.07076e-15 
4.77449e-15 4.8291e-16 -1.95839e-15 
-2.14848e-15 -8.31926e-17 -4.23623e-15 
-2.41895e-14 -9.6962e-16 1.30794e-14 
1.87026e-14 1.13309e-15 -9.38807e-15 
8.46163e-16 -2.29292e-15 4.05334e-15 
1.1731e-14 -1.45376e-15 -1.72401e-15 
4.23777e-14 8.76892e-15 -5.92474e-15 
1.04275e-13 1.44431e-14 -2.40485e-14 
1.35305e-13 -5.94591e-16 -5.59229e-14 
4.51558e-14 -1.79168e-14 -2.4577e-14 
-3.62403e-14 -8.62508e-15 1.33266e-14 
-6.2807e-14 -3.6324e-14 1.81277e-14 
2.84054e-14 -1.1543e-14 -1.33594e-14 
-8.84833e-14 -2.12623e-14 3.44993e-14 
-6.84378e-14 -2.23471e-14 2.9488e-14 
-9.95827e-14 -3.70971e-15 4.18558e-14 
-7.5201e-14 1.00008e-15 3.27506e-14 
-1.21938e-13 7.35481e-15 4.21669e-14 
-1.36688e-13 8.8966e-15 2.94698e-14 
-4.60537e-14 7.59833e-15 -7.79446e-15 
3.24017e-14 1.02531e-14 -2.60095e-14 
5.52335e-14 5.58577e-15 -2.17893e-14 
2.09812e-14 1.74164e-15 -1.17857e-14 
3.13403e-14 6.19803e-16 -5.18163e-15 
1.43342e-14 2.39372e-15 -1.01664e-14 
-6.94364e-16 -5.93204e-16 -2.31029e-15 
-1.11005e-14 3.98045e-16 9.27707e-15 
-1.20904e-14 -6.86716e-15 1.94892e-14 
-1.95506e-14 2.62085e-15 -7.81427e-15 
1.01617e-14 -4.3734e-16 7.213e-16 
2.37088e-14 1.96384e-16 -5.83247e-15 
5.13119e-15 -1.83354e-15 4.01176e-15 
5.34237e-15 1.13588e-16 5.87549e-16 
1.86708e-14 1.00943e-16 -1.04783e-15 
3.02078e-14 -1.18374e-15 -5.62049e-15 
-1.27948e-14 -1.21004e-15 4.55233e-15 
3.2006e-14 -9.31517e-16 2.42984e-14 
5.3179e-14 -1.11748e-14 2.88199e-14 
1.0383e-13 -2.24389e-14 2.37252e-14 
1.62086e-13 -2.4635e-14 5.83089e-15 
1.96017e-13 -8.49206e-14 3.70057e-14 
2.52729e-14 -2.11846e-14 -6.04203e-14 
-1.13841e-13 2.47766e-14 -1.99395e-14 
3.80516e-14 1.08929e-14 -2.59314e-14 
-1.75788e-13 7.12276e-14 -6.27096e-14 
1.16318e-14 -7.51603e-15 2.01026e-16 
-1.42381e-13 3.35175e-14 1.14007e-14 
-1.81808e-16 -5.43253e-15 7.74695e-15 
-9.45901e-14 1.6097e-14 1.26909e-14 
-2.43087e-14 -4.78924e-16 2.48395e-15 
7.40281e-15 -9.12368e-15 -9.07155e-15 
1.9204e-14 3.27543e-15 -1.42003e-15 
-1.36388e-15 -4.80882e-15 1.09686e-14 
-2.69272e-14 -3.48529e-15 2.19959e-15 
9.30209e-16 -1.12717e-16 -1.45629e-14 
-4.13702e-14 4.43193e-15 1.9644e-14 
2.03768e-14 1.06922e-15 -1.38072e-14 
1.25979e-15 2.30917e-14 -4.46385e-14 
6.76368e-14 4.65719e-14 -8.89513e-14 
8.08246e-14 2.68605e-14 -6.54045e-14 
4.02088e-14 2.62258e-15 9.2831e-16 
-1.6684e-14 1.05904e-14 2.03554e-14 
6.39238e-14 -5.01507e-15 -4.28354e-14 
-3.25291e-15 -3.03453e-14 -1.94709e-14 
2.51853e-14 4.78083e-15 6.3724e-15 
8.59376e-14 -1.20214e-14 4.66815e-15 
7.60688e-14 -8.23178e-15 -1.58618e-14 
6.27596e-14 -7.14921e-15 -3.60583e-14 
-7.57598e-14 1.07938e-14 1.06731e-14 
-9.18609e-14 -2.20138e-14 6.18017e-14 
-9.47278e-16 -4.1158e-14 1.08207e-14 
-4.6141e-14 -4.41631e-14 5.85907e-14 
-7.95427e-17 -1.73867e-15 -1.12947e-14 
-3.16078e-15 1.18847e-16 2.6467e-15 
2.36002e-15 3.35031e-16 2.83645e-15 
-6.72355e-16 -2.0645e-16 9.58255e-17 
8.47175e-15 1.04729e-15 5.3747e-16 
3.79998e-15 -3.19154e-16 -2.71252e-15 
-5.83837e-15 8.63328e-16 -2.23969e-15 
2.76578e-15 -5.97399e-16 -7.19969e-16 
-1.25655e-14 -1.25324e-15 4.58067e-15 
-2.81115e-15 6.90915e-16 -4.25035e-15 
-9.0969e-15 7.54276e-16 6.3536e-15 
3.19497e-15 6.351e-16 -3.07284e-15 
-2.46277e-14 -1.67787e-15 9.40119e-15 
-5.36392e-15 3.83744e-15 3.10321e-15 
4.12002e-14 2.9118e-15 -9.31114e-15 
7.55274e-14 3.42699e-15 -1.61585e-14 
1.06575e-13 3.96908e-15 -3.50316e-14 
1.00759e-13 9.32276e-15 -2.14526e-14 
1.51712e-13 1.195e-14 -4.45368e-14 
-1.61896e-14 -2.25978e-14 4.65386e-15 
1.20341e-13 -1.56479e-15 -3.12247e-14 
3.43971e-14 -7.45247e-15 -4.55897e-16 
2.73286e-15 -1.69098e-14 1.30855e-15 
-9.01749e-14 -1.03509e-14 3.11231e-14 
-6.57949e-14 4.17943e-15 2.31958e-14 
-9.01558e-14 -5.42224e-15 4.28191e-14 
-7.2652e-14 7.15106e-15 1.93135e-14 
-8.68142e-14 1.5317e-14 9.40727e-15 
-9.99514e-14 2.89396e-15 1.18199e-14 
-8.18124e-14 -4.27339e-15 1.72371e-14 
-5.38706e-14 -4.28537e-15 1.35604e-14 
-3.64502e-14 -9.52579e-16 1.47882e-14 
-2.13985e-14 -1.74862e-16 1.95819e-15 
-1.31978e-14 -4.29524e-16 1.35145e-15 
-3.064e-15 6.36849e-16 -1.43404e-15 
-4.75024e-14 -4.65948e-15 3.588e-15 
-3.9758e-14 -1.18627e-14 3.23406e-14 
-2.07992e-14 4.45804e-16 2.07514e-15 
-1.13155e-14 1.45449e-15 -8.73594e-16 
-2.99561e-15 2.38141e-16 -4.18891e-15 
-4.21264e-14 -1.69183e-15 7.15684e-15 
-2.21006e-14 1.87954e-16 3.83035e-15 
-3.17441e-14 1.9477e-15 -9.27952e-16 
-5.65806e-15 -7.51044e-16 -1.81046e-15 
3.17549e-14 1.379e-16 1.00698e-14 
5.60934e-14 -4.12923e-15 1.44405e-14 
1.78225e-13 -7.36986e-15 4.32271e-14 
6.73515e-14 -2.96383e-14 1.42328e-14 
5.58815e-14 -7.45243e-14 3.88804e-14 
7.50736e-14 -4.91658e-14 -2.71815e-14 
-2.25641e-15 3.16403e-14 -6.40957e-14 
-1.21937e-13 3.11551e-14 3.55895e-15 
-4.89402e-14 3.32482e-14 -2.65538e-14 
3.35728e-14 3.13808e-14 -4.63055e-14 
-2.4603e-14 -6.04556e-16 5.18529e-15 
-6.77183e-14 1.44623e-14 1.52162e-14 
-4.06601e-14 -7.78106e-15 1.28218e-14 
-3.9329e-14 2.2289e-15 1.0606e-14 
1.16966e-15 -1.03547e-14 -9.09663e-15 
-1.64045e-14 3.33294e-15 1.42653e-15 
-1.78805e-14 -7.27413e-15 9.206e-15 
-4.37001e-14 9.73296e-15 -1.7686e-14 
4.47415e-15 -6.58596e-15 -1.14166e-14 
-5.18289e-14 1.03062e-14 7.38245e-15 
-2.80749e-14 7.75098e-15 6.06677e-15 
-4.16132e-14 -6.46425e-16 -9.41013e-15 
1.61794e-14 2.55828e-14 -2.68262e-14 
5.1029e-14 3.7913e-14 -5.78681e-14 
6.35286e-14 1.73963e-14 -3.17109e-14 
-1.9805e-14 6.69896e-15 9.3676e-15 
1.26016e-15 -1.48391e-15 1.57353e-14 
1.48825e-13 1.73238e-14 -5.56882e-14 
2.11121e-13 9.28937e-15 -1.86138e-14 
5.04702e-14 1.07309e-14 -2.35092e-15 
6.69029e-14 1.82609e-14 1.47116e-15 
1.32056e-13 1.52785e-14 -1.47238e-14 
2.23869e-13 7.66861e-16 -2.07853e-14 
1.08388e-13 3.31732e-14 3.03957e-14 
7.31361e-14 2.88508e-14 5.54248e-14 
1.60427e-13 1.22274e-14 3.23102e-14 
2.84743e-14 -1.66991e-15 -1.15166e-14 
4.69541e-15 1.30591e-15 1.01938e-15 
3.33597e-15 6.59322e-16 -1.60644e-15 
1.97342e-14 -3.78165e-17 -7.95616e-16 
1.87895e-15 -6.0098e-16 4.01867e-16 
5.34894e-15 4.45474e-16 -6.77173e-17 
2.05751e-14 -1.44425e-15 -8.23296e-15 
-1.6645e-14 1.98177e-16 6.96597e-15 
-7.07697e-15 1.20953e-15 1.42882e-15 
1.76842e-14 1.10902e-15 -7.49551e-15 
-1.07318e-14 -1.53686e-15 6.4059e-15 
-1.76091e-14 -1.13989e-15 4.53009e-15 
-7.7512e-15 3.97968e-16 1.94227e-15 
2.01137e-14 2.60601e-16 -4.47855e-15 
8.91731e-15 -8.35041e-16 -7.42195e-16 
1.70861e-14 6.50033e-16 -5.00535e-15 
4.48277e-14 5.50415e-15 -1.45026e-14 
9.09586e-14 8.78549e-15 -3.22245e-14 
8.54543e-14 5.17968e-15 -2.58818e-14 
-1.58773e-14 -2.86105e-14 3.25659e-15 
2.07186e-14 -9.57097e-15 -7.76787e-15 
-3.12418e-15 -1.1954e-14 -3.05376e-15 
2.48019e-14 -1.33369e-14 -8.65646e-15 
3.87363e-16 -1.1062e-14 1.04879e-15 
-4.98454e-14 6.40792e-15 1.49273e-14 
-4.08688e-14 -5.39761e-15 1.37812e-14 
-1.34237e-14 2.13909e-15 1.93131e-14 
-1.02023e-13 1.29723e-14 1.96127e-14 
-1.41251e-13 1.02735e-14 9.09699e-15 
7.34184e-15 1.1649e-14 -2.39849e-14 
-1.36137e-14 5.96851e-15 -1.82574e-14 
7.25131e-15 2.47867e-16 -5.91906e-15 
-7.77193e-16 2.59456e-16 -7.93763e-15 
-1.63211e-14 -1.45111e-15 -3.15682e-15 
-4.51608e-14 -8.89247e-15 1.73247e-14 
1.71476e-14 -8.32418e-16 -1.02198e-15 
-3.19646e-15 1.95435e-15 -9.9159e-15 
-1.37273e-14 -2.15279e-15 1.0704e-14 
-1.64411e-14 -3.59327e-15 7.7078e-15 
-4.14068e-15 1.01136e-15 -1.39898e-15 
3.53653e-15 3.28252e-15 -2.35714e-16 
3.52434e-14 2.07167e-15 8.34932e-15 
1.32967e-14 -1.93185e-15 -7.16363e-15 
2.52609e-14 -1.10577e-15 -9.5593e-16 
-1.92771e-14 8.0784e-16 -3.95818e-16 
2.00204e-14 8.51321e-16 1.63677e-14 
6.66727e-14 -7.27145e-15 3.45564e-14 
5.9815e-14 -1.83294e-14 2.23434e-14 
1.31955e-13 -5.63709e-14 5.02389e-14 
5.80322e-14 -4.30356e-14 1.84662e-15 
-2.98054e-14 -2.75348e-14 -4.22226e-14 
-1.04856e-13 2.75387e-14 -5.6051e-14 
-2.03647e-14 2.09901e-14 1.99926e-15 
3.08237e-15 3.51987e-14 -7.32176e-15 
3.61212e-14 2.72181e-14 -2.82375e-14 
1.59697e-15 2.01614e-16 -1.45451e-15 
-5.38794e-14 2.14673e-14 1.53736e-14 
-1.62839e-14 -4.85783e-15 1.18573e-14 
3.12982e-14 -1.02838e-14 -8.85082e-15 
-5.70052e-14 4.57068e-15 3.6683e-15 
-5.31062e-14 2.91073e-15 -2.33763e-15 
-5.08744e-14 1.63227e-15 -8.02853e-15 
-4.42759e-14 1.2816e-15 -2.7221e-14 
-5.79793e-14 4.15828e-15 1.32201e-15 
-2.85041e-14 -5.7522e-15 7.24783e-15 
-4.11257e-14 9.45705e-15 1.59882e-14 
-2.31846e-14 -1.33318e-15 -4.15176e-15 
-8.9663e-14 -9.0819e-15 -1.59969e-14 
-7.13501e-14 -5.42311e-15 -1.9147e-14 
-4.21407e-14 -9.42515e-15 -2.0802e-14 
-3.35386e-14 8.75427e-15 1.46687e-14 
1.87184e-14 2.0806e-15 9.32585e-17 
-6.06339e-14 -3.39703e-15 -3.48722e-15 
1.26046e-14 -2.1363e-16 8.32113e-15 
2.12916e-14 4.41016e-16 1.96758e-15 
1.0405e-13 -2.54774e-15 -1.40389e-14 
8.68894e-14 1.71321e-14 -1.24448e-14 
9.95741e-14 2.44183e-14 3.30975e-15 
7.01463e-14 1.85989e-14 2.6665e-14 
-6.67367e-15 5.44768e-15 5.99429e-14 
2.57629e-14 1.7426e-16 -8.69569e-15 
-8.63784e-15 8.01741e-16 -2.19208e-17 
5.86728e-15 -4.65821e-16 -6.43424e-15 
-5.08944e-15 -7.2346e-16 1.30008e-15 
-1.2152e-16 9.3652e-17 4.0317e-15 
-2.39589e-15 3.08935e-16 -3.77304e-16 
7.81046e-15 -4.86431e-16 -6.28483e-15 
-2.88797e-14 1.03838e-15 1.05854e-14 
-2.8856e-15 2.87141e-16 -5.84056e-15 
-1.89659e-14 -1.42984e-15 1.38825e-15 
-1.76317e-14 -1.58169e-16 5.68023e-15 
-1.87116e-14 -4.97934e-16 7.02429e-15 
5.48997e-16 1.48313e-15 -6.24453e-15 
-8.52861e-15 -5.66698e-16 2.01897e-15 
9.7634e-17 -3.47539e-16 1.7328e-15 
5.92978e-15 4.80087e-16 6.04623e-16 
2.68162e-14 2.85244e-15 -7.17135e-15 
6.95465e-14 6.39633e-15 -2.13251e-14 
-5.29789e-14 -3.3849e-14 7.94832e-15 
5.95691e-14 5.45261e-15 -1.53379e-14 
8.07843e-14 8.99634e-15 -2.03141e-14 
-1.44054e-14 -1.84986e-14 -6.92018e-16 
2.18139e-14 3.85323e-16 -1.82238e-14 
4.17021e-14 -1.26798e-14 -2.10457e-14 
-1.11824e-13 -6.25986e-15 2.64275e-14 
-5.46316e-14 -3.44796e-14 2.04567e-14 
-1.26814e-13 -1.6607e-14 4.26027e-14 
-1.06327e-13 -4.52441e-15 4.26051e-14 
-8.97157e-14 1.58902e-14 1.8592e-14 
-1.36788e-13 8.21801e-15 1.40221e-14 
-1.2414e-15 1.10467e-15 -6.45535e-15 
-4.48348e-14 4.97317e-15 -1.44515e-14 
3.45211e-14 4.65926e-15 -2.7118e-14 
3.7721e-14 4.80472e-15 -2.49479e-14 
2.43676e-14 2.82724e-15 -4.81624e-15 
2.93661e-14 1.90843e-15 -6.56832e-15 
6.14824e-15 -1.46582e-15 9.9564e-15 
1.98245e-14 2.67726e-15 -3.98946e-15 
6.77435e-15 1.22376e-15 -5.79491e-15 
-2.99916e-15 -2.13e-15 7.5358e-15 
1.98544e-14 -4.96414e-15 2.37554e-15 
3.01552e-14 -1.33649e-15 5.6711e-15 
-2.41622e-14 -3.87011e-16 -1.94508e-15 
-1.633e-14 3.23425e-16 -1.39697e-15 
-1.82145e-14 -8.57762e-17 -1.02828e-14 
2.07687e-14 8.50168e-16 1.25485e-14 
5.89829e-14 -1.88372e-15 2.07597e-14 
1.18962e-13 -1.19412e-14 1.58693e-14 
1.11447e-13 -2.37103e-14 4.99773e-14 
1.06818e-13 -4.66019e-14 1.07239e-14 
3.0694e-14 -4.12416e-14 -2.37953e-14 
2.13801e-15 -5.36629e-15 -3.88892e-14 
-1.29028e-13 3.12504e-14 -3.38285e-14 
-1.16802e-13 2.93996e-15 8.42424e-15 
-1.38061e-13 3.24278e-14 -3.50236e-16 
-5.63214e-14 8.85944e-15 -2.07411e-14 
-1.11722e-14 -8.9004e-16 -5.09804e-15 
-3.15228e-14 3.7766e-15 2.69614e-15 
-3.54651e-14 -3.38983e-15 -5.27374e-15 
-3.22452e-14 5.16153e-15 9.85251e-15 
-1.43743e-14 5.14401e-15 -5.63278e-15 
-1.98576e-14 -1.1288e-14 7.49623e-15 
-1.12923e-14 6.81601e-15 -2.06634e-14 
-2.55794e-14 7.31569e-15 -2.94691e-14 
-8.01225e-14 6.1803e-15 6.65884e-16 
-1.09982e-13 6.51919e-15 1.79279e-14 
-7.19314e-14 4.22981e-16 7.38781e-15 
-5.14535e-14 -6.45355e-15 -6.72623e-16 
-4.72146e-14 -5.32577e-15 -4.61491e-15 
-6.36482e-14 -1.32307e-14 -4.75742e-15 
-6.79737e-14 -2.10489e-14 2.92131e-17 
-2.83049e-14 -5.20298e-15 8.03868e-15 
1.93645e-14 -4.88404e-16 -6.39823e-15 
-9.86597e-14 -2.44972e-14 1.14716e-14 
-9.29294e-14 -1.56395e-14 4.41945e-14 
6.24835e-14 1.84428e-15 -2.30842e-14 
2.6085e-14 8.69293e-15 3.71836e-15 
3.26338e-14 1.14769e-14 -1.08728e-15 
3.22639e-14 1.21297e-14 6.78611e-15 
-9.24897e-14 5.3811e-15 4.9147e-14 
-1.42904e-14 2.31374e-15 -5.54333e-15 
1.6701e-14 -2.20662e-15 -1.43068e-15 
1.92447e-14 1.49464e-16 1.5906e-15 
5.8043e-15 2.24085e-16 8.51498e-17 
6.24907e-16 3.66124e-16 9.08842e-16 
4.51596e-15 -1.08081e-15 1.63589e-15 
2.20088e-14 -5.21142e-16 -6.56286e-15 
-4.85842e-15 4.42267e-16 1.08449e-15 
1.98435e-15 -1.52446e-16 4.90278e-15 
5.73072e-15 1.44681e-15 -3.52723e-15 
-2.99908e-14 -1.58519e-16 8.97839e-15 
-1.69042e-14 8.49933e-16 5.64061e-15 
2.61039e-14 6.6574e-16 -1.51627e-14 
-2.24249e-14 -4.95166e-16 6.75251e-15 
-1.34967e-14 -2.92626e-16 2.5903e-15 
-3.88905e-15 -2.94904e-16 1.28199e-15 
-1.75885e-15 7.39922e-16 2.77074e-16 
3.83131e-14 3.64968e-15 -1.15485e-14 
-4.78427e-14 -6.31135e-15 7.51215e-15 
5.06104e-14 6.74535e-15 -6.76251e-15 
-1.8044e-14 -5.14888e-15 5.6843e-15 
6.34418e-14 1.25172e-14 -1.59738e-14 
1.04999e-13 1.36311e-14 -3.01482e-14 
2.21796e-14 -1.87932e-15 -1.61165e-14 
5.3005e-14 6.44519e-15 -1.47323e-14 
7.99925e-14 -2.19992e-14 -2.54513e-14 
-2.66534e-14 -9.5323e-15 1.2911e-14 
-6.88792e-14 -5.8598e-15 2.83709e-14 
-6.23504e-14 5.85617e-15 2.51429e-14 
-8.57274e-14 1.87505e-14 8.82563e-15 
-4.79205e-14 1.30638e-14 -1.46569e-14 
-3.47826e-14 -4.17663e-15 3.46029e-15 
-4.28262e-14 -4.02715e-15 -2.3711e-15 
-6.73909e-14 3.51498e-15 -1.67496e-14 
-6.06981e-15 4.54846e-16 -7.62701e-15 
5.84851e-15 6.92781e-16 -8.1319e-15 
-1.99943e-14 -1.51455e-15 7.35919e-15 
-4.22603e-14 -5.71348e-15 2.99821e-15 
-2.64777e-14 -5.36591e-15 2.05723e-14 
-1.54636e-14 -3.73428e-15 8.54185e-15 
-2.13683e-14 -2.03657e-15 3.89208e-15 
-1.09092e-14 2.9487e-15 2.22987e-15 
3.63166e-15 -5.52508e-16 3.89541e-16 
-2.51153e-15 -4.88238e-16 -6.57886e-15 
7.61982e-15 5.41911e-17 3.61381e-15 
3.63971e-14 -3.20964e-16 -2.68208e-15 
4.41047e-15 1.06095e-15 6.39661e-15 
4.49841e-14 -1.36687e-15 3.09377e-14 
2.5844e-14 -1.81836e-14 3.62334e-14 
3.16089e-14 -3.14679e-14 3.19552e-14 
1.82052e-13 -4.57383e-14 7.93324e-15 
2.58137e-14 -2.00962e-14 -3.75097e-14 
-7.78283e-14 2.86577e-14 -5.16366e-14 
-7.63304e-14 2.17009e-14 7.90674e-15 
8.03017e-14 2.15205e-14 -3.93157e-14 
6.33692e-14 1.11368e-14 -1.04685e-14 
-4.76142e-14 6.94017e-14 -4.43788e-15 
-3.73772e-15 3.44853e-15 -2.01398e-14 
-1.03123e-13 5.50489e-15 1.008e-14 
-1.02437e-14 -2.08658e-16 -1.63639e-14 
-6.99749e-14 -1.24723e-14 1.11042e-14 
6.11816e-15 -6.61871e-15 -1.30274e-14 
2.61993e-14 2.06722e-16 -1.0697e-14 
9.09945e-15 4.11601e-15 -1.02758e-14 
2.66895e-14 9.15163e-15 -3.18619e-14 
-3.47443e-14 2.90807e-15 2.44717e-14 
-2.41288e-14 -6.5686e-16 1.11157e-14 
-6.19726e-14 8.02608e-16 1.31972e-14 
-4.88622e-14 -2.96583e-15 4.951e-15 
-1.23324e-14 -3.0199e-15 -2.51153e-14 
-4.20056e-14 -1.0591e-14 -9.99022e-15 
-4.79947e-14 -1.36459e-14 1.04772e-14 
-1.53014e-14 -3.18969e-15 -1.27352e-14 
5.91891e-15 -3.92105e-15 -1.16517e-14 
-6.1169e-14 -1.33061e-14 3.00326e-14 
-3.77331e-14 -1.30995e-14 3.15578e-14 
-2.3897e-14 -5.90647e-16 1.64457e-15 
-6.07544e-14 6.69115e-15 2.12845e-15 
-6.62166e-14 1.67339e-16 1.753e-14 
-9.27601e-14 -6.02095e-15 5.13135e-14 
9.43941e-15 -2.54141e-15 -2.12017e-15 
7.50927e-15 -2.95105e-16 -9.25271e-15 
-4.00242e-16 1.3418e-15 -1.6863e-15 
9.90349e-15 -1.16822e-15 -9.43741e-16 
-1.97353e-15 3.62024e-16 4.48809e-15 
-1.55715e-15 2.19831e-15 9.88555e-16 
8.17128e-15 1.91784e-16 1.02231e-15 
1.75804e-14 -4.72422e-16 -6.29512e-15 
7.46144e-15 3.83449e-16 1.41161e-15 
8.16677e-15 2.00789e-16 3.85704e-16 
2.83701e-14 -1.63373e-16 7.39142e-16 
9.45995e-15 -2.10025e-16 3.48155e-15 
1.70599e-15 -4.41455e-16 -2.01579e-15 
1.38384e-14 3.67826e-16 -4.89201e-15 
-8.82053e-15 -3.11308e-16 4.21861e-15 
-1.3007e-14 -1.71033e-16 6.30094e-15 
-8.09969e-15 -1.25985e-14 -2.10315e-15 
2.25348e-14 1.19927e-15 -5.41666e-15 
4.1668e-14 8.97295e-16 -7.92004e-15 
3.91575e-14 2.53925e-15 5.95642e-15 
-3.59282e-14 -2.37241e-14 -5.5314e-16 
7.94947e-14 9.6102e-15 -5.07993e-15 
3.50401e-14 -1.36693e-14 -9.5684e-15 
1.20537e-13 1.57817e-14 -2.19906e-14 
8.59636e-14 1.55415e-14 -2.98648e-14 
1.37527e-13 5.98972e-15 -4.42295e-14 
-5.5373e-14 -1.98811e-14 9.93229e-15 
-3.20154e-14 -1.60751e-14 8.45682e-15 
-5.64256e-14 -7.51219e-15 3.20482e-14 
-5.53647e-14 1.73672e-14 1.92568e-14 
-1.25782e-13 2.184e-14 1.54795e-14 
-2.22849e-14 -2.90856e-15 -6.06264e-15 
-1.15024e-13 9.80941e-15 -1.65511e-14 
-2.75054e-14 -4.95134e-15 9.2651e-15 
-4.18133e-14 -6.44486e-15 2.66227e-16 
-1.44595e-14 4.61485e-16 -1.67827e-14 
-1.10676e-14 1.93734e-15 -1.43246e-14 
-1.23451e-14 -1.5026e-15 -2.21746e-15 
2.18121e-14 -1.12997e-15 8.59334e-15 
-5.36092e-14 -4.90167e-15 7.13482e-15 
-1.72771e-14 -1.92823e-15 -1.07555e-15 
2.4472e-15 8.47185e-16 1.08982e-15 
1.25355e-15 1.09938e-15 2.43468e-15 
-1.23186e-14 4.24692e-17 -3.18794e-17 
2.36732e-15 3.82154e-16 -2.02293e-15 
-6.33461e-14 3.49665e-16 3.10649e-15 
-3.82814e-14 -1.5968e-15 4.96178e-15 
1.21525e-14 -1.88684e-15 1.7286e-14 
4.0038e-14 -4.31104e-15 6.97884e-15 
1.5389e-13 -1.54736e-14 4.04717e-14 
7.59719e-14 -4.46916e-14 3.46606e-14 
-5.18367e-14 -4.29363e-14 1.05939e-14 
-1.01732e-13 -3.013e-14 -3.11178e-15 
-4.50588e-14 1.99955e-14 2.28851e-14 
-1.01369e-13 -6.40261e-15 -1.40443e-14 
-5.87848e-14 1.70666e-14 7.12569e-15 
-2.2845e-13 4.81136e-14 -5.90371e-15 
2.27072e-14 -7.09593e-16 -1.39507e-14 
-1.29967e-14 1.04939e-15 -9.65493e-15 
-8.34478e-15 -9.58333e-16 1.10857e-14 
2.42204e-14 8.39262e-15 -1.67593e-14 
-5.05283e-14 2.559e-15 -1.00634e-15 
-1.11113e-15 -1.05606e-14 -1.3006e-14 
-4.2968e-14 1.62965e-15 1.32829e-14 
2.1371e-15 2.86398e-16 -1.58036e-14 
2.03143e-14 9.83205e-15 -2.33184e-14 
-3.95628e-14 1.45159e-16 1.8318e-14 
6.29105e-15 3.4541e-15 1.42331e-15 
-1.52145e-14 -9.66267e-17 7.15836e-15 
-1.81115e-14 -3.09404e-15 7.39376e-16 
5.2235e-14 1.51909e-14 -2.47141e-14 
5.27711e-14 -9.50449e-16 -1.11146e-14 
-3.35836e-14 -1.16885e-14 5.16331e-15 
-8.33968e-14 -6.26412e-15 -1.25619e-15 
-7.2201e-14 -8.65761e-15 -1.21977e-14 
-8.08806e-14 -1.45062e-14 3.87225e-14 
-9.57006e-14 -1.62571e-14 1.24508e-14 
-3.00418e-14 -9.08868e-15 -1.72434e-14 
-1.01843e-13 -1.20016e-14 6.71291e-15 
-1.09115e-13 -9.18521e-15 2.36212e-14 
1.96251e-14 9.10219e-16 -6.45743e-15 
-6.53193e-15 1.13976e-15 -1.80304e-16 
3.99755e-15 -2.98366e-16 -9.64473e-15 
1.03631e-14 5.97834e-16 -5.97278e-15 
1.87389e-14 -2.72425e-16 5.35268e-15 
2.23617e-14 -1.79979e-17 1.51453e-15 
2.79863e-14 -2.70972e-15 -3.94913e-15 
1.67402e-14 -1.88266e-16 2.26539e-15 
-2.65068e-14 -3.12303e-16 5.43749e-15 
1.62424e-14 5.0082e-16 -3.17056e-15 
8.53151e-15 2.68824e-16 1.09591e-15 
-1.92565e-14 -5.84088e-16 5.04212e-15 
-2.65175e-15 -1.86889e-16 -1.79701e-15 
-6.62709e-15 8.74924e-17 -6.41159e-16 
-3.89257e-15 -3.90011e-16 -1.36968e-16 
-5.66921e-14 -1.4489e-14 9.91047e-15 
-1.7629e-14 8.37864e-16 6.62197e-15 
3.55495e-15 -7.62881e-16 -5.24498e-15 
4.62536e-15 -2.48443e-14 -1.16921e-14 
3.88693e-16 -1.42269e-15 -3.1666e-15 
-8.93669e-15 9.7962e-16 7.47252e-15 
6.49683e-14 4.49423e-15 -2.66734e-15 
3.61615e-14 -4.72356e-15 -2.45169e-14 
9.42918e-14 1.02348e-14 -3.69427e-15 
6.55803e-14 8.28615e-15 -1.67034e-14 
1.53553e-13 1.97089e-14 -2.23795e-14 
1.36916e-13 8.47487e-15 -3.69325e-14 
-7.18432e-14 -3.17088e-14 1.83703e-14 
-3.49119e-14 -2.69352e-14 1.68582e-14 
-9.28748e-14 -6.60708e-15 5.07609e-14 
-1.42038e-13 2.19472e-14 4.14458e-14 
-1.26455e-13 2.00197e-14 -9.46647e-15 
-1.28519e-14 -1.18047e-15 -8.52849e-15 
-3.2908e-14 -6.72866e-15 6.30338e-15 
-2.06671e-14 1.34441e-14 -4.44187e-14 
-1.90626e-14 -4.55944e-15 1.2652e-14 
-1.38393e-14 -2.10705e-15 -5.71684e-15 
1.74838e-14 8.63772e-15 -3.15048e-14 
7.69199e-14 4.20163e-15 -2.09499e-14 
-2.00959e-14 -3.7326e-15 4.85594e-15 
-7.54541e-14 -6.94003e-15 6.46957e-15 
-3.08132e-14 -5.06587e-15 3.55373e-15 
-4.46746e-14 -6.27918e-15 8.19047e-15 
-1.31732e-14 -2.7921e-15 1.34462e-15 
-3.87239e-14 3.29131e-16 2.07608e-15 
-3.9123e-15 -2.65917e-16 -1.11072e-15 
2.73621e-14 1.56862e-15 -1.06441e-15 
-1.55549e-15 1.77232e-15 1.42887e-15 
3.08559e-14 3.06751e-15 8.37364e-15 
9.08621e-14 -7.66121e-15 2.0038e-14 
1.07551e-13 -2.44888e-14 2.71874e-14 
1.71706e-13 -2.26005e-14 -4.94919e-15 
2.63391e-13 -3.25698e-14 -4.96947e-14 
5.57215e-14 -3.82358e-15 -5.20621e-14 
-4.32655e-14 2.1138e-14 1.26672e-14 
-2.55709e-14 1.48505e-14 1.03774e-14 
-1.01443e-13 4.86931e-14 -3.17191e-14 
-2.92155e-14 1.65109e-14 -2.04274e-15 
-1.61179e-14 2.28901e-14 -1.16641e-14 
-5.88782e-15 2.87923e-16 -8.01029e-15 
3.25246e-14 -7.83801e-16 -2.25738e-15 
-2.72884e-14 -1.24452e-15 -1.10076e-14 
4.51701e-14 -4.31119e-15 -1.21783e-14 
-3.21058e-14 3.52092e-15 1.36301e-14 
-1.02061e-14 3.76852e-15 7.36585e-15 
-5.26868e-15 8.32485e-16 -1.42216e-14 
9.09334e-15 1.19561e-15 -2.02574e-14 
-3.12773e-15 7.2231e-15 9.09561e-15 
-3.56549e-14 -9.88049e-16 1.49242e-14 
-1.86188e-14 -4.02726e-15 1.36235e-15 
-5.02167e-15 1.22302e-15 7.184e-15 
-6.22373e-15 -2.05299e-15 -3.88481e-15 
6.97529e-15 4.12962e-15 1.13271e-16 
4.08707e-14 3.29731e-15 5.42178e-15 
3.35744e-14 -3.75263e-15 -1.78901e-14 
2.29153e-14 -2.69702e-15 -1.73214e-14 
1.65223e-14 6.16204e-15 2.88119e-14 
1.66021e-14 5.69195e-15 1.00248e-14 
-1.23915e-14 2.14618e-15 1.75585e-15 
-2.19174e-14 -2.43227e-15 5.60357e-15 
7.34646e-15 -1.21244e-15 -4.85834e-15 
1.42172e-14 1.07113e-15 -8.86033e-16 
2.05297e-14 -2.72638e-16 -9.38529e-15 
6.60067e-15 7.34184e-16 -1.07286e-14 
2.13689e-14 -7.25885e-16 1.93943e-15 
1.36707e-14 7.57842e-17 -1.34062e-16 
1.5517e-14 -1.67029e-15 -2.91628e-15 
-4.30422e-15 3.65535e-15 4.66833e-15 
-9.21939e-15 1.42212e-15 6.51019e-15 
1.37753e-14 -2.24004e-15 -7.54484e-16 
7.27203e-15 5.86202e-16 3.55891e-15 
2.57575e-15 -5.904e-17 7.3965e-16 
1.30026e-14 4.24743e-16 -3.32934e-15 
-4.90505e-15 1.56577e-16 3.4671e-15 
8.127e-15 3.24316e-16 -1.51852e-15 
1.07197e-14 -1.2935e-15 3.78093e-16 
-5.01334e-14 -1.21857e-14 1.0757e-14 
4.3387e-14 -2.0605e-14 -1.04648e-14 
-3.76215e-15 -7.73677e-16 8.85838e-16 
5.09445e-15 2.38475e-15 -3.01728e-15 
1.17413e-13 -7.761e-15 -4.21787e-14 
2.5521e-14 1.0416e-15 -6.95739e-16 
1.20824e-14 -1.08866e-15 1.24647e-15 
2.91055e-14 2.39352e-15 5.67329e-15 
5.32586e-14 1.2906e-14 -2.69413e-14 
9.08556e-14 7.41564e-15 -1.08707e-14 
5.78585e-14 2.24064e-14 -2.2476e-14 
7.87021e-14 1.5003e-14 -7.5751e-15 
-6.17288e-14 -3.99963e-14 1.73571e-15 
-8.80474e-14 -3.39305e-14 4.23491e-14 
-9.40347e-14 -3.56845e-16 6.66299e-14 
-1.74317e-13 3.14679e-14 3.17488e-14 
-1.0662e-13 1.64353e-14 -3.80771e-14 
-3.76695e-14 -7.61875e-15 5.35765e-15 
-1.17275e-14 -1.8009e-15 -2.0433e-15 
5.03895e-15 2.99299e-15 -1.02706e-14 
2.31523e-15 5.28335e-16 -3.34689e-14 
1.06869e-14 -3.38154e-15 1.21101e-14 
-1.18878e-14 -2.33656e-15 -3.62898e-15 
-2.78763e-15 5.90416e-16 -1.14133e-14 
-2.31482e-14 2.62275e-15 -1.68154e-14 
-1.26234e-14 9.21011e-16 -2.56566e-14 
-2.01776e-14 -8.92549e-15 2.18914e-14 
-1.56816e-14 -1.35189e-15 -7.33141e-15 
1.69974e-14 1.56858e-16 -5.25062e-15 
4.26407e-14 7.93583e-16 1.43637e-15 
5.603e-15 -6.51123e-16 -9.76937e-16 
9.76264e-15 6.18552e-17 -4.70465e-15 
2.85473e-14 -3.56117e-15 7.42342e-16 
5.39756e-14 -1.99655e-15 9.66212e-15 
1.14245e-13 -3.42008e-15 9.67834e-15 
1.20392e-13 -3.06622e-14 3.85486e-14 
-1.05378e-14 -4.59055e-14 1.85755e-14 
4.95065e-15 5.67767e-16 4.04875e-15 
-2.60108e-14 -3.52902e-14 3.72285e-15 
-1.22677e-13 4.32487e-15 -1.17399e-14 
-5.54211e-14 1.47879e-14 1.50712e-14 
-4.90557e-14 7.5349e-15 1.55344e-15 
-1.72708e-13 2.48371e-14 2.81355e-15 
-1.11667e-13 2.35329e-15 8.59649e-15 
-6.57446e-15 1.34987e-15 -2.16556e-14 
-1.68098e-14 -1.78664e-15 -1.99562e-15 
-2.75146e-14 -4.38517e-15 -1.03733e-14 
-4.74112e-14 7.23713e-16 1.33548e-14 
-6.08905e-14 -2.11493e-15 5.48239e-15 
-1.1258e-13 -4.3943e-15 2.37442e-14 
-4.51594e-14 -1.0279e-14 1.92623e-15 
-2.81313e-15 -5.17221e-16 -1.49784e-14 
-3.04582e-14 -7.8408e-15 9.23376e-15 
1.49114e-14 -3.02658e-15 2.7327e-16 
5.15038e-14 2.6942e-15 -1.55149e-14 
8.43512e-14 4.06567e-15 -1.35359e-14 
-1.3276e-14 -7.42401e-15 -5.37289e-15 
-3.19112e-14 -6.606e-15 1.8776e-14 
-3.5961e-14 -6.46309e-15 2.2854e-14 
5.97106e-15 2.656e-16 7.09781e-16 
1.92145e-14 3.34693e-15 -9.41795e-15 
-2.24026e-14 2.4409e-15 2.51323e-14 
3.22446e-15 2.60357e-15 -7.49357e-15 
-1.13982e-14 4.03025e-15 9.70545e-15 
-2.52602e-15 1.57427e-15 -7.87443e-16 
-7.58002e-15 -7.02537e-16 -1.11443e-15 
3.38576e-14 3.69293e-16 -1.34056e-14 
1.39535e-14 -8.74635e-17 -4.02867e-15 
-8.47362e-15 5.12167e-16 5.24741e-15 
-5.92615e-15 -2.03952e-16 -5.46768e-15 
-4.80621e-15 1.65679e-16 4.55628e-15 
4.85091e-16 -1.98141e-16 1.33532e-15 
-1.33154e-14 -5.18963e-16 -5.34433e-16 
6.65064e-15 -2.19528e-15 2.79665e-15 
-3.13656e-15 9.08139e-16 1.58258e-15 
-9.37785e-15 1.92322e-15 2.68021e-15 
9.65915e-15 -1.65411e-15 1.01864e-15 
1.01872e-14 5.29581e-16 -5.40638e-15 
-8.21496e-15 -6.04535e-16 8.99333e-16 
-4.76417e-15 -1.6387e-16 -2.89663e-16 
-1.27323e-14 2.33255e-15 5.86659e-15 
5.97439e-14 -1.54689e-14 -5.59971e-15 
1.70402e-14 -2.05956e-14 -1.81283e-14 
4.97012e-15 -7.84944e-15 -2.15786e-14 
3.04695e-14 1.08957e-15 -1.268e-14 
-3.28588e-14 -3.05211e-15 7.33252e-15 
1.03472e-13 8.86705e-15 -5.04813e-14 
-1.31303e-14 -2.46281e-16 1.24578e-15 
-1.17603e-15 -4.68828e-17 4.02255e-15 
5.3936e-14 2.75397e-15 -2.52297e-15 
9.27838e-14 2.25638e-14 -1.83742e-14 
6.3885e-14 1.17753e-14 7.2572e-15 
1.36131e-13 2.13698e-14 -8.71223e-15 
-5.32276e-14 -3.96175e-14 1.77183e-14 
-7.01569e-14 -3.92016e-14 2.37464e-14 
-1.0633e-13 1.90818e-14 8.21554e-14 
-1.67975e-13 4.56577e-14 -2.28566e-14 
-5.79119e-14 1.45317e-14 -4.87441e-14 
-4.68504e-14 -8.64926e-15 1.70844e-15 
6.81061e-15 4.93703e-15 -1.6514e-14 
1.19801e-14 2.24251e-15 -1.1794e-14 
-8.94788e-15 -2.71204e-15 -3.25704e-15 
-8.0916e-15 -1.56969e-16 -2.51094e-14 
-2.09789e-14 -8.40141e-15 1.87211e-14 
-4.60802e-14 -3.64195e-15 -1.65001e-14 
1.59257e-14 2.00268e-15 7.00199e-15 
2.35333e-14 2.0484e-15 -9.19747e-15 
1.16565e-14 2.64907e-15 -4.66303e-15 
-3.01442e-14 -4.21507e-15 -1.77877e-14 
2.8158e-14 2.56389e-16 6.23321e-15 
-2.82921e-14 -1.13332e-15 -6.80657e-15 
-1.97192e-14 -1.22029e-15 -1.1614e-15 
-2.84559e-14 -4.80419e-16 2.21893e-15 
3.75848e-14 3.43088e-15 1.24006e-14 
3.42213e-14 -3.7395e-15 1.27582e-14 
6.5401e-14 -1.33578e-14 1.14178e-14 
1.5847e-13 -2.48682e-14 1.12854e-14 
1.51927e-13 -2.59675e-14 -2.17198e-14 
-5.51373e-14 6.30021e-15 1.32516e-14 
-6.87953e-14 1.16943e-14 1.55876e-14 
1.60539e-13 -1.02617e-14 -5.92571e-14 
6.95952e-14 3.49804e-14 -5.81877e-14 
-2.48702e-14 1.46882e-14 6.05835e-16 
4.9787e-14 1.70504e-14 -1.76381e-14 
-3.07585e-14 4.26104e-14 -2.74154e-14 
-2.06478e-14 -1.25468e-16 -1.33043e-14 
-7.21827e-14 -6.4557e-15 1.0044e-14 
-1.9809e-15 1.97562e-16 -1.545e-14 
-6.64612e-14 -2.77842e-15 1.67726e-14 
-1.88711e-14 -5.87117e-15 7.59796e-15 
-2.41977e-16 -9.08302e-15 8.14628e-15 
-2.4679e-14 -1.05529e-14 1.38429e-15 
-2.21539e-14 -8.01717e-15 -9.74521e-15 
-8.144e-15 3.09223e-15 4.28863e-15 
1.05384e-13 -1.13619e-15 -3.46444e-14 
4.21138e-15 1.41854e-15 3.25116e-15 
2.99115e-14 1.28842e-14 8.03717e-15 
-1.93107e-14 -9.09412e-15 1.53493e-14 
-7.72264e-15 -7.166e-15 1.30714e-14 
-2.62376e-14 -4.0158e-15 1.62215e-14 
5.7895e-14 7.64374e-15 -6.74621e-15 
6.79978e-14 2.08141e-14 -3.88374e-15 
-4.16002e-14 -2.09871e-15 3.33131e-14 
6.96901e-14 1.61947e-14 7.3361e-15 
2.13243e-14 2.97458e-16 -5.80379e-15 
1.21615e-14 -4.54188e-16 1.80887e-16 
-6.75113e-15 -6.83115e-17 -9.53291e-15 
-1.61647e-14 -2.65171e-15 -2.42011e-15 
-2.56801e-14 7.11827e-16 9.95516e-16 
3.30202e-16 -3.54062e-16 1.85634e-15 
8.39866e-15 -1.34862e-16 -4.07132e-16 
-1.53595e-14 2.03992e-16 -2.67362e-15 
-5.18127e-15 -1.6444e-16 2.88405e-15 
-5.92835e-15 -1.5111e-16 3.57709e-15 
-1.03456e-14 4.26256e-16 -3.4475e-15 
-2.74703e-14 5.11391e-16 4.52151e-15 
-8.07642e-15 -9.20891e-16 -6.12506e-15 
-1.19757e-14 1.8178e-16 -8.02617e-16 
1.67835e-14 7.75651e-17 -7.02696e-15 
-1.43959e-14 1.1298e-15 5.8879e-15 
2.13236e-15 -5.47445e-16 -1.29621e-15 
8.02199e-15 -1.55586e-15 -5.97929e-15 
-9.29768e-14 -4.16185e-14 1.98049e-14 
1.14363e-14 -5.71039e-14 -3.68359e-15 
7.76812e-14 -2.34812e-15 -4.82253e-14 
1.02329e-13 3.31412e-14 -3.97672e-14 
-1.98344e-14 -3.68357e-16 7.22881e-15 
1.85044e-15 1.03675e-15 -6.00978e-16 
1.42187e-13 3.43534e-14 -2.35362e-14 
-1.00428e-14 -3.8646e-16 4.1433e-15 
-8.7896e-16 7.76332e-16 -4.59381e-16 
6.05998e-14 2.73131e-15 8.56384e-16 
1.09311e-13 2.03645e-14 1.96054e-15 
8.77173e-14 7.40389e-15 3.7406e-15 
-3.28746e-14 -6.91482e-14 -1.3297e-14 
-1.48705e-13 -3.78023e-14 1.18471e-13 
-2.09614e-13 6.20737e-14 8.21013e-14 
-9.81052e-14 4.18028e-14 -8.23547e-14 
-1.22675e-14 -3.48429e-15 -2.46118e-15 
-1.40387e-14 5.62766e-15 -3.50131e-14 
1.09567e-14 5.4259e-15 -1.58064e-14 
-2.03899e-14 -3.63564e-15 -3.29019e-15 
-2.23213e-14 -2.61327e-15 -7.86402e-15 
-1.22181e-14 -2.10367e-15 -1.09303e-14 
-2.59775e-14 -8.40854e-15 9.76068e-15 
1.57283e-14 -6.74585e-15 2.97191e-14 
-1.38295e-14 3.1292e-15 -2.52164e-14 
-1.11104e-13 -1.62152e-14 1.30499e-14 
-9.67046e-14 -1.31785e-14 1.32039e-15 
-4.73466e-14 -1.12665e-14 1.92374e-14 
-4.20626e-14 -1.14459e-15 2.10784e-15 
-1.99251e-14 -2.54646e-16 2.08173e-15 
-3.00458e-14 1.30229e-15 1.04966e-15 
2.74234e-14 -4.32386e-18 4.97556e-15 
4.04171e-14 -5.62849e-16 5.27818e-16 
9.65282e-14 -1.53073e-15 1.15333e-18 
1.23254e-13 -9.92878e-15 3.04852e-15 
1.49576e-13 -3.65383e-14 1.44658e-14 
1.99799e-14 -3.42715e-14 4.04251e-15 
-2.74862e-14 -5.29821e-15 7.8603e-15 
-1.41173e-13 1.97621e-14 3.99397e-14 
-4.60152e-14 1.62896e-14 4.5457e-15 
-5.04377e-14 -8.94137e-15 -1.32505e-14 
-1.40283e-13 2.3302e-14 -3.73672e-15 
2.29696e-14 8.54917e-15 -1.35799e-14 
-5.62559e-14 9.18975e-15 8.2171e-16 
4.78581e-15 4.69647e-16 -1.05188e-14 
-7.06601e-14 -4.15287e-15 2.63971e-14 
-6.26958e-15 1.94141e-15 -1.28582e-14 
3.41032e-14 -1.06503e-14 -1.41339e-14 
-3.5615e-14 3.70234e-15 1.39934e-14 
-2.46257e-14 6.69621e-16 3.10368e-15 
-4.0631e-14 -1.10139e-14 -9.82127e-15 
-2.70751e-14 -1.09878e-14 7.43029e-15 
-6.40221e-15 -9.5785e-15 -8.73142e-15 
-4.07721e-14 1.34655e-15 3.55177e-15 
2.77049e-14 -7.00504e-15 -1.0944e-14 
-2.91058e-14 1.13676e-14 1.78158e-14 
-7.01456e-14 -1.29432e-14 1.91823e-14 
-4.56663e-14 -8.58015e-15 1.28933e-14 
-1.64679e-14 -3.1543e-15 1.85111e-14 
2.91845e-14 -1.95366e-15 -2.62325e-14 
-1.15664e-13 -6.82873e-15 2.75604e-14 
-5.10275e-14 -9.73441e-15 1.5232e-14 
-1.65405e-14 -5.189e-16 -5.80858e-15 
2.35677e-15 -1.84167e-16 -7.57473e-16 
-3.24116e-14 -2.41778e-16 3.5484e-15 
2.16257e-14 1.01898e-15 -8.75972e-15 
3.14223e-15 -1.18092e-15 -4.30494e-15 
-8.61808e-15 1.5704e-15 -4.53728e-16 
-2.43409e-14 3.30347e-16 2.14416e-15 
-6.48918e-15 4.59274e-16 5.26235e-16 
-3.31746e-15 1.26125e-16 -2.68847e-15 
-1.9652e-14 -1.29419e-15 6.31476e-15 
-2.06244e-14 -6.92818e-16 5.55012e-15 
-7.76384e-15 1.7042e-16 1.69662e-15 
-1.30078e-14 -9.90454e-16 -4.44535e-15 
8.9407e-15 -1.41891e-17 -6.36958e-15 
-6.33034e-15 2.5992e-16 -1.18027e-15 
1.6453e-14 1.70796e-17 -4.22325e-15 
5.67909e-14 -6.07586e-14 -3.66697e-15 
-6.2108e-15 -6.47961e-16 3.86921e-15 
-1.63722e-15 4.08701e-16 -2.71556e-15 
-3.19933e-15 4.02877e-16 -2.32161e-16 
5.6806e-14 -4.09838e-14 -2.80146e-14 
6.79243e-14 1.45105e-14 -5.78683e-14 
1.27148e-13 4.22776e-14 -4.63109e-14 
1.41553e-13 4.1849e-14 -1.42426e-14 
-9.88289e-15 3.16746e-16 1.57597e-15 
-1.14788e-14 2.44623e-16 1.17984e-15 
1.12784e-13 2.07166e-14 3.95215e-15 
1.3239e-14 1.13924e-15 -1.97464e-15 
2.19284e-14 -1.69781e-15 -3.13401e-15 
2.35633e-14 8.53628e-16 1.05339e-14 
6.38252e-14 7.12504e-15 1.19185e-14 
-1.37111e-13 -8.29449e-14 2.74753e-14 
-1.72728e-13 -1.40259e-14 2.17267e-13 
-2.82952e-13 8.44638e-14 -1.23634e-14 
-3.91247e-14 -6.04907e-15 -3.18478e-15 
-6.52478e-14 6.46974e-15 -4.98434e-14 
3.32952e-15 6.08628e-15 -1.18358e-14 
-1.08238e-13 -1.36274e-14 -2.82211e-14 
1.09602e-14 7.26879e-16 -6.87272e-15 
1.65163e-14 -1.48199e-16 -9.20068e-15 
2.69502e-15 -1.45815e-15 6.62576e-15 
-9.12861e-15 -1.5247e-16 4.39822e-15 
-3.1374e-14 -2.02021e-14 5.70898e-14 
1.26786e-14 -1.78058e-15 1.45405e-14 
5.07994e-15 -5.89604e-15 2.66259e-14 
3.56794e-15 2.8569e-15 -1.82545e-14 
1.22708e-15 -8.76299e-16 -3.62142e-16 
3.65036e-15 7.92295e-16 4.72785e-16 
-4.4027e-15 1.2692e-16 -2.55509e-15 
4.19548e-14 3.09272e-16 1.05317e-15 
-1.70931e-14 4.79211e-16 -1.3374e-15 
2.56496e-14 -1.8951e-15 1.12651e-14 
5.4936e-14 -7.65259e-15 1.34574e-14 
-4.35165e-15 1.33726e-14 1.12601e-14 
6.09931e-14 -1.84085e-14 1.00958e-14 
1.22548e-13 -2.77326e-14 8.63696e-15 
7.65937e-14 -2.91064e-14 -2.46819e-14 
-6.69102e-15 6.85718e-15 1.49824e-14 
-7.37466e-14 2.96529e-14 2.45007e-14 
-3.6047e-14 1.42137e-14 2.24312e-15 
-4.17998e-14 2.04588e-14 -2.97914e-14 
-1.41377e-15 8.75232e-15 -1.72746e-14 
-2.16173e-14 6.3097e-15 -9.39614e-15 
-1.59766e-14 -2.40149e-15 -1.88838e-14 
-4.64546e-14 -1.35728e-14 1.20002e-15 
-2.62115e-14 -8.66938e-15 -1.79368e-14 
-8.84159e-14 -2.13046e-15 2.5621e-14 
-2.57114e-14 -1.34708e-14 4.11011e-15 
-5.42851e-14 2.6144e-15 7.12491e-15 
-1.76204e-14 -6.71818e-15 1.25002e-15 
-1.70501e-14 -8.17483e-15 1.05934e-14 
1.65841e-14 -9.57862e-15 -8.76102e-15 
-2.99857e-14 -3.84958e-15 4.07406e-15 
-6.40239e-15 2.94954e-15 -2.53087e-15 
4.74829e-14 1.066e-14 -2.58168e-15 
-8.67502e-15 -5.54544e-15 1.42078e-14 
-2.13587e-14 -5.61619e-15 2.11973e-14 
-2.32306e-14 -3.43881e-15 2.47389e-15 
-2.13319e-14 -7.66596e-15 9.80089e-15 
-3.68767e-14 -7.48642e-15 9.16268e-15 
-2.95578e-15 6.57168e-16 -5.58365e-15 
6.49685e-15 2.84176e-16 -4.18311e-15 
1.52622e-15 1.43931e-15 -5.33052e-15 
3.81681e-15 -2.9071e-16 1.47115e-15 
-2.56683e-14 -3.66451e-15 5.29993e-15 
2.80416e-15 6.7357e-16 -1.03431e-14 
8.25595e-15 -5.60006e-16 -2.49747e-15 
3.46455e-14 6.85871e-17 2.34406e-15 
5.38395e-14 6.809e-16 1.40363e-14 
-5.38969e-15 3.712e-16 -2.10367e-15 
2.89866e-15 3.21917e-16 -5.08992e-16 
3.83475e-14 9.45044e-16 2.49491e-14 
9.05919e-15 -3.82445e-16 -6.44419e-15 
-3.37425e-15 -3.95155e-16 -4.56783e-15 
-1.76038e-14 -6.11714e-17 -3.86921e-15 
7.9239e-16 -2.73589e-16 -3.78072e-15 
1.07775e-13 1.72779e-14 -7.53708e-15 
-1.05311e-14 -2.09491e-15 9.33669e-15 
1.89855e-13 -5.72044e-14 -6.01422e-14 
-3.34212e-15 6.78475e-16 -2.63083e-15 
-3.35841e-15 -1.79347e-16 -1.91076e-15 
-2.19057e-14 3.05575e-16 3.13133e-15 
1.34066e-13 5.15271e-14 -9.62733e-14 
1.96544e-13 8.00339e-14 -6.29783e-14 
1.59341e-13 4.51133e-14 6.55287e-15 
1.23089e-13 1.27139e-14 1.59364e-14 
-4.39649e-15 3.41958e-16 -3.916e-15 
-9.79487e-16 -1.22083e-15 -4.12298e-15 
5.11213e-14 3.20595e-15 1.75526e-14 
-1.49339e-14 2.93508e-16 -1.96459e-15 
-2.41067e-15 7.13971e-16 -1.14001e-15 
2.07324e-14 -1.07972e-15 8.81359e-15 
-2.62068e-13 -1.3655e-13 8.41062e-14 
-4.4455e-13 -7.3392e-14 3.37927e-13 
-3.54337e-14 -2.74408e-15 -1.7113e-14 
-2.16852e-13 3.13263e-14 -1.77099e-13 
9.88289e-16 -2.56984e-15 -1.07321e-14 
-1.64321e-13 -1.19638e-14 -1.84333e-13 
-2.31753e-14 -5.10731e-15 -4.4419e-15 
-6.68348e-14 -4.8473e-14 8.39156e-14 
-5.87552e-14 -7.4207e-15 -1.32066e-14 
-3.95213e-14 -5.81714e-15 -1.83482e-14 
1.75721e-15 -5.17701e-16 3.40836e-15 
2.71245e-14 3.85851e-15 1.53942e-14 
-6.27292e-14 -1.96748e-14 1.39361e-14 
3.45454e-15 -1.49453e-15 1.62564e-14 
3.66607e-15 -8.68948e-15 3.84085e-14 
-2.78972e-14 -2.39734e-15 8.22618e-15 
-8.98051e-15 7.76006e-16 1.58589e-14 
-2.97845e-14 7.55386e-16 8.42259e-15 
-3.49701e-14 -1.39282e-15 4.33145e-15 
1.02296e-15 -1.57597e-15 6.74907e-15 
3.41572e-14 -1.75485e-15 6.86226e-15 
-1.33696e-14 -1.26494e-14 6.98541e-15 
8.57405e-14 -2.43552e-15 5.87515e-15 
-1.54855e-13 2.98852e-14 5.62093e-14 
8.76879e-14 -2.04166e-14 1.49961e-16 
1.6897e-13 -2.95775e-14 4.8423e-16 
-7.01259e-14 9.04925e-15 -1.85129e-14 
-5.9239e-14 6.03836e-15 3.64014e-15 
-8.66426e-14 1.59308e-14 1.78264e-14 
-1.78492e-14 7.54703e-15 -7.33705e-15 
1.41706e-14 -1.00424e-14 -9.89844e-15 
-3.87038e-14 7.66337e-15 2.27819e-15 
-3.16132e-14 -6.12922e-15 -1.81636e-14 
-9.58851e-14 -1.79153e-14 2.49062e-14 
-2.40597e-14 -8.23646e-15 -4.70483e-15 
-9.98777e-14 -1.52327e-14 1.75295e-14 
-3.27919e-14 -1.8391e-14 -3.42968e-15 
-1.12038e-14 -7.09445e-15 5.77277e-16 
-2.88647e-14 -1.10263e-15 4.12659e-16 
-3.0346e-14 -6.5918e-15 1.90211e-14 
-2.17919e-14 2.4654e-15 7.43414e-15 
6.30054e-14 6.92876e-16 -1.139e-14 
1.60906e-14 -4.34609e-15 1.75237e-15 
6.93361e-14 6.71913e-15 5.34444e-15 
-9.41357e-15 3.62244e-15 2.76e-14 
1.48694e-14 2.79854e-15 6.62118e-15 
2.17957e-14 4.72313e-15 5.03852e-15 
9.12859e-16 -1.21458e-16 1.01164e-14 
6.80519e-15 -3.88775e-16 7.81533e-15 
1.45292e-14 1.00528e-15 2.72215e-15 
9.28127e-15 -1.16198e-15 -2.79649e-15 
1.44061e-15 -3.81045e-16 1.74011e-16 
-1.01795e-15 -2.0265e-16 5.53506e-15 
8.79894e-16 1.55766e-16 -1.14973e-15 
2.09093e-14 4.90078e-16 -7.86146e-15 
2.04567e-15 -1.47747e-16 -3.73576e-15 
1.63204e-14 5.47755e-16 -1.87866e-15 
1.85922e-14 -1.57232e-15 7.94337e-15 
2.82588e-15 4.44724e-16 1.16711e-14 
9.41094e-15 -2.17016e-16 -3.15319e-15 
-8.74994e-15 4.72191e-16 -1.057e-15 
-1.19998e-14 -2.35025e-16 4.44562e-15 
3.15505e-15 4.89428e-16 -2.62626e-15 
-3.74527e-15 -3.09833e-16 -3.42495e-15 
1.13871e-15 -5.05556e-16 -3.79995e-15 
-2.99867e-14 2.9643e-13 -3.73585e-14 
3.8013e-13 -8.68315e-14 -2.1929e-13 
-4.99803e-15 9.71269e-17 6.80522e-15 
2.48282e-13 1.36518e-13 -1.82668e-13 
-1.40253e-14 4.42418e-16 -1.45049e-16 
-2.07422e-14 -2.29332e-16 7.48629e-16 
1.97131e-14 4.71434e-16 -1.05213e-14 
2.65168e-13 9.40194e-14 -1.60378e-14 
1.62638e-13 2.86488e-14 3.95981e-14 
7.30801e-14 5.70122e-15 3.14714e-14 
2.59994e-14 1.28901e-15 1.03671e-14 
-7.17031e-15 3.55816e-16 -4.33801e-15 
-2.14838e-14 4.7581e-16 -6.04984e-16 
-4.06327e-15 -2.47037e-16 2.78808e-15 
-2.05247e-14 7.60534e-16 -3.95547e-15 
-2.1977e-15 4.21601e-16 -9.22723e-15 
-9.37145e-13 -4.17861e-13 4.73755e-14 
-3.86041e-14 -1.09947e-14 -1.62102e-14 
-5.59963e-13 -1.64579e-13 3.64873e-13 
-3.51416e-14 -3.77796e-15 -4.3965e-14 
1.47377e-13 7.43762e-14 -6.52277e-13 
-1.18469e-14 3.69721e-15 -2.77318e-14 
-1.02357e-14 -2.54681e-14 -1.42486e-13 
3.58091e-14 7.34539e-15 -1.05203e-14 
-5.84098e-14 -8.21828e-14 1.26283e-13 
8.5385e-14 1.27628e-14 -1.63299e-14 
-2.82844e-14 -7.58288e-15 2.64052e-15 
-5.21253e-14 -1.09949e-14 -1.81908e-14 
-1.73636e-14 -3.41613e-15 -1.57224e-14 
-4.7265e-14 -3.36435e-14 4.48433e-14 
-1.59358e-14 -1.05444e-14 1.61859e-14 
-1.32568e-14 -2.13881e-14 4.37866e-14 
-3.41629e-15 -1.09534e-15 -4.53598e-15 
-1.12109e-15 9.85714e-17 -2.14653e-15 
9.85856e-17 3.57394e-15 2.84117e-15 
2.11998e-14 1.13157e-15 2.43185e-15 
-1.70031e-14 1.1954e-14 2.19186e-14 
3.89799e-14 -5.57067e-15 5.90543e-15 
-3.47421e-14 7.63727e-14 5.91941e-14 
8.34485e-14 -4.97633e-15 9.89345e-15 
-1.13476e-14 6.23946e-14 1.63255e-14 
7.15592e-14 -1.98535e-14 1.60414e-14 
5.14616e-14 -1.46584e-14 -6.16506e-15 
5.83489e-14 -6.81352e-15 -3.25783e-14 
8.89453e-14 4.91305e-14 -3.41325e-14 
1.01279e-13 2.80121e-14 -4.25935e-14 
-8.8719e-15 2.36634e-14 -2.63494e-14 
7.88847e-14 1.00731e-15 -3.95523e-14 
-1.26015e-14 -3.42163e-15 8.53195e-15 
-2.06166e-13 -1.45588e-13 -6.22692e-14 
1.86677e-14 1.12557e-16 1.79595e-14 
-1.01869e-13 -1.0084e-13 -6.98958e-14 
-1.12651e-13 -5.94517e-14 -3.81301e-14 
-9.74957e-14 -4.01221e-14 -2.02567e-14 
4.55763e-14 2.56577e-15 3.4103e-14 
5.26907e-14 1.32178e-14 2.3227e-14 
-5.23165e-14 -2.36623e-14 -2.4242e-14 
-1.00181e-13 -2.47838e-14 -5.83261e-15 
-3.57296e-14 -1.5219e-14 -3.02476e-14 
-3.15469e-14 -2.78442e-15 -1.26927e-15 
8.8622e-15 4.3739e-15 4.26767e-14 
1.81155e-14 6.90495e-15 1.14783e-14 
4.59302e-15 7.70237e-15 1.22122e-14 
-1.02619e-14 1.74863e-16 1.28006e-15 
-5.40668e-15 -3.87099e-16 3.22108e-15 
-1.49849e-14 1.43944e-15 2.91075e-16 
1.25279e-15 -7.66707e-17 4.59112e-16 
-3.25527e-14 7.75308e-16 2.20081e-15 
5.0398e-15 7.81955e-16 -1.07222e-15 
-9.21981e-15 1.50766e-16 -5.59283e-15 
-1.18996e-14 2.8708e-16 -2.35727e-15 
-2.32344e-14 3.88387e-16 -4.24093e-15 
-3.48312e-14 8.44077e-16 5.6946e-15 
-2.38237e-14 -5.26223e-17 7.25797e-15 
3.15286e-15 -1.12324e-16 -5.74631e-15 
4.16713e-15 5.22804e-16 -3.51062e-15 
-4.91968e-15 2.3037e-16 -6.20658e-15 
-1.19253e-14 8.94708e-17 -1.89413e-15 
-1.88592e-15 3.96845e-16 -5.00217e-15 
6.52522e-13 -3.57674e-13 5.10702e-13 
4.36698e-13 2.12254e-13 -3.32708e-13 
1.03776e-14 -5.35213e-16 1.52583e-15 
1.87996e-13 5.87876e-14 4.54494e-14 
2.34385e-14 -1.24127e-16 6.47847e-15 
7.64023e-15 -3.22266e-16 2.00109e-15 
-1.03812e-14 -1.41469e-16 6.5194e-16 
5.52383e-14 5.42607e-15 4.327e-14 
2.1465e-14 -1.51772e-15 1.52115e-14 
-8.75682e-15 -1.3228e-15 5.40424e-15 
-7.68587e-16 2.3984e-16 -4.8199e-15 
-6.50619e-15 -6.51376e-17 -2.94994e-15 
-5.74348e-16 6.87376e-16 -3.72935e-15 
-1.8845e-14 5.01186e-16 -6.79354e-17 
2.87186e-14 1.11293e-15 -1.11767e-14 
6.77834e-13 3.73776e-13 -1.27941e-12 
2.41966e-14 1.80405e-15 -9.76564e-16 
-6.93781e-13 2.86875e-13 3.51052e-13 
1.01344e-14 -5.23999e-15 -1.74914e-14 
5.20836e-14 1.24433e-13 -3.32761e-13 
-2.91344e-14 -8.66349e-15 -6.02956e-15 
3.55881e-15 -1.09049e-13 2.2853e-16 
-4.26704e-14 -1.02466e-14 -1.91396e-14 
-1.06206e-13 -1.48489e-13 7.20739e-14 
-9.82599e-14 -2.59779e-14 2.8128e-14 
-2.10489e-15 2.49269e-15 -9.35335e-15 
2.02053e-14 -1.22274e-14 3.39005e-14 
-8.63604e-14 -2.42586e-14 1.53637e-15 
-1.25854e-13 -8.86877e-14 3.31634e-14 
-1.05062e-13 -3.07089e-14 -2.09529e-14 
-9.32195e-15 1.4336e-15 1.09694e-15 
-1.48541e-14 -2.48621e-15 -1.82618e-15 
7.66096e-15 -2.48201e-16 2.07635e-15 
1.99998e-14 -1.39614e-15 -7.75776e-16 
6.05042e-14 1.94256e-13 1.74588e-13 
8.34416e-14 -9.67331e-16 -1.08236e-14 
-7.11928e-14 4.73893e-14 2.11579e-14 
8.76783e-14 -5.97276e-15 -1.00275e-14 
-4.33882e-14 1.92151e-14 -1.73648e-14 
1.43079e-13 -2.39702e-14 -1.5737e-15 
4.51297e-14 -1.50164e-14 -9.39592e-15 
-7.06572e-15 -1.74192e-14 1.73176e-16 
-8.30688e-14 1.79089e-14 -8.99683e-15 
3.85123e-14 -2.59169e-14 -1.65458e-14 
-6.94282e-14 2.87868e-15 1.81128e-14 
-1.5966e-14 -5.99862e-15 6.24278e-16 
8.82803e-14 -7.06521e-14 -2.46768e-14 
2.32467e-14 3.45533e-15 1.38179e-14 
-7.31065e-14 -7.7084e-14 -1.76544e-14 
-8.55914e-14 -5.98032e-14 -2.10474e-14 
-9.61366e-14 -5.00425e-14 -1.53658e-14 
2.68484e-14 5.88829e-16 9.34817e-15 
7.33411e-14 1.24629e-14 9.40907e-15 
-5.3293e-14 -2.66458e-14 -7.77783e-15 
3.58143e-14 -2.55678e-15 -2.37574e-14 
1.58722e-14 8.46801e-15 -4.90558e-15 
6.38634e-15 -7.9262e-16 -2.35304e-14 
2.89241e-14 6.33905e-15 3.08059e-14 
2.38428e-14 6.18651e-15 7.38789e-15 
-1.29726e-14 -1.36395e-15 2.47138e-15 
3.07108e-15 7.00507e-16 1.98931e-15 
-2.85725e-14 -1.69145e-15 1.37275e-14 
-5.46183e-15 -1.18303e-15 -3.21293e-15 
4.33606e-15 -2.40907e-16 -1.19474e-14 
-8.03022e-15 -2.06992e-16 -1.10495e-15 
-1.42428e-14 1.03507e-15 1.79925e-15 
-1.50453e-14 -7.61196e-17 -1.80489e-15 
-2.05644e-14 -9.76212e-17 3.9854e-15 
9.98736e-15 5.45088e-16 -5.86993e-15 
2.51107e-15 4.033e-17 2.02071e-15 
-5.55547e-16 -6.12356e-17 -5.91146e-16 
1.3445e-14 -7.03275e-16 -9.17755e-15 
-1.1055e-14 -1.50657e-15 -1.64948e-15 
1.77957e-14 1.54336e-15 -8.96642e-15 
1.87534e-13 -4.95215e-14 3.23546e-13 
1.38808e-13 -1.16917e-14 1.47809e-14 
4.13204e-15 3.35827e-16 -2.25558e-15 
1.83427e-15 -1.54578e-16 1.20522e-14 
-1.27647e-14 -8.32462e-16 4.27197e-15 
-1.4709e-14 2.67776e-17 -7.96376e-16 
6.67298e-15 7.57507e-16 -2.64495e-15 
-2.69585e-14 -1.81722e-15 9.43898e-15 
-4.91937e-15 2.43714e-15 -7.40044e-15 
-2.79888e-14 -1.23137e-15 -1.73939e-15 
3.37009e-15 5.6269e-16 -5.80848e-15 
-2.19953e-15 -2.44058e-16 -1.61686e-15 
7.92418e-15 5.61827e-16 -7.42206e-15 
4.26756e-15 -1.85398e-16 -2.04231e-15 
6.62557e-13 3.19941e-13 4.53779e-13 
5.4534e-14 5.00293e-15 -4.6007e-15 
-4.51401e-14 -6.61897e-14 -3.68472e-13 
-4.48071e-14 -1.55333e-14 3.06454e-14 
-2.67974e-13 5.79032e-14 -1.23859e-13 
-7.69381e-14 -1.92116e-14 7.67775e-15 
-5.92464e-14 -7.80938e-14 -1.59592e-13 
-1.50965e-13 -2.24883e-14 3.97653e-14 
-1.21063e-13 -2.16592e-13 -1.04046e-13 
-5.1385e-14 -3.74237e-15 -4.24808e-14 
-1.77977e-13 -2.15476e-14 -4.11528e-14 
-2.80872e-13 -5.52694e-14 2.56887e-15 
-2.33451e-13 -9.4844e-14 -3.36793e-14 
-2.38614e-13 -1.65161e-13 -8.85903e-14 
-3.7288e-15 -2.50583e-15 -5.40481e-15 
-7.8222e-15 1.2497e-15 2.70955e-15 
1.33634e-14 9.43797e-16 -1.68133e-15 
2.52465e-14 -1.41965e-16 4.60821e-15 
-2.51022e-14 2.3059e-13 1.70175e-13 
2.19984e-14 -5.02158e-15 1.72782e-15 
-1.46759e-13 2.34093e-14 3.08034e-14 
1.11661e-13 -9.53564e-15 1.72587e-15 
-7.25727e-14 -1.34156e-14 -5.23637e-15 
8.35274e-14 -1.60607e-14 1.87368e-15 
6.78626e-15 -1.18426e-14 -6.54168e-15 
5.02771e-14 -1.58966e-14 -2.01733e-14 
-1.95357e-13 5.69985e-15 3.70444e-14 
3.90457e-14 -2.84516e-14 -6.74715e-16 
-2.03947e-14 -8.28984e-15 1.61878e-15 
7.53485e-14 4.33591e-15 5.32034e-14 
-5.0952e-14 -1.64919e-14 1.36045e-14 
-3.20456e-15 -8.46163e-14 -7.02972e-15 
-1.21936e-13 -8.12915e-14 -4.07179e-15 
-9.51704e-14 -5.94523e-14 -2.52853e-14 
-6.21469e-14 -1.46097e-14 1.46355e-14 
-8.20858e-15 -8.41002e-15 2.29633e-14 
-6.06358e-14 -2.67523e-14 -2.62455e-14 
-3.49238e-14 -1.52279e-14 -1.64227e-14 
-4.56387e-14 -1.05531e-14 -5.82052e-15 
-3.01361e-14 -1.77788e-14 -2.52484e-14 
-4.02551e-14 -1.57722e-14 5.52756e-14 
-4.15101e-14 3.54676e-15 2.4874e-14 
-3.47265e-15 1.05196e-16 4.16831e-15 
1.60682e-14 8.45492e-16 -7.16444e-15 
-1.22739e-16 4.84477e-16 -7.35648e-15 
-1.37758e-14 -3.09035e-16 -1.83939e-16 
1.99839e-15 -5.68104e-17 1.79519e-16 
3.97154e-15 -1.71422e-15 -3.41088e-15 
3.61639e-15 7.94987e-16 4.24731e-16 
1.10541e-14 2.98342e-16 -2.32384e-15 
6.01725e-15 -1.00409e-15 4.04496e-15 
2.80046e-14 9.80776e-16 -5.49821e-15 
6.71116e-15 -1.86467e-17 -2.03351e-15 
2.32369e-15 4.76387e-17 -3.9129e-15 
8.82334e-15 -2.96949e-16 -7.37821e-15 
2.50195e-14 -1.74901e-13 1.2734e-13 
6.19582e-14 -1.98107e-14 3.66057e-15 
8.39489e-15 1.50713e-16 -2.5497e-15 
-1.44003e-14 1.63265e-15 -9.01496e-15 
9.74848e-15 4.82796e-16 6.32435e-15 
1.53812e-14 -1.36502e-16 -1.16113e-15 
-1.51798e-14 4.12154e-17 3.55078e-16 
-2.39446e-14 4.91066e-16 -6.6265e-15 
-2.90788e-14 6.86497e-16 -4.57364e-15 
-7.3918e-15 5.38335e-16 -4.41636e-15 
-8.52021e-15 8.29238e-16 -4.67301e-15 
-6.85044e-16 5.44947e-16 -2.21665e-15 
1.09856e-15 -6.00059e-16 -6.32695e-15 
-2.09578e-14 1.14864e-13 1.4276e-14 
-4.52042e-14 -1.58591e-14 1.52858e-14 
2.94212e-13 2.82055e-13 -6.31748e-14 
-8.89297e-14 -1.67136e-14 4.75032e-14 
1.7625e-13 1.13766e-13 7.29453e-14 
-1.04643e-14 -6.41342e-15 6.15839e-14 
4.82511e-14 1.47045e-13 -9.57379e-14 
4.57697e-14 3.70322e-15 9.58103e-14 
-8.05965e-14 -4.98705e-14 -2.52249e-13 
1.61494e-13 2.02917e-14 -6.17866e-14 
1.76874e-13 1.39758e-15 1.79252e-14 
-1.68229e-13 -4.80826e-14 -6.81609e-14 
-2.14452e-13 -1.63187e-13 -9.35264e-14 
-3.17422e-14 8.44529e-16 1.57181e-14 
2.12693e-15 5.8449e-16 1.41186e-14 
-3.56589e-15 -8.01235e-16 2.54658e-15 
2.07138e-14 -3.66995e-16 -3.48139e-15 
-4.67338e-14 2.25282e-13 9.53221e-14 
7.87606e-14 -6.01558e-16 -7.50101e-15 
-7.32972e-15 1.74806e-14 -3.59226e-14 
9.2406e-14 -1.06356e-14 -1.66378e-14 
9.96018e-15 3.79019e-15 -2.93634e-14 
1.40195e-13 -1.62239e-14 -1.49397e-14 
2.14244e-14 -4.26687e-15 -1.04014e-14 
1.48181e-13 -2.75635e-14 -5.49855e-14 
6.95748e-14 4.25593e-15 -3.28535e-14 
-5.40639e-14 -1.08713e-14 2.10801e-14 
4.48448e-14 1.84e-13 1.25896e-13 
-1.27114e-14 3.08211e-15 -4.26883e-16 
-2.87433e-14 -5.22467e-14 5.16729e-14 
-6.99911e-14 -9.85569e-14 -7.01208e-15 
-6.98882e-14 -6.50344e-14 -3.48945e-14 
9.02919e-14 1.34282e-14 -5.66347e-16 
2.30121e-14 9.0998e-16 4.98066e-14 
-1.36588e-13 -4.8223e-14 -1.3584e-14 
-7.10466e-14 -3.89482e-14 -1.99604e-14 
3.94885e-14 -1.5383e-14 -9.19415e-15 
-9.44902e-14 -1.749e-14 2.6893e-14 
2.21486e-14 -1.31626e-15 -1.4931e-14 
9.95823e-15 -2.5089e-16 -1.19499e-16 
5.88296e-15 1.24844e-16 1.7494e-14 
2.3236e-14 1.19336e-15 -5.2934e-15 
3.99453e-14 1.45553e-15 -1.1729e-14 
-5.89145e-15 3.4435e-17 -1.26345e-15 
7.94512e-15 9.48685e-16 8.26406e-15 
1.31579e-14 -8.88243e-16 -4.7683e-15 
6.18774e-15 -2.006e-16 -8.25237e-16 
-2.29301e-15 -6.38824e-16 4.33274e-16 
1.04877e-14 3.56493e-16 -2.42284e-15 
-4.78334e-15 6.45189e-17 -5.8551e-16 
6.41337e-15 3.04065e-16 -8.7036e-15 
3.17927e-14 -6.88911e-14 6.09847e-14 
3.23049e-14 -4.37728e-15 1.76623e-15 
-1.09696e-14 -9.93291e-16 1.48365e-15 
-1.77704e-15 -3.89128e-15 1.38975e-14 
1.7564e-14 8.44702e-16 1.34788e-15 
1.31652e-14 -3.49263e-16 3.17037e-15 
7.49044e-15 -4.46593e-16 2.83265e-15 
1.18226e-14 -4.09629e-16 5.21487e-15 
4.24718e-15 5.68526e-16 1.60728e-15 
-1.70403e-14 1.3478e-16 -6.76222e-15 
-1.5982e-14 3.40837e-18 2.4458e-15 
2.04757e-14 9.90571e-16 -1.11596e-15 
-2.1616e-14 -4.91809e-14 4.35061e-14 
-6.19541e-14 -1.54511e-14 2.9536e-14 
3.68619e-14 1.67179e-13 2.71603e-13 
-1.51491e-14 -2.05729e-15 -9.6113e-15 
9.93776e-14 3.84375e-13 1.34157e-13 
-1.42306e-14 -7.18322e-15 2.60732e-14 
2.04692e-13 2.3651e-13 7.98644e-14 
3.3705e-13 5.76077e-14 -4.29786e-14 
1.90429e-13 1.10207e-14 1.05495e-13 
5.10934e-13 4.77112e-14 -5.13622e-14 
1.36546e-13 -2.54603e-15 -2.0493e-13 
-1.22764e-14 -1.37819e-13 2.27682e-14 
2.94767e-14 -1.13096e-15 -9.23236e-15 
-1.18096e-14 9.21898e-16 1.17312e-15 
6.56031e-15 -9.50616e-16 -1.24301e-15 
1.80216e-14 -1.09187e-15 3.52769e-15 
-1.86564e-13 8.15455e-14 4.33928e-14 
2.83147e-14 -3.78668e-15 6.16068e-15 
-8.72e-14 4.5775e-15 -1.04337e-14 
1.11285e-13 -9.67374e-15 -7.71013e-15 
2.19987e-14 -1.77414e-14 -4.10078e-15 
1.05898e-13 -1.616e-14 -1.18701e-14 
-1.24992e-14 -1.45008e-14 6.82844e-15 
-1.68569e-14 -1.86607e-14 1.00921e-14 
-5.87316e-14 -1.15336e-14 3.04616e-14 
-7.98128e-14 3.37992e-13 1.36116e-13 
-6.11903e-14 -1.53486e-14 -1.25684e-14 
1.13573e-13 2.16543e-13 1.35252e-13 
7.39087e-16 -8.9735e-14 1.67167e-14 
-2.08374e-13 -1.19917e-13 7.2207e-15 
-7.85483e-14 -2.41993e-14 -1.88125e-14 
-1.10163e-13 -1.71679e-14 -1.25919e-14 
-3.09533e-14 -9.20478e-14 -2.96588e-14 
-1.97525e-13 -6.2658e-14 -4.13317e-14 
-1.77187e-13 -4.05046e-14 -5.33255e-15 
-4.75082e-15 9.41619e-16 6.09849e-15 
-1.17875e-14 -9.95248e-16 1.40683e-15 
-8.13245e-15 -8.56853e-16 -4.6169e-17 
5.69475e-15 6.03397e-16 -2.81974e-15 
-2.37051e-14 -3.26419e-15 1.47242e-14 
1.83839e-14 1.14485e-15 -6.10231e-15 
2.53908e-14 1.12227e-15 -9.98093e-15 
6.45285e-15 2.0319e-16 -1.34456e-15 
4.42932e-15 -2.58558e-16 4.47576e-15 
1.32095e-14 4.53988e-16 -6.46498e-15 
3.7663e-15 5.09687e-16 1.72117e-15 
8.20934e-15 -1.59596e-15 -4.82236e-15 
2.87435e-14 -1.87383e-14 -2.47083e-14 
3.28629e-15 3.8479e-16 -1.58567e-14 
-1.63289e-15 -3.28045e-16 -4.70341e-15 
-1.62528e-14 2.18556e-15 -8.84601e-15 
5.62744e-16 -5.77475e-17 -3.49321e-15 
-7.11553e-15 -1.0179e-17 -1.86848e-15 
2.09924e-15 -1.44954e-16 -5.01727e-15 
-1.64478e-14 5.95919e-16 -5.31993e-15 
8.97665e-15 -5.63142e-16 5.16747e-15 
7.80009e-15 -3.48596e-16 4.77731e-15 
3.19121e-16 3.47045e-18 -1.70683e-15 
9.91723e-14 -7.92465e-14 -9.82031e-15 
-1.84986e-14 -7.6501e-15 -2.9607e-14 
7.53401e-14 -1.35031e-13 2.68927e-14 
-4.16161e-14 -1.35251e-14 -2.07673e-14 
-1.48622e-13 1.24874e-13 1.17309e-13 
1.62008e-13 1.83362e-14 -1.51331e-13 
-2.90496e-15 4.69248e-13 1.21861e-13 
4.129e-13 3.43612e-14 -2.20521e-13 
4.38758e-13 5.30761e-13 3.01574e-14 
-2.28336e-12 -4.03235e-13 3.47252e-14 
-1.02553e-12 -4.6642e-13 1.26645e-13 
-1.09271e-14 1.75596e-16 6.36818e-15 
-1.8611e-14 8.81254e-16 7.43173e-15 
-1.41813e-14 1.71861e-15 4.20935e-16 
6.86901e-14 -9.99004e-16 -1.33865e-14 
-9.36247e-16 -4.75679e-14 -3.96549e-14 
9.65213e-14 -1.04916e-15 -1.74891e-14 
-5.99599e-14 2.27256e-15 1.22509e-14 
9.96797e-14 -1.072e-14 -1.23022e-14 
1.07601e-13 -4.47808e-14 -3.7775e-14 
6.43244e-14 -1.95922e-14 -5.97967e-15 
1.00376e-14 4.72865e-15 4.09021e-15 
-1.34036e-13 -3.69261e-14 -5.18671e-15 
-2.23198e-13 1.50398e-13 -9.0052e-15 
-1.29504e-13 -4.43254e-14 -5.9248e-14 
-5.23835e-14 3.96468e-13 1.28013e-13 
8.45882e-14 1.74849e-13 1.55344e-13 
-1.41643e-13 -1.47462e-13 -4.27426e-15 
-7.34578e-14 -4.29574e-14 8.55201e-15 
-1.19403e-13 -1.97645e-14 1.28394e-13 
-2.76871e-13 -1.18741e-13 -1.13247e-13 
-2.66212e-13 -7.40819e-14 -1.11724e-13 
-8.05472e-15 -1.33581e-15 1.75362e-15 
1.26387e-14 1.52219e-15 1.92179e-15 
-1.5199e-14 -3.47618e-16 4.88275e-15 
-8.95509e-15 -2.02537e-15 -3.35266e-15 
-9.08708e-15 1.32022e-15 6.22453e-15 
-9.50886e-15 2.72312e-17 -4.45665e-15 
2.2382e-14 -6.60878e-16 -1.09142e-14 
1.15334e-15 8.90084e-16 4.29854e-15 
1.70727e-14 7.95458e-16 -4.70213e-15 
7.78678e-15 -7.8767e-16 -3.8988e-15 
-3.10868e-15 -9.27281e-17 3.8606e-17 
4.3369e-14 -4.92868e-15 -8.44072e-15 
7.62763e-15 3.31628e-16 5.95464e-15 
7.46149e-15 2.31024e-16 4.56844e-16 
-1.68454e-15 -2.49053e-15 5.68477e-15 
3.77795e-15 -1.30377e-16 1.58496e-15 
4.72733e-15 -3.07333e-16 -2.88216e-16 
1.10153e-14 3.78981e-16 1.04966e-15 
1.75408e-15 -7.74782e-16 6.93539e-15 
-7.60284e-15 6.71113e-17 4.91526e-16 
6.63697e-15 -4.60702e-16 6.41977e-15 
1.14443e-13 -3.32942e-14 -3.08559e-14 
-8.74641e-14 -4.34347e-14 -8.9686e-14 
1.97629e-13 -9.81085e-14 -2.32917e-14 
-1.13421e-13 -9.44547e-14 -8.14386e-14 
2.52507e-13 -1.65861e-13 4.36425e-14 
4.7706e-14 -2.44515e-13 -3.1102e-13 
3.15385e-13 -2.27848e-13 1.25492e-13 
-1.61444e-12 -3.95306e-13 5.73928e-13 
-8.31867e-13 2.68884e-13 1.69439e-13 
5.46407e-12 1.05524e-12 -1.33352e-12 
-1.07612e-14 8.1766e-16 8.67057e-15 
-1.41129e-14 -3.25877e-15 2.72901e-15 
2.01879e-14 1.92989e-15 1.16086e-15 
3.4964e-14 -2.04634e-15 -3.44715e-15 
1.02097e-13 -7.96792e-14 -6.08739e-14 
7.41936e-14 -4.01962e-15 -1.04544e-14 
8.72555e-14 -5.46733e-15 -2.05367e-14 
7.19793e-14 -6.15842e-15 -9.8803e-15 
1.11783e-13 -1.65889e-14 -3.17332e-14 
9.9689e-14 -1.29922e-14 -1.5433e-14 
-2.15577e-13 -1.05077e-13 -9.2665e-14 
-8.38834e-14 -2.34584e-14 -3.50676e-14 
-1.01155e-13 -1.12592e-13 1.27525e-14 
-3.07717e-13 1.70075e-13 3.20079e-14 
-3.21622e-13 4.71202e-13 1.08596e-13 
1.1254e-13 1.70521e-13 1.39787e-13 
1.15532e-13 -3.4531e-14 3.48244e-13 
5.29489e-14 1.53547e-14 1.68719e-13 
1.05887e-13 -1.15467e-13 -8.44382e-14 
7.95908e-15 2.08562e-15 -1.21167e-15 
-9.74702e-16 1.91439e-17 -2.72506e-15 
-1.42364e-14 -1.48256e-15 2.05786e-16 
9.49783e-15 1.24646e-15 -5.09741e-15 
-2.26238e-14 1.17629e-15 1.32453e-14 
2.72841e-15 -1.44241e-16 9.25242e-16 
1.8357e-14 -1.20967e-15 -1.93772e-14 
-7.35753e-15 -2.08101e-15 1.87491e-15 
-1.03338e-14 -8.00236e-16 -1.31245e-15 
6.32142e-15 8.69939e-16 -2.71687e-15 
1.49483e-14 5.08497e-16 -8.70236e-15 
2.28695e-15 -2.14097e-16 4.292e-15 
4.88898e-15 -1.59602e-16 1.24108e-16 
-2.51768e-16 -1.84236e-17 7.10461e-15 
1.05803e-14 9.62949e-16 3.2665e-15 
2.9395e-15 -4.60634e-16 -3.548e-15 
5.07358e-17 1.91995e-16 1.04514e-15 
1.82619e-15 1.01648e-16 7.95028e-15 
-3.38054e-15 -5.44705e-16 3.07723e-15 
6.52315e-14 -4.72651e-15 -1.44147e-14 
-1.1835e-13 -1.55918e-13 -2.51925e-13 
1.09619e-13 -2.49279e-14 -4.62268e-15 
-8.19727e-15 -1.36331e-13 3.09498e-15 
1.7997e-13 -3.20899e-14 1.67877e-14 
3.67633e-13 5.70413e-13 -2.91061e-13 
6.1506e-13 -1.18805e-14 7.20364e-14 
-6.46742e-13 3.59235e-13 7.56825e-13 
-1.65998e-13 4.87048e-14 3.94798e-13 
-2.60909e-14 -2.22628e-15 1.34136e-14 
5.31393e-15 1.61093e-15 2.78472e-15 
1.73589e-14 -6.04555e-16 -1.49406e-15 
3.65484e-14 2.18147e-16 -7.33113e-15 
1.25607e-13 -8.96677e-14 -1.11769e-14 
5.52838e-14 -8.81235e-16 -1.38735e-14 
-1.38718e-14 -1.50815e-14 7.93894e-15 
1.0738e-13 -1.08888e-14 -1.53812e-14 
8.41579e-14 -1.97946e-14 1.62439e-15 
-5.34258e-14 -1.75656e-13 1.6144e-14 
-5.68122e-14 -6.98428e-14 -3.34612e-15 
8.36235e-13 1.50582e-13 6.42577e-13 
-6.75091e-14 -1.40722e-13 -4.32703e-14 
-3.38904e-13 1.49666e-13 -5.2729e-14 
3.02688e-13 5.72776e-13 3.75149e-13 
-1.47487e-12 -2.449e-13 -5.20853e-13 
-8.49879e-13 -3.94677e-13 -1.19434e-13 
2.95991e-14 1.26091e-15 -1.03953e-14 
1.01727e-14 1.81209e-16 -3.17668e-15 
-8.66994e-15 -4.84612e-16 9.47697e-15 
5.36275e-15 8.01956e-17 -5.49365e-16 
6.71394e-15 1.47502e-16 -7.71911e-15 
8.62623e-15 2.14522e-16 -4.75223e-15 
-2.08458e-14 8.04085e-16 7.94811e-15 
1.02685e-14 6.48914e-16 -6.27424e-15 
-8.21839e-16 -6.74911e-17 -2.02287e-15 
-1.75816e-15 -2.81622e-16 -3.31838e-15 
-4.9733e-15 -6.82084e-16 6.62965e-16 
-2.96049e-15 -1.13823e-15 5.83848e-16 
-2.97386e-15 -1.01546e-15 6.07615e-15 
1.1517e-14 2.06854e-16 6.19537e-15 
1.00047e-14 1.24052e-16 1.24135e-15 
-1.1225e-15 -1.1274e-15 2.61791e-15 
1.77057e-16 1.69404e-16 6.02784e-15 
2.28213e-14 -2.74691e-15 2.75288e-15 
-8.65716e-14 4.32998e-14 5.72341e-14 
-4.29781e-15 -8.56864e-16 -7.13038e-15 
-1.60021e-13 2.88576e-13 1.47947e-13 
8.25993e-14 6.96606e-16 1.02927e-14 
2.69276e-13 8.95215e-14 -3.16338e-13 
1.82579e-13 -3.05842e-14 4.03025e-15 
4.3854e-13 -7.19426e-14 -3.83383e-13 
-2.14992e-14 1.77706e-16 1.43061e-14 
-5.16662e-15 -2.36507e-17 1.18e-14 
-1.18549e-15 -4.05297e-16 3.43815e-15 
3.39567e-14 -1.20774e-15 -9.44748e-15 
1.40707e-13 -5.49925e-14 -1.21122e-14 
8.08669e-14 -2.06402e-15 -1.33492e-14 
1.76225e-13 -1.05211e-14 -3.84915e-14 
1.21355e-13 -3.15354e-15 -2.58813e-14 
1.65971e-13 2.16859e-13 5.90771e-13 
2.36019e-13 -3.96067e-14 1.42807e-14 
-1.21396e-12 1.71037e-13 -5.05702e-13 
1.49693e-13 -9.50148e-14 -1.12126e-14 
4.87055e-13 -1.57668e-13 -4.11153e-14 
-8.48041e-13 -8.19602e-15 -6.83508e-13 
3.81768e-12 6.47061e-13 2.40597e-12 
9.45595e-15 4.61869e-16 -5.8305e-16 
4.59014e-15 -2.94664e-16 -6.99104e-15 
5.60829e-15 -6.38436e-16 2.69004e-15 
-7.41895e-15 1.71213e-17 -2.1309e-15 
3.34105e-14 -2.646e-17 -1.73797e-14 
5.91906e-15 -7.65348e-16 -3.8737e-15 
1.0454e-14 -7.53709e-16 -1.3173e-15 
2.00785e-14 1.25826e-15 -3.84095e-15 
-7.93987e-15 1.77309e-15 7.50854e-15 
-3.92375e-15 -1.75381e-16 1.08727e-14 
7.64097e-15 7.8096e-16 -2.6806e-15 
5.42958e-16 -1.95113e-16 6.29917e-15 
3.25651e-15 -6.31255e-16 -2.56673e-15 
5.35882e-15 1.03761e-15 8.01938e-15 
-3.69442e-16 -3.83123e-16 4.84487e-15 
-1.13031e-14 -1.33527e-15 -7.31317e-15 
-6.34506e-14 2.33786e-13 3.43038e-13 
-1.70345e-14 1.47331e-15 8.24936e-15 
2.37853e-14 6.50574e-14 -1.09619e-13 
1.1388e-14 2.91452e-16 1.30319e-15 
1.278e-13 -1.36803e-13 -1.71693e-13 
7.3021e-14 -2.01715e-14 -2.17796e-15 
1.50745e-14 -2.66475e-16 -8.62704e-15 
-8.90358e-15 1.12271e-15 7.08465e-15 
1.00227e-15 7.26727e-16 -4.69731e-15 
9.12598e-14 3.09727e-15 -2.55924e-14 
7.45371e-14 -7.9636e-15 -1.66708e-15 
9.68103e-14 1.42833e-15 -2.09349e-14 
9.90144e-14 -1.09371e-14 -8.28127e-15 
4.14574e-13 3.82565e-13 2.41025e-13 
8.15162e-14 -3.05021e-14 1.9079e-14 
-2.07087e-13 1.92453e-13 -1.01876e-12 
2.33354e-13 -9.42174e-15 4.37563e-14 
8.02972e-13 8.84376e-14 1.51912e-13 
-2.41632e-13 4.94032e-15 -4.89621e-13 
-1.96134e-14 9.88847e-16 1.65679e-14 
1.27856e-14 3.20808e-16 -4.16042e-15 
1.80359e-14 -2.35102e-16 -1.51812e-14 
2.3374e-14 6.0245e-16 -5.37712e-15 
-1.16861e-14 -6.33949e-17 5.07871e-15 
7.18003e-15 4.26809e-16 -1.55757e-15 
8.66279e-15 -4.27345e-16 -5.93014e-15 
-2.21357e-14 -3.63035e-16 -6.38104e-16 
-4.33189e-15 -8.06519e-16 4.66471e-15 
-2.43102e-15 3.42866e-16 3.2044e-16 
2.94869e-15 -3.26445e-16 6.40624e-15 
1.41198e-14 -7.05029e-16 -7.6162e-15 
-5.04289e-15 -3.3354e-16 5.69558e-15 
4.00291e-15 -1.29681e-15 5.29349e-15 
7.53271e-15 -3.28822e-14 -8.56604e-14 
-3.9376e-15 -1.40018e-15 -8.19769e-15 
1.29584e-13 -1.52934e-13 -1.36121e-13 
2.50838e-14 9.01344e-16 -6.25963e-15 
6.9211e-14 -2.05256e-14 -2.24219e-14 
1.05198e-14 -1.152e-15 -4.0353e-15 
-1.60795e-15 -5.039e-16 -2.75063e-15 
3.00485e-14 -9.93809e-16 -7.15707e-16 
5.19194e-14 -1.19763e-15 -1.35761e-14 
1.29617e-13 1.00849e-14 -5.69464e-15 
7.17126e-14 3.54696e-15 -1.68901e-14 
2.54244e-13 -2.35358e-13 3.49161e-13 
1.54717e-13 2.41233e-14 -2.24701e-14 
3.52391e-13 -5.80948e-14 2.57323e-13 
2.70255e-13 6.08419e-14 -7.07121e-14 
2.58499e-13 2.31057e-14 1.58694e-14 
-2.17536e-14 -5.59789e-16 1.29102e-14 
1.23356e-15 4.76734e-16 -4.99386e-15 
4.23664e-15 3.87221e-17 -1.0487e-14 
-2.61414e-15 -1.49099e-15 -2.38861e-15 
-3.79075e-15 -1.2273e-16 -2.54257e-15 
-4.47218e-15 -4.76399e-17 -3.45835e-15 
-2.71989e-14 3.58835e-16 7.53382e-15 
-9.27739e-15 2.65077e-17 5.13439e-15 
2.1188e-15 -4.35025e-16 5.32993e-17 
9.64807e-15 -2.26689e-16 -6.58336e-16 
4.42386e-15 8.77154e-16 -3.38254e-15 
-3.19509e-14 1.48917e-15 8.6154e-15 
2.02525e-13 -8.27766e-14 5.91873e-14 
-3.01131e-14 -1.25194e-15 -7.42376e-17 
4.73351e-14 -9.45928e-15 -9.541e-15 
-3.84485e-15 1.76859e-16 -2.33094e-15 
-1.78244e-14 -6.47192e-16 1.48146e-14 
1.45464e-14 5.46064e-16 2.84117e-15 
2.23894e-14 2.36616e-15 -3.74123e-15 
4.52795e-14 2.56038e-15 -2.15951e-14 
8.88812e-14 9.20082e-15 -3.79722e-14 
7.26922e-14 -2.04906e-14 8.04236e-14 
4.15841e-14 1.39767e-14 -6.04972e-14 
6.29472e-14 -4.65801e-15 2.21016e-15 
4.06762e-14 6.72164e-15 -1.54979e-14 
1.82063e-14 1.26233e-15 -1.10055e-14 
1.25052e-14 7.04063e-16 -7.15052e-15 
5.51897e-15 -1.41705e-15 -6.04168e-15 
-1.77729e-15 4.49148e-16 -5.95937e-15 
1.68431e-15 -5.55961e-16 1.4814e-16 
-1.80127e-14 -1.08924e-15 -1.33157e-15 
-1.19164e-14 -1.45157e-16 2.68191e-15 
6.52794e-15 8.55317e-16 2.00633e-16 
6.33267e-15 8.16266e-17 3.71406e-16 
-8.8692e-15 -6.92003e-17 -6.22358e-15 
2.96929e-14 8.94422e-16 1.3058e-14 
-1.51337e-14 -6.06307e-16 -1.32464e-14 
-7.6109e-15 -1.00057e-16 -1.62383e-14 
9.20242e-15 -1.12538e-15 5.36756e-15 
1.51726e-14 -1.13686e-15 -3.21395e-16 
4.4375e-15 8.75428e-16 -1.59685e-15 
1.50693e-14 1.20289e-15 -2.4652e-14 
3.04708e-14 -2.48738e-15 3.10943e-14 
-1.91975e-14 -1.25698e-15 -2.5261e-15 
-1.70779e-14 9.90501e-16 -2.55659e-15 
2.04552e-14 2.98451e-15 -6.46073e-15 
7.77734e-15 -8.60133e-16 -5.63026e-15 
1.00209e-15 5.26776e-16 -1.92325e-15 
2.30363e-14 1.31783e-15 -6.1334e-15 
-1.64837e-14 -8.52977e-17 1.08641e-15 
7.44794e-15 -4.67814e-16 -1.67969e-16 
1.254e-14 1.8364e-17 -2.91973e-15 
-3.04049e-14 4.92363e-16 4.71808e-16 
-1.07738e-14 7.10275e-16 -3.54305e-15 
-1.14462e-14 -1.38034e-16 -1.04983e-14 
-9.66522e-15 -2.90796e-15 9.56448e-15 
-3.25797e-15 1.75974e-15 6.8694e-15 
-9.95502e-15 -4.84322e-16 3.12593e-15 
-2.22658e-14 -3.45426e-16 1.36958e-14 
-1.95366e-14 -2.07876e-16 7.35645e-15 
8.13408e-16 4.50738e-16 -4.34043e-15 
1.1597e-14 9.87943e-16 -2.74984e-15 
-6.58659e-15 -2.73246e-15 -5.28929e-15 
-2.10614e-14 5.20602e-16 -2.18736e-15 
8.31458e-15 -4.72597e-16 -7.89732e-16 
-1.28197e-14 4.48257e-16 -1.41485e-14 
-1.30445e-14 -3.49923e-16 1.07171e-15 
1.60679e-14 1.3532e-15 -1.23801e-15 
-1.63461e-14 -2.09953e-15 1.07365e-14 
-1.25257e-14 6.28572e-16 -2.70497e-16 
4.67255e-15 -1.60289e-15 2.06061e-15 
3.68862e-15 1.13517e-15 -1.10257e-14 
-2.24383e-14 -1.38103e-15 -3.51147e-15 
-2.00565e-14 -2.06628e-15 6.2268e-16 
-8.98005e-15 2.15962e-15 -8.78675e-15 
2.98205e-15 1.47312e-15 -9.1775e-16 
</DataArray>
<DataArray Name="parentIndex" NumberOfComponents="1" type="Int64" format="ascii">
0
0
0
0
0
0
0
0
0
0
0
0
0
0
0
0
0
0
0
0
0
0
0
0
0
0
0
0
0
0
0
0
0
0
0
0
0
0
0
0
0
0
0
0
0
0
0
0
0
0
0
0
0
0
0
0
0
0
0
0
0
0
0
0
0
0
0
0
0
0
0
0
0
0
0
0
0
0
0
0
0
0
0
0
0
0
0
0
0
0
0
0
0
0
0
0
0
0
0
0
0
0
0
0
0
0
0
0
0
0
0
0
0
0
0
0
0
0
0
0
0
0
0
0
0
0
0
0
0
0
0
0
0
0
0
0
0
0
0
0
0
0
0
0
0
0
0
0
0
0
0
0
0
0
0
0
0
0
0
0
0
0
0
0
0
0
0
0
0
0
0
0
0
0
0
0
0
0
0
0
0
0
0
0
0
0
0
0
0
0
0
0
0
0
0
0
0
0
0
0
0
0
0
0
0
0
0
0
0
0
0
0
0
0
0
0
0
0
0
0
0
0
0
0
0
0
0
0
0
0
0
0
0
0
0
0
0
0
0
0
0
0
0
0
0
0
0
0
0
0
0
0
0
0
0
0
0
0
0
0
0
0
0
0
0
0
0
0
0
0
0
0
0
0
0
0
0
0
0
0
0
0
0
0
0
0
0
0
0
0
0
0
0
0
0
0
0
0
0
0
0
0
0
0
0
0
0
0
0
0
0
0
0
0
0
0
0
0
0
0
0
0
0
0
0
0
0
0
0
0
0
0
0
0
0
0
0
0
0
0
0
0
0
0
0
0
0
0
0
0
0
0
0
0
0
0
0
0
0
0
0
0
0
0
0
0
0
0
0
0
0
0
0
0
0
0
0
0
0
0
0
0
0
0
0
0
0
0
0
0
0
0
0
0
0
0
0
0
0
0
0
0
0
0
0
0
0
0
0
0
0
0
0
0
0
0
0
0
0
0
0
0
0
0
0
0
0
0
0
0
0
0
0
0
0
0
0
0
0
0
0
0
0
0
0
0
0
0
0
0
0
0
0
0
0
0
0
0
0
0
0
0
0
0
0
0
0
0
0
0
0
0
0
0
0
0
0
0
0
0
0
0
0
0
0
0
0
0
0
0
0
0
0
0
0
0
0
0
0
0
0
0
0
0
0
0
0
0
0
0
0
0
0
0
0
0
0
0
0
0
0
0
0
0
0
0
0
0
0
0
0
0
0
0
0
0
0
0
0
0
0
0
0
0
0
0
0
0
0
0
0
0
0
0
0
0
0
0
0
0
0
0
0
0
0
0
0
0
0
0
0
0
0
0
0
0
0
0
0
0
0
0
0
0
0
0
0
0
0
0
0
0
0
0
0
0
0
0
0
0
0
0
0
0
0
0
0
0
0
0
0
0
0
0
0
0
0
0
0
0
0
0
0
0
0
0
0
0
0
0
0
0
0
0
0
0
0
0
0
0
0
0
0
0
0
0
0
0
0
0
0
0
0
0
0
0
0
0
0
0
0
0
0
0
0
0
0
0
0
0
0
0
0
0
0
0
0
0
0
0
0
0
0
0
0
0
0
0
0
0
0
0
0
0
0
0
0
0
0
0
0
0
0
0
0
0
0
0
0
0
0
0
0
0
0
0
0
0
0
0
0
0
0
0
0
0
0
0
0
0
0
0
0
0
0
0
0
0
0
0
0
0
0
0
0
0
0
0
0
0
0
0
0
0
0
0
0
0
0
0
0
0
0
0
0
0
0
0
0
0
0
0
0
0
0
0
0
0
0
0
0
0
0
0
0
0
0
0
0
0
0
0
0
0
0
0
0
0
0
0
0
0
0
0
0
0
0
0
0
0
0
0
0
0
0
0
0
0
0
0
0
0
0
0
0
0
0
0
0
0
0
0
0
0
0
0
0
0
0
0
0
0
0
0
0
0
0
0
0
0
0
0
0
0
0
0
0
0
0
0
0
0
0
0
0
0
0
0
0
0
0
0
0
0
0
0
0
0
0
0
0
0
0
0
0
0
0
0
0
0
0
0
0
0
0
0
0
0
0
0
0
0
0
0
0
0
0
0
0
0
0
0
0
0
0
0
0
0
0
0
0
0
0
0
0
0
0
0
0
0
0
0
0
0
0
0
0
0
0
0
0
0
0
0
0
0
0
0
0
0
0
0
0
0
0
0
0
0
0
0
0
0
0
0
0
0
0
0
0
0
0
0
0
0
0
0
0
0
0
0
0
0
0
[truncated: 955,605 more chars]
