# Supplementary material for: Immersed Boundary Models for Quantifying Flow-Induced Mechanical Stimuli on Stem Cells Seeded on 3D Scaffolds in Perfusion Bioreactors
Source: PLoS Comput Biol. 2016 Sep 22;12(9):e1005108. doi: 10.1371/journal.pcbi.1005108 (PMC5033382; doi:10.1371/journal.pcbi.1005108)
Supplement: S4 Data — (ZIP) [file pcbi.1005108.s013.zip › figure_maker_copy/b/Simulation_cells_triangles_172.vtp]

<?xml version="1.0" encoding="utf-8"?>
<!-- time = 1.00043-->
<VTKFile type="PolyData" version="0.1" byte_order="BigEndian">
<PolyData GhostLevel="0">
<Piece NumberOfPoints="2562" NumberOfVerts="0" NumberOfLines="0" NumberOfStrips="0" NumberOfPolys="5120">
<Points>
<DataArray Name="xyz" NumberOfComponents="3" type="Float64" format="ascii">
0.000122939 0.00011246 1.29477e-06 
0.000123272 0.000112007 1.70044e-06 
0.000123686 0.000111628 1.40762e-06 
0.000123038 0.000112369 9.34003e-07 
0.000122412 0.000113023 1.43296e-06 
0.000122276 0.000113253 9.63183e-07 
0.000124123 0.000111093 1.79776e-06 
0.000123633 0.0001115 2.07154e-06 
0.000122722 0.000112558 1.82106e-06 
0.000124545 0.000110734 1.52491e-06 
0.000123852 0.000111479 1.09605e-06 
0.000123094 0.000112278 6.0874e-07 
0.000122291 0.000113229 6.0124e-07 
0.000121857 0.000113632 1.54464e-06 
0.00012171 0.000113928 1.06874e-06 
0.000121564 0.000114146 6.03154e-07 
0.000125048 0.000110172 1.8881e-06 
0.000124542 0.000110564 2.15815e-06 
0.000123984 0.00011099 2.42489e-06 
0.000123042 0.00011205 2.19596e-06 
0.000122145 0.00011314 1.93815e-06 
0.000125496 0.000109816 1.63064e-06 
0.000124759 0.000110557 1.24157e-06 
0.000123963 0.00011135 7.97214e-07 
0.000123107 0.000112192 3.05416e-07 
0.000122276 0.000113181 2.60192e-07 
0.000121522 0.00011415 2.25769e-07 
0.000121303 0.000114252 1.66365e-06 
0.000121164 0.000114606 1.17928e-06 
0.000121018 0.000114885 6.84452e-07 
0.000120848 0.000115093 2.02107e-07 
0.000126047 0.000109251 1.96129e-06 
0.000125512 0.000109642 2.22181e-06 
0.000124931 0.000110058 2.49249e-06 
0.000124309 0.000110495 2.76556e-06 
0.000123352 0.000111541 2.55479e-06 
0.000122438 0.000112617 2.3151e-06 
0.00012157 0.000113724 2.06157e-06 
0.000126535 0.000108888 1.71465e-06 
0.000125746 0.000109623 1.36777e-06 
0.000124912 0.000110406 9.67911e-07 
0.000124023 0.000111237 5.1552e-07 
0.000123072 0.000112117 1.95441e-08 
0.000122216 0.000113131 -5.72284e-08 
0.000121444 0.000114124 -1.27194e-07 
0.000120752 0.000115102 -1.92831e-07 
0.000120755 0.000114863 1.80209e-06 
0.000120641 0.000115274 1.30597e-06 
0.000120513 0.000115611 7.89426e-07 
0.000120349 0.000115871 2.64433e-07 
0.000120132 0.000116063 -2.51997e-07 
0.000127148 0.000108307 2.01988e-06 
0.000126566 0.00010871 2.27947e-06 
0.000125943 0.000109132 2.55429e-06 
0.000125288 0.000109565 2.83397e-06 
0.000124603 0.00011002 3.09774e-06 
0.000123635 0.000111034 2.92151e-06 
0.000122711 0.00011209 2.69554e-06 
0.000121823 0.000113181 2.45402e-06 
0.00012098 0.000114305 2.21282e-06 
0.000127659 0.000107952 1.77764e-06 
0.000126846 0.000108659 1.46646e-06 
0.000125957 0.000109439 1.10715e-06 
0.000125019 0.000110266 6.91915e-07 
0.000124028 0.000111136 2.30485e-07 
0.00012298 0.000112061 -2.52101e-07 
0.000122102 0.000113082 -3.71765e-07 
0.000121311 0.00011409 -4.75271e-07 
0.000120597 0.000115092 -5.78494e-07 
0.000119955 0.000116078 -6.81014e-07 
0.000120206 0.000115452 1.96173e-06 
0.000120105 0.000115941 1.4746e-06 
0.000120004 0.000116339 9.34313e-07 
0.000119857 0.000116644 3.6305e-07 
0.00011964 0.000116868 -2.05564e-07 
0.000119358 0.000117 -7.29128e-07 
0.000128308 0.000107385 2.04921e-06 
0.000127695 0.000107785 2.30346e-06 
0.000127024 0.000108217 2.5825e-06 
0.000126322 0.00010866 2.86993e-06 
0.000125599 0.000109114 3.14729e-06 
0.000124856 0.00010957 3.42435e-06 
0.000123892 0.000110553 3.26264e-06 
0.000122963 0.000111569 3.06907e-06 
0.000122068 0.000112632 2.83821e-06 
0.000121208 0.00011373 2.60096e-06 
0.000120405 0.00011485 2.3634e-06 
0.000128877 0.000107011 1.8117e-06 
0.000128014 0.000107707 1.54247e-06 
0.000127093 0.000108464 1.22677e-06 
0.000126102 0.000109284 8.49849e-07 
0.000125058 0.000110152 4.2282e-07 
0.000123963 0.00011107 -3.03438e-08 
0.000122828 0.00011203 -5.07207e-07 
0.000121936 0.000113053 -6.50907e-07 
0.000121124 0.00011406 -7.96538e-07 
0.000120392 0.000115066 -9.35975e-07 
0.000119731 0.00011606 -1.07298e-06 
0.000119099 0.000116993 -1.15575e-06 
0.000119634 0.000115995 2.13777e-06 
0.00011956 0.000116537 1.65851e-06 
0.000119459 0.000117 1.12142e-06 
0.0001193 0.000117353 5.23574e-07 
0.000119054 0.000117588 -7.81565e-08 
0.000118732 0.00011772 -6.21996e-07 
0.000118334 0.000117786 -1.10574e-06 
0.000129563 0.000106462 2.04435e-06 
0.000128882 0.000106882 2.29912e-06 
0.000128172 0.00010732 2.56811e-06 
0.000127416 0.000107774 2.86603e-06 
0.00012665 0.00010823 3.15891e-06 
0.000125858 0.000108691 3.45696e-06 
0.000125052 0.000109151 3.7499e-06 
0.000124103 0.000110095 3.60603e-06 
0.000123183 0.000111078 3.42196e-06 
0.000122298 0.000112091 3.21172e-06 
0.00012143 0.000113157 2.97707e-06 
0.000120609 0.000114236 2.74621e-06 
0.000119812 0.000115348 2.52628e-06 
0.000130196 0.00010607 1.80788e-06 
0.000129288 0.000106746 1.5854e-06 
0.000128303 0.000107498 1.31544e-06 
0.00012727 0.000108301 9.92631e-07 
0.000126168 0.000109164 5.9831e-07 
0.000125025 0.000110069 1.74172e-07 
0.000123833 0.000111027 -2.77706e-07 
0.000122623 0.000112019 -7.41002e-07 
0.00012171 0.000113047 -9.10655e-07 
0.000119022 0.000116456 2.31718e-06 
0.000120879 0.000114059 -1.08124e-06 
0.000120133 0.000115047 -1.25611e-06 
0.000119452 0.000116035 -1.42602e-06 
0.000118773 0.00011697 -1.53641e-06 
0.000117995 0.00011776 -1.49825e-06 
0.000118944 0.000117052 1.85117e-06 
0.000118818 0.000117552 1.30065e-06 
0.000118621 0.000117911 7.06981e-07 
0.000118344 0.000118142 9.17652e-08 
0.000118006 0.000118273 -4.60235e-07 
0.000117617 0.000118349 -9.64712e-07 
0.000117179 0.000118409 -1.41612e-06 
0.000130887 0.000105562 2.00472e-06 
0.000130136 0.000105998 2.26271e-06 
0.000129357 0.000106452 2.5366e-06 
0.000128557 0.000106914 2.82931e-06 
0.000127737 0.000107379 3.13656e-06 
0.000126896 0.000107847 3.45065e-06 
0.000126041 0.000108311 3.76759e-06 
0.00012517 0.000108772 4.08201e-06 
0.000124252 0.00010967 3.95157e-06 
0.000123361 0.000110608 3.77754e-06 
0.000122489 0.000111584 3.57438e-06 
0.00012164 0.000112593 3.34944e-06 
0.000120809 0.000113633 3.11735e-06 
0.000119997 0.000114698 2.89289e-06 
0.000119193 0.000115775 2.68469e-06 
0.000131615 0.000105145 1.75939e-06 
0.000130647 0.0001058 1.58299e-06 
0.000129596 0.000106541 1.36346e-06 
0.00012849 0.000107344 1.08782e-06 
0.00012734 0.000108192 7.48448e-07 
0.000126138 0.000109088 3.55484e-07 
0.000124895 0.000110033 -6.53081e-08 
0.000123641 0.000111007 -5.05319e-07 
0.000122378 0.000112017 -9.51247e-07 
0.000121445 0.000113049 -1.14412e-06 
0.000120594 0.000114059 -1.33838e-06 
0.000118355 0.000116816 2.46961e-06 
0.000118246 0.000117439 1.99686e-06 
0.000119821 0.000115047 -1.53891e-06 
0.000119125 0.000116006 -1.73709e-06 
0.000118404 0.000116937 -1.86054e-06 
0.000117625 0.000117727 -1.84459e-06 
0.000116813 0.000118413 -1.79645e-06 
0.000118083 0.000117941 1.43809e-06 
0.000117856 0.000118299 8.39181e-07 
0.000117582 0.000118533 2.49321e-07 
0.00011725 0.000118699 -3.11873e-07 
0.000116871 0.000118822 -8.34111e-07 
0.000116454 0.000118922 -1.31736e-06 
0.000115994 0.000119021 -1.76622e-06 
0.000132406 0.000104609 1.94475e-06 
0.000131542 0.000105066 2.23379e-06 
0.000130665 0.000105538 2.53024e-06 
0.000129782 0.000106017 2.83499e-06 
0.000128861 0.000106504 3.17554e-06 
0.000127952 0.000106979 3.5064e-06 
0.00012703 0.000107449 3.84566e-06 
0.000126111 0.000107911 4.17726e-06 
0.000125226 0.000108413 4.42085e-06 
0.000124311 0.000109215 4.38371e-06 
0.000123451 0.000110116 4.21581e-06 
0.000122602 0.000111059 4.01219e-06 
0.000121767 0.00011203 3.78758e-06 
0.000120918 0.00011306 3.53989e-06 
0.000120096 0.000114082 3.30336e-06 
0.000119271 0.000115122 3.07325e-06 
0.000118427 0.000116148 2.8483e-06 
0.000133097 0.000104258 1.67644e-06 
0.000132257 0.000104779 1.51234e-06 
0.000131092 0.000105522 1.33844e-06 
0.000129874 0.000106333 1.1135e-06 
0.000128632 0.000107182 8.2665e-07 
0.000127315 0.000108094 4.61941e-07 
0.000125998 0.00010903 7.79743e-08 
0.000124672 0.000109995 -3.3194e-07 
0.000123353 0.000110986 -7.55129e-07 
0.000122091 0.000112023 -1.14316e-06 
0.000121102 0.000113021 -1.39886e-06 
0.000117628 0.000117091 2.5278e-06 
0.000120225 0.000114025 -1.61838e-06 
0.000119421 0.000115011 -1.83886e-06 
0.000117382 0.000117713 2.07798e-06 
0.000117205 0.000118209 1.53344e-06 
0.000118685 0.000115962 -2.05958e-06 
0.000117918 0.000116907 -2.18391e-06 
0.000117134 0.000117716 -2.20753e-06 
0.000116326 0.000118447 -2.19553e-06 
0.00011551 0.000119114 -2.18416e-06 
0.000116975 0.000118599 9.50589e-07 
0.000116693 0.000118895 3.73892e-07 
0.000116372 0.000119124 -2.13581e-07 
0.000116011 0.000119303 -7.46784e-07 
0.000115614 0.000119451 -1.25948e-06 
0.000115179 0.000119585 -1.74379e-06 
0.000114809 0.00011967 -2.1417e-06 
0.000133854 0.000103793 1.86287e-06 
0.000133018 0.000104179 2.1624e-06 
0.000132035 0.000104659 2.48609e-06 
0.00013105 0.000105152 2.81095e-06 
0.000130046 0.000105648 3.16552e-06 
0.000129032 0.000106145 3.53077e-06 
0.000128044 0.000106616 3.8901e-06 
0.000127058 0.000107084 4.24348e-06 
0.000126127 0.000107581 4.51143e-06 
0.000125228 0.000108063 4.76661e-06 
0.00012435 0.000108828 4.73316e-06 
0.000123482 0.000109629 4.66313e-06 
0.000122658 0.000110538 4.4652e-06 
0.000121849 0.000111478 4.23342e-06 
0.000121014 0.000112469 3.98307e-06 
0.000120181 0.000113482 3.71717e-06 
0.00011935 0.000114481 3.4672e-06 
0.000118503 0.000115483 3.20964e-06 
0.000117734 0.000116433 2.90184e-06 
0.000134628 0.000103445 1.54814e-06 
0.000133786 0.000103909 1.39496e-06 
0.000132729 0.00010451 1.2626e-06 
0.000131363 0.000105334 1.09312e-06 
0.000129996 0.000106191 8.56737e-07 
0.000128578 0.000107103 5.45099e-07 
0.000127144 0.000108055 1.95753e-07 
0.000125746 0.000109008 -1.78059e-07 
0.000124357 0.000109992 -5.73391e-07 
0.000123047 0.00011101 -9.42111e-07 
0.000121751 0.00011205 -1.32825e-06 
0.000120755 0.000113035 -1.59787e-06 
0.000119816 0.000114004 -1.86776e-06 
0.000116896 0.000117325 2.48351e-06 
0.000116643 0.000117919 2.04481e-06 
0.000118981 0.000114982 -2.10489e-06 
0.000118211 0.00011593 -2.33386e-06 
0.000116345 0.000118439 1.55803e-06 
0.000116102 0.000118875 1.01103e-06 
0.000117425 0.00011686 -2.4722e-06 
0.000116628 0.000117715 -2.53526e-06 
0.000115828 0.000118482 -2.56545e-06 
0.000115022 0.000119199 -2.57722e-06 
0.000114331 0.000119801 -2.55468e-06 
0.000115825 0.000119228 4.55277e-07 
0.000115511 0.000119523 -1.21583e-07 
0.000115168 0.00011976 -6.81753e-07 
0.000114789 0.00011996 -1.20414e-06 
0.000114379 0.000120136 -1.70926e-06 
0.000114022 0.000120263 -2.12104e-06 
0.000113647 0.000120379 -2.52067e-06 
0.000135365 0.000103042 1.74095e-06 
0.000134442 0.00010342 2.09039e-06 
0.000133476 0.000103829 2.41091e-06 
0.00013238 0.000104326 2.75616e-06 
0.000131285 0.000104824 3.12844e-06 
0.000130179 0.000105326 3.51228e-06 
0.000129082 0.000105825 3.89203e-06 
0.000128021 0.000106293 4.26949e-06 
0.000127031 0.000106786 4.56703e-06 
0.000126073 0.000107267 4.85556e-06 
0.000125167 0.000107724 5.12606e-06 
0.000124338 0.000108446 5.09742e-06 
0.000123502 0.000109214 5.02724e-06 
0.000122677 0.000110017 4.91858e-06 
0.000121888 0.00011093 4.68693e-06 
0.000121071 0.000111884 4.4366e-06 
0.000120249 0.000112868 4.15836e-06 
0.000119427 0.000113862 3.86532e-06 
0.000118579 0.000114838 3.5811e-06 
0.000117821 0.000115776 3.24982e-06 
0.00011702 0.000116691 2.8712e-06 
0.000136196 0.000102704 1.35615e-06 
0.000135379 0.000103105 1.20815e-06 
0.000134294 0.000103652 1.11562e-06 
0.00013296 0.000104361 1.01944e-06 
0.000131447 0.000105222 8.42746e-07 
0.000129912 0.000106129 5.88017e-07 
0.000128371 0.000107079 2.91214e-07 
0.000126862 0.000108053 -3.83651e-08 
0.000125398 0.000109028 -4.03011e-07 
0.000124038 0.000110022 -7.50652e-07 
0.000122689 0.000111052 -1.12107e-06 
0.000121366 0.000112096 -1.50887e-06 
0.000120363 0.000113074 -1.79039e-06 
0.000119405 0.000114044 -2.07144e-06 
0.000118511 0.000114984 -2.34339e-06 
0.000116189 0.00011755 2.40299e-06 
0.000115906 0.000118147 1.97629e-06 
0.000115596 0.000118685 1.51319e-06 
0.000117706 0.000115928 -2.57823e-06 
0.000116899 0.00011685 -2.74972e-06 
0.000115262 0.000119157 1.03273e-06 
0.000114981 0.000119564 5.02565e-07 
0.000116103 0.000117723 -2.85353e-06 
0.000115317 0.000118534 -2.90956e-06 
0.000114521 0.000119291 -2.95143e-06 
0.000113838 0.000119929 -2.95758e-06 
0.000113168 0.000120543 -2.94378e-06 
0.000114661 0.000119921 -5.43907e-08 
0.000114329 0.000120216 -6.11785e-07 
0.000113984 0.000120456 -1.15416e-06 
0.000113591 0.000120677 -1.66994e-06 
0.000113243 0.000120846 -2.09052e-06 
0.000112883 0.000120998 -2.50523e-06 
0.000112521 0.000121126 -2.90943e-06 
0.00013689 0.000102363 1.57912e-06 
0.000135911 0.000102729 2.00131e-06 
0.00013487 0.000103124 2.36022e-06 
0.000133785 0.00010355 2.69164e-06 
0.000132576 0.00010405 3.07104e-06 
0.000131372 0.000104553 3.46322e-06 
0.000130175 0.000105052 3.86429e-06 
0.000128997 0.000105546 4.25932e-06 
0.00012793 0.000106041 4.58181e-06 
0.00012691 0.000106517 4.90051e-06 
0.000125946 0.000106968 5.21025e-06 
0.000125039 0.000107393 5.50405e-06 
0.000124266 0.000108076 5.47633e-06 
0.000123483 0.000108801 5.40461e-06 
0.000122689 0.000109569 5.29459e-06 
0.000121894 0.000110375 5.14707e-06 
0.000121097 0.000111304 4.89173e-06 
0.000120298 0.000112259 4.60481e-06 
0.000119484 0.00011323 4.29646e-06 
0.000118651 0.00011421 3.96812e-06 
0.000117904 0.000115135 3.6164e-06 
0.00011713 0.00011605 3.23335e-06 
0.000116329 0.000116934 2.80533e-06 
0.000137782 0.000102028 1.08117e-06 
0.000136989 0.000102376 9.1927e-07 
0.000135916 0.000102858 8.68865e-07 
0.000134475 0.00010354 8.61459e-07 
0.000132975 0.000104291 7.71512e-07 
0.00013131 0.000105187 5.94196e-07 
0.000129661 0.000106129 3.61906e-07 
0.000128048 0.000107097 7.89324e-08 
0.000126474 0.000108091 -2.44348e-07 
0.000125058 0.000109065 -5.67417e-07 
0.000123663 0.000110075 -9.18188e-07 
0.000122292 0.000111109 -1.29248e-06 
0.000120944 0.000112162 -1.68724e-06 
0.000115499 0.000117791 2.3305e-06 
0.000119935 0.000113137 -1.97846e-06 
0.000118968 0.000114102 -2.26784e-06 
0.000118048 0.000115048 -2.54946e-06 
0.000117178 0.000115958 -2.81418e-06 
0.000115197 0.000118396 1.90537e-06 
0.000114871 0.000118952 1.45807e-06 
0.000114525 0.000119455 9.94314e-07 
0.00011635 0.000116883 -3.01822e-06 
0.000115553 0.000117762 -3.16139e-06 
0.000114162 0.00011991 5.22275e-07 
0.000113833 0.000120321 -1.17566e-08 
0.000114776 0.000118595 -3.25542e-06 
0.000114004 0.000119393 -3.31262e-06 
0.00011333 0.000120062 -3.3471e-06 
0.000112677 0.000120701 -3.35978e-06 
0.000112048 0.00012131 -3.34633e-06 
0.000113504 0.000120669 -5.50708e-07 
0.00011317 0.00012096 -1.0892e-06 
0.000112815 0.000121212 -1.62295e-06 
0.000112477 0.000121419 -2.05236e-06 
0.000112131 0.000121605 -2.47419e-06 
0.000111787 0.000121761 -2.89343e-06 
0.000111433 0.000121897 -3.31125e-06 
0.000138448 0.000101728 1.38027e-06 
0.000137391 0.000102094 1.92819e-06 
0.0001363 0.000102472 2.35265e-06 
0.000135152 0.000102882 2.68915e-06 
0.000133947 0.000103336 2.99696e-06 
0.000132617 0.000103849 3.3802e-06 
0.000131294 0.000104357 3.78945e-06 
0.000129998 0.000104854 4.20671e-06 
0.000128844 0.000105329 4.56373e-06 
0.000127734 0.000105805 4.91506e-06 
0.000126694 0.00010625 5.26676e-06 
0.000125729 0.000106664 5.60551e-06 
0.000124847 0.000107065 5.90347e-06 
0.000124126 0.000107692 5.89549e-06 
0.000123396 0.000108383 5.81952e-06 
0.000122646 0.000109123 5.69854e-06 
0.00012188 0.000109901 5.54211e-06 
0.000121132 0.000110709 5.34014e-06 
0.000120349 0.000111651 5.04123e-06 
0.000119546 0.000112616 4.71477e-06 
0.00011872 0.000113588 4.36857e-06 
0.000117975 0.000114489 4.01462e-06 
0.000117215 0.000115407 3.62168e-06 
0.000116429 0.00011631 3.20033e-06 
0.000115625 0.000117188 2.75092e-06 
0.000139356 0.000101418 7.14771e-07 
0.000138671 0.000101683 4.74726e-07 
0.000137632 0.000102097 4.55169e-07 
0.000136043 0.000102769 5.79322e-07 
0.000134401 0.000103502 6.16271e-07 
0.000132803 0.000104271 5.65605e-07 
0.000131027 0.000105206 4.11567e-07 
0.000129285 0.000106182 1.84479e-07 
0.000127591 0.000107183 -1.00718e-07 
0.000126128 0.000108115 -3.91879e-07 
0.00012467 0.000109113 -7.22439e-07 
0.00012323 0.000110146 -1.08588e-06 
0.000121828 0.000111192 -1.47179e-06 
0.000120484 0.000112249 -1.86738e-06 
0.000119463 0.000113216 -2.17197e-06 
0.00011483 0.000118047 2.27025e-06 
0.000114493 0.00011866 1.84971e-06 
0.000118485 0.000114183 -2.47074e-06 
0.000117546 0.00011514 -2.7611e-06 
0.000116646 0.00011607 -3.0365e-06 
0.000115813 0.000116939 -3.26824e-06 
0.000114151 0.00011924 1.40679e-06 
0.000113792 0.000119779 9.46023e-07 
0.00011342 0.000120272 4.79523e-07 
0.000115003 0.000117838 -3.44712e-06 
0.000114224 0.000118697 -3.57619e-06 
0.000113061 0.000120705 2.29097e-08 
0.000112725 0.000121106 -5.02405e-07 
0.000113464 0.000119516 -3.6668e-06 
0.000112791 0.000120202 -3.74503e-06 
0.00011215 0.000120863 -3.78822e-06 
0.000111535 0.000121499 -3.79778e-06 
0.000110942 0.000122107 -3.77741e-06 
0.000112395 0.000121448 -1.03984e-06 
0.000112051 0.000121744 -1.57149e-06 
0.000111705 0.000122 -1.99637e-06 
0.000110387 0.000122675 -3.72083e-06 
0.000111369 0.00012222 -2.42775e-06 
0.000111039 0.000122403 -2.86585e-06 
0.000110708 0.000122556 -3.30182e-06 
0.000139938 0.00010117 1.1677e-06 
0.000138787 0.000101531 1.87662e-06 
0.00013768 0.000101888 2.40802e-06 
0.000136542 0.000102263 2.76019e-06 
0.000135276 0.000102709 3.02065e-06 
0.000133934 0.00010319 3.31456e-06 
0.000132471 0.000103713 3.69821e-06 
0.000131037 0.000104222 4.1135e-06 
0.000129761 0.0001047 4.4917e-06 
0.000128557 0.000105153 4.88061e-06 
0.000127426 0.000105587 5.27415e-06 
0.000126387 0.000105989 5.66009e-06 
0.000125457 0.00010637 6.00837e-06 
0.0001246 0.00010673 6.32996e-06 
0.000123942 0.000107324 6.3171e-06 
0.00012326 0.000107959 6.25804e-06 
0.00012256 0.000108665 6.13032e-06 
0.00012184 0.000109419 5.9555e-06 
0.000121121 0.000110203 5.74036e-06 
0.00012039 0.000111028 5.4889e-06 
0.000119604 0.000111988 5.14681e-06 
0.000118791 0.000112962 4.77839e-06 
0.000118054 0.000113861 4.41115e-06 
0.000117297 0.000114763 4.02412e-06 
0.000116521 0.000115678 3.60315e-06 
0.000115731 0.000116577 3.16055e-06 
0.00011496 0.00011745 2.69839e-06 
0.000140861 0.000100868 3.11382e-07 
0.00014027 0.000101091 -1.29776e-07 
0.000139351 0.000101389 -1.96002e-07 
0.000137619 0.000102042 1.44756e-07 
0.00013585 0.000102757 3.71298e-07 
0.000134154 0.000103501 4.54849e-07 
0.000132491 0.000104289 4.1823e-07 
0.000130607 0.000105269 2.65094e-07 
0.000128764 0.000106295 3.01328e-08 
0.000127217 0.000107218 -2.28616e-07 
0.000125711 0.000108178 -5.31228e-07 
0.000124199 0.000109207 -8.80123e-07 
0.000122721 0.000110259 -1.25972e-06 
0.000121329 0.000111306 -1.64921e-06 
0.00011418 0.000118314 2.21821e-06 
0.000119969 0.00011237 -2.05771e-06 
0.000118971 0.00011332 -2.36123e-06 
0.000117984 0.00011428 -2.67058e-06 
0.000113836 0.000118934 1.79649e-06 
0.000113463 0.000119535 1.36194e-06 
0.00011703 0.000115246 -2.97115e-06 
0.00011611 0.000116196 -3.25681e-06 
0.000115245 0.000117092 -3.51107e-06 
0.000114433 0.000117943 -3.72839e-06 
0.000113088 0.000120107 9.05363e-07 
0.000112706 0.000120639 4.39602e-07 
0.000112328 0.000121115 -1.11006e-08 
0.000113643 0.000118824 -3.89657e-06 
0.000112891 0.000119666 -4.01954e-06 
0.000111964 0.000121545 -4.61806e-07 
0.000111627 0.00012194 -9.85223e-07 
0.000112227 0.000120369 -4.12819e-06 
0.000111595 0.00012104 -4.21221e-06 
0.000110998 0.00012169 -4.25238e-06 
0.000110431 0.000122311 -4.25077e-06 
0.000109906 0.000122885 -4.20955e-06 
0.000111296 0.000122278 -1.51582e-06 
0.000110958 0.000122567 -1.94132e-06 
0.00010939 0.000123447 -4.12821e-06 
0.000110617 0.000122829 -2.36782e-06 
0.000109692 0.000123344 -3.69028e-06 
0.000110298 0.000123043 -2.81234e-06 
0.000109988 0.000123213 -3.26102e-06 
0.00014138 0.000100596 1.08362e-06 
0.000140002 0.000101061 1.8452e-06 
0.000138875 0.000101397 2.54854e-06 
0.00013789 0.000101691 2.96745e-06 
0.00013665 0.000102104 3.1549e-06 
0.000135196 0.000102608 3.34073e-06 
0.000133715 0.000103114 3.61195e-06 
0.000132123 0.000103645 3.99525e-06 
0.000130712 0.000104127 4.37874e-06 
0.000129372 0.000104583 4.79477e-06 
0.00012815 0.000104997 5.2252e-06 
0.000127015 0.000105384 5.66554e-06 
0.000126021 0.000105732 6.07381e-06 
0.000125118 0.00010606 6.45362e-06 
0.000124303 0.000106381 6.78756e-06 
0.000123708 0.000106942 6.77116e-06 
0.000123082 0.000107545 6.70502e-06 
0.000122441 0.000108193 6.58404e-06 
0.000121767 0.000108923 6.39419e-06 
0.000121089 0.000109678 6.16583e-06 
0.000120384 0.000110491 5.89342e-06 
0.000119668 0.00011134 5.5876e-06 
0.000118868 0.000112324 5.19746e-06 
0.000118135 0.000113222 4.81934e-06 
0.00011738 0.000114135 4.41971e-06 
0.000116618 0.00011504 4.00583e-06 
0.00011583 0.000115961 3.56258e-06 
0.000115064 0.000116848 3.11281e-06 
0.000114297 0.000117723 2.64938e-06 
0.000141909 0.000100181 1.34522e-07 
0.000141858 0.000100686 -9.43091e-07 
0.000140962 0.000100752 -1.20287e-06 
0.000139168 0.000101338 -4.81467e-07 
0.000137296 0.000102045 1.66803e-08 
0.00013549 0.00010277 2.64313e-07 
0.000133693 0.000103558 3.50417e-07 
0.000131944 0.000104394 3.03151e-07 
0.000129964 0.000105435 1.34068e-07 
0.000128311 0.000106367 -8.47556e-08 
0.000126699 0.000107338 -3.65081e-07 
0.000125152 0.000108331 -6.87839e-07 
0.000123596 0.000109387 -1.05918e-06 
0.000122148 0.00011042 -1.44192e-06 
0.000120737 0.000111475 -1.84833e-06 
0.000113551 0.000118579 2.17836e-06 
0.000119389 0.00011253 -2.2631e-06 
0.000113204 0.000119208 1.75582e-06 
0.000118447 0.000113442 -2.55436e-06 
0.000117471 0.0001144 -2.86511e-06 
0.000116513 0.000115359 -3.17432e-06 
0.00011282 0.000119835 1.31669e-06 
0.000112422 0.000120432 8.72302e-07 
0.000115573 0.000116332 -3.47419e-06 
0.000114675 0.000117257 -3.7523e-06 
0.000113824 0.000118147 -4.00137e-06 
0.000113048 0.000118976 -4.20921e-06 
0.000112023 0.000121007 4.07187e-07 
0.000111621 0.00012153 -4.05296e-08 
0.000111235 0.00012201 -4.89203e-07 
0.00011229 0.000119842 -4.37178e-06 
0.000111627 0.000120565 -4.51318e-06 
0.000110882 0.00012243 -9.30986e-07 
0.00011055 0.000122816 -1.451e-06 
0.000111001 0.000121255 -4.62812e-06 
0.000110427 0.000121899 -4.70529e-06 
0.000109882 0.000122525 -4.73372e-06 
0.000109387 0.000123096 -4.71957e-06 
0.000108915 0.000123649 -4.65186e-06 
0.000110216 0.00012314 -1.87554e-06 
0.000109882 0.000123433 -2.30763e-06 
0.000108456 0.000124187 -4.53098e-06 
0.000108718 0.000124126 -4.07672e-06 
0.000109568 0.000123679 -2.73989e-06 
0.000108988 0.000124023 -3.63019e-06 
0.000109269 0.000123874 -3.19503e-06 
0.000141856 0.000100079 1.36146e-07 
0.000142347 9.99912e-05 1.32555e-06 
0.0001409 0.000100523 1.84972e-06 
0.000139633 0.000101041 2.73705e-06 
0.000139101 0.000101157 3.42739e-06 
0.000138051 0.0001015 3.50538e-06 
0.000136493 0.000102031 3.4777e-06 
0.000134892 0.000102572 3.59802e-06 
0.000133289 0.000103098 3.87036e-06 
0.000131709 0.000103604 4.23266e-06 
0.000130215 0.000104073 4.66306e-06 
0.000128849 0.000104491 5.13337e-06 
0.000127626 0.000104857 5.61834e-06 
0.000126539 0.000105177 6.0935e-06 
0.000125576 0.00010546 6.54219e-06 
0.000124722 0.000105727 6.94618e-06 
0.000123964 0.000106012 7.27876e-06 
0.000123434 0.000106546 7.2514e-06 
0.000122869 0.000107108 7.1842e-06 
0.000122281 0.000107723 7.05339e-06 
0.000121671 0.000108401 6.86091e-06 
0.000121034 0.000109138 6.61437e-06 
0.00012037 0.000109929 6.32258e-06 
0.00011968 0.000110774 5.99185e-06 
0.000118967 0.000111662 5.6269e-06 
0.00011823 0.000112572 5.23281e-06 
0.000117474 0.000113492 4.82157e-06 
0.000116709 0.000114415 4.39619e-06 
0.000115936 0.000115335 3.95741e-06 
0.00011516 0.000116247 3.50723e-06 
0.000114388 0.000117141 3.05287e-06 
0.000113635 0.000118005 2.60199e-06 
0.000112947 0.000118805 2.17414e-06 
0.000141885 0.000100569 -9.86584e-07 
0.000142461 9.99653e-05 -2.63245e-06 
0.000140457 0.000100614 -1.31837e-06 
0.000138595 0.000101366 -4.5377e-07 
0.000136647 0.000102112 1.59219e-08 
0.000134715 0.000102921 2.35403e-07 
0.000132827 0.00010378 2.8004e-07 
0.000131002 0.000104696 1.86577e-07 
0.000129243 0.000105646 1.15558e-08 
0.000127553 0.00010662 -2.39735e-07 
0.000125928 0.000107615 -5.46019e-07 
0.000124365 0.000108629 -8.93256e-07 
0.000122861 0.000109655 -1.2681e-06 
0.000121414 0.000110687 -1.66591e-06 
0.000120028 0.000111716 -2.07839e-06 
0.000118787 0.000112669 -2.47008e-06 
0.000112619 0.000119453 1.7391e-06 
0.000117929 0.00011355 -2.73824e-06 
0.000112221 0.000120112 1.29293e-06 
0.000116971 0.000114505 -3.04895e-06 
0.000116004 0.000115481 -3.36797e-06 
0.000115053 0.000116458 -3.68154e-06 
0.000111801 0.000120752 8.42052e-07 
0.000111378 0.000121361 3.9022e-07 
0.000114124 0.000117419 -3.9838e-06 
0.00011323 0.000118349 -4.26626e-06 
0.000112402 0.00011923 -4.51679e-06 
0.000111665 0.000120045 -4.72181e-06 
0.000110954 0.000121935 -5.9481e-08 
0.00011054 0.000122469 -5.04805e-07 
0.000110153 0.000122949 -9.43157e-07 
0.000110995 0.000120799 -4.89554e-06 
0.000110372 0.000121504 -5.04457e-06 
0.000109811 0.000123359 -1.37365e-06 
0.000109487 0.000123717 -1.80231e-06 
0.000109801 0.000122161 -5.15815e-06 
0.000109283 0.000122771 -5.22606e-06 
0.000108812 0.000123338 -5.24291e-06 
0.00010838 0.000123869 -5.20434e-06 
0.000107982 0.00012437 -5.10428e-06 
0.000107621 0.000124846 -4.92611e-06 
0.000109159 0.000124041 -2.23438e-06 
0.000108844 0.00012432 -2.6701e-06 
0.000107797 0.00012488 -4.4578e-06 
0.000108027 0.000124824 -4.00093e-06 
0.000108552 0.000124543 -3.10899e-06 
0.000108281 0.00012471 -3.5515e-06 
0.000140776 0.000100334 -3.08036e-08 
0.000140997 0.000100221 1.00489e-06 
0.000140923 0.000100362 1.79936e-06 
0.000139747 0.000100801 2.74057e-06 
0.000140065 0.000100503 4.18316e-06 
0.000139513 0.000100767 4.34068e-06 
0.00013791 0.000101379 3.84065e-06 
0.000136214 0.00010197 3.67995e-06 
0.000134534 0.00010253 3.78767e-06 
0.000132604 0.000103152 4.12199e-06 
0.000130973 0.000103644 4.53732e-06 
0.000129434 0.000104082 5.04526e-06 
0.000128076 0.000104445 5.58775e-06 
0.000126856 0.000104758 6.14169e-06 
0.000125808 0.000105005 6.67007e-06 
0.00012488 0.000105229 7.15893e-06 
0.000124058 0.000105461 7.58124e-06 
0.000123298 0.000105938 7.77883e-06 
0.000122764 0.000106476 7.72959e-06 
0.000122218 0.000107068 7.60053e-06 
0.000121656 0.000107719 7.40034e-06 
0.000121041 0.000108463 7.13161e-06 
0.000120415 0.000109244 6.81867e-06 
0.000119752 0.000110089 6.46116e-06 
0.000119068 0.000110974 6.07434e-06 
0.000118271 0.000111993 5.61674e-06 
0.000117514 0.000112922 5.18928e-06 
0.000116733 0.000113869 4.74409e-06 
0.00011595 0.000114812 4.29192e-06 
0.000115146 0.000115776 3.8192e-06 
0.000114353 0.000116702 3.35845e-06 
0.000113563 0.000117615 2.89769e-06 
0.00011279 0.000118495 2.44859e-06 
0.00011216 0.000119442 1.89514e-06 
0.000141051 0.000100332 -1.07835e-06 
0.000140536 0.00010046 -1.32142e-06 
0.000138799 0.0001011 -5.38227e-07 
0.000136919 0.000101808 -7.36129e-08 
0.000135123 0.000102559 1.61898e-07 
0.000133336 0.000103352 2.4479e-07 
0.000131595 0.000104196 1.99094e-07 
0.000129625 0.000105246 2.67735e-08 
0.000127973 0.000106178 -1.97268e-07 
0.000126356 0.000107139 -4.82914e-07 
0.000124798 0.000108114 -8.11138e-07 
0.00012323 0.000109152 -1.18695e-06 
0.000121767 0.000110161 -1.57554e-06 
0.000117651 0.000113367 -2.83414e-06 
0.000120335 0.000111186 -1.98947e-06 
0.000118958 0.000112195 -2.4151e-06 
0.000111731 0.000120187 1.4185e-06 
0.000116644 0.000114396 -3.16741e-06 
0.000111281 0.000120901 9.50155e-07 
0.00011565 0.000115416 -3.50346e-06 
0.000114673 0.000116427 -3.83717e-06 
0.000113694 0.000117453 -4.17108e-06 
0.000110826 0.000121577 4.93537e-07 
0.000110367 0.000122235 2.45437e-08 
0.000112757 0.00011843 -4.4896e-06 
0.000111863 0.000119376 -4.79067e-06 
0.000111056 0.00012025 -5.05722e-06 
0.000110282 0.000121151 -5.287e-06 
0.000109919 0.000122838 -4.18927e-07 
0.00010949 0.000123397 -8.57276e-07 
0.000109102 0.000123886 -1.28403e-06 
0.000109641 0.000121884 -5.47203e-06 
0.000109065 0.000122561 -5.61659e-06 
0.000108754 0.000124327 -1.80688e-06 
0.000108425 0.000124682 -2.2494e-06 
0.000108553 0.00012318 -5.71231e-06 
0.000108087 0.000123767 -5.74384e-06 
0.000107679 0.000124288 -5.71756e-06 
0.000107314 0.000124772 -5.6223e-06 
0.000107001 0.000125211 -5.45197e-06 
0.000106907 0.000125522 -5.03642e-06 
0.000108107 0.000124987 -2.69698e-06 
0.000107811 0.000125232 -3.1453e-06 
0.000107078 0.000125557 -4.56314e-06 
0.000107297 0.000125513 -4.08686e-06 
0.000107543 0.000125403 -3.62203e-06 
0.000139609 0.000100606 1.74072e-07 
0.000139763 0.000100533 9.24946e-07 
0.000139708 0.000100518 1.76514e-06 
0.000139515 0.00010061 2.63616e-06 
0.000140022 0.000100352 4.11406e-06 
0.000140778 9.98382e-05 5.68653e-06 
0.000139149 0.000100646 4.50886e-06 
0.000137422 0.000101343 3.94206e-06 
0.000135633 0.000101974 3.81334e-06 
0.000133589 0.000102648 4.02588e-06 
0.000131615 0.000103271 4.44305e-06 
0.000129981 0.000103725 4.94693e-06 
0.000128489 0.000104093 5.53315e-06 
0.00012716 0.000104386 6.15379e-06 
0.000126003 0.000104618 6.76329e-06 
0.000125007 0.000104788 7.34136e-06 
0.000124141 0.000104958 7.85398e-06 
0.000123366 0.000105351 8.15489e-06 
0.000122657 0.000105814 8.30072e-06 
0.00012214 0.000106368 8.19061e-06 
0.00012162 0.000106997 7.98304e-06 
0.000121049 0.000107721 7.69968e-06 
0.000120446 0.00010852 7.35126e-06 
0.000119815 0.000109364 6.96683e-06 
0.000119154 0.00011026 6.54826e-06 
0.00011837 0.000111281 6.07329e-06 
0.000117568 0.000112332 5.56626e-06 
0.000116783 0.000113294 5.10135e-06 
0.000115982 0.000114269 4.62619e-06 
0.000115159 0.00011526 4.1403e-06 
0.000114337 0.000116248 3.65125e-06 
0.000113517 0.000117203 3.17892e-06 
0.000111319 0.000120182 1.57469e-06 
0.000112701 0.000118148 2.70908e-06 
0.000111993 0.000119192 2.13429e-06 
0.000139357 0.000100699 -2.54499e-07 
0.000138718 0.000100956 -3.33019e-07 
0.000137013 0.000101604 -2.51806e-08 
0.000135253 0.000102328 1.77494e-07 
0.000133547 0.00010307 2.50987e-07 
0.000131869 0.000103859 2.14443e-07 
0.000129977 0.000104843 5.35146e-08 
0.000128125 0.000105876 -1.90526e-07 
0.00012656 0.000106793 -4.58827e-07 
0.000125028 0.000107731 -7.71704e-07 
0.000123481 0.000108724 -1.1319e-06 
0.000121972 0.000109744 -1.52127e-06 
0.000120537 0.000110744 -1.92466e-06 
0.000116411 0.000114194 -3.23946e-06 
0.000117732 0.000112981 -2.79847e-06 
0.000119129 0.000111755 -2.34911e-06 
0.000110827 0.000120982 1.08766e-06 
0.000115355 0.000115281 -3.60537e-06 
0.000110336 0.000121737 6.17812e-07 
0.000114341 0.000116343 -3.96377e-06 
0.000113325 0.000117415 -4.32724e-06 
0.000112335 0.000118467 -4.68488e-06 
0.000109839 0.000122475 1.44709e-07 
0.000109353 0.000123166 -3.14976e-07 
0.000111383 0.000119474 -5.03367e-06 
0.000110501 0.000120426 -5.36038e-06 
0.00010964 0.000121412 -5.6631e-06 
0.000108896 0.000122284 -5.90952e-06 
0.000108881 0.000123805 -7.50577e-07 
0.000108451 0.000124375 -1.1792e-06 
0.000108067 0.0001249 -1.7116e-06 
0.000108298 0.000122989 -6.09704e-06 
0.000107789 0.000123619 -6.22286e-06 
0.000107718 0.000125325 -2.24098e-06 
0.00010739 0.000125667 -2.69482e-06 
0.000107331 0.000124211 -6.28301e-06 
0.000106935 0.000124745 -6.26606e-06 
0.000106596 0.00012522 -6.1789e-06 
0.000106313 0.000125653 -6.00182e-06 
0.000106214 0.000125984 -5.60255e-06 
0.00010619 0.000126243 -5.13037e-06 
0.000107091 0.000125936 -3.15218e-06 
0.000106821 0.000126125 -3.63981e-06 
0.000106367 0.000126274 -4.63152e-06 
0.000106584 0.00012623 -4.13839e-06 
0.000138009 0.000101027 5.66137e-07 
0.000138408 0.000100879 9.84165e-07 
0.000138544 0.000100791 1.61914e-06 
0.000138553 0.000100738 2.3665e-06 
0.000138909 0.000100567 3.17708e-06 
0.000139395 0.000100314 4.16032e-06 
0.000139107 0.000100479 4.45596e-06 
0.000137464 0.000101125 3.97973e-06 
0.00013581 0.000101704 3.86392e-06 
0.000133923 0.000102336 4.0341e-06 
0.000132078 0.00010292 4.3937e-06 
0.000130342 0.000103432 4.89235e-06 
0.000128828 0.000103793 5.47547e-06 
0.000127416 0.000104064 6.14537e-06 
0.000126172 0.000104267 6.82947e-06 
0.000125099 0.000104411 7.49128e-06 
0.000124187 0.000104507 8.10889e-06 
0.000123408 0.000104799 8.52888e-06 
0.000122712 0.000105173 8.77088e-06 
0.000122063 0.00010564 8.82507e-06 
0.000121577 0.00010623 8.62142e-06 
0.000121045 0.000106927 8.32435e-06 
0.000120479 0.000107723 7.94604e-06 
0.000119881 0.000108595 7.50983e-06 
0.000119241 0.000109506 7.05487e-06 
0.000118466 0.000110538 6.55155e-06 
0.000117668 0.000111606 6.01915e-06 
0.000116855 0.000112697 5.46551e-06 
0.000116043 0.000113697 4.96541e-06 
0.000115193 0.000114717 4.46072e-06 
0.000114346 0.000115745 3.9525e-06 
0.000113505 0.000116766 3.44897e-06 
0.000112655 0.000117765 2.96126e-06 
0.000110446 0.000120993 1.24365e-06 
0.000111154 0.000119961 1.80033e-06 
0.000111892 0.000118879 2.37759e-06 
0.000137615 0.000101196 2.98942e-07 
0.000136792 0.000101532 2.29756e-07 
0.000135217 0.00010215 3.19497e-07 
0.000133574 0.000102855 3.34257e-07 
0.00013196 0.000103601 2.71301e-07 
0.000130149 0.000104522 9.87463e-08 
0.000128369 0.000105497 -1.45385e-07 
0.000126641 0.000106504 -4.42538e-07 
0.000125136 0.000107412 -7.4711e-07 
0.000123617 0.000108362 -1.09509e-06 
0.000122118 0.000109352 -1.47389e-06 
0.000120661 0.000110361 -1.87433e-06 
0.000119249 0.000111361 -2.28959e-06 
0.00011514 0.000115074 -3.66208e-06 
0.000116456 0.000113834 -3.20435e-06 
0.000117831 0.000112588 -2.74405e-06 
0.000109912 0.000121837 7.597e-07 
0.000114065 0.000116198 -4.05287e-06 
0.000109367 0.000122659 2.82974e-07 
0.000113004 0.000117321 -4.44934e-06 
0.000111974 0.000118431 -4.84325e-06 
0.000110982 0.00011951 -5.23223e-06 
0.000108841 0.000123437 -1.81518e-07 
0.000108335 0.000124161 -6.28239e-07 
0.000110029 0.000120543 -5.61762e-06 
0.000109049 0.000121634 -6.01032e-06 
0.000108205 0.000122603 -6.34275e-06 
0.000107519 0.000123435 -6.59496e-06 
0.000107857 0.000124822 -1.0576e-06 
0.000107424 0.000125446 -1.58665e-06 
0.000107043 0.000125952 -2.1253e-06 
0.000106992 0.00012409 -6.76803e-06 
0.000106538 0.000124686 -6.86743e-06 
0.000106702 0.00012635 -2.65991e-06 
0.000106393 0.000126655 -3.12497e-06 
0.000106158 0.000125219 -6.87526e-06 
0.00010585 0.000125693 -6.78297e-06 
0.000105599 0.000126118 -6.60171e-06 
0.000105515 0.000126458 -6.19844e-06 
0.000105485 0.000126752 -5.70991e-06 
0.000105504 0.000126985 -5.17779e-06 
0.000106116 0.000126875 -3.61481e-06 
0.000105883 0.00012699 -4.12545e-06 
0.000105686 0.000127014 -4.64957e-06 
0.000136334 0.00010151 8.34053e-07 
0.00013687 0.000101297 1.12184e-06 
0.000137201 0.00010115 1.54605e-06 
0.000137372 0.000101045 2.08479e-06 
0.000137513 0.000100943 2.68016e-06 
0.000137801 0.000100811 3.23471e-06 
0.000137684 0.000100833 3.62467e-06 
0.000137272 0.000101027 3.80697e-06 
0.000135721 0.000101546 3.79461e-06 
0.000133985 0.000102102 3.99247e-06 
0.00013226 0.00010264 4.34846e-06 
0.000130602 0.000103122 4.83199e-06 
0.000129037 0.000103526 5.43043e-06 
0.000127613 0.000103784 6.11549e-06 
0.000126303 0.000103961 6.8643e-06 
0.000125158 0.000104063 7.61969e-06 
0.000124187 0.000104108 8.34406e-06 
0.000123399 0.000104296 8.89793e-06 
0.000122736 0.000104555 9.26311e-06 
0.000121533 0.00010542 9.33497e-06 
0.000122129 0.000104923 9.40327e-06 
0.000121046 0.000106081 9.0204e-06 
0.000120522 0.000106865 8.60498e-06 
0.000119952 0.000107749 8.12306e-06 
0.000119337 0.000108702 7.60368e-06 
0.000118576 0.000109759 7.05382e-06 
0.000117781 0.000110849 6.48655e-06 
0.000116964 0.000111964 5.90431e-06 
0.000116125 0.000113099 5.31267e-06 
0.000115263 0.000114148 4.78035e-06 
0.000114388 0.000115211 4.25018e-06 
0.000113518 0.000116277 3.72624e-06 
0.000112646 0.000117346 3.20761e-06 
0.000111839 0.000118522 2.61583e-06 
0.000109549 0.000121869 9.18085e-07 
0.000110291 0.000120792 1.46266e-06 
0.000111055 0.000119673 2.03109e-06 
0.000135779 0.000101754 6.39671e-07 
0.000134881 0.000102133 5.45259e-07 
0.000133436 0.000102722 4.98519e-07 
0.000131893 0.000103407 3.90441e-07 
0.000130179 0.000104257 1.84283e-07 
0.000128477 0.000105171 -7.74202e-08 
0.000126811 0.000106128 -3.80529e-07 
0.00012518 0.000107116 -7.17127e-07 
0.000123683 0.000108038 -1.05958e-06 
0.000122205 0.000108995 -1.42918e-06 
0.000120753 0.000109983 -1.82109e-06 
0.000119326 0.000110997 -2.23303e-06 
0.000117911 0.000112212 -2.68394e-06 
0.000113859 0.000115984 -4.09559e-06 
0.000115178 0.000114718 -3.61771e-06 
0.000116528 0.000113456 -3.14661e-06 
0.000108959 0.000122781 4.3276e-07 
0.000112741 0.000117167 -4.52662e-06 
0.000108389 0.000123646 -3.25284e-08 
0.00011167 0.000118333 -4.95681e-06 
0.000110637 0.000119475 -5.389e-06 
0.000109651 0.000120579 -5.81864e-06 
0.000107838 0.000124463 -4.79796e-07 
0.000107325 0.000125215 -9.17932e-07 
0.000108576 0.000121763 -6.29162e-06 
0.000107591 0.000122862 -6.7366e-06 
0.00010679 0.000123804 -7.09843e-06 
0.000106169 0.000124591 -7.35314e-06 
0.000106836 0.000125947 -1.44114e-06 
0.000106412 0.00012655 -1.9723e-06 
0.000106039 0.000127033 -2.51191e-06 
0.000105704 0.000125203 -7.50533e-06 
0.000105342 0.000125726 -7.54894e-06 
0.000105717 0.000127391 -3.06153e-06 
0.000105428 0.000127652 -3.55019e-06 
0.000105061 0.000126184 -7.47826e-06 
0.000104862 0.00012659 -7.27329e-06 
0.000104819 0.000126925 -6.84374e-06 
0.000104811 0.000127236 -6.32354e-06 
0.000104825 0.000127515 -5.74707e-06 
0.000104857 0.000127752 -5.15383e-06 
0.000105198 0.000127787 -4.05661e-06 
0.000105012 0.000127812 -4.59043e-06 
0.000134635 0.000102017 9.94295e-07 
0.000135202 0.000101772 1.22692e-06 
0.00013566 0.000101575 1.54022e-06 
0.000135951 0.000101431 1.93992e-06 
0.000136117 0.000101327 2.38331e-06 
0.000136197 0.000101256 2.80151e-06 
0.00013618 0.000101233 3.14776e-06 
0.000135948 0.000101311 3.41717e-06 
0.000135411 0.000101506 3.6121e-06 
0.000133758 0.000101975 3.87171e-06 
0.000132144 0.000102426 4.25887e-06 
0.000130596 0.000102852 4.759e-06 
0.000129116 0.000103226 5.36401e-06 
0.000127731 0.000103533 6.05838e-06 
0.00012641 0.000103697 6.84332e-06 
0.000125194 0.000103771 7.69582e-06 
0.000124154 0.000103758 8.549e-06 
0.000123328 0.000103818 9.28006e-06 
0.000122688 0.000103946 9.80505e-06 
0.000121085 0.000105164 9.8141e-06 
0.000122137 0.000104195 1.00695e-05 
0.00012161 0.00010459 1.0063e-05 
0.000120608 0.000105936 9.34783e-06 
0.000120062 0.000106847 8.79639e-06 
0.000119458 0.000107837 8.20903e-06 
0.000118694 0.000108905 7.61341e-06 
0.000117898 0.000110037 6.98798e-06 
0.000117064 0.0001112 6.35545e-06 
0.000116212 0.000112372 5.72712e-06 
0.000115373 0.000113552 5.10471e-06 
0.00011448 0.000114652 4.54476e-06 
0.000113572 0.000115769 3.99183e-06 
0.000108635 0.000122817 5.98692e-07 
0.000112672 0.000116888 3.45117e-06 
0.000111817 0.000118109 2.85781e-06 
0.000110989 0.000119329 2.26531e-06 
0.000109381 0.0001217 1.13103e-06 
0.000110177 0.00012053 1.68679e-06 
0.000134011 0.000102302 8.15988e-07 
0.000133057 0.000102717 6.80559e-07 
0.000131707 0.000103292 5.41686e-07 
0.000130033 0.000104056 3.13428e-07 
0.000128418 0.000104894 2.32594e-08 
0.000126818 0.0001058 -3.01494e-07 
0.000125245 0.000106746 -6.48518e-07 
0.000123725 0.000107729 -1.01205e-06 
0.000122261 0.000108666 -1.37871e-06 
0.000120805 0.000109643 -1.76817e-06 
0.00011938 0.000110647 -2.1732e-06 
0.000117969 0.000111831 -2.61721e-06 
0.000116582 0.000113072 -3.07894e-06 
0.000112586 0.000116925 -4.53872e-06 
0.000113872 0.000115635 -4.04438e-06 
0.000115216 0.000114346 -3.55541e-06 
0.000108018 0.000123779 1.24521e-07 
0.000111461 0.000118146 -5.00412e-06 
0.000107417 0.000124696 -3.27388e-07 
0.000110376 0.000119358 -5.48138e-06 
0.000109346 0.000120533 -5.96226e-06 
0.000108196 0.000121783 -6.51172e-06 
0.000106854 0.000125547 -7.60257e-07 
0.000106287 0.000126401 -1.25083e-06 
0.000107096 0.000123007 -7.06464e-06 
0.000106095 0.000124142 -7.59426e-06 
0.000105344 0.000125059 -7.9893e-06 
0.000104867 0.000125737 -8.18439e-06 
0.000105807 0.000127125 -1.77473e-06 
0.000105389 0.00012772 -2.3223e-06 
0.000105036 0.000128171 -2.88037e-06 
0.000104498 0.000126273 -8.28267e-06 
0.000104236 0.000126717 -8.24269e-06 
0.000104774 0.000128444 -3.42949e-06 
0.00010454 0.000128617 -3.9318e-06 
0.000104082 0.000127086 -8.04156e-06 
0.000104086 0.000127386 -7.60034e-06 
0.000104136 0.000127691 -7.01765e-06 
0.000104177 0.000128008 -6.36254e-06 
0.000104201 0.00012831 -5.69078e-06 
0.000104241 0.000128555 -5.04736e-06 
0.00010437 0.00012864 -4.46928e-06 
0.000132926 0.000102527 1.05431e-06 
0.000133554 0.000102244 1.27567e-06 
0.000134042 0.000102023 1.53643e-06 
0.000134415 0.000101846 1.85746e-06 
0.000134644 0.000101718 2.21781e-06 
0.000134743 0.000101636 2.57255e-06 
0.000134658 0.000101613 2.90501e-06 
0.000134494 0.000101638 3.18752e-06 
0.000134196 0.000101728 3.43253e-06 
0.000133296 0.000101973 3.72434e-06 
0.000131813 0.000102332 4.13739e-06 
0.000130355 0.000102678 4.65672e-06 
0.000128972 0.000102991 5.27648e-06 
0.00012768 0.000103253 5.97831e-06 
0.000126434 0.000103454 6.78691e-06 
0.000125222 0.000103506 7.69438e-06 
0.000124125 0.000103451 8.67957e-06 
0.000123223 0.000103414 9.61941e-06 
0.000122574 0.000103371 1.03712e-05 
0.000120723 0.00010491 1.02367e-05 
0.000122101 0.000103461 1.08104e-05 
0.000121233 0.000104192 1.06993e-05 
0.000121667 0.000103728 1.09142e-05 
0.000120211 0.000105853 9.58243e-06 
0.000119621 0.000106898 8.89355e-06 
0.000118864 0.000108018 8.20746e-06 
0.000118052 0.000109171 7.52565e-06 
0.000117202 0.000110384 6.83051e-06 
0.000116326 0.000111613 6.14621e-06 
0.000115468 0.000112837 5.48521e-06 
0.000114591 0.000114071 4.84106e-06 
0.000113662 0.000115224 4.26077e-06 
0.00011273 0.000116392 3.693e-06 
0.000107708 0.000123838 2.95934e-07 
0.000108478 0.000122666 8.07586e-07 
0.000111839 0.000117665 3.08725e-06 
0.000110966 0.000118932 2.49466e-06 
0.000110114 0.000120202 1.91039e-06 
0.000109277 0.000121455 1.34588e-06 
0.000132236 0.000102852 8.6525e-07 
0.00013127 0.000103287 6.85277e-07 
0.000129746 0.000103954 4.39127e-07 
0.000128208 0.000104692 1.42122e-07 
0.000126696 0.000105519 -1.99614e-07 
0.000125194 0.000106419 -5.6393e-07 
0.000123737 0.00010736 -9.34717e-07 
0.000122277 0.000108353 -1.32188e-06 
0.000120838 0.000109309 -1.70716e-06 
0.000119414 0.000110306 -2.10805e-06 
0.000118013 0.000111472 -2.5457e-06 
0.000116634 0.000112685 -2.99928e-06 
0.000115265 0.000113958 -3.47471e-06 
0.000111323 0.000117896 -4.99376e-06 
0.000112607 0.000116573 -4.46919e-06 
0.000113913 0.000115264 -3.96694e-06 
0.000107058 0.000124855 -1.56979e-07 
0.000110188 0.000119153 -5.50457e-06 
0.000106445 0.000125809 -5.85364e-07 
0.000109105 0.000120396 -6.03617e-06 
0.000107913 0.000121706 -6.64451e-06 
0.000106764 0.000122994 -7.27714e-06 
0.00010582 0.000126778 -1.05245e-06 
0.000105266 0.000127638 -1.54324e-06 
0.000105635 0.000124278 -7.94773e-06 
0.000104638 0.000125439 -8.58009e-06 
0.000104016 0.000126258 -8.95656e-06 
0.000103634 0.000126851 -9.10842e-06 
0.000104787 0.000128371 -2.08403e-06 
0.000104389 0.000128947 -2.64758e-06 
0.000104093 0.000129328 -3.1936e-06 
0.000103361 0.000127297 -9.13675e-06 
0.000103236 0.000127626 -8.95482e-06 
0.000103888 0.000129505 -3.75526e-06 
0.000103726 0.000129552 -4.27458e-06 
0.000103324 0.00012785 -8.46349e-06 
0.000103466 0.000128098 -7.80952e-06 
0.000103577 0.000128415 -7.04985e-06 
0.000103628 0.000128772 -6.26312e-06 
0.000103642 0.000129116 -5.51917e-06 
0.000103637 0.000129428 -4.84606e-06 
0.000131209 0.000103032 1.01549e-06 
0.000131887 0.000102715 1.24819e-06 
0.000132428 0.00010246 1.50494e-06 
0.000132838 0.000102261 1.78467e-06 
0.000133126 0.000102104 2.10753e-06 
0.00013327 0.000101998 2.433e-06 
0.000133251 0.000101941 2.76356e-06 
0.000133051 0.000101944 3.0713e-06 
0.000132805 0.000101987 3.34667e-06 
0.000132171 0.000102133 3.66334e-06 
0.000131215 0.000102349 4.04345e-06 
0.00012994 0.000102603 4.54435e-06 
0.000128664 0.000102845 5.16738e-06 
0.000127455 0.000103043 5.87299e-06 
0.000126297 0.000103198 6.69209e-06 
0.000125191 0.000103279 7.62478e-06 
0.000124109 0.000103194 8.68164e-06 
0.00012316 0.000103079 9.81665e-06 
0.000120414 0.000104763 1.05225e-05 
0.000122415 0.00010284 1.09442e-05 
0.00012201 0.000102728 1.16208e-05 
0.000120974 0.000103762 1.13145e-05 
0.000121697 0.000102831 1.1902e-05 
0.000121374 0.000103146 1.17922e-05 
0.000119828 0.000105881 9.68227e-06 
0.000119075 0.00010706 8.87788e-06 
0.000118255 0.000108278 8.09328e-06 
0.000117394 0.000109517 7.3362e-06 
0.000116488 0.00011081 6.58266e-06 
0.000115592 0.000112085 5.87124e-06 
0.000106767 0.000124924 2.89595e-08 
0.000114686 0.000113373 5.18358e-06 
0.000113773 0.000114661 4.52642e-06 
0.000112814 0.000115869 3.93109e-06 
0.000111887 0.000117186 3.31168e-06 
0.000107556 0.000123703 5.05751e-07 
0.00010838 0.000122435 1.01803e-06 
0.000110979 0.000118509 2.70768e-06 
0.000110097 0.000119822 2.12627e-06 
0.000109224 0.000121148 1.55574e-06 
0.00013049 0.000103382 8.05116e-07 
0.000129245 0.000103929 5.50996e-07 
0.000127848 0.000104578 2.47835e-07 
0.000126451 0.0001053 -8.99734e-08 
0.00012504 0.000106134 -4.65687e-07 
0.000123648 0.000107021 -8.45016e-07 
0.000122247 0.000107979 -1.23811e-06 
0.000120841 0.00010899 -1.64044e-06 
0.000119428 0.000109974 -2.03755e-06 
0.00011804 0.000111114 -2.46774e-06 
0.00011667 0.000112316 -2.91591e-06 
0.000115323 0.000113561 -3.37952e-06 
0.000113967 0.000114877 -3.87132e-06 
0.000110077 0.000118885 -5.46057e-06 
0.000111349 0.00011754 -4.90273e-06 
0.000112652 0.000116196 -4.37322e-06 
0.000106103 0.000125983 -3.88489e-07 
0.000108948 0.000120163 -6.02072e-06 
0.000105419 0.000127071 -8.21176e-07 
0.000107715 0.000121515 -6.67528e-06 
0.000106522 0.000122881 -7.38284e-06 
0.000105377 0.000124214 -8.13258e-06 
0.00010481 0.000128068 -1.29279e-06 
0.000104266 0.00012895 -1.80348e-06 
0.000104246 0.000125542 -8.94619e-06 
0.000103283 0.000126693 -9.69596e-06 
0.000102746 0.000127433 -1.00806e-05 
0.000102481 0.000127902 -1.01534e-05 
0.000103792 0.000129702 -2.37675e-06 
0.000103434 0.00013024 -2.92224e-06 
0.0001032 0.000130535 -3.47197e-06 
0.000102321 0.000128227 -1.00707e-05 
0.000102464 0.000128352 -9.55894e-06 
0.000103078 0.000130563 -4.0245e-06 
0.000103015 0.000130426 -4.54984e-06 
0.000102777 0.000128474 -8.72594e-06 
0.000103014 0.000128725 -7.83044e-06 
0.000103137 0.000129104 -6.89076e-06 
0.000103153 0.000129544 -6.00797e-06 
0.000103087 0.000130018 -5.21121e-06 
0.000129483 0.000103523 8.86705e-07 
0.00013024 0.000103168 1.13845e-06 
0.000130822 0.000102881 1.4057e-06 
0.000131275 0.000102651 1.69144e-06 
0.0001316 0.000102471 1.99645e-06 
0.000131799 0.000102336 2.31883e-06 
0.000131432 0.000102224 3.32184e-06 
0.000131852 0.000102244 2.65493e-06 
0.000131736 0.000102204 2.99263e-06 
0.000130922 0.000102311 3.65325e-06 
0.000130215 0.000102447 4.02126e-06 
0.000129276 0.000102613 4.47788e-06 
0.000128197 0.000102779 5.05698e-06 
0.000127101 0.000102919 5.75421e-06 
0.000126025 0.000103022 6.57141e-06 
0.000125 0.000103062 7.51532e-06 
0.000124033 0.000102998 8.60463e-06 
0.000123123 0.000102841 9.80096e-06 
0.000120086 0.000104793 1.06037e-05 
0.000122389 0.000102501 1.11202e-05 
0.000120731 0.000103601 1.16251e-05 
0.000121899 0.000101977 1.24907e-05 
0.000121712 0.000101898 1.29885e-05 
0.000121219 0.000102525 1.26671e-05 
0.000121506 0.00010206 1.30635e-05 
0.00011934 0.000106037 9.63927e-06 
0.000118515 0.000107318 8.72933e-06 
0.000117632 0.000108625 7.86778e-06 
0.00011671 0.000109953 7.05028e-06 
0.000115771 0.000111295 6.26988e-06 
0.000114823 0.000112642 5.52944e-06 
0.000105828 0.000126052 -1.68977e-07 
0.000106642 0.000124779 2.48985e-07 
0.000113874 0.000113988 4.82759e-06 
0.000112915 0.000115329 4.163e-06 
0.000111956 0.000116678 3.529e-06 
0.000111025 0.000118039 2.91723e-06 
0.00010748 0.000123467 7.17955e-07 
0.000108341 0.000122127 1.22454e-06 
0.000110111 0.000119406 2.32833e-06 
0.000109218 0.000120772 1.76334e-06 
0.000128479 0.000103974 6.33013e-07 
0.000127312 0.00010452 3.37317e-07 
0.000126054 0.000105162 2.86739e-10 
0.00012477 0.000105898 -3.65754e-07 
0.000123466 0.000106727 -7.50157e-07 
0.000122135 0.000107636 -1.14662e-06 
0.000120788 0.000108615 -1.55152e-06 
0.000119417 0.000109654 -1.96339e-06 
0.000118054 0.000110757 -2.38328e-06 
0.000116714 0.000111929 -2.81957e-06 
0.00011538 0.000113162 -3.27588e-06 
0.000114053 0.000114452 -3.75404e-06 
0.000108853 0.000119873 -5.93378e-06 
0.000112731 0.000115784 -4.25363e-06 
0.000110128 0.000118506 -5.33564e-06 
0.000111419 0.000117139 -4.77879e-06 
0.000105087 0.000127266 -5.68424e-07 
0.0001076 0.000121256 -6.60667e-06 
0.000104432 0.0001284 -1.00251e-06 
0.00010638 0.000122661 -7.35556e-06 
0.000105193 0.000124059 -8.18418e-06 
0.000104044 0.000125433 -9.09246e-06 
0.000103836 0.000129441 -1.49714e-06 
0.000103296 0.000130373 -2.05973e-06 
0.000102955 0.000126754 -1.00575e-05 
0.000101988 0.000127917 -1.10059e-05 
0.000101576 0.000128525 -1.13711e-05 
0.00010141 0.000128856 -1.13642e-05 
0.000102814 0.000131179 -2.65275e-06 
0.000102527 0.000131645 -3.19406e-06 
0.000102378 0.0001318 -3.70277e-06 
0.000101506 0.000128931 -1.09434e-05 
0.000102032 0.000128826 -9.836e-06 
0.00010235 0.000131624 -4.19726e-06 
0.000102491 0.00013109 -4.7816e-06 
0.000102444 0.000128954 -8.71196e-06 
0.000102693 0.000129283 -7.59728e-06 
0.000102768 0.000129776 -6.53372e-06 
0.000102686 0.000130398 -5.57683e-06 
0.000127768 0.000103997 7.04662e-07 
0.000128428 0.000103649 9.51718e-07 
0.000129084 0.000103311 1.24374e-06 
0.00012959 0.000103037 1.55152e-06 
0.000129966 0.000102823 1.87015e-06 
0.000130218 0.000102649 2.22748e-06 
0.000130335 0.00010253 2.57655e-06 
0.000129831 0.000102461 3.62729e-06 
0.000130094 0.000102438 3.30984e-06 
0.000130301 0.000102456 2.94326e-06 
0.000129283 0.000102545 3.99661e-06 
0.000128556 0.000102656 4.43774e-06 
0.000127676 0.000102773 4.98026e-06 
0.000126705 0.000102877 5.66543e-06 
0.000125723 0.000102946 6.4603e-06 
0.00012476 0.000102958 7.40057e-06 
0.000119727 0.000104927 1.05302e-05 
0.000123855 0.00010287 8.49707e-06 
0.000122971 0.000102641 9.69382e-06 
0.000122304 0.000102251 1.10917e-05 
0.00012036 0.000103678 1.16543e-05 
0.000121883 0.000101622 1.26376e-05 
0.000120965 0.000102404 1.29533e-05 
0.00012174 0.000100826 1.42309e-05 
0.000121631 0.000100867 1.45623e-05 
0.000121422 0.000101215 1.43026e-05 
0.000118898 0.00010628 9.46195e-06 
0.000117992 0.000107669 8.47008e-06 
0.000117038 0.000109066 7.55426e-06 
0.000116031 0.000110511 6.67621e-06 
0.000115035 0.000111926 5.8708e-06 
0.000104918 0.000127251 -3.12375e-07 
0.000114032 0.000113349 5.11e-06 
0.000105639 0.00012598 6.62885e-08 
0.000106503 0.000124584 4.76086e-07 
0.000113035 0.00011476 4.39841e-06 
0.000112042 0.000116057 3.77049e-06 
0.000111076 0.000117463 3.1432e-06 
0.000110131 0.000118884 2.54503e-06 
0.000107388 0.000123171 9.35306e-07 
0.000108282 0.000121758 1.43248e-06 
0.000109209 0.000120304 1.98002e-06 
0.000126784 0.000104475 4.10504e-07 
0.000125664 0.000105053 7.6933e-08 
0.000124483 0.000105725 -2.8318e-07 
0.000123253 0.000106512 -6.72006e-07 
0.000122001 0.000107369 -1.06507e-06 
0.000120711 0.000108315 -1.47059e-06 
0.000119389 0.000109334 -1.88181e-06 
0.000118034 0.00011033 -2.27453e-06 
0.000116722 0.000111469 -2.69934e-06 
0.000115419 0.000112681 -3.14459e-06 
0.000114118 0.000113953 -3.61065e-06 
0.000107687 0.000120863 -6.42157e-06 
0.000112775 0.000115321 -4.11501e-06 
0.000108828 0.000119517 -5.79059e-06 
0.000111457 0.000116693 -4.63359e-06 
0.000110133 0.000118102 -5.1911e-06 
0.000104205 0.000128535 -7.07849e-07 
0.000106455 0.000122297 -7.17391e-06 
0.000103571 0.000129717 -1.16792e-06 
0.000105249 0.000123729 -8.02051e-06 
0.000104088 0.000125132 -8.95965e-06 
0.000102923 0.000126535 -1.00324e-05 
0.000102996 0.000130798 -1.72149e-06 
0.000102446 0.00013182 -2.38269e-06 
0.000101837 0.000127821 -1.11957e-05 
0.000100863 0.000129008 -1.24047e-05 
0.00010057 0.000129456 -1.27059e-05 
0.000100397 0.000129692 -1.26616e-05 
0.000101954 0.000132747 -3.03597e-06 
0.000101767 0.000133074 -3.52469e-06 
0.000101686 0.000133031 -3.92677e-06 
0.000101112 0.000129282 -1.12412e-05 
0.000101727 0.000129167 -9.81628e-06 
0.000101704 0.000132671 -4.29121e-06 
0.000102102 0.0001315 -5.02893e-06 
0.000102158 0.000129359 -8.4499e-06 
0.000102354 0.000129845 -7.14053e-06 
0.000102325 0.000130559 -5.99853e-06 
0.000126107 0.000104451 4.61428e-07 
0.000126816 0.000104054 7.42465e-07 
0.000127384 0.000103728 1.01406e-06 
0.000127941 0.000103409 1.34344e-06 
0.000128367 0.000103153 1.68507e-06 
0.000128666 0.000102945 2.06098e-06 
0.000128844 0.000102789 2.45463e-06 
0.000128881 0.000102687 2.84108e-06 
0.000128296 0.000102649 3.94299e-06 
0.000128607 0.000102621 3.58041e-06 
0.000128772 0.000102633 3.23755e-06 
0.000127729 0.000102717 4.38194e-06 
0.000127034 0.000102796 4.90509e-06 
0.00012622 0.000102869 5.55696e-06 
0.000125356 0.00010292 6.3311e-06 
0.000119307 0.000105191 1.02951e-05 
0.00012448 0.00010292 7.23163e-06 
0.000123639 0.000102827 8.29964e-06 
0.000120016 0.000103851 1.14954e-05 
0.000122799 0.000102587 9.48886e-06 
0.00012213 0.000102148 1.08847e-05 
0.000121765 0.000101457 1.2525e-05 
0.000120624 0.000102555 1.28271e-05 
0.000121707 0.000100558 1.42679e-05 
0.000121177 0.000101208 1.44078e-05 
0.000121853 9.95905e-05 1.60767e-05 
0.000121683 9.98825e-05 1.60302e-05 
0.000118388 0.000106659 9.14763e-06 
0.000117405 0.000108138 8.10738e-06 
0.00011635 0.000109659 7.13274e-06 
0.000115282 0.000111183 6.23144e-06 
0.000114231 0.000112668 5.41242e-06 
0.000104051 0.000128539 -4.00138e-07 
0.00010476 0.000127193 -5.9956e-08 
0.00011319 0.000114148 4.648e-06 
0.000105532 0.000125781 2.92156e-07 
0.000106432 0.00012428 6.87541e-07 
0.000112173 0.000115485 3.98559e-06 
0.000111169 0.000116828 3.3653e-06 
0.000110186 0.000118296 2.75158e-06 
0.000109236 0.000119772 2.17922e-06 
0.000107344 0.000122793 1.1326e-06 
0.000108277 0.00012128 1.63527e-06 
0.000125145 0.000104968 1.35297e-07 
0.000124094 0.000105581 -2.16469e-07 
0.000122965 0.000106307 -5.96345e-07 
0.000121797 0.000107127 -9.88942e-07 
0.000120587 0.000108023 -1.38709e-06 
0.00011934 0.000109006 -1.79264e-06 
0.000118026 0.000109967 -2.17243e-06 
0.000116723 0.000110992 -2.56212e-06 
0.000115453 0.000112169 -2.99264e-06 
0.000114193 0.000113416 -3.44466e-06 
0.000112883 0.000114758 -3.93221e-06 
0.000106605 0.000121849 -6.92082e-06 
0.000107746 0.000120462 -6.21928e-06 
0.000111551 0.000116175 -4.45311e-06 
0.000108896 0.00011907 -5.59289e-06 
0.000110219 0.000117606 -4.99904e-06 
0.000103371 0.000129864 -7.90359e-07 
0.000105369 0.000123326 -7.76883e-06 
0.00010278 0.000131061 -1.30191e-06 
0.00010417 0.000124781 -8.72457e-06 
0.000102976 0.000126225 -9.82833e-06 
0.000101836 0.000127609 -1.10928e-05 
0.000102226 0.000132198 -1.97891e-06 
0.000101689 0.000133344 -2.75519e-06 
0.000100752 0.000128869 -1.25064e-05 
9.98098e-05 0.000130017 -1.40384e-05 
9.95033e-05 0.000130424 -1.42201e-05 
0.00010008 0.000129907 -1.27905e-05 
0.000101227 0.000134443 -3.4808e-06 
0.000101104 0.0001346 -3.85939e-06 
0.000101042 0.000134375 -4.09841e-06 
0.000100906 0.000129406 -1.10836e-05 
0.000101554 0.000129338 -9.42039e-06 
0.00010145 0.000132855 -4.46907e-06 
0.000101831 0.000131484 -5.29802e-06 
0.000101932 0.000129694 -7.83004e-06 
0.000102008 0.000130437 -6.42452e-06 
0.00012454 0.000104882 1.82418e-07 
0.00012524 0.000104443 4.84453e-07 
0.00012584 0.000104074 7.80442e-07 
0.00012633 0.00010377 1.07436e-06 
0.000126803 0.000103472 1.43742e-06 
0.000126868 0.000102792 4.26863e-06 
0.000127132 0.000103229 1.83155e-06 
0.000127358 0.00010304 2.2478e-06 
0.000127479 0.000102903 2.67496e-06 
0.000127449 0.000102821 3.09545e-06 
0.000127174 0.000102772 3.84868e-06 
0.000127374 0.00010278 3.46116e-06 
0.000126324 0.000102838 4.78252e-06 
0.000125658 0.000102888 5.40304e-06 
0.000124929 0.000102925 6.13904e-06 
0.000124176 0.000102925 6.99996e-06 
0.000118706 0.000105767 9.78043e-06 
0.00011951 0.000104348 1.09892e-05 
0.00012342 0.00010285 8.00254e-06 
0.000122646 0.00010265 9.10535e-06 
0.000120214 0.000102938 1.23704e-05 
0.000121984 0.000102249 1.04648e-05 
0.00012157 0.000101551 1.21146e-05 
0.000121527 0.000100561 1.399e-05 
0.0001208 0.000101567 1.39094e-05 
0.000121728 9.94438e-05 1.59478e-05 
0.000121403 0.000100059 1.57958e-05 
0.000122071 9.83584e-05 1.80449e-05 
0.000117714 0.000107305 8.62554e-06 
0.00011664 0.000108862 7.57047e-06 
0.000115539 0.000110431 6.60194e-06 
0.000114441 0.000111993 5.71361e-06 
0.00011336 0.000113524 4.90027e-06 
0.000103235 0.000129865 -3.99767e-07 
0.000103908 0.000128491 -1.01276e-07 
0.000104675 0.000127003 1.76936e-07 
0.000112323 0.000114887 4.20407e-06 
0.000105478 0.000125493 4.87976e-07 
0.0001064 0.000123909 8.65872e-07 
0.000111289 0.000116269 3.55094e-06 
0.000110288 0.000117653 2.94946e-06 
0.000109295 0.000119185 2.35924e-06 
0.000108302 0.000120741 1.81185e-06 
0.000107335 0.000122321 1.31168e-06 
0.000123622 0.000105441 -1.59332e-07 
0.000122602 0.000106106 -5.25557e-07 
0.000121536 0.000106874 -9.08383e-07 
0.000120425 0.000107734 -1.30186e-06 
0.000119256 0.000108674 -1.69924e-06 
0.000118004 0.000109589 -2.06263e-06 
0.000116739 0.000110583 -2.43752e-06 
0.000115485 0.00011164 -2.82474e-06 
0.00011426 0.000112854 -3.26041e-06 
0.000105641 0.000122749 -7.39913e-06 
0.000112998 0.000114152 -3.72534e-06 
0.000111708 0.000115545 -4.22585e-06 
0.000106775 0.000121336 -6.62656e-06 
0.000107923 0.000119908 -5.94272e-06 
0.000110388 0.000117013 -4.76576e-06 
0.000109067 0.000118496 -5.33962e-06 
0.000102614 0.000131182 -8.11536e-07 
0.000104394 0.000124268 -8.34073e-06 
0.00010207 0.000132384 -1.43868e-06 
0.00010314 0.000125784 -9.43495e-06 
0.000101923 0.000127248 -1.07262e-05 
0.000100783 0.000128599 -1.22421e-05 
0.00010156 0.000133565 -2.28851e-06 
0.000101048 0.000134912 -3.24816e-06 
9.9758e-05 0.000129879 -1.40033e-05 
9.87036e-05 0.000131236 -1.60498e-05 
9.90958e-05 0.000130469 -1.41294e-05 
9.99484e-05 0.000129809 -1.24487e-05 
0.000100585 0.000136198 -4.02004e-06 
0.000100432 0.00013621 -4.29282e-06 
0.000100851 0.000134456 -4.1841e-06 
0.000100801 0.000129346 -1.05692e-05 
0.000101434 0.000129436 -8.56245e-06 
0.000101248 0.000132779 -4.53996e-06 
0.000101563 0.000131278 -5.46701e-06 
0.00010166 0.000130129 -6.82335e-06 
0.000123076 0.000105293 -1.11312e-07 
0.000123752 0.00010481 1.98198e-07 
0.000124342 0.000104401 5.05139e-07 
0.000124852 0.00010406 8.1506e-07 
0.000125563 0.000102901 4.59483e-06 
0.000125266 0.000103777 1.13552e-06 
0.000125631 0.000103497 1.54583e-06 
0.000125845 0.000102892 4.11024e-06 
0.000125889 0.000103281 1.97369e-06 
0.000126057 0.000103119 2.41656e-06 
0.000126126 0.000103005 2.87344e-06 
0.000126133 0.000102939 3.26476e-06 
0.000126033 0.000102903 3.67178e-06 
0.000125033 0.000102931 5.19065e-06 
0.000124438 0.000102957 5.88506e-06 
0.000123802 0.000102961 6.69151e-06 
0.000123163 0.00010291 7.6279e-06 
0.000117856 0.000106727 8.9753e-06 
0.00011871 0.000105345 1.00504e-05 
0.000119475 0.000103983 1.12443e-05 
0.000122476 0.000102768 8.60183e-06 
0.000121888 0.000102491 9.73932e-06 
0.000120151 0.000102646 1.25682e-05 
0.000121471 0.000102022 1.10547e-05 
0.000121289 0.000101339 1.25083e-05 
0.00012131 0.000100431 1.41861e-05 
0.00012072 0.000101341 1.40095e-05 
0.000121449 9.95918e-05 1.57581e-05 
0.00012128 9.99099e-05 1.56739e-05 
0.000116807 0.000108258 7.89578e-06 
0.000115718 0.000109806 6.90383e-06 
0.000114613 0.000111368 5.98599e-06 
0.000113508 0.000112941 5.13007e-06 
0.000112457 0.000114316 4.40338e-06 
0.000102479 0.000131181 -2.90813e-07 
0.000103097 0.000129823 -2.45361e-08 
0.000103835 0.000128303 1.63655e-07 
0.000104639 0.000126718 3.68818e-07 
0.000111415 0.000115706 3.7282e-06 
0.000105449 0.000125143 6.41734e-07 
0.00010639 0.000123454 1.01399e-06 
0.000110391 0.000117111 3.10243e-06 
0.000109397 0.000118537 2.52807e-06 
0.000108363 0.000120151 1.96184e-06 
0.000107361 0.000121791 1.45593e-06 
0.000122173 0.000105905 -4.61744e-07 
0.000121215 0.000106619 -8.29279e-07 
0.000120202 0.000107433 -1.21192e-06 
0.000119131 0.000108342 -1.60338e-06 
0.000117947 0.000109212 -1.95095e-06 
0.00011675 0.000110158 -2.30527e-06 
0.000115536 0.000111179 -2.67346e-06 
0.000114326 0.000112264 -3.05727e-06 
0.000113107 0.000113524 -3.50107e-06 
0.000104909 0.000123402 -7.75022e-06 
0.000105997 0.000122015 -6.94551e-06 
0.000111882 0.000114865 -3.97429e-06 
0.000110622 0.00011629 -4.48312e-06 
0.0001071 0.000120609 -6.23564e-06 
0.00010821 0.000119196 -5.60446e-06 
0.000109327 0.000117795 -5.03918e-06 
0.000101929 0.000132459 -7.83456e-07 
0.000103683 0.000124902 -8.71616e-06 
0.000101481 0.000133581 -1.59683e-06 
0.000102491 0.000126355 -9.81678e-06 
0.000101355 0.000127719 -1.11038e-05 
0.0001003 0.000128963 -1.26125e-05 
0.000101004 0.000134821 -2.77516e-06 
0.000100393 0.000136492 -3.81912e-06 
9.93556e-05 0.000130034 -1.40947e-05 
9.91007e-05 0.000130306 -1.39757e-05 
9.97996e-05 0.000129661 -1.24052e-05 
0.000100503 0.000129218 -1.07549e-05 
9.98847e-05 0.000138127 -4.80056e-06 
0.00010024 0.000136139 -4.28807e-06 
0.000100672 0.000134251 -4.09413e-06 
0.000101097 0.000129171 -8.87339e-06 
0.000101373 0.000129687 -7.14494e-06 
0.000101065 0.000132441 -4.4791e-06 
0.000101358 0.000130756 -5.63156e-06 
0.000121713 0.000105694 -4.03072e-07 
0.000122318 0.000105172 -1.05829e-07 
0.000122887 0.00010471 2.02328e-07 
0.000123389 0.000104321 5.20758e-07 
0.000123823 0.000104004 8.49563e-07 
0.000124383 0.000102995 4.90832e-06 
0.000124593 0.000102998 4.37357e-06 
0.000124188 0.000103753 1.18837e-06 
0.000124481 0.000103505 1.63014e-06 
0.000124756 0.000103011 3.87306e-06 
0.000124682 0.000103317 2.09804e-06 
0.000124801 0.000103183 2.57263e-06 
0.000124854 0.000103103 2.97488e-06 
0.000124843 0.000103046 3.40698e-06 
0.000123912 0.000103013 5.57333e-06 
0.000123384 0.000103022 6.33726e-06 
0.000122836 0.000102996 7.19639e-06 
0.000122208 0.000102921 8.02173e-06 
0.000116899 0.000107789 8.1223e-06 
0.000117765 0.000106455 9.0575e-06 
0.000118596 0.000105115 1.01002e-05 
0.000119357 0.000103792 1.12406e-05 
0.000121676 0.000102751 8.98277e-06 
0.000121266 0.000102463 1.00552e-05 
0.000120036 0.000102533 1.24531e-05 
0.00012103 0.000102026 1.12256e-05 
0.000120989 0.000101428 1.24809e-05 
0.000121025 0.000100749 1.38135e-05 
0.000120609 0.000101351 1.37022e-05 
0.000120851 0.000100851 1.40084e-05 
0.000115829 0.000109303 7.12898e-06 
0.000114726 0.000110852 6.19683e-06 
0.000113621 0.000112414 5.32644e-06 
0.000112576 0.000113748 4.58872e-06 
0.000101804 0.000132411 -8.36723e-08 
0.000111524 0.000115146 3.88851e-06 
0.000102297 0.000131192 2.25806e-07 
0.000102985 0.000129686 3.06649e-07 
0.000103797 0.000128009 3.63593e-07 
0.000104619 0.00012635 5.07072e-07 
0.000110476 0.000116581 3.23409e-06 
0.000105427 0.000124749 7.42934e-07 
0.000106414 0.000122962 1.11402e-06 
0.000109456 0.000118032 2.63502e-06 
0.000108496 0.000119487 2.10705e-06 
0.000107442 0.000121204 1.57366e-06 
0.000120864 0.000106365 -7.53835e-07 
0.000119948 0.00010714 -1.12387e-06 
0.000118968 0.000108006 -1.50426e-06 
0.000117846 0.000108811 -1.82973e-06 
0.000116714 0.000109715 -2.16627e-06 
0.00011556 0.000110701 -2.51563e-06 
0.000114387 0.000111755 -2.87865e-06 
0.000113245 0.000112867 -3.25927e-06 
0.000112067 0.000114169 -3.71047e-06 
0.000104371 0.000123844 -7.96208e-06 
0.000105366 0.000122527 -7.16501e-06 
0.000106415 0.000121153 -6.44708e-06 
0.000110869 0.000115547 -4.19168e-06 
0.000109635 0.000117001 -4.70894e-06 
0.000107487 0.000119751 -5.80151e-06 
0.00010856 0.000118354 -5.22219e-06 
0.000101368 0.000133588 -7.37484e-07 
0.000103203 0.000125301 -8.90223e-06 
0.000101064 0.000134392 -1.64e-06 
0.00010207 0.000126713 -9.98097e-06 
0.000101009 0.000128013 -1.12341e-05 
0.000100142 0.000129014 -1.23643e-05 
0.000100713 0.000135173 -2.8389e-06 
0.000100176 0.000136524 -3.83587e-06 
9.98407e-05 0.000129352 -1.25029e-05 
9.99128e-05 0.000129384 -1.21012e-05 
0.000100513 0.000129008 -1.05941e-05 
0.000100973 0.000128871 -9.03868e-06 
0.000100098 0.000136152 -3.98258e-06 
0.000100488 0.000134408 -3.79448e-06 
0.000100879 0.00013271 -4.08786e-06 
0.000101236 0.000129211 -7.44911e-06 
0.00010129 0.00013 -6.00853e-06 
0.000101148 0.000131226 -4.82286e-06 
0.000120452 0.000106098 -6.8377e-07 
0.00012332 0.000103092 5.19235e-06 
0.000121004 0.000105519 -3.95672e-07 
0.000121509 0.000105016 -1.12117e-07 
0.000121984 0.000104569 1.93169e-07 
0.000122412 0.000104202 5.17742e-07 
0.000122792 0.000103922 8.57364e-07 
0.000123476 0.0001031 4.59752e-06 
0.000123574 0.000103116 4.05997e-06 
0.000123089 0.0001037 1.222e-06 
0.000123315 0.000103492 1.70035e-06 
0.000123631 0.000103144 3.54207e-06 
0.000123472 0.000103345 2.19756e-06 
0.00012358 0.000103257 2.62035e-06 
0.000123629 0.000103192 3.05791e-06 
0.000122899 0.000103106 5.91672e-06 
0.000115902 0.000108859 7.29269e-06 
0.000122437 0.000103106 6.71787e-06 
0.000121863 0.000103091 7.43672e-06 
0.000121357 0.000103023 8.22154e-06 
0.000116785 0.000107539 8.12813e-06 
0.000117624 0.000106258 9.00816e-06 
0.000118453 0.000104976 9.9807e-06 
0.000119227 0.000103746 1.10252e-05 
0.000120951 0.000102883 9.1021e-06 
0.000120683 0.000102653 1.00398e-05 
0.000119894 0.000102627 1.20484e-05 
0.000120589 0.000102299 1.1022e-05 
0.000120589 0.000101873 1.19878e-05 
0.0001204 0.000101873 1.23335e-05 
0.000120165 0.000102151 1.2333e-05 
0.000114818 0.000110369 6.37355e-06 
0.000113717 0.000111911 5.49942e-06 
0.000112678 0.000113223 4.74575e-06 
0.000101204 0.000133523 1.18041e-07 
0.00011164 0.000114575 4.04109e-06 
0.000101568 0.00013245 6.58256e-07 
0.000110582 0.000116016 3.36582e-06 
0.000102083 0.000131187 6.89177e-07 
0.000102921 0.000129415 5.03159e-07 
0.000103778 0.000127643 4.64667e-07 
0.000104609 0.000125938 5.72738e-07 
0.000109536 0.000117502 2.7383e-06 
0.000105456 0.000124257 8.00507e-07 
0.000106502 0.00012237 1.1933e-06 
0.000108548 0.000118993 2.18299e-06 
0.000107584 0.000120532 1.6859e-06 
0.000119648 0.00010683 -1.03216e-06 
0.00011877 0.000107659 -1.39937e-06 
0.000117723 0.000108421 -1.70894e-06 
0.000116649 0.000109262 -2.02056e-06 
0.000115556 0.000110207 -2.35e-06 
0.000114444 0.000111229 -2.69321e-06 
0.000103931 0.0001242 -8.0796e-06 
0.000113341 0.000112309 -3.05084e-06 
0.000112243 0.000113452 -3.43299e-06 
0.0001111 0.000114783 -3.88868e-06 
0.000104873 0.00012291 -7.288e-06 
0.000105835 0.000121591 -6.58418e-06 
0.000106851 0.000120217 -5.94218e-06 
0.000109938 0.00011618 -4.37084e-06 
0.000108901 0.000117502 -4.84779e-06 
0.000107879 0.000118836 -5.36158e-06 
0.000100797 0.000134661 -7.95496e-07 
0.000102817 0.000125636 -8.98353e-06 
0.000100663 0.000134734 -1.58477e-06 
0.000101759 0.000127007 -1.00075e-05 
0.000100966 0.000128022 -1.08691e-05 
0.000100645 0.000128442 -1.10554e-05 
0.000100509 0.000135113 -2.90388e-06 
0.000100391 0.000134866 -3.18222e-06 
0.000100574 0.000128615 -1.07972e-05 
0.0001007 0.000128647 -1.02274e-05 
0.000101052 0.000128519 -8.92598e-06 
0.000101247 0.000128694 -7.64441e-06 
0.000100491 0.000134199 -3.38027e-06 
0.000100818 0.000132737 -3.69028e-06 
0.000101073 0.000131379 -4.29896e-06 
0.000101305 0.000129284 -6.3351e-06 
0.00010124 0.000130208 -5.15712e-06 
0.000119294 0.000106508 -9.41729e-07 
0.000122362 0.000103205 5.43904e-06 
0.000119772 0.000105883 -6.69794e-07 
0.00012245 0.000103217 4.79743e-06 
0.000120231 0.000105314 -4.06414e-07 
0.000120657 0.000104819 -1.41947e-07 
0.000121056 0.000104378 1.5457e-07 
0.000121419 0.000104047 4.72605e-07 
0.000121737 0.000103796 8.33442e-07 
0.0001225 0.00010323 4.20608e-06 
0.000122509 0.000103248 3.66324e-06 
0.00012197 0.000103617 1.22581e-06 
0.000122145 0.000103467 1.73638e-06 
0.00012248 0.000103279 3.12752e-06 
0.000122284 0.000103385 2.17886e-06 
0.0001224 0.000103324 2.64398e-06 
0.000114904 0.0001099 6.51262e-06 
0.00012198 0.000103228 6.20075e-06 
0.000115765 0.000108617 7.24054e-06 
0.000121441 0.000103271 6.82408e-06 
0.000120953 0.000103287 7.494e-06 
0.000120553 0.000103267 8.19614e-06 
0.000116617 0.000107374 8.00604e-06 
0.000117462 0.00010616 8.82462e-06 
0.000118299 0.000104956 9.71338e-06 
0.000119014 0.000103907 1.05432e-05 
0.000120245 0.000103201 8.95284e-06 
0.000120078 0.000103063 9.69948e-06 
0.00011938 0.00010334 1.08872e-05 
0.00012002 0.000102848 1.04416e-05 
0.000119857 0.000102843 1.07841e-05 
0.000119589 0.000103061 1.09029e-05 
0.000113835 0.000111381 5.66992e-06 
0.000112809 0.000112656 4.9093e-06 
0.000100534 0.000134371 -3.90391e-08 
0.000111775 0.000113994 4.18886e-06 
0.00010099 0.000133409 1.21957e-06 
0.000110745 0.000115377 3.5188e-06 
0.000101135 0.000132639 1.46072e-06 
0.000109681 0.000116877 2.86747e-06 
0.000102012 0.000130874 8.40374e-07 
0.000102922 0.000128998 5.39185e-07 
0.000103789 0.000127174 4.74798e-07 
0.000104679 0.000125354 5.87314e-07 
0.000108671 0.000118386 2.28588e-06 
0.000105591 0.000123586 8.47578e-07 
0.000106697 0.000121615 1.28949e-06 
0.000107672 0.000119974 1.753e-06 
0.000118537 0.000107296 -1.28661e-06 
0.000117571 0.000108011 -1.57945e-06 
0.000116562 0.000108817 -1.87557e-06 
0.000115533 0.000109703 -2.17738e-06 
0.000114476 0.000110696 -2.50197e-06 
0.000103546 0.000124537 -8.129e-06 
0.000113426 0.000111732 -2.83433e-06 
0.000104439 0.00012326 -7.34745e-06 
0.000112365 0.000112844 -3.19322e-06 
0.000111321 0.00011401 -3.5783e-06 
0.000110212 0.000115366 -4.03609e-06 
0.000105355 0.00012195 -6.65054e-06 
0.000106281 0.000120633 -6.03255e-06 
0.000107259 0.000119268 -5.45816e-06 
0.000109214 0.000116643 -4.47643e-06 
0.000108224 0.000117953 -4.94924e-06 
9.99962e-05 0.000135871 -8.7443e-07 
0.000102526 0.000125911 -8.93961e-06 
0.000100486 0.000134561 -1.60604e-06 
0.0001018 0.000126912 -9.55098e-06 
0.000101424 0.000127449 -9.7541e-06 
0.00010127 0.000127721 -9.60136e-06 
0.000100563 0.000133997 -2.30817e-06 
0.000100679 0.000133359 -2.78833e-06 
0.000101238 0.000127911 -9.20617e-06 
0.000101328 0.000128003 -8.50942e-06 
0.000101427 0.000128165 -7.52765e-06 
0.000101451 0.00012855 -6.51295e-06 
0.000100885 0.000132424 -3.25112e-06 
0.000101107 0.000131274 -3.81222e-06 
0.000101282 0.000130183 -4.54751e-06 
0.000101395 0.000129278 -5.41769e-06 
0.000118261 0.000106906 -1.1639e-06 
0.000121498 0.000103346 5.64415e-06 
0.000118617 0.000106273 -9.16972e-07 
0.000121518 0.000103363 4.97123e-06 
0.000119026 0.000105657 -6.81834e-07 
0.000121512 0.000103372 4.342e-06 
0.000119421 0.000105078 -4.52184e-07 
0.000119779 0.000104558 -2.14196e-07 
0.000120102 0.000104125 5.42025e-08 
0.000120413 0.000103816 3.77583e-07 
0.00012066 0.000103617 7.55736e-07 
0.000121478 0.000103379 3.74963e-06 
0.00012141 0.000103386 3.18902e-06 
0.000120816 0.000103503 1.17672e-06 
0.000120975 0.00010345 1.6397e-06 
0.000121304 0.000103399 2.65259e-06 
0.000121154 0.00010342 2.13636e-06 
0.000113975 0.000110807 5.82732e-06 
0.000114711 0.000109693 6.39109e-06 
0.000120974 0.000103439 6.19574e-06 
0.000115553 0.000108504 7.05744e-06 
0.000120491 0.000103528 6.76687e-06 
0.000120075 0.000103604 7.35725e-06 
0.000119742 0.000103661 7.95322e-06 
0.000116416 0.000107317 7.77657e-06 
0.000117262 0.000106172 8.52056e-06 
0.000118004 0.000105162 9.2017e-06 
0.000118451 0.000104519 9.55586e-06 
0.0001195 0.000103687 8.53527e-06 
0.000119334 0.000103684 9.06674e-06 
0.000118715 0.000104144 9.64129e-06 
0.000119165 0.000103725 9.43126e-06 
0.000118937 0.000103896 9.58203e-06 
0.000113006 0.000112012 5.0961e-06 
0.000100382 0.000134324 -1.13119e-07 
0.000111996 0.000113305 4.37703e-06 
0.000100782 0.000133441 1.19354e-06 
0.000110968 0.000114666 3.69412e-06 
9.99594e-05 0.0001339 2.84996e-06 
0.000109934 0.000116097 3.05018e-06 
0.000101071 0.000132172 1.42171e-06 
0.000108908 0.000117603 2.44497e-06 
0.000102064 0.000130266 7.32898e-07 
0.000103028 0.000128294 4.45637e-07 
0.000103978 0.00012634 4.29524e-07 
0.00010493 0.000124438 6.09847e-07 
0.000107897 0.000119189 1.8868e-06 
0.000105906 0.000122608 9.50644e-07 
0.000106899 0.000120858 1.38283e-06 
0.000117408 0.000107574 -1.43896e-06 
0.000116468 0.000108344 -1.71939e-06 
0.000115492 0.000109204 -2.00465e-06 
0.000114497 0.000110146 -2.30187e-06 
0.00010324 0.000124813 -8.06018e-06 
0.000113489 0.000111154 -2.61333e-06 
0.000104058 0.000123598 -7.34807e-06 
0.000112475 0.000112224 -2.94613e-06 
0.000104913 0.00012231 -6.67316e-06 
0.000111466 0.000113356 -3.30786e-06 
0.000110475 0.000114553 -3.70244e-06 
0.0001095 0.000115798 -4.11487e-06 
0.000105792 0.000120995 -6.06436e-06 
0.000106691 0.000119673 -5.51406e-06 
0.000107606 0.00011836 -5.00963e-06 
0.000108541 0.000117068 -4.54701e-06 
0.000100426 0.000134154 -8.4124e-07 
0.000102605 0.000125702 -8.4316e-06 
0.000100716 0.000133311 -1.55033e-06 
0.000102185 0.000126314 -8.60167e-06 
0.000101943 0.000126698 -8.53015e-06 
0.000101802 0.000126995 -8.27998e-06 
0.000100874 0.000132604 -2.2002e-06 
0.000101044 0.000131825 -2.76282e-06 
0.000101747 0.000127234 -7.83729e-06 
0.000101733 0.000127478 -7.19226e-06 
0.000101704 0.000127829 -6.40616e-06 
0.000101635 0.00012836 -5.56896e-06 
0.000101227 0.00013091 -3.34259e-06 
0.000101396 0.00012995 -3.99965e-06 
0.000101534 0.000129074 -4.7473e-06 
0.000117465 0.000106922 -1.21662e-06 
0.000120674 0.000103545 5.38639e-06 
0.000117826 0.000106252 -9.94415e-07 
0.000120612 0.000103565 4.69425e-06 
0.000118211 0.000105576 -7.91218e-07 
0.000120535 0.000103565 4.03876e-06 
0.000118571 0.000104929 -6.04437e-07 
0.000118872 0.000104306 -4.11972e-07 
0.000119115 0.000103814 -1.91712e-07 
0.000119374 0.000103527 1.2518e-07 
0.000119523 0.000103394 4.99571e-07 
0.000120435 0.000103548 3.42234e-06 
0.000120303 0.000103516 2.80057e-06 
0.000119672 0.000103379 1.08012e-06 
0.000119918 0.000103429 1.64706e-06 
0.000120136 0.000103477 2.22321e-06 
0.000113492 0.00011102 5.46548e-06 
0.000114308 0.000109859 6.05274e-06 
0.000120146 0.00010369 5.89864e-06 
0.000115178 0.000108677 6.69321e-06 
0.000119686 0.000103841 6.41568e-06 
0.000119303 0.000103988 6.92115e-06 
0.000118969 0.00010414 7.41603e-06 
0.000116027 0.000107549 7.34021e-06 
0.000116794 0.00010653 7.93037e-06 
0.000117307 0.000105817 8.2933e-06 
0.000117638 0.000105339 8.43734e-06 
0.000118718 0.00010427 7.84303e-06 
0.000118483 0.00010442 8.17119e-06 
0.000117911 0.000104978 8.45603e-06 
0.000118235 0.000104626 8.36343e-06 
0.000112467 0.000112311 4.71607e-06 
0.000100677 0.000133149 1.2655e-07 
0.000111424 0.000113656 4.00325e-06 
0.000100663 0.000132832 1.17719e-06 
0.000110388 0.000115044 3.34248e-06 
0.000100859 0.000132251 1.33809e-06 
0.000109322 0.00011655 2.70055e-06 
0.000101716 0.000130547 7.08659e-07 
0.000108323 0.00011807 2.12995e-06 
0.000102626 0.000128682 3.83214e-07 
0.000103509 0.000126871 3.10133e-07 
0.0001044 0.000125058 4.18237e-07 
0.000105302 0.000123293 6.8203e-07 
0.000107342 0.00011967 1.60464e-06 
0.00010639 0.000121321 1.13921e-06 
0.000116545 0.00010769 -1.5005e-06 
0.000115597 0.000108541 -1.77716e-06 
0.000114634 0.000109463 -2.05662e-06 
0.000113632 0.000110473 -2.35537e-06 
0.00010355 0.000124192 -7.42816e-06 
0.000112647 0.000111513 -2.66439e-06 
0.000104395 0.00012285 -6.73348e-06 
0.000111664 0.000112613 -3.00255e-06 
0.000105238 0.00012151 -6.12013e-06 
0.00011071 0.000113755 -3.36842e-06 
0.000109688 0.00011506 -3.79256e-06 
0.000108758 0.000116285 -4.18825e-06 
0.000106086 0.000120186 -5.5769e-06 
0.000106967 0.000118841 -5.06742e-06 
0.000107845 0.000117553 -4.61232e-06 
0.000100833 0.000132738 -7.41593e-07 
0.000103072 0.000124861 -7.59956e-06 
0.000101037 0.000132003 -1.49361e-06 
0.000102717 0.000125386 -7.63114e-06 
0.000102462 0.00012581 -7.51457e-06 
0.000102278 0.000126189 -7.2278e-06 
0.000101212 0.000131263 -2.14545e-06 
0.000101385 0.000130447 -2.78702e-06 
0.000102158 0.000126529 -6.80278e-06 
0.000102059 0.000126908 -6.23516e-06 
0.000101955 0.000127382 -5.58037e-06 
0.000101826 0.000128061 -4.76157e-06 
0.000101549 0.000129606 -3.40848e-06 
0.000101698 0.000128782 -4.06997e-06 
0.000116671 0.000106978 -1.27488e-06 
0.000119814 0.000103803 5.06273e-06 
0.000117049 0.000106236 -1.07205e-06 
0.00011968 0.000103814 4.34874e-06 
0.000117441 0.000105472 -9.01962e-07 
0.000119544 0.000103788 3.6748e-06 
0.000117789 0.000104677 -7.67053e-07 
0.000118045 0.000103893 -6.63273e-07 
0.000118146 0.000103227 -5.63033e-07 
0.000118323 0.000103003 -2.70574e-07 
0.000118375 0.00010299 2.16699e-07 
0.000119385 0.000103725 2.99951e-06 
0.000119211 0.00010362 2.34085e-06 
0.000118736 0.00010328 1.04618e-06 
0.000119 0.000103476 1.70496e-06 
0.000113036 0.000111239 5.09935e-06 
0.000113886 0.000110057 5.67358e-06 
0.000119297 0.000104008 5.5146e-06 
0.000114734 0.000108928 6.25379e-06 
0.00011886 0.000104225 5.95959e-06 
0.000118461 0.000104461 6.38589e-06 
0.000118119 0.000104701 6.76455e-06 
0.000115499 0.000107913 6.77309e-06 
0.000116085 0.000107112 7.14364e-06 
0.000116472 0.00010655 7.32262e-06 
0.000116803 0.000106086 7.40248e-06 
0.000117823 0.000104942 7.05342e-06 
0.000117534 0.000105212 7.2561e-06 
0.000117168 0.000105616 7.38063e-06 
0.000111974 0.000112557 4.35698e-06 
0.000101009 0.000131989 -4.21911e-08 
0.000110918 0.000113917 3.66805e-06 
0.00010121 0.000131369 3.32059e-07 
0.000109841 0.000115362 3.00799e-06 
0.000101578 0.00013054 4.16548e-07 
0.000108802 0.000116866 2.40168e-06 
0.000102373 0.000128841 2.13275e-07 
0.000107836 0.000118379 1.86408e-06 
0.000103212 0.000127073 1.49467e-07 
0.000104032 0.000125361 2.35611e-07 
0.000104865 0.000123674 4.56691e-07 
0.000105864 0.000121779 8.67287e-07 
0.00010691 0.00011994 1.37547e-06 
0.000115729 0.000107826 -1.53996e-06 
0.000114782 0.00010875 -1.80412e-06 
0.000113795 0.000109748 -2.08018e-06 
0.00011281 0.000110798 -2.37628e-06 
0.000103933 0.000123374 -6.74367e-06 
0.000111841 0.00011187 -2.68939e-06 
0.00010473 0.000122023 -6.13125e-06 
0.000110901 0.000112981 -3.03298e-06 
0.000105531 0.000120685 -5.59521e-06 
0.000109895 0.000114225 -3.42447e-06 
0.000108938 0.000115523 -3.84094e-06 
0.000108051 0.000116749 -4.22566e-06 
0.000106352 0.000119337 -5.09411e-06 
0.000107196 0.000118017 -4.64008e-06 
0.000101221 0.000131339 -8.70588e-07 
0.000103506 0.000123966 -6.81292e-06 
0.00010141 0.000130628 -1.57033e-06 
0.00010316 0.000124489 -6.78601e-06 
0.000102882 0.000124962 -6.62491e-06 
0.000102664 0.000125405 -6.33664e-06 
0.000101583 0.000129869 -2.22615e-06 
0.000101744 0.000129095 -2.85207e-06 
0.000102497 0.000125828 -5.94061e-06 
0.000102345 0.000126302 -5.44941e-06 
0.000102186 0.000126914 -4.7735e-06 
0.000102035 0.000127624 -4.0567e-06 
0.000101897 0.00012833 -3.44944e-06 
0.000115912 0.000107059 -1.31129e-06 
0.000118925 0.000104116 4.66603e-06 
0.000116328 0.000106235 -1.12161e-06 
0.000118737 0.000104107 3.94246e-06 
0.000116738 0.000105335 -9.76873e-07 
0.000118535 0.000104047 3.22711e-06 
0.000117137 0.000104332 -9.00429e-07 
0.000117425 0.0001032 -9.2927e-07 
0.000117391 0.000101938 -1.11794e-06 
0.000117394 0.000101816 -8.93091e-07 
0.000117729 0.000102804 1.9698e-07 
0.000118345 0.000103919 2.52361e-06 
0.000118166 0.000103704 1.82646e-06 
0.000117981 0.000103378 1.11486e-06 
0.000112584 0.000111453 4.72769e-06 
0.00011341 0.000110309 5.2496e-06 
0.000118427 0.000104388 5.0584e-06 
0.000114159 0.000109288 5.7107e-06 
0.000117967 0.000104691 5.42963e-06 
0.00011756 0.000105007 5.76917e-06 
0.000117199 0.00010533 6.05119e-06 
0.00011478 0.000108434 6.0705e-06 
0.000115256 0.000107758 6.30086e-06 
0.000115638 0.000107208 6.42015e-06 
0.000116043 0.000106641 6.45129e-06 
0.000116859 0.000105668 6.24874e-06 
0.000116452 0.000106124 6.39463e-06 
0.000111492 0.000112784 4.00237e-06 
0.000101491 0.000130531 -4.70245e-07 
0.000110391 0.000114173 3.31759e-06 
0.000101805 0.000129787 -2.20906e-07 
0.000109324 0.000115619 2.68836e-06 
0.000102286 0.000128739 -1.22061e-07 
0.000108325 0.000117106 2.12206e-06 
0.000103011 0.000127126 -1.02776e-07 
0.000107402 0.000118595 1.61494e-06 
0.00010378 0.000125458 1.32453e-08 
0.000104545 0.000123838 2.2807e-07 
0.000105444 0.000122038 6.07489e-07 
0.000106394 0.000120289 1.07796e-06 
0.000114962 0.000107995 -1.55239e-06 
0.000113974 0.000108998 -1.80079e-06 
0.000112986 0.00011005 -2.07165e-06 
0.000112017 0.000111133 -2.37253e-06 
0.000104285 0.00012251 -6.09084e-06 
0.000111074 0.000112221 -2.69284e-06 
0.00010503 0.000121171 -5.56536e-06 
0.000110062 0.00011342 -3.05439e-06 
0.000105786 0.000119821 -5.07548e-06 
0.000109112 0.000114667 -3.44308e-06 
0.00010822 0.000115965 -3.85447e-06 
0.000107389 0.000117197 -4.22949e-06 
0.00010657 0.000118488 -4.63132e-06 
0.000101668 0.000129879 -1.1171e-06 
0.000103873 0.000123084 -6.10683e-06 
0.000101836 0.000129167 -1.73174e-06 
0.000103523 0.000123617 -6.02549e-06 
0.000103231 0.000124126 -5.84629e-06 
0.00010299 0.000124621 -5.57415e-06 
0.000101988 0.000128451 -2.3219e-06 
0.000102132 0.000127745 -2.88982e-06 
0.000102791 0.000125111 -5.2149e-06 
0.000102597 0.000125694 -4.67506e-06 
0.000102425 0.000126345 -4.06515e-06 
0.000102271 0.000127062 -3.42976e-06 
0.000115196 0.000107178 -1.31575e-06 
0.00011801 0.000104489 4.2097e-06 
0.000115644 0.000106268 -1.12855e-06 
0.000117758 0.000104462 3.46756e-06 
0.000116139 0.000105229 -9.98782e-07 
0.000117537 0.000104359 2.75048e-06 
0.000116687 0.00010392 -9.77442e-07 
0.000117077 0.000102169 -1.21629e-06 
0.000117026 9.99836e-05 -1.80842e-06 
0.000117078 0.000101891 -7.14916e-07 
0.000117103 0.000103196 3.9299e-07 
0.000117354 0.000104161 2.04176e-06 
0.000117227 0.000103821 1.31223e-06 
0.000112083 0.000111703 4.3246e-06 
0.000112813 0.000110649 4.74218e-06 
0.000117492 0.000104848 4.54025e-06 
0.000113446 0.000109748 5.08268e-06 
0.000117032 0.000105226 4.8459e-06 
0.000116614 0.000105614 5.10845e-06 
0.000116228 0.000106014 5.32487e-06 
0.000113969 0.000108998 5.32838e-06 
0.000114431 0.000108339 5.50318e-06 
0.000114883 0.000107683 5.57883e-06 
0.000115327 0.000107079 5.57565e-06 
0.000115771 0.000106527 5.48956e-06 
0.000110946 0.000113046 3.60766e-06 
0.000102022 0.000128983 -8.1165e-07 
0.000109849 0.000114427 2.95855e-06 
0.000102427 0.000128081 -5.8706e-07 
0.000108815 0.000115852 2.37064e-06 
0.000102944 0.000126936 -4.25616e-07 
0.000107858 0.000117317 1.83756e-06 
0.000103606 0.000125422 -2.66724e-07 
0.000106871 0.000118883 1.28549e-06 
0.00010431 0.00012385 -2.81538e-08 
0.00010511 0.000122149 3.39494e-07 
0.000105959 0.00012049 7.82194e-07 
0.000114198 0.000108214 -1.53011e-06 
0.000113196 0.000109284 -1.76737e-06 
0.000112203 0.000110375 -2.03973e-06 
0.000111242 0.000111473 -2.34741e-06 
0.000104584 0.000121643 -5.48376e-06 
0.000110213 0.000112645 -2.68448e-06 
0.00010528 0.000120291 -5.01164e-06 
0.000109254 0.000113846 -3.04667e-06 
0.000105997 0.000118953 -4.5835e-06 
0.000108366 0.00011509 -3.4304e-06 
0.000107536 0.000116392 -3.8335e-06 
0.000106748 0.000117646 -4.193e-06 
0.000102163 0.000128332 -1.34297e-06 
0.000104177 0.000122204 -5.44518e-06 
0.000102293 0.000127678 -1.86141e-06 
0.000103828 0.000122749 -5.34254e-06 
0.000103533 0.00012328 -5.16484e-06 
0.000103277 0.00012382 -4.91326e-06 
0.000102418 0.000127023 -2.36872e-06 
0.000102538 0.000126387 -2.86909e-06 
0.000103041 0.000124404 -4.49067e-06 
0.000102844 0.000125023 -3.99334e-06 
0.00010268 0.000125682 -3.44519e-06 
0.000114513 0.000107371 -1.28292e-06 
0.000117073 0.000104927 3.71905e-06 
0.000115031 0.000106418 -1.08973e-06 
0.000116805 0.000104879 2.9952e-06 
0.000115622 0.000105316 -9.52724e-07 
0.000116587 0.000104746 2.29506e-06 
0.000116264 0.000103984 -9.16743e-07 
0.000116689 0.000102362 -1.03269e-06 
0.000116695 0.000102204 -8.09266e-07 
0.00011645 0.000103361 3.16247e-08 
0.000116345 0.000104093 8.42386e-07 
0.000116453 0.000104499 1.61689e-06 
0.000111505 0.000112008 3.87963e-06 
0.000112143 0.000111042 4.20401e-06 
0.000116553 0.000105368 4.00642e-06 
0.000112703 0.000110207 4.45618e-06 
0.000116073 0.000105824 4.25742e-06 
0.000115634 0.00010628 4.46576e-06 
0.00011512 0.000106836 4.60862e-06 
0.000113205 0.00010947 4.64529e-06 
0.000113666 0.000108757 4.72957e-06 
0.00011415 0.000108068 4.76214e-06 
0.000114633 0.000107427 4.72007e-06 
0.000110371 0.00011333 3.20374e-06 
0.000102563 0.000127392 -1.04533e-06 
0.00010929 0.0001147 2.59283e-06 
0.000103002 0.000126413 -7.91673e-07 
0.000108299 0.000116094 2.04425e-06 
0.000103528 0.000125203 -5.62656e-07 
0.000107309 0.000117508 1.47771e-06 
0.00010414 0.000123753 -3.08796e-07 
0.00010641 0.000118996 9.52921e-07 
0.000104837 0.000122116 3.76208e-08 
0.000105587 0.000120537 4.67505e-07 
0.00011348 0.000108492 -1.47858e-06 
0.000112442 0.000109619 -1.71725e-06 
0.000111433 0.000110731 -1.99939e-06 
0.000110352 0.000111869 -2.2931e-06 
0.000104833 0.000120769 -4.92021e-06 
0.000109358 0.000113045 -2.63581e-06 
0.000105489 0.00011942 -4.50758e-06 
0.000108442 0.000114258 -3.00044e-06 
0.000106174 0.000118088 -4.12799e-06 
0.000107615 0.000115511 -3.37687e-06 
0.00010689 0.000116815 -3.78026e-06 
0.000102656 0.0001268 -1.4879e-06 
0.000104433 0.000121331 -4.8606e-06 
0.00010275 0.000126195 -1.93356e-06 
0.000104084 0.00012189 -4.74291e-06 
0.000103784 0.000122451 -4.56582e-06 
0.000103518 0.000123003 -4.23397e-06 
0.000102844 0.0001256 -2.3713e-06 
0.000102967 0.000124902 -2.86067e-06 
0.000103289 0.000123614 -3.82807e-06 
0.000103107 0.000124248 -3.36033e-06 
0.000113846 0.000107648 -1.20815e-06 
0.000116117 0.000105448 3.21971e-06 
0.000114428 0.000106685 -9.91164e-07 
0.000115839 0.000105403 2.53476e-06 
0.000115095 0.000105585 -8.20396e-07 
0.000115652 0.000105268 1.89447e-06 
0.0001157 0.00010439 -6.74577e-07 
0.000115724 0.000104096 -4.51579e-07 
0.000115761 0.000104094 -8.68424e-08 
0.00011552 0.000104687 5.46671e-07 
0.000115502 0.00010505 1.19941e-06 
0.000110869 0.000112337 3.40745e-06 
0.00011144 0.00011142 3.65563e-06 
0.000115573 0.000105974 3.45999e-06 
0.000111978 0.000110598 3.85666e-06 
0.000115075 0.000106491 3.66546e-06 
0.000114506 0.000107095 3.80822e-06 
0.000113974 0.000107709 3.9086e-06 
0.000112468 0.000109806 3.95505e-06 
0.000112951 0.000109077 3.99442e-06 
0.000113457 0.00010837 3.97879e-06 
0.00010976 0.000113621 2.78428e-06 
0.000103085 0.000125778 -1.17135e-06 
0.000108733 0.000114936 2.22802e-06 
0.000103536 0.000124718 -8.83395e-07 
0.000107719 0.000116243 1.65169e-06 
0.000104042 0.000123486 -5.99776e-07 
0.000106815 0.000117576 1.11639e-06 
0.000104643 0.000121962 -2.57497e-07 
0.000106 0.000118994 6.07885e-07 
0.000105279 0.000120459 1.40382e-07 
0.000112753 0.000108834 -1.39932e-06 
0.000111678 0.000109987 -1.65169e-06 
0.000110528 0.000111139 -1.9208e-06 
0.00010946 0.000112274 -2.2225e-06 
0.000105036 0.000119889 -4.39389e-06 
0.000108497 0.000113453 -2.56899e-06 
0.000105648 0.000118541 -4.02757e-06 
0.000107645 0.000114669 -2.92892e-06 
0.000106287 0.000117243 -3.69535e-06 
0.000106929 0.00011592 -3.30381e-06 
0.000103137 0.000125237 -1.55068e-06 
0.000104639 0.000120452 -4.31468e-06 
0.000103192 0.000124695 -1.93423e-06 
0.000104292 0.000121028 -4.19172e-06 
0.000103983 0.000121585 -3.92985e-06 
0.000103736 0.000122153 -3.60703e-06 
0.000103279 0.000124031 -2.36769e-06 
0.000103388 0.000123389 -2.78941e-06 
0.000103535 0.000122764 -3.21599e-06 
0.000113165 0.000108008 -1.09803e-06 
0.000115126 0.000106072 2.72695e-06 
0.000113789 0.000107072 -8.49625e-07 
0.000114851 0.000106052 2.10563e-06 
0.000114338 0.000106158 -6.00265e-07 
0.000114592 0.000106004 1.46063e-06 
0.000114466 0.000105753 -3.52883e-07 
0.000114493 0.000105614 -4.20068e-08 
0.000114505 0.000105671 3.76256e-07 
0.000114479 0.000105872 8.76978e-07 
0.000110228 0.000112626 2.94108e-06 
0.000110773 0.000111715 3.13764e-06 
0.000114556 0.00010666 2.92066e-06 
0.000111264 0.000110854 3.23369e-06 
0.000113922 0.000107316 3.04594e-06 
0.000113337 0.000107967 3.15298e-06 
0.000112795 0.000108621 3.22931e-06 
0.000111762 0.00011006 3.27983e-06 
0.000112262 0.000109334 3.28084e-06 
0.000109168 0.000113849 2.38027e-06 
0.000103567 0.000124149 -1.21359e-06 
0.000108117 0.000115046 1.79998e-06 
0.000103998 0.000123044 -9.01214e-07 
0.000107175 0.000116275 1.25599e-06 
0.000104504 0.000121665 -5.62594e-07 
0.000106361 0.000117544 7.50893e-07 
0.000105046 0.000120262 -1.73661e-07 
0.000105642 0.000118889 2.5818e-07 
0.000111999 0.000109233 -1.30925e-06 
0.000110749 0.000110423 -1.54819e-06 
0.000109583 0.000111571 -1.83399e-06 
0.000108547 0.00011269 -2.14825e-06 
0.000105182 0.000119012 -3.89735e-06 
0.00010764 0.000113862 -2.49412e-06 
0.000105736 0.000117685 -3.57604e-06 
0.000106901 0.000115056 -2.83977e-06 
0.000106277 0.000116333 -3.19882e-06 
0.000103577 0.00012367 -1.54697e-06 
0.000104784 0.000119585 -3.80602e-06 
0.000103624 0.000123043 -1.91986e-06 
0.00010443 0.000120121 -3.5936e-06 
0.000104149 0.00012068 -3.32745e-06 
0.000103941 0.000121247 -3.02198e-06 
0.000103691 0.000122432 -2.29527e-06 
0.00010379 0.000121842 -2.65601e-06 
0.000112421 0.000108459 -9.78542e-07 
0.000114077 0.000106807 2.23627e-06 
0.00011288 0.000107712 -6.78591e-07 
0.000113682 0.000106913 1.61968e-06 
0.00011307 0.000107279 -4.10046e-07 
0.000113411 0.000106959 1.07733e-06 
0.000113123 0.000107065 -1.15115e-07 
0.000113181 0.000106967 2.24273e-07 
0.000113261 0.000106957 6.15112e-07 
0.000109617 0.000112827 2.49588e-06 
0.00011008 0.00011189 2.57682e-06 
0.000113363 0.000107525 2.33274e-06 
0.000110561 0.000111049 2.61811e-06 
0.000112715 0.000108213 2.43069e-06 
0.000112123 0.000108887 2.51629e-06 
0.000111575 0.000109569 2.58277e-06 
0.000111058 0.000110282 2.61929e-06 
0.00010852 0.000113939 1.91897e-06 
0.000103984 0.000122509 -1.20647e-06 
0.000107523 0.000115062 1.3755e-06 
0.000104412 0.000121241 -8.70935e-07 
0.000106657 0.000116217 8.6645e-07 
0.00010486 0.000119945 -4.90917e-07 
0.000105936 0.000117411 3.83837e-07 
0.000105351 0.000118655 -7.16847e-08 
0.000111047 0.000109732 -1.19092e-06 
0.000109747 0.000110914 -1.45848e-06 
0.000108585 0.000112023 -1.7597e-06 
0.000107605 0.000113107 -2.07974e-06 
0.000105248 0.000118152 -3.42154e-06 
0.000106816 0.000114229 -2.40508e-06 
0.000105692 0.000116753 -3.06575e-06 
0.000106194 0.000115438 -2.73035e-06 
0.000103993 0.000121934 -1.5182e-06 
0.000104837 0.000118647 -3.23936e-06 
0.000104015 0.000121363 -1.83762e-06 
0.000104519 0.00011917 -3.02173e-06 
0.000104292 0.000119709 -2.76439e-06 
0.000104145 0.000120252 -2.47152e-06 
0.00010406 0.000120801 -2.15731e-06 
0.000111522 0.000109033 -8.87246e-07 
0.000112939 0.000107674 1.76029e-06 
0.000111738 0.000108588 -6.06151e-07 
0.000112493 0.000107867 1.21493e-06 
0.000111821 0.000108323 -3.16712e-07 
0.000112165 0.000108008 7.50937e-07 
0.000111878 0.000108174 9.74562e-10 
0.000111982 0.000108085 3.63605e-07 
0.000109003 0.00011297 2.06185e-06 
0.000109436 0.000112077 2.10627e-06 
0.000112192 0.000108428 1.8503e-06 
0.000109899 0.000111269 2.1115e-06 
0.000111532 0.000109132 1.93936e-06 
0.000110945 0.000109813 2.0182e-06 
0.000110395 0.000110531 2.08302e-06 
0.000107928 0.000114018 1.517e-06 
0.00010434 0.000120878 -1.1585e-06 
0.00010698 0.00011507 1.00526e-06 
0.000104715 0.00011965 -7.7627e-07 
0.0001062 0.000116139 5.30823e-07 
0.00010511 0.000118431 -3.66208e-07 
0.000105574 0.000117264 6.51546e-08 
0.000110056 0.000110309 -1.14573e-06 
0.000108725 0.000111445 -1.43655e-06 
0.000107613 0.000112478 -1.74235e-06 
0.000106728 0.000113522 -2.05733e-06 
0.000105239 0.000117268 -2.9743e-06 
0.000106089 0.000114625 -2.35441e-06 
0.00010562 0.000115878 -2.65519e-06 
0.000104313 0.000120337 -1.44613e-06 
0.000104858 0.000117728 -2.79861e-06 
0.000104303 0.000119786 -1.74034e-06 
0.000104581 0.000118225 -2.58512e-06 
0.000104409 0.000118735 -2.33259e-06 
0.000104324 0.00011926 -2.03344e-06 
0.000110355 0.000109801 -8.63803e-07 
0.000111679 0.000108656 1.31516e-06 
0.000110444 0.000109506 -5.84307e-07 
0.000111132 0.000108938 8.17362e-07 
0.000110506 0.000109315 -2.83989e-07 
0.000110785 0.0001091 4.15555e-07 
0.00011059 0.000109203 5.28012e-08 
0.000108356 0.000113085 1.62704e-06 
0.000108749 0.000112234 1.63555e-06 
0.000110928 0.000109389 1.39134e-06 
0.000109198 0.000111471 1.61488e-06 
0.000110291 0.000110061 1.47822e-06 
0.000109709 0.000110751 1.55702e-06 
0.000107305 0.00011404 1.1132e-06 
0.000104602 0.000119264 -1.05858e-06 
0.000106422 0.000114991 6.40543e-07 
0.000104898 0.000118092 -6.56567e-07 
0.000105723 0.000115963 1.90192e-07 
0.000105234 0.000116999 -2.42828e-07 
0.00010887 0.000110966 -1.14537e-06 
0.000107578 0.000111973 -1.43884e-06 
0.000106559 0.000112901 -1.73462e-06 
0.000105864 0.000113874 -2.01524e-06 
0.000105153 0.000116331 -2.55534e-06 
0.000105433 0.000114993 -2.27271e-06 
0.000104525 0.000118701 -1.33364e-06 
0.000104787 0.000116739 -2.37965e-06 
0.000104464 0.000118171 -1.61323e-06 
0.000104564 0.000117205 -2.17529e-06 
0.000104459 0.000117679 -1.9079e-06 
0.000109028 0.00011059 -8.80785e-07 
0.000110307 0.000109673 8.85662e-07 
0.000109066 0.000110368 -6.02804e-07 
0.000109675 0.000109977 4.22041e-07 
0.000109109 0.000110243 -2.93487e-07 
0.000109275 0.00011015 4.08553e-08 
0.000107669 0.000113148 1.18968e-06 
0.000108022 0.000112349 1.17039e-06 
0.000109601 0.000110326 9.60645e-07 
0.000108451 0.000111631 1.1143e-06 
0.000108977 0.000110967 1.03905e-06 
0.000106641 0.00011399 7.07788e-07 
0.000104713 0.000117661 -9.39077e-07 
0.000105804 0.000114805 2.5994e-07 
0.000104907 0.000116612 -5.42735e-07 
0.000105228 0.000115663 -1.46447e-07 
0.000107513 0.000111601 -1.17236e-06 
0.000106276 0.000112428 -1.44674e-06 
0.00010547 0.00011321 -1.70473e-06 
0.000105068 0.000114143 -1.92648e-06 
0.000104921 0.000115357 -2.15979e-06 
0.000104542 0.000117027 -1.20646e-06 
0.000104566 0.000115703 -1.98768e-06 
0.000104407 0.000116511 -1.49017e-06 
0.000104409 0.000116108 -1.77225e-06 
0.000107558 0.000111313 -9.23541e-07 
0.000108844 0.00011063 4.66702e-07 
0.000107554 0.000111155 -6.4742e-07 
0.000108031 0.000110962 -2.84536e-09 
0.000107665 0.000111073 -3.4899e-07 
0.000106917 0.000113149 7.44605e-07 
0.000107204 0.000112414 6.89768e-07 
0.000108163 0.00011121 5.35795e-07 
0.000107625 0.000111783 6.20442e-07 
0.000105869 0.000113833 2.76386e-07 
0.000104584 0.000116083 -8.28772e-07 
0.000105108 0.000114497 -1.19217e-07 
0.000104703 0.000115219 -4.68804e-07 
0.000105853 0.00011214 -1.21735e-06 
0.000104867 0.000112707 -1.45386e-06 
0.000104401 0.000113349 -1.62322e-06 
0.000104432 0.00011434 -1.78716e-06 
0.000104198 0.00011523 -1.09701e-06 
0.000104085 0.000114595 -1.61381e-06 
0.000104038 0.000114904 -1.39678e-06 
0.000105943 0.000111881 -9.87807e-07 
0.000107281 0.000111469 6.18222e-08 
0.000105997 0.000111776 -7.27625e-07 
0.000106292 0.000111733 -4.13868e-07 
0.000106046 0.000113089 2.90899e-07 
0.000106282 0.000112465 2.32592e-07 
0.000106703 0.000111943 1.53402e-07 
0.000104941 0.000113587 -1.55194e-07 
0.000104137 0.000114624 -7.7478e-07 
0.000104296 0.000114055 -4.76675e-07 
0.000104035 0.00011238 -1.29216e-06 
0.000103401 0.000112719 -1.4437e-06 
0.000103416 0.000113246 -1.47613e-06 
0.00010329 0.000113629 -1.07361e-06 
0.000103221 0.00011347 -1.32096e-06 
0.000104203 0.000112187 -1.07261e-06 
0.000105601 0.0001121 -3.21276e-07 
0.000104376 0.000112176 -8.08354e-07 
0.000104962 0.000112958 -1.67492e-07 
0.000105165 0.000112473 -2.25572e-07 
0.000103607 0.000113145 -6.00003e-07 
0.000103296 0.000113406 -8.12553e-07 
0.000102095 0.000112116 -1.35327e-06 
0.000101801 0.000112387 -1.39049e-06 
0.000101732 0.000112544 -1.15687e-06 
0.000102385 0.000112067 -1.12632e-06 
0.000103797 0.000112384 -6.80595e-07 
0.000103554 0.000112692 -6.03687e-07 
0.000101931 0.000112506 -9.44766e-07 
9.99898e-05 0.000111608 -1.42725e-06 
0.000101903 0.000112166 -9.76996e-07 
</DataArray>
</Points>
<PointData>
<DataArray Name="x" NumberOfComponents="3" type="Float64" format="ascii">
0.000122939 0.00011246 1.29477e-06 
0.000123272 0.000112007 1.70044e-06 
0.000123686 0.000111628 1.40762e-06 
0.000123038 0.000112369 9.34003e-07 
0.000122412 0.000113023 1.43296e-06 
0.000122276 0.000113253 9.63183e-07 
0.000124123 0.000111093 1.79776e-06 
0.000123633 0.0001115 2.07154e-06 
0.000122722 0.000112558 1.82106e-06 
0.000124545 0.000110734 1.52491e-06 
0.000123852 0.000111479 1.09605e-06 
0.000123094 0.000112278 6.0874e-07 
0.000122291 0.000113229 6.0124e-07 
0.000121857 0.000113632 1.54464e-06 
0.00012171 0.000113928 1.06874e-06 
0.000121564 0.000114146 6.03154e-07 
0.000125048 0.000110172 1.8881e-06 
0.000124542 0.000110564 2.15815e-06 
0.000123984 0.00011099 2.42489e-06 
0.000123042 0.00011205 2.19596e-06 
0.000122145 0.00011314 1.93815e-06 
0.000125496 0.000109816 1.63064e-06 
0.000124759 0.000110557 1.24157e-06 
0.000123963 0.00011135 7.97214e-07 
0.000123107 0.000112192 3.05416e-07 
0.000122276 0.000113181 2.60192e-07 
0.000121522 0.00011415 2.25769e-07 
0.000121303 0.000114252 1.66365e-06 
0.000121164 0.000114606 1.17928e-06 
0.000121018 0.000114885 6.84452e-07 
0.000120848 0.000115093 2.02107e-07 
0.000126047 0.000109251 1.96129e-06 
0.000125512 0.000109642 2.22181e-06 
0.000124931 0.000110058 2.49249e-06 
0.000124309 0.000110495 2.76556e-06 
0.000123352 0.000111541 2.55479e-06 
0.000122438 0.000112617 2.3151e-06 
0.00012157 0.000113724 2.06157e-06 
0.000126535 0.000108888 1.71465e-06 
0.000125746 0.000109623 1.36777e-06 
0.000124912 0.000110406 9.67911e-07 
0.000124023 0.000111237 5.1552e-07 
0.000123072 0.000112117 1.95441e-08 
0.000122216 0.000113131 -5.72284e-08 
0.000121444 0.000114124 -1.27194e-07 
0.000120752 0.000115102 -1.92831e-07 
0.000120755 0.000114863 1.80209e-06 
0.000120641 0.000115274 1.30597e-06 
0.000120513 0.000115611 7.89426e-07 
0.000120349 0.000115871 2.64433e-07 
0.000120132 0.000116063 -2.51997e-07 
0.000127148 0.000108307 2.01988e-06 
0.000126566 0.00010871 2.27947e-06 
0.000125943 0.000109132 2.55429e-06 
0.000125288 0.000109565 2.83397e-06 
0.000124603 0.00011002 3.09774e-06 
0.000123635 0.000111034 2.92151e-06 
0.000122711 0.00011209 2.69554e-06 
0.000121823 0.000113181 2.45402e-06 
0.00012098 0.000114305 2.21282e-06 
0.000127659 0.000107952 1.77764e-06 
0.000126846 0.000108659 1.46646e-06 
0.000125957 0.000109439 1.10715e-06 
0.000125019 0.000110266 6.91915e-07 
0.000124028 0.000111136 2.30485e-07 
0.00012298 0.000112061 -2.52101e-07 
0.000122102 0.000113082 -3.71765e-07 
0.000121311 0.00011409 -4.75271e-07 
0.000120597 0.000115092 -5.78494e-07 
0.000119955 0.000116078 -6.81014e-07 
0.000120206 0.000115452 1.96173e-06 
0.000120105 0.000115941 1.4746e-06 
0.000120004 0.000116339 9.34313e-07 
0.000119857 0.000116644 3.6305e-07 
0.00011964 0.000116868 -2.05564e-07 
0.000119358 0.000117 -7.29128e-07 
0.000128308 0.000107385 2.04921e-06 
0.000127695 0.000107785 2.30346e-06 
0.000127024 0.000108217 2.5825e-06 
0.000126322 0.00010866 2.86993e-06 
0.000125599 0.000109114 3.14729e-06 
0.000124856 0.00010957 3.42435e-06 
0.000123892 0.000110553 3.26264e-06 
0.000122963 0.000111569 3.06907e-06 
0.000122068 0.000112632 2.83821e-06 
0.000121208 0.00011373 2.60096e-06 
0.000120405 0.00011485 2.3634e-06 
0.000128877 0.000107011 1.8117e-06 
0.000128014 0.000107707 1.54247e-06 
0.000127093 0.000108464 1.22677e-06 
0.000126102 0.000109284 8.49849e-07 
0.000125058 0.000110152 4.2282e-07 
0.000123963 0.00011107 -3.03438e-08 
0.000122828 0.00011203 -5.07207e-07 
0.000121936 0.000113053 -6.50907e-07 
0.000121124 0.00011406 -7.96538e-07 
0.000120392 0.000115066 -9.35975e-07 
0.000119731 0.00011606 -1.07298e-06 
0.000119099 0.000116993 -1.15575e-06 
0.000119634 0.000115995 2.13777e-06 
0.00011956 0.000116537 1.65851e-06 
0.000119459 0.000117 1.12142e-06 
0.0001193 0.000117353 5.23574e-07 
0.000119054 0.000117588 -7.81565e-08 
0.000118732 0.00011772 -6.21996e-07 
0.000118334 0.000117786 -1.10574e-06 
0.000129563 0.000106462 2.04435e-06 
0.000128882 0.000106882 2.29912e-06 
0.000128172 0.00010732 2.56811e-06 
0.000127416 0.000107774 2.86603e-06 
0.00012665 0.00010823 3.15891e-06 
0.000125858 0.000108691 3.45696e-06 
0.000125052 0.000109151 3.7499e-06 
0.000124103 0.000110095 3.60603e-06 
0.000123183 0.000111078 3.42196e-06 
0.000122298 0.000112091 3.21172e-06 
0.00012143 0.000113157 2.97707e-06 
0.000120609 0.000114236 2.74621e-06 
0.000119812 0.000115348 2.52628e-06 
0.000130196 0.00010607 1.80788e-06 
0.000129288 0.000106746 1.5854e-06 
0.000128303 0.000107498 1.31544e-06 
0.00012727 0.000108301 9.92631e-07 
0.000126168 0.000109164 5.9831e-07 
0.000125025 0.000110069 1.74172e-07 
0.000123833 0.000111027 -2.77706e-07 
0.000122623 0.000112019 -7.41002e-07 
0.00012171 0.000113047 -9.10655e-07 
0.000119022 0.000116456 2.31718e-06 
0.000120879 0.000114059 -1.08124e-06 
0.000120133 0.000115047 -1.25611e-06 
0.000119452 0.000116035 -1.42602e-06 
0.000118773 0.00011697 -1.53641e-06 
0.000117995 0.00011776 -1.49825e-06 
0.000118944 0.000117052 1.85117e-06 
0.000118818 0.000117552 1.30065e-06 
0.000118621 0.000117911 7.06981e-07 
0.000118344 0.000118142 9.17652e-08 
0.000118006 0.000118273 -4.60235e-07 
0.000117617 0.000118349 -9.64712e-07 
0.000117179 0.000118409 -1.41612e-06 
0.000130887 0.000105562 2.00472e-06 
0.000130136 0.000105998 2.26271e-06 
0.000129357 0.000106452 2.5366e-06 
0.000128557 0.000106914 2.82931e-06 
0.000127737 0.000107379 3.13656e-06 
0.000126896 0.000107847 3.45065e-06 
0.000126041 0.000108311 3.76759e-06 
0.00012517 0.000108772 4.08201e-06 
0.000124252 0.00010967 3.95157e-06 
0.000123361 0.000110608 3.77754e-06 
0.000122489 0.000111584 3.57438e-06 
0.00012164 0.000112593 3.34944e-06 
0.000120809 0.000113633 3.11735e-06 
0.000119997 0.000114698 2.89289e-06 
0.000119193 0.000115775 2.68469e-06 
0.000131615 0.000105145 1.75939e-06 
0.000130647 0.0001058 1.58299e-06 
0.000129596 0.000106541 1.36346e-06 
0.00012849 0.000107344 1.08782e-06 
0.00012734 0.000108192 7.48448e-07 
0.000126138 0.000109088 3.55484e-07 
0.000124895 0.000110033 -6.53081e-08 
0.000123641 0.000111007 -5.05319e-07 
0.000122378 0.000112017 -9.51247e-07 
0.000121445 0.000113049 -1.14412e-06 
0.000120594 0.000114059 -1.33838e-06 
0.000118355 0.000116816 2.46961e-06 
0.000118246 0.000117439 1.99686e-06 
0.000119821 0.000115047 -1.53891e-06 
0.000119125 0.000116006 -1.73709e-06 
0.000118404 0.000116937 -1.86054e-06 
0.000117625 0.000117727 -1.84459e-06 
0.000116813 0.000118413 -1.79645e-06 
0.000118083 0.000117941 1.43809e-06 
0.000117856 0.000118299 8.39181e-07 
0.000117582 0.000118533 2.49321e-07 
0.00011725 0.000118699 -3.11873e-07 
0.000116871 0.000118822 -8.34111e-07 
0.000116454 0.000118922 -1.31736e-06 
0.000115994 0.000119021 -1.76622e-06 
0.000132406 0.000104609 1.94475e-06 
0.000131542 0.000105066 2.23379e-06 
0.000130665 0.000105538 2.53024e-06 
0.000129782 0.000106017 2.83499e-06 
0.000128861 0.000106504 3.17554e-06 
0.000127952 0.000106979 3.5064e-06 
0.00012703 0.000107449 3.84566e-06 
0.000126111 0.000107911 4.17726e-06 
0.000125226 0.000108413 4.42085e-06 
0.000124311 0.000109215 4.38371e-06 
0.000123451 0.000110116 4.21581e-06 
0.000122602 0.000111059 4.01219e-06 
0.000121767 0.00011203 3.78758e-06 
0.000120918 0.00011306 3.53989e-06 
0.000120096 0.000114082 3.30336e-06 
0.000119271 0.000115122 3.07325e-06 
0.000118427 0.000116148 2.8483e-06 
0.000133097 0.000104258 1.67644e-06 
0.000132257 0.000104779 1.51234e-06 
0.000131092 0.000105522 1.33844e-06 
0.000129874 0.000106333 1.1135e-06 
0.000128632 0.000107182 8.2665e-07 
0.000127315 0.000108094 4.61941e-07 
0.000125998 0.00010903 7.79743e-08 
0.000124672 0.000109995 -3.3194e-07 
0.000123353 0.000110986 -7.55129e-07 
0.000122091 0.000112023 -1.14316e-06 
0.000121102 0.000113021 -1.39886e-06 
0.000117628 0.000117091 2.5278e-06 
0.000120225 0.000114025 -1.61838e-06 
0.000119421 0.000115011 -1.83886e-06 
0.000117382 0.000117713 2.07798e-06 
0.000117205 0.000118209 1.53344e-06 
0.000118685 0.000115962 -2.05958e-06 
0.000117918 0.000116907 -2.18391e-06 
0.000117134 0.000117716 -2.20753e-06 
0.000116326 0.000118447 -2.19553e-06 
0.00011551 0.000119114 -2.18416e-06 
0.000116975 0.000118599 9.50589e-07 
0.000116693 0.000118895 3.73892e-07 
0.000116372 0.000119124 -2.13581e-07 
0.000116011 0.000119303 -7.46784e-07 
0.000115614 0.000119451 -1.25948e-06 
0.000115179 0.000119585 -1.74379e-06 
0.000114809 0.00011967 -2.1417e-06 
0.000133854 0.000103793 1.86287e-06 
0.000133018 0.000104179 2.1624e-06 
0.000132035 0.000104659 2.48609e-06 
0.00013105 0.000105152 2.81095e-06 
0.000130046 0.000105648 3.16552e-06 
0.000129032 0.000106145 3.53077e-06 
0.000128044 0.000106616 3.8901e-06 
0.000127058 0.000107084 4.24348e-06 
0.000126127 0.000107581 4.51143e-06 
0.000125228 0.000108063 4.76661e-06 
0.00012435 0.000108828 4.73316e-06 
0.000123482 0.000109629 4.66313e-06 
0.000122658 0.000110538 4.4652e-06 
0.000121849 0.000111478 4.23342e-06 
0.000121014 0.000112469 3.98307e-06 
0.000120181 0.000113482 3.71717e-06 
0.00011935 0.000114481 3.4672e-06 
0.000118503 0.000115483 3.20964e-06 
0.000117734 0.000116433 2.90184e-06 
0.000134628 0.000103445 1.54814e-06 
0.000133786 0.000103909 1.39496e-06 
0.000132729 0.00010451 1.2626e-06 
0.000131363 0.000105334 1.09312e-06 
0.000129996 0.000106191 8.56737e-07 
0.000128578 0.000107103 5.45099e-07 
0.000127144 0.000108055 1.95753e-07 
0.000125746 0.000109008 -1.78059e-07 
0.000124357 0.000109992 -5.73391e-07 
0.000123047 0.00011101 -9.42111e-07 
0.000121751 0.00011205 -1.32825e-06 
0.000120755 0.000113035 -1.59787e-06 
0.000119816 0.000114004 -1.86776e-06 
0.000116896 0.000117325 2.48351e-06 
0.000116643 0.000117919 2.04481e-06 
0.000118981 0.000114982 -2.10489e-06 
0.000118211 0.00011593 -2.33386e-06 
0.000116345 0.000118439 1.55803e-06 
0.000116102 0.000118875 1.01103e-06 
0.000117425 0.00011686 -2.4722e-06 
0.000116628 0.000117715 -2.53526e-06 
0.000115828 0.000118482 -2.56545e-06 
0.000115022 0.000119199 -2.57722e-06 
0.000114331 0.000119801 -2.55468e-06 
0.000115825 0.000119228 4.55277e-07 
0.000115511 0.000119523 -1.21583e-07 
0.000115168 0.00011976 -6.81753e-07 
0.000114789 0.00011996 -1.20414e-06 
0.000114379 0.000120136 -1.70926e-06 
0.000114022 0.000120263 -2.12104e-06 
0.000113647 0.000120379 -2.52067e-06 
0.000135365 0.000103042 1.74095e-06 
0.000134442 0.00010342 2.09039e-06 
0.000133476 0.000103829 2.41091e-06 
0.00013238 0.000104326 2.75616e-06 
0.000131285 0.000104824 3.12844e-06 
0.000130179 0.000105326 3.51228e-06 
0.000129082 0.000105825 3.89203e-06 
0.000128021 0.000106293 4.26949e-06 
0.000127031 0.000106786 4.56703e-06 
0.000126073 0.000107267 4.85556e-06 
0.000125167 0.000107724 5.12606e-06 
0.000124338 0.000108446 5.09742e-06 
0.000123502 0.000109214 5.02724e-06 
0.000122677 0.000110017 4.91858e-06 
0.000121888 0.00011093 4.68693e-06 
0.000121071 0.000111884 4.4366e-06 
0.000120249 0.000112868 4.15836e-06 
0.000119427 0.000113862 3.86532e-06 
0.000118579 0.000114838 3.5811e-06 
0.000117821 0.000115776 3.24982e-06 
0.00011702 0.000116691 2.8712e-06 
0.000136196 0.000102704 1.35615e-06 
0.000135379 0.000103105 1.20815e-06 
0.000134294 0.000103652 1.11562e-06 
0.00013296 0.000104361 1.01944e-06 
0.000131447 0.000105222 8.42746e-07 
0.000129912 0.000106129 5.88017e-07 
0.000128371 0.000107079 2.91214e-07 
0.000126862 0.000108053 -3.83651e-08 
0.000125398 0.000109028 -4.03011e-07 
0.000124038 0.000110022 -7.50652e-07 
0.000122689 0.000111052 -1.12107e-06 
0.000121366 0.000112096 -1.50887e-06 
0.000120363 0.000113074 -1.79039e-06 
0.000119405 0.000114044 -2.07144e-06 
0.000118511 0.000114984 -2.34339e-06 
0.000116189 0.00011755 2.40299e-06 
0.000115906 0.000118147 1.97629e-06 
0.000115596 0.000118685 1.51319e-06 
0.000117706 0.000115928 -2.57823e-06 
0.000116899 0.00011685 -2.74972e-06 
0.000115262 0.000119157 1.03273e-06 
0.000114981 0.000119564 5.02565e-07 
0.000116103 0.000117723 -2.85353e-06 
0.000115317 0.000118534 -2.90956e-06 
0.000114521 0.000119291 -2.95143e-06 
0.000113838 0.000119929 -2.95758e-06 
0.000113168 0.000120543 -2.94378e-06 
0.000114661 0.000119921 -5.43907e-08 
0.000114329 0.000120216 -6.11785e-07 
0.000113984 0.000120456 -1.15416e-06 
0.000113591 0.000120677 -1.66994e-06 
0.000113243 0.000120846 -2.09052e-06 
0.000112883 0.000120998 -2.50523e-06 
0.000112521 0.000121126 -2.90943e-06 
0.00013689 0.000102363 1.57912e-06 
0.000135911 0.000102729 2.00131e-06 
0.00013487 0.000103124 2.36022e-06 
0.000133785 0.00010355 2.69164e-06 
0.000132576 0.00010405 3.07104e-06 
0.000131372 0.000104553 3.46322e-06 
0.000130175 0.000105052 3.86429e-06 
0.000128997 0.000105546 4.25932e-06 
0.00012793 0.000106041 4.58181e-06 
0.00012691 0.000106517 4.90051e-06 
0.000125946 0.000106968 5.21025e-06 
0.000125039 0.000107393 5.50405e-06 
0.000124266 0.000108076 5.47633e-06 
0.000123483 0.000108801 5.40461e-06 
0.000122689 0.000109569 5.29459e-06 
0.000121894 0.000110375 5.14707e-06 
0.000121097 0.000111304 4.89173e-06 
0.000120298 0.000112259 4.60481e-06 
0.000119484 0.00011323 4.29646e-06 
0.000118651 0.00011421 3.96812e-06 
0.000117904 0.000115135 3.6164e-06 
0.00011713 0.00011605 3.23335e-06 
0.000116329 0.000116934 2.80533e-06 
0.000137782 0.000102028 1.08117e-06 
0.000136989 0.000102376 9.1927e-07 
0.000135916 0.000102858 8.68865e-07 
0.000134475 0.00010354 8.61459e-07 
0.000132975 0.000104291 7.71512e-07 
0.00013131 0.000105187 5.94196e-07 
0.000129661 0.000106129 3.61906e-07 
0.000128048 0.000107097 7.89324e-08 
0.000126474 0.000108091 -2.44348e-07 
0.000125058 0.000109065 -5.67417e-07 
0.000123663 0.000110075 -9.18188e-07 
0.000122292 0.000111109 -1.29248e-06 
0.000120944 0.000112162 -1.68724e-06 
0.000115499 0.000117791 2.3305e-06 
0.000119935 0.000113137 -1.97846e-06 
0.000118968 0.000114102 -2.26784e-06 
0.000118048 0.000115048 -2.54946e-06 
0.000117178 0.000115958 -2.81418e-06 
0.000115197 0.000118396 1.90537e-06 
0.000114871 0.000118952 1.45807e-06 
0.000114525 0.000119455 9.94314e-07 
0.00011635 0.000116883 -3.01822e-06 
0.000115553 0.000117762 -3.16139e-06 
0.000114162 0.00011991 5.22275e-07 
0.000113833 0.000120321 -1.17566e-08 
0.000114776 0.000118595 -3.25542e-06 
0.000114004 0.000119393 -3.31262e-06 
0.00011333 0.000120062 -3.3471e-06 
0.000112677 0.000120701 -3.35978e-06 
0.000112048 0.00012131 -3.34633e-06 
0.000113504 0.000120669 -5.50708e-07 
0.00011317 0.00012096 -1.0892e-06 
0.000112815 0.000121212 -1.62295e-06 
0.000112477 0.000121419 -2.05236e-06 
0.000112131 0.000121605 -2.47419e-06 
0.000111787 0.000121761 -2.89343e-06 
0.000111433 0.000121897 -3.31125e-06 
0.000138448 0.000101728 1.38027e-06 
0.000137391 0.000102094 1.92819e-06 
0.0001363 0.000102472 2.35265e-06 
0.000135152 0.000102882 2.68915e-06 
0.000133947 0.000103336 2.99696e-06 
0.000132617 0.000103849 3.3802e-06 
0.000131294 0.000104357 3.78945e-06 
0.000129998 0.000104854 4.20671e-06 
0.000128844 0.000105329 4.56373e-06 
0.000127734 0.000105805 4.91506e-06 
0.000126694 0.00010625 5.26676e-06 
0.000125729 0.000106664 5.60551e-06 
0.000124847 0.000107065 5.90347e-06 
0.000124126 0.000107692 5.89549e-06 
0.000123396 0.000108383 5.81952e-06 
0.000122646 0.000109123 5.69854e-06 
0.00012188 0.000109901 5.54211e-06 
0.000121132 0.000110709 5.34014e-06 
0.000120349 0.000111651 5.04123e-06 
0.000119546 0.000112616 4.71477e-06 
0.00011872 0.000113588 4.36857e-06 
0.000117975 0.000114489 4.01462e-06 
0.000117215 0.000115407 3.62168e-06 
0.000116429 0.00011631 3.20033e-06 
0.000115625 0.000117188 2.75092e-06 
0.000139356 0.000101418 7.14771e-07 
0.000138671 0.000101683 4.74726e-07 
0.000137632 0.000102097 4.55169e-07 
0.000136043 0.000102769 5.79322e-07 
0.000134401 0.000103502 6.16271e-07 
0.000132803 0.000104271 5.65605e-07 
0.000131027 0.000105206 4.11567e-07 
0.000129285 0.000106182 1.84479e-07 
0.000127591 0.000107183 -1.00718e-07 
0.000126128 0.000108115 -3.91879e-07 
0.00012467 0.000109113 -7.22439e-07 
0.00012323 0.000110146 -1.08588e-06 
0.000121828 0.000111192 -1.47179e-06 
0.000120484 0.000112249 -1.86738e-06 
0.000119463 0.000113216 -2.17197e-06 
0.00011483 0.000118047 2.27025e-06 
0.000114493 0.00011866 1.84971e-06 
0.000118485 0.000114183 -2.47074e-06 
0.000117546 0.00011514 -2.7611e-06 
0.000116646 0.00011607 -3.0365e-06 
0.000115813 0.000116939 -3.26824e-06 
0.000114151 0.00011924 1.40679e-06 
0.000113792 0.000119779 9.46023e-07 
0.00011342 0.000120272 4.79523e-07 
0.000115003 0.000117838 -3.44712e-06 
0.000114224 0.000118697 -3.57619e-06 
0.000113061 0.000120705 2.29097e-08 
0.000112725 0.000121106 -5.02405e-07 
0.000113464 0.000119516 -3.6668e-06 
0.000112791 0.000120202 -3.74503e-06 
0.00011215 0.000120863 -3.78822e-06 
0.000111535 0.000121499 -3.79778e-06 
0.000110942 0.000122107 -3.77741e-06 
0.000112395 0.000121448 -1.03984e-06 
0.000112051 0.000121744 -1.57149e-06 
0.000111705 0.000122 -1.99637e-06 
0.000110387 0.000122675 -3.72083e-06 
0.000111369 0.00012222 -2.42775e-06 
0.000111039 0.000122403 -2.86585e-06 
0.000110708 0.000122556 -3.30182e-06 
0.000139938 0.00010117 1.1677e-06 
0.000138787 0.000101531 1.87662e-06 
0.00013768 0.000101888 2.40802e-06 
0.000136542 0.000102263 2.76019e-06 
0.000135276 0.000102709 3.02065e-06 
0.000133934 0.00010319 3.31456e-06 
0.000132471 0.000103713 3.69821e-06 
0.000131037 0.000104222 4.1135e-06 
0.000129761 0.0001047 4.4917e-06 
0.000128557 0.000105153 4.88061e-06 
0.000127426 0.000105587 5.27415e-06 
0.000126387 0.000105989 5.66009e-06 
0.000125457 0.00010637 6.00837e-06 
0.0001246 0.00010673 6.32996e-06 
0.000123942 0.000107324 6.3171e-06 
0.00012326 0.000107959 6.25804e-06 
0.00012256 0.000108665 6.13032e-06 
0.00012184 0.000109419 5.9555e-06 
0.000121121 0.000110203 5.74036e-06 
0.00012039 0.000111028 5.4889e-06 
0.000119604 0.000111988 5.14681e-06 
0.000118791 0.000112962 4.77839e-06 
0.000118054 0.000113861 4.41115e-06 
0.000117297 0.000114763 4.02412e-06 
0.000116521 0.000115678 3.60315e-06 
0.000115731 0.000116577 3.16055e-06 
0.00011496 0.00011745 2.69839e-06 
0.000140861 0.000100868 3.11382e-07 
0.00014027 0.000101091 -1.29776e-07 
0.000139351 0.000101389 -1.96002e-07 
0.000137619 0.000102042 1.44756e-07 
0.00013585 0.000102757 3.71298e-07 
0.000134154 0.000103501 4.54849e-07 
0.000132491 0.000104289 4.1823e-07 
0.000130607 0.000105269 2.65094e-07 
0.000128764 0.000106295 3.01328e-08 
0.000127217 0.000107218 -2.28616e-07 
0.000125711 0.000108178 -5.31228e-07 
0.000124199 0.000109207 -8.80123e-07 
0.000122721 0.000110259 -1.25972e-06 
0.000121329 0.000111306 -1.64921e-06 
0.00011418 0.000118314 2.21821e-06 
0.000119969 0.00011237 -2.05771e-06 
0.000118971 0.00011332 -2.36123e-06 
0.000117984 0.00011428 -2.67058e-06 
0.000113836 0.000118934 1.79649e-06 
0.000113463 0.000119535 1.36194e-06 
0.00011703 0.000115246 -2.97115e-06 
0.00011611 0.000116196 -3.25681e-06 
0.000115245 0.000117092 -3.51107e-06 
0.000114433 0.000117943 -3.72839e-06 
0.000113088 0.000120107 9.05363e-07 
0.000112706 0.000120639 4.39602e-07 
0.000112328 0.000121115 -1.11006e-08 
0.000113643 0.000118824 -3.89657e-06 
0.000112891 0.000119666 -4.01954e-06 
0.000111964 0.000121545 -4.61806e-07 
0.000111627 0.00012194 -9.85223e-07 
0.000112227 0.000120369 -4.12819e-06 
0.000111595 0.00012104 -4.21221e-06 
0.000110998 0.00012169 -4.25238e-06 
0.000110431 0.000122311 -4.25077e-06 
0.000109906 0.000122885 -4.20955e-06 
0.000111296 0.000122278 -1.51582e-06 
0.000110958 0.000122567 -1.94132e-06 
0.00010939 0.000123447 -4.12821e-06 
0.000110617 0.000122829 -2.36782e-06 
0.000109692 0.000123344 -3.69028e-06 
0.000110298 0.000123043 -2.81234e-06 
0.000109988 0.000123213 -3.26102e-06 
0.00014138 0.000100596 1.08362e-06 
0.000140002 0.000101061 1.8452e-06 
0.000138875 0.000101397 2.54854e-06 
0.00013789 0.000101691 2.96745e-06 
0.00013665 0.000102104 3.1549e-06 
0.000135196 0.000102608 3.34073e-06 
0.000133715 0.000103114 3.61195e-06 
0.000132123 0.000103645 3.99525e-06 
0.000130712 0.000104127 4.37874e-06 
0.000129372 0.000104583 4.79477e-06 
0.00012815 0.000104997 5.2252e-06 
0.000127015 0.000105384 5.66554e-06 
0.000126021 0.000105732 6.07381e-06 
0.000125118 0.00010606 6.45362e-06 
0.000124303 0.000106381 6.78756e-06 
0.000123708 0.000106942 6.77116e-06 
0.000123082 0.000107545 6.70502e-06 
0.000122441 0.000108193 6.58404e-06 
0.000121767 0.000108923 6.39419e-06 
0.000121089 0.000109678 6.16583e-06 
0.000120384 0.000110491 5.89342e-06 
0.000119668 0.00011134 5.5876e-06 
0.000118868 0.000112324 5.19746e-06 
0.000118135 0.000113222 4.81934e-06 
0.00011738 0.000114135 4.41971e-06 
0.000116618 0.00011504 4.00583e-06 
0.00011583 0.000115961 3.56258e-06 
0.000115064 0.000116848 3.11281e-06 
0.000114297 0.000117723 2.64938e-06 
0.000141909 0.000100181 1.34522e-07 
0.000141858 0.000100686 -9.43091e-07 
0.000140962 0.000100752 -1.20287e-06 
0.000139168 0.000101338 -4.81467e-07 
0.000137296 0.000102045 1.66803e-08 
0.00013549 0.00010277 2.64313e-07 
0.000133693 0.000103558 3.50417e-07 
0.000131944 0.000104394 3.03151e-07 
0.000129964 0.000105435 1.34068e-07 
0.000128311 0.000106367 -8.47556e-08 
0.000126699 0.000107338 -3.65081e-07 
0.000125152 0.000108331 -6.87839e-07 
0.000123596 0.000109387 -1.05918e-06 
0.000122148 0.00011042 -1.44192e-06 
0.000120737 0.000111475 -1.84833e-06 
0.000113551 0.000118579 2.17836e-06 
0.000119389 0.00011253 -2.2631e-06 
0.000113204 0.000119208 1.75582e-06 
0.000118447 0.000113442 -2.55436e-06 
0.000117471 0.0001144 -2.86511e-06 
0.000116513 0.000115359 -3.17432e-06 
0.00011282 0.000119835 1.31669e-06 
0.000112422 0.000120432 8.72302e-07 
0.000115573 0.000116332 -3.47419e-06 
0.000114675 0.000117257 -3.7523e-06 
0.000113824 0.000118147 -4.00137e-06 
0.000113048 0.000118976 -4.20921e-06 
0.000112023 0.000121007 4.07187e-07 
0.000111621 0.00012153 -4.05296e-08 
0.000111235 0.00012201 -4.89203e-07 
0.00011229 0.000119842 -4.37178e-06 
0.000111627 0.000120565 -4.51318e-06 
0.000110882 0.00012243 -9.30986e-07 
0.00011055 0.000122816 -1.451e-06 
0.000111001 0.000121255 -4.62812e-06 
0.000110427 0.000121899 -4.70529e-06 
0.000109882 0.000122525 -4.73372e-06 
0.000109387 0.000123096 -4.71957e-06 
0.000108915 0.000123649 -4.65186e-06 
0.000110216 0.00012314 -1.87554e-06 
0.000109882 0.000123433 -2.30763e-06 
0.000108456 0.000124187 -4.53098e-06 
0.000108718 0.000124126 -4.07672e-06 
0.000109568 0.000123679 -2.73989e-06 
0.000108988 0.000124023 -3.63019e-06 
0.000109269 0.000123874 -3.19503e-06 
0.000141856 0.000100079 1.36146e-07 
0.000142347 9.99912e-05 1.32555e-06 
0.0001409 0.000100523 1.84972e-06 
0.000139633 0.000101041 2.73705e-06 
0.000139101 0.000101157 3.42739e-06 
0.000138051 0.0001015 3.50538e-06 
0.000136493 0.000102031 3.4777e-06 
0.000134892 0.000102572 3.59802e-06 
0.000133289 0.000103098 3.87036e-06 
0.000131709 0.000103604 4.23266e-06 
0.000130215 0.000104073 4.66306e-06 
0.000128849 0.000104491 5.13337e-06 
0.000127626 0.000104857 5.61834e-06 
0.000126539 0.000105177 6.0935e-06 
0.000125576 0.00010546 6.54219e-06 
0.000124722 0.000105727 6.94618e-06 
0.000123964 0.000106012 7.27876e-06 
0.000123434 0.000106546 7.2514e-06 
0.000122869 0.000107108 7.1842e-06 
0.000122281 0.000107723 7.05339e-06 
0.000121671 0.000108401 6.86091e-06 
0.000121034 0.000109138 6.61437e-06 
0.00012037 0.000109929 6.32258e-06 
0.00011968 0.000110774 5.99185e-06 
0.000118967 0.000111662 5.6269e-06 
0.00011823 0.000112572 5.23281e-06 
0.000117474 0.000113492 4.82157e-06 
0.000116709 0.000114415 4.39619e-06 
0.000115936 0.000115335 3.95741e-06 
0.00011516 0.000116247 3.50723e-06 
0.000114388 0.000117141 3.05287e-06 
0.000113635 0.000118005 2.60199e-06 
0.000112947 0.000118805 2.17414e-06 
0.000141885 0.000100569 -9.86584e-07 
0.000142461 9.99653e-05 -2.63245e-06 
0.000140457 0.000100614 -1.31837e-06 
0.000138595 0.000101366 -4.5377e-07 
0.000136647 0.000102112 1.59219e-08 
0.000134715 0.000102921 2.35403e-07 
0.000132827 0.00010378 2.8004e-07 
0.000131002 0.000104696 1.86577e-07 
0.000129243 0.000105646 1.15558e-08 
0.000127553 0.00010662 -2.39735e-07 
0.000125928 0.000107615 -5.46019e-07 
0.000124365 0.000108629 -8.93256e-07 
0.000122861 0.000109655 -1.2681e-06 
0.000121414 0.000110687 -1.66591e-06 
0.000120028 0.000111716 -2.07839e-06 
0.000118787 0.000112669 -2.47008e-06 
0.000112619 0.000119453 1.7391e-06 
0.000117929 0.00011355 -2.73824e-06 
0.000112221 0.000120112 1.29293e-06 
0.000116971 0.000114505 -3.04895e-06 
0.000116004 0.000115481 -3.36797e-06 
0.000115053 0.000116458 -3.68154e-06 
0.000111801 0.000120752 8.42052e-07 
0.000111378 0.000121361 3.9022e-07 
0.000114124 0.000117419 -3.9838e-06 
0.00011323 0.000118349 -4.26626e-06 
0.000112402 0.00011923 -4.51679e-06 
0.000111665 0.000120045 -4.72181e-06 
0.000110954 0.000121935 -5.9481e-08 
0.00011054 0.000122469 -5.04805e-07 
0.000110153 0.000122949 -9.43157e-07 
0.000110995 0.000120799 -4.89554e-06 
0.000110372 0.000121504 -5.04457e-06 
0.000109811 0.000123359 -1.37365e-06 
0.000109487 0.000123717 -1.80231e-06 
0.000109801 0.000122161 -5.15815e-06 
0.000109283 0.000122771 -5.22606e-06 
0.000108812 0.000123338 -5.24291e-06 
0.00010838 0.000123869 -5.20434e-06 
0.000107982 0.00012437 -5.10428e-06 
0.000107621 0.000124846 -4.92611e-06 
0.000109159 0.000124041 -2.23438e-06 
0.000108844 0.00012432 -2.6701e-06 
0.000107797 0.00012488 -4.4578e-06 
0.000108027 0.000124824 -4.00093e-06 
0.000108552 0.000124543 -3.10899e-06 
0.000108281 0.00012471 -3.5515e-06 
0.000140776 0.000100334 -3.08036e-08 
0.000140997 0.000100221 1.00489e-06 
0.000140923 0.000100362 1.79936e-06 
0.000139747 0.000100801 2.74057e-06 
0.000140065 0.000100503 4.18316e-06 
0.000139513 0.000100767 4.34068e-06 
0.00013791 0.000101379 3.84065e-06 
0.000136214 0.00010197 3.67995e-06 
0.000134534 0.00010253 3.78767e-06 
0.000132604 0.000103152 4.12199e-06 
0.000130973 0.000103644 4.53732e-06 
0.000129434 0.000104082 5.04526e-06 
0.000128076 0.000104445 5.58775e-06 
0.000126856 0.000104758 6.14169e-06 
0.000125808 0.000105005 6.67007e-06 
0.00012488 0.000105229 7.15893e-06 
0.000124058 0.000105461 7.58124e-06 
0.000123298 0.000105938 7.77883e-06 
0.000122764 0.000106476 7.72959e-06 
0.000122218 0.000107068 7.60053e-06 
0.000121656 0.000107719 7.40034e-06 
0.000121041 0.000108463 7.13161e-06 
0.000120415 0.000109244 6.81867e-06 
0.000119752 0.000110089 6.46116e-06 
0.000119068 0.000110974 6.07434e-06 
0.000118271 0.000111993 5.61674e-06 
0.000117514 0.000112922 5.18928e-06 
0.000116733 0.000113869 4.74409e-06 
0.00011595 0.000114812 4.29192e-06 
0.000115146 0.000115776 3.8192e-06 
0.000114353 0.000116702 3.35845e-06 
0.000113563 0.000117615 2.89769e-06 
0.00011279 0.000118495 2.44859e-06 
0.00011216 0.000119442 1.89514e-06 
0.000141051 0.000100332 -1.07835e-06 
0.000140536 0.00010046 -1.32142e-06 
0.000138799 0.0001011 -5.38227e-07 
0.000136919 0.000101808 -7.36129e-08 
0.000135123 0.000102559 1.61898e-07 
0.000133336 0.000103352 2.4479e-07 
0.000131595 0.000104196 1.99094e-07 
0.000129625 0.000105246 2.67735e-08 
0.000127973 0.000106178 -1.97268e-07 
0.000126356 0.000107139 -4.82914e-07 
0.000124798 0.000108114 -8.11138e-07 
0.00012323 0.000109152 -1.18695e-06 
0.000121767 0.000110161 -1.57554e-06 
0.000117651 0.000113367 -2.83414e-06 
0.000120335 0.000111186 -1.98947e-06 
0.000118958 0.000112195 -2.4151e-06 
0.000111731 0.000120187 1.4185e-06 
0.000116644 0.000114396 -3.16741e-06 
0.000111281 0.000120901 9.50155e-07 
0.00011565 0.000115416 -3.50346e-06 
0.000114673 0.000116427 -3.83717e-06 
0.000113694 0.000117453 -4.17108e-06 
0.000110826 0.000121577 4.93537e-07 
0.000110367 0.000122235 2.45437e-08 
0.000112757 0.00011843 -4.4896e-06 
0.000111863 0.000119376 -4.79067e-06 
0.000111056 0.00012025 -5.05722e-06 
0.000110282 0.000121151 -5.287e-06 
0.000109919 0.000122838 -4.18927e-07 
0.00010949 0.000123397 -8.57276e-07 
0.000109102 0.000123886 -1.28403e-06 
0.000109641 0.000121884 -5.47203e-06 
0.000109065 0.000122561 -5.61659e-06 
0.000108754 0.000124327 -1.80688e-06 
0.000108425 0.000124682 -2.2494e-06 
0.000108553 0.00012318 -5.71231e-06 
0.000108087 0.000123767 -5.74384e-06 
0.000107679 0.000124288 -5.71756e-06 
0.000107314 0.000124772 -5.6223e-06 
0.000107001 0.000125211 -5.45197e-06 
0.000106907 0.000125522 -5.03642e-06 
0.000108107 0.000124987 -2.69698e-06 
0.000107811 0.000125232 -3.1453e-06 
0.000107078 0.000125557 -4.56314e-06 
0.000107297 0.000125513 -4.08686e-06 
0.000107543 0.000125403 -3.62203e-06 
0.000139609 0.000100606 1.74072e-07 
0.000139763 0.000100533 9.24946e-07 
0.000139708 0.000100518 1.76514e-06 
0.000139515 0.00010061 2.63616e-06 
0.000140022 0.000100352 4.11406e-06 
0.000140778 9.98382e-05 5.68653e-06 
0.000139149 0.000100646 4.50886e-06 
0.000137422 0.000101343 3.94206e-06 
0.000135633 0.000101974 3.81334e-06 
0.000133589 0.000102648 4.02588e-06 
0.000131615 0.000103271 4.44305e-06 
0.000129981 0.000103725 4.94693e-06 
0.000128489 0.000104093 5.53315e-06 
0.00012716 0.000104386 6.15379e-06 
0.000126003 0.000104618 6.76329e-06 
0.000125007 0.000104788 7.34136e-06 
0.000124141 0.000104958 7.85398e-06 
0.000123366 0.000105351 8.15489e-06 
0.000122657 0.000105814 8.30072e-06 
0.00012214 0.000106368 8.19061e-06 
0.00012162 0.000106997 7.98304e-06 
0.000121049 0.000107721 7.69968e-06 
0.000120446 0.00010852 7.35126e-06 
0.000119815 0.000109364 6.96683e-06 
0.000119154 0.00011026 6.54826e-06 
0.00011837 0.000111281 6.07329e-06 
0.000117568 0.000112332 5.56626e-06 
0.000116783 0.000113294 5.10135e-06 
0.000115982 0.000114269 4.62619e-06 
0.000115159 0.00011526 4.1403e-06 
0.000114337 0.000116248 3.65125e-06 
0.000113517 0.000117203 3.17892e-06 
0.000111319 0.000120182 1.57469e-06 
0.000112701 0.000118148 2.70908e-06 
0.000111993 0.000119192 2.13429e-06 
0.000139357 0.000100699 -2.54499e-07 
0.000138718 0.000100956 -3.33019e-07 
0.000137013 0.000101604 -2.51806e-08 
0.000135253 0.000102328 1.77494e-07 
0.000133547 0.00010307 2.50987e-07 
0.000131869 0.000103859 2.14443e-07 
0.000129977 0.000104843 5.35146e-08 
0.000128125 0.000105876 -1.90526e-07 
0.00012656 0.000106793 -4.58827e-07 
0.000125028 0.000107731 -7.71704e-07 
0.000123481 0.000108724 -1.1319e-06 
0.000121972 0.000109744 -1.52127e-06 
0.000120537 0.000110744 -1.92466e-06 
0.000116411 0.000114194 -3.23946e-06 
0.000117732 0.000112981 -2.79847e-06 
0.000119129 0.000111755 -2.34911e-06 
0.000110827 0.000120982 1.08766e-06 
0.000115355 0.000115281 -3.60537e-06 
0.000110336 0.000121737 6.17812e-07 
0.000114341 0.000116343 -3.96377e-06 
0.000113325 0.000117415 -4.32724e-06 
0.000112335 0.000118467 -4.68488e-06 
0.000109839 0.000122475 1.44709e-07 
0.000109353 0.000123166 -3.14976e-07 
0.000111383 0.000119474 -5.03367e-06 
0.000110501 0.000120426 -5.36038e-06 
0.00010964 0.000121412 -5.6631e-06 
0.000108896 0.000122284 -5.90952e-06 
0.000108881 0.000123805 -7.50577e-07 
0.000108451 0.000124375 -1.1792e-06 
0.000108067 0.0001249 -1.7116e-06 
0.000108298 0.000122989 -6.09704e-06 
0.000107789 0.000123619 -6.22286e-06 
0.000107718 0.000125325 -2.24098e-06 
0.00010739 0.000125667 -2.69482e-06 
0.000107331 0.000124211 -6.28301e-06 
0.000106935 0.000124745 -6.26606e-06 
0.000106596 0.00012522 -6.1789e-06 
0.000106313 0.000125653 -6.00182e-06 
0.000106214 0.000125984 -5.60255e-06 
0.00010619 0.000126243 -5.13037e-06 
0.000107091 0.000125936 -3.15218e-06 
0.000106821 0.000126125 -3.63981e-06 
0.000106367 0.000126274 -4.63152e-06 
0.000106584 0.00012623 -4.13839e-06 
0.000138009 0.000101027 5.66137e-07 
0.000138408 0.000100879 9.84165e-07 
0.000138544 0.000100791 1.61914e-06 
0.000138553 0.000100738 2.3665e-06 
0.000138909 0.000100567 3.17708e-06 
0.000139395 0.000100314 4.16032e-06 
0.000139107 0.000100479 4.45596e-06 
0.000137464 0.000101125 3.97973e-06 
0.00013581 0.000101704 3.86392e-06 
0.000133923 0.000102336 4.0341e-06 
0.000132078 0.00010292 4.3937e-06 
0.000130342 0.000103432 4.89235e-06 
0.000128828 0.000103793 5.47547e-06 
0.000127416 0.000104064 6.14537e-06 
0.000126172 0.000104267 6.82947e-06 
0.000125099 0.000104411 7.49128e-06 
0.000124187 0.000104507 8.10889e-06 
0.000123408 0.000104799 8.52888e-06 
0.000122712 0.000105173 8.77088e-06 
0.000122063 0.00010564 8.82507e-06 
0.000121577 0.00010623 8.62142e-06 
0.000121045 0.000106927 8.32435e-06 
0.000120479 0.000107723 7.94604e-06 
0.000119881 0.000108595 7.50983e-06 
0.000119241 0.000109506 7.05487e-06 
0.000118466 0.000110538 6.55155e-06 
0.000117668 0.000111606 6.01915e-06 
0.000116855 0.000112697 5.46551e-06 
0.000116043 0.000113697 4.96541e-06 
0.000115193 0.000114717 4.46072e-06 
0.000114346 0.000115745 3.9525e-06 
0.000113505 0.000116766 3.44897e-06 
0.000112655 0.000117765 2.96126e-06 
0.000110446 0.000120993 1.24365e-06 
0.000111154 0.000119961 1.80033e-06 
0.000111892 0.000118879 2.37759e-06 
0.000137615 0.000101196 2.98942e-07 
0.000136792 0.000101532 2.29756e-07 
0.000135217 0.00010215 3.19497e-07 
0.000133574 0.000102855 3.34257e-07 
0.00013196 0.000103601 2.71301e-07 
0.000130149 0.000104522 9.87463e-08 
0.000128369 0.000105497 -1.45385e-07 
0.000126641 0.000106504 -4.42538e-07 
0.000125136 0.000107412 -7.4711e-07 
0.000123617 0.000108362 -1.09509e-06 
0.000122118 0.000109352 -1.47389e-06 
0.000120661 0.000110361 -1.87433e-06 
0.000119249 0.000111361 -2.28959e-06 
0.00011514 0.000115074 -3.66208e-06 
0.000116456 0.000113834 -3.20435e-06 
0.000117831 0.000112588 -2.74405e-06 
0.000109912 0.000121837 7.597e-07 
0.000114065 0.000116198 -4.05287e-06 
0.000109367 0.000122659 2.82974e-07 
0.000113004 0.000117321 -4.44934e-06 
0.000111974 0.000118431 -4.84325e-06 
0.000110982 0.00011951 -5.23223e-06 
0.000108841 0.000123437 -1.81518e-07 
0.000108335 0.000124161 -6.28239e-07 
0.000110029 0.000120543 -5.61762e-06 
0.000109049 0.000121634 -6.01032e-06 
0.000108205 0.000122603 -6.34275e-06 
0.000107519 0.000123435 -6.59496e-06 
0.000107857 0.000124822 -1.0576e-06 
0.000107424 0.000125446 -1.58665e-06 
0.000107043 0.000125952 -2.1253e-06 
0.000106992 0.00012409 -6.76803e-06 
0.000106538 0.000124686 -6.86743e-06 
0.000106702 0.00012635 -2.65991e-06 
0.000106393 0.000126655 -3.12497e-06 
0.000106158 0.000125219 -6.87526e-06 
0.00010585 0.000125693 -6.78297e-06 
0.000105599 0.000126118 -6.60171e-06 
0.000105515 0.000126458 -6.19844e-06 
0.000105485 0.000126752 -5.70991e-06 
0.000105504 0.000126985 -5.17779e-06 
0.000106116 0.000126875 -3.61481e-06 
0.000105883 0.00012699 -4.12545e-06 
0.000105686 0.000127014 -4.64957e-06 
0.000136334 0.00010151 8.34053e-07 
0.00013687 0.000101297 1.12184e-06 
0.000137201 0.00010115 1.54605e-06 
0.000137372 0.000101045 2.08479e-06 
0.000137513 0.000100943 2.68016e-06 
0.000137801 0.000100811 3.23471e-06 
0.000137684 0.000100833 3.62467e-06 
0.000137272 0.000101027 3.80697e-06 
0.000135721 0.000101546 3.79461e-06 
0.000133985 0.000102102 3.99247e-06 
0.00013226 0.00010264 4.34846e-06 
0.000130602 0.000103122 4.83199e-06 
0.000129037 0.000103526 5.43043e-06 
0.000127613 0.000103784 6.11549e-06 
0.000126303 0.000103961 6.8643e-06 
0.000125158 0.000104063 7.61969e-06 
0.000124187 0.000104108 8.34406e-06 
0.000123399 0.000104296 8.89793e-06 
0.000122736 0.000104555 9.26311e-06 
0.000121533 0.00010542 9.33497e-06 
0.000122129 0.000104923 9.40327e-06 
0.000121046 0.000106081 9.0204e-06 
0.000120522 0.000106865 8.60498e-06 
0.000119952 0.000107749 8.12306e-06 
0.000119337 0.000108702 7.60368e-06 
0.000118576 0.000109759 7.05382e-06 
0.000117781 0.000110849 6.48655e-06 
0.000116964 0.000111964 5.90431e-06 
0.000116125 0.000113099 5.31267e-06 
0.000115263 0.000114148 4.78035e-06 
0.000114388 0.000115211 4.25018e-06 
0.000113518 0.000116277 3.72624e-06 
0.000112646 0.000117346 3.20761e-06 
0.000111839 0.000118522 2.61583e-06 
0.000109549 0.000121869 9.18085e-07 
0.000110291 0.000120792 1.46266e-06 
0.000111055 0.000119673 2.03109e-06 
0.000135779 0.000101754 6.39671e-07 
0.000134881 0.000102133 5.45259e-07 
0.000133436 0.000102722 4.98519e-07 
0.000131893 0.000103407 3.90441e-07 
0.000130179 0.000104257 1.84283e-07 
0.000128477 0.000105171 -7.74202e-08 
0.000126811 0.000106128 -3.80529e-07 
0.00012518 0.000107116 -7.17127e-07 
0.000123683 0.000108038 -1.05958e-06 
0.000122205 0.000108995 -1.42918e-06 
0.000120753 0.000109983 -1.82109e-06 
0.000119326 0.000110997 -2.23303e-06 
0.000117911 0.000112212 -2.68394e-06 
0.000113859 0.000115984 -4.09559e-06 
0.000115178 0.000114718 -3.61771e-06 
0.000116528 0.000113456 -3.14661e-06 
0.000108959 0.000122781 4.3276e-07 
0.000112741 0.000117167 -4.52662e-06 
0.000108389 0.000123646 -3.25284e-08 
0.00011167 0.000118333 -4.95681e-06 
0.000110637 0.000119475 -5.389e-06 
0.000109651 0.000120579 -5.81864e-06 
0.000107838 0.000124463 -4.79796e-07 
0.000107325 0.000125215 -9.17932e-07 
0.000108576 0.000121763 -6.29162e-06 
0.000107591 0.000122862 -6.7366e-06 
0.00010679 0.000123804 -7.09843e-06 
0.000106169 0.000124591 -7.35314e-06 
0.000106836 0.000125947 -1.44114e-06 
0.000106412 0.00012655 -1.9723e-06 
0.000106039 0.000127033 -2.51191e-06 
0.000105704 0.000125203 -7.50533e-06 
0.000105342 0.000125726 -7.54894e-06 
0.000105717 0.000127391 -3.06153e-06 
0.000105428 0.000127652 -3.55019e-06 
0.000105061 0.000126184 -7.47826e-06 
0.000104862 0.00012659 -7.27329e-06 
0.000104819 0.000126925 -6.84374e-06 
0.000104811 0.000127236 -6.32354e-06 
0.000104825 0.000127515 -5.74707e-06 
0.000104857 0.000127752 -5.15383e-06 
0.000105198 0.000127787 -4.05661e-06 
0.000105012 0.000127812 -4.59043e-06 
0.000134635 0.000102017 9.94295e-07 
0.000135202 0.000101772 1.22692e-06 
0.00013566 0.000101575 1.54022e-06 
0.000135951 0.000101431 1.93992e-06 
0.000136117 0.000101327 2.38331e-06 
0.000136197 0.000101256 2.80151e-06 
0.00013618 0.000101233 3.14776e-06 
0.000135948 0.000101311 3.41717e-06 
0.000135411 0.000101506 3.6121e-06 
0.000133758 0.000101975 3.87171e-06 
0.000132144 0.000102426 4.25887e-06 
0.000130596 0.000102852 4.759e-06 
0.000129116 0.000103226 5.36401e-06 
0.000127731 0.000103533 6.05838e-06 
0.00012641 0.000103697 6.84332e-06 
0.000125194 0.000103771 7.69582e-06 
0.000124154 0.000103758 8.549e-06 
0.000123328 0.000103818 9.28006e-06 
0.000122688 0.000103946 9.80505e-06 
0.000121085 0.000105164 9.8141e-06 
0.000122137 0.000104195 1.00695e-05 
0.00012161 0.00010459 1.0063e-05 
0.000120608 0.000105936 9.34783e-06 
0.000120062 0.000106847 8.79639e-06 
0.000119458 0.000107837 8.20903e-06 
0.000118694 0.000108905 7.61341e-06 
0.000117898 0.000110037 6.98798e-06 
0.000117064 0.0001112 6.35545e-06 
0.000116212 0.000112372 5.72712e-06 
0.000115373 0.000113552 5.10471e-06 
0.00011448 0.000114652 4.54476e-06 
0.000113572 0.000115769 3.99183e-06 
0.000108635 0.000122817 5.98692e-07 
0.000112672 0.000116888 3.45117e-06 
0.000111817 0.000118109 2.85781e-06 
0.000110989 0.000119329 2.26531e-06 
0.000109381 0.0001217 1.13103e-06 
0.000110177 0.00012053 1.68679e-06 
0.000134011 0.000102302 8.15988e-07 
0.000133057 0.000102717 6.80559e-07 
0.000131707 0.000103292 5.41686e-07 
0.000130033 0.000104056 3.13428e-07 
0.000128418 0.000104894 2.32594e-08 
0.000126818 0.0001058 -3.01494e-07 
0.000125245 0.000106746 -6.48518e-07 
0.000123725 0.000107729 -1.01205e-06 
0.000122261 0.000108666 -1.37871e-06 
0.000120805 0.000109643 -1.76817e-06 
0.00011938 0.000110647 -2.1732e-06 
0.000117969 0.000111831 -2.61721e-06 
0.000116582 0.000113072 -3.07894e-06 
0.000112586 0.000116925 -4.53872e-06 
0.000113872 0.000115635 -4.04438e-06 
0.000115216 0.000114346 -3.55541e-06 
0.000108018 0.000123779 1.24521e-07 
0.000111461 0.000118146 -5.00412e-06 
0.000107417 0.000124696 -3.27388e-07 
0.000110376 0.000119358 -5.48138e-06 
0.000109346 0.000120533 -5.96226e-06 
0.000108196 0.000121783 -6.51172e-06 
0.000106854 0.000125547 -7.60257e-07 
0.000106287 0.000126401 -1.25083e-06 
0.000107096 0.000123007 -7.06464e-06 
0.000106095 0.000124142 -7.59426e-06 
0.000105344 0.000125059 -7.9893e-06 
0.000104867 0.000125737 -8.18439e-06 
0.000105807 0.000127125 -1.77473e-06 
0.000105389 0.00012772 -2.3223e-06 
0.000105036 0.000128171 -2.88037e-06 
0.000104498 0.000126273 -8.28267e-06 
0.000104236 0.000126717 -8.24269e-06 
0.000104774 0.000128444 -3.42949e-06 
0.00010454 0.000128617 -3.9318e-06 
0.000104082 0.000127086 -8.04156e-06 
0.000104086 0.000127386 -7.60034e-06 
0.000104136 0.000127691 -7.01765e-06 
0.000104177 0.000128008 -6.36254e-06 
0.000104201 0.00012831 -5.69078e-06 
0.000104241 0.000128555 -5.04736e-06 
0.00010437 0.00012864 -4.46928e-06 
0.000132926 0.000102527 1.05431e-06 
0.000133554 0.000102244 1.27567e-06 
0.000134042 0.000102023 1.53643e-06 
0.000134415 0.000101846 1.85746e-06 
0.000134644 0.000101718 2.21781e-06 
0.000134743 0.000101636 2.57255e-06 
0.000134658 0.000101613 2.90501e-06 
0.000134494 0.000101638 3.18752e-06 
0.000134196 0.000101728 3.43253e-06 
0.000133296 0.000101973 3.72434e-06 
0.000131813 0.000102332 4.13739e-06 
0.000130355 0.000102678 4.65672e-06 
0.000128972 0.000102991 5.27648e-06 
0.00012768 0.000103253 5.97831e-06 
0.000126434 0.000103454 6.78691e-06 
0.000125222 0.000103506 7.69438e-06 
0.000124125 0.000103451 8.67957e-06 
0.000123223 0.000103414 9.61941e-06 
0.000122574 0.000103371 1.03712e-05 
0.000120723 0.00010491 1.02367e-05 
0.000122101 0.000103461 1.08104e-05 
0.000121233 0.000104192 1.06993e-05 
0.000121667 0.000103728 1.09142e-05 
0.000120211 0.000105853 9.58243e-06 
0.000119621 0.000106898 8.89355e-06 
0.000118864 0.000108018 8.20746e-06 
0.000118052 0.000109171 7.52565e-06 
0.000117202 0.000110384 6.83051e-06 
0.000116326 0.000111613 6.14621e-06 
0.000115468 0.000112837 5.48521e-06 
0.000114591 0.000114071 4.84106e-06 
0.000113662 0.000115224 4.26077e-06 
0.00011273 0.000116392 3.693e-06 
0.000107708 0.000123838 2.95934e-07 
0.000108478 0.000122666 8.07586e-07 
0.000111839 0.000117665 3.08725e-06 
0.000110966 0.000118932 2.49466e-06 
0.000110114 0.000120202 1.91039e-06 
0.000109277 0.000121455 1.34588e-06 
0.000132236 0.000102852 8.6525e-07 
0.00013127 0.000103287 6.85277e-07 
0.000129746 0.000103954 4.39127e-07 
0.000128208 0.000104692 1.42122e-07 
0.000126696 0.000105519 -1.99614e-07 
0.000125194 0.000106419 -5.6393e-07 
0.000123737 0.00010736 -9.34717e-07 
0.000122277 0.000108353 -1.32188e-06 
0.000120838 0.000109309 -1.70716e-06 
0.000119414 0.000110306 -2.10805e-06 
0.000118013 0.000111472 -2.5457e-06 
0.000116634 0.000112685 -2.99928e-06 
0.000115265 0.000113958 -3.47471e-06 
0.000111323 0.000117896 -4.99376e-06 
0.000112607 0.000116573 -4.46919e-06 
0.000113913 0.000115264 -3.96694e-06 
0.000107058 0.000124855 -1.56979e-07 
0.000110188 0.000119153 -5.50457e-06 
0.000106445 0.000125809 -5.85364e-07 
0.000109105 0.000120396 -6.03617e-06 
0.000107913 0.000121706 -6.64451e-06 
0.000106764 0.000122994 -7.27714e-06 
0.00010582 0.000126778 -1.05245e-06 
0.000105266 0.000127638 -1.54324e-06 
0.000105635 0.000124278 -7.94773e-06 
0.000104638 0.000125439 -8.58009e-06 
0.000104016 0.000126258 -8.95656e-06 
0.000103634 0.000126851 -9.10842e-06 
0.000104787 0.000128371 -2.08403e-06 
0.000104389 0.000128947 -2.64758e-06 
0.000104093 0.000129328 -3.1936e-06 
0.000103361 0.000127297 -9.13675e-06 
0.000103236 0.000127626 -8.95482e-06 
0.000103888 0.000129505 -3.75526e-06 
0.000103726 0.000129552 -4.27458e-06 
0.000103324 0.00012785 -8.46349e-06 
0.000103466 0.000128098 -7.80952e-06 
0.000103577 0.000128415 -7.04985e-06 
0.000103628 0.000128772 -6.26312e-06 
0.000103642 0.000129116 -5.51917e-06 
0.000103637 0.000129428 -4.84606e-06 
0.000131209 0.000103032 1.01549e-06 
0.000131887 0.000102715 1.24819e-06 
0.000132428 0.00010246 1.50494e-06 
0.000132838 0.000102261 1.78467e-06 
0.000133126 0.000102104 2.10753e-06 
0.00013327 0.000101998 2.433e-06 
0.000133251 0.000101941 2.76356e-06 
0.000133051 0.000101944 3.0713e-06 
0.000132805 0.000101987 3.34667e-06 
0.000132171 0.000102133 3.66334e-06 
0.000131215 0.000102349 4.04345e-06 
0.00012994 0.000102603 4.54435e-06 
0.000128664 0.000102845 5.16738e-06 
0.000127455 0.000103043 5.87299e-06 
0.000126297 0.000103198 6.69209e-06 
0.000125191 0.000103279 7.62478e-06 
0.000124109 0.000103194 8.68164e-06 
0.00012316 0.000103079 9.81665e-06 
0.000120414 0.000104763 1.05225e-05 
0.000122415 0.00010284 1.09442e-05 
0.00012201 0.000102728 1.16208e-05 
0.000120974 0.000103762 1.13145e-05 
0.000121697 0.000102831 1.1902e-05 
0.000121374 0.000103146 1.17922e-05 
0.000119828 0.000105881 9.68227e-06 
0.000119075 0.00010706 8.87788e-06 
0.000118255 0.000108278 8.09328e-06 
0.000117394 0.000109517 7.3362e-06 
0.000116488 0.00011081 6.58266e-06 
0.000115592 0.000112085 5.87124e-06 
0.000106767 0.000124924 2.89595e-08 
0.000114686 0.000113373 5.18358e-06 
0.000113773 0.000114661 4.52642e-06 
0.000112814 0.000115869 3.93109e-06 
0.000111887 0.000117186 3.31168e-06 
0.000107556 0.000123703 5.05751e-07 
0.00010838 0.000122435 1.01803e-06 
0.000110979 0.000118509 2.70768e-06 
0.000110097 0.000119822 2.12627e-06 
0.000109224 0.000121148 1.55574e-06 
0.00013049 0.000103382 8.05116e-07 
0.000129245 0.000103929 5.50996e-07 
0.000127848 0.000104578 2.47835e-07 
0.000126451 0.0001053 -8.99734e-08 
0.00012504 0.000106134 -4.65687e-07 
0.000123648 0.000107021 -8.45016e-07 
0.000122247 0.000107979 -1.23811e-06 
0.000120841 0.00010899 -1.64044e-06 
0.000119428 0.000109974 -2.03755e-06 
0.00011804 0.000111114 -2.46774e-06 
0.00011667 0.000112316 -2.91591e-06 
0.000115323 0.000113561 -3.37952e-06 
0.000113967 0.000114877 -3.87132e-06 
0.000110077 0.000118885 -5.46057e-06 
0.000111349 0.00011754 -4.90273e-06 
0.000112652 0.000116196 -4.37322e-06 
0.000106103 0.000125983 -3.88489e-07 
0.000108948 0.000120163 -6.02072e-06 
0.000105419 0.000127071 -8.21176e-07 
0.000107715 0.000121515 -6.67528e-06 
0.000106522 0.000122881 -7.38284e-06 
0.000105377 0.000124214 -8.13258e-06 
0.00010481 0.000128068 -1.29279e-06 
0.000104266 0.00012895 -1.80348e-06 
0.000104246 0.000125542 -8.94619e-06 
0.000103283 0.000126693 -9.69596e-06 
0.000102746 0.000127433 -1.00806e-05 
0.000102481 0.000127902 -1.01534e-05 
0.000103792 0.000129702 -2.37675e-06 
0.000103434 0.00013024 -2.92224e-06 
0.0001032 0.000130535 -3.47197e-06 
0.000102321 0.000128227 -1.00707e-05 
0.000102464 0.000128352 -9.55894e-06 
0.000103078 0.000130563 -4.0245e-06 
0.000103015 0.000130426 -4.54984e-06 
0.000102777 0.000128474 -8.72594e-06 
0.000103014 0.000128725 -7.83044e-06 
0.000103137 0.000129104 -6.89076e-06 
0.000103153 0.000129544 -6.00797e-06 
0.000103087 0.000130018 -5.21121e-06 
0.000129483 0.000103523 8.86705e-07 
0.00013024 0.000103168 1.13845e-06 
0.000130822 0.000102881 1.4057e-06 
0.000131275 0.000102651 1.69144e-06 
0.0001316 0.000102471 1.99645e-06 
0.000131799 0.000102336 2.31883e-06 
0.000131432 0.000102224 3.32184e-06 
0.000131852 0.000102244 2.65493e-06 
0.000131736 0.000102204 2.99263e-06 
0.000130922 0.000102311 3.65325e-06 
0.000130215 0.000102447 4.02126e-06 
0.000129276 0.000102613 4.47788e-06 
0.000128197 0.000102779 5.05698e-06 
0.000127101 0.000102919 5.75421e-06 
0.000126025 0.000103022 6.57141e-06 
0.000125 0.000103062 7.51532e-06 
0.000124033 0.000102998 8.60463e-06 
0.000123123 0.000102841 9.80096e-06 
0.000120086 0.000104793 1.06037e-05 
0.000122389 0.000102501 1.11202e-05 
0.000120731 0.000103601 1.16251e-05 
0.000121899 0.000101977 1.24907e-05 
0.000121712 0.000101898 1.29885e-05 
0.000121219 0.000102525 1.26671e-05 
0.000121506 0.00010206 1.30635e-05 
0.00011934 0.000106037 9.63927e-06 
0.000118515 0.000107318 8.72933e-06 
0.000117632 0.000108625 7.86778e-06 
0.00011671 0.000109953 7.05028e-06 
0.000115771 0.000111295 6.26988e-06 
0.000114823 0.000112642 5.52944e-06 
0.000105828 0.000126052 -1.68977e-07 
0.000106642 0.000124779 2.48985e-07 
0.000113874 0.000113988 4.82759e-06 
0.000112915 0.000115329 4.163e-06 
0.000111956 0.000116678 3.529e-06 
0.000111025 0.000118039 2.91723e-06 
0.00010748 0.000123467 7.17955e-07 
0.000108341 0.000122127 1.22454e-06 
0.000110111 0.000119406 2.32833e-06 
0.000109218 0.000120772 1.76334e-06 
0.000128479 0.000103974 6.33013e-07 
0.000127312 0.00010452 3.37317e-07 
0.000126054 0.000105162 2.86739e-10 
0.00012477 0.000105898 -3.65754e-07 
0.000123466 0.000106727 -7.50157e-07 
0.000122135 0.000107636 -1.14662e-06 
0.000120788 0.000108615 -1.55152e-06 
0.000119417 0.000109654 -1.96339e-06 
0.000118054 0.000110757 -2.38328e-06 
0.000116714 0.000111929 -2.81957e-06 
0.00011538 0.000113162 -3.27588e-06 
0.000114053 0.000114452 -3.75404e-06 
0.000108853 0.000119873 -5.93378e-06 
0.000112731 0.000115784 -4.25363e-06 
0.000110128 0.000118506 -5.33564e-06 
0.000111419 0.000117139 -4.77879e-06 
0.000105087 0.000127266 -5.68424e-07 
0.0001076 0.000121256 -6.60667e-06 
0.000104432 0.0001284 -1.00251e-06 
0.00010638 0.000122661 -7.35556e-06 
0.000105193 0.000124059 -8.18418e-06 
0.000104044 0.000125433 -9.09246e-06 
0.000103836 0.000129441 -1.49714e-06 
0.000103296 0.000130373 -2.05973e-06 
0.000102955 0.000126754 -1.00575e-05 
0.000101988 0.000127917 -1.10059e-05 
0.000101576 0.000128525 -1.13711e-05 
0.00010141 0.000128856 -1.13642e-05 
0.000102814 0.000131179 -2.65275e-06 
0.000102527 0.000131645 -3.19406e-06 
0.000102378 0.0001318 -3.70277e-06 
0.000101506 0.000128931 -1.09434e-05 
0.000102032 0.000128826 -9.836e-06 
0.00010235 0.000131624 -4.19726e-06 
0.000102491 0.00013109 -4.7816e-06 
0.000102444 0.000128954 -8.71196e-06 
0.000102693 0.000129283 -7.59728e-06 
0.000102768 0.000129776 -6.53372e-06 
0.000102686 0.000130398 -5.57683e-06 
0.000127768 0.000103997 7.04662e-07 
0.000128428 0.000103649 9.51718e-07 
0.000129084 0.000103311 1.24374e-06 
0.00012959 0.000103037 1.55152e-06 
0.000129966 0.000102823 1.87015e-06 
0.000130218 0.000102649 2.22748e-06 
0.000130335 0.00010253 2.57655e-06 
0.000129831 0.000102461 3.62729e-06 
0.000130094 0.000102438 3.30984e-06 
0.000130301 0.000102456 2.94326e-06 
0.000129283 0.000102545 3.99661e-06 
0.000128556 0.000102656 4.43774e-06 
0.000127676 0.000102773 4.98026e-06 
0.000126705 0.000102877 5.66543e-06 
0.000125723 0.000102946 6.4603e-06 
0.00012476 0.000102958 7.40057e-06 
0.000119727 0.000104927 1.05302e-05 
0.000123855 0.00010287 8.49707e-06 
0.000122971 0.000102641 9.69382e-06 
0.000122304 0.000102251 1.10917e-05 
0.00012036 0.000103678 1.16543e-05 
0.000121883 0.000101622 1.26376e-05 
0.000120965 0.000102404 1.29533e-05 
0.00012174 0.000100826 1.42309e-05 
0.000121631 0.000100867 1.45623e-05 
0.000121422 0.000101215 1.43026e-05 
0.000118898 0.00010628 9.46195e-06 
0.000117992 0.000107669 8.47008e-06 
0.000117038 0.000109066 7.55426e-06 
0.000116031 0.000110511 6.67621e-06 
0.000115035 0.000111926 5.8708e-06 
0.000104918 0.000127251 -3.12375e-07 
0.000114032 0.000113349 5.11e-06 
0.000105639 0.00012598 6.62885e-08 
0.000106503 0.000124584 4.76086e-07 
0.000113035 0.00011476 4.39841e-06 
0.000112042 0.000116057 3.77049e-06 
0.000111076 0.000117463 3.1432e-06 
0.000110131 0.000118884 2.54503e-06 
0.000107388 0.000123171 9.35306e-07 
0.000108282 0.000121758 1.43248e-06 
0.000109209 0.000120304 1.98002e-06 
0.000126784 0.000104475 4.10504e-07 
0.000125664 0.000105053 7.6933e-08 
0.000124483 0.000105725 -2.8318e-07 
0.000123253 0.000106512 -6.72006e-07 
0.000122001 0.000107369 -1.06507e-06 
0.000120711 0.000108315 -1.47059e-06 
0.000119389 0.000109334 -1.88181e-06 
0.000118034 0.00011033 -2.27453e-06 
0.000116722 0.000111469 -2.69934e-06 
0.000115419 0.000112681 -3.14459e-06 
0.000114118 0.000113953 -3.61065e-06 
0.000107687 0.000120863 -6.42157e-06 
0.000112775 0.000115321 -4.11501e-06 
0.000108828 0.000119517 -5.79059e-06 
0.000111457 0.000116693 -4.63359e-06 
0.000110133 0.000118102 -5.1911e-06 
0.000104205 0.000128535 -7.07849e-07 
0.000106455 0.000122297 -7.17391e-06 
0.000103571 0.000129717 -1.16792e-06 
0.000105249 0.000123729 -8.02051e-06 
0.000104088 0.000125132 -8.95965e-06 
0.000102923 0.000126535 -1.00324e-05 
0.000102996 0.000130798 -1.72149e-06 
0.000102446 0.00013182 -2.38269e-06 
0.000101837 0.000127821 -1.11957e-05 
0.000100863 0.000129008 -1.24047e-05 
0.00010057 0.000129456 -1.27059e-05 
0.000100397 0.000129692 -1.26616e-05 
0.000101954 0.000132747 -3.03597e-06 
0.000101767 0.000133074 -3.52469e-06 
0.000101686 0.000133031 -3.92677e-06 
0.000101112 0.000129282 -1.12412e-05 
0.000101727 0.000129167 -9.81628e-06 
0.000101704 0.000132671 -4.29121e-06 
0.000102102 0.0001315 -5.02893e-06 
0.000102158 0.000129359 -8.4499e-06 
0.000102354 0.000129845 -7.14053e-06 
0.000102325 0.000130559 -5.99853e-06 
0.000126107 0.000104451 4.61428e-07 
0.000126816 0.000104054 7.42465e-07 
0.000127384 0.000103728 1.01406e-06 
0.000127941 0.000103409 1.34344e-06 
0.000128367 0.000103153 1.68507e-06 
0.000128666 0.000102945 2.06098e-06 
0.000128844 0.000102789 2.45463e-06 
0.000128881 0.000102687 2.84108e-06 
0.000128296 0.000102649 3.94299e-06 
0.000128607 0.000102621 3.58041e-06 
0.000128772 0.000102633 3.23755e-06 
0.000127729 0.000102717 4.38194e-06 
0.000127034 0.000102796 4.90509e-06 
0.00012622 0.000102869 5.55696e-06 
0.000125356 0.00010292 6.3311e-06 
0.000119307 0.000105191 1.02951e-05 
0.00012448 0.00010292 7.23163e-06 
0.000123639 0.000102827 8.29964e-06 
0.000120016 0.000103851 1.14954e-05 
0.000122799 0.000102587 9.48886e-06 
0.00012213 0.000102148 1.08847e-05 
0.000121765 0.000101457 1.2525e-05 
0.000120624 0.000102555 1.28271e-05 
0.000121707 0.000100558 1.42679e-05 
0.000121177 0.000101208 1.44078e-05 
0.000121853 9.95905e-05 1.60767e-05 
0.000121683 9.98825e-05 1.60302e-05 
0.000118388 0.000106659 9.14763e-06 
0.000117405 0.000108138 8.10738e-06 
0.00011635 0.000109659 7.13274e-06 
0.000115282 0.000111183 6.23144e-06 
0.000114231 0.000112668 5.41242e-06 
0.000104051 0.000128539 -4.00138e-07 
0.00010476 0.000127193 -5.9956e-08 
0.00011319 0.000114148 4.648e-06 
0.000105532 0.000125781 2.92156e-07 
0.000106432 0.00012428 6.87541e-07 
0.000112173 0.000115485 3.98559e-06 
0.000111169 0.000116828 3.3653e-06 
0.000110186 0.000118296 2.75158e-06 
0.000109236 0.000119772 2.17922e-06 
0.000107344 0.000122793 1.1326e-06 
0.000108277 0.00012128 1.63527e-06 
0.000125145 0.000104968 1.35297e-07 
0.000124094 0.000105581 -2.16469e-07 
0.000122965 0.000106307 -5.96345e-07 
0.000121797 0.000107127 -9.88942e-07 
0.000120587 0.000108023 -1.38709e-06 
0.00011934 0.000109006 -1.79264e-06 
0.000118026 0.000109967 -2.17243e-06 
0.000116723 0.000110992 -2.56212e-06 
0.000115453 0.000112169 -2.99264e-06 
0.000114193 0.000113416 -3.44466e-06 
0.000112883 0.000114758 -3.93221e-06 
0.000106605 0.000121849 -6.92082e-06 
0.000107746 0.000120462 -6.21928e-06 
0.000111551 0.000116175 -4.45311e-06 
0.000108896 0.00011907 -5.59289e-06 
0.000110219 0.000117606 -4.99904e-06 
0.000103371 0.000129864 -7.90359e-07 
0.000105369 0.000123326 -7.76883e-06 
0.00010278 0.000131061 -1.30191e-06 
0.00010417 0.000124781 -8.72457e-06 
0.000102976 0.000126225 -9.82833e-06 
0.000101836 0.000127609 -1.10928e-05 
0.000102226 0.000132198 -1.97891e-06 
0.000101689 0.000133344 -2.75519e-06 
0.000100752 0.000128869 -1.25064e-05 
9.98098e-05 0.000130017 -1.40384e-05 
9.95033e-05 0.000130424 -1.42201e-05 
0.00010008 0.000129907 -1.27905e-05 
0.000101227 0.000134443 -3.4808e-06 
0.000101104 0.0001346 -3.85939e-06 
0.000101042 0.000134375 -4.09841e-06 
0.000100906 0.000129406 -1.10836e-05 
0.000101554 0.000129338 -9.42039e-06 
0.00010145 0.000132855 -4.46907e-06 
0.000101831 0.000131484 -5.29802e-06 
0.000101932 0.000129694 -7.83004e-06 
0.000102008 0.000130437 -6.42452e-06 
0.00012454 0.000104882 1.82418e-07 
0.00012524 0.000104443 4.84453e-07 
0.00012584 0.000104074 7.80442e-07 
0.00012633 0.00010377 1.07436e-06 
0.000126803 0.000103472 1.43742e-06 
0.000126868 0.000102792 4.26863e-06 
0.000127132 0.000103229 1.83155e-06 
0.000127358 0.00010304 2.2478e-06 
0.000127479 0.000102903 2.67496e-06 
0.000127449 0.000102821 3.09545e-06 
0.000127174 0.000102772 3.84868e-06 
0.000127374 0.00010278 3.46116e-06 
0.000126324 0.000102838 4.78252e-06 
0.000125658 0.000102888 5.40304e-06 
0.000124929 0.000102925 6.13904e-06 
0.000124176 0.000102925 6.99996e-06 
0.000118706 0.000105767 9.78043e-06 
0.00011951 0.000104348 1.09892e-05 
0.00012342 0.00010285 8.00254e-06 
0.000122646 0.00010265 9.10535e-06 
0.000120214 0.000102938 1.23704e-05 
0.000121984 0.000102249 1.04648e-05 
0.00012157 0.000101551 1.21146e-05 
0.000121527 0.000100561 1.399e-05 
0.0001208 0.000101567 1.39094e-05 
0.000121728 9.94438e-05 1.59478e-05 
0.000121403 0.000100059 1.57958e-05 
0.000122071 9.83584e-05 1.80449e-05 
0.000117714 0.000107305 8.62554e-06 
0.00011664 0.000108862 7.57047e-06 
0.000115539 0.000110431 6.60194e-06 
0.000114441 0.000111993 5.71361e-06 
0.00011336 0.000113524 4.90027e-06 
0.000103235 0.000129865 -3.99767e-07 
0.000103908 0.000128491 -1.01276e-07 
0.000104675 0.000127003 1.76936e-07 
0.000112323 0.000114887 4.20407e-06 
0.000105478 0.000125493 4.87976e-07 
0.0001064 0.000123909 8.65872e-07 
0.000111289 0.000116269 3.55094e-06 
0.000110288 0.000117653 2.94946e-06 
0.000109295 0.000119185 2.35924e-06 
0.000108302 0.000120741 1.81185e-06 
0.000107335 0.000122321 1.31168e-06 
0.000123622 0.000105441 -1.59332e-07 
0.000122602 0.000106106 -5.25557e-07 
0.000121536 0.000106874 -9.08383e-07 
0.000120425 0.000107734 -1.30186e-06 
0.000119256 0.000108674 -1.69924e-06 
0.000118004 0.000109589 -2.06263e-06 
0.000116739 0.000110583 -2.43752e-06 
0.000115485 0.00011164 -2.82474e-06 
0.00011426 0.000112854 -3.26041e-06 
0.000105641 0.000122749 -7.39913e-06 
0.000112998 0.000114152 -3.72534e-06 
0.000111708 0.000115545 -4.22585e-06 
0.000106775 0.000121336 -6.62656e-06 
0.000107923 0.000119908 -5.94272e-06 
0.000110388 0.000117013 -4.76576e-06 
0.000109067 0.000118496 -5.33962e-06 
0.000102614 0.000131182 -8.11536e-07 
0.000104394 0.000124268 -8.34073e-06 
0.00010207 0.000132384 -1.43868e-06 
0.00010314 0.000125784 -9.43495e-06 
0.000101923 0.000127248 -1.07262e-05 
0.000100783 0.000128599 -1.22421e-05 
0.00010156 0.000133565 -2.28851e-06 
0.000101048 0.000134912 -3.24816e-06 
9.9758e-05 0.000129879 -1.40033e-05 
9.87036e-05 0.000131236 -1.60498e-05 
9.90958e-05 0.000130469 -1.41294e-05 
9.99484e-05 0.000129809 -1.24487e-05 
0.000100585 0.000136198 -4.02004e-06 
0.000100432 0.00013621 -4.29282e-06 
0.000100851 0.000134456 -4.1841e-06 
0.000100801 0.000129346 -1.05692e-05 
0.000101434 0.000129436 -8.56245e-06 
0.000101248 0.000132779 -4.53996e-06 
0.000101563 0.000131278 -5.46701e-06 
0.00010166 0.000130129 -6.82335e-06 
0.000123076 0.000105293 -1.11312e-07 
0.000123752 0.00010481 1.98198e-07 
0.000124342 0.000104401 5.05139e-07 
0.000124852 0.00010406 8.1506e-07 
0.000125563 0.000102901 4.59483e-06 
0.000125266 0.000103777 1.13552e-06 
0.000125631 0.000103497 1.54583e-06 
0.000125845 0.000102892 4.11024e-06 
0.000125889 0.000103281 1.97369e-06 
0.000126057 0.000103119 2.41656e-06 
0.000126126 0.000103005 2.87344e-06 
0.000126133 0.000102939 3.26476e-06 
0.000126033 0.000102903 3.67178e-06 
0.000125033 0.000102931 5.19065e-06 
0.000124438 0.000102957 5.88506e-06 
0.000123802 0.000102961 6.69151e-06 
0.000123163 0.00010291 7.6279e-06 
0.000117856 0.000106727 8.9753e-06 
0.00011871 0.000105345 1.00504e-05 
0.000119475 0.000103983 1.12443e-05 
0.000122476 0.000102768 8.60183e-06 
0.000121888 0.000102491 9.73932e-06 
0.000120151 0.000102646 1.25682e-05 
0.000121471 0.000102022 1.10547e-05 
0.000121289 0.000101339 1.25083e-05 
0.00012131 0.000100431 1.41861e-05 
0.00012072 0.000101341 1.40095e-05 
0.000121449 9.95918e-05 1.57581e-05 
0.00012128 9.99099e-05 1.56739e-05 
0.000116807 0.000108258 7.89578e-06 
0.000115718 0.000109806 6.90383e-06 
0.000114613 0.000111368 5.98599e-06 
0.000113508 0.000112941 5.13007e-06 
0.000112457 0.000114316 4.40338e-06 
0.000102479 0.000131181 -2.90813e-07 
0.000103097 0.000129823 -2.45361e-08 
0.000103835 0.000128303 1.63655e-07 
0.000104639 0.000126718 3.68818e-07 
0.000111415 0.000115706 3.7282e-06 
0.000105449 0.000125143 6.41734e-07 
0.00010639 0.000123454 1.01399e-06 
0.000110391 0.000117111 3.10243e-06 
0.000109397 0.000118537 2.52807e-06 
0.000108363 0.000120151 1.96184e-06 
0.000107361 0.000121791 1.45593e-06 
0.000122173 0.000105905 -4.61744e-07 
0.000121215 0.000106619 -8.29279e-07 
0.000120202 0.000107433 -1.21192e-06 
0.000119131 0.000108342 -1.60338e-06 
0.000117947 0.000109212 -1.95095e-06 
0.00011675 0.000110158 -2.30527e-06 
0.000115536 0.000111179 -2.67346e-06 
0.000114326 0.000112264 -3.05727e-06 
0.000113107 0.000113524 -3.50107e-06 
0.000104909 0.000123402 -7.75022e-06 
0.000105997 0.000122015 -6.94551e-06 
0.000111882 0.000114865 -3.97429e-06 
0.000110622 0.00011629 -4.48312e-06 
0.0001071 0.000120609 -6.23564e-06 
0.00010821 0.000119196 -5.60446e-06 
0.000109327 0.000117795 -5.03918e-06 
0.000101929 0.000132459 -7.83456e-07 
0.000103683 0.000124902 -8.71616e-06 
0.000101481 0.000133581 -1.59683e-06 
0.000102491 0.000126355 -9.81678e-06 
0.000101355 0.000127719 -1.11038e-05 
0.0001003 0.000128963 -1.26125e-05 
0.000101004 0.000134821 -2.77516e-06 
0.000100393 0.000136492 -3.81912e-06 
9.93556e-05 0.000130034 -1.40947e-05 
9.91007e-05 0.000130306 -1.39757e-05 
9.97996e-05 0.000129661 -1.24052e-05 
0.000100503 0.000129218 -1.07549e-05 
9.98847e-05 0.000138127 -4.80056e-06 
0.00010024 0.000136139 -4.28807e-06 
0.000100672 0.000134251 -4.09413e-06 
0.000101097 0.000129171 -8.87339e-06 
0.000101373 0.000129687 -7.14494e-06 
0.000101065 0.000132441 -4.4791e-06 
0.000101358 0.000130756 -5.63156e-06 
0.000121713 0.000105694 -4.03072e-07 
0.000122318 0.000105172 -1.05829e-07 
0.000122887 0.00010471 2.02328e-07 
0.000123389 0.000104321 5.20758e-07 
0.000123823 0.000104004 8.49563e-07 
0.000124383 0.000102995 4.90832e-06 
0.000124593 0.000102998 4.37357e-06 
0.000124188 0.000103753 1.18837e-06 
0.000124481 0.000103505 1.63014e-06 
0.000124756 0.000103011 3.87306e-06 
0.000124682 0.000103317 2.09804e-06 
0.000124801 0.000103183 2.57263e-06 
0.000124854 0.000103103 2.97488e-06 
0.000124843 0.000103046 3.40698e-06 
0.000123912 0.000103013 5.57333e-06 
0.000123384 0.000103022 6.33726e-06 
0.000122836 0.000102996 7.19639e-06 
0.000122208 0.000102921 8.02173e-06 
0.000116899 0.000107789 8.1223e-06 
0.000117765 0.000106455 9.0575e-06 
0.000118596 0.000105115 1.01002e-05 
0.000119357 0.000103792 1.12406e-05 
0.000121676 0.000102751 8.98277e-06 
0.000121266 0.000102463 1.00552e-05 
0.000120036 0.000102533 1.24531e-05 
0.00012103 0.000102026 1.12256e-05 
0.000120989 0.000101428 1.24809e-05 
0.000121025 0.000100749 1.38135e-05 
0.000120609 0.000101351 1.37022e-05 
0.000120851 0.000100851 1.40084e-05 
0.000115829 0.000109303 7.12898e-06 
0.000114726 0.000110852 6.19683e-06 
0.000113621 0.000112414 5.32644e-06 
0.000112576 0.000113748 4.58872e-06 
0.000101804 0.000132411 -8.36723e-08 
0.000111524 0.000115146 3.88851e-06 
0.000102297 0.000131192 2.25806e-07 
0.000102985 0.000129686 3.06649e-07 
0.000103797 0.000128009 3.63593e-07 
0.000104619 0.00012635 5.07072e-07 
0.000110476 0.000116581 3.23409e-06 
0.000105427 0.000124749 7.42934e-07 
0.000106414 0.000122962 1.11402e-06 
0.000109456 0.000118032 2.63502e-06 
0.000108496 0.000119487 2.10705e-06 
0.000107442 0.000121204 1.57366e-06 
0.000120864 0.000106365 -7.53835e-07 
0.000119948 0.00010714 -1.12387e-06 
0.000118968 0.000108006 -1.50426e-06 
0.000117846 0.000108811 -1.82973e-06 
0.000116714 0.000109715 -2.16627e-06 
0.00011556 0.000110701 -2.51563e-06 
0.000114387 0.000111755 -2.87865e-06 
0.000113245 0.000112867 -3.25927e-06 
0.000112067 0.000114169 -3.71047e-06 
0.000104371 0.000123844 -7.96208e-06 
0.000105366 0.000122527 -7.16501e-06 
0.000106415 0.000121153 -6.44708e-06 
0.000110869 0.000115547 -4.19168e-06 
0.000109635 0.000117001 -4.70894e-06 
0.000107487 0.000119751 -5.80151e-06 
0.00010856 0.000118354 -5.22219e-06 
0.000101368 0.000133588 -7.37484e-07 
0.000103203 0.000125301 -8.90223e-06 
0.000101064 0.000134392 -1.64e-06 
0.00010207 0.000126713 -9.98097e-06 
0.000101009 0.000128013 -1.12341e-05 
0.000100142 0.000129014 -1.23643e-05 
0.000100713 0.000135173 -2.8389e-06 
0.000100176 0.000136524 -3.83587e-06 
9.98407e-05 0.000129352 -1.25029e-05 
9.99128e-05 0.000129384 -1.21012e-05 
0.000100513 0.000129008 -1.05941e-05 
0.000100973 0.000128871 -9.03868e-06 
0.000100098 0.000136152 -3.98258e-06 
0.000100488 0.000134408 -3.79448e-06 
0.000100879 0.00013271 -4.08786e-06 
0.000101236 0.000129211 -7.44911e-06 
0.00010129 0.00013 -6.00853e-06 
0.000101148 0.000131226 -4.82286e-06 
0.000120452 0.000106098 -6.8377e-07 
0.00012332 0.000103092 5.19235e-06 
0.000121004 0.000105519 -3.95672e-07 
0.000121509 0.000105016 -1.12117e-07 
0.000121984 0.000104569 1.93169e-07 
0.000122412 0.000104202 5.17742e-07 
0.000122792 0.000103922 8.57364e-07 
0.000123476 0.0001031 4.59752e-06 
0.000123574 0.000103116 4.05997e-06 
0.000123089 0.0001037 1.222e-06 
0.000123315 0.000103492 1.70035e-06 
0.000123631 0.000103144 3.54207e-06 
0.000123472 0.000103345 2.19756e-06 
0.00012358 0.000103257 2.62035e-06 
0.000123629 0.000103192 3.05791e-06 
0.000122899 0.000103106 5.91672e-06 
0.000115902 0.000108859 7.29269e-06 
0.000122437 0.000103106 6.71787e-06 
0.000121863 0.000103091 7.43672e-06 
0.000121357 0.000103023 8.22154e-06 
0.000116785 0.000107539 8.12813e-06 
0.000117624 0.000106258 9.00816e-06 
0.000118453 0.000104976 9.9807e-06 
0.000119227 0.000103746 1.10252e-05 
0.000120951 0.000102883 9.1021e-06 
0.000120683 0.000102653 1.00398e-05 
0.000119894 0.000102627 1.20484e-05 
0.000120589 0.000102299 1.1022e-05 
0.000120589 0.000101873 1.19878e-05 
0.0001204 0.000101873 1.23335e-05 
0.000120165 0.000102151 1.2333e-05 
0.000114818 0.000110369 6.37355e-06 
0.000113717 0.000111911 5.49942e-06 
0.000112678 0.000113223 4.74575e-06 
0.000101204 0.000133523 1.18041e-07 
0.00011164 0.000114575 4.04109e-06 
0.000101568 0.00013245 6.58256e-07 
0.000110582 0.000116016 3.36582e-06 
0.000102083 0.000131187 6.89177e-07 
0.000102921 0.000129415 5.03159e-07 
0.000103778 0.000127643 4.64667e-07 
0.000104609 0.000125938 5.72738e-07 
0.000109536 0.000117502 2.7383e-06 
0.000105456 0.000124257 8.00507e-07 
0.000106502 0.00012237 1.1933e-06 
0.000108548 0.000118993 2.18299e-06 
0.000107584 0.000120532 1.6859e-06 
0.000119648 0.00010683 -1.03216e-06 
0.00011877 0.000107659 -1.39937e-06 
0.000117723 0.000108421 -1.70894e-06 
0.000116649 0.000109262 -2.02056e-06 
0.000115556 0.000110207 -2.35e-06 
0.000114444 0.000111229 -2.69321e-06 
0.000103931 0.0001242 -8.0796e-06 
0.000113341 0.000112309 -3.05084e-06 
0.000112243 0.000113452 -3.43299e-06 
0.0001111 0.000114783 -3.88868e-06 
0.000104873 0.00012291 -7.288e-06 
0.000105835 0.000121591 -6.58418e-06 
0.000106851 0.000120217 -5.94218e-06 
0.000109938 0.00011618 -4.37084e-06 
0.000108901 0.000117502 -4.84779e-06 
0.000107879 0.000118836 -5.36158e-06 
0.000100797 0.000134661 -7.95496e-07 
0.000102817 0.000125636 -8.98353e-06 
0.000100663 0.000134734 -1.58477e-06 
0.000101759 0.000127007 -1.00075e-05 
0.000100966 0.000128022 -1.08691e-05 
0.000100645 0.000128442 -1.10554e-05 
0.000100509 0.000135113 -2.90388e-06 
0.000100391 0.000134866 -3.18222e-06 
0.000100574 0.000128615 -1.07972e-05 
0.0001007 0.000128647 -1.02274e-05 
0.000101052 0.000128519 -8.92598e-06 
0.000101247 0.000128694 -7.64441e-06 
0.000100491 0.000134199 -3.38027e-06 
0.000100818 0.000132737 -3.69028e-06 
0.000101073 0.000131379 -4.29896e-06 
0.000101305 0.000129284 -6.3351e-06 
0.00010124 0.000130208 -5.15712e-06 
0.000119294 0.000106508 -9.41729e-07 
0.000122362 0.000103205 5.43904e-06 
0.000119772 0.000105883 -6.69794e-07 
0.00012245 0.000103217 4.79743e-06 
0.000120231 0.000105314 -4.06414e-07 
0.000120657 0.000104819 -1.41947e-07 
0.000121056 0.000104378 1.5457e-07 
0.000121419 0.000104047 4.72605e-07 
0.000121737 0.000103796 8.33442e-07 
0.0001225 0.00010323 4.20608e-06 
0.000122509 0.000103248 3.66324e-06 
0.00012197 0.000103617 1.22581e-06 
0.000122145 0.000103467 1.73638e-06 
0.00012248 0.000103279 3.12752e-06 
0.000122284 0.000103385 2.17886e-06 
0.0001224 0.000103324 2.64398e-06 
0.000114904 0.0001099 6.51262e-06 
0.00012198 0.000103228 6.20075e-06 
0.000115765 0.000108617 7.24054e-06 
0.000121441 0.000103271 6.82408e-06 
0.000120953 0.000103287 7.494e-06 
0.000120553 0.000103267 8.19614e-06 
0.000116617 0.000107374 8.00604e-06 
0.000117462 0.00010616 8.82462e-06 
0.000118299 0.000104956 9.71338e-06 
0.000119014 0.000103907 1.05432e-05 
0.000120245 0.000103201 8.95284e-06 
0.000120078 0.000103063 9.69948e-06 
0.00011938 0.00010334 1.08872e-05 
0.00012002 0.000102848 1.04416e-05 
0.000119857 0.000102843 1.07841e-05 
0.000119589 0.000103061 1.09029e-05 
0.000113835 0.000111381 5.66992e-06 
0.000112809 0.000112656 4.9093e-06 
0.000100534 0.000134371 -3.90391e-08 
0.000111775 0.000113994 4.18886e-06 
0.00010099 0.000133409 1.21957e-06 
0.000110745 0.000115377 3.5188e-06 
0.000101135 0.000132639 1.46072e-06 
0.000109681 0.000116877 2.86747e-06 
0.000102012 0.000130874 8.40374e-07 
0.000102922 0.000128998 5.39185e-07 
0.000103789 0.000127174 4.74798e-07 
0.000104679 0.000125354 5.87314e-07 
0.000108671 0.000118386 2.28588e-06 
0.000105591 0.000123586 8.47578e-07 
0.000106697 0.000121615 1.28949e-06 
0.000107672 0.000119974 1.753e-06 
0.000118537 0.000107296 -1.28661e-06 
0.000117571 0.000108011 -1.57945e-06 
0.000116562 0.000108817 -1.87557e-06 
0.000115533 0.000109703 -2.17738e-06 
0.000114476 0.000110696 -2.50197e-06 
0.000103546 0.000124537 -8.129e-06 
0.000113426 0.000111732 -2.83433e-06 
0.000104439 0.00012326 -7.34745e-06 
0.000112365 0.000112844 -3.19322e-06 
0.000111321 0.00011401 -3.5783e-06 
0.000110212 0.000115366 -4.03609e-06 
0.000105355 0.00012195 -6.65054e-06 
0.000106281 0.000120633 -6.03255e-06 
0.000107259 0.000119268 -5.45816e-06 
0.000109214 0.000116643 -4.47643e-06 
0.000108224 0.000117953 -4.94924e-06 
9.99962e-05 0.000135871 -8.7443e-07 
0.000102526 0.000125911 -8.93961e-06 
0.000100486 0.000134561 -1.60604e-06 
0.0001018 0.000126912 -9.55098e-06 
0.000101424 0.000127449 -9.7541e-06 
0.00010127 0.000127721 -9.60136e-06 
0.000100563 0.000133997 -2.30817e-06 
0.000100679 0.000133359 -2.78833e-06 
0.000101238 0.000127911 -9.20617e-06 
0.000101328 0.000128003 -8.50942e-06 
0.000101427 0.000128165 -7.52765e-06 
0.000101451 0.00012855 -6.51295e-06 
0.000100885 0.000132424 -3.25112e-06 
0.000101107 0.000131274 -3.81222e-06 
0.000101282 0.000130183 -4.54751e-06 
0.000101395 0.000129278 -5.41769e-06 
0.000118261 0.000106906 -1.1639e-06 
0.000121498 0.000103346 5.64415e-06 
0.000118617 0.000106273 -9.16972e-07 
0.000121518 0.000103363 4.97123e-06 
0.000119026 0.000105657 -6.81834e-07 
0.000121512 0.000103372 4.342e-06 
0.000119421 0.000105078 -4.52184e-07 
0.000119779 0.000104558 -2.14196e-07 
0.000120102 0.000104125 5.42025e-08 
0.000120413 0.000103816 3.77583e-07 
0.00012066 0.000103617 7.55736e-07 
0.000121478 0.000103379 3.74963e-06 
0.00012141 0.000103386 3.18902e-06 
0.000120816 0.000103503 1.17672e-06 
0.000120975 0.00010345 1.6397e-06 
0.000121304 0.000103399 2.65259e-06 
0.000121154 0.00010342 2.13636e-06 
0.000113975 0.000110807 5.82732e-06 
0.000114711 0.000109693 6.39109e-06 
0.000120974 0.000103439 6.19574e-06 
0.000115553 0.000108504 7.05744e-06 
0.000120491 0.000103528 6.76687e-06 
0.000120075 0.000103604 7.35725e-06 
0.000119742 0.000103661 7.95322e-06 
0.000116416 0.000107317 7.77657e-06 
0.000117262 0.000106172 8.52056e-06 
0.000118004 0.000105162 9.2017e-06 
0.000118451 0.000104519 9.55586e-06 
0.0001195 0.000103687 8.53527e-06 
0.000119334 0.000103684 9.06674e-06 
0.000118715 0.000104144 9.64129e-06 
0.000119165 0.000103725 9.43126e-06 
0.000118937 0.000103896 9.58203e-06 
0.000113006 0.000112012 5.0961e-06 
0.000100382 0.000134324 -1.13119e-07 
0.000111996 0.000113305 4.37703e-06 
0.000100782 0.000133441 1.19354e-06 
0.000110968 0.000114666 3.69412e-06 
9.99594e-05 0.0001339 2.84996e-06 
0.000109934 0.000116097 3.05018e-06 
0.000101071 0.000132172 1.42171e-06 
0.000108908 0.000117603 2.44497e-06 
0.000102064 0.000130266 7.32898e-07 
0.000103028 0.000128294 4.45637e-07 
0.000103978 0.00012634 4.29524e-07 
0.00010493 0.000124438 6.09847e-07 
0.000107897 0.000119189 1.8868e-06 
0.000105906 0.000122608 9.50644e-07 
0.000106899 0.000120858 1.38283e-06 
0.000117408 0.000107574 -1.43896e-06 
0.000116468 0.000108344 -1.71939e-06 
0.000115492 0.000109204 -2.00465e-06 
0.000114497 0.000110146 -2.30187e-06 
0.00010324 0.000124813 -8.06018e-06 
0.000113489 0.000111154 -2.61333e-06 
0.000104058 0.000123598 -7.34807e-06 
0.000112475 0.000112224 -2.94613e-06 
0.000104913 0.00012231 -6.67316e-06 
0.000111466 0.000113356 -3.30786e-06 
0.000110475 0.000114553 -3.70244e-06 
0.0001095 0.000115798 -4.11487e-06 
0.000105792 0.000120995 -6.06436e-06 
0.000106691 0.000119673 -5.51406e-06 
0.000107606 0.00011836 -5.00963e-06 
0.000108541 0.000117068 -4.54701e-06 
0.000100426 0.000134154 -8.4124e-07 
0.000102605 0.000125702 -8.4316e-06 
0.000100716 0.000133311 -1.55033e-06 
0.000102185 0.000126314 -8.60167e-06 
0.000101943 0.000126698 -8.53015e-06 
0.000101802 0.000126995 -8.27998e-06 
0.000100874 0.000132604 -2.2002e-06 
0.000101044 0.000131825 -2.76282e-06 
0.000101747 0.000127234 -7.83729e-06 
0.000101733 0.000127478 -7.19226e-06 
0.000101704 0.000127829 -6.40616e-06 
0.000101635 0.00012836 -5.56896e-06 
0.000101227 0.00013091 -3.34259e-06 
0.000101396 0.00012995 -3.99965e-06 
0.000101534 0.000129074 -4.7473e-06 
0.000117465 0.000106922 -1.21662e-06 
0.000120674 0.000103545 5.38639e-06 
0.000117826 0.000106252 -9.94415e-07 
0.000120612 0.000103565 4.69425e-06 
0.000118211 0.000105576 -7.91218e-07 
0.000120535 0.000103565 4.03876e-06 
0.000118571 0.000104929 -6.04437e-07 
0.000118872 0.000104306 -4.11972e-07 
0.000119115 0.000103814 -1.91712e-07 
0.000119374 0.000103527 1.2518e-07 
0.000119523 0.000103394 4.99571e-07 
0.000120435 0.000103548 3.42234e-06 
0.000120303 0.000103516 2.80057e-06 
0.000119672 0.000103379 1.08012e-06 
0.000119918 0.000103429 1.64706e-06 
0.000120136 0.000103477 2.22321e-06 
0.000113492 0.00011102 5.46548e-06 
0.000114308 0.000109859 6.05274e-06 
0.000120146 0.00010369 5.89864e-06 
0.000115178 0.000108677 6.69321e-06 
0.000119686 0.000103841 6.41568e-06 
0.000119303 0.000103988 6.92115e-06 
0.000118969 0.00010414 7.41603e-06 
0.000116027 0.000107549 7.34021e-06 
0.000116794 0.00010653 7.93037e-06 
0.000117307 0.000105817 8.2933e-06 
0.000117638 0.000105339 8.43734e-06 
0.000118718 0.00010427 7.84303e-06 
0.000118483 0.00010442 8.17119e-06 
0.000117911 0.000104978 8.45603e-06 
0.000118235 0.000104626 8.36343e-06 
0.000112467 0.000112311 4.71607e-06 
0.000100677 0.000133149 1.2655e-07 
0.000111424 0.000113656 4.00325e-06 
0.000100663 0.000132832 1.17719e-06 
0.000110388 0.000115044 3.34248e-06 
0.000100859 0.000132251 1.33809e-06 
0.000109322 0.00011655 2.70055e-06 
0.000101716 0.000130547 7.08659e-07 
0.000108323 0.00011807 2.12995e-06 
0.000102626 0.000128682 3.83214e-07 
0.000103509 0.000126871 3.10133e-07 
0.0001044 0.000125058 4.18237e-07 
0.000105302 0.000123293 6.8203e-07 
0.000107342 0.00011967 1.60464e-06 
0.00010639 0.000121321 1.13921e-06 
0.000116545 0.00010769 -1.5005e-06 
0.000115597 0.000108541 -1.77716e-06 
0.000114634 0.000109463 -2.05662e-06 
0.000113632 0.000110473 -2.35537e-06 
0.00010355 0.000124192 -7.42816e-06 
0.000112647 0.000111513 -2.66439e-06 
0.000104395 0.00012285 -6.73348e-06 
0.000111664 0.000112613 -3.00255e-06 
0.000105238 0.00012151 -6.12013e-06 
0.00011071 0.000113755 -3.36842e-06 
0.000109688 0.00011506 -3.79256e-06 
0.000108758 0.000116285 -4.18825e-06 
0.000106086 0.000120186 -5.5769e-06 
0.000106967 0.000118841 -5.06742e-06 
0.000107845 0.000117553 -4.61232e-06 
0.000100833 0.000132738 -7.41593e-07 
0.000103072 0.000124861 -7.59956e-06 
0.000101037 0.000132003 -1.49361e-06 
0.000102717 0.000125386 -7.63114e-06 
0.000102462 0.00012581 -7.51457e-06 
0.000102278 0.000126189 -7.2278e-06 
0.000101212 0.000131263 -2.14545e-06 
0.000101385 0.000130447 -2.78702e-06 
0.000102158 0.000126529 -6.80278e-06 
0.000102059 0.000126908 -6.23516e-06 
0.000101955 0.000127382 -5.58037e-06 
0.000101826 0.000128061 -4.76157e-06 
0.000101549 0.000129606 -3.40848e-06 
0.000101698 0.000128782 -4.06997e-06 
0.000116671 0.000106978 -1.27488e-06 
0.000119814 0.000103803 5.06273e-06 
0.000117049 0.000106236 -1.07205e-06 
0.00011968 0.000103814 4.34874e-06 
0.000117441 0.000105472 -9.01962e-07 
0.000119544 0.000103788 3.6748e-06 
0.000117789 0.000104677 -7.67053e-07 
0.000118045 0.000103893 -6.63273e-07 
0.000118146 0.000103227 -5.63033e-07 
0.000118323 0.000103003 -2.70574e-07 
0.000118375 0.00010299 2.16699e-07 
0.000119385 0.000103725 2.99951e-06 
0.000119211 0.00010362 2.34085e-06 
0.000118736 0.00010328 1.04618e-06 
0.000119 0.000103476 1.70496e-06 
0.000113036 0.000111239 5.09935e-06 
0.000113886 0.000110057 5.67358e-06 
0.000119297 0.000104008 5.5146e-06 
0.000114734 0.000108928 6.25379e-06 
0.00011886 0.000104225 5.95959e-06 
0.000118461 0.000104461 6.38589e-06 
0.000118119 0.000104701 6.76455e-06 
0.000115499 0.000107913 6.77309e-06 
0.000116085 0.000107112 7.14364e-06 
0.000116472 0.00010655 7.32262e-06 
0.000116803 0.000106086 7.40248e-06 
0.000117823 0.000104942 7.05342e-06 
0.000117534 0.000105212 7.2561e-06 
0.000117168 0.000105616 7.38063e-06 
0.000111974 0.000112557 4.35698e-06 
0.000101009 0.000131989 -4.21911e-08 
0.000110918 0.000113917 3.66805e-06 
0.00010121 0.000131369 3.32059e-07 
0.000109841 0.000115362 3.00799e-06 
0.000101578 0.00013054 4.16548e-07 
0.000108802 0.000116866 2.40168e-06 
0.000102373 0.000128841 2.13275e-07 
0.000107836 0.000118379 1.86408e-06 
0.000103212 0.000127073 1.49467e-07 
0.000104032 0.000125361 2.35611e-07 
0.000104865 0.000123674 4.56691e-07 
0.000105864 0.000121779 8.67287e-07 
0.00010691 0.00011994 1.37547e-06 
0.000115729 0.000107826 -1.53996e-06 
0.000114782 0.00010875 -1.80412e-06 
0.000113795 0.000109748 -2.08018e-06 
0.00011281 0.000110798 -2.37628e-06 
0.000103933 0.000123374 -6.74367e-06 
0.000111841 0.00011187 -2.68939e-06 
0.00010473 0.000122023 -6.13125e-06 
0.000110901 0.000112981 -3.03298e-06 
0.000105531 0.000120685 -5.59521e-06 
0.000109895 0.000114225 -3.42447e-06 
0.000108938 0.000115523 -3.84094e-06 
0.000108051 0.000116749 -4.22566e-06 
0.000106352 0.000119337 -5.09411e-06 
0.000107196 0.000118017 -4.64008e-06 
0.000101221 0.000131339 -8.70588e-07 
0.000103506 0.000123966 -6.81292e-06 
0.00010141 0.000130628 -1.57033e-06 
0.00010316 0.000124489 -6.78601e-06 
0.000102882 0.000124962 -6.62491e-06 
0.000102664 0.000125405 -6.33664e-06 
0.000101583 0.000129869 -2.22615e-06 
0.000101744 0.000129095 -2.85207e-06 
0.000102497 0.000125828 -5.94061e-06 
0.000102345 0.000126302 -5.44941e-06 
0.000102186 0.000126914 -4.7735e-06 
0.000102035 0.000127624 -4.0567e-06 
0.000101897 0.00012833 -3.44944e-06 
0.000115912 0.000107059 -1.31129e-06 
0.000118925 0.000104116 4.66603e-06 
0.000116328 0.000106235 -1.12161e-06 
0.000118737 0.000104107 3.94246e-06 
0.000116738 0.000105335 -9.76873e-07 
0.000118535 0.000104047 3.22711e-06 
0.000117137 0.000104332 -9.00429e-07 
0.000117425 0.0001032 -9.2927e-07 
0.000117391 0.000101938 -1.11794e-06 
0.000117394 0.000101816 -8.93091e-07 
0.000117729 0.000102804 1.9698e-07 
0.000118345 0.000103919 2.52361e-06 
0.000118166 0.000103704 1.82646e-06 
0.000117981 0.000103378 1.11486e-06 
0.000112584 0.000111453 4.72769e-06 
0.00011341 0.000110309 5.2496e-06 
0.000118427 0.000104388 5.0584e-06 
0.000114159 0.000109288 5.7107e-06 
0.000117967 0.000104691 5.42963e-06 
0.00011756 0.000105007 5.76917e-06 
0.000117199 0.00010533 6.05119e-06 
0.00011478 0.000108434 6.0705e-06 
0.000115256 0.000107758 6.30086e-06 
0.000115638 0.000107208 6.42015e-06 
0.000116043 0.000106641 6.45129e-06 
0.000116859 0.000105668 6.24874e-06 
0.000116452 0.000106124 6.39463e-06 
0.000111492 0.000112784 4.00237e-06 
0.000101491 0.000130531 -4.70245e-07 
0.000110391 0.000114173 3.31759e-06 
0.000101805 0.000129787 -2.20906e-07 
0.000109324 0.000115619 2.68836e-06 
0.000102286 0.000128739 -1.22061e-07 
0.000108325 0.000117106 2.12206e-06 
0.000103011 0.000127126 -1.02776e-07 
0.000107402 0.000118595 1.61494e-06 
0.00010378 0.000125458 1.32453e-08 
0.000104545 0.000123838 2.2807e-07 
0.000105444 0.000122038 6.07489e-07 
0.000106394 0.000120289 1.07796e-06 
0.000114962 0.000107995 -1.55239e-06 
0.000113974 0.000108998 -1.80079e-06 
0.000112986 0.00011005 -2.07165e-06 
0.000112017 0.000111133 -2.37253e-06 
0.000104285 0.00012251 -6.09084e-06 
0.000111074 0.000112221 -2.69284e-06 
0.00010503 0.000121171 -5.56536e-06 
0.000110062 0.00011342 -3.05439e-06 
0.000105786 0.000119821 -5.07548e-06 
0.000109112 0.000114667 -3.44308e-06 
0.00010822 0.000115965 -3.85447e-06 
0.000107389 0.000117197 -4.22949e-06 
0.00010657 0.000118488 -4.63132e-06 
0.000101668 0.000129879 -1.1171e-06 
0.000103873 0.000123084 -6.10683e-06 
0.000101836 0.000129167 -1.73174e-06 
0.000103523 0.000123617 -6.02549e-06 
0.000103231 0.000124126 -5.84629e-06 
0.00010299 0.000124621 -5.57415e-06 
0.000101988 0.000128451 -2.3219e-06 
0.000102132 0.000127745 -2.88982e-06 
0.000102791 0.000125111 -5.2149e-06 
0.000102597 0.000125694 -4.67506e-06 
0.000102425 0.000126345 -4.06515e-06 
0.000102271 0.000127062 -3.42976e-06 
0.000115196 0.000107178 -1.31575e-06 
0.00011801 0.000104489 4.2097e-06 
0.000115644 0.000106268 -1.12855e-06 
0.000117758 0.000104462 3.46756e-06 
0.000116139 0.000105229 -9.98782e-07 
0.000117537 0.000104359 2.75048e-06 
0.000116687 0.00010392 -9.77442e-07 
0.000117077 0.000102169 -1.21629e-06 
0.000117026 9.99836e-05 -1.80842e-06 
0.000117078 0.000101891 -7.14916e-07 
0.000117103 0.000103196 3.9299e-07 
0.000117354 0.000104161 2.04176e-06 
0.000117227 0.000103821 1.31223e-06 
0.000112083 0.000111703 4.3246e-06 
0.000112813 0.000110649 4.74218e-06 
0.000117492 0.000104848 4.54025e-06 
0.000113446 0.000109748 5.08268e-06 
0.000117032 0.000105226 4.8459e-06 
0.000116614 0.000105614 5.10845e-06 
0.000116228 0.000106014 5.32487e-06 
0.000113969 0.000108998 5.32838e-06 
0.000114431 0.000108339 5.50318e-06 
0.000114883 0.000107683 5.57883e-06 
0.000115327 0.000107079 5.57565e-06 
0.000115771 0.000106527 5.48956e-06 
0.000110946 0.000113046 3.60766e-06 
0.000102022 0.000128983 -8.1165e-07 
0.000109849 0.000114427 2.95855e-06 
0.000102427 0.000128081 -5.8706e-07 
0.000108815 0.000115852 2.37064e-06 
0.000102944 0.000126936 -4.25616e-07 
0.000107858 0.000117317 1.83756e-06 
0.000103606 0.000125422 -2.66724e-07 
0.000106871 0.000118883 1.28549e-06 
0.00010431 0.00012385 -2.81538e-08 
0.00010511 0.000122149 3.39494e-07 
0.000105959 0.00012049 7.82194e-07 
0.000114198 0.000108214 -1.53011e-06 
0.000113196 0.000109284 -1.76737e-06 
0.000112203 0.000110375 -2.03973e-06 
0.000111242 0.000111473 -2.34741e-06 
0.000104584 0.000121643 -5.48376e-06 
0.000110213 0.000112645 -2.68448e-06 
0.00010528 0.000120291 -5.01164e-06 
0.000109254 0.000113846 -3.04667e-06 
0.000105997 0.000118953 -4.5835e-06 
0.000108366 0.00011509 -3.4304e-06 
0.000107536 0.000116392 -3.8335e-06 
0.000106748 0.000117646 -4.193e-06 
0.000102163 0.000128332 -1.34297e-06 
0.000104177 0.000122204 -5.44518e-06 
0.000102293 0.000127678 -1.86141e-06 
0.000103828 0.000122749 -5.34254e-06 
0.000103533 0.00012328 -5.16484e-06 
0.000103277 0.00012382 -4.91326e-06 
0.000102418 0.000127023 -2.36872e-06 
0.000102538 0.000126387 -2.86909e-06 
0.000103041 0.000124404 -4.49067e-06 
0.000102844 0.000125023 -3.99334e-06 
0.00010268 0.000125682 -3.44519e-06 
0.000114513 0.000107371 -1.28292e-06 
0.000117073 0.000104927 3.71905e-06 
0.000115031 0.000106418 -1.08973e-06 
0.000116805 0.000104879 2.9952e-06 
0.000115622 0.000105316 -9.52724e-07 
0.000116587 0.000104746 2.29506e-06 
0.000116264 0.000103984 -9.16743e-07 
0.000116689 0.000102362 -1.03269e-06 
0.000116695 0.000102204 -8.09266e-07 
0.00011645 0.000103361 3.16247e-08 
0.000116345 0.000104093 8.42386e-07 
0.000116453 0.000104499 1.61689e-06 
0.000111505 0.000112008 3.87963e-06 
0.000112143 0.000111042 4.20401e-06 
0.000116553 0.000105368 4.00642e-06 
0.000112703 0.000110207 4.45618e-06 
0.000116073 0.000105824 4.25742e-06 
0.000115634 0.00010628 4.46576e-06 
0.00011512 0.000106836 4.60862e-06 
0.000113205 0.00010947 4.64529e-06 
0.000113666 0.000108757 4.72957e-06 
0.00011415 0.000108068 4.76214e-06 
0.000114633 0.000107427 4.72007e-06 
0.000110371 0.00011333 3.20374e-06 
0.000102563 0.000127392 -1.04533e-06 
0.00010929 0.0001147 2.59283e-06 
0.000103002 0.000126413 -7.91673e-07 
0.000108299 0.000116094 2.04425e-06 
0.000103528 0.000125203 -5.62656e-07 
0.000107309 0.000117508 1.47771e-06 
0.00010414 0.000123753 -3.08796e-07 
0.00010641 0.000118996 9.52921e-07 
0.000104837 0.000122116 3.76208e-08 
0.000105587 0.000120537 4.67505e-07 
0.00011348 0.000108492 -1.47858e-06 
0.000112442 0.000109619 -1.71725e-06 
0.000111433 0.000110731 -1.99939e-06 
0.000110352 0.000111869 -2.2931e-06 
0.000104833 0.000120769 -4.92021e-06 
0.000109358 0.000113045 -2.63581e-06 
0.000105489 0.00011942 -4.50758e-06 
0.000108442 0.000114258 -3.00044e-06 
0.000106174 0.000118088 -4.12799e-06 
0.000107615 0.000115511 -3.37687e-06 
0.00010689 0.000116815 -3.78026e-06 
0.000102656 0.0001268 -1.4879e-06 
0.000104433 0.000121331 -4.8606e-06 
0.00010275 0.000126195 -1.93356e-06 
0.000104084 0.00012189 -4.74291e-06 
0.000103784 0.000122451 -4.56582e-06 
0.000103518 0.000123003 -4.23397e-06 
0.000102844 0.0001256 -2.3713e-06 
0.000102967 0.000124902 -2.86067e-06 
0.000103289 0.000123614 -3.82807e-06 
0.000103107 0.000124248 -3.36033e-06 
0.000113846 0.000107648 -1.20815e-06 
0.000116117 0.000105448 3.21971e-06 
0.000114428 0.000106685 -9.91164e-07 
0.000115839 0.000105403 2.53476e-06 
0.000115095 0.000105585 -8.20396e-07 
0.000115652 0.000105268 1.89447e-06 
0.0001157 0.00010439 -6.74577e-07 
0.000115724 0.000104096 -4.51579e-07 
0.000115761 0.000104094 -8.68424e-08 
0.00011552 0.000104687 5.46671e-07 
0.000115502 0.00010505 1.19941e-06 
0.000110869 0.000112337 3.40745e-06 
0.00011144 0.00011142 3.65563e-06 
0.000115573 0.000105974 3.45999e-06 
0.000111978 0.000110598 3.85666e-06 
0.000115075 0.000106491 3.66546e-06 
0.000114506 0.000107095 3.80822e-06 
0.000113974 0.000107709 3.9086e-06 
0.000112468 0.000109806 3.95505e-06 
0.000112951 0.000109077 3.99442e-06 
0.000113457 0.00010837 3.97879e-06 
0.00010976 0.000113621 2.78428e-06 
0.000103085 0.000125778 -1.17135e-06 
0.000108733 0.000114936 2.22802e-06 
0.000103536 0.000124718 -8.83395e-07 
0.000107719 0.000116243 1.65169e-06 
0.000104042 0.000123486 -5.99776e-07 
0.000106815 0.000117576 1.11639e-06 
0.000104643 0.000121962 -2.57497e-07 
0.000106 0.000118994 6.07885e-07 
0.000105279 0.000120459 1.40382e-07 
0.000112753 0.000108834 -1.39932e-06 
0.000111678 0.000109987 -1.65169e-06 
0.000110528 0.000111139 -1.9208e-06 
0.00010946 0.000112274 -2.2225e-06 
0.000105036 0.000119889 -4.39389e-06 
0.000108497 0.000113453 -2.56899e-06 
0.000105648 0.000118541 -4.02757e-06 
0.000107645 0.000114669 -2.92892e-06 
0.000106287 0.000117243 -3.69535e-06 
0.000106929 0.00011592 -3.30381e-06 
0.000103137 0.000125237 -1.55068e-06 
0.000104639 0.000120452 -4.31468e-06 
0.000103192 0.000124695 -1.93423e-06 
0.000104292 0.000121028 -4.19172e-06 
0.000103983 0.000121585 -3.92985e-06 
0.000103736 0.000122153 -3.60703e-06 
0.000103279 0.000124031 -2.36769e-06 
0.000103388 0.000123389 -2.78941e-06 
0.000103535 0.000122764 -3.21599e-06 
0.000113165 0.000108008 -1.09803e-06 
0.000115126 0.000106072 2.72695e-06 
0.000113789 0.000107072 -8.49625e-07 
0.000114851 0.000106052 2.10563e-06 
0.000114338 0.000106158 -6.00265e-07 
0.000114592 0.000106004 1.46063e-06 
0.000114466 0.000105753 -3.52883e-07 
0.000114493 0.000105614 -4.20068e-08 
0.000114505 0.000105671 3.76256e-07 
0.000114479 0.000105872 8.76978e-07 
0.000110228 0.000112626 2.94108e-06 
0.000110773 0.000111715 3.13764e-06 
0.000114556 0.00010666 2.92066e-06 
0.000111264 0.000110854 3.23369e-06 
0.000113922 0.000107316 3.04594e-06 
0.000113337 0.000107967 3.15298e-06 
0.000112795 0.000108621 3.22931e-06 
0.000111762 0.00011006 3.27983e-06 
0.000112262 0.000109334 3.28084e-06 
0.000109168 0.000113849 2.38027e-06 
0.000103567 0.000124149 -1.21359e-06 
0.000108117 0.000115046 1.79998e-06 
0.000103998 0.000123044 -9.01214e-07 
0.000107175 0.000116275 1.25599e-06 
0.000104504 0.000121665 -5.62594e-07 
0.000106361 0.000117544 7.50893e-07 
0.000105046 0.000120262 -1.73661e-07 
0.000105642 0.000118889 2.5818e-07 
0.000111999 0.000109233 -1.30925e-06 
0.000110749 0.000110423 -1.54819e-06 
0.000109583 0.000111571 -1.83399e-06 
0.000108547 0.00011269 -2.14825e-06 
0.000105182 0.000119012 -3.89735e-06 
0.00010764 0.000113862 -2.49412e-06 
0.000105736 0.000117685 -3.57604e-06 
0.000106901 0.000115056 -2.83977e-06 
0.000106277 0.000116333 -3.19882e-06 
0.000103577 0.00012367 -1.54697e-06 
0.000104784 0.000119585 -3.80602e-06 
0.000103624 0.000123043 -1.91986e-06 
0.00010443 0.000120121 -3.5936e-06 
0.000104149 0.00012068 -3.32745e-06 
0.000103941 0.000121247 -3.02198e-06 
0.000103691 0.000122432 -2.29527e-06 
0.00010379 0.000121842 -2.65601e-06 
0.000112421 0.000108459 -9.78542e-07 
0.000114077 0.000106807 2.23627e-06 
0.00011288 0.000107712 -6.78591e-07 
0.000113682 0.000106913 1.61968e-06 
0.00011307 0.000107279 -4.10046e-07 
0.000113411 0.000106959 1.07733e-06 
0.000113123 0.000107065 -1.15115e-07 
0.000113181 0.000106967 2.24273e-07 
0.000113261 0.000106957 6.15112e-07 
0.000109617 0.000112827 2.49588e-06 
0.00011008 0.00011189 2.57682e-06 
0.000113363 0.000107525 2.33274e-06 
0.000110561 0.000111049 2.61811e-06 
0.000112715 0.000108213 2.43069e-06 
0.000112123 0.000108887 2.51629e-06 
0.000111575 0.000109569 2.58277e-06 
0.000111058 0.000110282 2.61929e-06 
0.00010852 0.000113939 1.91897e-06 
0.000103984 0.000122509 -1.20647e-06 
0.000107523 0.000115062 1.3755e-06 
0.000104412 0.000121241 -8.70935e-07 
0.000106657 0.000116217 8.6645e-07 
0.00010486 0.000119945 -4.90917e-07 
0.000105936 0.000117411 3.83837e-07 
0.000105351 0.000118655 -7.16847e-08 
0.000111047 0.000109732 -1.19092e-06 
0.000109747 0.000110914 -1.45848e-06 
0.000108585 0.000112023 -1.7597e-06 
0.000107605 0.000113107 -2.07974e-06 
0.000105248 0.000118152 -3.42154e-06 
0.000106816 0.000114229 -2.40508e-06 
0.000105692 0.000116753 -3.06575e-06 
0.000106194 0.000115438 -2.73035e-06 
0.000103993 0.000121934 -1.5182e-06 
0.000104837 0.000118647 -3.23936e-06 
0.000104015 0.000121363 -1.83762e-06 
0.000104519 0.00011917 -3.02173e-06 
0.000104292 0.000119709 -2.76439e-06 
0.000104145 0.000120252 -2.47152e-06 
0.00010406 0.000120801 -2.15731e-06 
0.000111522 0.000109033 -8.87246e-07 
0.000112939 0.000107674 1.76029e-06 
0.000111738 0.000108588 -6.06151e-07 
0.000112493 0.000107867 1.21493e-06 
0.000111821 0.000108323 -3.16712e-07 
0.000112165 0.000108008 7.50937e-07 
0.000111878 0.000108174 9.74562e-10 
0.000111982 0.000108085 3.63605e-07 
0.000109003 0.00011297 2.06185e-06 
0.000109436 0.000112077 2.10627e-06 
0.000112192 0.000108428 1.8503e-06 
0.000109899 0.000111269 2.1115e-06 
0.000111532 0.000109132 1.93936e-06 
0.000110945 0.000109813 2.0182e-06 
0.000110395 0.000110531 2.08302e-06 
0.000107928 0.000114018 1.517e-06 
0.00010434 0.000120878 -1.1585e-06 
0.00010698 0.00011507 1.00526e-06 
0.000104715 0.00011965 -7.7627e-07 
0.0001062 0.000116139 5.30823e-07 
0.00010511 0.000118431 -3.66208e-07 
0.000105574 0.000117264 6.51546e-08 
0.000110056 0.000110309 -1.14573e-06 
0.000108725 0.000111445 -1.43655e-06 
0.000107613 0.000112478 -1.74235e-06 
0.000106728 0.000113522 -2.05733e-06 
0.000105239 0.000117268 -2.9743e-06 
0.000106089 0.000114625 -2.35441e-06 
0.00010562 0.000115878 -2.65519e-06 
0.000104313 0.000120337 -1.44613e-06 
0.000104858 0.000117728 -2.79861e-06 
0.000104303 0.000119786 -1.74034e-06 
0.000104581 0.000118225 -2.58512e-06 
0.000104409 0.000118735 -2.33259e-06 
0.000104324 0.00011926 -2.03344e-06 
0.000110355 0.000109801 -8.63803e-07 
0.000111679 0.000108656 1.31516e-06 
0.000110444 0.000109506 -5.84307e-07 
0.000111132 0.000108938 8.17362e-07 
0.000110506 0.000109315 -2.83989e-07 
0.000110785 0.0001091 4.15555e-07 
0.00011059 0.000109203 5.28012e-08 
0.000108356 0.000113085 1.62704e-06 
0.000108749 0.000112234 1.63555e-06 
0.000110928 0.000109389 1.39134e-06 
0.000109198 0.000111471 1.61488e-06 
0.000110291 0.000110061 1.47822e-06 
0.000109709 0.000110751 1.55702e-06 
0.000107305 0.00011404 1.1132e-06 
0.000104602 0.000119264 -1.05858e-06 
0.000106422 0.000114991 6.40543e-07 
0.000104898 0.000118092 -6.56567e-07 
0.000105723 0.000115963 1.90192e-07 
0.000105234 0.000116999 -2.42828e-07 
0.00010887 0.000110966 -1.14537e-06 
0.000107578 0.000111973 -1.43884e-06 
0.000106559 0.000112901 -1.73462e-06 
0.000105864 0.000113874 -2.01524e-06 
0.000105153 0.000116331 -2.55534e-06 
0.000105433 0.000114993 -2.27271e-06 
0.000104525 0.000118701 -1.33364e-06 
0.000104787 0.000116739 -2.37965e-06 
0.000104464 0.000118171 -1.61323e-06 
0.000104564 0.000117205 -2.17529e-06 
0.000104459 0.000117679 -1.9079e-06 
0.000109028 0.00011059 -8.80785e-07 
0.000110307 0.000109673 8.85662e-07 
0.000109066 0.000110368 -6.02804e-07 
0.000109675 0.000109977 4.22041e-07 
0.000109109 0.000110243 -2.93487e-07 
0.000109275 0.00011015 4.08553e-08 
0.000107669 0.000113148 1.18968e-06 
0.000108022 0.000112349 1.17039e-06 
0.000109601 0.000110326 9.60645e-07 
0.000108451 0.000111631 1.1143e-06 
0.000108977 0.000110967 1.03905e-06 
0.000106641 0.00011399 7.07788e-07 
0.000104713 0.000117661 -9.39077e-07 
0.000105804 0.000114805 2.5994e-07 
0.000104907 0.000116612 -5.42735e-07 
0.000105228 0.000115663 -1.46447e-07 
0.000107513 0.000111601 -1.17236e-06 
0.000106276 0.000112428 -1.44674e-06 
0.00010547 0.00011321 -1.70473e-06 
0.000105068 0.000114143 -1.92648e-06 
0.000104921 0.000115357 -2.15979e-06 
0.000104542 0.000117027 -1.20646e-06 
0.000104566 0.000115703 -1.98768e-06 
0.000104407 0.000116511 -1.49017e-06 
0.000104409 0.000116108 -1.77225e-06 
0.000107558 0.000111313 -9.23541e-07 
0.000108844 0.00011063 4.66702e-07 
0.000107554 0.000111155 -6.4742e-07 
0.000108031 0.000110962 -2.84536e-09 
0.000107665 0.000111073 -3.4899e-07 
0.000106917 0.000113149 7.44605e-07 
0.000107204 0.000112414 6.89768e-07 
0.000108163 0.00011121 5.35795e-07 
0.000107625 0.000111783 6.20442e-07 
0.000105869 0.000113833 2.76386e-07 
0.000104584 0.000116083 -8.28772e-07 
0.000105108 0.000114497 -1.19217e-07 
0.000104703 0.000115219 -4.68804e-07 
0.000105853 0.00011214 -1.21735e-06 
0.000104867 0.000112707 -1.45386e-06 
0.000104401 0.000113349 -1.62322e-06 
0.000104432 0.00011434 -1.78716e-06 
0.000104198 0.00011523 -1.09701e-06 
0.000104085 0.000114595 -1.61381e-06 
0.000104038 0.000114904 -1.39678e-06 
0.000105943 0.000111881 -9.87807e-07 
0.000107281 0.000111469 6.18222e-08 
0.000105997 0.000111776 -7.27625e-07 
0.000106292 0.000111733 -4.13868e-07 
0.000106046 0.000113089 2.90899e-07 
0.000106282 0.000112465 2.32592e-07 
0.000106703 0.000111943 1.53402e-07 
0.000104941 0.000113587 -1.55194e-07 
0.000104137 0.000114624 -7.7478e-07 
0.000104296 0.000114055 -4.76675e-07 
0.000104035 0.00011238 -1.29216e-06 
0.000103401 0.000112719 -1.4437e-06 
0.000103416 0.000113246 -1.47613e-06 
0.00010329 0.000113629 -1.07361e-06 
0.000103221 0.00011347 -1.32096e-06 
0.000104203 0.000112187 -1.07261e-06 
0.000105601 0.0001121 -3.21276e-07 
0.000104376 0.000112176 -8.08354e-07 
0.000104962 0.000112958 -1.67492e-07 
0.000105165 0.000112473 -2.25572e-07 
0.000103607 0.000113145 -6.00003e-07 
0.000103296 0.000113406 -8.12553e-07 
0.000102095 0.000112116 -1.35327e-06 
0.000101801 0.000112387 -1.39049e-06 
0.000101732 0.000112544 -1.15687e-06 
0.000102385 0.000112067 -1.12632e-06 
0.000103797 0.000112384 -6.80595e-07 
0.000103554 0.000112692 -6.03687e-07 
0.000101931 0.000112506 -9.44766e-07 
9.99898e-05 0.000111608 -1.42725e-06 
0.000101903 0.000112166 -9.76996e-07 
</DataArray>
<DataArray Name="r" NumberOfComponents="1" type="Float64" format="ascii">
0
0
0
0
0
0
0
0
0
0
0
0
0
0
0
0
0
0
0
0
0
0
0
0
0
0
0
0
0
0
0
0
0
0
0
0
0
0
0
0
0
0
0
0
0
0
0
0
0
0
0
0
0
0
0
0
0
0
0
0
0
0
0
0
0
0
0
0
0
0
0
0
0
0
0
0
0
0
0
0
0
0
0
0
0
0
0
0
0
0
0
0
0
0
0
0
0
0
0
0
0
0
0
0
0
0
0
0
0
0
0
0
0
0
0
0
0
0
0
0
0
0
0
0
0
0
0
0
0
0
0
0
0
0
0
0
0
0
0
0
0
0
0
0
0
0
0
0
0
0
0
0
0
0
0
0
0
0
0
0
0
0
0
0
0
0
0
0
0
0
0
0
0
0
0
0
0
0
0
0
0
0
0
0
0
0
0
0
0
0
0
0
0
0
0
0
0
0
0
0
0
0
0
0
0
0
0
0
0
0
0
0
0
0
0
0
0
0
0
0
0
0
0
0
0
0
0
0
0
0
0
0
0
0
0
0
0
0
0
0
0
0
0
0
0
0
0
0
0
0
0
0
0
0
0
0
0
0
0
0
0
0
0
0
0
0
0
0
0
0
0
0
0
0
0
0
0
0
0
0
0
0
0
0
0
0
0
0
0
0
0
0
0
0
0
0
0
0
0
0
0
0
0
0
0
0
0
0
0
0
0
0
0
0
0
0
0
0
0
0
0
0
0
0
0
0
0
0
0
0
0
0
0
0
0
0
0
0
0
0
0
0
0
0
0
0
0
0
0
0
0
0
0
0
0
0
0
0
0
0
0
0
0
0
0
0
0
0
0
0
0
0
0
0
0
0
0
0
0
0
0
0
0
0
0
0
0
0
0
0
0
0
0
0
0
0
0
0
0
0
0
0
0
0
0
0
0
0
0
0
0
0
0
0
0
0
0
0
0
0
0
0
0
0
0
0
0
0
0
0
0
0
0
0
0
0
0
0
0
0
0
0
0
0
0
0
0
0
0
0
0
0
0
0
0
0
0
0
0
0
0
0
0
0
0
0
0
0
0
0
0
0
0
0
0
0
0
0
0
0
0
0
0
0
0
0
0
0
0
0
0
0
0
0
0
0
0
0
0
0
0
0
0
0
0
0
0
0
0
0
0
0
0
0
0
0
0
0
0
0
0
0
0
0
0
0
0
0
0
0
0
0
0
0
0
0
0
0
0
0
0
0
0
0
0
0
0
0
0
0
0
0
0
0
0
0
0
0
0
0
0
0
0
0
0
0
0
0
0
0
0
0
0
0
0
0
0
0
0
0
0
0
0
0
0
0
0
0
0
0
0
0
0
0
0
0
0
0
0
0
0
0
0
0
0
0
0
0
0
0
0
0
0
0
0
0
0
0
0
0
0
0
0
0
0
0
0
0
0
0
0
0
0
0
0
0
0
0
0
0
0
0
0
0
0
0
0
0
0
0
0
0
0
0
0
0
0
0
0
0
0
0
0
0
0
0
0
0
0
0
0
0
0
0
0
0
0
0
0
0
0
0
0
0
0
0
0
0
0
0
0
0
0
0
0
0
0
0
0
0
0
0
0
0
0
0
0
0
0
0
0
0
0
0
0
0
0
0
0
0
0
0
0
0
0
0
0
0
0
0
0
0
0
0
0
0
0
0
0
0
0
0
0
0
0
0
0
0
0
0
0
0
0
0
0
0
0
0
0
0
0
0
0
0
0
0
0
0
0
0
0
0
0
0
0
0
0
0
0
0
0
0
0
0
0
0
0
0
0
0
0
0
0
0
0
0
0
0
0
0
0
0
0
0
0
0
0
0
0
0
0
0
0
0
0
0
0
0
0
0
0
0
0
0
0
0
0
0
0
0
0
0
0
0
0
0
0
0
0
0
0
0
0
0
0
0
0
0
0
0
0
0
0
0
0
0
0
0
0
0
0
0
0
0
0
0
0
0
0
0
0
0
0
0
0
0
0
0
0
0
0
0
0
0
0
0
0
0
0
0
0
0
0
0
0
0
0
0
0
0
0
0
0
0
0
0
0
0
0
0
0
0
0
0
0
0
0
0
0
0
0
0
0
0
0
0
0
0
0
0
0
0
0
0
0
0
0
0
0
0
0
0
0
0
0
0
0
0
0
0
0
0
0
0
0
0
0
0
0
0
0
0
0
0
0
0
0
0
0
0
0
0
0
0
0
0
0
0
0
0
0
0
0
0
0
0
0
0
0
0
0
0
0
0
0
0
0
0
0
0
0
0
0
0
0
0
0
0
0
0
0
0
0
0
0
0
0
0
0
0
0
0
0
0
0
0
0
0
0
0
0
0
0
0
0
0
0
0
0
0
0
0
0
0
0
0
0
0
0
0
0
0
0
0
0
0
0
0
0
0
0
0
0
0
0
0
0
0
0
0
0
0
0
0
0
0
0
0
0
0
0
0
0
0
0
0
0
0
0
0
0
0
0
0
0
0
0
0
0
0
0
0
0
0
0
0
0
0
0
0
0
0
0
0
0
0
0
0
0
0
0
0
0
0
0
0
0
0
0
0
0
0
0
0
0
0
0
0
0
0
0
0
0
0
0
0
0
0
0
0
0
0
0
0
0
0
0
0
0
0
0
0
0
0
0
0
0
0
0
0
0
0
0
0
0
0
0
0
0
0
0
0
0
0
0
0
0
0
0
0
0
0
0
0
0
0
0
0
0
0
0
0
0
0
0
0
0
0
0
0
0
0
0
0
0
0
0
0
0
0
0
0
0
0
0
0
0
0
0
0
0
0
0
0
0
0
0
0
0
0
0
0
0
0
0
0
0
0
0
0
0
0
0
0
0
0
0
0
0
0
0
0
0
0
0
0
0
0
0
0
0
0
0
0
0
0
0
0
0
0
0
0
0
0
0
0
0
0
0
0
0
0
0
0
0
0
0
0
0
0
0
0
0
0
0
0
0
0
0
0
0
0
0
0
0
0
0
0
0
0
0
0
0
0
0
0
0
0
0
0
0
0
0
0
0
0
0
0
0
0
0
0
0
0
0
0
0
0
0
0
0
0
0
0
0
0
0
0
0
0
0
0
0
0
0
0
0
0
0
0
0
0
0
0
0
0
0
0
0
0
0
0
0
0
0
0
0
0
0
0
0
0
0
0
0
0
0
0
0
0
0
0
0
0
0
0
0
0
0
0
0
0
0
0
0
0
0
0
0
0
0
0
0
0
0
0
0
0
0
0
0
0
0
0
0
0
0
0
0
0
0
0
0
0
0
0
0
0
0
0
0
0
0
0
0
0
0
0
0
0
0
0
0
0
0
0
0
0
0
0
0
0
0
0
0
0
0
0
0
0
0
0
0
0
0
0
0
0
0
0
0
0
0
0
0
0
0
0
0
0
0
0
0
0
0
0
0
0
0
0
0
0
0
0
0
0
0
0
0
0
0
0
0
0
0
0
0
0
0
0
0
0
0
0
0
0
0
0
0
0
0
0
0
0
0
0
0
0
0
0
0
0
0
0
0
0
0
0
0
0
0
0
0
0
0
0
0
0
0
0
0
0
0
0
0
0
0
0
0
0
0
0
0
0
0
0
0
0
0
0
0
0
0
0
0
0
0
0
0
0
0
0
0
0
0
0
0
0
0
0
0
0
0
0
0
0
0
0
0
0
0
0
0
0
0
0
0
0
0
0
0
0
0
0
0
0
0
0
0
0
0
0
0
0
0
0
0
0
0
0
0
0
0
0
0
0
0
0
0
0
0
0
0
0
0
0
0
0
0
0
0
0
0
0
0
0
0
0
0
0
0
0
0
0
0
0
0
0
0
0
0
0
0
0
0
0
0
0
0
0
0
0
0
0
0
0
0
0
0
0
0
0
0
0
0
0
0
0
0
0
0
0
0
0
0
0
0
0
0
0
0
0
0
0
0
0
0
0
0
0
0
0
0
0
0
0
0
0
0
0
0
0
0
0
0
0
0
0
0
0
0
0
0
0
0
0
0
0
0
0
0
0
0
0
0
0
0
0
0
0
0
0
0
0
0
0
0
0
0
0
0
0
0
0
0
0
0
0
0
0
0
0
0
0
0
0
0
0
0
0
0
0
0
0
0
0
0
0
0
0
0
0
0
0
0
0
0
0
0
0
0
0
0
0
0
0
0
0
0
0
0
0
0
0
0
0
0
0
0
0
0
0
0
0
0
0
0
0
0
0
0
0
0
0
0
0
0
0
0
0
0
0
0
0
0
0
0
0
0
0
0
0
0
0
0
0
0
0
0
0
0
0
0
0
0
0
0
0
0
0
0
0
0
0
0
0
0
0
0
0
0
0
0
0
0
0
0
0
0
0
0
0
0
0
0
0
0
0
0
0
0
0
0
0
0
0
0
0
0
0
0
0
0
0
0
0
0
0
0
0
0
0
0
0
0
0
0
0
0
0
0
0
0
0
0
0
0
0
0
0
0
0
0
0
0
0
0
0
0
0
0
0
0
0
0
0
0
0
0
0
0
0
0
0
0
0
0
0
0
0
0
0
0
0
0
0
0
0
0
0
0
0
0
0
0
0
0
0
0
0
0
0
0
0
0
0
0
0
0
0
0
0
0
0
0
0
0
0
0
0
0
0
0
0
0
0
0
0
0
0
0
0
0
0
0
0
0
0
0
0
0
0
0
0
0
0
0
0
0
0
0
0
0
0
0
0
0
0
0
0
0
0
0
0
0
0
0
0
0
0
0
0
0
0
0
0
0
0
0
0
0
0
0
0
0
0
0
0
0
0
0
0
0
0
0
0
0
0
0
0
0
0
0
0
0
0
0
0
0
0
0
0
0
0
0
0
0
0
0
0
0
0
0
0
0
0
0
0
0
0
0
0
0
0
0
0
0
0
0
0
0
0
0
0
0
0
0
0
0
0
0
0
0
0
0
0
0
0
0
0
0
0
0
0
0
0
0
0
0
0
0
0
0
0
0
0
0
0
0
0
0
0
0
0
0
0
0
0
0
0
0
0
0
0
0
0
0
0
0
0
0
0
0
0
0
0
0
0
0
0
0
0
0
0
0
0
0
0
0
0
0
0
0
0
0
0
0
0
0
0
0
0
0
0
0
0
0
0
0
0
0
0
0
0
0
0
0
0
0
0
0
0
0
0
0
0
0
0
0
0
0
0
0
0
0
0
0
0
0
0
0
0
0
0
0
0
0
0
0
0
0
0
0
0
0
0
0
0
0
0
0
0
0
0
0
0
0
0
0
0
0
0
0
0
0
0
0
0
0
0
0
0
0
0
0
0
0
0
0
0
0
0
0
0
0
0
0
0
0
0
0
0
0
0
0
0
0
0
0
0
0
0
0
0
0
0
0
0
0
0
0
0
0
0
0
0
0
0
0
0
0
0
0
0
0
0
0
0
0
0
0
0
0
0
0
0
0
0
0
0
0
0
0
0
0
0
0
0
0
0
0
0
0
0
0
0
0
0
0
0
0
0
0
0
0
0
0
0
0
0
0
0
0
0
0
0
0
0
0
0
0
0
0
0
0
0
0
0
0
0
0
0
0
0
0
0
0
0
0
0
0
0
0
0
0
0
0
0
0
0
0
0
0
0
0
0
0
0
0
0
0
0
0
0
0
0
0
0
0
0
0
0
0
0
0
0
0
0
0
0
0
0
0
0
0
0
0
0
0
0
0
0
0
0
0
0
0
0
0
0
0
0
0
0
0
0
0
0
0
0
0
0
0
0
0
0
0
0
0
0
0
0
0
0
0
0
0
0
0
0
0
0
0
0
0
0
0
0
0
0
0
0
</DataArray>
<DataArray Name="m" NumberOfComponents="1" type="Float64" format="ascii">
0
0
0
0
0
0
0
0
0
0
0
0
0
0
0
0
0
0
0
0
0
0
0
0
0
0
0
0
0
0
0
0
0
0
0
0
0
0
0
0
0
0
0
0
0
0
0
0
0
0
0
0
0
0
0
0
0
0
0
0
0
0
0
0
0
0
0
0
0
0
0
0
0
0
0
0
0
0
0
0
0
0
0
0
0
0
0
0
0
0
0
0
0
0
0
0
0
0
0
0
0
0
0
0
0
0
0
0
0
0
0
0
0
0
0
0
0
0
0
0
0
0
0
0
0
0
0
0
0
0
0
0
0
0
0
0
0
0
0
0
0
0
0
0
0
0
0
0
0
0
0
0
0
0
0
0
0
0
0
0
0
0
0
0
0
0
0
0
0
0
0
0
0
0
0
0
0
0
0
0
0
0
0
0
0
0
0
0
0
0
0
0
0
0
0
0
0
0
0
0
0
0
0
0
0
0
0
0
0
0
0
0
0
0
0
0
0
0
0
0
0
0
0
0
0
0
0
0
0
0
0
0
0
0
0
0
0
0
0
0
0
0
0
0
0
0
0
0
0
0
0
0
0
0
0
0
0
0
0
0
0
0
0
0
0
0
0
0
0
0
0
0
0
0
0
0
0
0
0
0
0
0
0
0
0
0
0
0
0
0
0
0
0
0
0
0
0
0
0
0
0
0
0
0
0
0
0
0
0
0
0
0
0
0
0
0
0
0
0
0
0
0
0
0
0
0
0
0
0
0
0
0
0
0
0
0
0
0
0
0
0
0
0
0
0
0
0
0
0
0
0
0
0
0
0
0
0
0
0
0
0
0
0
0
0
0
0
0
0
0
0
0
0
0
0
0
0
0
0
0
0
0
0
0
0
0
0
0
0
0
0
0
0
0
0
0
0
0
0
0
0
0
0
0
0
0
0
0
0
0
0
0
0
0
0
0
0
0
0
0
0
0
0
0
0
0
0
0
0
0
0
0
0
0
0
0
0
0
0
0
0
0
0
0
0
0
0
0
0
0
0
0
0
0
0
0
0
0
0
0
0
0
0
0
0
0
0
0
0
0
0
0
0
0
0
0
0
0
0
0
0
0
0
0
0
0
0
0
0
0
0
0
0
0
0
0
0
0
0
0
0
0
0
0
0
0
0
0
0
0
0
0
0
0
0
0
0
0
0
0
0
0
0
0
0
0
0
0
0
0
0
0
0
0
0
0
0
0
0
0
0
0
0
0
0
0
0
0
0
0
0
0
0
0
0
0
0
0
0
0
0
0
0
0
0
0
0
0
0
0
0
0
0
0
0
0
0
0
0
0
0
0
0
0
0
0
0
0
0
0
0
0
0
0
0
0
0
0
0
0
0
0
0
0
0
0
0
0
0
0
0
0
0
0
0
0
0
0
0
0
0
0
0
0
0
0
0
0
0
0
0
0
0
0
0
0
0
0
0
0
0
0
0
0
0
0
0
0
0
0
0
0
0
0
0
0
0
0
0
0
0
0
0
0
0
0
0
0
0
0
0
0
0
0
0
0
0
0
0
0
0
0
0
0
0
0
0
0
0
0
0
0
0
0
0
0
0
0
0
0
0
0
0
0
0
0
0
0
0
0
0
0
0
0
0
0
0
0
0
0
0
0
0
0
0
0
0
0
0
0
0
0
0
0
0
0
0
0
0
0
0
0
0
0
0
0
0
0
0
0
0
0
0
0
0
0
0
0
0
0
0
0
0
0
0
0
0
0
0
0
0
0
0
0
0
0
0
0
0
0
0
0
0
0
0
0
0
0
0
0
0
0
0
0
0
0
0
0
0
0
0
0
0
0
0
0
0
0
0
0
0
0
0
0
0
0
0
0
0
0
0
0
0
0
0
0
0
0
0
0
0
0
0
0
0
0
0
0
0
0
0
0
0
0
0
0
0
0
0
0
0
0
0
0
0
0
0
0
0
0
0
0
0
0
0
0
0
0
0
0
0
0
0
0
0
0
0
0
0
0
0
0
0
0
0
0
0
0
0
0
0
0
0
0
0
0
0
0
0
0
0
0
0
0
0
0
0
0
0
0
0
0
0
0
0
0
0
0
0
0
0
0
0
0
0
0
0
0
0
0
0
0
0
0
0
0
0
0
0
0
0
0
0
0
0
0
0
0
0
0
0
0
0
0
0
0
0
0
0
0
0
0
0
0
0
0
0
0
0
0
0
0
0
0
0
0
0
0
0
0
0
0
0
0
0
0
0
0
0
0
0
0
0
0
0
0
0
0
0
0
0
0
0
0
0
0
0
0
0
0
0
0
0
0
0
0
0
0
0
0
0
0
0
0
0
0
0
0
0
0
0
0
0
0
0
0
0
0
0
0
0
0
0
0
0
0
0
0
0
0
0
0
0
0
0
0
0
0
0
0
0
0
0
0
0
0
0
0
0
0
0
0
0
0
0
0
0
0
0
0
0
0
0
0
0
0
0
0
0
0
0
0
0
0
0
0
0
0
0
0
0
0
0
0
0
0
0
0
0
0
0
0
0
0
0
0
0
0
0
0
0
0
0
0
0
0
0
0
0
0
0
0
0
0
0
0
0
0
0
0
0
0
0
0
0
0
0
0
0
0
0
0
0
0
0
0
0
0
0
0
0
0
0
0
0
0
0
0
0
0
0
0
0
0
0
0
0
0
0
0
0
0
0
0
0
0
0
0
0
0
0
0
0
0
0
0
0
0
0
0
0
0
0
0
0
0
0
0
0
0
0
0
0
0
0
0
0
0
0
0
0
0
0
0
0
0
0
0
0
0
0
0
0
0
0
0
0
0
0
0
0
0
0
0
0
0
0
0
0
0
0
0
0
0
0
0
0
0
0
0
0
0
0
0
0
0
0
0
0
0
0
0
0
0
0
0
0
0
0
0
0
0
0
0
0
0
0
0
0
0
0
0
0
0
0
0
0
0
0
0
0
0
0
0
0
0
0
0
0
0
0
0
0
0
0
0
0
0
0
0
0
0
0
0
0
0
0
0
0
0
0
0
0
0
0
0
0
0
0
0
0
0
0
0
0
0
0
0
0
0
0
0
0
0
0
0
0
0
0
0
0
0
0
0
0
0
0
0
0
0
0
0
0
0
0
0
0
0
0
0
0
0
0
0
0
0
0
0
0
0
0
0
0
0
0
0
0
0
0
0
0
0
0
0
0
0
0
0
0
0
0
0
0
0
0
0
0
0
0
0
0
0
0
0
0
0
0
0
0
0
0
0
0
0
0
0
0
0
0
0
0
0
0
0
0
0
0
0
0
0
0
0
0
0
0
0
0
0
0
0
0
0
0
0
0
0
0
0
0
0
0
0
0
0
0
0
0
0
0
0
0
0
0
0
0
0
0
0
0
0
0
0
0
0
0
0
0
0
0
0
0
0
0
0
0
0
0
0
0
0
0
0
0
0
0
0
0
0
0
0
0
0
0
0
0
0
0
0
0
0
0
0
0
0
0
0
0
0
0
0
0
0
0
0
0
0
0
0
0
0
0
0
0
0
0
0
0
0
0
0
0
0
0
0
0
0
0
0
0
0
0
0
0
0
0
0
0
0
0
0
0
0
0
0
0
0
0
0
0
0
0
0
0
0
0
0
0
0
0
0
0
0
0
0
0
0
0
0
0
0
0
0
0
0
0
0
0
0
0
0
0
0
0
0
0
0
0
0
0
0
0
0
0
0
0
0
0
0
0
0
0
0
0
0
0
0
0
0
0
0
0
0
0
0
0
0
0
0
0
0
0
0
0
0
0
0
0
0
0
0
0
0
0
0
0
0
0
0
0
0
0
0
0
0
0
0
0
0
0
0
0
0
0
0
0
0
0
0
0
0
0
0
0
0
0
0
0
0
0
0
0
0
0
0
0
0
0
0
0
0
0
0
0
0
0
0
0
0
0
0
0
0
0
0
0
0
0
0
0
0
0
0
0
0
0
0
0
0
0
0
0
0
0
0
0
0
0
0
0
0
0
0
0
0
0
0
0
0
0
0
0
0
0
0
0
0
0
0
0
0
0
0
0
0
0
0
0
0
0
0
0
0
0
0
0
0
0
0
0
0
0
0
0
0
0
0
0
0
0
0
0
0
0
0
0
0
0
0
0
0
0
0
0
0
0
0
0
0
0
0
0
0
0
0
0
0
0
0
0
0
0
0
0
0
0
0
0
0
0
0
0
0
0
0
0
0
0
0
0
0
0
0
0
0
0
0
0
0
0
0
0
0
0
0
0
0
0
0
0
0
0
0
0
0
0
0
0
0
0
0
0
0
0
0
0
0
0
0
0
0
0
0
0
0
0
0
0
0
0
0
0
0
0
0
0
0
0
0
0
0
0
0
0
0
0
0
0
0
0
0
0
0
0
0
0
0
0
0
0
0
0
0
0
0
0
0
0
0
0
0
0
0
0
0
0
0
0
0
0
0
0
0
0
0
0
0
0
0
0
0
0
0
0
0
0
0
0
0
0
0
0
0
0
0
0
0
0
0
0
0
0
0
0
0
0
0
0
0
0
0
0
0
0
0
0
0
0
0
0
0
0
0
0
0
0
0
0
0
0
0
0
0
0
0
0
0
0
0
0
0
0
0
0
0
0
0
0
0
0
0
0
0
0
0
0
0
0
0
0
0
0
0
0
0
0
0
0
0
0
0
0
0
0
0
0
0
0
0
0
0
0
0
0
0
0
0
0
0
0
0
0
0
0
0
0
0
0
0
0
0
0
0
0
0
0
0
0
0
0
0
0
0
0
0
0
0
0
0
0
0
0
0
0
0
0
0
0
0
0
0
0
0
0
0
0
0
0
0
0
0
0
0
0
0
0
0
0
0
0
0
0
0
0
0
0
0
0
0
0
0
0
0
0
0
0
0
0
0
0
0
0
0
0
0
0
0
0
0
0
0
0
0
0
0
0
0
0
0
0
0
0
0
0
0
0
0
0
0
0
0
0
0
0
0
0
0
0
0
0
0
0
0
0
0
0
0
0
0
0
0
0
0
0
0
0
0
0
0
0
0
0
0
0
0
0
0
0
0
0
0
0
0
0
0
0
0
0
0
0
0
0
0
0
0
0
0
0
0
0
0
0
0
0
0
0
0
0
0
0
0
0
0
0
0
0
0
0
0
0
0
0
0
0
0
0
0
0
0
0
0
0
0
0
0
0
0
0
0
0
0
0
0
0
0
0
0
0
0
0
0
0
0
0
0
0
0
0
0
0
0
0
0
0
0
0
0
0
0
0
0
0
0
0
0
0
0
0
0
0
0
0
0
0
0
0
0
0
0
0
0
0
0
0
0
0
0
0
0
0
0
0
0
0
0
0
0
0
0
0
0
0
0
0
0
0
0
0
0
0
0
0
0
0
0
0
0
0
0
0
0
0
0
0
0
0
0
0
0
0
0
0
0
0
0
0
0
0
0
0
0
0
0
0
0
0
0
0
0
0
0
0
0
0
0
0
0
0
0
0
0
0
0
0
0
0
0
0
0
0
0
0
0
0
0
0
0
0
0
0
0
0
0
0
0
0
0
0
0
0
0
0
0
0
0
0
0
0
0
0
0
0
0
0
0
0
0
0
0
0
0
0
0
0
0
0
0
0
0
0
0
0
0
0
0
0
0
0
0
0
0
0
0
0
0
0
0
0
0
0
0
0
0
0
0
0
0
0
0
0
0
0
0
0
0
0
0
0
0
0
0
0
0
0
0
0
0
0
0
0
0
0
0
0
0
0
0
0
0
0
0
0
0
0
0
0
0
0
0
0
0
0
0
0
0
0
0
0
0
0
0
0
0
</DataArray>
<DataArray Name="v" NumberOfComponents="3" type="Float64" format="ascii">
2.77398e-06 1.35032e-05 3.07054e-05 
2.5229e-06 1.20775e-05 2.91357e-05 
3.30998e-06 1.28247e-05 2.95572e-05 
3.39997e-06 1.44366e-05 3.13196e-05 
1.93318e-06 1.30829e-05 3.07598e-05 
2.39586e-06 1.43563e-05 3.20225e-05 
2.9656e-06 1.15057e-05 2.76189e-05 
2.38983e-06 1.06052e-05 2.71197e-05 
1.84148e-06 1.18651e-05 2.91195e-05 
3.32311e-06 1.23548e-05 2.79897e-05 
3.77607e-06 1.36853e-05 3.01585e-05 
3.88168e-06 1.50562e-05 3.17507e-05 
3.03974e-06 1.51721e-05 3.26226e-05 
9.6411e-07 1.24597e-05 3.0752e-05 
1.45615e-06 1.37452e-05 3.24177e-05 
2.07897e-06 1.4816e-05 3.35573e-05 
2.91213e-06 1.09605e-05 2.58608e-05 
2.42703e-06 1.02492e-05 2.5374e-05 
2.06196e-06 9.24059e-06 2.48308e-05 
1.70369e-06 1.03976e-05 2.71528e-05 
9.06357e-07 1.13351e-05 2.8996e-05 
3.4047e-06 1.14777e-05 2.61698e-05 
3.70882e-06 1.3105e-05 2.84933e-05 
4.17363e-06 1.4335e-05 3.05902e-05 
4.27666e-06 1.54795e-05 3.18886e-05 
3.63167e-06 1.5714e-05 3.28269e-05 
2.78389e-06 1.5549e-05 3.3838e-05 
1.04881e-07 1.16202e-05 3.08685e-05 
5.40528e-07 1.30154e-05 3.2951e-05 
1.1552e-06 1.42742e-05 3.44665e-05 
1.87967e-06 1.52755e-05 3.52172e-05 
3.19149e-06 9.99829e-06 2.41736e-05 
2.63464e-06 9.39379e-06 2.3729e-05 
2.04841e-06 8.79282e-06 2.31501e-05 
1.56763e-06 8.01765e-06 2.24043e-05 
1.55578e-06 8.86452e-06 2.49249e-05 
9.83025e-07 1.01092e-05 2.6908e-05 
5.32875e-08 1.05064e-05 2.87665e-05 
3.70911e-06 1.06018e-05 2.44912e-05 
3.81604e-06 1.21033e-05 2.66173e-05 
4.05935e-06 1.36628e-05 2.8862e-05 
4.5074e-06 1.48021e-05 3.08087e-05 
4.58727e-06 1.57225e-05 3.17576e-05 
4.12551e-06 1.60181e-05 3.26555e-05 
3.46024e-06 1.60056e-05 3.36511e-05 
2.65944e-06 1.5937e-05 3.50059e-05 
-8.27209e-07 1.06015e-05 3.09367e-05 
-4.61083e-07 1.21343e-05 3.35773e-05 
1.09477e-07 1.36625e-05 3.5591e-05 
9.21182e-07 1.50633e-05 3.68243e-05 
1.88141e-06 1.61639e-05 3.71237e-05 
3.16742e-06 9.58869e-06 2.26586e-05 
2.92711e-06 8.64165e-06 2.22413e-05 
2.29401e-06 7.8462e-06 2.16242e-05 
1.66569e-06 7.11443e-06 2.08483e-05 
1.08382e-06 6.55282e-06 2.001e-05 
1.22493e-06 7.37103e-06 2.23573e-05 
8.70758e-07 8.57406e-06 2.45926e-05 
6.03143e-08 9.34863e-06 2.64369e-05 
-8.21307e-07 9.41116e-06 2.83926e-05 
3.39046e-06 1.0354e-05 2.30105e-05 
4.01904e-06 1.13014e-05 2.49058e-05 
4.18229e-06 1.26679e-05 2.69124e-05 
4.3492e-06 1.41088e-05 2.91048e-05 
4.79714e-06 1.51436e-05 3.07923e-05 
4.85816e-06 1.57807e-05 3.13683e-05 
4.56948e-06 1.61138e-05 3.21181e-05 
4.09014e-06 1.61621e-05 3.30541e-05 
3.38887e-06 1.62916e-05 3.42479e-05 
2.82725e-06 1.67488e-05 3.63367e-05 
-1.82894e-06 9.41233e-06 3.0867e-05 
-1.64204e-06 1.10969e-05 3.41256e-05 
-1.0761e-06 1.29702e-05 3.69808e-05 
-1.25942e-07 1.47536e-05 3.88469e-05 
1.06064e-06 1.62122e-05 3.94675e-05 
2.30323e-06 1.71473e-05 3.87646e-05 
2.89693e-06 9.20801e-06 2.17095e-05 
2.60838e-06 8.55586e-06 2.10531e-05 
2.35496e-06 7.58029e-06 2.0296e-05 
1.91296e-06 6.46047e-06 1.95884e-05 
1.25826e-06 5.6294e-06 1.87181e-05 
5.96844e-07 4.87489e-06 1.77767e-05 
7.95321e-07 6.14197e-06 1.98383e-05 
7.38048e-07 7.00309e-06 2.20206e-05 
1.65075e-07 8.15261e-06 2.39037e-05 
-7.28249e-07 8.33561e-06 2.57985e-05 
-1.68979e-06 8.2224e-06 2.7821e-05 
3.10573e-06 9.65574e-06 2.22467e-05 
3.58638e-06 1.09282e-05 2.34867e-05 
4.20814e-06 1.19837e-05 2.52055e-05 
4.50602e-06 1.31416e-05 2.71526e-05 
4.61195e-06 1.44202e-05 2.91702e-05 
5.01338e-06 1.53349e-05 3.0547e-05 
5.07978e-06 1.5692e-05 3.07295e-05 
4.91025e-06 1.60188e-05 3.13195e-05 
4.55906e-06 1.60278e-05 3.20557e-05 
4.02991e-06 1.63451e-05 3.303e-05 
3.67364e-06 1.6963e-05 3.49674e-05 
3.43907e-06 1.74879e-05 3.72193e-05 
-2.79489e-06 8.25757e-06 3.04855e-05 
-2.72317e-06 1.00343e-05 3.44103e-05 
-2.21258e-06 1.2063e-05 3.79243e-05 
-1.18276e-06 1.41158e-05 4.01825e-05 
1.85368e-07 1.58051e-05 4.06243e-05 
1.69205e-06 1.68794e-05 3.95685e-05 
3.07288e-06 1.73556e-05 3.73907e-05 
2.62001e-06 8.57034e-06 2.09894e-05 
2.51466e-06 8.11576e-06 2.05331e-05 
2.14375e-06 7.47925e-06 1.97586e-05 
1.73162e-06 6.47952e-06 1.86768e-05 
1.4838e-06 5.25967e-06 1.76148e-05 
7.82546e-07 4.23423e-06 1.66777e-05 
5.36112e-08 3.33088e-06 1.57389e-05 
1.71538e-07 4.70763e-06 1.74407e-05 
4.69324e-07 5.65893e-06 1.95121e-05 
1.76494e-07 6.65956e-06 2.13503e-05 
-5.74172e-07 7.28347e-06 2.31348e-05 
-1.45414e-06 7.21664e-06 2.49562e-05 
-2.51005e-06 7.03818e-06 2.68996e-05 
2.46691e-06 8.62075e-06 2.11725e-05 
3.22008e-06 1.00827e-05 2.26069e-05 
3.71883e-06 1.13881e-05 2.38953e-05 
4.37814e-06 1.25587e-05 2.53684e-05 
4.7672e-06 1.35218e-05 2.73027e-05 
4.81034e-06 1.46009e-05 2.90398e-05 
5.14569e-06 1.53575e-05 3.00593e-05 
5.24713e-06 1.54696e-05 2.9855e-05 
5.15794e-06 1.57438e-05 3.02859e-05 
-3.45827e-06 7.04593e-06 2.93086e-05 
4.87181e-06 1.57319e-05 3.07937e-05 
4.54869e-06 1.61291e-05 3.14991e-05 
4.42397e-06 1.68383e-05 3.32966e-05 
4.44818e-06 1.7449e-05 3.51271e-05 
4.14264e-06 1.74565e-05 3.5046e-05 
-3.51298e-06 8.79724e-06 3.36402e-05 
-3.04078e-06 1.09222e-05 3.719e-05 
-1.96822e-06 1.30103e-05 3.9087e-05 
-4.41094e-07 1.48047e-05 3.934e-05 
1.08981e-06 1.59771e-05 3.81421e-05 
2.50136e-06 1.66653e-05 3.61443e-05 
3.70432e-06 1.69634e-05 3.38735e-05 
1.85258e-06 7.30553e-06 1.96433e-05 
2.00137e-06 7.42472e-06 1.9795e-05 
2.05624e-06 7.1575e-06 1.93649e-05 
1.76388e-06 6.42452e-06 1.84705e-05 
1.18989e-06 5.38898e-06 1.72223e-05 
8.48804e-07 4.12672e-06 1.58535e-05 
2.14945e-07 2.92468e-06 1.48137e-05 
-5.04437e-07 1.9698e-06 1.37705e-05 
-4.9284e-07 3.07662e-06 1.52672e-05 
-3.15977e-08 4.30087e-06 1.70451e-05 
7.0592e-09 5.20948e-06 1.89256e-05 
-4.57908e-07 6.1853e-06 2.04883e-05 
-1.21963e-06 6.29203e-06 2.21631e-05 
-2.12035e-06 5.99496e-06 2.37129e-05 
-3.11497e-06 5.86226e-06 2.54484e-05 
1.72469e-06 6.94542e-06 1.88287e-05 
2.36754e-06 8.66306e-06 2.11981e-05 
3.25412e-06 1.03488e-05 2.29082e-05 
3.82991e-06 1.18511e-05 2.41596e-05 
4.49993e-06 1.29745e-05 2.56164e-05 
4.8997e-06 1.38124e-05 2.73051e-05 
4.94064e-06 1.46726e-05 2.87232e-05 
5.17955e-06 1.52035e-05 2.93386e-05 
5.37644e-06 1.51353e-05 2.87902e-05 
5.31979e-06 1.53174e-05 2.90389e-05 
5.09385e-06 1.52824e-05 2.93026e-05 
-3.74263e-06 5.87829e-06 2.71226e-05 
-3.75484e-06 7.59381e-06 3.12496e-05 
4.94076e-06 1.56891e-05 2.98466e-05 
5.04273e-06 1.64326e-05 3.13929e-05 
5.20043e-06 1.70846e-05 3.27542e-05 
4.98845e-06 1.7252e-05 3.26872e-05 
4.67186e-06 1.69172e-05 3.20847e-05 
-3.25578e-06 9.70675e-06 3.43686e-05 
-2.20895e-06 1.17982e-05 3.59506e-05 
-8.27206e-07 1.35346e-05 3.63007e-05 
6.16249e-07 1.48421e-05 3.56166e-05 
1.97286e-06 1.57521e-05 3.43353e-05 
3.25959e-06 1.62524e-05 3.27405e-05 
4.35619e-06 1.63169e-05 3.11492e-05 
1.10122e-06 5.26206e-06 1.59881e-05 
1.40579e-06 5.90696e-06 1.75152e-05 
1.39473e-06 6.11334e-06 1.81713e-05 
1.47441e-06 6.00685e-06 1.78864e-05 
1.2466e-06 5.15783e-06 1.67245e-05 
5.82369e-07 3.98052e-06 1.5289e-05 
6.46536e-08 2.61568e-06 1.37806e-05 
-5.55923e-07 1.43993e-06 1.25003e-05 
-1.0794e-06 7.88377e-07 1.19008e-05 
-1.24782e-06 1.32444e-06 1.27889e-05 
-8.29415e-07 2.58596e-06 1.43753e-05 
-4.96314e-07 3.57126e-06 1.60749e-05 
-6.46336e-07 4.48136e-06 1.77148e-05 
-1.19126e-06 5.02785e-06 1.91474e-05 
-1.87947e-06 4.94097e-06 2.04438e-05 
-2.70595e-06 4.60421e-06 2.16251e-05 
-3.36985e-06 4.63872e-06 2.28515e-05 
8.69029e-07 4.70841e-06 1.42621e-05 
1.41969e-06 6.41807e-06 1.7613e-05 
2.25409e-06 8.64783e-06 2.09557e-05 
3.23214e-06 1.05166e-05 2.30885e-05 
3.88142e-06 1.22375e-05 2.43291e-05 
4.59249e-06 1.33021e-05 2.56284e-05 
4.94215e-06 1.39789e-05 2.70149e-05 
5.02208e-06 1.45631e-05 2.80048e-05 
5.21707e-06 1.48023e-05 2.81895e-05 
5.45192e-06 1.4656e-05 2.75291e-05 
5.42068e-06 1.46048e-05 2.72724e-05 
-3.59571e-06 5.02535e-06 2.40833e-05 
5.27206e-06 1.45243e-05 2.73519e-05 
5.3032e-06 1.491e-05 2.77461e-05 
-3.5296e-06 6.5168e-06 2.70131e-05 
-3.03524e-06 8.48086e-06 2.98087e-05 
5.58555e-06 1.56752e-05 2.88557e-05 
5.82073e-06 1.6397e-05 2.98537e-05 
5.76332e-06 1.67444e-05 3.00186e-05 
5.58804e-06 1.66203e-05 2.99241e-05 
5.24769e-06 1.61137e-05 2.94243e-05 
-2.16601e-06 1.04725e-05 3.15851e-05 
-1.04586e-06 1.22026e-05 3.25371e-05 
2.5317e-07 1.3666e-05 3.26091e-05 
1.54288e-06 1.46398e-05 3.20306e-05 
2.79719e-06 1.52597e-05 3.10336e-05 
3.84925e-06 1.54544e-05 2.98889e-05 
4.57206e-06 1.54149e-05 2.879e-05 
4.54602e-07 3.30112e-06 1.0644e-05 
6.65401e-07 3.81375e-06 1.30674e-05 
9.66617e-07 4.57983e-06 1.52417e-05 
8.65109e-07 5.04448e-06 1.65927e-05 
9.3434e-07 4.86176e-06 1.61667e-05 
7.02672e-07 4.01935e-06 1.49847e-05 
1.22799e-08 2.74708e-06 1.33051e-05 
-6.08031e-07 1.35345e-06 1.17147e-05 
-1.08533e-06 3.64252e-07 1.08682e-05 
-1.65853e-06 -2.37951e-07 1.01626e-05 
-1.81059e-06 9.06596e-08 1.09483e-05 
-1.66805e-06 9.28585e-07 1.18288e-05 
-1.20572e-06 1.95458e-06 1.33848e-05 
-1.03829e-06 2.88053e-06 1.49119e-05 
-1.28802e-06 3.61086e-06 1.63457e-05 
-1.82006e-06 3.74035e-06 1.75305e-05 
-2.42695e-06 3.4422e-06 1.86294e-05 
-2.94327e-06 3.54621e-06 1.92685e-05 
-3.27645e-06 3.90301e-06 2.04552e-05 
6.96983e-08 2.96909e-06 8.3043e-06 
6.39527e-07 4.26693e-06 1.20818e-05 
1.19245e-06 6.10159e-06 1.64743e-05 
2.23959e-06 8.72919e-06 2.06508e-05 
3.21319e-06 1.07564e-05 2.31335e-05 
3.90036e-06 1.25593e-05 2.42837e-05 
4.63578e-06 1.34304e-05 2.53605e-05 
4.91392e-06 1.39356e-05 2.642e-05 
5.0416e-06 1.43015e-05 2.7056e-05 
5.22973e-06 1.43713e-05 2.71207e-05 
5.42444e-06 1.40294e-05 2.61844e-05 
5.43475e-06 1.38822e-05 2.57115e-05 
5.3634e-06 1.36592e-05 2.53845e-05 
-3.09386e-06 4.63409e-06 2.11991e-05 
-2.9908e-06 6.08096e-06 2.37714e-05 
5.54565e-06 1.40353e-05 2.56222e-05 
5.9557e-06 1.47798e-05 2.63971e-05 
-2.62903e-06 7.64393e-06 2.57244e-05 
-2.01978e-06 9.42983e-06 2.76451e-05 
6.26645e-06 1.55715e-05 2.7123e-05 
6.37387e-06 1.611e-05 2.76001e-05 
6.33408e-06 1.61234e-05 2.78549e-05 
5.95403e-06 1.57139e-05 2.77266e-05 
5.15553e-06 1.51121e-05 2.74519e-05 
-1.17163e-06 1.10429e-05 2.89699e-05 
-1.01163e-07 1.24253e-05 2.96454e-05 
1.06742e-06 1.34463e-05 2.97736e-05 
2.11691e-06 1.40236e-05 2.93823e-05 
3.00016e-06 1.43133e-05 2.859e-05 
3.69315e-06 1.43523e-05 2.776e-05 
4.32294e-06 1.42044e-05 2.67682e-05 
-4.27759e-07 1.7676e-06 5.48364e-06 
3.88206e-08 2.15588e-06 7.69823e-06 
3.6259e-07 2.65531e-06 1.03676e-05 
6.08364e-07 3.46682e-06 1.30497e-05 
5.77239e-07 3.98048e-06 1.45963e-05 
4.41789e-07 3.81816e-06 1.45313e-05 
1.97352e-07 2.99033e-06 1.3304e-05 
-5.25197e-07 1.69368e-06 1.14186e-05 
-1.07351e-06 5.08927e-07 1.0098e-05 
-1.59471e-06 -5.88597e-07 9.30801e-06 
-2.2158e-06 -1.16779e-06 8.66979e-06 
-2.36194e-06 -9.78143e-07 9.27986e-06 
-2.282e-06 -2.49453e-07 1.00253e-05 
-2.02694e-06 5.23027e-07 1.08585e-05 
-1.64963e-06 1.37051e-06 1.2314e-05 
-1.54367e-06 2.10765e-06 1.36487e-05 
-1.87634e-06 2.50595e-06 1.47627e-05 
-2.32673e-06 2.46266e-06 1.5872e-05 
-2.65477e-06 2.4415e-06 1.6507e-05 
-2.92603e-06 2.93705e-06 1.72856e-05 
-2.94535e-06 3.5091e-06 1.80126e-05 
-9.02487e-07 1.71179e-06 3.71352e-06 
-4.21127e-07 2.73536e-06 6.22287e-06 
3.17278e-07 4.10999e-06 1.03072e-05 
1.08523e-06 6.11496e-06 1.58714e-05 
2.17558e-06 8.89334e-06 2.05599e-05 
3.26987e-06 1.10548e-05 2.30241e-05 
3.89049e-06 1.27142e-05 2.3896e-05 
4.64765e-06 1.33484e-05 2.47648e-05 
4.83248e-06 1.3687e-05 2.5609e-05 
5.01767e-06 1.39945e-05 2.61449e-05 
5.2007e-06 1.38398e-05 2.58264e-05 
5.33517e-06 1.33432e-05 2.4655e-05 
5.39748e-06 1.30828e-05 2.41052e-05 
5.40382e-06 1.28707e-05 2.38458e-05 
5.71436e-06 1.31655e-05 2.36816e-05 
-2.56557e-06 4.50598e-06 1.87748e-05 
-2.50232e-06 5.81293e-06 2.09903e-05 
-2.27118e-06 7.22043e-06 2.28526e-05 
6.22257e-06 1.3899e-05 2.4177e-05 
6.5937e-06 1.47507e-05 2.47922e-05 
-1.88769e-06 8.56704e-06 2.42879e-05 
-1.28973e-06 9.95001e-06 2.58829e-05 
6.878e-06 1.53894e-05 2.53874e-05 
6.90526e-06 1.54833e-05 2.60023e-05 
6.39148e-06 1.51511e-05 2.62505e-05 
5.63717e-06 1.46217e-05 2.60215e-05 
4.88372e-06 1.37695e-05 2.54311e-05 
-4.6667e-07 1.10349e-05 2.70808e-05 
4.41787e-07 1.19302e-05 2.76011e-05 
1.36734e-06 1.25862e-05 2.75018e-05 
2.17315e-06 1.29302e-05 2.69192e-05 
2.84492e-06 1.30074e-05 2.62971e-05 
3.53506e-06 1.2907e-05 2.54605e-05 
4.21789e-06 1.26679e-05 2.43975e-05 
-1.23521e-06 8.87059e-07 2.19489e-06 
-7.58607e-07 8.76412e-07 3.47891e-06 
-2.60214e-07 1.15552e-06 5.61135e-06 
1.09e-07 1.79966e-06 8.16207e-06 
3.03742e-07 2.55146e-06 1.09933e-05 
1.92107e-07 3.0602e-06 1.28354e-05 
2.76008e-08 2.85802e-06 1.30098e-05 
-1.65067e-07 2.09847e-06 1.15676e-05 
-9.22897e-07 9.26217e-07 9.92266e-06 
-1.50166e-06 -2.74154e-07 8.62246e-06 
-2.07901e-06 -1.4018e-06 7.9092e-06 
-2.70784e-06 -2.03609e-06 7.40393e-06 
-2.89276e-06 -1.84315e-06 7.86971e-06 
-2.78869e-06 -1.27731e-06 8.44847e-06 
-2.67266e-06 -5.75641e-07 9.10061e-06 
-2.35961e-06 1.02058e-07 9.91899e-06 
-1.98552e-06 7.37529e-07 1.11169e-05 
-2.0057e-06 1.36856e-06 1.22016e-05 
-2.32474e-06 1.49687e-06 1.32137e-05 
-2.46282e-06 1.46489e-06 1.41324e-05 
-2.68003e-06 1.91636e-06 1.47185e-05 
-2.7217e-06 2.57252e-06 1.53516e-05 
-2.46294e-06 3.32319e-06 1.60253e-05 
-2.00662e-06 1.36097e-06 1.71824e-06 
-1.48255e-06 1.89381e-06 2.8209e-06 
-8.70811e-07 2.78528e-06 4.99744e-06 
1.80978e-07 4.27248e-06 9.80192e-06 
1.01627e-06 6.32769e-06 1.58018e-05 
2.18664e-06 9.24709e-06 2.06492e-05 
3.34311e-06 1.13104e-05 2.26585e-05 
3.84086e-06 1.26637e-05 2.32935e-05 
4.55819e-06 1.30827e-05 2.39905e-05 
4.73461e-06 1.33645e-05 2.47906e-05 
4.9159e-06 1.35498e-05 2.50806e-05 
5.15297e-06 1.32118e-05 2.43852e-05 
5.24329e-06 1.26203e-05 2.30917e-05 
-2.16956e-06 4.43072e-06 1.68274e-05 
5.29375e-06 1.22822e-05 2.26107e-05 
5.4552e-06 1.20978e-05 2.24102e-05 
5.85543e-06 1.24749e-05 2.21732e-05 
6.39377e-06 1.30934e-05 2.22669e-05 
-2.13369e-06 5.65075e-06 1.88756e-05 
-2.04654e-06 6.84135e-06 2.0681e-05 
-1.85458e-06 7.88411e-06 2.20457e-05 
6.90384e-06 1.39826e-05 2.28579e-05 
7.28697e-06 1.46254e-05 2.34971e-05 
-1.43395e-06 8.69645e-06 2.34604e-05 
-8.58662e-07 9.59368e-06 2.46514e-05 
7.2705e-06 1.46818e-05 2.43363e-05 
6.67157e-06 1.44696e-05 2.4622e-05 
6.01333e-06 1.39789e-05 2.44605e-05 
5.37876e-06 1.31953e-05 2.38747e-05 
4.65595e-06 1.22017e-05 2.28145e-05 
-2.60313e-07 1.03871e-05 2.52549e-05 
4.64875e-07 1.09993e-05 2.53191e-05 
1.37456e-06 1.13477e-05 2.4965e-05 
2.10905e-06 1.13947e-05 2.44295e-05 
2.78024e-06 1.13854e-05 2.36593e-05 
3.2725e-06 1.13292e-05 2.26548e-05 
3.8081e-06 1.11837e-05 2.14682e-05 
-2.1604e-06 6.57964e-07 1.07043e-06 
-1.44505e-06 2.63036e-07 1.25828e-06 
-9.99162e-07 1.9941e-07 2.03093e-06 
-5.41346e-07 3.99557e-07 4.07444e-06 
-6.34538e-08 1.09607e-06 6.53002e-06 
8.37737e-08 1.84613e-06 9.43387e-06 
-1.78073e-07 2.38074e-06 1.14612e-05 
-2.48805e-07 2.11521e-06 1.14992e-05 
-3.71976e-07 1.43628e-06 1.011e-05 
-1.31424e-06 2.10676e-07 8.39793e-06 
-1.8738e-06 -1.04779e-06 7.15423e-06 
-2.54903e-06 -2.18592e-06 6.58086e-06 
-3.19362e-06 -2.75123e-06 6.14736e-06 
-3.3463e-06 -2.62757e-06 6.58226e-06 
-3.23455e-06 -2.16412e-06 6.96252e-06 
-3.14241e-06 -1.56409e-06 7.45107e-06 
-2.96329e-06 -8.63197e-07 8.05831e-06 
-2.51074e-06 -3.7224e-07 8.88776e-06 
-2.25058e-06 2.1524e-07 9.9742e-06 
-2.40014e-06 6.42786e-07 1.09268e-05 
-2.4288e-06 6.55945e-07 1.18452e-05 
-2.48908e-06 9.17169e-07 1.25309e-05 
-2.55235e-06 1.5785e-06 1.2971e-05 
-2.40306e-06 2.35157e-06 1.36153e-05 
-2.0491e-06 3.20375e-06 1.4314e-05 
-2.99978e-06 9.4511e-07 1.63052e-06 
-2.80338e-06 1.66221e-06 1.796e-06 
-2.13063e-06 2.28817e-06 2.34436e-06 
-1.03336e-06 3.07049e-06 4.81058e-06 
1.70863e-07 4.58206e-06 9.91298e-06 
1.02161e-06 6.67602e-06 1.59407e-05 
2.18137e-06 9.56795e-06 2.06285e-05 
3.36114e-06 1.15312e-05 2.20828e-05 
3.84408e-06 1.24797e-05 2.25494e-05 
4.40507e-06 1.2725e-05 2.31969e-05 
4.62946e-06 1.29651e-05 2.38205e-05 
4.7965e-06 1.30061e-05 2.37435e-05 
5.06297e-06 1.24368e-05 2.27766e-05 
5.1348e-06 1.18048e-05 2.16387e-05 
5.17802e-06 1.14108e-05 2.11968e-05 
-1.89606e-06 4.34693e-06 1.53262e-05 
-2.02422e-06 5.35545e-06 1.70643e-05 
5.49464e-06 1.13306e-05 2.09958e-05 
6.0061e-06 1.18414e-05 2.0747e-05 
6.55356e-06 1.25896e-05 2.08528e-05 
7.14024e-06 1.32552e-05 2.1327e-05 
-2.03125e-06 6.27862e-06 1.87317e-05 
-1.91231e-06 7.081e-06 2.02075e-05 
-1.67997e-06 7.74079e-06 2.14953e-05 
7.57672e-06 1.37797e-05 2.2117e-05 
7.35941e-06 1.38626e-05 2.28717e-05 
-1.41236e-06 8.27228e-06 2.22704e-05 
-9.2337e-07 8.8893e-06 2.28175e-05 
6.88223e-06 1.3692e-05 2.29829e-05 
6.28504e-06 1.32049e-05 2.27349e-05 
5.68291e-06 1.2498e-05 2.20765e-05 
5.01307e-06 1.16914e-05 2.10382e-05 
4.36895e-06 1.08484e-05 1.98548e-05 
-2.04378e-07 9.34612e-06 2.30087e-05 
5.08255e-07 9.72964e-06 2.27892e-05 
1.10075e-06 9.90496e-06 2.23106e-05 
3.7948e-06 1.01514e-05 1.85839e-05 
1.71588e-06 1.00265e-05 2.16056e-05 
2.37454e-06 1.01403e-05 2.07316e-05 
3.07739e-06 1.01804e-05 1.96797e-05 
-2.61592e-06 2.10698e-07 1.51892e-06 
-1.93801e-06 -8.18109e-08 8.52138e-07 
-1.36933e-06 -4.25194e-07 9.03134e-07 
-1.10564e-06 -4.5003e-07 1.37051e-06 
-7.58865e-07 -5.18861e-08 3.09908e-06 
-2.29527e-07 6.27901e-07 5.50973e-06 
-1.46461e-07 1.40358e-06 8.49041e-06 
-4.65528e-07 1.90959e-06 1.03006e-05 
-4.0026e-07 1.59818e-06 1.0195e-05 
-7.53922e-07 6.94767e-07 8.65335e-06 
-1.68313e-06 -4.93325e-07 6.91271e-06 
-2.30185e-06 -1.81116e-06 5.85634e-06 
-2.94328e-06 -2.78864e-06 5.32023e-06 
-3.55761e-06 -3.24534e-06 5.11771e-06 
-3.66746e-06 -3.19731e-06 5.60359e-06 
-3.72682e-06 -2.94583e-06 5.93775e-06 
-3.63616e-06 -2.37076e-06 6.21904e-06 
-3.45921e-06 -1.76914e-06 6.72566e-06 
-2.99864e-06 -1.14921e-06 7.21065e-06 
-2.59491e-06 -7.96465e-07 7.86737e-06 
-2.46982e-06 -2.49264e-07 8.81557e-06 
-2.47321e-06 -6.81312e-08 9.77334e-06 
-2.38284e-06 1.1252e-07 1.06191e-05 
-2.42088e-06 6.12111e-07 1.1056e-05 
-2.30252e-06 1.4003e-06 1.15006e-05 
-1.99325e-06 2.22394e-06 1.2131e-05 
-1.75411e-06 3.20258e-06 1.30472e-05 
-3.06154e-06 4.82875e-07 2.25318e-06 
-3.60335e-06 9.98693e-07 2.41037e-06 
-3.49482e-06 1.62759e-06 2.18004e-06 
-2.25052e-06 2.57635e-06 2.3289e-06 
-1.00578e-06 3.34736e-06 4.93303e-06 
2.23386e-07 4.83153e-06 1.02108e-05 
1.08515e-06 7.04972e-06 1.6213e-05 
2.26709e-06 9.86737e-06 2.03787e-05 
3.2872e-06 1.16224e-05 2.13392e-05 
3.81937e-06 1.2162e-05 2.17097e-05 
4.25678e-06 1.23263e-05 2.23468e-05 
4.52573e-06 1.25287e-05 2.27602e-05 
4.68047e-06 1.23538e-05 2.22962e-05 
4.93241e-06 1.16255e-05 2.12873e-05 
-1.88422e-06 4.13982e-06 1.39846e-05 
4.98773e-06 1.09216e-05 2.02511e-05 
5.09112e-06 1.05619e-05 1.99653e-05 
5.53343e-06 1.0639e-05 1.9707e-05 
-2.02214e-06 4.94364e-06 1.55935e-05 
-2.10444e-06 5.6477e-06 1.70467e-05 
6.09941e-06 1.13165e-05 1.95007e-05 
6.69618e-06 1.20875e-05 1.95888e-05 
7.35991e-06 1.26587e-05 2.02553e-05 
7.5817e-06 1.29665e-05 2.07589e-05 
-2.08444e-06 6.2394e-06 1.84726e-05 
-1.97967e-06 6.73562e-06 1.95422e-05 
-1.86077e-06 7.08335e-06 2.00887e-05 
7.38858e-06 1.30423e-05 2.13173e-05 
6.90883e-06 1.28352e-05 2.14194e-05 
-1.61096e-06 7.34514e-06 2.03499e-05 
-1.13945e-06 7.77884e-06 2.05229e-05 
6.39121e-06 1.23477e-05 2.10279e-05 
5.97459e-06 1.17221e-05 2.0308e-05 
5.43763e-06 1.11176e-05 1.93953e-05 
4.98194e-06 1.04776e-05 1.83941e-05 
4.50868e-06 9.93801e-06 1.74904e-05 
-4.27941e-07 8.34093e-06 2.05497e-05 
2.01181e-07 8.61279e-06 2.01691e-05 
3.97201e-06 9.46196e-06 1.65692e-05 
9.20166e-07 8.84547e-06 1.95048e-05 
3.26658e-06 9.38293e-06 1.71229e-05 
1.72863e-06 9.09115e-06 1.87224e-05 
2.53369e-06 9.2895e-06 1.79258e-05 
-1.93881e-06 3.34999e-08 1.68967e-06 
-1.91138e-06 -2.35571e-07 1.279e-06 
-1.59182e-06 -7.26896e-07 1.08061e-06 
-1.2208e-06 -1.04577e-06 8.44418e-07 
-1.1753e-06 -9.46222e-07 1.12764e-06 
-8.57504e-07 -3.27185e-07 2.56488e-06 
-3.02495e-07 4.00895e-07 5.0437e-06 
-3.43785e-07 1.24311e-06 7.9498e-06 
-5.99721e-07 1.61635e-06 9.37354e-06 
-4.62521e-07 1.10448e-06 8.7811e-06 
-1.18984e-06 -7.75672e-08 7.10704e-06 
-1.99134e-06 -1.29978e-06 5.57193e-06 
-2.63273e-06 -2.35687e-06 4.86653e-06 
-3.21359e-06 -3.17505e-06 4.43702e-06 
-3.62503e-06 -3.40239e-06 4.38166e-06 
-3.84973e-06 -3.47558e-06 4.89343e-06 
-4.02024e-06 -3.41684e-06 5.35471e-06 
-4.05982e-06 -3.0666e-06 5.56014e-06 
-3.85757e-06 -2.5452e-06 5.8452e-06 
-3.4626e-06 -2.00799e-06 6.13073e-06 
-2.99233e-06 -1.44616e-06 6.43712e-06 
-2.68439e-06 -1.11133e-06 7.03028e-06 
-2.58353e-06 -6.88603e-07 7.87674e-06 
-2.42315e-06 -5.25012e-07 8.8036e-06 
-2.29275e-06 -2.11876e-07 9.44003e-06 
-2.24147e-06 4.96763e-07 9.78557e-06 
-1.9677e-06 1.33597e-06 1.02605e-05 
-1.65339e-06 2.21497e-06 1.10443e-05 
-1.64356e-06 3.13087e-06 1.19253e-05 
-9.55173e-07 5.96276e-08 7.23821e-07 
-4.16844e-06 7.2576e-07 4.28046e-06 
-4.0293e-06 8.82999e-07 3.34615e-06 
-3.44005e-06 1.71497e-06 1.88048e-06 
-2.04483e-06 2.64567e-06 2.07293e-06 
-8.04465e-07 3.51658e-06 5.13055e-06 
3.43074e-07 5.14034e-06 1.09974e-05 
1.28414e-06 7.6223e-06 1.68632e-05 
2.51824e-06 1.01931e-05 2.00239e-05 
3.18211e-06 1.14126e-05 2.04786e-05 
3.85292e-06 1.17535e-05 2.08223e-05 
4.14164e-06 1.19129e-05 2.14798e-05 
4.40497e-06 1.19996e-05 2.15974e-05 
4.56966e-06 1.15696e-05 2.08189e-05 
4.79037e-06 1.0756e-05 1.97415e-05 
-1.90178e-06 3.82001e-06 1.28166e-05 
4.77075e-06 1.00012e-05 1.89554e-05 
-2.0835e-06 4.45608e-06 1.42876e-05 
5.04762e-06 9.77357e-06 1.87764e-05 
5.5902e-06 1.00719e-05 1.85909e-05 
6.16681e-06 1.09096e-05 1.8362e-05 
-2.21081e-06 4.98501e-06 1.56402e-05 
-2.3493e-06 5.35858e-06 1.66962e-05 
6.8658e-06 1.15675e-05 1.8665e-05 
7.4286e-06 1.20466e-05 1.93032e-05 
7.55651e-06 1.2265e-05 1.96469e-05 
7.39853e-06 1.22158e-05 1.98992e-05 
-2.41031e-06 5.70627e-06 1.75094e-05 
-2.33011e-06 5.90818e-06 1.79174e-05 
-2.15567e-06 6.10772e-06 1.8036e-05 
6.86432e-06 1.19546e-05 1.98114e-05 
6.53384e-06 1.14181e-05 1.93338e-05 
-1.75938e-06 6.47949e-06 1.81208e-05 
-1.04478e-06 7.07123e-06 1.82471e-05 
6.15046e-06 1.0942e-05 1.85795e-05 
5.8689e-06 1.03797e-05 1.77614e-05 
5.46418e-06 9.90759e-06 1.70444e-05 
5.04243e-06 9.56998e-06 1.63613e-05 
4.54035e-06 9.14721e-06 1.58214e-05 
-3.25106e-07 7.46082e-06 1.79468e-05 
4.1875e-07 7.84993e-06 1.75046e-05 
3.88753e-06 8.59306e-06 1.53078e-05 
3.35137e-06 8.78029e-06 1.54755e-05 
1.16886e-06 8.21075e-06 1.69798e-05 
2.6769e-06 8.74104e-06 1.56932e-05 
1.9586e-06 8.54278e-06 1.6369e-05 
-4.28056e-07 2.26234e-08 2.88617e-07 
-2.3223e-09 -2.789e-10 2.66364e-09 
-1.23442e-06 -1.31314e-07 9.26067e-07 
-1.37055e-06 -7.04126e-07 1.2826e-06 
-1.27065e-06 -1.1609e-06 1.62988e-06 
-1.16772e-06 -1.40826e-06 1.13236e-06 
-1.23768e-06 -1.15837e-06 9.3238e-07 
-8.1721e-07 -4.15935e-07 2.29556e-06 
-3.76207e-07 4.2164e-07 5.07906e-06 
-5.2404e-07 1.26539e-06 7.59419e-06 
-6.16321e-07 1.34228e-06 8.41932e-06 
-5.25588e-07 3.88444e-07 7.26144e-06 
-1.57998e-06 -8.98049e-07 5.55942e-06 
-2.25121e-06 -1.86047e-06 4.6254e-06 
-2.82725e-06 -2.68603e-06 4.11146e-06 
-3.16752e-06 -3.20878e-06 3.87415e-06 
-3.55288e-06 -3.29251e-06 4.08781e-06 
-3.86031e-06 -3.37786e-06 4.43436e-06 
-4.06283e-06 -3.45951e-06 4.93631e-06 
-4.29358e-06 -3.457e-06 5.31648e-06 
-4.17072e-06 -3.14066e-06 5.38747e-06 
-3.84259e-06 -2.70028e-06 5.45158e-06 
-3.42784e-06 -2.1431e-06 5.60511e-06 
-2.95445e-06 -1.7382e-06 5.82072e-06 
-2.76221e-06 -1.47268e-06 6.45747e-06 
-2.53959e-06 -1.04311e-06 7.07916e-06 
-2.25522e-06 -8.12451e-07 7.90668e-06 
-2.17277e-06 -2.83486e-07 8.355e-06 
-1.95723e-06 5.22466e-07 8.70233e-06 
-1.62995e-06 1.37604e-06 9.35053e-06 
-1.49808e-06 2.26228e-06 1.01848e-05 
-1.66154e-06 2.96722e-06 1.08821e-05 
-1.95364e-06 3.38273e-06 1.16416e-05 
-3.63334e-06 5.53541e-07 3.53542e-06 
-1.11996e-08 8.48947e-10 1.26419e-08 
-3.11921e-06 5.91009e-07 1.97134e-06 
-2.99138e-06 1.7613e-06 1.05377e-06 
-1.60663e-06 2.63546e-06 1.86098e-06 
-3.48539e-07 3.85093e-06 6.29611e-06 
5.45733e-07 5.96535e-06 1.30365e-05 
1.60948e-06 8.69776e-06 1.80198e-05 
2.85067e-06 1.03862e-05 1.9385e-05 
3.24932e-06 1.12318e-05 1.96617e-05 
3.75699e-06 1.12645e-05 2.02627e-05 
4.10332e-06 1.1492e-05 2.05967e-05 
4.21539e-06 1.13601e-05 2.0165e-05 
4.49083e-06 1.05922e-05 1.92141e-05 
4.58726e-06 9.77499e-06 1.82974e-05 
4.5998e-06 9.05765e-06 1.77076e-05 
-2.1611e-06 3.91355e-06 1.3095e-05 
5.02662e-06 9.09034e-06 1.76493e-05 
-2.40788e-06 4.20538e-06 1.41323e-05 
5.58718e-06 9.61813e-06 1.75314e-05 
6.17246e-06 1.05227e-05 1.73332e-05 
6.93852e-06 1.105e-05 1.78786e-05 
-2.6261e-06 4.50576e-06 1.49827e-05 
-2.7061e-06 4.69947e-06 1.55474e-05 
7.41274e-06 1.14678e-05 1.83645e-05 
7.48219e-06 1.15925e-05 1.86404e-05 
7.16027e-06 1.14255e-05 1.85663e-05 
6.8117e-06 1.10281e-05 1.81965e-05 
-2.6926e-06 4.80291e-06 1.57546e-05 
-2.46274e-06 5.09199e-06 1.5879e-05 
-2.04171e-06 5.46732e-06 1.59681e-05 
6.56235e-06 1.04932e-05 1.75988e-05 
6.32482e-06 1.00559e-05 1.68773e-05 
-1.44215e-06 5.92323e-06 1.60398e-05 
-7.26969e-07 6.42695e-06 1.59448e-05 
6.0384e-06 9.52801e-06 1.62707e-05 
5.69546e-06 9.21033e-06 1.57946e-05 
5.30369e-06 8.86326e-06 1.54804e-05 
4.77967e-06 8.44137e-06 1.52078e-05 
4.18131e-06 7.85169e-06 1.49452e-05 
3.71561e-06 7.09718e-06 1.46224e-05 
-3.02927e-08 6.88045e-06 1.56423e-05 
6.76729e-07 7.2529e-06 1.52663e-05 
3.22172e-06 7.17669e-06 1.44388e-05 
2.68199e-06 7.36619e-06 1.43323e-05 
1.36675e-06 7.53052e-06 1.47434e-05 
2.07011e-06 7.53282e-06 1.44039e-05 
-1.51105e-06 1.54026e-07 4.4091e-07 
-7.77225e-07 4.60398e-08 2.11111e-07 
-9.36263e-07 -7.76722e-08 5.10141e-07 
-1.1482e-06 -4.54819e-07 7.03221e-07 
-4.57777e-07 -6.13513e-07 1.86845e-06 
-7.54307e-07 -9.4966e-07 2.38967e-06 
-1.14441e-06 -1.4132e-06 9.6112e-07 
-1.29883e-06 -1.14632e-06 4.43054e-07 
-7.48055e-07 -3.84205e-07 2.01647e-06 
-4.25806e-07 6.36059e-07 5.44597e-06 
-7.14291e-07 1.31309e-06 7.49352e-06 
-5.3355e-07 7.82467e-07 7.19118e-06 
-1.16916e-06 -6.5566e-07 5.51222e-06 
-1.97787e-06 -1.66081e-06 4.28837e-06 
-2.50696e-06 -2.46435e-06 3.87595e-06 
-2.76454e-06 -2.96044e-06 3.64349e-06 
-3.21262e-06 -3.11426e-06 3.98951e-06 
-3.73654e-06 -3.23313e-06 4.3071e-06 
-4.05447e-06 -3.28314e-06 4.56e-06 
-4.26387e-06 -3.33825e-06 5.01193e-06 
-4.45354e-06 -3.42739e-06 5.25254e-06 
-4.18466e-06 -3.23929e-06 5.1208e-06 
-3.83982e-06 -2.831e-06 5.05324e-06 
-3.40518e-06 -2.27604e-06 5.04021e-06 
-2.96037e-06 -2.15728e-06 5.30546e-06 
-2.78922e-06 -1.62886e-06 5.7798e-06 
-2.36637e-06 -1.25988e-06 6.50402e-06 
-2.10373e-06 -8.24843e-07 7.13277e-06 
-1.9285e-06 -1.16418e-07 7.4782e-06 
-1.57107e-06 7.62046e-07 8.0056e-06 
-1.36345e-06 1.65379e-06 8.78031e-06 
-1.44829e-06 2.36104e-06 9.39214e-06 
-1.73172e-06 2.79913e-06 1.01199e-05 
-2.17556e-06 3.13447e-06 1.1346e-05 
-1.96655e-06 2.48204e-07 1.1316e-06 
-2.48375e-06 3.70947e-07 1.38367e-06 
-2.82783e-06 1.23632e-06 4.08695e-07 
-1.76653e-06 2.16833e-06 6.31284e-07 
-7.15393e-07 3.24261e-06 4.03359e-06 
1.75491e-07 4.91073e-06 1.00505e-05 
1.11521e-06 7.43401e-06 1.57173e-05 
2.35224e-06 9.72015e-06 1.84369e-05 
2.90691e-06 1.06353e-05 1.87097e-05 
3.46286e-06 1.07566e-05 1.90899e-05 
3.7868e-06 1.09463e-05 1.94891e-05 
4.03093e-06 1.09415e-05 1.93263e-05 
4.1742e-06 1.03346e-05 1.84218e-05 
4.82282e-06 8.33745e-06 1.65439e-05 
4.3994e-06 9.36562e-06 1.74409e-05 
4.31475e-06 8.55349e-06 1.67974e-05 
-2.50858e-06 3.35112e-06 1.23116e-05 
5.41126e-06 8.98028e-06 1.65085e-05 
-2.74954e-06 3.56381e-06 1.30281e-05 
6.09247e-06 9.9855e-06 1.64907e-05 
6.83693e-06 1.04649e-05 1.69681e-05 
7.33446e-06 1.08395e-05 1.74257e-05 
-2.8769e-06 3.64581e-06 1.34329e-05 
-2.91021e-06 3.79888e-06 1.36178e-05 
7.30578e-06 1.09138e-05 1.75629e-05 
6.99098e-06 1.06544e-05 1.72518e-05 
6.76416e-06 1.00229e-05 1.65776e-05 
6.49617e-06 9.53861e-06 1.59244e-05 
-2.72293e-06 4.07174e-06 1.38276e-05 
-2.24217e-06 4.41617e-06 1.3891e-05 
-1.75331e-06 4.84508e-06 1.38279e-05 
6.29769e-06 9.00057e-06 1.52298e-05 
5.96784e-06 8.63702e-06 1.48851e-05 
-9.37033e-07 5.52903e-06 1.40493e-05 
-1.82494e-07 5.93194e-06 1.39852e-05 
5.60065e-06 8.21372e-06 1.47308e-05 
5.07999e-06 7.72251e-06 1.46743e-05 
4.6946e-06 7.2885e-06 1.47413e-05 
4.24855e-06 6.70927e-06 1.45547e-05 
3.79422e-06 6.16786e-06 1.41451e-05 
3.37061e-06 5.78318e-06 1.35854e-05 
5.34615e-07 6.27606e-06 1.36903e-05 
1.28954e-06 6.33844e-06 1.35888e-05 
2.9688e-06 5.84932e-06 1.34177e-05 
2.56531e-06 6.03694e-06 1.33469e-05 
2.03426e-06 6.24762e-06 1.34234e-05 
-1.98239e-06 2.82998e-07 -2.38351e-07 
-1.53527e-06 1.65486e-07 -4.09869e-07 
-1.16774e-06 -4.75334e-08 -5.05614e-07 
-9.88089e-07 -2.28102e-07 -1.06395e-07 
-3.71549e-07 -3.79017e-07 1.17601e-06 
-1.82154e-10 -7.8253e-10 5.24481e-09 
-7.48468e-07 -6.8119e-07 1.63196e-06 
-1.16839e-06 -1.21301e-06 1.91367e-07 
-1.19807e-06 -8.39885e-07 -2.67518e-09 
-5.77301e-07 8.03906e-08 2.72085e-06 
-6.40387e-07 1.03431e-06 6.08244e-06 
-5.85468e-07 1.03695e-06 6.85462e-06 
-7.69604e-07 -3.3095e-07 5.49785e-06 
-1.66841e-06 -1.48223e-06 4.05852e-06 
-2.17798e-06 -2.27264e-06 3.72166e-06 
-2.35178e-06 -2.75376e-06 3.51461e-06 
-2.77975e-06 -2.85936e-06 3.93274e-06 
-3.35833e-06 -2.91572e-06 4.26943e-06 
-3.80062e-06 -3.0972e-06 4.60584e-06 
-4.16123e-06 -3.16117e-06 4.80054e-06 
-4.31422e-06 -3.22493e-06 4.98213e-06 
-4.43104e-06 -3.38622e-06 4.97039e-06 
-4.1575e-06 -3.26594e-06 4.73126e-06 
-3.83315e-06 -2.91994e-06 4.56497e-06 
-3.34717e-06 -2.53188e-06 4.4493e-06 
-3.04133e-06 -2.34106e-06 4.69184e-06 
-2.63126e-06 -1.74104e-06 5.27365e-06 
-2.18841e-06 -1.28699e-06 5.96983e-06 
-1.89865e-06 -6.33138e-07 6.36732e-06 
-1.52576e-06 2.12661e-07 6.80059e-06 
-1.25102e-06 1.12951e-06 7.39913e-06 
-1.24612e-06 1.86868e-06 8.12032e-06 
-2.48662e-06 2.56715e-06 1.06209e-05 
-1.48138e-06 2.32065e-06 8.83509e-06 
-2.00587e-06 2.63363e-06 9.9789e-06 
-2.26472e-06 4.32278e-07 -1.20079e-07 
-2.44173e-06 8.77739e-07 -3.00873e-07 
-1.7426e-06 1.76885e-06 -2.18263e-07 
-8.39393e-07 2.80001e-06 2.69793e-06 
-1.65588e-08 4.24134e-06 8.12546e-06 
7.48645e-07 6.55369e-06 1.38786e-05 
1.86565e-06 8.97285e-06 1.72163e-05 
2.69494e-06 1.00567e-05 1.7752e-05 
3.20832e-06 1.02896e-05 1.79726e-05 
3.48324e-06 1.03441e-05 1.84981e-05 
3.81556e-06 1.04472e-05 1.84041e-05 
3.82226e-06 9.96511e-06 1.75191e-05 
4.14101e-06 8.93273e-06 1.65747e-05 
5.14564e-06 8.30635e-06 1.5602e-05 
4.51154e-06 7.8119e-06 1.58273e-05 
4.05398e-06 8.09659e-06 1.59263e-05 
-2.79461e-06 2.73285e-06 1.12107e-05 
5.90012e-06 9.39316e-06 1.56163e-05 
-2.98084e-06 2.72374e-06 1.14936e-05 
6.68747e-06 9.89233e-06 1.61009e-05 
7.20168e-06 1.01955e-05 1.64991e-05 
7.0694e-06 1.02616e-05 1.65054e-05 
-3.11e-06 2.88592e-06 1.17403e-05 
-2.84184e-06 3.16237e-06 1.19529e-05 
6.82495e-06 9.87646e-06 1.60061e-05 
6.70297e-06 9.15143e-06 1.51588e-05 
6.41056e-06 8.507e-06 1.4452e-05 
6.07613e-06 8.02523e-06 1.38538e-05 
-2.45061e-06 3.56262e-06 1.20534e-05 
-1.98638e-06 3.99508e-06 1.21181e-05 
-1.13987e-06 4.59227e-06 1.24557e-05 
5.63943e-06 7.43153e-06 1.37907e-05 
5.29783e-06 6.87495e-06 1.40474e-05 
-2.3276e-07 5.10756e-06 1.25845e-05 
4.497e-07 5.31186e-06 1.26461e-05 
4.93238e-06 6.52346e-06 1.43011e-05 
4.44248e-06 6.10763e-06 1.41497e-05 
3.92984e-06 5.64552e-06 1.38628e-05 
3.448e-06 5.21832e-06 1.34776e-05 
3.08949e-06 4.93071e-06 1.29703e-05 
2.59891e-06 4.73525e-06 1.25009e-05 
1.08613e-06 5.40173e-06 1.2702e-05 
1.7393e-06 5.29609e-06 1.25605e-05 
2.35635e-06 4.86759e-06 1.24379e-05 
2.13394e-06 5.07432e-06 1.24494e-05 
-1.80919e-06 6.6242e-07 -1.50548e-06 
-1.6682e-06 3.65424e-07 -1.51665e-06 
-1.39585e-06 6.28297e-08 -1.49442e-06 
-1.12346e-06 -1.62891e-07 -1.2016e-06 
-8.80476e-07 -2.30478e-07 -3.47683e-07 
-4.35421e-07 -2.54552e-07 5.53146e-07 
-6.23275e-07 -4.17462e-07 1.00646e-06 
-1.10795e-06 -9.44123e-07 -3.17672e-07 
-1.20645e-06 -7.99347e-07 -7.83232e-07 
-6.72179e-07 -1.05723e-07 1.17582e-06 
-5.59712e-07 7.40059e-07 4.51272e-06 
-5.75452e-07 1.11318e-06 6.27178e-06 
-4.85526e-07 -1.22528e-08 5.4591e-06 
-1.3567e-06 -1.34226e-06 3.85349e-06 
-1.8438e-06 -2.08097e-06 3.49427e-06 
-1.93852e-06 -2.50897e-06 3.39014e-06 
-2.34662e-06 -2.5307e-06 3.78239e-06 
-2.92276e-06 -2.46411e-06 3.98097e-06 
-3.39346e-06 -2.63707e-06 4.25682e-06 
-3.8794e-06 -2.85801e-06 4.56153e-06 
-4.05149e-06 -3.08834e-06 4.74237e-06 
-4.28514e-06 -3.17174e-06 4.63195e-06 
-4.38337e-06 -3.29099e-06 4.58524e-06 
-4.17986e-06 -3.27727e-06 4.29009e-06 
-3.71486e-06 -2.91795e-06 4.00224e-06 
-3.22133e-06 -2.79883e-06 3.8543e-06 
-2.97486e-06 -2.36013e-06 4.1255e-06 
-2.38887e-06 -1.70041e-06 4.9188e-06 
-1.9801e-06 -1.08908e-06 5.37617e-06 
-1.55745e-06 -3.01562e-07 5.77016e-06 
-1.1531e-06 6.54933e-07 6.25889e-06 
-1.0878e-06 1.44777e-06 6.99906e-06 
-1.24514e-06 1.93363e-06 7.64961e-06 
-2.7324e-06 2.01668e-06 9.60069e-06 
-2.30655e-06 2.04513e-06 9.35208e-06 
-1.7639e-06 2.25232e-06 8.73965e-06 
-1.81361e-06 9.55343e-07 -1.33764e-06 
-1.50307e-06 1.4602e-06 -8.5867e-07 
-8.38368e-07 2.3698e-06 1.63699e-06 
-1.60812e-07 3.71159e-06 6.72612e-06 
4.9413e-07 5.90031e-06 1.23699e-05 
1.50903e-06 8.29207e-06 1.59255e-05 
2.4524e-06 9.34405e-06 1.66858e-05 
2.95503e-06 9.75103e-06 1.6884e-05 
3.203e-06 9.72207e-06 1.75367e-05 
3.56466e-06 9.89232e-06 1.73918e-05 
3.51773e-06 9.5189e-06 1.6538e-05 
3.84203e-06 8.5238e-06 1.56769e-05 
3.8158e-06 7.6118e-06 1.50271e-05 
5.60657e-06 8.8167e-06 1.47334e-05 
4.80046e-06 7.67458e-06 1.50171e-05 
4.17168e-06 7.34132e-06 1.52172e-05 
-3.03816e-06 1.97205e-06 9.81539e-06 
6.48408e-06 9.34058e-06 1.52757e-05 
-3.22261e-06 2.10418e-06 1.00504e-05 
7.03294e-06 9.59788e-06 1.56138e-05 
6.81056e-06 9.58323e-06 1.54844e-05 
6.65372e-06 9.1294e-06 1.48701e-05 
-2.94755e-06 2.42361e-06 1.04004e-05 
-2.61345e-06 2.93429e-06 1.06094e-05 
6.51758e-06 8.30454e-06 1.40161e-05 
6.16821e-06 7.62683e-06 1.29939e-05 
5.61316e-06 6.82889e-06 1.28598e-05 
5.30224e-06 6.01756e-06 1.33021e-05 
-2.04742e-06 3.14637e-06 1.0826e-05 
-1.2621e-06 3.68099e-06 1.11139e-05 
-5.16068e-07 4.26615e-06 1.13313e-05 
4.93327e-06 5.60378e-06 1.35774e-05 
4.40545e-06 5.35058e-06 1.35467e-05 
2.22851e-07 4.5476e-06 1.16156e-05 
7.70528e-07 4.58213e-06 1.1644e-05 
3.81182e-06 4.9585e-06 1.32847e-05 
3.33048e-06 4.54617e-06 1.28847e-05 
2.87405e-06 4.19105e-06 1.24093e-05 
2.46102e-06 4.13934e-06 1.21447e-05 
2.08449e-06 4.16688e-06 1.17657e-05 
1.75979e-06 4.09903e-06 1.13393e-05 
1.22914e-06 4.48384e-06 1.16183e-05 
1.43611e-06 4.34085e-06 1.1432e-05 
1.56248e-06 4.15935e-06 1.13583e-05 
-1.14986e-06 1.10786e-06 -1.50267e-06 
-1.32204e-06 7.13506e-07 -2.08087e-06 
-1.35328e-06 3.93181e-07 -2.3359e-06 
-1.19075e-06 6.17514e-08 -2.15238e-06 
-9.96898e-07 -2.36513e-07 -1.93321e-06 
-8.94323e-07 -4.01285e-07 -1.32056e-06 
-9.20077e-07 -5.2751e-07 -9.86407e-07 
-1.07338e-06 -7.11516e-07 -9.82662e-07 
-1.14678e-06 -5.92199e-07 -1.35034e-06 
-7.25485e-07 -5.07522e-08 2.14966e-07 
-5.6787e-07 6.839e-07 3.31453e-06 
-5.54329e-07 1.11809e-06 5.41357e-06 
-4.0842e-07 2.16377e-07 5.17515e-06 
-1.07244e-06 -1.20077e-06 3.69658e-06 
-1.53346e-06 -1.95485e-06 3.26863e-06 
-1.52647e-06 -2.26165e-06 3.25689e-06 
-1.99748e-06 -2.24233e-06 3.59056e-06 
-2.53257e-06 -2.14609e-06 3.81844e-06 
-2.98933e-06 -2.31888e-06 4.05718e-06 
-4.10281e-06 -2.92582e-06 4.53574e-06 
-3.57498e-06 -2.49036e-06 4.34113e-06 
-4.14734e-06 -2.96264e-06 4.55943e-06 
-4.36638e-06 -3.0633e-06 4.42996e-06 
-4.43688e-06 -3.25573e-06 4.19139e-06 
-4.10113e-06 -3.25636e-06 3.78879e-06 
-3.51518e-06 -2.92036e-06 3.39056e-06 
-3.19252e-06 -2.82186e-06 3.29393e-06 
-2.7104e-06 -2.25843e-06 3.80885e-06 
-2.11391e-06 -1.49817e-06 4.44924e-06 
-1.68148e-06 -7.36018e-07 4.85779e-06 
-1.16651e-06 1.86372e-07 5.28035e-06 
-9.2709e-07 1.03949e-06 5.85612e-06 
-1.02153e-06 1.61047e-06 6.54385e-06 
-1.48708e-06 1.94754e-06 7.62081e-06 
-3.07276e-06 1.35921e-06 8.34439e-06 
-2.58736e-06 1.5822e-06 8.45811e-06 
-2.06576e-06 1.70971e-06 8.24327e-06 
-1.01311e-06 1.49919e-06 -5.53403e-07 
-6.90457e-07 2.15992e-06 1.40833e-06 
-2.40638e-07 3.36138e-06 5.9402e-06 
3.41038e-07 5.42932e-06 1.12048e-05 
1.24341e-06 7.6649e-06 1.4602e-05 
2.13504e-06 8.63972e-06 1.55821e-05 
2.62581e-06 9.07784e-06 1.56772e-05 
2.93238e-06 9.11024e-06 1.65016e-05 
3.29078e-06 9.30979e-06 1.63635e-05 
3.2422e-06 9.03468e-06 1.55149e-05 
3.55361e-06 8.1053e-06 1.46184e-05 
3.58655e-06 7.11481e-06 1.40956e-05 
3.87945e-06 6.8546e-06 1.44486e-05 
6.19791e-06 8.81179e-06 1.44722e-05 
5.20737e-06 8.20749e-06 1.41145e-05 
4.44137e-06 7.09484e-06 1.44264e-05 
-3.23549e-06 1.47763e-06 8.70518e-06 
6.73987e-06 8.99907e-06 1.47191e-05 
-3.01215e-06 1.84419e-06 9.09372e-06 
6.54826e-06 8.92244e-06 1.44963e-05 
6.45919e-06 8.39287e-06 1.37796e-05 
6.31346e-06 7.58371e-06 1.29012e-05 
-2.70091e-06 2.25532e-06 9.43207e-06 
-2.1283e-06 2.34572e-06 9.79955e-06 
5.79886e-06 6.91276e-06 1.20496e-05 
5.32412e-06 5.59593e-06 1.23451e-05 
4.87451e-06 4.86185e-06 1.27113e-05 
4.2956e-06 4.64322e-06 1.28537e-05 
-1.52864e-06 2.9851e-06 9.86126e-06 
-9.97408e-07 3.57807e-06 1.00713e-05 
-3.60022e-07 3.73473e-06 1.0494e-05 
3.83232e-06 4.16951e-06 1.25877e-05 
3.45586e-06 3.69382e-06 1.2139e-05 
2.25364e-07 3.65401e-06 1.05815e-05 
8.55826e-07 3.55862e-06 1.03442e-05 
2.98504e-06 3.40138e-06 1.155e-05 
2.50712e-06 3.48891e-06 1.09624e-05 
2.06719e-06 3.62939e-06 1.06406e-05 
1.70713e-06 3.68642e-06 1.04217e-05 
1.4622e-06 3.62763e-06 1.01142e-05 
1.29906e-06 3.50377e-06 9.69413e-06 
1.1178e-06 3.48397e-06 1.00085e-05 
1.22749e-06 3.46553e-06 9.79391e-06 
-6.29892e-07 1.67218e-06 5.95435e-07 
-7.83653e-07 1.17866e-06 -8.32679e-07 
-8.96534e-07 8.13246e-07 -1.83646e-06 
-9.84119e-07 4.91902e-07 -2.31287e-06 
-1.02023e-06 1.44974e-07 -2.37068e-06 
-1.00382e-06 -1.19811e-07 -2.2101e-06 
-9.95652e-07 -2.76352e-07 -2.0122e-06 
-1.04291e-06 -3.60629e-07 -1.92029e-06 
-1.06725e-06 -3.09603e-07 -1.7338e-06 
-6.96258e-07 1.79599e-07 -1.30774e-07 
-5.82219e-07 8.21712e-07 2.59631e-06 
-5.15601e-07 1.12616e-06 4.56619e-06 
-3.89832e-07 4.00422e-07 4.69719e-06 
-8.57238e-07 -1.04604e-06 3.50265e-06 
-1.24834e-06 -1.85472e-06 3.03584e-06 
-1.1706e-06 -2.06024e-06 3.13483e-06 
-1.68934e-06 -2.0247e-06 3.45572e-06 
-2.17545e-06 -1.96621e-06 3.69504e-06 
-2.73448e-06 -2.25269e-06 4.02866e-06 
-4.13357e-06 -2.79664e-06 4.33764e-06 
-3.28802e-06 -2.39818e-06 4.27766e-06 
-3.77942e-06 -2.48521e-06 4.33549e-06 
-4.35159e-06 -2.97251e-06 4.4493e-06 
-4.49751e-06 -2.99291e-06 4.32188e-06 
-4.38502e-06 -3.20671e-06 3.85508e-06 
-3.86917e-06 -3.13265e-06 3.18881e-06 
-3.35885e-06 -2.96632e-06 2.84567e-06 
-3.01977e-06 -2.70739e-06 2.85832e-06 
-2.40385e-06 -1.96331e-06 3.52368e-06 
-1.8396e-06 -1.14505e-06 4.06871e-06 
-1.28638e-06 -2.45407e-07 4.47922e-06 
-8.43683e-07 6.58374e-07 4.95188e-06 
-3.20638e-06 9.76026e-07 7.59399e-06 
-8.22355e-07 1.34569e-06 5.5856e-06 
-1.18218e-06 1.66135e-06 6.56391e-06 
-1.78738e-06 1.48811e-06 7.21005e-06 
-2.9691e-06 9.9621e-07 7.28032e-06 
-2.4087e-06 1.23736e-06 7.39443e-06 
-4.4749e-07 2.28229e-06 2.70045e-06 
-2.41424e-07 3.36968e-06 6.08076e-06 
2.90351e-07 5.17196e-06 1.05068e-05 
1.07498e-06 7.08171e-06 1.33633e-05 
1.83783e-06 7.91195e-06 1.42697e-05 
2.33617e-06 8.29005e-06 1.43488e-05 
2.59549e-06 8.3816e-06 1.52326e-05 
3.02013e-06 8.71262e-06 1.54381e-05 
2.98616e-06 8.56427e-06 1.45317e-05 
3.2831e-06 7.68605e-06 1.36278e-05 
3.35115e-06 6.62899e-06 1.31306e-05 
3.55023e-06 6.32119e-06 1.35254e-05 
4.06316e-06 6.53873e-06 1.37701e-05 
6.44106e-06 8.5003e-06 1.39374e-05 
5.81534e-06 8.35416e-06 1.37774e-05 
4.81587e-06 7.51618e-06 1.35575e-05 
-3.0388e-06 1.39882e-06 8.04692e-06 
6.2986e-06 8.33528e-06 1.3591e-05 
-2.75445e-06 1.65257e-06 8.51423e-06 
6.24599e-06 7.74926e-06 1.28208e-05 
6.01727e-06 6.93097e-06 1.19282e-05 
5.40809e-06 6.18495e-06 1.13081e-05 
-2.29017e-06 1.74256e-06 8.82671e-06 
-1.98874e-06 2.53536e-06 8.55266e-06 
5.11574e-06 4.7478e-06 1.17873e-05 
4.42468e-06 4.05314e-06 1.20976e-05 
3.93949e-06 3.59397e-06 1.1772e-05 
3.59214e-06 2.99898e-06 1.12236e-05 
-1.52048e-06 2.83991e-06 8.83574e-06 
-6.50776e-07 2.78287e-06 9.07788e-06 
1.06861e-07 2.76348e-06 9.01955e-06 
3.13082e-06 2.74728e-06 1.03317e-05 
2.69869e-06 2.6055e-06 9.56334e-06 
6.96616e-07 2.7733e-06 8.80052e-06 
9.29785e-07 2.72577e-06 8.1377e-06 
2.2331e-06 2.60803e-06 8.93525e-06 
1.78065e-06 2.83402e-06 8.68908e-06 
1.50709e-06 3.036e-06 8.58578e-06 
1.24724e-06 3.00878e-06 8.55072e-06 
1.11799e-06 2.83647e-06 8.22005e-06 
1.12339e-06 2.667e-06 7.75621e-06 
1.05546e-06 2.6442e-06 7.84954e-06 
-3.21087e-07 2.85183e-06 4.82973e-06 
-4.79186e-07 2.04838e-06 2.45852e-06 
-5.51088e-07 1.48126e-06 7.60268e-07 
-6.16293e-07 1.09921e-06 -5.2677e-07 
-7.3834e-07 7.97339e-07 -1.26615e-06 
-8.08386e-07 5.42792e-07 -1.60997e-06 
-8.40806e-07 3.93121e-07 -1.64659e-06 
-8.59097e-07 3.19723e-07 -1.50561e-06 
-7.97752e-07 2.91788e-07 -1.09777e-06 
-5.95338e-07 4.78641e-07 1.78832e-07 
-5.77356e-07 1.03454e-06 2.57541e-06 
-4.51824e-07 1.20193e-06 4.07651e-06 
-3.34277e-07 4.59767e-07 4.16737e-06 
-6.72788e-07 -9.14207e-07 3.1543e-06 
-9.69807e-07 -1.7427e-06 2.79244e-06 
-8.36063e-07 -1.88176e-06 2.98247e-06 
-1.39123e-06 -1.87103e-06 3.3489e-06 
-1.95484e-06 -2.00437e-06 3.65763e-06 
-2.46973e-06 -2.29442e-06 3.9439e-06 
-4.18621e-06 -2.66421e-06 4.1112e-06 
-2.87965e-06 -2.37127e-06 3.76482e-06 
-3.78985e-06 -2.48556e-06 3.87249e-06 
-3.33433e-06 -2.4208e-06 3.71244e-06 
-4.50621e-06 -2.94809e-06 4.27293e-06 
-4.58058e-06 -2.97364e-06 4.1372e-06 
-4.2019e-06 -3.18645e-06 3.30871e-06 
-3.58516e-06 -2.98346e-06 2.6207e-06 
-3.21806e-06 -2.93862e-06 2.34868e-06 
-2.65823e-06 -2.3926e-06 2.61591e-06 
-2.02704e-06 -1.54649e-06 3.15915e-06 
-1.43668e-06 -6.11207e-07 3.75206e-06 
-8.75455e-07 2.62671e-07 4.18952e-06 
-6.66152e-07 1.07261e-06 4.74583e-06 
-3.05908e-06 9.83369e-07 7.18792e-06 
-3.13741e-06 6.04908e-07 6.70941e-06 
-8.98811e-07 1.41577e-06 5.66439e-06 
-1.4967e-06 1.34598e-06 6.27588e-06 
-2.16509e-06 9.71193e-07 6.46056e-06 
-2.79774e-06 7.50457e-07 6.37784e-06 
-9.00098e-08 3.86779e-06 7.45583e-06 
3.58233e-07 5.1802e-06 1.03729e-05 
1.02357e-06 6.67271e-06 1.2431e-05 
1.59394e-06 7.20887e-06 1.29347e-05 
2.07946e-06 7.44428e-06 1.30465e-05 
2.26589e-06 7.65187e-06 1.3916e-05 
2.70928e-06 8.00382e-06 1.43369e-05 
2.72559e-06 8.07927e-06 1.35356e-05 
3.01504e-06 7.26414e-06 1.2659e-05 
3.08343e-06 6.16657e-06 1.2115e-05 
3.25767e-06 5.81769e-06 1.25882e-05 
3.68147e-06 6.0297e-06 1.30877e-05 
4.406e-06 6.86829e-06 1.2975e-05 
6.06664e-06 7.82637e-06 1.2764e-05 
6.14227e-06 8.11245e-06 1.33002e-05 
5.38059e-06 7.90838e-06 1.31034e-05 
-2.79059e-06 1.131e-06 7.66014e-06 
5.96147e-06 7.1827e-06 1.19485e-05 
-2.4521e-06 1.23071e-06 7.92734e-06 
5.65798e-06 6.30989e-06 1.09766e-05 
5.09451e-06 5.53319e-06 1.0535e-05 
4.93166e-06 4.21451e-06 1.11875e-05 
-2.52793e-06 2.21969e-06 7.55645e-06 
-1.767e-06 2.18113e-06 7.65255e-06 
4.17219e-06 3.5507e-06 1.14812e-05 
3.6653e-06 2.58738e-06 1.04307e-05 
3.45675e-06 1.93086e-06 8.8434e-06 
3.27043e-06 1.42698e-06 7.74443e-06 
-8.62012e-07 2.23067e-06 7.6126e-06 
-1.68448e-07 2.4499e-06 7.1888e-06 
4.22749e-07 2.32761e-06 6.89016e-06 
3.09182e-06 1.09612e-06 6.87831e-06 
2.70239e-06 1.10227e-06 6.41474e-06 
8.562e-07 2.08628e-06 6.52219e-06 
9.95519e-07 1.94609e-06 6.07141e-06 
2.09132e-06 1.54245e-06 6.6328e-06 
1.46566e-06 2.10333e-06 6.73358e-06 
1.16556e-06 2.35379e-06 6.63948e-06 
9.73596e-07 2.16723e-06 6.63451e-06 
1.03913e-06 1.8268e-06 6.20122e-06 
9.94061e-07 1.77561e-06 5.87206e-06 
1.65166e-07 4.42687e-06 8.8473e-06 
-1.18018e-07 3.51724e-06 6.77321e-06 
-2.73177e-07 2.70753e-06 4.66853e-06 
-3.96405e-07 2.11026e-06 2.95004e-06 
-4.87183e-07 1.63588e-06 1.60448e-06 
-5.42039e-07 1.27968e-06 7.69454e-07 
-5.50358e-07 1.04946e-06 3.91215e-07 
-5.57176e-07 9.44441e-07 4.61412e-07 
-5.74144e-07 9.08197e-07 7.41981e-07 
-5.40498e-07 1.08509e-06 1.78881e-06 
-5.36058e-07 1.32808e-06 3.18129e-06 
-3.77275e-07 1.26426e-06 3.8783e-06 
-3.3086e-07 4.10528e-07 3.74731e-06 
-5.24317e-07 -6.90921e-07 2.77061e-06 
-6.59894e-07 -1.59536e-06 2.50194e-06 
-5.494e-07 -1.73321e-06 2.79932e-06 
-1.07702e-06 -1.76611e-06 3.20617e-06 
-1.69688e-06 -1.83235e-06 3.47918e-06 
-4.27539e-06 -2.60528e-06 3.81575e-06 
-2.27203e-06 -2.13872e-06 3.20873e-06 
-2.68035e-06 -2.42435e-06 2.88691e-06 
-3.86413e-06 -2.56454e-06 3.24445e-06 
-3.02688e-06 -2.63409e-06 2.85415e-06 
-3.42591e-06 -2.6116e-06 2.93189e-06 
-4.63549e-06 -2.90193e-06 4.08766e-06 
-4.48895e-06 -2.97886e-06 3.66067e-06 
-3.93567e-06 -3.07436e-06 2.72626e-06 
-3.35606e-06 -2.92186e-06 2.13667e-06 
-2.89424e-06 -2.73722e-06 1.96533e-06 
-2.30853e-06 -1.96459e-06 2.46602e-06 
-2.7847e-06 6.61221e-07 6.8861e-06 
-1.63483e-06 -9.99486e-07 2.96786e-06 
-1.01175e-06 -9.49082e-08 3.56328e-06 
-5.99125e-07 7.90617e-07 3.98466e-06 
-6.45266e-07 1.21264e-06 4.83446e-06 
-3.05255e-06 6.11797e-07 6.43273e-06 
-3.0041e-06 3.22858e-07 5.93417e-06 
-1.20936e-06 1.23594e-06 5.47379e-06 
-1.86274e-06 7.70133e-07 5.66597e-06 
-2.58209e-06 5.63649e-07 5.58842e-06 
4.74777e-07 5.32042e-06 1.0353e-05 
1.08382e-06 6.28528e-06 1.15842e-05 
1.43971e-06 6.57097e-06 1.17193e-05 
1.81336e-06 6.67436e-06 1.18161e-05 
1.97292e-06 6.95371e-06 1.26589e-05 
2.39605e-06 7.32669e-06 1.31451e-05 
2.39276e-06 7.45045e-06 1.24604e-05 
2.76016e-06 6.85143e-06 1.16942e-05 
2.80773e-06 5.80207e-06 1.11114e-05 
2.9994e-06 5.29702e-06 1.15686e-05 
3.34175e-06 5.55745e-06 1.2366e-05 
3.99555e-06 6.27074e-06 1.23809e-05 
4.90398e-06 7.46897e-06 1.24609e-05 
5.68871e-06 6.72428e-06 1.11839e-05 
5.88659e-06 7.46824e-06 1.21933e-05 
5.81705e-06 7.72274e-06 1.26651e-05 
-2.64198e-06 9.30798e-07 7.14938e-06 
5.31111e-06 5.78778e-06 1.0084e-05 
-2.70167e-06 1.65758e-06 6.84093e-06 
4.78628e-06 4.95452e-06 9.6173e-06 
4.6552e-06 3.82606e-06 1.045e-05 
3.87683e-06 3.11463e-06 1.08292e-05 
-2.05528e-06 1.84975e-06 6.63301e-06 
-1.26221e-06 2.10103e-06 6.24436e-06 
3.60693e-06 2.18837e-06 9.22287e-06 
3.88212e-06 7.116e-07 6.49464e-06 
3.95088e-06 -1.74425e-07 4.93739e-06 
3.80437e-06 -5.14444e-07 4.26282e-06 
-4.55178e-07 2.22431e-06 5.70902e-06 
2.86777e-07 1.79486e-06 5.44244e-06 
8.24117e-07 1.38076e-06 5.129e-06 
3.32262e-06 -6.53612e-07 3.4721e-06 
2.67063e-06 -1.13067e-07 3.6051e-06 
9.20098e-07 1.27508e-06 4.67838e-06 
8.97061e-07 1.11577e-06 4.43751e-06 
1.89345e-06 8.24699e-07 4.55192e-06 
1.23217e-06 1.51067e-06 4.98817e-06 
8.21075e-07 1.76798e-06 4.77094e-06 
7.51714e-07 1.51525e-06 4.92233e-06 
8.58784e-07 1.18601e-06 4.6109e-06 
6.54828e-07 5.35969e-06 9.95866e-06 
3.30312e-07 4.61533e-06 9.03949e-06 
8.85407e-08 3.88438e-06 7.73266e-06 
-9.27175e-08 3.26216e-06 6.37773e-06 
-1.65411e-07 2.73671e-06 5.12272e-06 
-2.36671e-07 2.30686e-06 4.00311e-06 
-4.25057e-07 1.66817e-06 3.07383e-06 
-3.16117e-07 1.98376e-06 3.26546e-06 
-3.79478e-07 1.76371e-06 2.9588e-06 
-4.62074e-07 1.6739e-06 3.5149e-06 
-3.65837e-07 1.57147e-06 3.73989e-06 
-2.97176e-07 1.16089e-06 3.81688e-06 
-4.14369e-07 2.41388e-07 3.33655e-06 
-3.82991e-07 -5.64026e-07 2.50273e-06 
-4.61057e-07 -1.44548e-06 2.27465e-06 
-3.06026e-07 -1.59928e-06 2.59057e-06 
-8.54712e-07 -1.52504e-06 2.98844e-06 
-1.44777e-06 -1.53973e-06 3.17067e-06 
-4.41738e-06 -2.57749e-06 3.58624e-06 
-2.10051e-06 -1.88465e-06 2.79266e-06 
-4.01947e-06 -2.65435e-06 2.86609e-06 
-2.56202e-06 -2.31881e-06 2.41407e-06 
-2.76144e-06 -2.63533e-06 2.66896e-06 
-3.39199e-06 -2.97938e-06 2.565e-06 
-3.01092e-06 -2.88453e-06 2.68259e-06 
-4.71202e-06 -2.86938e-06 3.74319e-06 
-4.32167e-06 -2.94173e-06 3.1116e-06 
-3.59937e-06 -2.92008e-06 2.20142e-06 
-3.05455e-06 -2.77951e-06 1.71478e-06 
-2.54723e-06 -2.31269e-06 1.78898e-06 
-1.86721e-06 -1.38221e-06 2.33832e-06 
-2.89349e-06 6.86876e-07 6.45901e-06 
-2.79629e-06 3.37938e-07 6.19273e-06 
-1.16313e-06 -3.98694e-07 2.85787e-06 
-6.05481e-07 4.69164e-07 3.3605e-06 
-4.89179e-07 1.05264e-06 4.13979e-06 
-9.27217e-07 1.13074e-06 4.72326e-06 
-2.97104e-06 2.80995e-07 5.80054e-06 
-2.83004e-06 8.88591e-08 5.11925e-06 
-1.53845e-06 6.68036e-07 5.04207e-06 
-2.32559e-06 4.15465e-07 4.90192e-06 
1.02667e-06 5.7368e-06 1.04187e-05 
1.38137e-06 5.8908e-06 1.05256e-05 
1.52932e-06 6.02708e-06 1.08363e-05 
1.7121e-06 6.32169e-06 1.15392e-05 
2.08858e-06 6.72051e-06 1.19592e-05 
2.03447e-06 6.84801e-06 1.13124e-05 
2.45238e-06 6.31049e-06 1.04428e-05 
2.55743e-06 5.41251e-06 1.01001e-05 
2.74884e-06 4.77457e-06 1.0526e-05 
3.02465e-06 5.02987e-06 1.15343e-05 
3.60232e-06 5.71778e-06 1.17796e-05 
4.41755e-06 6.89262e-06 1.18674e-05 
4.99047e-06 5.37874e-06 9.2964e-06 
5.45578e-06 7.34421e-06 1.20445e-05 
5.49801e-06 6.47131e-06 1.06842e-05 
5.70916e-06 7.15462e-06 1.17175e-05 
-2.83403e-06 1.23286e-06 6.21372e-06 
4.47663e-06 4.47182e-06 8.65191e-06 
-2.38436e-06 1.50662e-06 5.83961e-06 
4.3339e-06 3.51587e-06 9.56291e-06 
3.53569e-06 2.81103e-06 1.00749e-05 
3.52722e-06 2.01542e-06 8.38606e-06 
-1.66539e-06 2.02886e-06 5.28655e-06 
-7.12051e-07 1.98697e-06 4.76843e-06 
4.05685e-06 1.99176e-07 5.32944e-06 
4.38806e-06 -1.84257e-06 3.66392e-06 
4.22381e-06 -2.74354e-06 3.33674e-06 
3.85982e-06 -2.88569e-06 3.10305e-06 
-1.28931e-09 1.4646e-06 4.43059e-06 
3.38809e-07 8.92126e-07 4.20241e-06 
5.52913e-07 5.24176e-07 3.85768e-06 
3.37179e-06 -2.43403e-06 2.55805e-06 
2.34372e-06 -7.7282e-07 2.26305e-06 
6.96041e-07 4.14254e-07 3.52419e-06 
8.13521e-07 5.62961e-07 3.46377e-06 
1.31353e-06 5.26577e-07 3.16864e-06 
7.22757e-07 1.33457e-06 3.33304e-06 
4.24518e-07 1.33253e-06 3.40249e-06 
6.95831e-07 7.58955e-07 3.77979e-06 
1.0298e-06 5.143e-06 9.33499e-06 
7.90836e-07 4.88784e-06 9.02736e-06 
5.48402e-07 4.56927e-06 8.64028e-06 
2.44115e-07 4.04221e-06 7.86171e-06 
3.49527e-08 3.52747e-06 7.00848e-06 
-1.23356e-07 3.06312e-06 6.07394e-06 
-2.27628e-07 2.67721e-06 5.33333e-06 
-2.98846e-07 1.79102e-06 4.05919e-06 
-3.08215e-07 2.08199e-06 4.36192e-06 
-2.94814e-07 2.35918e-06 4.77683e-06 
-2.58244e-07 1.43983e-06 3.84182e-06 
-3.23469e-07 8.72283e-07 3.54799e-06 
-4.58542e-07 4.59009e-08 2.99803e-06 
-2.8912e-07 -5.52418e-07 2.33101e-06 
-4.17685e-07 -1.36403e-06 2.1586e-06 
-2.54487e-07 -1.52899e-06 2.48145e-06 
-4.57315e-06 -2.52774e-06 3.38281e-06 
-7.26437e-07 -1.3607e-06 2.84787e-06 
-1.25769e-06 -1.27444e-06 2.83509e-06 
-1.91566e-06 -1.5401e-06 2.47608e-06 
-4.27848e-06 -2.66185e-06 2.666e-06 
-2.36611e-06 -2.05355e-06 2.16717e-06 
-3.51349e-06 -3.04659e-06 2.39473e-06 
-2.06782e-06 -2.09054e-06 2.88766e-06 
-2.08528e-06 -2.40961e-06 3.07344e-06 
-2.46755e-06 -2.74867e-06 2.84727e-06 
-4.67879e-06 -2.81518e-06 3.40422e-06 
-4.05724e-06 -2.94486e-06 2.60635e-06 
-3.30156e-06 -2.82908e-06 1.75013e-06 
-2.75407e-06 -2.50892e-06 1.44947e-06 
-2.11319e-06 -1.75465e-06 1.81992e-06 
-2.9524e-06 9.39873e-07 5.75508e-06 
-1.3482e-06 -6.79965e-07 2.32715e-06 
-2.96847e-06 3.55953e-07 5.90312e-06 
-2.75179e-06 6.09796e-08 5.44091e-06 
-7.1884e-07 1.36788e-07 2.88521e-06 
-3.47256e-07 8.5598e-07 3.31595e-06 
-5.92562e-07 9.85438e-07 3.96407e-06 
-1.17461e-06 6.76634e-07 4.31979e-06 
-2.81924e-06 -1.51658e-08 5.0254e-06 
-2.58023e-06 2.56741e-08 4.22613e-06 
-1.99592e-06 2.77965e-07 4.15159e-06 
1.34843e-06 5.2295e-06 9.56357e-06 
1.29291e-06 5.52217e-06 1.00433e-05 
1.53964e-06 5.86109e-06 1.06973e-05 
1.83524e-06 6.28415e-06 1.1008e-05 
1.82812e-06 6.41417e-06 1.02941e-05 
2.20849e-06 5.85613e-06 9.39413e-06 
2.31445e-06 5.00751e-06 9.0847e-06 
2.43542e-06 4.14517e-06 9.24158e-06 
2.66003e-06 4.35485e-06 1.03761e-05 
3.13625e-06 5.11703e-06 1.10127e-05 
3.88368e-06 6.18376e-06 1.11603e-05 
4.24021e-06 4.19984e-06 7.95831e-06 
4.96831e-06 6.88863e-06 1.13032e-05 
4.71563e-06 5.10169e-06 8.66478e-06 
5.41874e-06 6.78973e-06 1.11283e-05 
5.25709e-06 6.12941e-06 1.00689e-05 
-2.72377e-06 1.238e-06 5.28642e-06 
4.14263e-06 3.39445e-06 8.71339e-06 
-2.14391e-06 1.92221e-06 4.76687e-06 
3.33933e-06 2.72973e-06 9.49409e-06 
3.33648e-06 2.09947e-06 8.18018e-06 
3.86383e-06 3.71932e-07 5.04346e-06 
-1.17353e-06 1.96073e-06 4.30557e-06 
-4.7668e-07 1.49692e-06 4.25456e-06 
4.29029e-06 -2.02763e-06 3.29304e-06 
3.86489e-06 -3.85651e-06 4.19398e-06 
3.41307e-06 -3.95036e-06 4.93671e-06 
2.81564e-06 -3.71314e-06 4.57736e-06 
5.74629e-08 7.02445e-07 4.34884e-06 
2.3554e-07 1.43622e-07 4.30644e-06 
3.83923e-07 -2.73931e-07 3.86748e-06 
3.03633e-06 -2.75553e-06 2.36649e-06 
1.78105e-06 -1.00578e-06 1.34421e-06 
5.03358e-07 -4.44579e-07 3.21999e-06 
6.42839e-07 7.86544e-08 2.95728e-06 
6.76009e-07 5.22898e-07 2.07446e-06 
2.15335e-07 1.03696e-06 1.93066e-06 
3.0433e-07 5.49165e-07 2.67619e-06 
1.09965e-06 4.64672e-06 8.69746e-06 
1.09105e-06 4.34031e-06 8.18402e-06 
8.31312e-07 4.18556e-06 7.76637e-06 
5.85457e-07 3.96195e-06 7.29714e-06 
3.62074e-07 3.64893e-06 6.79028e-06 
1.94564e-07 3.252e-06 6.19466e-06 
7.68341e-08 2.81523e-06 5.59087e-06 
-2.04224e-09 2.37083e-06 5.03936e-06 
-2.81973e-07 1.13325e-06 3.57971e-06 
-1.80976e-07 1.54204e-06 4.02635e-06 
-9.96091e-08 1.89418e-06 4.48233e-06 
-4.52637e-07 5.47724e-07 3.08749e-06 
-4.33281e-07 -8.85144e-08 2.57312e-06 
-4.32455e-07 -6.00883e-07 2.13729e-06 
-4.96068e-07 -1.28993e-06 2.10312e-06 
-4.75409e-06 -2.55069e-06 3.17656e-06 
-3.29635e-07 -1.49287e-06 2.40306e-06 
-6.71699e-07 -1.29428e-06 2.81737e-06 
-4.46719e-06 -2.58911e-06 2.6325e-06 
-1.19581e-06 -1.15463e-06 2.64954e-06 
-1.86382e-06 -1.25227e-06 2.29821e-06 
-2.30045e-06 -1.7964e-06 1.78721e-06 
-3.83161e-06 -2.97361e-06 2.14356e-06 
-1.84034e-06 -1.68006e-06 2.65078e-06 
-2.53653e-06 -2.74751e-06 2.66455e-06 
-9.15728e-07 -1.43851e-06 4.00517e-06 
-1.24331e-06 -1.90061e-06 4.59801e-06 
-4.4928e-06 -2.76405e-06 3.02758e-06 
-3.64314e-06 -2.89844e-06 2.01854e-06 
-2.95174e-06 -2.64091e-06 1.32949e-06 
-2.34251e-06 -2.05854e-06 1.33621e-06 
-1.57163e-06 -1.02422e-06 1.83425e-06 
-3.0084e-06 9.9298e-07 4.86023e-06 
-3.00056e-06 6.91171e-07 5.30273e-06 
-8.75122e-07 -8.46515e-08 2.40092e-06 
-2.88705e-06 4.49064e-09 5.43179e-06 
-2.65803e-06 -7.71792e-08 4.77616e-06 
-3.34555e-07 6.15275e-07 2.78779e-06 
-3.51366e-07 8.78788e-07 3.2999e-06 
-8.20415e-07 6.79421e-07 3.63013e-06 
-1.60532e-06 2.25601e-07 3.50692e-06 
-2.6081e-06 -2.00678e-07 4.18295e-06 
-2.28102e-06 3.42675e-08 3.39076e-06 
1.07704e-06 5.0644e-06 9.29101e-06 
1.41725e-06 5.48804e-06 9.91601e-06 
1.56367e-06 5.89069e-06 1.00473e-05 
1.6226e-06 5.94923e-06 9.26979e-06 
1.97314e-06 5.36978e-06 8.3039e-06 
2.07383e-06 4.57464e-06 8.0434e-06 
2.15812e-06 3.75967e-06 8.15426e-06 
2.31112e-06 3.66337e-06 9.09866e-06 
2.66725e-06 4.53161e-06 1.01403e-05 
3.37024e-06 5.44565e-06 1.04001e-05 
4.34043e-06 6.37669e-06 1.06037e-05 
3.88226e-06 3.36921e-06 7.82593e-06 
3.9883e-06 3.94531e-06 7.29499e-06 
5.08435e-06 6.40274e-06 1.05327e-05 
4.48764e-06 4.91359e-06 8.29237e-06 
5.08182e-06 5.87952e-06 9.62388e-06 
-2.64596e-06 1.72508e-06 4.39047e-06 
3.13973e-06 2.66793e-06 8.82698e-06 
-1.83551e-06 2.04087e-06 4.1284e-06 
3.05574e-06 2.20352e-06 7.9491e-06 
3.45238e-06 8.54186e-07 4.96907e-06 
4.0071e-06 -1.72319e-06 2.88211e-06 
-9.52724e-07 1.81415e-06 4.3299e-06 
-1.17866e-07 8.31256e-07 4.77465e-06 
3.53651e-06 -3.75424e-06 3.82765e-06 
2.22473e-06 -3.38523e-06 6.83037e-06 
1.3941e-06 -2.51031e-06 5.43892e-06 
1.96518e-06 -3.19806e-06 4.02893e-06 
3.64176e-08 -1.65932e-07 5.26868e-06 
5.40371e-08 -3.31615e-07 4.97993e-06 
4.25932e-08 -4.85227e-07 4.1552e-06 
2.34e-06 -2.46614e-06 1.54715e-06 
9.65526e-07 -6.76233e-07 5.52358e-07 
3.84234e-07 -6.48606e-07 2.7112e-06 
4.18298e-07 -1.42741e-07 2.11288e-06 
1.84761e-07 6.8806e-07 7.4789e-07 
1.25135e-08 4.77704e-07 1.23039e-06 
9.34052e-07 4.68734e-06 8.67925e-06 
7.35429e-07 4.24586e-06 7.99663e-06 
7.11232e-07 3.79131e-06 7.35324e-06 
6.68678e-07 3.41928e-06 6.78612e-06 
5.66177e-07 3.06164e-06 6.17124e-06 
-5.5667e-07 4.65218e-07 2.55857e-06 
2.55777e-07 2.80999e-06 5.51446e-06 
-2.29051e-08 2.48647e-06 4.92447e-06 
-2.41088e-07 2.09749e-06 4.38168e-06 
-3.92234e-07 1.68382e-06 3.82941e-06 
-5.84765e-07 9.01216e-07 2.92122e-06 
-4.88348e-07 1.3189e-06 3.39483e-06 
-5.75681e-07 -1.42031e-08 2.18003e-06 
-6.91942e-07 -5.48847e-07 2.08313e-06 
-6.7244e-07 -1.17396e-06 2.16882e-06 
-4.8585e-07 -1.42893e-06 2.33734e-06 
-4.70307e-06 -2.65903e-06 2.95195e-06 
-4.62929e-06 -2.40414e-06 2.79761e-06 
-6.63973e-07 -1.33511e-06 2.93853e-06 
-1.18928e-06 -1.1342e-06 2.60332e-06 
-4.32608e-06 -2.8066e-06 1.95771e-06 
-1.91298e-06 -1.10067e-06 2.41841e-06 
-2.27707e-06 -1.57058e-06 1.47727e-06 
-1.94169e-06 -1.48329e-06 2.19982e-06 
-3.03802e-06 -2.77557e-06 2.19752e-06 
-7.85506e-07 -1.07948e-06 3.21072e-06 
-1.46107e-06 -1.9434e-06 4.23827e-06 
-8.14399e-11 -2.70431e-09 1.28344e-08 
-4.08037e-06 -2.73802e-06 2.34366e-06 
-3.18237e-06 -2.75928e-06 1.38527e-06 
-2.52654e-06 -2.26475e-06 1.06021e-06 
-1.7967e-06 -1.37408e-06 1.46377e-06 
-1.0724e-06 -2.7796e-07 1.91991e-06 
-3.04318e-06 1.53618e-06 4.16378e-06 
-3.17979e-06 7.46447e-07 4.45887e-06 
-2.98292e-06 4.75001e-07 4.89357e-06 
-4.45028e-07 3.25618e-07 2.37824e-06 
-2.74015e-06 -2.81198e-07 4.95219e-06 
-2.50503e-06 -2.14555e-07 4.17324e-06 
-2.3767e-07 7.96999e-07 2.76484e-06 
-5.28509e-07 6.62749e-07 3.06382e-06 
-1.16806e-06 2.89796e-07 2.99023e-06 
-1.95815e-06 3.57294e-09 2.70119e-06 
-2.32942e-06 -2.85052e-07 3.31495e-06 
1.24326e-06 5.22283e-06 9.15482e-06 
1.2837e-06 5.52819e-06 9.02875e-06 
1.4214e-06 5.45303e-06 8.1763e-06 
1.75842e-06 4.87446e-06 7.26623e-06 
1.8352e-06 4.10064e-06 6.97353e-06 
1.8912e-06 3.32674e-06 7.03247e-06 
2.0178e-06 3.13057e-06 8.03716e-06 
2.22507e-06 3.82706e-06 9.05627e-06 
2.85786e-06 4.77567e-06 9.58781e-06 
3.1617e-06 2.64778e-06 7.967e-06 
3.69492e-06 5.71236e-06 9.80659e-06 
4.59239e-06 5.96542e-06 9.85689e-06 
3.51108e-06 3.26151e-06 6.87378e-06 
3.81632e-06 3.86388e-06 6.82996e-06 
4.91609e-06 5.67608e-06 9.39264e-06 
4.3453e-06 4.81342e-06 8.0655e-06 
-2.43482e-06 2.0785e-06 4.22564e-06 
2.71436e-06 2.24532e-06 7.91976e-06 
-1.37243e-06 2.13059e-06 4.43772e-06 
2.95926e-06 1.45296e-06 5.19013e-06 
3.435e-06 -9.90297e-07 2.31611e-06 
3.17547e-06 -3.27796e-06 2.69836e-06 
-3.57938e-07 1.24724e-06 4.9191e-06 
-1.33284e-07 5.57471e-08 5.4741e-06 
1.95805e-06 -3.11511e-06 6.08836e-06 
5.07686e-09 -8.99909e-09 2.73153e-08 
2.11711e-07 -5.43508e-07 1.10247e-06 
1.22371e-06 -2.55403e-06 2.3849e-06 
5.37561e-08 5.73316e-08 5.10767e-06 
9.71462e-08 1.96398e-08 4.0085e-06 
4.11474e-08 -5.01726e-07 3.39973e-06 
1.48528e-06 -1.8226e-06 3.74822e-07 
6.06403e-08 3.7262e-08 -1.4269e-07 
3.12236e-07 -7.15733e-07 1.92464e-06 
1.956e-07 -3.19151e-07 1.0798e-06 
-2.2856e-07 3.79513e-07 -1.22653e-07 
9.33016e-07 4.97038e-06 8.37295e-06 
8.64079e-07 4.51142e-06 8.13125e-06 
6.45396e-07 3.99974e-06 7.5419e-06 
3.60048e-07 3.55743e-06 6.81366e-06 
-8.84325e-07 1.3284e-07 2.13773e-06 
2.31936e-07 3.11448e-06 6.21549e-06 
9.97701e-08 2.69779e-06 5.44846e-06 
-8.12733e-07 5.20106e-07 2.30417e-06 
-3.71962e-08 2.29943e-06 4.74522e-06 
-1.97687e-07 1.91408e-06 4.08369e-06 
-3.9742e-07 1.52257e-06 3.46988e-06 
-5.8066e-07 1.25217e-06 2.99862e-06 
-7.12186e-07 9.00536e-07 2.59306e-06 
-9.48479e-07 -3.88024e-07 2.16931e-06 
-8.15122e-07 -9.69276e-07 2.33487e-06 
-6.96887e-07 -1.28678e-06 2.40564e-06 
-7.57681e-07 -1.4243e-06 2.84398e-06 
-4.27857e-06 -2.5662e-06 2.42101e-06 
-4.76624e-06 -2.46737e-06 2.67026e-06 
-4.68947e-06 -2.44599e-06 2.48734e-06 
-1.24328e-06 -1.18482e-06 2.73034e-06 
-1.79574e-06 -1.22334e-06 2.47226e-06 
-4.28011e-06 -2.66587e-06 1.70683e-06 
-2.17628e-06 -1.33202e-06 1.84828e-06 
-2.55875e-06 -1.58712e-06 1.50932e-06 
-1.84228e-06 -1.35467e-06 2.04947e-06 
-2.89096e-06 -2.51877e-06 2.05536e-06 
-9.84833e-07 -1.15836e-06 3.16872e-06 
-1.3367e-06 -1.5665e-06 3.6381e-06 
-3.33556e-06 -2.78157e-06 1.49019e-06 
-2.62961e-06 -2.36563e-06 9.13932e-07 
-1.95317e-06 -1.59383e-06 1.04997e-06 
-1.2324e-06 -5.09391e-07 1.51446e-06 
-5.58716e-07 1.90418e-07 1.95931e-06 
-2.85483e-06 1.95843e-06 4.37427e-06 
-3.32236e-06 1.28049e-06 3.80358e-06 
-3.19945e-06 5.22826e-07 4.12139e-06 
-2.90762e-06 3.07452e-07 4.5024e-06 
-1.62681e-07 6.75484e-07 2.25763e-06 
-2.55818e-06 -4.39817e-07 4.42863e-06 
-2.30247e-06 -3.01265e-07 3.49883e-06 
-3.60967e-07 6.25098e-07 2.69484e-06 
-7.45153e-07 3.3288e-07 2.58833e-06 
-1.56995e-06 1.2309e-08 2.21082e-06 
-2.05016e-06 -1.73466e-07 2.51775e-06 
9.7232e-07 5.20489e-06 7.99745e-06 
1.24176e-06 4.9365e-06 7.05295e-06 
1.5368e-06 4.34049e-06 6.22554e-06 
1.61381e-06 3.58531e-06 5.90858e-06 
1.64503e-06 2.85676e-06 5.92763e-06 
1.7198e-06 2.6438e-06 6.93927e-06 
1.90036e-06 3.23269e-06 8.04733e-06 
2.35173e-06 4.17095e-06 8.70697e-06 
3.06913e-06 5.0214e-06 9.01953e-06 
2.56758e-06 2.29121e-06 7.60353e-06 
3.12865e-06 2.59774e-06 6.86548e-06 
3.96068e-06 5.53559e-06 9.23223e-06 
4.55669e-06 5.40438e-06 9.04163e-06 
3.26621e-06 3.14941e-06 6.10103e-06 
3.7696e-06 3.9482e-06 6.75866e-06 
4.28299e-06 4.77473e-06 7.90286e-06 
-1.83746e-06 2.33833e-06 4.68883e-06 
2.58658e-06 2.05162e-06 6.33294e-06 
-7.25156e-07 1.79073e-06 4.92606e-06 
2.7341e-06 6.85936e-07 3.13247e-06 
2.93148e-06 -1.70649e-06 1.39543e-06 
2.13576e-06 -3.19232e-06 2.80073e-06 
-1.75551e-07 3.9222e-07 5.09328e-06 
4.97477e-08 7.61731e-08 3.89769e-06 
8.18246e-07 -1.66557e-06 3.33351e-06 
1.70134e-07 -4.27636e-07 8.48959e-07 
8.15996e-07 -2.06804e-06 1.65271e-06 
1.14828e-06 -1.70131e-06 -9.73679e-09 
1.19202e-09 5.09589e-10 1.72082e-08 
6.78468e-08 -8.46235e-09 2.43935e-06 
4.60621e-08 -5.47604e-07 2.23979e-06 
4.92039e-08 -2.05514e-07 -7.9484e-07 
-3.56428e-07 3.0093e-07 -8.50532e-07 
2.90024e-07 -7.0716e-07 9.57371e-07 
5.39942e-09 -3.24969e-07 -5.29966e-08 
8.17015e-07 4.85202e-06 7.02117e-06 
6.6522e-07 4.70901e-06 7.49773e-06 
5.36256e-07 4.35834e-06 7.4454e-06 
3.93624e-07 3.97418e-06 7.07316e-06 
1.86642e-07 3.55894e-06 6.49767e-06 
-1.18697e-06 -6.75483e-08 2.44691e-06 
-1.25617e-06 4.18267e-07 2.4608e-06 
-2.10542e-08 3.124e-06 5.92711e-06 
-2.98789e-07 2.64585e-06 5.2921e-06 
-1.2205e-06 8.59173e-07 2.59285e-06 
-5.70167e-07 2.25251e-06 4.61682e-06 
-8.20205e-07 1.91266e-06 4.00192e-06 
-1.03138e-06 1.59676e-06 3.46534e-06 
-1.12861e-06 1.24643e-06 2.87914e-06 
-1.01455e-06 -6.13502e-07 2.54706e-06 
-9.44728e-07 -1.11873e-06 2.67174e-06 
-9.38615e-07 -1.31157e-06 2.75106e-06 
-1.4442e-06 -1.34635e-06 3.14499e-06 
-3.46318e-06 -2.66554e-06 1.55194e-06 
-4.2869e-06 -2.42854e-06 2.26332e-06 
-4.78382e-06 -2.28112e-06 2.39733e-06 
-4.79582e-06 -2.37747e-06 2.20698e-06 
-1.8894e-06 -1.36173e-06 2.60225e-06 
-2.31523e-06 -1.28508e-06 2.38356e-06 
-4.30209e-06 -2.47012e-06 1.49612e-06 
-2.73007e-06 -1.36294e-06 1.64913e-06 
-2.84526e-06 -1.62156e-06 1.4376e-06 
-2.25773e-06 -1.60163e-06 1.77754e-06 
-2.97687e-06 -2.3005e-06 1.8168e-06 
-2.41269e-06 -1.84818e-06 1.8881e-06 
-2.70737e-06 -2.40598e-06 8.32633e-07 
-2.05638e-06 -1.70331e-06 7.49452e-07 
-1.36922e-06 -7.4704e-07 1.18191e-06 
-7.34891e-07 6.82955e-08 1.56998e-06 
-2.12648e-06 2.2406e-06 5.16711e-06 
-1.76382e-07 4.84016e-07 1.90902e-06 
-3.06413e-06 1.76134e-06 4.43311e-06 
-3.435e-06 1.01135e-06 3.37635e-06 
-3.08324e-06 3.74568e-07 3.77592e-06 
-2.75608e-06 8.8727e-08 4.15069e-06 
-2.42346e-07 6.02083e-07 2.33085e-06 
-2.37145e-06 -4.34744e-07 3.8506e-06 
-2.08283e-06 -2.92157e-07 2.83029e-06 
-4.88328e-07 3.5257e-07 2.24032e-06 
-1.10159e-06 1.60893e-07 1.82323e-06 
-1.75625e-06 -4.6451e-08 1.81133e-06 
1.10696e-06 4.43704e-06 5.99752e-06 
1.34777e-06 3.86035e-06 5.1969e-06 
1.38862e-06 3.04053e-06 4.84409e-06 
1.40108e-06 2.32327e-06 4.80408e-06 
1.41903e-06 2.12993e-06 5.71569e-06 
1.57293e-06 2.61303e-06 6.93857e-06 
1.94947e-06 3.59098e-06 7.81564e-06 
2.48623e-06 4.37415e-06 8.22322e-06 
3.31421e-06 5.03298e-06 8.48182e-06 
2.30318e-06 2.09883e-06 6.9273e-06 
2.39451e-06 2.25463e-06 6.70569e-06 
2.8635e-06 2.63642e-06 5.71486e-06 
4.08826e-06 5.03045e-06 8.54323e-06 
4.20291e-06 4.72329e-06 7.95504e-06 
3.19008e-06 3.21228e-06 5.66414e-06 
3.75958e-06 4.02992e-06 6.77767e-06 
-1.14996e-06 2.22649e-06 5.07966e-06 
2.33213e-06 1.92006e-06 4.97732e-06 
-3.88748e-07 1.3571e-06 4.78107e-06 
2.38196e-06 1.70386e-07 1.78124e-06 
2.41273e-06 -1.88276e-06 8.06014e-07 
1.48586e-06 -2.68009e-06 1.76888e-06 
-1.37961e-07 2.8652e-07 3.98393e-06 
3.84077e-08 3.22398e-08 2.08368e-06 
9.51759e-07 -2.16125e-06 1.74689e-06 
7.85633e-07 -2.05918e-06 9.88725e-07 
1.02534e-06 -1.47439e-06 -2.9486e-07 
9.15978e-08 -2.78961e-07 -1.04007e-06 
2.57444e-08 -4.59583e-09 1.29615e-06 
1.59165e-08 -3.80656e-07 1.71974e-06 
1.57641e-07 -7.10488e-07 7.16108e-07 
-3.79475e-07 1.37452e-07 -1.13368e-06 
-2.05323e-07 -1.13111e-07 -5.59466e-07 
2.28757e-07 -5.17363e-07 -1.50701e-07 
1.04243e-06 3.90061e-06 4.87714e-06 
-1.22259e-06 -1.33688e-07 2.81087e-06 
8.29763e-07 4.20992e-06 5.61493e-06 
6.73113e-07 4.30193e-06 6.30159e-06 
4.14758e-07 4.17744e-06 6.65567e-06 
1.33882e-07 3.92527e-06 6.5328e-06 
-9.33108e-08 3.6485e-06 6.15284e-06 
-1.38074e-06 4.88142e-07 2.82869e-06 
-1.39914e-06 1.00275e-06 2.96325e-06 
-3.27877e-07 3.32881e-06 5.76835e-06 
-6.50582e-07 2.95482e-06 5.25898e-06 
-1.33259e-06 1.51268e-06 3.23142e-06 
-9.3943e-07 2.6049e-06 4.79215e-06 
-1.07752e-06 2.3023e-06 4.3417e-06 
-1.21549e-06 1.98829e-06 3.78642e-06 
-1.18564e-06 -7.74034e-07 2.95703e-06 
-2.76345e-06 -2.41881e-06 7.72606e-07 
-1.27304e-06 -1.1275e-06 2.8483e-06 
-1.69345e-06 -1.42567e-06 3.01977e-06 
-2.09299e-06 -1.41675e-06 2.84743e-06 
-3.44699e-06 -2.51129e-06 1.3657e-06 
-4.24066e-06 -2.30471e-06 2.03764e-06 
-4.73946e-06 -2.15089e-06 2.18201e-06 
-4.80342e-06 -2.21409e-06 2.09393e-06 
-2.53807e-06 -1.21002e-06 2.49665e-06 
-2.91126e-06 -1.31514e-06 2.30036e-06 
-4.37938e-06 -2.30138e-06 1.44494e-06 
-3.2875e-06 -1.45367e-06 1.7668e-06 
-3.47121e-06 -1.64355e-06 1.35343e-06 
-3.63497e-06 -1.87338e-06 1.29953e-06 
-3.97956e-06 -2.097e-06 1.30361e-06 
-2.13944e-06 -1.74624e-06 5.73799e-07 
-1.47629e-06 -9.40808e-07 9.03261e-07 
-9.20513e-07 -3.96879e-08 1.18002e-06 
-1.40226e-06 2.11276e-06 5.65797e-06 
-2.73778e-07 3.22773e-07 1.60353e-06 
-2.17307e-06 1.88068e-06 5.67625e-06 
-1.68415e-07 5.73715e-07 1.93206e-06 
-2.99607e-06 1.48518e-06 4.31721e-06 
-3.33875e-06 8.07517e-07 2.83595e-06 
-2.85399e-06 3.27471e-07 3.41001e-06 
-2.53569e-06 -1.37201e-07 3.86114e-06 
-2.96328e-07 3.26829e-07 1.99657e-06 
-2.21961e-06 -2.13606e-07 3.21831e-06 
-1.87063e-06 -2.04364e-07 2.10064e-06 
-7.90596e-07 2.40156e-07 1.58838e-06 
-1.46839e-06 4.57289e-08 1.26192e-06 
1.14265e-06 3.34433e-06 4.11413e-06 
1.14231e-06 2.51456e-06 3.77521e-06 
1.18765e-06 1.80037e-06 3.75542e-06 
1.13817e-06 1.61431e-06 4.52192e-06 
1.23272e-06 2.0776e-06 5.77847e-06 
1.5716e-06 2.98095e-06 6.83919e-06 
2.10575e-06 1.99317e-06 6.16982e-06 
2.04265e-06 3.87436e-06 7.49159e-06 
2.692e-06 4.38997e-06 7.71364e-06 
3.44553e-06 4.6471e-06 8.02925e-06 
2.08166e-06 2.02795e-06 6.26081e-06 
2.46119e-06 2.19414e-06 5.51441e-06 
2.65491e-06 2.58657e-06 4.94608e-06 
4.01448e-06 4.48477e-06 7.83472e-06 
3.75802e-06 4.08852e-06 6.82432e-06 
3.27094e-06 3.34838e-06 5.68957e-06 
-3.66764e-07 1.67571e-06 4.31255e-06 
1.98013e-06 1.7613e-06 3.67962e-06 
-1.58081e-07 9.91272e-07 3.29968e-06 
1.97027e-06 -9.99107e-08 7.93022e-07 
1.93896e-06 -1.51913e-06 1.88648e-07 
1.58539e-06 -1.74078e-06 4.01407e-08 
-7.40452e-08 1.53726e-07 2.68343e-06 
-6.42606e-08 -8.47812e-08 1.77954e-06 
1.24415e-06 -1.53528e-06 -2.72485e-07 
9.23046e-07 -1.15837e-06 -6.45217e-07 
8.43373e-08 -1.46427e-07 -1.12157e-06 
-3.31415e-07 9.51169e-08 -1.18095e-06 
-1.91186e-08 -2.42005e-07 1.45748e-06 
8.59311e-08 -5.23756e-07 5.32121e-07 
2.67192e-07 -5.19096e-07 -3.51787e-07 
-2.52193e-07 -1.36962e-07 -7.56642e-07 
-3.43704e-09 -4.64547e-07 -7.28327e-07 
9.09649e-07 2.75002e-06 3.00274e-06 
-1.33241e-06 -3.30822e-07 3.26048e-06 
9.01848e-07 3.05169e-06 3.40677e-06 
-1.3284e-06 4.13579e-07 3.23418e-06 
8.96954e-07 3.30274e-06 4.11351e-06 
8.44486e-07 3.49956e-06 4.77271e-06 
6.53661e-07 3.60856e-06 5.25869e-06 
3.83735e-07 3.65984e-06 5.54066e-06 
-5.84143e-09 3.64733e-06 5.53151e-06 
-1.41167e-06 1.1596e-06 3.35109e-06 
-1.36674e-06 1.79884e-06 3.52049e-06 
-3.7571e-07 3.60101e-06 5.36369e-06 
-6.726e-07 3.46747e-06 5.0137e-06 
-1.25862e-06 2.41556e-06 3.83215e-06 
-8.95014e-07 3.26542e-06 4.64073e-06 
-1.08415e-06 2.92182e-06 4.23025e-06 
-2.19088e-06 -1.81951e-06 4.03647e-07 
-1.51174e-06 -8.77215e-07 3.13641e-06 
-2.67625e-06 -2.34026e-06 5.94976e-07 
-1.74191e-06 -1.23738e-06 2.92545e-06 
-2.14365e-06 -1.4996e-06 2.85402e-06 
-2.65877e-06 -1.5609e-06 2.79726e-06 
-3.3402e-06 -2.42201e-06 1.13222e-06 
-4.13068e-06 -2.23622e-06 1.78492e-06 
-4.60351e-06 -2.08539e-06 2.0737e-06 
-4.80972e-06 -1.92859e-06 1.99136e-06 
-3.22087e-06 -1.37728e-06 2.49827e-06 
-3.58464e-06 -1.41644e-06 2.2455e-06 
-4.65391e-06 -2.1221e-06 1.85962e-06 
-3.77902e-06 -1.59354e-06 2.07353e-06 
-4.14525e-06 -1.76394e-06 1.79888e-06 
-4.43599e-06 -2.0025e-06 1.76407e-06 
-1.57889e-06 -1.10625e-06 6.72947e-07 
-1.09503e-06 -2.31738e-07 8.58519e-07 
-2.86062e-07 1.32248e-06 3.07295e-06 
-4.1025e-07 2.13492e-07 1.26797e-06 
-1.70164e-06 1.68775e-06 6.0106e-06 
-1.21813e-07 4.90123e-07 1.53729e-06 
-1.83989e-06 1.31044e-06 5.53129e-06 
-1.81164e-07 3.37438e-07 1.80658e-06 
-2.76121e-06 1.30813e-06 3.61426e-06 
-3.06939e-06 6.73846e-07 2.44786e-06 
-2.55451e-06 3.72947e-07 3.06666e-06 
-2.31098e-06 -2.40965e-07 3.50006e-06 
-4.63516e-07 2.49565e-07 1.43022e-06 
-2.06659e-06 -9.64495e-08 2.71496e-06 
-1.64991e-06 -1.58797e-08 1.41219e-06 
-1.14865e-06 1.3521e-07 9.66235e-07 
9.43233e-07 2.09228e-06 2.76209e-06 
9.9232e-07 1.2563e-06 2.71885e-06 
9.04909e-07 1.12535e-06 3.41852e-06 
9.00284e-07 1.56678e-06 4.48795e-06 
1.24747e-06 2.36289e-06 5.75582e-06 
1.9536e-06 2.00736e-06 5.26595e-06 
1.63565e-06 3.28779e-06 6.57112e-06 
1.83537e-06 1.88689e-06 5.75389e-06 
2.19581e-06 3.89161e-06 7.00277e-06 
2.76539e-06 4.19242e-06 7.22705e-06 
3.56301e-06 4.1444e-06 7.47853e-06 
1.9733e-06 1.88004e-06 5.23035e-06 
2.22268e-06 2.11273e-06 4.49235e-06 
2.69069e-06 2.81381e-06 4.74152e-06 
3.67644e-06 4.00749e-06 6.96106e-06 
3.35252e-06 3.45436e-06 5.73706e-06 
-6.41691e-11 8.9331e-10 2.49043e-09 
1.64756e-06 1.62084e-06 2.74421e-06 
-6.06207e-08 7.27762e-07 2.10225e-06 
1.47731e-06 3.28157e-07 6.87369e-07 
1.15938e-06 -1.97843e-07 -3.3987e-07 
8.06747e-07 -2.28294e-07 -7.37538e-07 
-7.46584e-08 2.9148e-07 1.50899e-06 
-3.42592e-08 6.75995e-08 8.78491e-07 
4.22873e-07 -2.42271e-08 -9.16215e-07 
4.92828e-08 3.05178e-07 -8.31874e-07 
-1.98741e-07 2.56573e-07 -8.23182e-07 
-2.18797e-07 -1.22417e-07 -7.01756e-07 
2.62532e-08 -2.64793e-07 1.63644e-07 
2.65645e-07 -3.85128e-07 -5.28831e-07 
1.21141e-07 -5.48058e-07 -9.25294e-07 
-4.58373e-08 -4.23764e-07 -7.20629e-07 
8.2353e-07 1.67041e-06 1.80364e-06 
-1.45687e-06 -5.58543e-07 3.48232e-06 
8.47632e-07 1.87712e-06 1.63343e-06 
-1.45955e-06 2.45187e-07 3.40708e-06 
8.87133e-07 2.02321e-06 1.96091e-06 
-1.3584e-06 9.80501e-07 3.31313e-06 
9.59091e-07 2.36722e-06 2.65781e-06 
1.02437e-06 2.61314e-06 3.26541e-06 
1.03398e-06 2.73453e-06 3.70928e-06 
8.47134e-07 2.87346e-06 4.03858e-06 
5.2419e-07 3.03446e-06 4.18555e-06 
-1.31253e-06 1.7156e-06 3.3559e-06 
-1.22059e-06 2.39608e-06 3.54763e-06 
1.78458e-07 3.13052e-06 4.10628e-06 
-2.74056e-07 3.1672e-06 4.09467e-06 
-9.77234e-07 2.8904e-06 3.80396e-06 
-6.49151e-07 3.17273e-06 4.01453e-06 
-1.67099e-06 -1.22449e-06 3.85994e-07 
-2.05349e-06 -1.71299e-06 2.20191e-07 
-1.65863e-06 -1.06776e-06 3.13351e-06 
-2.52346e-06 -2.23705e-06 3.80882e-07 
-2.0062e-06 -1.44978e-06 2.90124e-06 
-2.4731e-06 -1.71906e-06 2.8446e-06 
-3.08642e-06 -1.83388e-06 2.94972e-06 
-3.17533e-06 -2.39029e-06 9.15854e-07 
-3.96629e-06 -2.2309e-06 1.48921e-06 
-4.3205e-06 -2.07241e-06 1.93632e-06 
-4.55976e-06 -1.90374e-06 1.94958e-06 
-3.64518e-06 -1.64335e-06 2.5203e-06 
-4.04046e-06 -1.57538e-06 2.22547e-06 
-4.58742e-06 -1.77429e-06 1.93486e-06 
-4.30733e-06 -1.612e-06 2.06566e-06 
-4.4804e-06 -1.69062e-06 1.98826e-06 
-1.22138e-06 -4.96957e-07 5.45875e-07 
-1.26529e-07 9.55716e-07 2.02445e-06 
-6.51442e-07 8.76521e-08 9.13067e-07 
-1.26788e-06 1.48731e-06 4.69452e-06 
-1.81109e-07 3.28781e-07 1.30313e-06 
-8.70588e-10 6.05305e-09 2.20381e-08 
-1.3348e-07 3.83364e-07 1.57957e-06 
-1.46268e-06 1.11504e-06 4.18154e-06 
-1.64064e-07 1.85619e-07 1.40652e-06 
-2.48314e-06 1.22133e-06 2.4031e-06 
-2.65074e-06 6.06365e-07 2.23151e-06 
-2.35544e-06 2.58511e-07 2.955e-06 
-2.06262e-06 -1.40032e-07 2.93269e-06 
-7.07133e-07 2.87999e-07 8.77164e-07 
-1.79033e-06 -2.78448e-08 1.85169e-06 
-1.35613e-06 1.55663e-07 8.24759e-07 
8.19836e-07 8.73388e-07 1.75262e-06 
7.10003e-07 6.38779e-07 2.36925e-06 
6.37785e-07 1.05554e-06 3.32078e-06 
9.44061e-07 1.78169e-06 4.61256e-06 
1.63857e-06 2.00351e-06 4.50168e-06 
1.29629e-06 2.69221e-06 5.54857e-06 
1.62177e-06 1.79296e-06 5.23339e-06 
1.7234e-06 3.42213e-06 6.19907e-06 
1.6355e-06 1.68223e-06 4.89526e-06 
2.23313e-06 3.70082e-06 6.51631e-06 
2.91021e-06 3.77387e-06 6.93709e-06 
3.44842e-06 3.68635e-06 6.84925e-06 
1.87739e-06 1.73639e-06 4.23289e-06 
2.16448e-06 2.26214e-06 3.97775e-06 
2.85876e-06 2.90065e-06 4.75399e-06 
3.33465e-06 3.46436e-06 5.98419e-06 
-4.57499e-08 8.80686e-07 1.66478e-06 
1.31148e-06 1.869e-06 2.82162e-06 
-1.1017e-07 1.00549e-06 1.25026e-06 
1.0489e-06 1.43711e-06 1.69273e-06 
8.05454e-07 1.07615e-06 1.03101e-06 
5.50727e-07 9.21869e-07 6.21518e-07 
-3.1296e-08 6.23571e-07 4.48831e-07 
2.49112e-08 2.00203e-07 -2.4663e-07 
2.73439e-07 9.14866e-07 4.58341e-07 
7.47903e-08 5.28268e-07 1.59137e-07 
-3.02435e-08 7.79031e-08 -1.24694e-07 
2.9998e-08 -2.67824e-07 -2.31553e-07 
1.88606e-07 -1.54351e-07 -7.57697e-07 
1.63324e-07 -5.16135e-07 -1.07203e-06 
9.48797e-08 -4.86924e-07 -6.951e-07 
6.84413e-07 8.07138e-07 9.23979e-07 
-1.57939e-06 -4.39041e-07 3.19998e-06 
7.19898e-07 1.01387e-06 6.47555e-07 
-1.47179e-06 3.83233e-07 3.05229e-06 
8.97128e-07 1.11247e-06 7.48061e-07 
-1.3315e-06 1.15052e-06 2.88385e-06 
1.16766e-06 1.44187e-06 1.34338e-06 
1.36523e-06 1.66416e-06 1.88193e-06 
1.40232e-06 1.83593e-06 2.29476e-06 
1.25113e-06 2.03592e-06 2.59914e-06 
1.01698e-06 2.152e-06 2.67974e-06 
-1.14574e-06 1.83998e-06 2.71602e-06 
-7.49489e-07 2.20888e-06 2.87821e-06 
5.14304e-07 2.34853e-06 2.68368e-06 
9.55342e-08 2.47367e-06 2.88643e-06 
-3.34626e-07 2.42637e-06 2.9557e-06 
-1.42633e-06 -9.50271e-07 2.74639e-07 
-1.81715e-06 -1.4854e-06 9.72159e-08 
-1.89152e-06 -1.27212e-06 2.9074e-06 
-2.25493e-06 -2.0446e-06 1.24147e-07 
-2.4395e-06 -1.67175e-06 2.56343e-06 
-2.7614e-06 -1.87078e-06 2.28622e-06 
-3.1307e-06 -1.96054e-06 2.17274e-06 
-2.83097e-06 -2.40639e-06 5.73275e-07 
-3.5242e-06 -2.30846e-06 9.94199e-07 
-3.82626e-06 -2.29248e-06 1.36708e-06 
-3.89477e-06 -2.19057e-06 1.55018e-06 
-3.46958e-06 -1.97366e-06 2.20875e-06 
-3.71703e-06 -1.95801e-06 2.06836e-06 
-3.92163e-06 -2.06194e-06 1.65055e-06 
-3.8678e-06 -1.98012e-06 1.84314e-06 
-1.02144e-06 -1.95602e-07 4.7288e-07 
-5.44667e-07 1.37965e-06 2.19796e-06 
-4.32797e-07 1.72325e-07 9.16506e-07 
-8.80394e-07 1.12295e-06 2.94958e-06 
-1.71158e-07 3.10931e-07 1.2753e-06 
-1.06886e-06 1.06892e-06 3.28015e-06 
-6.77234e-08 2.46791e-07 1.42848e-06 
-1.92629e-06 1.32439e-06 1.95348e-06 
-2.13319e-07 2.1142e-07 1.00378e-06 
-2.36858e-06 8.66628e-07 1.57102e-06 
-2.17934e-06 5.72641e-07 2.42947e-06 
-2.11105e-06 -5.98086e-08 2.92804e-06 
-1.93621e-06 1.04605e-07 2.37648e-06 
-8.67474e-07 3.07126e-07 5.11709e-07 
-1.44603e-06 1.84976e-07 8.81123e-07 
5.8378e-07 2.13839e-07 1.26104e-06 
4.32977e-07 4.59879e-07 2.08624e-06 
6.12678e-07 1.17057e-06 3.25539e-06 
9.50135e-07 1.98339e-06 4.39555e-06 
1.41175e-06 1.76002e-06 4.63652e-06 
1.29405e-06 2.80238e-06 5.20502e-06 
1.39588e-06 1.5609e-06 4.64858e-06 
1.71748e-06 3.20012e-06 5.72641e-06 
1.46028e-06 1.55855e-06 4.03569e-06 
2.21601e-06 3.38036e-06 6.15195e-06 
3.02636e-06 3.28501e-06 6.55543e-06 
3.15859e-06 3.28216e-06 6.01292e-06 
1.66028e-06 1.70823e-06 3.45586e-06 
2.22345e-06 2.37298e-06 3.83895e-06 
2.9513e-06 2.88505e-06 4.85444e-06 
-4.39382e-07 1.47564e-06 1.21839e-06 
1.18924e-06 1.86355e-06 3.84978e-06 
-3.04171e-07 1.28208e-06 7.42646e-08 
9.34511e-07 1.83637e-06 2.98594e-06 
6.61126e-07 1.71195e-06 2.30155e-06 
3.10706e-07 1.48279e-06 1.77881e-06 
-8.4452e-08 8.48368e-07 -5.83835e-07 
4.44717e-08 2.38421e-07 -9.88494e-07 
3.13191e-08 1.10444e-06 1.39361e-06 
-5.59691e-09 5.84432e-07 8.27366e-07 
-2.81893e-08 7.59029e-08 3.78969e-07 
1.21421e-07 -3.1759e-07 -2.33815e-08 
1.41263e-07 -3.88906e-07 -1.08933e-06 
1.69988e-07 -4.2053e-07 -6.42139e-07 
4.35087e-07 1.37968e-07 3.47881e-07 
-1.64416e-06 -5.44837e-07 2.64495e-06 
5.15149e-07 2.74154e-07 -5.12337e-08 
-1.2604e-06 1.44747e-07 2.30955e-06 
8.43524e-07 3.99561e-07 2.7348e-08 
-9.75844e-07 6.97756e-07 1.97879e-06 
1.32704e-06 7.66983e-07 5.54776e-07 
1.74179e-06 9.73603e-07 1.03528e-06 
2.02461e-06 1.01565e-06 1.34981e-06 
1.95588e-06 1.12863e-06 1.47811e-06 
1.66871e-06 1.18927e-06 1.32362e-06 
-6.04139e-07 1.28918e-06 1.73619e-06 
-1.92567e-07 1.67285e-06 1.71543e-06 
9.10363e-07 1.55679e-06 1.48845e-06 
2.62399e-07 1.73642e-06 1.63155e-06 
-1.26348e-06 -6.76936e-07 1.30769e-07 
-1.6104e-06 -1.28531e-06 4.1636e-09 
-2.0121e-06 -1.38041e-06 2.55215e-06 
-1.9714e-06 -1.8237e-06 -7.6809e-08 
-2.35e-06 -1.83912e-06 2.15127e-06 
-2.67034e-06 -2.10835e-06 1.72245e-06 
-2.94707e-06 -2.29771e-06 1.46366e-06 
-2.40716e-06 -2.28515e-06 1.5624e-07 
-2.80842e-06 -2.41607e-06 4.35667e-07 
-3.11288e-06 -2.3954e-06 6.07542e-07 
-3.25339e-06 -2.45556e-06 7.56735e-07 
-3.13605e-06 -2.43918e-06 1.28599e-06 
-3.20268e-06 -2.57513e-06 1.10721e-06 
-3.22428e-06 -2.52672e-06 8.85887e-07 
-8.10941e-07 -2.41228e-08 4.43238e-07 
-7.85498e-07 1.63192e-06 1.42249e-06 
-3.19001e-07 1.84797e-07 8.98962e-07 
-1.06726e-06 1.59105e-06 1.39281e-06 
-1.06734e-07 2.5509e-07 1.27786e-06 
-1.58131e-06 1.49413e-06 1.19175e-06 
1.14098e-08 1.15647e-07 1.25471e-06 
-2.04171e-06 1.08375e-06 1.05269e-06 
-2.72594e-07 3.17879e-07 6.7345e-07 
-2.00123e-06 7.64803e-07 2.04036e-06 
-2.0463e-06 9.78956e-08 2.76856e-06 
-1.99011e-06 2.33395e-07 2.64024e-06 
-1.54501e-06 2.2714e-07 1.05684e-06 
-9.26254e-07 3.29543e-07 2.9404e-07 
3.47908e-07 -8.36318e-08 9.89619e-07 
3.15835e-07 5.34179e-07 1.98429e-06 
6.55503e-07 1.3309e-06 3.12891e-06 
9.67614e-07 2.14877e-06 4.11901e-06 
1.1835e-06 1.50373e-06 4.34862e-06 
1.25707e-06 2.73182e-06 4.79809e-06 
1.13715e-06 1.32638e-06 3.91515e-06 
1.63818e-06 2.92504e-06 5.28404e-06 
1.31439e-06 1.27039e-06 3.23131e-06 
2.31259e-06 2.89597e-06 5.86583e-06 
2.91203e-06 2.87634e-06 5.8796e-06 
2.91337e-06 2.79325e-06 5.10071e-06 
1.6115e-06 1.87174e-06 3.05859e-06 
2.38167e-06 2.3954e-06 3.84548e-06 
-7.06203e-07 1.60568e-06 2.7693e-08 
1.00023e-06 1.53639e-06 4.10507e-06 
-4.19956e-07 1.31162e-06 -7.93064e-07 
7.82598e-07 1.57066e-06 3.67975e-06 
5.12731e-07 1.45274e-06 3.23598e-06 
2.33165e-07 1.15258e-06 2.87328e-06 
-2.02328e-07 6.9549e-07 -1.09061e-06 
-1.56897e-08 3.73987e-08 -9.53608e-07 
7.95052e-08 4.55411e-07 2.13313e-06 
1.97124e-08 9.76663e-08 1.49454e-06 
-1.52448e-08 -2.08238e-07 9.02983e-07 
8.02536e-08 -3.03381e-07 1.61075e-07 
5.45932e-08 -1.69506e-07 -5.27112e-07 
2.51627e-07 -2.11246e-07 1.21804e-07 
-1.62219e-06 -8.72699e-07 1.83164e-06 
3.03998e-07 -1.43935e-07 -3.77501e-07 
-1.24796e-06 -4.47634e-07 1.28655e-06 
6.59643e-07 -1.69074e-08 -3.05833e-07 
-8.05024e-07 2.01187e-07 8.36141e-07 
1.38306e-06 3.64271e-07 1.95551e-07 
2.09554e-06 6.51589e-07 8.81979e-07 
2.23584e-06 3.10254e-07 1.3067e-06 
2.13795e-06 2.6849e-07 1.2014e-06 
1.75435e-06 7.25292e-07 8.00464e-07 
-3.68859e-07 7.20938e-07 7.00311e-07 
2.1065e-07 9.60287e-07 6.63195e-07 
8.7816e-07 9.6633e-07 6.80784e-07 
-1.11955e-06 -4.20394e-07 3.38292e-08 
-1.36754e-06 -1.07741e-06 -1.02048e-07 
-1.97224e-06 -1.49461e-06 1.61053e-06 
-1.63529e-06 -1.52964e-06 -1.85345e-07 
-2.22961e-06 -2.05872e-06 1.41339e-06 
-2.38782e-06 -2.5164e-06 1.12502e-06 
-2.46682e-06 -2.80237e-06 6.8173e-07 
-1.91316e-06 -1.93344e-06 -2.17127e-07 
-2.15848e-06 -2.24913e-06 -9.40446e-08 
-2.34055e-06 -2.43945e-06 -5.84307e-09 
-2.51557e-06 -2.56185e-06 8.75892e-08 
-2.55738e-06 -2.78917e-06 4.27111e-07 
-2.60128e-06 -2.6676e-06 2.18468e-07 
-6.14046e-07 5.84447e-08 4.25871e-07 
-1.06241e-06 1.69429e-06 -2.58255e-08 
-2.69236e-07 1.31636e-07 8.86959e-07 
-1.44048e-06 1.59651e-06 1.08937e-07 
-2.40595e-08 1.93082e-07 1.23566e-06 
-1.77679e-06 1.25216e-06 5.66622e-07 
1.05213e-07 -5.1448e-09 1.08982e-06 
-1.81524e-06 9.1778e-07 1.73528e-06 
-3.20226e-07 4.41176e-07 4.25396e-07 
-1.92873e-06 2.7705e-07 2.62446e-06 
-1.88985e-06 3.27479e-07 2.5376e-06 
-1.64164e-06 3.06049e-07 1.31845e-06 
-1.04839e-06 4.4763e-07 2.11101e-07 
1.44526e-07 -9.13536e-08 8.77857e-07 
3.40551e-07 6.83453e-07 1.92795e-06 
6.861e-07 1.49465e-06 2.97996e-06 
9.21086e-07 2.15491e-06 3.7748e-06 
8.43035e-07 1.16215e-06 3.75559e-06 
1.17606e-06 2.44263e-06 4.38834e-06 
9.49276e-07 1.09867e-06 3.0127e-06 
1.63112e-06 2.49751e-06 4.98239e-06 
1.11988e-06 1.3944e-06 2.56875e-06 
2.36862e-06 2.37668e-06 5.49811e-06 
2.67385e-06 2.53503e-06 5.13633e-06 
2.51347e-06 2.27415e-06 4.14136e-06 
1.77384e-06 1.9289e-06 2.95036e-06 
-8.00746e-07 1.51323e-06 -7.18189e-07 
6.70299e-07 1.10568e-06 3.72834e-06 
-5.76066e-07 1.05723e-06 -7.93438e-07 
4.22962e-07 1.08215e-06 3.70123e-06 
2.49353e-07 1.08921e-06 3.6002e-06 
1.04544e-07 9.4012e-07 2.97615e-06 
-3.97939e-07 4.79425e-07 -5.24151e-07 
-2.17167e-07 -3.32903e-08 1.6296e-07 
-9.36368e-08 3.71242e-07 2.35183e-06 
-1.12819e-07 -2.63671e-07 1.80075e-06 
-8.17348e-08 -4.04705e-07 1.36301e-06 
-7.85083e-08 -2.58887e-07 7.91906e-07 
8.63655e-08 -3.4781e-07 5.29697e-08 
-1.60621e-06 -1.08102e-06 7.42946e-07 
1.51713e-07 -4.45239e-07 -5.02492e-07 
-1.1451e-06 -6.09369e-07 2.3784e-07 
4.87194e-07 -2.6952e-07 -4.34908e-07 
-7.16054e-07 -2.76521e-07 -3.37389e-08 
1.41256e-06 2.16857e-07 1.91026e-07 
2.18852e-06 3.2614e-07 1.17871e-06 
3.61647e-09 1.50331e-10 2.87787e-09 
2.01212e-06 2.36191e-07 9.9714e-07 
1.24981e-06 4.3265e-07 2.50189e-07 
-2.62306e-07 3.85859e-08 -3.15943e-08 
3.53994e-07 2.34307e-07 -1.8132e-08 
-8.92094e-07 -2.33373e-07 6.50946e-09 
-1.17546e-06 -7.13433e-07 -2.10376e-07 
-1.77502e-06 -1.68137e-06 4.93348e-07 
-1.30713e-06 -1.20131e-06 -2.53359e-07 
-1.94577e-06 -2.20771e-06 3.99793e-07 
-2.03202e-06 -2.4656e-06 2.12638e-07 
-2.12118e-06 -2.61532e-06 8.98363e-08 
-1.47898e-06 -1.53289e-06 -2.94654e-07 
-1.63984e-06 -1.82766e-06 -3.17635e-07 
-1.8123e-06 -2.14695e-06 -3.17215e-07 
-2.00023e-06 -2.39974e-06 -2.29678e-07 
-2.10965e-06 -2.57674e-06 -8.25729e-08 
-4.43154e-07 6.7995e-08 4.47657e-07 
-1.23078e-06 1.42097e-06 -2.8014e-07 
-2.10593e-07 3.5571e-08 9.39966e-07 
-1.54132e-06 1.21648e-06 5.99419e-07 
6.90968e-08 1.2511e-07 1.19009e-06 
-1.6299e-06 9.47042e-07 1.59591e-06 
1.49058e-07 1.93337e-08 9.02181e-07 
-1.84016e-06 3.84918e-07 2.48089e-06 
-4.01308e-07 5.77868e-07 2.37132e-07 
-1.84582e-06 4.14254e-07 2.51626e-06 
-1.70444e-06 4.12827e-07 1.48279e-06 
-1.12631e-06 5.98037e-07 2.97633e-07 
6.1141e-08 8.87859e-08 8.99436e-07 
4.2385e-07 8.39006e-07 1.86916e-06 
6.75994e-07 1.61751e-06 2.78559e-06 
8.14172e-07 1.97654e-06 3.4008e-06 
6.01558e-07 9.98662e-07 2.92733e-06 
1.07801e-06 2.10614e-06 4.03702e-06 
8.28236e-07 8.4697e-07 2.23796e-06 
1.68396e-06 1.999e-06 4.67292e-06 
1.12342e-06 1.53278e-06 2.22937e-06 
2.34131e-06 1.987e-06 4.89846e-06 
2.4242e-06 2.13408e-06 4.32358e-06 
1.96025e-06 1.85113e-06 3.16785e-06 
-1.0491e-06 1.14592e-06 -1.19878e-07 
3.52881e-07 7.75875e-07 2.99094e-06 
-6.4622e-07 5.4129e-07 2.35352e-07 
1.70575e-07 6.94223e-07 2.99151e-06 
-1.83325e-08 6.70977e-07 2.95044e-06 
-2.02108e-07 4.8548e-07 2.89849e-06 
-3.22331e-07 5.51838e-08 9.51316e-07 
-1.71936e-07 -3.11905e-07 1.62682e-06 
-2.66584e-07 3.69845e-07 2.51597e-06 
-3.64565e-07 -2.62275e-07 2.18817e-06 
-1.911e-07 -4.38647e-07 2.0409e-06 
-9.53979e-08 -2.85449e-07 1.04861e-07 
-1.41789e-06 -1.39048e-06 -8.39542e-08 
-3.33194e-08 -5.32497e-07 -4.24451e-07 
-1.19178e-06 -1.11115e-06 -5.61906e-07 
2.62415e-07 -4.91106e-07 -5.32541e-07 
-8.70357e-07 -8.18254e-07 -5.7652e-07 
1.14991e-06 4.79574e-08 3.13106e-08 
1.99383e-06 2.66274e-07 9.26398e-07 
1.92246e-06 2.22251e-07 8.79752e-07 
1.0844e-06 1.58926e-07 1.15076e-07 
1.42992e-07 -2.23772e-07 -4.47566e-07 
-4.50995e-07 -5.59291e-07 -4.55579e-07 
-6.74892e-07 -9.68214e-08 2.92926e-08 
-8.92845e-07 -3.68874e-07 -2.15374e-07 
-1.62441e-06 -1.84942e-06 -2.17797e-07 
-1.06279e-06 -7.62682e-07 -3.59835e-07 
-1.74173e-06 -2.13995e-06 -3.28083e-07 
-1.78965e-06 -2.27702e-06 -3.90383e-07 
-1.73271e-06 -2.24164e-06 -4.63682e-07 
-1.15864e-06 -1.12294e-06 -3.87891e-07 
-1.25868e-06 -1.44217e-06 -3.87278e-07 
-1.44011e-06 -1.77953e-06 -3.89479e-07 
-1.59954e-06 -2.06013e-06 -4.34872e-07 
-3.50597e-07 9.39821e-09 5.07761e-07 
-1.23424e-06 1.00649e-06 7.60305e-07 
-1.23308e-07 -3.66896e-08 1.003e-06 
-1.5087e-06 7.10964e-07 1.62984e-06 
1.75059e-07 5.65751e-08 1.14855e-06 
-1.74136e-06 4.13171e-07 2.38599e-06 
1.03296e-07 2.33068e-07 6.92563e-07 
-1.82622e-06 4.79269e-07 2.51931e-06 
-4.11826e-07 6.50706e-07 1.83123e-07 
-1.71382e-06 5.20046e-07 1.50605e-06 
-1.13454e-06 7.09607e-07 4.27402e-07 
1.09228e-07 1.96318e-07 9.51117e-07 
4.96627e-07 1.03793e-06 1.8432e-06 
5.83796e-07 1.50254e-06 2.50388e-06 
7.20178e-07 1.56357e-06 3.00896e-06 
4.7635e-07 6.69008e-07 2.16167e-06 
1.07232e-06 1.63157e-06 3.70427e-06 
6.761e-07 1.13037e-06 1.76759e-06 
1.70994e-06 1.50676e-06 4.18535e-06 
1.41623e-06 1.48645e-06 2.35567e-06 
2.19758e-06 1.71842e-06 4.23082e-06 
2.06024e-06 1.72452e-06 3.52567e-06 
-1.01516e-06 5.29461e-07 9.28604e-07 
1.86036e-07 6.26001e-07 2.25107e-06 
-8.18432e-07 4.33267e-09 1.62868e-06 
-9.88167e-08 5.18447e-07 2.37458e-06 
-3.25444e-07 2.62985e-07 2.472e-06 
-5.30459e-07 1.29117e-07 2.48662e-06 
-6.4521e-07 -1.54319e-07 2.05657e-06 
-6.56294e-07 -1.80139e-07 2.38163e-06 
-6.89743e-07 -1.87971e-07 2.58143e-06 
-7.96703e-07 -1.03654e-07 2.61946e-06 
-1.61528e-07 -2.45321e-07 2.1289e-07 
-1.39398e-06 -1.5907e-06 -6.79652e-07 
-2.48442e-07 -4.88875e-07 -2.72795e-07 
-1.19951e-06 -1.4713e-06 -7.30443e-07 
-2.39858e-08 -7.46131e-07 -6.36582e-07 
-9.75772e-07 -1.30302e-06 -6.58399e-07 
5.9737e-07 -2.5551e-07 -1.94304e-07 
6.44418e-07 -2.03666e-07 -1.12597e-07 
4.78997e-07 -2.58763e-07 -2.3185e-07 
-1.8462e-07 -6.95834e-07 -5.9105e-07 
-6.80547e-07 -1.02524e-06 -6.63988e-07 
-4.85085e-07 -4.13101e-08 9.64784e-08 
-6.29612e-07 -1.91148e-07 -1.95834e-07 
-1.50298e-06 -1.92296e-06 -6.51931e-07 
-7.72157e-07 -4.18509e-07 -3.42286e-07 
-1.51532e-06 -2.04181e-06 -6.09684e-07 
-1.44312e-06 -1.95686e-06 -5.08541e-07 
-1.28483e-06 -1.77091e-06 -4.33123e-07 
-8.42775e-07 -7.17779e-07 -4.35187e-07 
-9.65241e-07 -1.06777e-06 -4.39547e-07 
-1.1422e-06 -1.4772e-06 -4.08735e-07 
-3.08142e-07 -6.04748e-08 5.983e-07 
-1.42468e-06 4.48023e-07 1.68676e-06 
-4.20979e-08 -9.5809e-08 1.08257e-06 
-1.6663e-06 4.75165e-07 2.40679e-06 
2.6195e-07 -5.11752e-09 1.13077e-06 
-1.82711e-06 5.31174e-07 2.45834e-06 
7.51625e-08 3.64729e-07 6.02172e-07 
-1.66813e-06 6.15156e-07 1.45613e-06 
-4.35659e-07 7.43031e-07 2.23604e-07 
-1.12344e-06 7.56324e-07 4.85587e-07 
2.72724e-07 3.91938e-07 1.00287e-06 
4.21475e-07 1.05549e-06 1.71588e-06 
4.47194e-07 1.16525e-06 2.12637e-06 
5.95471e-07 1.186e-06 2.67609e-06 
4.04704e-07 6.58351e-07 1.47934e-06 
1.0959e-06 1.12521e-06 3.29043e-06 
8.56376e-07 1.18635e-06 1.68092e-06 
1.70752e-06 1.09997e-06 3.73938e-06 
1.62404e-06 1.29431e-06 2.7364e-06 
1.93858e-06 1.47959e-06 3.59939e-06 
-1.28309e-06 2.65356e-07 2.03431e-06 
9.37931e-08 4.43123e-07 1.5675e-06 
-1.17556e-06 1.95211e-07 2.41825e-06 
-2.02009e-07 3.37729e-07 1.75089e-06 
-5.59151e-07 2.65559e-07 1.93616e-06 
-9.02401e-07 3.69447e-08 2.09917e-06 
-1.22306e-06 4.97386e-08 2.65852e-06 
-1.29547e-06 -1.84843e-07 2.50857e-06 
-1.08129e-06 -1.86181e-07 2.35037e-06 
-7.36122e-08 -2.28304e-07 3.60422e-07 
-1.31401e-06 -1.742e-06 -6.71858e-07 
-3.73075e-07 -4.65788e-07 -1.42472e-07 
-1.24535e-06 -1.48847e-06 -6.73532e-07 
-4.07542e-07 -6.88365e-07 -4.0513e-07 
-1.12518e-06 -1.23662e-06 -6.08702e-07 
-4.41801e-07 -8.39878e-07 -4.78296e-07 
-5.38029e-07 -9.59704e-07 -5.08867e-07 
-7.00146e-07 -1.03603e-06 -5.61676e-07 
-9.17252e-07 -1.1134e-06 -6.00925e-07 
-3.96295e-07 -8.88108e-08 1.96494e-07 
-4.46148e-07 -1.48987e-07 -1.46262e-07 
-1.32101e-06 -1.76205e-06 -5.57834e-07 
-5.33565e-07 -2.69014e-07 -3.22241e-07 
-1.19796e-06 -1.68294e-06 -4.51228e-07 
-1.01395e-06 -1.44575e-06 -3.74732e-07 
-7.92252e-07 -1.05357e-06 -3.89102e-07 
-5.84192e-07 -4.52209e-07 -4.07081e-07 
-6.59943e-07 -7.0513e-07 -4.1119e-07 
-2.84935e-07 -1.90172e-07 7.10287e-07 
-1.63229e-06 6.34647e-07 2.61097e-06 
9.52799e-09 -1.844e-07 1.18237e-06 
-1.86384e-06 5.7403e-07 2.25159e-06 
2.95631e-07 5.04157e-08 1.17988e-06 
-1.58679e-06 6.43013e-07 1.33474e-06 
1.12581e-07 4.95135e-07 6.92067e-07 
-1.03315e-06 7.18655e-07 4.7085e-07 
-3.93052e-07 8.56953e-07 3.26254e-07 
2.81263e-07 5.20113e-07 1.00279e-06 
2.76523e-07 8.67332e-07 1.40099e-06 
3.29324e-07 7.16172e-07 1.81557e-06 
5.03893e-07 8.14632e-07 2.37576e-06 
4.47564e-07 9.10703e-07 1.14816e-06 
1.04863e-06 7.51969e-07 3.01087e-06 
1.11795e-06 1.01545e-06 2.00291e-06 
1.55127e-06 1.05659e-06 3.36965e-06 
1.59043e-06 1.2062e-06 3.05032e-06 
-1.66301e-06 3.83483e-07 2.51039e-06 
6.51929e-08 6.21281e-07 9.4765e-07 
-1.60633e-06 9.39838e-08 2.36179e-06 
-2.89616e-07 3.81213e-07 1.10068e-06 
-6.41391e-07 2.32609e-07 1.32506e-06 
-9.67784e-07 1.72773e-07 1.54329e-06 
-1.4781e-06 1.249e-08 2.03822e-06 
-1.27463e-06 1.11507e-07 1.75264e-06 
8.46081e-08 4.93673e-10 4.92499e-07 
-1.17846e-06 -1.55874e-06 -5.75712e-07 
-2.24517e-07 -4.99282e-07 8.52779e-08 
-1.00743e-06 -1.33743e-06 -4.95844e-07 
-4.40396e-07 -6.28465e-07 -1.01754e-07 
-8.44512e-07 -1.13568e-06 -3.9549e-07 
-5.56303e-07 -7.48943e-07 -1.71115e-07 
-6.57863e-07 -8.698e-07 -2.44101e-07 
-7.53059e-07 -9.89562e-07 -3.16867e-07 
-3.84315e-07 -1.68666e-07 2.89555e-07 
-3.99223e-07 -2.66128e-07 -9.3377e-08 
-9.84378e-07 -1.43551e-06 -4.69475e-07 
-3.71859e-07 -2.56395e-07 -3.51026e-07 
-6.76065e-07 -1.08034e-06 -3.5338e-07 
-5.27383e-07 -7.01871e-07 -3.59405e-07 
-4.32707e-07 -4.57876e-07 -3.97558e-07 
-3.89015e-07 -3.04752e-07 -4.25358e-07 
-2.92612e-07 -3.28316e-07 8.41148e-07 
-1.7773e-06 4.20834e-07 1.99335e-06 
1.56863e-08 -2.51971e-07 1.35382e-06 
-1.47645e-06 6.75907e-07 1.12358e-06 
3.10875e-07 2.04527e-07 1.31746e-06 
-8.7273e-07 6.35096e-07 5.07519e-07 
2.02375e-07 4.78132e-07 8.92987e-07 
-2.49147e-07 8.75201e-07 5.7159e-07 
1.95954e-07 5.27156e-07 8.72675e-07 
1.51164e-07 4.11538e-07 1.14481e-06 
1.22354e-07 4.51091e-07 1.55929e-06 
4.31879e-07 4.51223e-07 2.20616e-06 
7.31025e-07 8.01662e-07 1.42101e-06 
9.757e-07 6.15795e-07 2.84806e-06 
1.27048e-06 8.93703e-07 2.54372e-06 
1.31491e-06 1.01342e-06 3.0358e-06 
-1.64256e-06 3.77518e-07 1.61875e-06 
3.15145e-07 6.33853e-07 1.06675e-06 
-1.38147e-06 3.14514e-07 1.32655e-06 
-1.06165e-07 5.81859e-07 9.4373e-07 
-4.98771e-07 4.99813e-07 9.09014e-07 
-8.37651e-07 3.64369e-07 1.01688e-06 
-1.10338e-06 2.64003e-07 1.10897e-06 
1.08622e-07 1.91149e-07 5.41473e-07 
-7.24179e-07 -1.2165e-06 -3.69111e-07 
8.70156e-10 -9.02297e-08 3.09641e-07 
-4.51029e-07 -1.01501e-06 -2.45084e-07 
-8.86296e-08 -2.98009e-07 1.58946e-07 
-3.11307e-07 -7.64837e-07 -1.44253e-07 
-1.58821e-07 -4.53756e-07 5.42477e-08 
-2.25801e-07 -5.9217e-07 -3.89895e-08 
-4.1591e-07 -2.6528e-07 3.83148e-07 
-4.21674e-07 -3.44798e-07 5.50255e-09 
-4.64797e-07 -8.05638e-07 -2.96297e-07 
-3.77017e-07 -4.05975e-07 -3.02792e-07 
-3.48791e-07 -5.04074e-07 -3.08917e-07 
-3.06642e-07 -3.51549e-07 -3.58731e-07 
-3.06546e-07 -3.20129e-07 -4.16301e-07 
-3.25611e-07 -4.3211e-07 1.01961e-06 
-1.32928e-06 5.70834e-07 9.62615e-07 
6.29229e-08 -1.21937e-07 1.50611e-06 
-7.07488e-07 6.79681e-07 6.19781e-07 
3.21455e-07 3.85085e-07 1.50898e-06 
-1.11802e-07 8.38297e-07 8.13176e-07 
3.40858e-07 4.85565e-07 1.16134e-06 
7.6239e-08 3.36268e-07 7.06421e-07 
-3.08672e-08 1.5564e-07 1.01739e-06 
-4.9025e-08 2.22807e-07 1.48806e-06 
4.49766e-07 4.47061e-07 2.26258e-06 
9.85924e-07 6.54158e-07 1.97021e-06 
9.20846e-07 6.80833e-07 2.80047e-06 
1.17106e-06 9.56525e-07 2.79087e-06 
-1.06484e-06 4.98915e-07 7.64137e-07 
6.37097e-07 5.5753e-07 1.49307e-06 
-7.25391e-07 6.05096e-07 8.6951e-07 
2.37576e-07 5.49249e-07 1.27986e-06 
-8.4944e-08 5.95185e-07 1.14082e-06 
-4.03219e-07 6.73225e-07 1.01072e-06 
4.44144e-08 2.20355e-07 4.59785e-07 
-3.05522e-07 -5.99296e-07 -2.14804e-07 
9.15488e-09 4.84177e-08 2.86199e-07 
-1.58284e-07 -3.91146e-07 -9.89452e-08 
-1.95814e-08 -9.35925e-08 1.61681e-07 
-8.51626e-08 -2.89933e-07 -9.05563e-09 
-4.56307e-08 -2.02813e-07 6.75728e-08 
-4.84268e-07 -3.8115e-07 5.30045e-07 
-5.03042e-07 -3.96867e-07 1.3943e-07 
-2.20725e-07 -3.75778e-07 -2.48321e-07 
-4.22234e-07 -4.9061e-07 -1.81364e-07 
-2.04162e-07 -3.04338e-07 -3.30928e-07 
-3.12512e-07 -4.30606e-07 -3.43985e-07 
-3.10326e-07 -3.69384e-07 1.26428e-06 
-4.62071e-07 7.68649e-07 8.09386e-07 
4.12832e-08 2.59264e-08 1.69407e-06 
9.87491e-08 7.44121e-07 1.11292e-06 
3.18711e-07 5.6025e-07 1.77133e-06 
4.83375e-07 5.75166e-07 1.54766e-06 
-8.58766e-08 -3.92548e-08 6.48668e-07 
-3.20317e-07 1.87878e-08 9.60815e-07 
-3.45242e-08 3.1456e-07 1.69189e-06 
3.56206e-07 5.93879e-07 2.37754e-06 
1.11579e-06 7.6563e-07 2.51265e-06 
8.59757e-07 8.45892e-07 2.73284e-06 
-1.40445e-07 7.13675e-07 1.13382e-06 
9.39286e-07 4.73892e-07 2.16915e-06 
9.80709e-08 6.30527e-07 1.4376e-06 
6.19168e-07 4.7019e-07 1.86124e-06 
3.28714e-07 5.36869e-07 1.64019e-06 
-1.02763e-07 -1.3321e-07 3.91916e-07 
-1.00727e-07 -2.89897e-07 -1.61508e-07 
-1.2802e-07 -1.91049e-07 1.85704e-07 
-9.7594e-08 -2.6384e-07 -1.19888e-07 
-1.43746e-07 -2.20223e-07 2.2077e-08 
-1.31771e-07 -2.42749e-07 -7.3832e-08 
-5.48464e-07 -4.24879e-07 8.27948e-07 
-6.32962e-07 -4.51298e-07 3.09204e-07 
-1.90857e-07 -3.30901e-07 -2.32357e-07 
-5.10394e-07 -5.52058e-07 -1.77446e-08 
-3.54576e-07 -4.99762e-07 -1.80186e-07 
-3.34583e-07 -1.79899e-07 1.47227e-06 
3.39926e-07 6.12544e-07 1.47739e-06 
-4.89639e-08 2.17486e-07 1.9417e-06 
5.76608e-07 6.79162e-07 1.90402e-06 
3.14271e-07 7.17486e-07 2.09386e-06 
-4.2884e-07 -1.4385e-07 6.43048e-07 
-4.54928e-07 2.51232e-07 1.238e-06 
-1.61318e-07 6.21457e-07 1.99358e-06 
3.21036e-07 7.7648e-07 2.49822e-06 
8.69562e-07 9.34805e-07 2.64187e-06 
6.23622e-07 5.69659e-07 1.89542e-06 
8.95574e-07 8.91273e-07 2.53929e-06 
7.89278e-07 6.91181e-07 2.21081e-06 
8.78501e-07 7.6091e-07 2.38684e-06 
-4.63276e-07 -2.4766e-07 4.31586e-07 
-2.74317e-07 -4.04817e-07 -1.26633e-07 
-4.93289e-07 -3.18035e-07 2.86051e-07 
-4.62523e-07 -4.64504e-07 3.78216e-08 
-4.97986e-07 -3.89656e-07 1.67206e-07 
-5.64496e-07 -2.23941e-07 1.04812e-06 
-6.77297e-07 -2.99438e-07 5.68992e-07 
-4.91902e-07 -5.39733e-07 -2.35384e-08 
-6.16631e-07 -4.91276e-07 2.08794e-07 
-4.49943e-07 1.82228e-07 1.69962e-06 
6.26113e-07 7.64429e-07 2.26841e-06 
-1.29293e-07 5.25896e-07 2.20807e-06 
2.65582e-07 7.74713e-07 2.37059e-06 
-6.93546e-07 2.52745e-07 1.11365e-06 
-5.06999e-07 7.65815e-07 1.80917e-06 
-2.21099e-07 9.45041e-07 2.23123e-06 
2.87513e-07 8.63345e-07 2.56026e-06 
4.36338e-07 8.57688e-07 2.54175e-06 
3.06064e-07 8.56728e-07 2.61281e-06 
3.57313e-07 8.0259e-07 2.63563e-06 
-7.79697e-07 1.52424e-07 9.0759e-07 
-6.32494e-07 -4.01352e-07 2.3502e-07 
-8.35319e-07 9.19357e-08 7.89477e-07 
-8.33467e-07 -5.45324e-08 6.20583e-07 
-6.93232e-07 1.24405e-07 1.3161e-06 
-8.37715e-07 -5.3335e-09 8.72758e-07 
-7.69627e-07 -2.34929e-07 5.13432e-07 
-5.11394e-07 6.3292e-07 2.0315e-06 
4.45728e-08 7.90746e-07 2.54628e-06 
-2.70206e-07 8.0154e-07 2.39241e-06 
-6.38282e-07 9.67825e-07 1.82428e-06 
-5.1349e-07 1.21029e-06 2.09429e-06 
-3.35395e-07 1.20725e-06 2.29292e-06 
-2.73509e-07 1.17654e-06 2.4403e-06 
-2.73601e-07 1.23546e-06 2.3936e-06 
-7.02291e-07 8.62604e-07 1.68229e-06 
-9.25286e-07 2.72591e-07 1.03711e-06 
-7.52684e-07 7.93942e-07 1.62021e-06 
-7.27452e-07 6.60832e-07 1.76148e-06 
-8.67652e-07 5.37608e-07 1.42815e-06 
-5.02281e-07 1.12701e-06 2.25393e-06 
-3.75338e-07 1.18721e-06 2.38307e-06 
-3.51556e-07 1.20041e-06 1.72404e-06 
-2.26344e-07 1.17913e-06 1.68439e-06 
-2.24027e-07 1.17707e-06 1.7312e-06 
-4.67774e-07 1.22424e-06 1.82446e-06 
-7.13121e-07 1.01722e-06 1.88988e-06 
-6.29054e-07 1.14033e-06 2.08271e-06 
-3.16586e-07 1.21886e-06 1.84668e-06 
1.78764e-11 2.76286e-09 4.09561e-09 
-3.42941e-07 1.17542e-06 1.72839e-06 
</DataArray>
<DataArray Name="F" NumberOfComponents="3" type="Float64" format="ascii">
-5.27956e-13 4.38784e-13 3.3261e-13 
-9.55034e-14 2.71508e-13 4.92631e-14 
-7.06887e-13 8.08894e-13 2.23808e-13 
-3.10549e-13 3.83923e-13 -2.31554e-13 
4.02831e-13 -5.33632e-13 7.4648e-13 
5.9449e-14 1.78702e-13 -2.42965e-13 
-3.12531e-13 3.30095e-13 -4.11558e-14 
-6.99169e-13 8.30397e-13 -1.03675e-13 
8.18819e-14 -3.41093e-13 2.35208e-14 
-5.78353e-14 8.12281e-14 1.51301e-13 
-1.9227e-13 2.37917e-13 -2.35854e-13 
-3.58261e-13 4.68674e-13 -3.06421e-13 
2.87765e-13 -3.0907e-13 -3.94807e-13 
6.73056e-13 -7.97898e-13 8.96055e-13 
1.91829e-13 1.31581e-14 -5.94826e-14 
-6.23374e-14 2.44044e-13 -4.68425e-13 
2.80928e-13 -2.59932e-13 -1.59086e-14 
2.86343e-13 -2.55072e-13 7.00695e-15 
-6.67999e-13 7.63131e-13 -8.12549e-14 
1.36819e-13 1.06731e-14 4.40704e-18 
3.60879e-13 -2.777e-13 9.31702e-14 
-1.29103e-13 1.85956e-13 1.19871e-13 
3.3797e-13 -3.59664e-13 -7.01924e-16 
-1.79896e-13 1.94518e-13 -3.03218e-13 
-4.21699e-13 4.24569e-13 -2.84102e-13 
1.62319e-13 -2.72752e-13 -3.06102e-13 
1.02719e-13 -1.74641e-13 -4.35961e-13 
4.67026e-13 -8.30592e-13 9.03877e-13 
1.27832e-13 3.38285e-14 3.22939e-15 
2.93455e-14 1.68848e-13 -2.86805e-13 
-1.58623e-13 2.43457e-13 -6.41606e-13 
-1.09725e-13 2.71437e-13 -4.65416e-14 
8.002e-14 3.71902e-14 -5.63692e-14 
2.34319e-13 -1.65958e-13 -9.42998e-14 
-2.06907e-13 1.00028e-13 -1.20192e-14 
-3.39541e-13 5.55605e-13 -1.92306e-13 
1.49755e-13 -3.93617e-13 -8.61627e-14 
2.83256e-13 -1.77967e-13 4.22894e-14 
-8.15694e-13 7.56384e-13 -4.84063e-14 
2.08232e-13 -8.31143e-14 -5.09413e-14 
3.7044e-13 -3.92906e-13 -3.26229e-14 
-2.06199e-13 1.33793e-13 -3.39743e-13 
-3.99979e-13 3.61244e-13 -2.19825e-13 
6.5428e-14 -2.31533e-13 -2.62224e-13 
-3.55481e-14 -1.84235e-13 -3.0489e-13 
-6.65985e-14 -1.62403e-13 -3.91808e-13 
3.83211e-13 -8.90264e-13 8.99712e-13 
1.86376e-13 3.30288e-15 6.51973e-14 
1.69766e-13 1.35288e-13 -1.87449e-13 
-4.24011e-14 1.70839e-13 -4.70222e-13 
-4.27106e-13 2.09247e-13 -8.27626e-13 
-6.31953e-14 -1.50901e-14 -7.16515e-14 
-6.36586e-13 5.96294e-13 -1.06001e-13 
-1.01082e-13 2.61819e-13 -8.53718e-14 
6.67317e-14 7.2248e-14 -1.87572e-14 
-2.73661e-14 3.13909e-15 -1.09995e-14 
-3.15309e-13 5.1618e-13 -8.15434e-14 
1.62009e-13 -7.00963e-14 -4.98882e-14 
3.54719e-13 -2.12824e-13 5.17941e-14 
2.077e-13 -2.70482e-13 8.33727e-14 
2.20881e-13 -2.4631e-13 4.99194e-14 
-5.4616e-13 5.19798e-13 -1.31699e-13 
1.08026e-14 1.29952e-14 -5.01431e-14 
3.21819e-13 -3.22103e-13 -8.86261e-14 
-3.21381e-13 1.59371e-13 -2.68552e-13 
-3.79767e-13 3.74422e-13 -1.43952e-13 
-1.60563e-14 -1.20659e-13 -5.09904e-14 
-2.83698e-13 1.79685e-14 -2.18879e-13 
-1.25201e-13 -1.6647e-13 -2.69363e-13 
-3.41342e-13 -8.37148e-14 -3.68717e-13 
4.84905e-13 -1.02747e-12 8.57852e-13 
3.67035e-13 -2.77262e-13 3.5002e-13 
2.51937e-13 1.45238e-13 -2.61236e-13 
-1.5353e-13 4.14047e-13 -8.09456e-13 
-6.01482e-13 4.32562e-13 -1.04166e-12 
-7.09385e-13 1.5657e-13 -8.63709e-13 
2.87092e-13 7.34647e-15 -1.39397e-14 
4.74986e-13 -2.62296e-13 -4.11861e-14 
-1.65353e-13 1.38046e-14 -7.47244e-14 
-3.92232e-13 3.77672e-13 -2.33994e-14 
-6.9211e-15 1.51807e-13 -1.15911e-13 
-1.88605e-13 3.91765e-13 -4.43654e-14 
-4.64087e-14 6.09753e-14 -1.04323e-13 
-1.29207e-13 3.33964e-13 -1.23712e-13 
2.9273e-13 -5.05804e-13 1.83642e-14 
2.25508e-13 -1.81606e-13 3.24054e-14 
3.24386e-13 -3.5586e-13 1.36063e-13 
-5.74652e-14 2.63642e-13 -2.02157e-14 
4.05851e-13 -2.69926e-13 4.33865e-14 
-2.44376e-13 1.52297e-13 -1.2228e-13 
-1.90625e-13 1.71743e-13 -1.41365e-13 
1.75315e-13 -2.27944e-13 -1.3399e-13 
-3.29322e-13 6.68575e-14 -1.5565e-13 
-3.31009e-13 3.81837e-13 -9.21446e-14 
-1.60546e-15 -1.4316e-13 8.35092e-14 
-2.96462e-13 3.08669e-13 -2.7428e-14 
-3.37821e-14 -1.74705e-13 2.67299e-14 
-2.3528e-13 -1.21458e-13 3.16522e-14 
-5.40693e-13 2.54633e-13 -3.55795e-13 
5.27634e-13 -1.12655e-12 7.94436e-13 
5.33965e-13 -2.66271e-13 2.11837e-13 
2.66418e-13 3.03728e-13 -4.98494e-13 
-1.57447e-13 5.07209e-13 -1.4132e-12 
-4.19261e-13 1.51128e-13 -1.32335e-12 
-4.48419e-13 -1.34834e-13 -8.08257e-13 
-9.72783e-14 -3.40392e-13 -3.45899e-13 
-6.43946e-14 -2.21569e-13 -1.35263e-13 
-3.78328e-14 1.49114e-13 -7.93962e-14 
3.51078e-13 -8.99429e-14 -1.24215e-13 
3.53027e-13 -1.57688e-13 -1.02653e-13 
-6.17294e-13 5.17119e-13 -1.20116e-13 
-1.06819e-13 2.45502e-13 -1.73938e-13 
-2.90461e-13 5.23079e-13 -2.10056e-13 
1.48163e-13 -6.43021e-14 -1.1299e-13 
-1.56817e-13 3.22232e-13 -1.66574e-13 
8.36523e-14 2.87572e-14 -7.05308e-14 
3.41256e-13 -2.41102e-13 4.91559e-14 
1.53538e-13 -1.87882e-13 -1.41326e-14 
5.3216e-13 -5.67769e-13 1.92136e-13 
1.38519e-13 7.5626e-14 -5.69988e-14 
-1.0042e-13 -1.83727e-13 -6.10761e-14 
4.03619e-13 -5.83653e-14 3.32089e-14 
-1.37571e-13 -7.90172e-14 9.36686e-15 
-4.34169e-13 2.53509e-13 -2.20137e-13 
3.50569e-14 -6.66182e-14 -4.34852e-14 
-2.82108e-13 4.62227e-14 2.04952e-14 
-2.79272e-13 3.06608e-13 -5.38883e-14 
2.85965e-14 -1.04653e-13 7.3284e-14 
4.8135e-13 -9.64549e-13 7.18267e-13 
-2.44198e-13 2.15454e-13 -7.54677e-14 
1.412e-13 -2.2793e-13 2.96415e-13 
-1.66964e-13 -1.67898e-14 1.01961e-13 
-4.29484e-13 3.1172e-13 -1.44971e-13 
6.04969e-14 -2.76653e-13 1.44447e-13 
4.21349e-13 3.71374e-14 3.99692e-14 
4.30182e-14 7.1308e-13 -8.27721e-13 
-4.2727e-13 6.59129e-13 -1.29017e-12 
-4.96114e-13 2.01678e-13 -1.1441e-12 
-3.28127e-13 -7.38219e-14 -5.19323e-13 
-3.79033e-14 -1.89854e-13 -1.36736e-14 
2.26138e-13 -3.506e-13 1.16361e-13 
3.49827e-13 -4.46354e-14 -1.02706e-13 
2.68711e-13 -9.04561e-14 -1.76396e-13 
-1.45599e-13 9.37493e-14 -2.4866e-13 
-7.24392e-14 2.91008e-13 -3.90548e-13 
3.99512e-13 1.13175e-13 -5.24216e-13 
-2.5913e-13 5.84207e-13 -4.41119e-13 
-8.15571e-14 5.9281e-13 -5.96399e-13 
-7.35348e-14 2.85167e-13 -2.06808e-13 
4.19576e-13 2.74078e-13 -5.3111e-13 
2.7885e-13 2.36954e-13 -4.85871e-13 
9.97436e-14 5.03104e-13 -5.54478e-13 
5.09062e-13 -2.57871e-13 -3.11814e-13 
3.74617e-13 1.12284e-13 -4.1105e-13 
5.22994e-13 6.64462e-14 -3.66437e-13 
6.77281e-13 -2.73187e-14 -2.2412e-13 
-3.18224e-13 -2.02589e-13 -1.49007e-13 
5.3346e-13 -1.74787e-13 -8.82229e-14 
1.17915e-13 -2.28599e-13 -1.15361e-13 
4.97776e-13 -4.63239e-13 -8.58006e-14 
-2.31518e-14 -6.24153e-14 -2.95284e-13 
-4.83069e-13 1.28716e-13 -3.3401e-13 
-5.28458e-14 -1.72285e-13 -2.04303e-13 
-1.21653e-13 -5.4105e-14 -1.12583e-13 
-2.34437e-13 1.28846e-13 4.11606e-14 
-2.34985e-13 -1.58397e-13 -1.72521e-13 
-4.49353e-13 1.86484e-14 -1.93504e-13 
-9.132e-14 -4.54333e-14 2.65965e-13 
-2.21004e-13 5.40935e-13 -1.56283e-13 
-8.75045e-14 -3.98888e-13 5.8016e-14 
-4.05659e-13 1.71108e-13 -1.78124e-13 
-4.89544e-13 2.9563e-13 -1.10626e-13 
-7.25503e-14 -2.0187e-13 1.85977e-13 
-8.75847e-14 1.79549e-14 2.88534e-14 
-4.64912e-13 8.86889e-13 -7.88008e-13 
-3.87718e-13 5.35038e-13 -7.9601e-13 
-3.77051e-13 2.89945e-13 -5.97893e-13 
-2.49233e-13 6.53736e-14 -2.39458e-13 
-4.45862e-15 -4.13655e-14 -3.88532e-14 
3.3458e-14 -6.73217e-14 7.8826e-14 
-2.68085e-14 -1.26784e-14 1.86614e-15 
-4.40217e-13 3.3282e-13 -1.32089e-13 
-1.64094e-13 -1.76405e-14 -2.4526e-13 
5.12146e-13 -2.76216e-14 -2.76998e-13 
1.96811e-13 5.80516e-14 -5.24913e-13 
4.21088e-14 2.61236e-13 -4.01417e-13 
5.31575e-13 6.32709e-14 -4.48734e-13 
1.33529e-13 2.64192e-13 -2.68373e-13 
-1.79209e-13 2.63944e-14 3.07229e-13 
1.97786e-13 2.84613e-14 -1.64831e-13 
1.25618e-13 -1.37805e-13 1.60262e-13 
1.42134e-13 8.10837e-14 -1.52423e-13 
3.77731e-14 2.09688e-13 -1.66048e-13 
4.21948e-14 2.11558e-13 -1.95943e-13 
3.05896e-13 -2.20653e-13 4.31808e-14 
2.34536e-13 -2.52974e-13 5.02925e-14 
2.91261e-13 -3.4857e-13 2.23005e-13 
-7.31654e-14 -2.41494e-13 3.64608e-13 
-1.28816e-13 4.26287e-13 -5.66882e-14 
-3.17005e-13 2.56605e-13 -1.17291e-13 
3.03062e-13 -2.7373e-13 -1.28132e-13 
-2.6674e-15 1.93329e-14 -1.30211e-13 
3.06398e-13 -4.07325e-13 -7.5732e-14 
-4.33489e-13 1.94645e-13 -1.45391e-13 
-4.5206e-13 2.37588e-13 -3.13915e-14 
-1.0843e-14 4.49054e-14 1.34516e-13 
2.13891e-13 1.7253e-13 2.07708e-13 
-1.35683e-13 1.00475e-14 2.111e-13 
3.28948e-13 1.23261e-13 2.442e-13 
-4.61739e-13 4.89972e-13 -2.23724e-13 
6.70963e-15 1.1985e-13 1.55349e-13 
2.51892e-13 -1.77253e-13 2.93174e-13 
-7.5694e-13 8.02703e-15 3.59928e-13 
-5.52415e-13 6.47049e-13 -3.01043e-13 
6.60251e-16 2.91283e-13 8.39155e-14 
-1.38435e-13 2.27945e-14 1.21522e-13 
3.15474e-13 -2.40297e-13 2.99929e-13 
1.82793e-13 -1.0268e-13 9.8706e-14 
3.60338e-15 -3.68773e-14 4.02394e-14 
-2.90004e-13 4.55614e-13 -3.05111e-13 
-2.4701e-13 2.84254e-13 -3.68703e-13 
5.08463e-14 3.33303e-14 -2.59127e-13 
9.95905e-15 -5.38596e-15 -1.36938e-13 
-3.65562e-14 -7.27182e-14 -3.48688e-14 
3.96476e-14 -1.05589e-13 3.67605e-14 
-2.90429e-14 -1.07104e-14 6.96924e-14 
-8.60444e-13 5.09342e-13 -7.18617e-14 
-4.94629e-13 5.4299e-13 -1.18956e-13 
-2.88684e-13 2.71318e-13 -2.5027e-13 
7.66225e-13 -2.07893e-13 -6.72496e-13 
6.33283e-13 -5.13052e-14 -4.40047e-13 
3.44803e-13 1.01186e-13 -3.78018e-13 
6.00429e-13 -6.88911e-14 -2.83526e-13 
-1.19499e-14 -2.74631e-14 2.12693e-13 
-4.39601e-14 2.29956e-13 -1.33023e-13 
3.66941e-13 -1.11438e-13 -1.09061e-13 
7.17883e-14 1.45139e-13 -1.27664e-13 
1.28841e-13 -2.47726e-13 2.18299e-13 
1.88261e-16 1.54994e-13 -9.75379e-14 
1.40122e-14 1.80719e-13 -9.47132e-14 
2.19248e-13 -1.18742e-13 -9.20318e-14 
1.67872e-13 -3.70965e-14 -2.98468e-14 
5.21886e-14 -3.7883e-14 -2.13608e-15 
-4.73863e-14 -2.49875e-13 2.47403e-13 
-2.21131e-13 -1.32466e-13 1.07126e-13 
-6.02953e-13 1.82949e-13 3.22338e-15 
-9.36723e-13 5.06549e-13 -2.80336e-14 
-3.41566e-13 4.72687e-13 -1.05973e-13 
-5.97481e-14 -2.33986e-13 2.86322e-15 
-1.871e-13 1.68682e-13 -7.86174e-14 
2.68299e-13 -3.02971e-13 2.22968e-14 
-3.63197e-13 3.1659e-13 -4.8332e-14 
-1.45809e-13 1.7435e-13 1.3664e-13 
2.00822e-13 -1.95436e-14 2.8166e-13 
9.59379e-15 1.19231e-13 -9.43028e-14 
-2.93739e-14 1.18335e-13 -1.0743e-13 
1.53691e-13 -4.82e-14 1.2534e-13 
3.76498e-13 1.42373e-13 3.56547e-13 
-2.21675e-13 4.36947e-13 -2.57681e-13 
-3.01883e-13 2.9358e-13 -1.1861e-13 
3.79047e-13 -7.06778e-14 2.86719e-13 
8.53572e-14 2.96892e-13 6.93123e-14 
-3.86663e-13 5.30427e-14 2.95414e-13 
-9.98568e-14 2.32297e-13 -7.7809e-14 
7.43404e-14 8.38915e-14 3.37332e-13 
3.68086e-13 -2.45021e-13 1.67008e-13 
2.3289e-13 -7.18036e-14 1.6462e-13 
-1.51011e-13 -9.15861e-16 1.25334e-13 
1.65462e-13 -1.05924e-13 -3.60308e-16 
-3.14182e-15 1.3984e-13 -1.48491e-13 
1.01512e-13 1.89759e-14 -1.45761e-13 
2.49415e-14 -6.89544e-14 -2.00843e-13 
-7.18856e-14 4.60212e-15 -1.82711e-13 
3.38372e-13 -2.11098e-13 8.83311e-14 
2.55676e-13 -1.9714e-13 -5.10043e-15 
2.50836e-13 -1.76703e-13 5.63366e-14 
-6.46565e-13 4.33408e-13 -2.03185e-14 
-6.68841e-13 2.68964e-13 -8.54703e-14 
-7.94722e-13 7.14628e-13 -1.72652e-13 
-2.91149e-13 5.23286e-13 -4.5994e-13 
8.69287e-13 -1.42271e-13 -5.79282e-13 
9.57829e-13 -2.40681e-13 -4.04402e-13 
6.57399e-13 -5.43575e-14 -3.04338e-13 
3.15455e-13 -2.78321e-13 1.91608e-13 
3.65342e-13 -7.55377e-14 -7.46894e-14 
-1.05378e-13 2.21666e-13 -2.36217e-14 
4.28827e-13 -1.8153e-13 -9.97126e-14 
9.63502e-14 1.07208e-13 -9.05447e-14 
7.14797e-14 7.72675e-14 -6.92821e-14 
1.49806e-13 -3.31887e-13 2.35353e-13 
6.95424e-15 1.97227e-13 -9.5925e-14 
1.45678e-14 8.43613e-14 -7.39375e-14 
1.29344e-13 -3.61555e-14 9.63337e-15 
8.974e-14 9.72897e-14 -7.41398e-14 
-1.01193e-13 -1.6566e-15 3.18502e-14 
-6.2345e-14 -1.22257e-13 7.95443e-14 
5.25039e-14 -2.60018e-13 1.66147e-13 
-9.0736e-13 5.01986e-13 2.21149e-13 
-7.87543e-13 3.86471e-13 9.01253e-14 
-8.84137e-13 4.47552e-13 -3.4904e-17 
-4.89935e-13 2.64765e-13 5.87591e-14 
1.54317e-13 -5.56887e-14 2.87198e-13 
-2.32804e-13 3.08396e-13 8.25504e-15 
4.62526e-13 -3.18905e-13 2.28589e-13 
-3.23624e-13 2.64139e-13 7.17553e-14 
1.09704e-13 9.10786e-14 7.34771e-14 
4.20986e-14 -6.22762e-14 1.58386e-13 
-4.02811e-14 5.77419e-14 2.85187e-14 
6.9415e-14 2.21996e-14 -1.63119e-14 
1.37764e-13 -1.00553e-13 2.56584e-13 
2.13647e-13 -4.64522e-14 1.11793e-13 
4.20166e-13 6.65294e-14 2.3151e-13 
-7.31368e-14 4.66423e-13 -2.49583e-13 
-2.66431e-14 1.33956e-13 2.29154e-14 
-8.05449e-14 1.58823e-13 -3.8165e-14 
-3.23962e-14 2.15693e-13 9.262e-14 
3.03873e-13 1.51242e-14 2.34033e-13 
-1.63602e-14 -1.83078e-13 3.875e-13 
1.15101e-13 -1.01179e-14 8.77977e-15 
4.70787e-13 -1.9453e-13 2.30849e-13 
-9.25338e-14 -3.07205e-14 1.02953e-13 
-1.87058e-13 1.96375e-13 -9.64928e-14 
1.81432e-13 -1.35841e-13 1.4844e-14 
1.95244e-13 -1.43361e-13 -6.70319e-14 
-9.84916e-14 1.36291e-13 -2.05957e-13 
-1.22639e-13 1.28287e-13 -2.64743e-13 
-8.03376e-15 9.07252e-16 -2.06742e-13 
4.57396e-13 -3.07791e-13 1.38539e-13 
3.22341e-13 -2.50104e-13 -1.57151e-14 
1.50286e-13 -1.54582e-13 -9.4693e-14 
-2.33744e-13 4.8611e-14 -7.57669e-14 
-7.72763e-13 3.67955e-13 1.54056e-13 
-6.46502e-13 3.84891e-13 -1.3268e-13 
-7.68727e-13 5.08684e-13 -1.95726e-13 
-6.85493e-13 4.963e-13 -1.83265e-13 
8.36903e-14 1.96294e-13 -2.47381e-13 
1.28615e-12 -4.68445e-13 -2.36068e-13 
1.14734e-12 -4.78157e-13 -1.97947e-13 
1.9205e-13 -2.50277e-13 2.57197e-13 
6.62113e-13 -2.61838e-13 -4.95454e-14 
3.0255e-13 -8.24783e-14 -4.94641e-14 
-9.22491e-14 2.04962e-13 -1.0282e-14 
3.79368e-13 -9.93015e-14 -2.0213e-13 
2.36083e-13 3.74786e-14 -1.35209e-13 
1.33587e-13 1.33495e-13 -2.05658e-13 
1.87471e-13 6.77306e-14 -1.67256e-13 
1.39256e-13 -2.11592e-13 7.98191e-14 
-2.21438e-13 1.63426e-13 5.75008e-14 
-6.6626e-14 -2.07792e-13 1.64512e-13 
7.62914e-14 -2.05711e-13 1.32876e-13 
-1.45808e-13 1.20367e-13 -8.29691e-14 
5.52593e-14 -4.26192e-14 1.93214e-14 
8.9896e-14 -4.50193e-14 -1.36717e-14 
1.67102e-13 -4.94026e-14 7.67164e-14 
3.47563e-13 -2.82233e-13 -5.4687e-15 
-4.63539e-13 2.78819e-13 8.23318e-14 
-7.03849e-13 4.13239e-13 7.74429e-14 
-6.74807e-13 1.97007e-13 2.25079e-13 
-1.74823e-13 1.33241e-13 2.65017e-13 
1.23088e-13 -1.46437e-13 2.00888e-13 
-1.20316e-13 2.88974e-13 -7.27324e-14 
6.99216e-13 -1.4586e-13 -5.216e-15 
-3.40286e-13 1.51415e-13 1.11883e-13 
2.53326e-14 1.58434e-14 2.52048e-15 
1.3036e-13 -5.61183e-15 -1.41379e-13 
-9.70226e-14 1.2502e-13 -2.66538e-14 
1.63449e-13 -1.1683e-13 1.60119e-13 
-8.54179e-14 5.52263e-13 -2.91283e-13 
1.78539e-13 -1.33445e-13 1.70155e-13 
1.22396e-13 1.76957e-14 1.43896e-15 
7.87434e-14 2.40986e-14 3.32255e-14 
2.36555e-13 1.55473e-13 1.85907e-13 
-1.1933e-13 1.03612e-13 -8.06729e-14 
-5.15067e-14 2.72921e-14 -8.87e-14 
3.08965e-13 -1.26539e-13 2.45996e-13 
3.71864e-13 -1.08351e-13 1.68523e-13 
4.14301e-13 -2.27803e-13 3.63223e-13 
-2.91696e-13 1.03889e-13 7.05745e-14 
-2.27411e-13 2.11186e-13 -2.12471e-13 
-1.33915e-13 2.53009e-13 5.4527e-14 
-2.41606e-14 1.23256e-13 -6.15729e-14 
8.77642e-14 -1.13125e-13 -5.53669e-14 
-1.99329e-14 -9.90234e-14 -8.28082e-14 
-2.0197e-13 6.90955e-14 -1.03491e-13 
2.50643e-14 3.21123e-14 -1.54023e-13 
1.56336e-13 -9.09359e-14 -1.21529e-13 
2.83264e-13 -2.45479e-13 8.48824e-14 
-8.26035e-14 1.47129e-14 -1.02557e-13 
-3.75411e-13 1.26435e-13 -2.13885e-13 
-1.76188e-13 1.07523e-13 -1.62893e-13 
-8.30944e-14 1.34301e-13 -3.70791e-14 
4.34986e-13 -2.42113e-13 1.54568e-15 
-1.31664e-13 -1.64323e-14 9.16933e-14 
-3.62019e-14 -1.46067e-14 1.17924e-13 
-3.50825e-13 3.11173e-13 -1.00058e-13 
-5.20326e-13 3.80735e-13 2.80425e-14 
1.321e-13 8.35381e-15 4.13121e-13 
1.31237e-12 -7.39121e-13 1.39457e-13 
4.32892e-13 -3.44449e-13 2.32067e-13 
5.65654e-14 -2.73344e-13 1.87344e-13 
6.75297e-13 -3.89857e-13 4.37453e-14 
1.83318e-14 -1.18211e-13 1.44202e-13 
-1.80782e-13 9.97378e-14 5.4438e-14 
3.1365e-13 -9.06313e-14 -1.12067e-13 
7.33741e-14 -4.32626e-14 3.59509e-14 
-1.23708e-13 2.91236e-14 8.77515e-14 
-3.72293e-14 3.75675e-14 3.77126e-14 
2.16665e-13 -1.97745e-13 9.31517e-14 
-3.42392e-14 7.50793e-14 -2.40863e-14 
-1.7767e-13 1.96256e-13 -8.96259e-14 
2.43696e-13 -2.44491e-13 9.23196e-14 
-2.45042e-15 1.35856e-14 -6.51038e-15 
-1.19396e-13 1.57787e-14 2.28569e-15 
6.69454e-14 -1.69139e-13 1.13659e-13 
1.4779e-13 -2.07195e-13 4.46539e-14 
3.14454e-14 -1.51668e-14 7.95901e-14 
1.7754e-12 -6.10459e-13 -5.81975e-13 
1.10539e-12 -6.03201e-13 -4.00898e-13 
3.49619e-13 -3.94335e-13 -4.07081e-13 
-6.89877e-13 1.16751e-13 2.06368e-13 
-5.14869e-13 4.46721e-15 3.54557e-13 
3.37831e-14 -1.50403e-13 2.54768e-13 
5.11616e-13 1.96834e-13 -3.39481e-13 
-1.55895e-14 1.18206e-14 -3.06271e-14 
1.75601e-13 -1.65159e-13 -6.15179e-14 
-1.35726e-13 1.68274e-13 9.52994e-14 
5.92887e-14 1.83183e-14 8.9992e-14 
2.6738e-13 -1.07683e-13 1.75237e-15 
-1.44257e-13 2.01349e-13 3.82128e-14 
1.86492e-13 -1.24775e-13 1.34609e-13 
3.19702e-13 -1.59995e-13 1.84235e-13 
-2.65504e-13 6.08949e-13 -4.65982e-13 
1.12241e-13 -1.12153e-13 6.7229e-14 
-3.44235e-14 1.38272e-13 -8.23776e-14 
-5.55741e-14 4.83729e-14 6.58046e-14 
2.50588e-13 -1.40734e-13 5.81299e-14 
3.66475e-13 -4.58714e-14 2.89009e-13 
2.0159e-13 -7.62757e-14 9.2112e-14 
1.9126e-13 -4.43774e-14 8.73705e-14 
-2.8764e-14 4.10308e-14 -1.14822e-13 
-2.08047e-13 1.43282e-13 -2.4678e-14 
-2.05459e-13 3.25872e-13 -2.31241e-13 
-1.25727e-13 2.60069e-15 6.63391e-14 
1.52343e-15 -3.23953e-14 -7.08103e-14 
-9.65651e-14 9.92002e-15 5.87416e-14 
3.0374e-13 -1.85474e-13 1.33282e-13 
1.58125e-13 -1.06755e-13 8.47319e-14 
6.41082e-14 -2.84225e-14 7.96369e-15 
9.42258e-14 -6.02396e-14 -8.07406e-15 
-2.04885e-13 8.90616e-14 -1.96652e-13 
9.38287e-14 -1.88181e-14 4.36447e-14 
-1.24407e-13 4.81531e-14 -1.30007e-13 
1.41527e-13 -1.56691e-13 1.68092e-13 
-8.72675e-15 2.20505e-14 -1.75874e-13 
9.95426e-14 -9.42166e-14 -1.37485e-13 
1.95017e-13 -1.98032e-13 -5.43126e-14 
1.76116e-12 -4.9865e-13 -1.20869e-12 
4.72993e-13 -1.55031e-13 -5.67128e-14 
-1.75439e-13 2.5804e-14 1.13035e-13 
8.59859e-14 -7.71945e-14 9.23279e-14 
1.96941e-13 -3.48673e-14 5.77342e-14 
-6.84112e-13 2.55557e-13 7.49726e-13 
-3.44236e-13 -9.41618e-14 7.04113e-13 
8.97551e-13 -5.55047e-13 1.43572e-13 
3.15892e-13 -2.70726e-13 1.33362e-13 
7.6398e-14 -1.58546e-13 9.43729e-14 
4.32759e-13 -3.76484e-13 6.29732e-14 
-9.66656e-14 -6.74331e-14 1.88825e-13 
-2.04441e-13 1.10662e-13 1.19011e-13 
2.82456e-13 2.78208e-14 -1.64461e-13 
3.52724e-15 2.65383e-14 -2.19698e-14 
-9.11221e-14 7.27472e-14 4.93966e-14 
-2.88435e-14 -3.89177e-14 8.8379e-14 
2.1458e-13 -1.33688e-13 8.61034e-15 
1.13498e-14 -1.56354e-13 1.14373e-13 
-1.73958e-13 1.92634e-13 -2.0122e-14 
-3.52528e-14 -1.47853e-13 9.56086e-14 
1.0649e-13 -9.07375e-14 3.16925e-14 
-1.95757e-13 1.5926e-13 -6.86505e-14 
-1.17687e-14 -7.4509e-14 5.05183e-14 
7.96726e-14 -2.32324e-13 1.25082e-13 
6.35835e-14 -1.43679e-13 1.06073e-13 
-8.6385e-14 5.56947e-14 -1.11297e-14 
1.03764e-12 -1.53846e-12 -6.97631e-14 
5.10675e-13 -2.64509e-13 -9.49808e-13 
1.52288e-12 -9.94686e-13 -1.22616e-12 
6.38715e-13 -4.21552e-13 1.9142e-13 
-1.3228e-13 1.16796e-13 2.45742e-13 
-2.08569e-13 -1.10051e-13 3.56505e-13 
2.6386e-13 -6.10684e-14 8.21515e-14 
5.38168e-13 1.68217e-13 -7.34408e-13 
1.79891e-13 -2.13775e-13 7.12174e-14 
2.67177e-13 -5.35016e-14 -1.73499e-14 
8.73222e-14 1.08137e-13 -1.21509e-13 
9.79914e-14 2.77288e-14 4.69929e-15 
3.21281e-13 -2.00913e-13 9.54163e-14 
-1.5917e-13 2.25697e-13 -6.42362e-14 
8.87437e-14 4.29327e-13 -2.95808e-13 
1.8012e-13 -1.4789e-13 1.66162e-13 
2.81897e-13 -1.22249e-13 -5.19863e-15 
-1.98846e-13 2.46591e-13 -5.20714e-14 
2.12514e-13 -1.03279e-13 7.0959e-14 
1.69323e-13 -7.52316e-14 1.26181e-13 
1.51013e-13 -4.82318e-14 -4.81312e-14 
3.22812e-13 -3.22281e-13 4.01951e-13 
-2.17203e-13 1.45962e-13 -2.58997e-14 
1.91494e-13 1.32732e-13 2.98143e-14 
-1.7126e-14 -4.06278e-14 -9.47654e-14 
-1.53163e-13 7.0065e-14 -1.49933e-13 
7.1654e-15 -1.6591e-14 -2.55663e-14 
-4.91428e-14 1.53417e-13 -1.15805e-14 
1.28712e-13 -8.15037e-14 5.45089e-14 
-1.45502e-13 1.81979e-14 6.93158e-14 
1.54136e-13 7.03118e-14 -4.41243e-14 
3.40902e-13 -2.00452e-13 1.36587e-13 
-2.07491e-15 8.55595e-14 2.57946e-14 
6.91175e-14 -1.69353e-14 -6.99923e-16 
-4.77085e-14 -4.19992e-14 -5.03728e-15 
-8.68878e-14 5.47672e-14 -1.81705e-13 
3.51108e-13 -2.74516e-13 3.23598e-14 
1.83014e-13 -1.05173e-13 -9.99049e-14 
-1.33509e-13 1.73965e-14 -6.07621e-14 
1.27697e-13 -9.9081e-14 -1.22088e-13 
9.46307e-14 -6.26618e-14 -3.96834e-14 
1.05135e-13 -1.45803e-13 -1.01597e-13 
6.31674e-14 -1.11911e-13 -8.21027e-14 
2.06206e-12 -1.35461e-12 -3.25718e-12 
2.09287e-12 -6.36993e-13 -6.19615e-13 
3.23194e-13 -6.63591e-14 -1.29761e-13 
-3.72888e-13 1.15979e-13 2.1853e-13 
5.39099e-13 -1.0588e-13 -9.49502e-14 
1.62252e-15 -8.03578e-14 4.75286e-13 
-1.30896e-12 4.56148e-13 8.15586e-13 
-2.11713e-13 3.45139e-14 3.1786e-13 
8.64893e-13 -5.19778e-13 -1.37893e-13 
-2.02623e-13 -4.19889e-14 9.06597e-14 
3.54002e-13 -1.71894e-13 3.68564e-14 
2.15723e-14 -1.60962e-13 1.42763e-13 
-1.19633e-14 -8.58178e-14 4.8542e-14 
-1.90131e-13 1.87327e-13 5.55918e-14 
-6.44808e-14 1.33274e-13 -3.88099e-14 
-2.25838e-15 -1.77538e-14 4.0811e-14 
-3.63824e-15 1.31996e-13 -8.03369e-14 
5.53524e-14 1.25094e-14 -2.98755e-15 
1.56126e-13 -1.05515e-13 -6.17721e-15 
-5.08083e-14 9.86447e-15 2.6331e-14 
-7.53986e-14 -8.99302e-14 1.2875e-13 
-1.48927e-13 1.65413e-13 -3.76003e-14 
2.64715e-13 -4.31266e-13 2.56296e-13 
-1.86796e-13 1.29557e-13 -5.82797e-14 
-1.50988e-13 9.71106e-14 -3.45301e-14 
4.65073e-14 -1.41473e-13 8.99601e-14 
1.08133e-13 -2.18351e-13 1.31653e-13 
-1.23794e-13 4.23485e-15 5.74596e-14 
7.54424e-14 -9.59129e-14 7.50547e-14 
1.7635e-12 -2.70489e-12 1.05634e-11 
5.20325e-12 -1.74614e-12 -1.46982e-11 
4.55301e-12 -2.01572e-12 -4.18391e-12 
4.15068e-12 -1.0352e-12 -1.92829e-12 
1.32931e-12 -2.72482e-13 -6.85875e-13 
2.1375e-14 -1.17609e-13 -1.13689e-13 
-9.88824e-14 1.17345e-14 -9.78766e-15 
2.56322e-13 1.45867e-14 -2.21803e-13 
-9.0831e-15 -7.08339e-14 4.82554e-14 
6.36263e-13 -3.56476e-13 1.45266e-13 
-1.82596e-13 -5.59109e-14 6.32799e-13 
1.47316e-13 -9.04924e-14 1.46386e-13 
2.87946e-14 4.90649e-14 -1.80572e-13 
2.36406e-13 -1.30595e-13 9.11073e-14 
-1.14469e-13 1.03081e-13 1.40398e-13 
2.06467e-13 4.08183e-13 -3.58951e-13 
2.64992e-13 -2.44699e-13 7.1135e-14 
1.88012e-13 -6.10034e-14 3.28179e-14 
1.1341e-14 2.7809e-14 -1.21844e-13 
-4.20421e-13 3.18717e-13 -1.58424e-13 
3.41895e-13 -2.69187e-13 1.30443e-13 
-2.4408e-14 -6.24828e-14 -1.52271e-13 
-4.22425e-14 2.47168e-14 -3.10534e-14 
-4.47587e-15 -7.95103e-14 1.50634e-13 
-1.84167e-13 2.20693e-13 -2.5827e-13 
-1.40704e-13 9.09165e-14 -2.13199e-14 
-1.42289e-14 1.79098e-13 4.45033e-14 
1.477e-13 -5.4016e-14 -4.6345e-15 
1.26997e-13 -1.69217e-13 -1.97939e-14 
2.45821e-13 2.53903e-14 8.10209e-14 
3.24144e-13 -2.36899e-13 1.24853e-13 
3.9955e-14 7.79126e-14 -2.43087e-14 
4.49345e-14 -8.25953e-14 1.05459e-13 
3.87299e-13 -2.8984e-13 1.71203e-14 
5.69607e-15 7.05403e-14 -2.68643e-14 
-4.80436e-14 -2.95159e-14 1.1709e-13 
-9.84437e-14 1.54685e-13 -1.12383e-13 
-2.48096e-14 -6.94025e-14 5.19548e-15 
-1.11961e-13 -7.59305e-14 -1.10191e-13 
1.07559e-13 -7.62018e-14 -8.91691e-14 
6.4766e-14 -9.77294e-14 -1.1409e-13 
1.07171e-13 -2.44096e-13 -1.21441e-13 
3.71472e-13 -5.51732e-13 -6.6337e-14 
3.08761e-14 -8.78941e-14 -1.55387e-13 
4.47898e-13 -5.46569e-13 1.1692e-13 
2.36777e-13 -2.68156e-13 -8.54586e-14 
-7.38549e-12 6.81926e-13 7.56458e-12 
-6.29989e-12 2.11734e-12 3.51859e-12 
-1.6021e-12 -2.48089e-13 -2.17949e-12 
2.34302e-13 1.2302e-13 -2.04859e-12 
-8.96055e-13 7.55817e-13 -1.24435e-12 
-1.50976e-13 6.04548e-13 -6.25169e-13 
4.55486e-13 -1.13273e-13 1.81707e-13 
-6.20026e-13 2.99554e-13 2.60455e-13 
-1.16541e-12 3.51612e-13 3.92644e-13 
1.69934e-13 -1.50868e-13 1.09964e-13 
7.07581e-13 -3.35173e-13 -2.29413e-13 
-7.44376e-13 1.20624e-13 2.39507e-13 
1.43681e-13 -1.3654e-13 1.50508e-13 
-1.67876e-13 -1.45514e-13 7.14045e-14 
-2.16561e-14 -6.24744e-14 4.95065e-14 
-4.38823e-13 9.97019e-14 2.77013e-13 
-3.34694e-13 6.99469e-14 2.1367e-13 
-8.28688e-15 1.64229e-13 -8.22768e-14 
-2.06204e-14 2.19646e-13 -1.7029e-13 
4.78126e-14 3.74069e-13 -2.81787e-13 
8.43639e-14 9.07573e-14 -9.67203e-14 
1.54617e-15 2.68175e-14 1.24676e-14 
2.80483e-14 -7.53136e-14 4.8635e-14 
-7.18126e-14 -2.93942e-16 3.66168e-14 
-1.70248e-13 8.07142e-14 -4.88373e-14 
-2.54567e-14 -1.19083e-13 9.8951e-14 
-3.41497e-13 3.42897e-13 -1.55399e-13 
-1.07068e-13 1.61508e-13 -5.51389e-14 
5.67976e-14 -2.98396e-14 1.36719e-14 
-9.51297e-14 1.50486e-13 -4.10247e-14 
-3.28601e-14 1.30233e-13 -1.0743e-13 
2.41852e-13 -2.33543e-14 1.08166e-14 
2.83527e-13 5.90841e-13 -5.54063e-13 
4.45106e-12 3.32636e-12 -2.11326e-11 
-2.55239e-11 1.41616e-11 3.30607e-11 
-1.01875e-12 -7.08927e-13 -2.90689e-12 
1.96674e-12 -1.48957e-12 -1.68968e-12 
-4.76833e-14 -3.65594e-13 -1.53363e-13 
-8.96808e-13 1.55301e-13 1.54262e-13 
2.00938e-13 -2.39127e-15 -5.46686e-13 
6.23567e-13 1.13616e-13 -1.75099e-12 
-4.21398e-13 -2.43146e-13 1.1385e-12 
5.38266e-13 -5.08422e-13 4.7305e-13 
1.35191e-14 2.45908e-14 -2.67917e-13 
1.47108e-13 -1.16758e-13 -4.9301e-14 
4.73415e-13 -3.87206e-13 2.50127e-13 
1.07356e-13 -7.30771e-14 5.98908e-14 
1.68624e-13 -1.48977e-13 5.94533e-14 
7.35038e-13 -5.49325e-13 -5.42843e-14 
7.2381e-13 1.78951e-13 -5.03821e-13 
-7.80334e-13 -4.74164e-13 -1.21071e-13 
6.61496e-13 7.97269e-14 -2.23895e-13 
-6.70992e-13 -1.42411e-13 -2.29905e-13 
2.21436e-14 -5.71303e-13 2.67307e-13 
-4.8543e-13 3.00378e-14 -3.58902e-13 
7.71197e-13 -2.0895e-13 -1.00639e-13 
6.44e-13 -2.94371e-13 -1.33106e-13 
-3.92732e-13 6.46935e-14 -1.65176e-13 
-4.95638e-13 1.80673e-13 -2.42089e-13 
-5.01761e-14 -1.40524e-13 -3.32661e-14 
2.90676e-13 -2.07084e-13 7.67976e-14 
5.66355e-13 -1.40462e-13 -7.9001e-15 
5.94503e-13 -3.74558e-13 -2.35324e-14 
5.84179e-13 -4.05606e-13 -3.25505e-14 
5.25681e-14 1.56677e-13 4.02334e-14 
1.45573e-13 -7.24691e-14 2.26312e-13 
1.32427e-13 -1.02766e-13 -3.53965e-14 
-2.99158e-13 1.89383e-13 -6.93963e-14 
2.20024e-13 8.98055e-14 7.71852e-14 
3.17354e-13 -1.3491e-13 3.2074e-13 
3.29747e-13 -2.22096e-13 4.03273e-13 
5.36309e-13 -3.41632e-13 4.711e-13 
6.76686e-13 -3.59796e-13 4.24092e-13 
-3.18363e-13 5.7956e-13 3.59722e-13 
-1.74765e-13 7.27239e-14 -2.5798e-14 
-8.5138e-14 3.57552e-14 -4.71044e-14 
-6.68517e-13 6.05025e-13 -2.38222e-13 
-4.77537e-13 4.51767e-13 -1.15016e-13 
6.38671e-14 -1.69403e-13 1.01722e-13 
-1.74099e-13 9.34643e-14 4.72214e-14 
-4.14881e-12 -9.66233e-13 3.73328e-12 
-4.32419e-13 3.50054e-13 1.87543e-12 
1.54629e-12 -1.11472e-12 2.43556e-12 
1.30404e-12 6.30308e-14 -3.71293e-12 
6.02621e-13 4.40114e-13 -1.85787e-12 
-1.74261e-12 1.63057e-12 -2.86797e-12 
-8.72033e-13 1.00698e-13 1.86943e-13 
1.73623e-13 -6.38715e-14 2.42982e-13 
-1.26584e-12 5.9551e-13 5.63653e-13 
-9.25478e-13 1.81672e-13 9.08918e-14 
1.07341e-12 -5.29714e-13 -6.90362e-13 
6.61899e-14 -4.83212e-14 -6.62511e-14 
1.08848e-13 1.27765e-13 1.68172e-13 
-4.21502e-14 -6.81734e-14 8.58647e-14 
6.87976e-14 -4.70765e-14 -3.91594e-15 
-5.3912e-13 -3.64447e-14 4.25099e-13 
-5.63302e-13 -3.42248e-14 3.94665e-13 
1.24464e-14 -3.09472e-13 2.19737e-13 
4.83812e-14 -2.60219e-13 2.23101e-13 
8.49857e-14 -6.53014e-14 -6.50843e-15 
3.12516e-14 2.88478e-13 -2.08054e-13 
-8.25394e-14 2.01553e-13 -8.98383e-14 
-1.27867e-13 1.25124e-13 -2.29969e-14 
-2.65206e-14 -1.69147e-13 9.35909e-14 
-5.73414e-13 5.79691e-13 -2.11963e-13 
1.39188e-13 -2.78202e-13 1.87218e-13 
-1.86433e-13 3.60666e-14 -3.69071e-14 
-1.05462e-13 1.19574e-14 -4.93416e-15 
6.10273e-14 -1.43191e-13 7.53095e-14 
-7.03009e-14 -6.68276e-14 6.68153e-14 
-1.16194e-13 -3.91915e-14 -4.50898e-14 
6.347e-14 -1.95652e-13 2.20963e-13 
-1.66193e-13 -3.36899e-13 2.64449e-13 
-5.25041e-13 6.56246e-13 -2.55636e-13 
-2.91915e-13 -1.24032e-12 -3.35035e-12 
2.41642e-12 1.42252e-12 -2.26798e-13 
3.40188e-12 8.49695e-13 -7.28643e-13 
-6.7549e-13 2.93453e-13 1.82174e-13 
-9.16748e-13 2.55345e-13 3.2709e-13 
-4.21996e-13 -3.53067e-14 4.61064e-14 
3.22325e-14 -2.07281e-13 -1.05247e-13 
-6.62925e-14 4.34821e-14 -1.02758e-13 
4.87727e-13 -4.88166e-13 2.90644e-14 
-1.78523e-13 -4.81161e-14 -3.01406e-14 
8.67691e-14 -2.56022e-13 3.00332e-13 
-8.10614e-15 -6.73613e-14 -6.66677e-14 
2.16608e-13 -2.35411e-13 6.55378e-14 
6.76198e-13 3.4603e-13 3.20427e-13 
-2.48246e-13 8.96927e-14 9.06184e-14 
4.48576e-13 -2.07406e-13 2.39263e-14 
1.33278e-13 2.57322e-13 -1.85821e-13 
-9.49401e-14 -2.78299e-13 1.05138e-13 
2.60282e-13 -2.10478e-14 -1.01129e-13 
2.06526e-13 -4.96663e-13 4.96379e-14 
-1.53496e-13 -4.37921e-14 -7.41483e-14 
-3.68866e-13 5.96067e-14 -1.24879e-13 
1.52602e-13 -2.47704e-14 -8.22788e-14 
2.52583e-13 -6.74019e-14 -3.92579e-14 
-2.33619e-13 5.48687e-14 -5.95854e-14 
2.95599e-13 -3.16965e-13 6.16623e-14 
1.29891e-14 -2.34937e-14 -1.89132e-14 
-3.78722e-13 2.01477e-13 -1.98377e-13 
1.73765e-13 -1.26406e-13 -3.09472e-14 
-4.8418e-14 2.85073e-14 -1.07828e-13 
4.52648e-14 -2.2288e-14 1.21919e-14 
-1.09474e-13 1.00569e-13 -7.87581e-14 
-2.93949e-14 -6.7407e-14 3.37294e-14 
2.79729e-13 -2.75937e-13 -1.57255e-13 
5.07798e-14 -2.34222e-14 -1.45043e-13 
-6.09352e-14 -1.56465e-13 9.88892e-14 
5.065e-14 2.59653e-15 -9.34191e-14 
-6.7953e-14 1.03632e-13 -2.40922e-13 
-2.86673e-13 2.29173e-13 -3.52529e-13 
-3.09987e-13 2.78421e-13 -1.22343e-13 
-2.7676e-13 4.80029e-13 5.94731e-13 
1.83448e-13 -2.94507e-13 7.17349e-15 
-1.27621e-13 5.80183e-14 -2.43216e-13 
-3.51471e-13 2.14438e-13 -2.47948e-13 
-4.46651e-13 2.58577e-13 -3.45103e-13 
-2.71166e-13 1.55421e-13 -2.5798e-13 
1.35096e-12 -2.98869e-13 -7.99186e-13 
1.04984e-12 -2.57091e-13 -5.47537e-14 
7.14512e-13 1.42586e-13 3.69648e-13 
8.24187e-13 1.73438e-13 -1.18186e-12 
-2.90326e-12 1.25752e-12 -8.42395e-13 
1.25632e-11 -8.10585e-12 1.57122e-11 
-1.27562e-12 5.68166e-13 -4.02728e-12 
-4.63311e-13 1.45098e-13 -7.91444e-13 
-2.29826e-15 -7.63294e-14 -1.54795e-13 
-1.75591e-12 3.61517e-13 -1.08492e-13 
6.2134e-13 -2.43944e-13 -2.24579e-13 
7.30751e-13 -2.01362e-13 -3.29359e-13 
-2.4978e-13 1.62206e-13 2.36872e-13 
-3.16379e-14 -4.47228e-15 3.67583e-14 
1.3628e-13 -2.44063e-14 -1.70877e-13 
-5.50895e-13 3.7488e-14 4.23832e-13 
-4.9037e-13 9.22812e-14 2.39708e-13 
3.41994e-13 1.24361e-13 -4.06918e-13 
1.34648e-13 -5.45521e-14 -1.30204e-13 
2.24453e-13 -1.05761e-13 -3.35301e-14 
3.19244e-14 -1.44849e-13 5.31603e-14 
-5.23034e-14 2.05849e-13 -1.29339e-13 
-2.02625e-13 2.49389e-13 -9.69217e-14 
-1.38341e-13 1.44646e-13 -2.98108e-14 
-2.20715e-13 2.30736e-14 4.16674e-14 
-6.3265e-14 1.62341e-13 -8.69259e-14 
-3.04827e-14 -9.29744e-14 8.73311e-14 
-1.93675e-13 1.21756e-13 -6.09586e-14 
9.53044e-15 -8.68351e-14 7.92557e-14 
-3.55163e-14 -1.01593e-13 7.12474e-14 
2.31126e-15 -9.4707e-14 1.73871e-13 
4.1341e-14 -2.01277e-13 1.65933e-13 
-5.58646e-13 6.43312e-13 -2.46398e-13 
-5.91126e-14 -2.06103e-13 1.2287e-13 
-2.09462e-13 -1.1686e-13 1.52158e-13 
5.56519e-13 -2.19198e-13 -9.43002e-13 
1.32831e-12 -1.31791e-12 -1.7636e-13 
1.12738e-12 6.16525e-13 -4.64815e-13 
-2.54509e-13 1.07493e-12 1.82938e-13 
-7.00867e-13 6.71784e-13 7.35285e-13 
-3.73329e-14 5.23201e-15 1.84519e-13 
3.92415e-14 -3.46464e-14 -6.30916e-13 
1.48989e-13 4.81083e-14 1.34575e-13 
-1.18108e-13 -1.74147e-13 1.60914e-13 
-6.30735e-14 -1.54072e-13 7.55577e-14 
-1.96038e-13 -2.50146e-14 -1.82615e-13 
4.13073e-13 -3.38753e-13 1.29234e-13 
-3.18323e-13 1.51632e-13 -4.84045e-14 
5.59925e-13 3.3447e-13 2.28076e-13 
-1.91156e-13 2.28722e-13 9.16761e-14 
4.30487e-13 -3.57106e-13 1.40877e-13 
1.63338e-13 4.71107e-14 -1.02363e-13 
4.0831e-13 -5.20422e-13 1.55e-13 
2.04758e-14 1.574e-13 -9.36218e-14 
-4.12491e-14 -1.71662e-13 5.31678e-14 
-3.9716e-13 1.49295e-13 -9.51879e-14 
-3.97841e-14 -2.24218e-13 2.32111e-14 
1.6019e-13 -7.23733e-14 -4.41771e-14 
6.28278e-14 6.68676e-14 -9.34229e-14 
2.67313e-13 -3.43787e-13 3.39434e-14 
-3.5724e-13 1.19107e-13 2.61946e-15 
-1.68206e-13 2.8889e-13 -4.08043e-13 
-2.50529e-13 -1.74325e-13 1.47586e-13 
8.36475e-14 -5.50561e-14 -2.54373e-14 
1.98709e-13 -2.45496e-13 2.25112e-14 
4.38811e-14 -3.23656e-14 -1.76024e-13 
-1.79976e-14 -1.57805e-13 1.46947e-13 
-1.41883e-13 2.57281e-13 -2.55276e-13 
1.50161e-13 -2.32883e-13 -1.7718e-13 
-4.01347e-14 3.67297e-14 -1.46342e-13 
-4.19341e-13 4.63022e-13 -4.76416e-13 
-5.00519e-13 3.11409e-13 -4.20776e-13 
-3.81405e-13 2.29753e-13 -3.69821e-13 
-2.95161e-13 2.63027e-13 -2.06252e-13 
-3.68742e-13 3.8546e-13 3.54742e-14 
9.547e-15 2.60683e-13 4.78343e-13 
-2.64386e-13 1.74211e-13 -3.5203e-13 
-3.67508e-13 1.44997e-13 -3.50695e-13 
-2.53548e-13 1.40234e-13 -2.23402e-13 
-3.95104e-13 1.91032e-13 -3.62807e-13 
6.9529e-13 -2.8501e-13 -1.72346e-13 
6.6565e-13 -1.68842e-13 -2.32884e-13 
4.65593e-13 -9.04459e-14 1.86865e-13 
4.27914e-13 -5.83055e-14 1.55181e-13 
-4.54955e-13 -1.62282e-13 5.20569e-13 
-1.96991e-12 1.03294e-12 -1.11511e-12 
-3.70972e-12 -2.62501e-13 6.91908e-14 
-3.76067e-13 -3.71722e-13 2.69482e-13 
4.78798e-13 -3.0607e-13 -3.0926e-13 
-1.13837e-12 4.10663e-13 5.24085e-13 
-1.77342e-13 6.26554e-14 2.64947e-14 
1.22125e-12 -4.64837e-13 -7.83862e-13 
-3.92164e-13 -5.30365e-15 -1.54238e-13 
-7.19892e-15 5.44263e-14 1.36279e-13 
1.13181e-13 -4.19873e-14 -1.25146e-13 
-4.91465e-13 3.08339e-14 3.79059e-13 
-5.36541e-13 1.1247e-14 3.49716e-13 
2.50605e-13 -6.51137e-14 -1.51132e-13 
1.42827e-13 -1.35984e-13 -2.20425e-14 
6.07314e-14 -4.62304e-13 2.88957e-13 
-1.61968e-13 -5.70729e-15 2.76407e-14 
-9.02746e-14 -2.36403e-13 2.86662e-13 
-1.78957e-13 3.74034e-14 -3.64951e-15 
-1.96199e-13 3.10194e-13 -1.556e-13 
-2.23529e-13 3.38618e-14 -3.19788e-15 
-3.40719e-13 3.50458e-13 -1.40988e-13 
4.54134e-14 -3.0773e-14 7.68513e-14 
-1.93003e-13 1.00637e-13 -1.31291e-13 
-2.09171e-14 -1.81685e-14 1.97546e-14 
-3.22957e-14 -8.44077e-14 5.07035e-14 
5.85643e-15 -1.736e-13 9.56141e-14 
2.05064e-14 -1.39958e-13 -7.7219e-15 
1.2198e-14 -1.73921e-13 1.05044e-13 
-5.3463e-13 5.57636e-13 -1.33612e-13 
-3.46507e-13 1.16738e-13 1.34662e-13 
-1.49952e-14 -2.53769e-13 1.83137e-13 
2.13042e-13 -1.89886e-13 -4.57668e-14 
-1.61212e-13 -4.18754e-13 5.4939e-13 
5.44962e-14 -2.89926e-13 2.50782e-13 
1.5295e-13 6.00858e-13 8.84135e-14 
5.41824e-13 4.45245e-13 5.51561e-14 
3.72005e-16 1.58696e-13 -2.62021e-13 
-2.41258e-13 1.52446e-13 -7.50331e-14 
1.00738e-13 9.43315e-14 2.04156e-13 
-2.23145e-13 7.62983e-14 -1.67744e-13 
-3.25146e-13 7.07854e-14 -7.21473e-14 
4.65588e-13 -3.45388e-13 1.14011e-13 
-2.40099e-13 1.34314e-13 -1.55331e-13 
2.83755e-13 -2.63992e-13 2.30679e-13 
9.9521e-13 -1.15042e-13 3.78212e-13 
-3.25035e-13 4.31424e-13 -2.03644e-13 
-4.92036e-14 5.97079e-14 -2.37721e-13 
-4.19137e-14 2.15116e-13 -1.45524e-13 
1.0818e-13 -1.57802e-13 9.76416e-14 
2.05217e-13 -4.58977e-14 2.23266e-14 
-4.08245e-13 1.48727e-13 -8.0159e-14 
1.91953e-13 -3.68631e-13 8.93079e-14 
7.36816e-14 -3.48772e-13 7.62827e-14 
-1.06748e-14 9.59615e-14 -1.28381e-13 
4.2447e-13 -4.66849e-13 2.03252e-14 
-3.24436e-13 2.68821e-13 -4.3212e-13 
-8.10172e-14 -2.77719e-13 3.22618e-13 
1.5184e-13 -2.67773e-13 1.80348e-13 
-5.60498e-13 5.54452e-13 -5.65321e-13 
-9.71197e-14 1.37512e-13 -1.11824e-13 
-2.76366e-13 2.86907e-13 -2.26904e-13 
-5.58472e-14 2.22171e-14 -1.18888e-13 
-5.53864e-13 6.47547e-13 -5.8024e-13 
-4.02783e-13 2.25455e-13 -2.68491e-13 
-7.22132e-14 -4.62909e-14 -2.83414e-13 
-1.85571e-13 -4.60248e-15 -2.67487e-13 
-1.75849e-13 5.83303e-14 -2.43635e-13 
-2.20214e-13 1.09358e-13 -3.28843e-13 
-1.33372e-13 2.55589e-13 -9.30942e-15 
-1.14953e-13 2.1022e-13 -3.99676e-14 
7.07518e-15 1.53317e-14 -1.97663e-14 
2.93121e-13 -1.81714e-13 3.92866e-13 
-8.63282e-14 -7.63734e-14 -3.84932e-13 
1.33621e-13 -2.97291e-13 -2.24832e-13 
2.41996e-13 -2.94304e-13 -8.15756e-14 
-3.63097e-13 -5.47158e-14 4.24649e-14 
3.40355e-13 -8.21618e-14 -1.208e-14 
6.34579e-13 -1.94844e-13 2.32932e-13 
2.47816e-13 -9.36378e-14 1.06774e-13 
1.08506e-13 -4.90244e-14 4.00517e-13 
-2.65737e-13 1.38041e-13 1.29664e-13 
2.57557e-13 1.98002e-13 -4.01715e-16 
5.99144e-13 -2.71407e-14 3.56699e-13 
3.03465e-13 -7.85909e-14 2.47553e-13 
-1.36031e-12 2.5282e-13 8.52166e-13 
-4.70172e-13 5.28083e-14 3.05511e-13 
9.87784e-13 -3.70301e-13 -5.25657e-13 
-1.6627e-14 -1.4426e-13 -2.54548e-13 
-1.20234e-13 -1.15926e-15 6.83018e-14 
7.32655e-14 -1.29359e-13 -8.13393e-14 
-5.70324e-13 -1.39761e-13 4.78345e-13 
-4.60785e-13 -5.79989e-14 4.70313e-13 
8.03329e-14 -5.12824e-14 -4.35557e-14 
2.00536e-14 -1.80308e-13 6.5959e-14 
1.62698e-13 -2.31328e-13 1.69198e-13 
3.24663e-13 -3.89324e-13 7.01549e-15 
-2.23582e-13 -8.43764e-14 7.04106e-14 
-1.22309e-13 -3.13898e-13 2.91875e-13 
-1.45553e-13 -6.07787e-15 7.03726e-14 
-3.09102e-13 3.79062e-13 -1.52567e-13 
-8.10864e-14 -7.71765e-14 -3.2793e-15 
-5.08942e-14 1.87011e-13 -5.56652e-14 
-1.04804e-13 1.02738e-13 -6.15438e-14 
-1.15516e-13 2.06621e-13 -5.37427e-14 
-6.07783e-16 -7.15361e-14 4.95432e-14 
1.4585e-14 -1.59741e-13 6.68135e-14 
4.66682e-14 -2.033e-13 1.45896e-13 
6.96484e-14 -1.46337e-13 1.6756e-13 
8.57509e-14 -2.62279e-13 1.57126e-13 
-3.55563e-13 5.808e-13 -1.3523e-13 
-2.35827e-13 8.54412e-15 7.49152e-14 
-1.99633e-13 1.19706e-13 8.1967e-14 
-4.93981e-13 2.66526e-14 4.36089e-14 
-7.98819e-13 1.73719e-13 3.80295e-13 
-2.44987e-13 -5.96658e-14 6.01398e-13 
8.11543e-13 -2.12177e-13 1.21121e-13 
4.41053e-13 1.99935e-13 -2.1393e-13 
-2.66707e-13 3.33167e-13 -3.54995e-13 
8.72609e-14 -1.02002e-13 2.13067e-14 
-2.17634e-13 2.121e-13 -1.11125e-13 
-3.24397e-13 1.83486e-13 1.09226e-13 
4.86423e-13 -2.59403e-13 7.76258e-14 
-1.2484e-13 5.07044e-14 4.45806e-14 
1.0347e-13 -8.25028e-14 1.40572e-13 
-8.60725e-14 3.40528e-14 -1.28588e-13 
5.1741e-13 2.72718e-13 3.76378e-14 
3.06896e-13 -2.64445e-13 2.01155e-13 
-3.80422e-13 3.26778e-13 -7.10063e-14 
6.88217e-14 1.10812e-13 -1.24363e-13 
-4.52218e-14 2.43657e-13 1.23352e-13 
3.21014e-14 3.33213e-14 -8.70276e-14 
5.15029e-13 -5.03476e-13 2.35088e-13 
1.44038e-13 -3.79852e-13 1.75754e-13 
-5.80942e-13 2.0785e-13 -1.49399e-13 
2.45272e-13 -2.67013e-13 7.24154e-14 
-4.87516e-13 5.61551e-13 -2.94848e-13 
1.27752e-13 -5.67336e-13 2.69861e-13 
-3.55261e-13 3.219e-13 -4.71626e-13 
-6.86677e-13 6.50778e-13 -5.60336e-13 
-3.19554e-13 2.13073e-13 -3.52451e-13 
-1.29457e-13 1.37848e-13 -2.03066e-13 
2.60869e-13 -3.91696e-13 -1.71906e-14 
1.90243e-13 -2.75481e-13 -2.45995e-13 
-1.03633e-13 2.5948e-14 -1.36065e-13 
-1.82794e-13 1.83631e-13 -2.98094e-13 
3.29937e-13 -3.10831e-13 -3.08602e-13 
-1.47845e-13 -8.17166e-14 -4.2881e-13 
-1.49982e-13 2.38477e-13 -2.52319e-13 
-1.88806e-14 1.21849e-13 1.61712e-13 
7.04456e-14 -9.08797e-14 -6.00595e-15 
1.91314e-13 -2.76462e-13 -6.7288e-14 
1.92823e-13 -2.69277e-13 -6.95995e-14 
2.34824e-13 -1.87634e-13 3.28775e-13 
-3.6232e-14 -1.54052e-13 -2.10367e-13 
3.03998e-14 -1.72997e-13 -8.48324e-14 
-5.656e-13 2.18114e-13 7.6429e-14 
-4.85559e-13 1.33089e-13 -2.276e-14 
-2.04648e-13 6.48847e-16 2.56004e-14 
1.83113e-13 -1.24617e-13 2.73288e-13 
3.03447e-13 -1.11061e-13 2.39491e-13 
3.47652e-13 -1.01874e-13 1.53259e-13 
3.80217e-13 5.19887e-14 1.07863e-13 
6.3573e-13 6.93945e-14 1.56524e-16 
9.51627e-13 -2.36041e-13 1.45894e-13 
-8.20743e-13 2.38439e-13 3.36986e-13 
-5.4421e-14 1.35716e-13 4.68549e-13 
7.50237e-13 1.35628e-13 -9.72867e-14 
-4.29086e-14 -3.16775e-14 -1.9039e-13 
-1.85498e-13 -1.84127e-14 -1.24733e-13 
-1.99825e-14 -6.55146e-15 -4.78246e-14 
-5.74212e-13 -2.56865e-13 4.52945e-13 
-4.43097e-13 -1.55904e-13 5.92772e-13 
-2.64374e-13 -2.40138e-13 3.39915e-13 
2.40222e-13 1.08163e-13 -3.17006e-13 
-1.66372e-14 -2.67107e-13 2.32152e-13 
4.89555e-13 1.37169e-13 -6.29595e-13 
3.21561e-13 -1.92768e-13 -1.82656e-13 
-1.24236e-13 1.40777e-13 -1.01809e-13 
-5.0728e-14 -2.50024e-13 1.41047e-13 
-1.75318e-13 1.71244e-13 -1.28785e-13 
-2.29484e-13 8.49482e-14 -1.36057e-14 
-1.50473e-13 7.56572e-14 -8.89317e-14 
-7.2505e-14 1.03893e-13 6.20537e-14 
-9.04479e-14 -2.18917e-15 -1.23301e-13 
-4.09985e-14 1.87318e-13 -1.12594e-13 
2.24928e-14 -3.64177e-14 2.56546e-14 
4.76723e-14 -1.34405e-13 8.93435e-14 
-4.41071e-13 5.47392e-13 -1.4681e-13 
1.44686e-13 -2.34887e-13 1.30277e-13 
6.68488e-14 -3.13717e-13 1.31208e-13 
-1.50451e-13 -1.36735e-14 6.72147e-14 
-1.92551e-13 -9.20871e-14 2.5294e-13 
-2.16723e-13 -2.10172e-15 1.2643e-13 
-6.80594e-13 3.68194e-13 1.04704e-13 
-1.38435e-13 1.33308e-13 2.62619e-13 
2.16385e-13 -4.76442e-13 2.67972e-13 
2.58576e-13 -3.78192e-13 1.24087e-14 
5.02018e-14 1.43747e-13 -3.38962e-13 
1.28096e-13 1.53022e-13 3.27135e-15 
-2.61613e-13 1.97527e-13 -7.88082e-14 
-4.00444e-13 2.08665e-13 -3.54871e-14 
4.80103e-13 -2.84564e-13 9.08684e-14 
-6.8194e-14 4.76591e-14 2.51985e-14 
-1.81061e-14 1.7608e-14 2.63049e-14 
-6.14486e-14 7.0412e-14 -5.42732e-14 
-2.59012e-13 2.75114e-13 -5.9347e-14 
-3.34033e-14 7.13152e-13 -1.22246e-13 
7.47971e-14 3.41812e-14 -1.66316e-14 
7.23064e-14 3.40058e-14 -5.28733e-15 
1.895e-13 -5.30942e-14 -6.06034e-14 
5.89598e-13 -1.41281e-13 2.7e-13 
1.39932e-13 -1.01723e-13 -9.81614e-14 
2.70393e-13 -1.50286e-13 2.90569e-13 
-3.65822e-13 9.77027e-14 3.33679e-14 
6.23691e-13 -7.98248e-13 2.42842e-13 
-6.23188e-13 7.4776e-13 -4.10241e-13 
1.08096e-13 -2.4641e-13 6.11785e-14 
-7.3483e-13 3.98884e-13 -4.8121e-13 
-3.31163e-13 2.27912e-13 -4.09315e-13 
9.86812e-14 -2.08635e-13 -6.8095e-15 
-1.82835e-13 3.17517e-13 -4.63485e-13 
3.67322e-13 -3.73317e-13 2.3742e-14 
-2.56236e-13 3.02761e-13 -2.80738e-13 
-4.10872e-13 3.79127e-13 -3.46924e-13 
1.00755e-13 -1.47471e-13 -5.15832e-15 
2.37135e-13 -2.93007e-13 9.07005e-14 
-3.75768e-13 1.86075e-13 -4.88101e-13 
4.60105e-14 -2.29146e-13 -7.68958e-14 
4.27146e-13 -1.4365e-13 5.07445e-13 
3.78304e-13 -2.25792e-13 3.3226e-13 
1.89349e-13 -3.45719e-13 -1.12802e-13 
1.37881e-13 -3.94023e-13 -4.08014e-13 
1.16797e-13 -2.28523e-13 -1.959e-13 
8.18317e-14 -2.86249e-14 3.80965e-13 
9.88203e-14 -1.94598e-13 5.39263e-14 
1.88009e-13 2.30511e-13 1.05767e-13 
-3.39677e-15 2.07435e-13 -9.11225e-15 
-2.81749e-13 1.67004e-13 -1.18023e-13 
-2.00708e-13 4.37983e-14 -3.51156e-14 
9.94459e-14 -8.76037e-14 1.391e-13 
2.97972e-13 -1.31918e-13 2.12577e-13 
2.21195e-13 -4.20602e-14 2.33121e-13 
1.32959e-13 -4.00889e-15 9.30897e-14 
-1.66185e-13 -8.44251e-15 -3.57271e-14 
-9.37717e-13 3.37573e-13 8.57368e-14 
4.03896e-13 4.06686e-14 -4.56299e-14 
8.38443e-13 -9.89263e-15 -1.14869e-13 
2.63876e-13 7.34076e-14 -5.795e-14 
-2.57355e-13 2.62453e-13 -3.95819e-14 
-4.48908e-14 3.61338e-14 7.28632e-15 
-6.27369e-13 -2.34316e-13 4.22084e-13 
-3.86851e-13 -3.52854e-13 6.35782e-13 
1.74253e-13 1.80278e-13 -1.45627e-13 
3.35522e-13 3.61876e-13 -8.32425e-13 
-4.94251e-14 -5.19268e-13 3.41621e-13 
1.29928e-13 1.1628e-13 -3.44648e-13 
1.29518e-14 -3.25838e-13 1.64138e-13 
1.4827e-13 -2.7839e-13 1.21162e-13 
-2.39382e-13 2.15048e-13 -7.21479e-14 
9.36583e-15 -1.35851e-13 -1.20678e-14 
-2.97975e-13 3.6242e-13 -1.85256e-13 
-2.52303e-14 -2.17484e-13 7.00634e-14 
-9.00365e-14 1.45697e-13 -6.05089e-14 
-9.77667e-14 2.80846e-14 -2.37808e-14 
1.18698e-14 -6.58226e-14 1.31021e-13 
-1.58448e-14 1.34651e-13 -3.74873e-14 
9.88571e-15 -5.45641e-14 1.73375e-14 
2.04934e-13 -2.82434e-13 8.7566e-14 
-2.80913e-13 3.16159e-13 -7.25657e-14 
-2.93264e-13 5.60465e-14 1.7709e-13 
-1.07946e-15 -7.92537e-14 3.2461e-14 
2.38216e-14 -2.18909e-13 8.57794e-14 
-2.00857e-13 7.47591e-14 8.76375e-14 
-8.803e-15 -2.53356e-13 2.44223e-13 
2.18886e-13 -2.48565e-13 -8.88797e-14 
6.20132e-14 -3.73951e-13 -1.70277e-13 
-2.55807e-14 -2.26875e-13 5.02295e-14 
-1.13767e-14 -2.2731e-13 -1.17594e-13 
1.10817e-13 1.26489e-13 -7.91729e-14 
-3.73333e-14 1.96406e-13 -2.85281e-14 
-5.40901e-13 3.66931e-13 -2.02282e-13 
4.81538e-13 -3.13724e-13 2.74334e-13 
-6.13725e-14 3.80027e-14 -4.81991e-14 
-8.072e-15 5.08677e-14 6.01523e-14 
-9.87592e-14 6.59196e-14 -4.66384e-14 
-1.35123e-13 1.30031e-13 -8.44919e-14 
-1.58335e-13 2.0902e-13 -6.28427e-14 
4.31942e-13 1.82179e-13 1.39713e-13 
-3.65624e-13 3.9198e-13 -2.67166e-13 
2.22085e-13 -1.49257e-13 1.15745e-13 
2.26223e-16 1.7412e-13 -1.70577e-13 
3.18171e-13 2.79141e-13 1.17588e-13 
-5.67293e-13 8.77916e-13 -4.02897e-13 
1.43638e-13 3.96113e-13 1.40412e-13 
8.96796e-13 -7.2874e-13 4.71473e-13 
-6.97138e-13 4.43333e-13 -2.87492e-13 
8.47545e-13 -9.2045e-13 1.45495e-13 
-1.7891e-13 2.06307e-13 -6.70693e-14 
-3.57378e-13 -2.06832e-13 -8.88405e-14 
5.65513e-13 -3.71421e-13 -2.12002e-13 
4.40881e-13 -3.91207e-13 2.28451e-13 
2.8591e-13 -3.3649e-13 2.05543e-13 
-5.83399e-13 6.73868e-13 -3.01668e-13 
-1.18296e-13 -4.32417e-15 -4.25599e-14 
-7.43568e-15 -1.58969e-13 -2.66912e-13 
2.13482e-13 -2.5484e-13 1.49226e-13 
2.17402e-13 1.22576e-14 3.15894e-13 
-1.38945e-14 -2.12595e-13 -2.76764e-13 
1.04312e-14 -1.42278e-13 1.34809e-13 
3.00584e-13 -9.21483e-14 2.62353e-13 
4.25146e-13 -4.14231e-13 1.64927e-13 
1.73495e-13 -4.76687e-13 -3.19521e-13 
-8.87724e-14 -1.34153e-13 -4.89099e-13 
-3.02463e-13 3.28428e-13 -1.66857e-13 
-1.37556e-13 3.04496e-13 3.68656e-13 
-7.60835e-14 -1.62631e-13 -1.50362e-13 
1.17934e-13 -1.71294e-13 -1.59847e-13 
9.95968e-14 6.85978e-14 -9.73746e-14 
1.0489e-13 7.33751e-14 -1.97686e-13 
2.99638e-13 -4.06078e-14 -3.47677e-14 
2.13313e-13 -4.80501e-14 1.69224e-13 
-2.92956e-13 1.49922e-14 4.53362e-13 
-6.51441e-13 1.89945e-13 2.31444e-13 
-8.1554e-13 2.53824e-13 1.18714e-13 
-3.10053e-13 6.95285e-14 3.34999e-14 
8.00543e-13 6.64906e-14 -2.52766e-13 
4.97387e-13 -2.15486e-13 -5.31759e-14 
4.60927e-13 2.11053e-14 -1.85477e-13 
-1.79152e-13 8.92098e-14 1.68086e-13 
-3.00838e-13 7.06073e-14 1.66799e-13 
-5.33459e-13 -1.11701e-13 4.48923e-13 
-3.72306e-13 -1.49354e-13 2.44101e-13 
2.28186e-13 -1.27492e-13 -1.61187e-13 
-1.46804e-13 -5.42989e-13 4.77907e-13 
-1.85854e-13 7.70846e-14 4.49963e-14 
-2.67019e-13 -2.11901e-13 5.62426e-13 
7.47579e-14 -9.22974e-13 7.5454e-13 
1.74822e-13 -4.49387e-13 6.15006e-13 
2.35896e-14 -9.10529e-13 1.04112e-12 
-1.80833e-13 2.79786e-13 -2.6128e-13 
-8.32953e-14 -7.92599e-14 -3.13128e-14 
-2.18612e-13 3.11632e-13 -1.47263e-13 
6.62956e-14 -1.99013e-13 5.12122e-14 
-1.92061e-13 3.10102e-13 1.95328e-14 
-4.59339e-14 1.64034e-15 -1.22118e-13 
-7.21068e-13 7.88306e-13 -8.63779e-14 
5.74023e-14 -1.23898e-13 5.13717e-14 
-6.05563e-14 1.54365e-13 -1.00922e-13 
2.52918e-13 -3.05511e-13 1.91875e-13 
-6.5998e-14 4.38418e-14 5.85274e-14 
-1.30258e-13 -1.68231e-13 4.06033e-13 
-2.33732e-13 -3.84689e-14 5.92682e-14 
1.7958e-13 -3.51287e-13 8.88557e-14 
-2.49393e-13 2.76191e-13 6.89145e-14 
1.09496e-13 -3.54179e-13 2.15064e-13 
1.74144e-13 -8.1442e-14 6.75122e-15 
-1.60708e-13 -2.4719e-13 -2.66616e-13 
-8.26372e-14 -2.73379e-14 8.0455e-14 
-4.03502e-14 -2.20809e-14 1.16981e-13 
6.71542e-14 8.43936e-14 -7.55537e-15 
-5.24726e-13 3.93184e-13 -1.81876e-13 
4.50219e-13 -1.95118e-13 1.4336e-13 
-9.39502e-14 1.33502e-14 -7.05917e-14 
1.47547e-13 -1.36697e-13 3.12089e-14 
-2.19638e-13 1.85824e-13 1.27455e-14 
-2.85425e-14 1.42556e-14 -1.14962e-13 
-2.93459e-13 2.9679e-13 -3.97725e-14 
3.90454e-13 -3.65824e-13 1.47956e-13 
6.02125e-14 3.69206e-13 -8.93337e-14 
3.75708e-14 4.06451e-14 8.77037e-14 
-3.30092e-13 3.29778e-13 -1.82949e-13 
-3.9299e-13 6.44073e-13 -3.63071e-13 
-3.78732e-14 6.30708e-13 -6.59785e-14 
4.91647e-13 -5.20603e-13 6.81258e-14 
9.33948e-13 -6.96328e-14 2.38977e-13 
-6.61982e-14 8.63516e-13 -1.06201e-13 
1.71231e-13 6.20755e-14 2.03784e-13 
-2.71831e-13 2.96859e-13 -1.8357e-13 
-2.60062e-13 3.06028e-13 -7.03547e-14 
2.57729e-13 -7.80375e-13 4.17613e-13 
8.99432e-13 -1.04671e-12 6.8154e-13 
1.18418e-12 -1.16497e-12 1.52998e-12 
1.42966e-12 -1.24045e-12 1.70131e-12 
1.44514e-13 -2.75987e-13 1.22251e-13 
-3.23958e-13 3.59417e-13 -1.4197e-13 
-5.44241e-13 4.40318e-13 -3.8453e-13 
1.77911e-12 -1.49363e-12 2.05085e-12 
1.42962e-12 -6.4404e-13 1.91556e-12 
-1.29519e-13 -3.25271e-14 8.33006e-14 
-1.39468e-13 4.0712e-13 5.22724e-13 
2.37148e-13 -3.081e-13 1.17016e-13 
2.70458e-13 -4.3855e-13 -2.81892e-15 
6.57727e-14 -3.98046e-13 -3.7134e-13 
-9.47791e-14 -1.97217e-13 -5.20218e-13 
-2.56942e-13 2.90622e-13 -5.93669e-14 
3.90405e-14 -4.75472e-13 -4.5325e-13 
-1.38299e-15 -1.7179e-14 -1.25771e-13 
5.47827e-14 5.00244e-14 -1.08453e-13 
1.06163e-13 -3.31508e-14 -2.12588e-13 
3.28106e-14 6.23529e-15 -2.57013e-13 
1.28181e-13 -3.42272e-14 -3.91272e-14 
1.04226e-14 5.23074e-14 1.14122e-13 
7.90962e-14 -1.09662e-13 3.79405e-13 
-1.69613e-13 8.03903e-15 4.23426e-13 
6.6237e-13 -1.46091e-13 -1.56525e-13 
2.25774e-13 -2.40203e-13 -4.37685e-14 
1.86627e-13 -1.09732e-13 -1.12445e-13 
5.75836e-13 7.99935e-14 -2.80894e-13 
-3.85569e-13 2.25927e-14 2.52049e-13 
-3.88859e-13 8.57288e-14 2.05436e-13 
-7.79756e-13 -9.51744e-14 6.27259e-13 
1.92056e-14 -1.29899e-13 6.24412e-14 
3.97221e-13 -1.55687e-13 -3.36043e-13 
-7.56839e-15 -2.99118e-13 2.25019e-13 
2.05364e-13 -4.79229e-14 1.14073e-13 
1.17312e-13 -6.32117e-13 8.82269e-13 
-1.81056e-13 7.03995e-14 8.89741e-13 
1.52752e-13 4.2885e-13 -9.28382e-13 
4.48039e-14 -2.13313e-13 1.68746e-13 
4.19611e-14 2.57063e-13 -3.26585e-13 
-1.06727e-13 1.34353e-13 -1.56551e-13 
-1.75209e-14 -8.19526e-14 -6.63624e-14 
-2.8905e-15 -7.50651e-14 -3.41698e-15 
-3.20987e-14 -6.02361e-14 2.85075e-14 
-3.75907e-14 6.35973e-14 1.13624e-13 
4.80991e-14 -1.18146e-13 5.89824e-14 
-2.8572e-13 6.13159e-13 -9.4096e-14 
-1.35591e-13 2.53898e-13 -6.48288e-14 
3.61433e-14 -1.00623e-13 4.47763e-14 
1.12906e-13 -1.51178e-13 1.26027e-13 
-4.14195e-14 1.7726e-14 -1.37206e-13 
2.52524e-13 -3.27681e-13 2.234e-13 
8.61509e-14 -9.20218e-14 -3.73763e-14 
3.50043e-14 1.80882e-13 4.71815e-14 
-3.22369e-13 4.33267e-13 -1.96582e-13 
1.71845e-13 -2.24026e-13 1.19049e-13 
7.7672e-14 1.38159e-13 1.2924e-13 
-3.10622e-13 2.3119e-13 1.61917e-13 
8.07267e-14 -5.83659e-14 7.29505e-14 
-2.34057e-14 1.9816e-14 -6.80171e-15 
-4.28796e-13 2.92857e-13 -1.42185e-13 
6.32351e-13 -1.88837e-13 4.0521e-14 
4.93971e-14 2.97799e-14 -1.97786e-14 
1.22865e-13 -6.78534e-14 2.2631e-14 
-3.501e-13 2.36683e-13 2.02524e-14 
-6.91852e-14 -3.66734e-14 -7.85096e-14 
-3.10396e-13 2.49955e-13 -1.77219e-14 
2.92791e-13 -3.29197e-13 6.9631e-14 
-6.36623e-14 3.28788e-13 -4.55764e-14 
-2.55332e-13 1.71427e-13 -3.84014e-14 
-7.07427e-14 3.23719e-14 -7.74368e-14 
-1.66035e-13 1.12014e-13 -8.97676e-14 
-1.0761e-13 2.05472e-13 -1.37541e-14 
4.32592e-13 -8.93406e-14 4.70634e-14 
-4.00325e-13 5.87673e-13 -1.6539e-13 
-3.93225e-13 1.03956e-12 -6.0675e-13 
4.87767e-13 8.45719e-13 -1.44616e-13 
9.09897e-13 3.93662e-13 8.22425e-13 
-6.45263e-14 5.0071e-15 5.59786e-14 
-1.8682e-13 1.66963e-13 1.80222e-13 
1.12102e-12 -9.81185e-13 2.1247e-12 
5.99193e-15 -3.16376e-13 -2.26365e-13 
-5.4302e-13 4.98987e-13 -2.58378e-13 
-7.10475e-13 4.76817e-14 -1.34959e-12 
-5.57869e-13 6.71843e-13 4.39955e-14 
-3.88842e-13 5.32726e-13 -2.81423e-13 
-2.02946e-13 2.1242e-14 -1.5628e-13 
-4.70528e-13 5.55706e-13 -3.31541e-13 
1.29948e-12 -6.04001e-13 2.62952e-12 
-4.96622e-14 2.08512e-13 4.87306e-13 
-3.51837e-13 4.55136e-13 2.54315e-13 
1.12111e-13 -3.93672e-13 -4.3312e-13 
5.80938e-14 -4.93873e-13 -3.08976e-13 
-1.27468e-13 -5.29822e-13 -7.08819e-13 
-5.16234e-13 3.81583e-14 -5.73762e-13 
-7.44099e-14 2.0344e-13 1.6888e-13 
-5.47306e-14 7.26532e-14 -6.98895e-14 
-1.25826e-13 -2.03505e-13 -3.61498e-13 
1.93875e-13 -8.09401e-14 -2.13062e-13 
3.62785e-13 1.09573e-14 -3.26176e-13 
7.38867e-13 -1.2963e-13 -1.19638e-13 
9.28604e-13 -1.86191e-13 8.51565e-15 
1.05821e-13 -3.4897e-15 1.02754e-13 
3.43381e-13 -1.95429e-13 1.73278e-13 
7.73407e-13 -2.36025e-13 2.64637e-13 
-4.48208e-14 -1.25796e-14 -1.98079e-15 
2.70882e-13 2.21184e-14 -1.57126e-13 
3.65388e-13 1.59229e-13 -2.29322e-13 
-8.13168e-13 -4.3405e-14 3.41654e-13 
-3.29995e-13 9.40373e-14 1.72029e-13 
-6.98329e-13 1.07909e-15 5.71922e-13 
2.17118e-13 -3.51175e-13 1.34079e-13 
2.08951e-13 -2.6997e-14 -2.6207e-13 
8.31926e-15 -1.51822e-13 -1.94594e-13 
-2.34166e-13 -3.69101e-13 -1.62564e-13 
2.00353e-13 -4.68264e-13 7.21269e-13 
-1.05309e-13 -8.10374e-13 5.84506e-13 
-2.98123e-13 2.47575e-13 -7.07259e-14 
-2.42133e-13 1.12944e-12 -3.88909e-13 
-3.51934e-14 8.87015e-13 -2.25492e-12 
-6.71368e-14 7.8488e-13 -7.49277e-13 
-3.2882e-14 1.4038e-13 -1.37621e-13 
-1.14063e-13 2.46121e-13 -1.47646e-13 
1.71499e-14 -4.12667e-14 -1.92168e-15 
-6.06224e-14 1.07359e-13 5.41345e-14 
-4.38478e-14 4.65548e-14 -2.32499e-13 
1.16147e-13 -1.61445e-13 6.86233e-14 
7.92327e-14 -1.23106e-13 2.91726e-15 
-5.28548e-13 4.05835e-13 2.87061e-13 
-3.19544e-13 1.19083e-13 3.08183e-13 
-5.82276e-14 7.91248e-14 -1.14141e-13 
1.07347e-13 -2.52944e-13 1.48237e-13 
1.12839e-13 -2.04108e-13 1.10065e-13 
-1.97339e-13 1.01926e-13 -1.59524e-13 
-1.7745e-13 -8.14649e-14 1.10154e-14 
2.3481e-14 -2.27524e-13 1.44502e-13 
1.02317e-14 -8.18716e-14 1.22724e-13 
-6.24781e-13 3.17669e-13 1.4566e-13 
3.06185e-13 -1.74385e-13 1.04274e-13 
-2.69703e-13 1.01011e-13 4.35485e-15 
-3.76564e-13 1.76641e-13 -1.12157e-13 
4.80711e-13 -3.2836e-13 1.32428e-13 
-3.12026e-14 -8.371e-15 -3.75725e-15 
1.90169e-14 5.11125e-15 -9.68017e-15 
-2.34113e-13 3.16091e-13 -7.23736e-14 
-1.21098e-13 1.31687e-13 -4.68304e-14 
-1.69448e-13 1.75026e-13 -7.20083e-14 
1.43571e-13 -8.38201e-14 3.42152e-14 
1.92792e-13 -6.38891e-14 2.45328e-13 
-4.71279e-14 5.56168e-14 4.12515e-14 
6.22345e-14 -4.32682e-14 3.79122e-14 
-2.47735e-13 2.04391e-13 -2.50305e-13 
-7.37749e-16 3.7475e-14 5.7033e-14 
-2.28781e-13 4.12732e-13 -8.0557e-14 
-5.3492e-13 5.37929e-13 -3.24408e-13 
1.45257e-13 -2.92606e-13 5.29406e-14 
-3.32418e-13 3.18015e-13 -4.19641e-13 
2.7921e-14 -4.39428e-15 -5.84231e-14 
6.91999e-13 -2.97161e-13 1.06241e-12 
-1.00126e-13 -9.50142e-15 1.64312e-13 
-1.26036e-14 8.38149e-15 2.04706e-13 
7.86855e-13 4.1574e-13 -2.80268e-13 
-2.85096e-12 1.45138e-12 -2.35353e-12 
-3.27819e-12 3.31567e-12 -5.23612e-12 
-2.47682e-12 2.37552e-12 -4.28893e-12 
-3.31511e-13 5.46493e-13 -9.85954e-14 
-3.87071e-13 1.36723e-13 -7.40533e-13 
-1.51006e-13 5.10865e-14 1.81194e-13 
-4.79002e-13 -2.26442e-13 -1.37129e-12 
1.64489e-12 -8.01315e-13 1.4413e-12 
-9.90502e-13 1.48625e-12 6.12898e-13 
-7.83e-13 -2.83932e-13 -6.96623e-13 
1.57464e-13 -4.8319e-13 -1.32044e-12 
2.11803e-14 -3.85995e-13 -2.12161e-13 
-1.99726e-13 -5.93333e-13 -4.70189e-13 
-2.57387e-13 1.20946e-13 6.29699e-14 
-7.67583e-13 3.71802e-13 5.02988e-14 
-4.31149e-13 1.57881e-13 -1.00033e-13 
-1.84438e-13 6.66412e-14 -1.38549e-13 
-8.98273e-14 7.27299e-15 -2.7281e-13 
-9.73362e-14 -3.23097e-14 -2.14128e-13 
-8.40562e-14 -7.83294e-14 -7.82253e-14 
-1.87633e-13 -9.97066e-14 8.68176e-14 
-1.49726e-13 8.61875e-15 7.24466e-14 
-3.49654e-13 -1.29235e-15 1.89605e-13 
-4.7196e-13 2.58156e-14 2.8328e-13 
2.05821e-13 1.2028e-13 -1.24403e-13 
-3.82111e-13 6.89333e-14 6.07956e-14 
-6.16001e-13 5.17657e-14 2.65159e-13 
-1.96163e-13 1.98603e-14 1.38124e-13 
3.19079e-13 -3.34981e-13 2.07056e-13 
-6.18592e-13 2.01421e-14 5.83803e-13 
3.61559e-13 -9.96722e-15 -2.01815e-13 
1.86035e-13 -3.62765e-13 3.33413e-13 
8.83649e-14 1.25533e-13 6.44677e-14 
9.93452e-14 1.095e-13 1.9876e-14 
-3.62279e-13 -4.84e-14 -2.1385e-14 
7.33527e-14 -5.69412e-14 -1.75829e-14 
-5.86534e-13 3.98889e-13 -2.46516e-12 
-7.08002e-13 1.50873e-12 -1.46719e-12 
5.70528e-13 1.15004e-12 -3.96116e-12 
-2.06044e-12 4.75778e-12 -6.33382e-12 
6.85518e-14 -1.22683e-13 -2.78083e-13 
-1.5455e-13 3.34909e-13 -1.00687e-13 
1.96863e-14 -3.56971e-14 -1.67245e-14 
-1.03651e-13 2.02298e-13 1.70128e-13 
3.37429e-14 -6.36836e-14 8.44151e-14 
-8.37428e-14 2.74045e-13 -4.15102e-14 
-1.07559e-13 -1.99089e-13 3.59431e-13 
-6.01634e-16 1.17129e-14 -3.73719e-14 
-4.52307e-13 3.47095e-13 1.37356e-13 
-6.4138e-14 -1.05614e-13 2.11798e-13 
1.13703e-14 -4.00837e-14 1.00012e-13 
8.31699e-14 -1.64843e-13 -5.77635e-14 
-4.13649e-14 -6.01599e-14 2.23329e-14 
-1.22084e-13 1.09909e-13 1.90876e-14 
-1.49696e-13 1.04314e-13 1.16075e-14 
2.32455e-13 -4.43162e-13 2.24268e-13 
3.87116e-13 -1.47213e-13 1.33309e-13 
-5.72052e-13 2.07106e-13 -8.03776e-14 
-1.79029e-13 4.43659e-14 -9.0076e-14 
4.48527e-13 -2.74469e-13 8.70815e-14 
-2.26356e-14 1.08745e-14 4.51692e-14 
-4.37057e-14 1.69768e-14 -4.5821e-14 
-6.17216e-14 1.22596e-14 -9.44087e-15 
-2.63389e-13 2.98709e-13 -3.58582e-14 
-1.3149e-14 -3.22771e-14 -1.09725e-13 
-2.89166e-14 1.0676e-13 5.71023e-14 
1.07598e-13 -1.83592e-13 -5.10432e-14 
-2.00039e-13 1.57275e-13 -2.02802e-13 
5.74448e-15 6.276e-14 1.99503e-13 
-2.95156e-13 2.71858e-13 -1.42074e-13 
6.75765e-14 -1.65239e-13 -1.12336e-13 
1.0674e-15 2.19662e-15 1.59762e-13 
1.81591e-13 -2.61201e-13 6.45599e-14 
-4.15654e-13 2.19334e-13 -4.90513e-13 
1.08537e-13 -2.33333e-13 1.42883e-13 
-5.32538e-15 -1.19092e-13 3.1703e-14 
8.45297e-13 -8.60133e-13 5.24003e-13 
-6.37149e-13 2.79047e-13 -7.08402e-13 
2.61607e-13 -5.42214e-13 1.31469e-13 
-1.73651e-13 2.52833e-13 -2.3984e-13 
-9.1162e-13 2.74708e-12 -4.60681e-12 
-2.9613e-12 6.29898e-12 -8.0052e-12 
1.14748e-12 -2.86829e-12 3.45911e-13 
-2.43538e-12 2.34338e-12 -8.19485e-12 
-6.8233e-13 1.22546e-12 -8.50775e-13 
-5.50953e-13 2.75654e-14 -3.26958e-13 
1.34282e-13 8.55196e-13 2.43696e-13 
-9.08864e-13 8.51051e-13 -3.98719e-12 
5.63861e-13 2.05302e-13 3.23087e-13 
-1.00537e-13 5.54045e-13 -5.01053e-13 
1.00673e-14 -1.69341e-13 -2.23268e-14 
-8.0985e-14 5.45216e-14 5.38416e-13 
-1.83117e-13 -1.07943e-13 7.35807e-14 
-1.04212e-13 4.20654e-14 4.645e-15 
5.0076e-13 -1.0044e-13 6.58805e-14 
-1.93021e-14 4.57667e-14 -2.77876e-14 
-5.11886e-13 2.17742e-13 -1.07584e-13 
-6.7248e-13 2.87613e-13 -2.82772e-13 
-1.83801e-13 3.29606e-14 1.0005e-13 
-2.0342e-13 1.32104e-14 -1.55496e-13 
1.51374e-13 -7.98424e-14 -7.98871e-14 
4.70161e-13 -1.25733e-13 -2.30041e-14 
2.09451e-13 -1.29994e-13 2.33617e-13 
1.4364e-13 3.74599e-16 9.72753e-14 
3.11203e-13 -9.16525e-14 1.00495e-13 
-5.51066e-13 1.29089e-14 2.10171e-13 
-1.63966e-13 1.15025e-14 9.66483e-14 
-4.29162e-14 2.22887e-14 9.24082e-14 
-5.77103e-13 -2.84916e-14 6.14357e-13 
1.14899e-13 8.16063e-14 8.00921e-14 
4.55125e-13 -7.67899e-13 2.54191e-13 
2.08166e-13 -1.77763e-14 -3.09411e-13 
5.47703e-14 -2.91077e-15 1.93251e-13 
2.98287e-13 -1.12376e-13 5.16264e-13 
2.61479e-13 -1.96978e-13 -2.00996e-13 
1.01138e-13 -4.34195e-13 1.18146e-12 
4.29781e-13 8.88326e-13 -1.13507e-12 
-1.51652e-14 1.00478e-12 -7.42926e-13 
-6.92273e-13 2.06219e-12 -2.06237e-12 
-1.70472e-12 4.67629e-12 -7.73732e-12 
8.6244e-12 -2.53192e-11 3.89177e-11 
1.53398e-13 -1.3091e-13 2.75639e-14 
-9.43627e-14 1.65386e-13 3.73427e-15 
2.99109e-14 -1.84348e-14 1.56878e-13 
-9.3069e-14 1.66363e-13 -3.7451e-13 
1.85205e-13 -2.53895e-13 5.95036e-14 
3.18679e-13 -5.35311e-13 -1.04962e-13 
-2.60659e-13 4.02771e-13 2.90982e-13 
1.64034e-13 -5.84882e-13 3.363e-13 
-1.089e-13 1.77077e-13 -1.78535e-13 
-4.56506e-13 5.74089e-13 -3.42238e-14 
-2.35443e-14 -9.96738e-14 2.03461e-14 
1.41059e-13 -1.84887e-13 1.47607e-14 
2.59734e-14 -1.12133e-13 1.37286e-13 
-1.54156e-13 1.10416e-13 -7.31135e-14 
2.2053e-13 -3.68961e-13 2.70638e-13 
-1.61739e-13 1.76589e-13 -4.51164e-14 
-6.2479e-13 1.49998e-13 -1.82867e-13 
3.27738e-14 -5.67126e-14 5.82434e-15 
3.77505e-13 -2.33127e-13 1.03867e-13 
-5.53605e-14 1.7869e-14 4.73865e-14 
-7.38283e-14 2.53335e-14 -5.58238e-14 
2.87078e-14 -5.94112e-14 4.95217e-14 
-3.32632e-13 2.88852e-13 -5.32114e-14 
-2.10648e-14 6.53839e-14 -8.12186e-14 
-6.12021e-14 1.25103e-13 1.92754e-14 
-5.00648e-13 5.73011e-13 -3.22955e-13 
8.78744e-14 -7.97984e-14 4.71124e-14 
-1.28677e-13 1.49593e-13 1.00154e-13 
7.91527e-14 -8.94756e-14 1.89104e-13 
5.14279e-14 2.52966e-14 2.90964e-13 
-1.76365e-13 6.3084e-14 -2.22403e-13 
1.18347e-13 -1.83506e-13 -4.77935e-15 
2.39239e-13 -3.9412e-13 8.20308e-16 
-1.31496e-13 -1.37259e-13 -1.2515e-13 
2.15943e-13 -4.85493e-13 1.41436e-13 
4.74033e-13 -1.35018e-12 4.04599e-13 
3.17564e-13 1.94126e-15 1.58195e-12 
-2.65134e-12 2.38928e-12 -2.02717e-12 
-2.43287e-13 4.45508e-13 -4.61745e-13 
-4.88478e-13 2.45035e-12 -1.62574e-12 
-7.41025e-12 5.628e-12 -7.96899e-12 
1.52791e-11 -1.85651e-11 3.2934e-11 
7.20329e-12 -4.70614e-12 1.228e-11 
-2.34598e-12 1.52059e-12 -3.06632e-12 
-6.05179e-13 5.21512e-13 -1.6475e-12 
1.85357e-12 -6.05848e-13 -3.74466e-12 
-1.47545e-13 -2.77145e-13 -2.59831e-13 
-1.38414e-12 -4.00362e-13 -8.14272e-13 
3.67992e-13 -1.88885e-13 1.74928e-12 
2.26081e-13 1.81465e-13 4.86212e-13 
1.84784e-13 -1.75693e-15 1.352e-13 
2.64228e-13 5.59739e-13 1.63888e-12 
-2.41667e-13 8.58073e-14 -6.93657e-14 
-6.36986e-13 1.12108e-13 -1.60837e-13 
-4.9813e-13 1.15419e-13 -9.03344e-14 
2.38355e-13 -3.01862e-14 2.23348e-14 
-2.16431e-13 -1.35363e-14 1.89924e-13 
2.94547e-14 1.01599e-13 -2.52733e-13 
5.87182e-14 -5.20726e-15 -1.55305e-13 
-3.48912e-13 2.42137e-14 1.61671e-13 
-1.75446e-13 -1.0566e-14 -1.34696e-13 
-2.93401e-13 -2.59608e-14 -5.54344e-14 
-4.81858e-13 -6.93262e-15 2.12369e-13 
-3.27313e-13 -3.28327e-14 5.51001e-14 
-3.82828e-13 4.81989e-15 1.33593e-13 
4.04598e-14 1.26563e-14 3.98794e-14 
-2.64202e-13 3.72291e-14 1.29626e-13 
-3.77748e-13 -4.82894e-14 4.64743e-13 
-1.89237e-13 1.00994e-13 -6.01981e-14 
3.50436e-13 -3.15007e-13 5.56345e-14 
2.54294e-13 -3.08624e-13 3.06126e-13 
1.32122e-13 -2.53118e-13 4.85676e-13 
8.6586e-14 -6.21189e-14 3.00777e-14 
3.1546e-14 6.153e-14 4.13598e-14 
2.15751e-13 -9.03232e-13 7.30956e-13 
-2.60627e-13 -2.24666e-13 7.74638e-13 
-6.30025e-14 -1.65729e-13 6.35475e-13 
-5.19246e-13 1.61279e-13 -1.30149e-12 
-8.21909e-13 5.06839e-13 -1.36373e-12 
-1.08262e-12 1.09393e-12 -4.61148e-12 
-2.79314e-12 5.09132e-12 -6.32031e-12 
-3.08977e-13 4.32974e-13 -6.7178e-14 
6.75771e-14 -8.97662e-14 -2.77562e-14 
-9.49773e-14 1.46945e-13 -7.70765e-14 
1.43992e-13 -2.02327e-13 1.0473e-13 
-6.44903e-14 8.16383e-14 -8.16386e-14 
3.8953e-13 -5.33245e-13 -1.72015e-13 
2.72734e-13 -3.71253e-13 2.37563e-14 
-1.24458e-13 1.65268e-13 2.85712e-13 
3.84415e-13 -7.72788e-13 3.26872e-13 
7.73799e-14 -1.62336e-13 2.53319e-13 
-4.42188e-13 6.56796e-13 -1.34588e-13 
-3.83851e-14 -4.2309e-14 -7.11248e-14 
1.77578e-14 -2.17659e-14 -7.36049e-14 
-1.70509e-13 1.92728e-13 -1.55805e-13 
1.19575e-13 -1.83683e-13 7.94286e-14 
-2.32184e-14 -3.32483e-14 -3.13393e-14 
2.93375e-13 -1.37852e-13 7.55244e-14 
2.72913e-13 -1.50331e-13 1.0226e-13 
-6.37807e-15 1.24988e-14 -2.31522e-14 
-1.23735e-13 6.67004e-14 -6.93143e-14 
1.70153e-14 -6.45252e-14 4.94014e-14 
-2.64098e-13 1.50802e-13 -9.86842e-14 
-1.01734e-13 7.8754e-14 -5.46532e-15 
-4.37597e-15 -2.02504e-14 -7.37609e-14 
3.94794e-14 2.99461e-14 4.94312e-14 
-3.25039e-13 3.07626e-13 -3.38136e-13 
-4.13822e-13 3.67789e-13 -2.85926e-13 
4.37663e-14 -1.14451e-13 -7.96926e-14 
-2.46469e-13 1.69306e-13 -1.9772e-13 
7.70615e-14 2.29633e-14 2.09075e-13 
-2.03039e-14 -1.32787e-13 -1.29567e-13 
2.12755e-13 -1.68272e-13 3.18175e-13 
2.24163e-13 -4.32308e-13 1.10645e-13 
2.58163e-13 -4.31911e-13 3.2931e-13 
-6.36711e-14 2.95308e-13 -2.37719e-13 
1.13511e-12 -1.20038e-12 1.5572e-12 
7.37861e-14 -5.76601e-13 7.30858e-13 
-2.61047e-13 1.68374e-12 -3.05264e-12 
-4.29655e-13 1.75284e-12 -3.32686e-13 
-1.89523e-12 -1.71658e-12 -3.63874e-12 
3.6799e-12 -2.79796e-13 4.33132e-13 
4.49977e-12 -5.46559e-12 9.03713e-12 
-2.6246e-12 3.08038e-12 -8.04534e-12 
7.45954e-13 4.84595e-13 -8.83472e-13 
2.52034e-12 -8.06201e-12 3.70662e-12 
1.30777e-12 1.19594e-12 3.2049e-12 
7.84419e-13 -9.21034e-13 -1.12616e-13 
1.2964e-12 -2.25894e-13 2.6213e-12 
6.00751e-13 7.74163e-13 2.32678e-12 
2.28879e-13 -6.51015e-13 -2.09782e-13 
2.34303e-13 4.52772e-13 4.25313e-13 
1.6659e-13 -1.22688e-13 3.20389e-14 
2.19219e-14 4.68717e-16 -1.1805e-13 
2.26258e-14 6.56887e-14 -2.68964e-14 
-2.12597e-13 4.45646e-14 -1.03949e-13 
-3.09864e-13 4.72174e-15 -6.66054e-14 
-2.72517e-14 2.1909e-14 7.23338e-14 
1.10906e-13 -7.61388e-15 1.0072e-13 
-4.06361e-13 1.54719e-13 -2.82167e-13 
-1.15772e-13 -1.25464e-15 -1.85696e-13 
1.85445e-13 -7.23424e-14 1.63536e-13 
4.56599e-14 -5.88582e-14 -3.033e-14 
1.12609e-13 -1.24156e-13 1.08989e-13 
3.51285e-13 -7.06327e-14 7.10347e-15 
3.01377e-13 -3.99784e-14 2.05776e-13 
-2.60718e-13 6.00411e-15 2.02792e-13 
-1.37299e-13 4.87037e-14 1.47279e-13 
-5.01964e-13 -8.95849e-15 3.57343e-13 
2.7557e-13 8.82312e-14 -6.47737e-13 
-5.67909e-14 1.04496e-13 -2.89609e-13 
4.57698e-14 -3.15706e-13 1.30827e-13 
1.13726e-13 -6.11932e-13 3.03273e-13 
-6.67316e-14 -3.46922e-13 1.11678e-13 
6.70641e-15 1.52057e-13 -6.83713e-14 
-8.90526e-15 1.5361e-13 -3.12066e-13 
2.89493e-13 -3.92734e-13 3.63522e-13 
1.95081e-13 -3.38447e-13 9.18228e-13 
1.66615e-13 -1.67164e-13 4.56778e-13 
-3.45456e-13 1.03411e-12 -8.75351e-13 
-4.37913e-13 1.53159e-12 -1.17082e-12 
-1.6868e-13 5.95023e-14 -9.32214e-13 
-3.36475e-14 1.18784e-14 -6.92265e-15 
-8.22517e-14 8.79751e-14 2.39037e-13 
-8.37673e-15 -1.86644e-14 -2.78382e-14 
1.21036e-13 -1.26318e-13 2.08867e-15 
4.0147e-13 -5.63367e-13 -3.67419e-13 
-9.03139e-14 8.85269e-14 -1.28588e-15 
7.21175e-13 -8.26134e-13 -4.1585e-13 
2.49592e-13 -5.19875e-13 3.52108e-13 
-1.45534e-13 -1.35432e-13 1.04906e-13 
2.59762e-13 -6.20992e-13 2.60289e-13 
9.95048e-14 -7.92412e-14 -1.63568e-13 
-3.04535e-13 5.09384e-13 -1.04699e-13 
-6.24869e-14 1.26244e-13 -2.97462e-13 
-1.89296e-13 1.67668e-13 -9.05462e-15 
7.56766e-14 -1.60024e-13 1.33335e-13 
9.74911e-14 -1.5033e-13 5.0567e-14 
8.0626e-14 -5.87102e-14 4.77804e-14 
-1.39299e-14 -6.57078e-14 -3.10066e-14 
-1.56818e-13 1.50882e-13 -5.15616e-14 
3.41313e-15 -2.58008e-14 5.08746e-15 
-1.71413e-13 1.02461e-13 -3.04676e-15 
-1.7291e-13 2.18268e-13 -4.19763e-15 
9.47779e-15 -1.01323e-14 2.8233e-16 
6.01823e-14 5.68123e-15 4.48574e-14 
8.34756e-14 -1.2225e-13 5.64371e-14 
-3.63652e-13 4.47353e-13 -3.63456e-13 
-2.95801e-14 -3.55508e-15 -8.87592e-14 
3.17481e-14 -2.29418e-14 5.39986e-14 
-1.77904e-13 2.57584e-13 8.85016e-14 
1.59625e-14 -1.63725e-13 -1.11793e-13 
1.67303e-13 -1.24653e-13 2.6432e-13 
7.79623e-14 -1.50747e-13 8.28934e-15 
2.41076e-13 2.48544e-14 -9.42877e-14 
3.84848e-13 -6.9207e-13 4.14011e-13 
6.41844e-13 -3.75574e-13 -1.80915e-12 
1.26054e-12 -9.83288e-13 1.55686e-12 
2.44867e-13 -1.76006e-13 -1.23305e-12 
-2.68998e-12 2.69886e-12 -2.7824e-12 
-3.61944e-13 6.78541e-13 -2.93347e-12 
-4.91082e-13 1.42158e-12 5.10555e-12 
-8.91486e-13 1.72313e-12 -4.40744e-12 
-1.9659e-12 2.04051e-12 -3.73876e-12 
-9.83872e-13 2.71187e-14 -1.45837e-12 
5.82589e-13 5.59415e-14 1.6626e-12 
-3.93545e-14 -1.37123e-13 1.29997e-12 
-7.91208e-13 3.99173e-13 2.96756e-13 
-2.55586e-13 5.42349e-14 -1.63391e-13 
3.58269e-13 6.06254e-13 2.11204e-12 
2.31935e-14 4.09492e-13 3.3261e-13 
-1.84967e-13 3.91284e-13 7.44148e-14 
-2.54833e-13 -1.06606e-14 1.9849e-14 
-8.70693e-14 3.17426e-15 1.84798e-13 
-3.66904e-14 -4.39447e-14 5.93801e-14 
-1.52186e-13 2.24899e-14 -1.08362e-13 
-8.14543e-14 -7.65823e-15 -2.17499e-13 
1.10529e-13 -4.08961e-14 -1.32666e-13 
3.0541e-13 -2.29831e-15 3.26971e-16 
1.24861e-13 -3.16918e-14 1.15553e-13 
8.70489e-14 -1.2256e-14 1.54244e-13 
1.35435e-13 8.21916e-14 -2.59539e-13 
3.37147e-13 -5.55473e-14 3.31904e-15 
1.49627e-13 -2.10001e-14 2.09712e-13 
3.15817e-13 -7.40295e-14 1.20653e-13 
2.29758e-13 8.55062e-15 -8.99724e-14 
1.59326e-13 -6.87519e-14 1.15546e-14 
-3.45603e-14 1.99546e-14 9.52607e-14 
-1.95344e-13 9.74834e-15 -6.04623e-14 
-2.53449e-13 -1.62074e-14 3.44027e-13 
3.47278e-13 8.37462e-14 -2.36964e-13 
2.17902e-13 7.71599e-14 -3.06789e-13 
-2.07971e-13 -5.54263e-14 -2.67353e-13 
-4.15794e-14 -1.83807e-13 -1.00367e-13 
1.80562e-13 -3.07969e-13 2.35307e-13 
3.6453e-13 -2.27577e-14 2.56527e-14 
2.71839e-13 -1.06993e-13 1.14667e-13 
2.23771e-13 2.64001e-14 -1.78964e-13 
-4.76054e-14 -1.60506e-13 5.01604e-13 
2.528e-13 -4.23502e-13 6.83252e-13 
1.01489e-13 -5.33728e-13 8.92428e-13 
5.69927e-13 -4.4673e-13 6.21541e-13 
2.95383e-13 -7.61258e-13 1.12295e-12 
1.33181e-13 -2.60053e-13 2.44399e-13 
-1.79775e-13 1.97003e-13 -1.57354e-13 
2.87973e-13 -3.57477e-13 2.22998e-13 
3.31496e-13 5.73044e-13 -2.04207e-13 
-1.86521e-13 2.49694e-13 -2.1896e-13 
1.10266e-12 -8.18761e-13 -1.60232e-12 
1.73894e-13 -2.04357e-13 2.41407e-14 
7.27433e-13 -1.34108e-12 3.61028e-14 
4.44478e-13 -1.23e-12 3.49489e-13 
4.05675e-14 -3.15209e-13 -2.07247e-13 
4.21392e-14 -1.62191e-13 -2.97802e-13 
-2.22562e-13 2.73156e-13 -8.71667e-14 
-1.20236e-13 8.67637e-14 2.37201e-13 
-1.4302e-13 2.32624e-13 -1.14304e-14 
6.34944e-14 -6.95434e-14 -9.94469e-14 
1.25911e-13 -2.87857e-13 2.94813e-13 
5.14012e-14 -1.63162e-13 1.00691e-14 
-5.70636e-14 2.05413e-13 -2.1926e-14 
-7.8946e-14 2.15539e-14 -3.02951e-14 
-1.61525e-13 8.60532e-14 -8.387e-15 
-6.24998e-14 1.03747e-13 -8.85158e-14 
-3.72024e-14 6.62353e-14 -9.9285e-15 
-2.80483e-13 5.5056e-13 -2.87554e-13 
1.26652e-13 -1.35873e-13 -3.80205e-14 
-8.9854e-14 1.26317e-13 1.9326e-14 
4.07216e-14 -8.94003e-14 -9.91558e-14 
-6.44921e-16 1.66345e-13 -6.59676e-15 
-1.92242e-13 2.08224e-14 -2.81266e-13 
1.83249e-13 -2.81429e-14 2.47603e-13 
-2.53559e-13 2.01471e-13 -1.9606e-13 
2.35715e-13 -2.65833e-13 2.23762e-13 
-1.83989e-14 -3.86425e-14 -2.5378e-14 
2.90894e-13 3.0297e-14 -1.52959e-12 
9.37798e-13 -9.18772e-13 7.35546e-13 
1.23985e-12 -2.98807e-12 -2.10225e-12 
9.70495e-13 -1.05741e-12 2.96787e-13 
-1.25072e-12 1.2232e-12 -5.18931e-13 
-3.82228e-13 2.1198e-13 -1.11488e-12 
-3.41341e-13 1.26964e-12 -1.27002e-12 
5.22839e-13 1.63172e-12 2.36137e-13 
-1.05225e-12 8.10429e-13 -1.49284e-12 
-5.44903e-13 6.48656e-13 -1.72808e-12 
5.06588e-13 -4.93724e-13 1.37418e-12 
2.67958e-13 2.35401e-13 1.81067e-12 
-1.57682e-13 1.53128e-13 3.54439e-14 
-1.87517e-13 -1.2694e-13 -7.39672e-14 
-1.84749e-13 8.86774e-14 -6.64867e-15 
-3.73507e-14 4.2406e-13 5.29743e-13 
-1.26413e-13 5.78799e-13 4.46349e-13 
1.62357e-13 -1.14888e-13 8.30515e-14 
-1.32685e-13 6.53677e-14 -4.59922e-14 
2.46239e-14 -7.85171e-14 8.67051e-15 
-1.54596e-13 3.04608e-14 1.10813e-13 
-2.04838e-13 1.29716e-14 -1.89526e-14 
-3.9984e-13 7.32872e-14 -6.10554e-14 
-3.73446e-13 3.51351e-14 -1.25788e-13 
-3.32548e-13 -2.45818e-14 -2.7328e-13 
1.89986e-14 -7.05411e-14 -1.52651e-13 
2.78361e-14 -1.67378e-14 1.68857e-14 
-2.11387e-14 8.98842e-16 6.60916e-14 
1.23811e-13 -5.17594e-14 -2.35656e-13 
-4.30623e-14 -1.51898e-13 8.13943e-14 
2.69851e-15 -3.73982e-16 4.08883e-14 
-2.12451e-14 -5.89464e-14 -2.97229e-14 
-9.66276e-15 -2.7423e-14 -2.51352e-15 
3.64181e-14 -4.42854e-13 8.21027e-14 
4.05759e-14 -1.80118e-14 2.09374e-13 
-2.64941e-13 1.92626e-13 -3.34083e-13 
2.20647e-13 -3.98105e-14 1.79719e-13 
2.42066e-13 -1.83543e-14 1.08412e-14 
3.89789e-13 7.46878e-15 -2.38305e-13 
-1.57525e-13 1.95931e-13 -2.24274e-13 
9.14735e-14 -3.91659e-14 2.49237e-14 
1.65282e-13 -6.44162e-14 1.49298e-13 
2.54259e-13 -7.9369e-13 9.03375e-13 
4.98633e-13 -2.55734e-13 2.8083e-13 
2.65759e-13 -2.14219e-13 3.00502e-13 
2.81239e-13 -8.38854e-14 2.76821e-13 
-6.46387e-14 -2.36629e-13 2.79925e-13 
1.44927e-13 6.27264e-14 1.16169e-13 
2.81481e-13 -1.35708e-13 2.04736e-13 
-2.50704e-13 3.00724e-13 -2.17527e-13 
3.26892e-13 -3.69632e-13 2.21021e-13 
5.34403e-13 -3.69434e-12 1.3599e-13 
-1.9328e-13 2.33159e-13 -1.35009e-13 
3.57233e-12 -9.78207e-13 -8.48132e-12 
4.79282e-14 -1.77169e-13 2.52946e-13 
1.88763e-12 -2.88492e-12 -3.59408e-12 
-9.9183e-14 2.02044e-13 -2.30303e-13 
1.27592e-12 -3.20871e-12 -2.1921e-12 
4.9118e-13 -8.87529e-13 3.82865e-14 
1.97806e-13 -4.76872e-13 3.16224e-13 
-6.0545e-14 4.82271e-13 -5.32063e-13 
-8.45026e-14 8.59256e-14 -1.49307e-14 
1.97242e-13 5.10727e-14 -5.23961e-13 
-9.69979e-14 1.5273e-13 7.23153e-16 
7.61602e-14 -2.03087e-13 2.22459e-13 
1.03914e-14 8.28224e-14 -4.52026e-14 
-1.563e-13 2.1571e-13 -5.63889e-14 
-1.80463e-13 1.0519e-13 -5.01841e-14 
1.72936e-13 -1.12285e-13 7.21333e-14 
-1.21026e-13 1.67201e-13 -3.32318e-14 
-1.3435e-13 4.99714e-14 -2.46552e-13 
1.01243e-13 -7.69233e-14 1.19174e-14 
-6.52388e-14 1.48317e-13 -1.62539e-13 
-9.8496e-14 1.27057e-13 -2.28229e-14 
2.17569e-13 -2.13775e-13 1.1702e-13 
-2.44218e-13 2.88894e-13 -7.22305e-14 
-2.75168e-14 1.29112e-14 -9.14704e-14 
1.27033e-13 6.10587e-14 1.01973e-13 
2.0832e-13 -3.31805e-13 7.89827e-14 
6.14211e-14 -1.50647e-13 -3.76766e-14 
1.13602e-13 -1.5096e-13 1.31547e-13 
-4.53385e-12 8.6379e-12 4.35678e-12 
5.48386e-13 -6.09409e-13 6.73126e-14 
1.62326e-12 -2.87536e-12 9.13551e-14 
1.94968e-13 -2.54374e-13 8.94087e-13 
9.77688e-13 -1.11204e-12 1.64478e-12 
7.4556e-13 -1.02392e-12 1.30129e-12 
1.32205e-13 -8.63541e-14 2.58879e-13 
7.25002e-14 -1.07578e-13 -4.45047e-14 
6.68196e-13 -6.82628e-13 1.30353e-12 
5.59552e-13 -5.37641e-13 1.16591e-12 
3.27883e-13 -2.87398e-13 1.25452e-12 
4.34967e-14 1.23058e-13 5.42674e-13 
3.26516e-14 -1.89889e-13 -3.59385e-14 
-5.42906e-14 -7.90079e-14 -1.45844e-13 
-1.05344e-13 5.47321e-13 3.07537e-13 
-3.11503e-14 3.39907e-13 3.83353e-13 
-3.78314e-14 4.33862e-14 -2.44386e-14 
-1.98733e-13 9.69469e-14 -1.69327e-13 
2.23082e-13 -1.6626e-13 1.03515e-13 
-6.01321e-14 1.90443e-15 -1.96128e-14 
4.19903e-14 1.03932e-13 7.83744e-15 
-1.68934e-13 6.10833e-14 7.98594e-14 
1.20473e-13 1.60835e-14 -8.58755e-14 
-4.21961e-14 3.43896e-15 -8.94398e-14 
-4.69365e-13 -3.53599e-15 -2.20702e-13 
-7.21912e-13 -6.6097e-14 -3.56853e-13 
-7.13401e-13 -1.42849e-13 -3.64069e-13 
-5.80586e-14 4.16654e-14 5.66125e-14 
1.96799e-13 -3.37773e-14 2.94816e-14 
-5.45516e-13 -1.34485e-13 -1.22234e-13 
-1.36613e-13 6.68155e-15 -9.42905e-14 
2.27883e-13 -7.20858e-14 -4.17519e-14 
7.77371e-14 -9.50859e-14 -1.01207e-13 
-2.92793e-13 9.97428e-14 1.25625e-13 
2.18504e-13 -3.17567e-14 1.73013e-13 
-6.8493e-14 3.62008e-14 7.41777e-14 
-4.61002e-15 3.08123e-13 -1.07465e-13 
-3.80441e-14 1.57259e-14 5.89351e-14 
1.2267e-14 3.71647e-14 -6.67493e-14 
1.01724e-13 1.40558e-13 -6.62692e-13 
1.88903e-14 3.08946e-13 -1.60172e-13 
4.1507e-13 -1.88975e-13 2.26514e-13 
-8.30487e-14 3.80587e-14 7.91053e-15 
3.03248e-13 -4.43442e-13 4.49796e-13 
1.6332e-13 -8.24482e-14 1.2068e-13 
3.13159e-13 -2.58542e-13 5.99972e-13 
5.02583e-13 -6.10287e-13 5.8415e-13 
3.55949e-13 -2.60001e-13 5.71234e-13 
4.44904e-13 -4.22142e-13 4.80379e-13 
4.88639e-14 -1.24146e-13 1.8371e-13 
-9.21766e-13 8.72373e-13 4.03582e-12 
-9.24398e-14 8.60468e-14 -3.761e-14 
1.66022e-12 5.49717e-13 -1.10094e-11 
-1.87262e-13 2.32928e-13 -8.90512e-14 
-2.17806e-11 2.24546e-11 3.44763e-11 
5.02638e-14 -4.78838e-14 -1.11577e-13 
2.18772e-12 -1.09856e-12 -3.04457e-12 
-2.56129e-13 3.29743e-13 -9.3391e-14 
1.0765e-12 -1.19495e-12 1.43772e-13 
2.10849e-13 4.80209e-14 -2.64426e-13 
2.49239e-13 -3.41454e-13 7.48533e-14 
-4.27587e-13 5.88754e-13 2.54921e-13 
1.45955e-13 -2.69066e-13 1.03554e-14 
-1.22875e-13 9.58847e-14 1.48104e-13 
-6.06641e-14 -1.13265e-13 2.35138e-13 
-2.02592e-13 3.48409e-13 -9.11936e-14 
-2.34858e-13 2.4093e-13 -1.11411e-13 
2.0981e-13 -9.80585e-14 8.37126e-14 
-1.55573e-13 2.01482e-13 -1.04056e-13 
-2.03603e-13 5.66744e-14 3.04998e-14 
5.82467e-15 2.90901e-14 2.75368e-14 
-2.80347e-13 4.23301e-13 -2.72956e-13 
6.641e-14 -1.06123e-13 -3.96574e-14 
2.38246e-14 2.18934e-13 -5.61631e-15 
7.94372e-14 -1.28016e-14 8.1955e-14 
-6.54081e-14 4.02547e-14 -1.46608e-13 
-2.03907e-13 2.28782e-13 -5.79068e-14 
-2.60535e-13 2.11698e-13 -2.81997e-13 
2.67056e-13 -2.8416e-13 1.86011e-13 
3.57446e-14 -4.46825e-14 5.8653e-14 
1.3369e-13 -2.19518e-13 3.50767e-14 
7.15409e-14 -4.32797e-13 1.25903e-12 
7.49739e-13 -1.27361e-12 1.25852e-12 
2.80739e-13 -1.02764e-12 -7.60749e-13 
7.04703e-13 -1.09874e-12 9.7659e-13 
4.62719e-13 -7.16303e-13 6.09946e-13 
2.79737e-13 -5.11734e-13 5.70858e-13 
4.94754e-14 -3.11955e-13 -9.7678e-14 
5.21471e-14 -2.83947e-13 -5.06074e-14 
3.32626e-13 -5.79322e-13 8.15393e-13 
1.30066e-13 -2.08176e-13 5.85286e-13 
2.02267e-14 -2.62632e-15 3.41793e-13 
-2.67443e-14 1.18063e-13 2.42983e-13 
-3.28998e-15 -7.46418e-14 -1.21342e-14 
-1.13708e-13 6.65059e-13 3.41141e-13 
-4.50032e-14 2.74527e-13 1.69964e-13 
2.65869e-14 -1.80366e-13 2.73175e-14 
-2.44419e-14 2.53535e-14 -1.81852e-13 
2.05767e-13 -2.89073e-13 4.9517e-14 
7.2076e-14 -2.6784e-15 -5.44783e-15 
-8.00563e-14 6.21328e-14 4.78797e-14 
1.69482e-13 -4.74116e-14 6.26858e-15 
-9.71141e-14 -2.89053e-14 -2.66088e-14 
-1.05295e-14 -2.52828e-14 -4.69455e-14 
-3.6426e-14 -1.73441e-13 -1.764e-13 
-1.67833e-13 -3.48215e-13 -2.98188e-13 
-1.92848e-13 -3.04847e-13 -1.8388e-13 
2.54713e-13 -9.68513e-14 2.18118e-13 
-2.33015e-14 -1.48055e-15 -1.42346e-13 
-7.33096e-14 -2.01959e-13 -1.19173e-14 
-3.05755e-13 -6.57661e-14 -2.65032e-13 
-2.61357e-13 2.5806e-14 -2.36436e-13 
-1.42206e-13 1.61292e-13 -9.43953e-14 
7.79929e-14 -1.57926e-13 1.58299e-13 
-4.30846e-14 1.03177e-13 -3.44604e-14 
-1.11002e-13 -1.28615e-14 1.17514e-13 
4.4119e-13 -1.26459e-13 2.41419e-13 
2.23422e-13 -1.12026e-13 3.80684e-13 
4.80829e-14 5.25733e-15 8.53101e-15 
-2.84987e-13 3.96517e-13 -3.0922e-13 
2.15768e-13 -2.47946e-13 1.81027e-13 
1.38886e-13 6.25023e-14 -7.00255e-14 
-1.85374e-13 2.17224e-13 -2.49944e-13 
-1.78913e-13 2.09337e-13 -4.42754e-13 
-2.29936e-13 2.27068e-13 -4.23861e-13 
-1.21803e-13 1.24495e-13 -2.51845e-13 
-1.10259e-13 1.52022e-13 -2.90285e-13 
2.11471e-13 -2.65939e-13 1.25911e-13 
5.9738e-13 5.82917e-13 2.82661e-12 
-1.42756e-13 1.70303e-13 -1.05333e-13 
2.09835e-12 -1.35863e-12 -4.65967e-12 
-2.20887e-14 8.28782e-15 1.8503e-14 
1.08739e-12 -3.27635e-12 -3.15103e-12 
-6.51523e-14 8.35593e-14 -9.59029e-14 
-4.5885e-13 -1.72037e-12 -1.08461e-12 
-1.50448e-13 1.59194e-13 -5.1996e-14 
-3.75286e-13 5.42978e-14 3.47535e-13 
-1.78084e-13 -4.24047e-14 2.25656e-13 
-2.19425e-13 5.47209e-13 -6.07009e-14 
-1.14919e-14 2.49379e-13 -2.73313e-13 
9.76642e-14 -3.70977e-13 1.71319e-13 
-8.55315e-14 8.4372e-14 -8.56018e-15 
-2.66843e-13 3.69352e-13 -1.09619e-13 
1.01473e-13 -5.25101e-14 2.92345e-14 
8.70794e-14 -9.12111e-14 1.24836e-14 
-9.74676e-14 1.90113e-13 -4.09854e-14 
-3.0818e-13 4.86622e-13 -3.1487e-13 
1.03861e-13 -9.55085e-14 1.85953e-14 
-4.93019e-14 1.95283e-13 -9.71664e-14 
-6.62207e-14 1.28134e-13 -4.53926e-14 
7.31723e-17 -1.61716e-13 -1.01539e-13 
2.07274e-13 -1.86721e-13 7.65228e-14 
-3.38542e-13 3.9785e-13 -2.1569e-13 
1.42088e-13 -1.90582e-13 3.76442e-14 
1.9662e-13 7.45718e-16 1.42957e-13 
1.84953e-13 -2.95424e-13 8.73563e-14 
4.52816e-14 -7.68498e-14 1.00734e-13 
2.86411e-13 -1.09573e-12 -4.73561e-14 
2.74344e-13 -4.78391e-13 2.07041e-13 
1.36326e-13 -5.77354e-13 1.29648e-13 
4.4203e-13 -8.92199e-13 3.98309e-13 
3.43637e-13 -8.34564e-13 3.28206e-13 
2.00762e-13 -5.0199e-13 3.69406e-13 
8.9347e-14 -4.78464e-13 2.81432e-14 
-2.06832e-14 1.06272e-13 1.3215e-13 
2.57003e-13 -5.40781e-13 3.46783e-13 
1.74434e-13 -4.7641e-13 4.16412e-13 
5.94229e-14 -1.77385e-13 3.03038e-13 
-5.92505e-14 1.75784e-13 1.62144e-13 
-2.04278e-13 9.06718e-13 1.96305e-13 
-7.13286e-14 2.65525e-13 9.35569e-14 
9.53854e-14 -1.37718e-13 7.79294e-14 
3.05209e-14 1.55564e-15 -4.12016e-14 
3.50079e-13 -2.82035e-13 1.13526e-13 
-1.53611e-13 2.06119e-14 -2.78423e-14 
-1.00322e-14 5.19977e-14 2.95364e-14 
-2.21766e-13 9.47592e-14 4.55457e-15 
1.2801e-14 -7.30231e-14 2.35792e-16 
1.96493e-13 -1.69822e-13 4.82342e-14 
5.85031e-14 -6.55988e-13 -3.94765e-13 
-7.91454e-13 -1.96012e-12 -9.44059e-13 
6.62371e-14 -8.45862e-13 -5.09352e-14 
-2.62075e-13 6.60943e-14 -3.05638e-14 
-1.78736e-13 -7.08086e-14 -1.90893e-13 
-3.54843e-13 -3.44337e-13 -5.21482e-13 
-1.20222e-13 -1.16215e-13 -2.22814e-13 
-2.46821e-14 -8.12907e-15 7.0412e-14 
8.79791e-14 -1.42098e-14 -5.49359e-15 
-1.08795e-13 8.38491e-14 -4.98524e-13 
6.10205e-14 -2.09775e-13 2.36882e-13 
-1.76034e-13 1.1016e-13 -2.86373e-13 
2.13168e-14 -5.72617e-15 8.46703e-14 
6.56589e-14 -5.8317e-14 1.1772e-13 
-2.88758e-13 2.49608e-13 -1.72064e-13 
-1.87419e-13 1.44697e-13 -1.54015e-13 
1.00538e-13 -7.44641e-14 -1.71444e-14 
1.22413e-13 3.40596e-14 -1.26099e-13 
-1.44357e-14 1.69287e-14 -7.2291e-14 
-1.96715e-13 3.01737e-13 -2.47345e-13 
-1.49992e-13 1.55615e-13 -2.31293e-13 
1.23805e-13 -1.55837e-13 5.14801e-14 
3.23221e-13 -1.04093e-12 -8.00333e-13 
-1.34147e-13 1.707e-13 -8.24789e-14 
2.94358e-13 -7.69714e-13 -6.9722e-13 
3.07092e-14 -3.60971e-14 -8.47712e-14 
1.24381e-12 -1.43383e-12 -1.15285e-13 
-1.87582e-13 2.98381e-13 -1.36616e-13 
1.12928e-14 -6.10119e-13 -6.62439e-13 
8.72643e-15 -1.39526e-13 1.06919e-14 
-2.48008e-13 -1.33333e-13 -2.37481e-13 
-2.72334e-13 3.67838e-13 -1.85265e-13 
-7.11123e-14 3.90405e-13 -4.58047e-13 
-1.56229e-13 7.09044e-14 2.54995e-14 
6.29367e-14 -2.6149e-13 9.60182e-14 
-2.6322e-13 3.94756e-13 -1.08723e-13 
2.06419e-13 -1.83867e-13 6.13239e-14 
-3.78791e-14 3.61725e-14 -9.23561e-15 
-5.16857e-14 8.71142e-14 -3.0191e-14 
-2.68666e-13 4.58113e-13 -2.54474e-13 
8.71096e-14 -1.32636e-13 -1.92801e-14 
-5.48256e-15 6.45846e-14 -7.0869e-14 
1.44039e-13 -6.96406e-14 6.14525e-14 
-1.87008e-13 3.80651e-13 -2.21541e-13 
-7.13558e-14 1.37966e-13 -8.15002e-14 
-1.30733e-13 2.09214e-13 -2.86982e-14 
3.92706e-14 -1.41537e-13 -2.51367e-14 
3.36399e-13 -4.87989e-13 1.97936e-13 
1.19717e-13 -1.84654e-13 9.61148e-14 
9.99751e-14 -3.99261e-13 5.15127e-14 
-2.25595e-13 2.69439e-13 -3.30814e-13 
6.75759e-14 -3.32921e-13 1.27437e-13 
1.68889e-14 -1.61621e-13 -1.90111e-13 
6.57173e-14 -2.81358e-13 -1.01582e-13 
-1.52154e-14 -1.05669e-13 -3.083e-13 
-3.6174e-14 1.72682e-13 2.53354e-13 
-1.41323e-13 5.30826e-13 3.21764e-13 
-2.2569e-13 4.46765e-13 -1.8165e-13 
-7.31097e-14 6.39e-14 4.62631e-14 
2.41312e-14 -2.62014e-14 1.70358e-13 
-2.58352e-14 1.03585e-13 2.56489e-13 
1.58927e-14 -6.26189e-14 2.54791e-13 
-6.03135e-14 -1.64033e-15 -1.72559e-14 
-9.20737e-14 4.37486e-14 -8.14965e-14 
3.05809e-13 -2.4397e-13 6.88168e-14 
-1.25184e-13 1.46773e-13 -8.52598e-15 
2.02892e-13 -1.58632e-14 1.99716e-14 
-7.17236e-14 5.27657e-14 9.09618e-14 
1.61e-13 -7.15247e-14 6.38868e-14 
2.20627e-13 -1.00022e-12 -5.69305e-14 
1.41369e-12 1.08726e-12 6.64497e-13 
1.70904e-12 9.3584e-13 1.75378e-12 
-2.7978e-13 -1.20129e-12 -8.46335e-13 
-7.18344e-14 -2.92159e-14 -1.04335e-13 
-2.66486e-13 -4.5919e-14 -2.06627e-13 
-2.8084e-13 -2.73486e-13 -4.16734e-13 
2.47652e-13 -1.90534e-13 9.572e-14 
-1.32653e-13 9.48804e-14 -2.47011e-14 
-9.35208e-14 2.1443e-14 -2.62704e-13 
1.33866e-13 -1.13649e-13 8.18399e-14 
-1.99487e-13 9.12227e-14 -4.58116e-13 
-2.82623e-13 1.96971e-13 -4.52368e-13 
-2.94878e-13 3.24199e-13 -1.91725e-13 
-4.33406e-14 -2.08716e-13 2.32714e-13 
-9.95769e-14 1.42216e-13 -1.39803e-13 
-1.12224e-13 1.05317e-13 -1.46198e-13 
9.97224e-15 -6.94045e-15 -4.93952e-14 
-1.55398e-13 1.27507e-13 -9.16696e-14 
6.73641e-14 -4.61664e-14 -1.35044e-14 
4.75149e-14 -6.84623e-14 2.12986e-14 
1.10579e-13 -3.71702e-13 -6.98284e-14 
-1.08722e-13 1.4077e-13 -2.43157e-14 
8.4269e-14 -1.96844e-13 1.06971e-13 
6.76314e-14 -1.59526e-13 1.75381e-14 
3.82064e-13 -3.49894e-13 5.36505e-13 
-3.531e-13 5.93585e-13 -2.33597e-13 
3.42582e-13 -5.11064e-13 -3.74643e-14 
8.8495e-14 -3.35914e-13 8.26275e-14 
-1.10388e-13 1.76338e-13 -2.86126e-13 
-2.76065e-13 1.62758e-13 -1.41201e-13 
-1.56444e-13 1.94377e-13 -2.3226e-13 
1.42394e-13 -4.29101e-13 7.09597e-14 
-4.06673e-14 2.0505e-13 1.19876e-14 
1.07799e-13 -1.1354e-13 2.50192e-14 
-9.92558e-14 8.86343e-14 -2.69945e-14 
6.735e-14 -1.51844e-14 1.97275e-14 
-1.2896e-13 4.11687e-13 -1.1619e-13 
3.62592e-14 1.46791e-14 -2.49106e-14 
-1.03362e-13 1.45953e-13 -1.43493e-13 
1.36577e-13 -1.08523e-13 1.83651e-14 
2.99547e-13 -4.10434e-13 9.2836e-14 
-2.85534e-13 4.59351e-13 -2.43828e-13 
1.23259e-13 -1.79368e-13 3.03656e-14 
1.97404e-14 -4.61199e-14 8.886e-15 
1.51314e-13 -3.01822e-13 1.15029e-13 
2.61222e-15 -9.63248e-14 1.92295e-13 
-1.56689e-13 3.06884e-13 -2.77792e-13 
-2.00743e-14 9.65088e-15 1.78302e-13 
-1.42276e-13 3.24899e-13 -3.62862e-13 
-1.35107e-13 9.59768e-14 -4.86082e-13 
8.49111e-15 -3.43584e-13 -6.54355e-14 
3.67064e-14 7.56651e-14 3.355e-13 
4.75692e-14 4.91572e-14 1.40617e-13 
2.30794e-14 -1.10386e-13 2.26435e-14 
-1.74674e-13 3.96068e-13 5.98062e-14 
-5.43006e-14 1.62765e-13 1.37897e-13 
6.99695e-15 6.7876e-14 1.30681e-13 
-1.0135e-13 5.82549e-14 -1.88459e-14 
2.78154e-13 -1.24769e-13 6.3479e-14 
-2.67326e-14 7.30539e-14 6.62886e-14 
6.05032e-14 -6.92028e-14 2.06687e-14 
1.91377e-13 -3.33061e-14 -7.7497e-14 
-6.76136e-14 5.17795e-14 6.24871e-15 
2.16685e-13 -2.54132e-13 -8.0261e-14 
-2.3628e-13 2.23347e-13 -3.63941e-13 
5.86782e-13 1.3964e-11 6.03024e-12 
2.49326e-13 2.59831e-13 1.00969e-12 
2.67321e-13 -6.53864e-13 -2.80348e-13 
-2.74589e-14 -6.63479e-14 -1.87737e-13 
-2.94882e-15 -6.37437e-14 -1.20381e-13 
1.36587e-13 -1.20672e-13 6.14319e-14 
2.71735e-13 -2.01735e-13 1.12672e-13 
9.5178e-15 -3.78381e-14 5.78641e-14 
-9.65524e-14 8.21223e-14 -5.80231e-14 
-9.62318e-14 9.16516e-14 -1.71158e-13 
-2.27337e-13 9.58415e-14 -1.68358e-13 
-2.05294e-13 1.68892e-13 -2.14213e-13 
3.04402e-14 -9.93178e-15 -2.59324e-14 
-2.17272e-14 -1.01152e-13 3.00376e-14 
-1.38507e-13 8.54334e-14 -7.76069e-14 
-1.0729e-13 1.07044e-13 -1.5836e-13 
-1.46113e-13 1.41902e-13 -1.96682e-13 
-1.93172e-15 2.51199e-15 -2.08702e-14 
-4.40656e-14 5.61065e-14 1.30605e-13 
-8.98281e-14 2.41732e-13 -1.97217e-13 
9.52335e-14 -6.01545e-14 3.08984e-14 
8.90455e-14 -1.96805e-13 3.95111e-14 
1.3328e-13 -1.48044e-13 2.92021e-13 
-4.91025e-13 6.64715e-13 -2.82891e-13 
1.29924e-13 1.71155e-13 1.30213e-13 
1.75413e-13 -6.04396e-13 4.99895e-14 
-3.39883e-14 1.03591e-13 -7.51199e-14 
-8.0271e-14 7.88478e-14 -3.30726e-13 
8.75818e-14 -4.418e-13 -5.79577e-14 
1.44462e-13 -7.5716e-14 4.60235e-15 
-7.80902e-14 2.19985e-14 2.66778e-14 
6.17138e-15 -6.3676e-14 -2.04221e-14 
1.40897e-13 -9.71854e-14 1.11661e-14 
-5.99348e-14 -1.53455e-13 -3.35391e-14 
1.47691e-13 -7.63059e-14 -8.25603e-15 
-2.34358e-13 5.22405e-13 -1.51204e-13 
1.07285e-15 9.17583e-14 -5.84376e-14 
4.21784e-13 -6.79737e-13 2.90923e-13 
-2.02835e-13 4.42372e-13 -1.66256e-13 
4.92769e-14 -1.21394e-13 2.08039e-14 
5.39279e-14 -1.02637e-13 2.98692e-14 
1.33205e-13 -1.71257e-13 5.23586e-14 
-4.43391e-14 3.25993e-13 -1.43682e-13 
-8.86538e-14 3.34636e-13 1.54807e-13 
-8.58408e-14 2.2156e-13 -1.89315e-13 
5.56434e-15 -8.08712e-14 -1.05841e-13 
-3.26811e-14 -1.21879e-14 -2.93174e-13 
-1.35923e-13 3.64486e-13 3.5854e-14 
-2.44013e-13 8.33917e-13 -1.18046e-13 
6.14206e-14 -5.79493e-13 8.90038e-14 
-5.11312e-14 1.23396e-13 9.22661e-14 
-2.44498e-13 6.98885e-13 -1.46091e-13 
2.12605e-13 -1.89295e-13 2.00302e-14 
-7.91919e-14 3.94984e-14 -1.44187e-13 
-6.45784e-14 1.15627e-13 7.57612e-14 
2.11311e-13 -1.46627e-14 2.43685e-13 
-1.16337e-13 7.11348e-14 -1.58462e-13 
1.6389e-13 -9.26459e-14 3.44083e-14 
1.96888e-13 -7.34111e-13 -1.38627e-13 
-2.0369e-13 -4.49309e-13 -4.85027e-13 
-6.07271e-13 -3.22448e-13 4.02333e-14 
4.14227e-13 -1.27075e-12 -6.52183e-13 
3.36874e-13 -2.5085e-13 7.23095e-14 
1.35076e-13 -1.70806e-13 -1.9238e-13 
1.57513e-14 -2.52109e-14 2.29833e-14 
2.50408e-13 -2.29538e-13 1.00522e-13 
-2.59348e-14 1.07272e-14 -1.88167e-14 
1.86818e-13 -1.58305e-13 1.14268e-13 
4.40124e-14 -3.23375e-14 7.1893e-14 
4.82984e-14 -1.22738e-14 5.60767e-14 
3.80144e-14 -6.38931e-15 7.96082e-14 
3.10145e-14 -7.27276e-14 1.27452e-14 
3.98101e-14 -3.46269e-14 1.78889e-14 
6.57112e-14 -2.853e-14 1.83165e-14 
1.09112e-14 -5.21594e-15 7.58797e-14 
-6.71175e-14 3.73179e-14 -3.51528e-14 
-4.73023e-14 -6.62376e-14 -9.51249e-15 
-1.36441e-13 1.88697e-13 -1.00669e-13 
-1.096e-13 4.06552e-13 6.05692e-14 
-1.56141e-13 -4.66509e-15 -1.20479e-13 
-3.11986e-14 4.64426e-13 2.7587e-13 
-1.94827e-13 2.04743e-13 -1.34493e-13 
9.73941e-14 1.40668e-13 1.10331e-13 
1.69354e-13 -6.1505e-13 5.93191e-14 
1.11923e-13 -4.87828e-14 -4.26652e-14 
1.15304e-13 -4.16529e-13 -7.22267e-14 
-1.16623e-15 7.14402e-14 2.61564e-14 
-6.14755e-14 -5.28215e-14 -1.51437e-14 
1.40862e-13 -1.01409e-13 3.13611e-14 
-1.40292e-14 3.1061e-14 -1.53288e-14 
-2.22588e-13 4.17939e-13 -1.57634e-13 
1.14797e-13 -1.03674e-13 -1.59965e-14 
3.46619e-13 -7.15258e-13 1.75833e-13 
-1.08761e-13 2.82399e-13 -1.17541e-13 
7.68365e-14 -2.00487e-13 3.61676e-14 
-9.29601e-14 1.22821e-13 -7.62747e-14 
4.30239e-14 -8.71065e-14 -2.38675e-14 
-1.60709e-13 5.36612e-13 1.64754e-13 
-8.44903e-14 -5.62015e-14 -1.23429e-13 
-1.96395e-13 9.2252e-13 -1.49208e-14 
-2.02158e-14 2.93929e-14 -1.30627e-13 
-8.02015e-14 3.81793e-13 -2.90282e-13 
-9.6345e-14 1.84416e-13 -1.79588e-13 
-1.86923e-13 6.45635e-13 3.97959e-15 
-9.58283e-14 1.92547e-13 1.27771e-14 
-1.92751e-13 6.08072e-13 -2.62482e-13 
-4.65254e-14 -5.2224e-14 -2.40432e-13 
2.44778e-13 -1.97207e-13 6.36797e-14 
1.44295e-13 -1.001e-13 1.78259e-13 
2.27686e-13 -3.85139e-13 -9.72118e-14 
-9.82307e-14 1.04263e-13 3.09585e-15 
-3.54602e-13 8.06095e-13 3.76292e-13 
-2.39675e-13 1.93549e-13 -1.36058e-13 
-1.00473e-14 -6.01195e-14 -2.45355e-13 
2.131e-13 -9.92751e-13 -3.04044e-13 
3.18373e-14 -3.93792e-13 2.23391e-14 
-8.65874e-14 5.80936e-14 -2.58368e-14 
-8.0303e-14 1.32822e-13 6.57461e-15 
-7.23975e-14 7.58851e-14 -5.01194e-14 
7.67899e-14 -1.1379e-13 4.45261e-14 
5.66889e-14 2.80875e-15 1.1249e-13 
1.66513e-13 -2.09099e-13 2.69396e-14 
2.93745e-14 1.66959e-14 1.01337e-13 
8.67449e-14 -4.27918e-14 8.70548e-14 
4.21663e-15 4.75574e-14 4.58212e-14 
8.39024e-14 -9.38595e-14 5.04827e-14 
5.73831e-14 -4.00583e-14 3.643e-14 
3.71701e-14 7.93976e-14 1.6536e-14 
-2.28805e-14 1.33091e-15 -7.27099e-14 
-1.74749e-13 6.78418e-13 6.51567e-14 
-2.0763e-13 1.03275e-13 -1.33536e-13 
-1.20123e-13 3.70961e-13 1.30494e-13 
-2.25703e-13 1.71615e-13 -1.67096e-13 
3.9131e-14 2.676e-13 8.18941e-14 
3.18915e-15 -3.68499e-14 -7.69507e-15 
1.42903e-13 -9.65521e-14 7.90672e-14 
2.82518e-13 -6.86197e-13 1.26123e-13 
1.84655e-13 -3.26101e-13 3.7092e-14 
-2.69774e-13 1.61835e-13 -5.91138e-14 
1.66912e-13 -2.27161e-13 3.31947e-14 
6.1098e-14 -1.78299e-14 -1.00745e-14 
8.67779e-14 -1.04298e-13 2.40004e-15 
-1.19666e-13 2.03881e-13 5.34934e-14 
-2.792e-14 7.27842e-14 -1.80522e-14 
2.37036e-13 -5.26986e-13 1.55067e-13 
-2.98916e-13 5.40165e-13 -1.65146e-13 
3.99341e-16 2.28233e-14 -2.78777e-14 
6.54223e-14 -1.02908e-13 1.28624e-14 
-1.21468e-13 4.51092e-13 9.64718e-14 
-1.27693e-13 3.24403e-13 -1.86476e-13 
-6.26958e-14 4.28451e-14 3.45232e-14 
-7.81464e-14 1.46106e-13 -2.29227e-13 
-6.16278e-14 -3.28098e-14 -1.07964e-13 
-2.76531e-14 1.6443e-13 -6.67691e-14 
1.9255e-15 -7.2486e-14 -1.27949e-13 
-1.7898e-14 3.85756e-13 -7.40866e-14 
-1.09282e-13 3.61466e-13 -1.07516e-13 
-1.07728e-13 2.46592e-13 9.82231e-14 
-6.86092e-14 7.34995e-14 -3.11605e-14 
4.01537e-13 -4.50977e-13 -1.07694e-14 
2.0215e-13 -1.71519e-13 6.38344e-14 
5.40589e-14 -1.7395e-13 -2.31032e-13 
3.12904e-13 -3.03989e-13 -7.43211e-16 
7.56244e-14 6.0672e-14 -8.66563e-14 
-6.09696e-14 9.27693e-15 5.1623e-14 
-2.61626e-14 1.48534e-14 7.85201e-14 
1.55647e-13 -1.73807e-13 1.42936e-14 
-1.3227e-13 1.72808e-13 -1.53429e-13 
-3.87223e-14 -1.00939e-13 -2.54932e-14 
1.08894e-14 -3.99819e-14 -1.499e-14 
1.21735e-13 -1.27681e-13 3.63542e-14 
-1.58051e-14 3.71695e-14 3.30523e-15 
-3.65128e-16 1.12049e-13 -2.83002e-15 
-8.23172e-14 5.50958e-14 1.06817e-14 
1.1575e-13 -7.38828e-14 2.47604e-14 
6.81956e-14 -5.21082e-14 6.19836e-15 
-1.37098e-13 3.20897e-14 -1.31549e-13 
2.88314e-14 -3.8563e-13 -1.19444e-13 
-1.50341e-13 1.16883e-13 -1.04978e-13 
2.11501e-14 1.49017e-13 -2.5045e-14 
-1.1814e-13 1.24094e-13 -8.00521e-14 
9.84322e-14 -5.06063e-14 1.07613e-13 
3.8252e-14 -8.57136e-14 -4.39217e-15 
1.15026e-13 -1.32954e-13 8.41371e-14 
3.93568e-13 -8.2433e-13 2.58556e-13 
-1.68511e-15 -6.59309e-14 4.21306e-15 
2.40926e-13 -2.61169e-13 7.07497e-14 
-1.13736e-13 1.32479e-13 -2.69521e-14 
1.16375e-13 -1.29591e-13 2.206e-14 
1.33983e-13 -6.55945e-13 2.80821e-13 
-1.68707e-13 2.45874e-13 -6.65492e-14 
7.1199e-14 -6.71823e-14 2.07633e-14 
-7.08251e-14 1.70712e-13 -8.82022e-14 
9.41164e-14 -1.28667e-13 -4.41749e-14 
7.53589e-14 4.24395e-14 2.7892e-14 
2.24369e-13 -5.27604e-13 1.76914e-13 
3.58853e-15 3.30484e-13 -4.03001e-14 
-1.12331e-14 -8.73924e-14 4.12653e-14 
-6.45193e-14 1.45377e-13 -5.22809e-14 
-5.1852e-14 8.16414e-14 -4.17961e-14 
-3.26171e-14 2.55193e-13 9.97539e-15 
-2.47748e-14 4.63569e-14 1.29766e-14 
-3.51434e-13 1.44896e-13 -1.30801e-13 
1.40148e-13 -7.21252e-14 1.25257e-13 
-2.34431e-13 4.25767e-13 -5.46686e-15 
8.1729e-14 -4.41507e-14 6.06844e-14 
2.17045e-13 -1.57918e-13 -1.00644e-13 
5.86845e-14 -8.32244e-14 1.19924e-14 
2.75218e-13 -3.86045e-13 -5.72505e-14 
2.72146e-13 -3.49986e-13 4.13592e-14 
1.86096e-13 -1.90302e-13 3.4721e-14 
-7.07777e-15 -7.06243e-14 -6.53986e-14 
-1.09588e-13 1.59755e-13 -1.13288e-13 
3.96169e-14 7.69947e-14 7.33018e-14 
-1.70474e-14 -2.03899e-14 7.3469e-15 
-1.9695e-13 1.41181e-13 -1.12147e-14 
1.47163e-14 -5.69506e-15 -8.02253e-15 
7.05679e-14 -3.54998e-14 1.07205e-14 
9.5619e-14 -7.77263e-14 3.05498e-14 
-6.75387e-14 1.78918e-13 -1.32466e-14 
-3.41139e-14 4.0742e-13 -1.76996e-14 
-1.12978e-13 3.08104e-13 -8.8237e-14 
6.79966e-14 -2.04398e-13 4.25894e-14 
4.51758e-14 9.37126e-14 4.25048e-14 
4.65312e-14 2.176e-13 1.11936e-13 
8.93633e-14 2.06701e-13 7.43396e-14 
2.87903e-13 -7.08638e-13 1.94812e-13 
2.54559e-13 -2.96643e-13 8.75838e-14 
-1.02543e-13 -9.66449e-15 2.74099e-14 
4.70624e-14 -1.17153e-13 3.07599e-14 
-1.12196e-13 5.63568e-14 4.41464e-15 
-4.0758e-14 -1.11367e-13 2.36719e-14 
-1.84635e-13 3.17022e-13 -7.48296e-14 
-9.82719e-14 8.60833e-14 -7.158e-14 
1.32136e-14 -1.52002e-13 4.70897e-14 
-1.82175e-15 7.1803e-14 1.88359e-14 
-1.29053e-14 -2.0988e-13 9.38473e-14 
-2.01362e-14 5.27303e-14 2.68199e-14 
2.07609e-14 -4.15941e-13 1.31161e-13 
5.41723e-14 -3.83702e-13 1.44499e-13 
4.53014e-14 -1.0291e-13 6.09041e-14 
-2.99731e-14 2.35315e-13 5.72823e-14 
2.4255e-15 -1.77489e-14 -1.00432e-13 
-2.18058e-13 1.9624e-13 -1.85031e-15 
-9.2788e-14 5.46244e-14 -1.67167e-13 
-4.5031e-13 4.08956e-13 -6.04019e-14 
-1.42138e-13 9.93575e-14 -8.08609e-14 
-3.65578e-13 2.89336e-13 1.41624e-14 
-2.27679e-13 1.26536e-13 4.14772e-15 
-2.95525e-13 1.75378e-13 5.49356e-14 
1.509e-13 -2.78488e-13 3.98019e-14 
-5.54623e-14 6.54045e-14 -8.01919e-14 
-9.53478e-14 5.749e-14 -5.02112e-15 
-7.39914e-14 1.34536e-13 -8.4809e-14 
9.28972e-14 -6.27969e-14 2.33557e-14 
1.54123e-13 -7.26349e-14 2.60518e-14 
-1.10022e-14 -1.6166e-14 2.24129e-15 
-1.33256e-13 1.94639e-13 -9.78368e-14 
5.90064e-14 -2.57739e-14 1.24592e-13 
-1.59861e-13 1.36668e-13 -8.80341e-14 
7.73232e-14 -3.86133e-14 1.23143e-13 
4.64997e-14 -1.8177e-13 1.69806e-14 
2.22153e-13 -6.41591e-13 1.71237e-13 
6.96134e-15 3.03648e-13 1.93511e-14 
1.8568e-13 -1.81714e-13 3.58024e-14 
-1.94008e-14 1.61904e-14 -1.04514e-14 
1.09014e-13 -2.19008e-14 1.74844e-14 
-9.26474e-14 1.34136e-13 -3.89433e-14 
-2.81111e-14 2.39748e-13 -1.00043e-13 
-2.51953e-14 2.51522e-13 -9.1743e-14 
1.44936e-13 -3.42332e-13 3.08043e-14 
4.66361e-14 9.83117e-14 1.17425e-13 
-8.78382e-14 1.56892e-13 3.71693e-14 
7.99362e-14 -3.99085e-13 8.97332e-14 
-1.28837e-14 -1.07796e-14 4.85263e-14 
-2.70583e-14 -1.84742e-13 8.02824e-14 
4.53186e-14 -5.43324e-13 1.07151e-13 
2.76326e-13 -1.48361e-13 -7.7417e-14 
1.11504e-13 -1.03187e-13 1.10947e-14 
2.58711e-13 -2.23586e-13 -4.66843e-14 
2.06567e-13 -1.68564e-13 4.77657e-14 
1.97618e-13 -2.49651e-13 1.12361e-14 
2.04838e-13 -1.67618e-13 5.71805e-14 
1.60035e-13 -2.0186e-13 9.04415e-14 
1.42393e-13 -2.3802e-13 5.75587e-14 
3.20427e-14 -5.07686e-14 -7.60653e-15 
1.93406e-13 -9.97715e-14 4.42054e-14 
-1.09702e-13 1.17536e-13 -7.23114e-14 
3.40257e-14 -6.49622e-14 2.97609e-14 
-6.32489e-14 9.58217e-14 -3.67498e-14 
-2.09388e-13 2.12865e-13 -1.19356e-13 
7.46588e-14 -4.26846e-13 1.13747e-13 
-1.32424e-13 1.18521e-13 -7.14649e-14 
8.58173e-14 -2.22822e-13 1.0274e-13 
1.0083e-13 -3.78803e-13 7.01913e-14 
-2.89062e-14 1.84883e-13 -2.56687e-14 
-1.25131e-13 6.91181e-14 -4.99276e-14 
1.84959e-13 -6.69472e-14 5.92654e-15 
-7.751e-14 1.10558e-13 -4.94463e-14 
7.94054e-14 1.03285e-13 -3.08224e-14 
1.83699e-14 -5.94093e-14 -1.50175e-13 
7.13812e-14 -7.70292e-14 -2.82595e-14 
1.74986e-14 -3.03464e-13 5.7786e-14 
-1.9927e-13 6.56378e-13 -9.00918e-14 
4.40691e-14 8.2524e-14 -1.19215e-14 
-1.88601e-14 5.68212e-13 -3.86628e-14 
5.51635e-14 4.28367e-13 1.10746e-14 
-7.01319e-14 1.00144e-13 -1.40885e-13 
1.13914e-14 -3.56081e-14 -2.17676e-14 
-7.59288e-15 -2.09275e-14 -2.96408e-14 
-8.96867e-14 -2.83474e-14 4.70689e-15 
2.48689e-14 -5.47247e-14 1.11348e-13 
-1.31281e-14 -8.28111e-14 8.79474e-14 
5.74589e-15 -4.82337e-14 -7.08576e-14 
1.65931e-13 -8.09556e-14 1.35596e-14 
-1.27862e-13 2.58554e-14 -3.53713e-14 
-1.24607e-14 8.30583e-14 -8.60695e-15 
-1.27175e-13 1.14333e-13 -5.42623e-14 
-1.74774e-13 1.32043e-13 -8.14189e-14 
3.83634e-14 2.37496e-13 3.76502e-14 
-4.73835e-14 1.9432e-13 -4.03282e-14 
-1.13009e-15 -6.94009e-14 4.26291e-14 
3.62993e-14 -3.75526e-13 3.56213e-14 
7.97778e-14 -7.22672e-14 -1.91589e-14 
1.01512e-13 2.91072e-14 1.93504e-14 
1.31337e-13 7.73034e-14 -3.9308e-14 
8.39173e-14 1.80036e-13 -9.03666e-14 
2.22421e-14 -4.49345e-13 3.47402e-14 
-1.77795e-14 2.43731e-13 -8.95521e-15 
-1.77772e-13 -4.40501e-13 1.12972e-13 
-7.88397e-14 -4.15898e-14 5.33328e-14 
-1.28153e-13 -1.10781e-13 1.29421e-13 
7.81023e-14 -4.69422e-14 -7.94687e-14 
-8.98346e-14 -9.6963e-15 -2.40578e-15 
-3.6131e-14 -2.87429e-14 6.97831e-14 
1.75961e-13 9.25986e-15 1.29714e-14 
-3.14942e-15 7.83919e-17 6.45683e-14 
-1.47229e-13 -2.84057e-14 -9.07015e-14 
-9.5155e-14 7.0839e-14 -5.42835e-14 
1.04987e-13 4.16931e-14 -2.32018e-14 
-1.03726e-13 1.21842e-13 -3.40016e-14 
6.46542e-14 3.77297e-14 4.08555e-14 
-8.17027e-14 -3.54853e-13 6.63642e-14 
-7.67977e-14 1.14474e-13 -3.82343e-14 
-5.74306e-14 -1.98454e-13 1.37832e-14 
6.79194e-14 -6.59092e-14 -2.41206e-15 
8.30247e-14 3.59466e-14 -2.4574e-14 
1.07494e-13 9.66225e-14 -3.408e-14 
4.91944e-14 1.69473e-13 -9.6839e-14 
-8.77685e-14 -6.54685e-14 -2.39443e-14 
-1.41363e-14 3.17629e-13 5.16056e-14 
1.72306e-13 3.41118e-13 9.79328e-14 
3.09094e-13 -9.44179e-14 3.7382e-15 
-1.94013e-13 5.62566e-14 -4.03734e-14 
3.85038e-13 -3.10163e-14 1.37796e-13 
1.57137e-13 -6.00958e-14 4.09917e-14 
7.20484e-14 -3.9684e-14 1.12106e-14 
1.31004e-13 3.22932e-14 4.88867e-14 
-1.19042e-13 6.49243e-14 -3.26266e-15 
-4.66183e-14 4.75356e-14 6.9393e-15 
3.7644e-14 1.60758e-13 3.96421e-14 
2.96909e-14 4.32843e-14 7.33695e-15 
-3.30319e-13 -3.26673e-14 1.13016e-14 
9.05528e-14 2.00642e-14 -3.9554e-14 
-1.25935e-13 -1.24768e-13 -8.44035e-15 
-3.13593e-14 1.95627e-13 -7.17004e-14 
-3.73078e-14 -5.821e-14 1.78475e-13 
-1.73514e-13 1.51387e-13 2.24477e-14 
2.2376e-13 -8.08834e-14 5.62585e-14 
-2.30246e-13 1.68271e-14 -1.40998e-13 
-1.50253e-13 3.56123e-14 -6.01753e-14 
-5.52187e-14 5.60665e-14 -1.9353e-15 
9.84272e-15 7.77558e-14 4.7881e-14 
-3.40484e-13 -1.92842e-13 4.38909e-14 
-3.04194e-13 -2.1564e-13 5.21654e-14 
-6.3631e-13 -1.44494e-13 1.50118e-13 
-2.90107e-13 -2.54414e-13 1.68587e-13 
-3.83704e-13 -2.27575e-13 -3.08491e-13 
-7.17561e-13 -1.19149e-13 -9.39202e-14 
-6.0034e-13 -6.94849e-14 -1.3278e-13 
-6.80503e-13 -2.84006e-13 -1.93948e-13 
5.52754e-12 2.2205e-12 1.06953e-12 
-9.66303e-13 -2.16371e-13 -1.50783e-13 
</DataArray>
<DataArray Name="parentIndex" NumberOfComponents="1" type="Int64" format="ascii">
0
0
0
0
0
0
0
0
0
0
0
0
0
0
0
0
0
0
0
0
0
0
0
0
0
0
0
0
0
0
0
0
0
0
0
0
0
0
0
0
0
0
0
0
0
0
0
0
0
0
0
0
0
0
0
0
0
0
0
0
0
0
0
0
0
0
0
0
0
0
0
0
0
0
0
0
0
0
0
0
0
0
0
0
0
0
0
0
0
0
0
0
0
0
0
0
0
0
0
0
0
0
0
0
0
0
0
0
0
0
0
0
0
0
0
0
0
0
0
0
0
0
0
0
0
0
0
0
0
0
0
0
0
0
0
0
0
0
0
0
0
0
0
0
0
0
0
0
0
0
0
0
0
0
0
0
0
0
0
0
0
0
0
0
0
0
0
0
0
0
0
0
0
0
0
0
0
0
0
0
0
0
0
0
0
0
0
0
0
0
0
0
0
0
0
0
0
0
0
0
0
0
0
0
0
0
0
0
0
0
0
0
0
0
0
0
0
0
0
0
0
0
0
0
0
0
0
0
0
0
0
0
0
0
0
0
0
0
0
0
0
0
0
0
0
0
0
0
0
0
0
0
0
0
0
0
0
0
0
0
0
0
0
0
0
0
0
0
0
0
0
0
0
0
0
0
0
0
0
0
0
0
0
0
0
0
0
0
0
0
0
0
0
0
0
0
0
0
0
0
0
0
0
0
0
0
0
0
0
0
0
0
0
0
0
0
0
0
0
0
0
0
0
0
0
0
0
0
0
0
0
0
0
0
0
0
0
0
0
0
0
0
0
0
0
0
0
0
0
0
0
0
0
0
0
0
0
0
0
0
0
0
0
0
0
0
0
0
0
0
0
0
0
0
0
0
0
0
0
0
0
0
0
0
0
0
0
0
0
0
0
0
0
0
0
0
0
0
0
0
0
0
0
0
0
0
0
0
0
0
0
0
0
0
0
0
0
0
0
0
0
0
0
0
0
0
0
0
0
0
0
0
0
0
0
0
0
0
0
0
0
0
0
0
0
0
0
0
0
0
0
0
0
0
0
0
0
0
0
0
0
0
0
0
0
0
0
0
0
0
0
0
0
0
0
0
0
0
0
0
0
0
0
0
0
0
0
0
0
0
0
0
0
0
0
0
0
0
0
0
0
0
0
0
0
0
0
0
0
0
0
0
0
0
0
0
0
0
0
0
0
0
0
0
0
0
0
0
0
0
0
0
0
0
0
0
0
0
0
0
0
0
0
0
0
0
0
0
0
0
0
0
0
0
0
0
0
0
0
0
0
0
0
0
0
0
0
0
0
0
0
0
0
0
0
0
0
0
0
0
0
0
0
0
0
0
0
0
0
0
0
0
0
0
0
0
0
0
0
0
0
0
0
0
0
0
0
0
0
0
0
0
0
0
0
0
0
0
0
0
0
0
0
0
0
0
0
0
0
0
0
0
0
0
0
0
0
0
0
0
0
0
0
0
0
0
0
0
0
0
0
0
0
0
0
0
0
0
0
0
0
0
0
0
0
0
0
0
0
0
0
0
0
0
0
0
0
0
0
0
0
0
0
0
0
0
0
0
0
0
0
0
0
0
0
0
0
0
0
0
0
0
0
0
0
0
0
0
0
0
0
0
0
0
0
0
0
0
0
0
0
0
0
0
0
0
0
0
0
0
0
0
0
0
0
0
0
0
0
0
0
0
0
0
0
0
0
0
0
0
0
0
0
0
0
0
0
0
0
0
0
0
0
0
0
0
0
0
0
0
0
0
0
0
0
0
0
0
0
0
0
0
0
0
0
0
0
0
0
0
0
0
0
0
0
0
0
0
0
0
0
0
0
0
0
0
0
0
0
0
0
0
0
0
0
0
0
0
0
0
0
0
0
0
0
0
0
0
0
0
0
0
0
0
0
0
0
0
0
0
0
0
0
0
0
0
0
0
0
0
0
0
0
0
0
0
0
0
0
0
0
0
0
0
0
0
0
0
0
0
0
0
0
0
0
0
0
0
0
0
0
0
0
0
0
0
0
0
0
0
0
0
0
0
0
0
0
0
0
0
0
0
0
0
0
0
0
0
0
0
0
0
0
0
0
0
0
0
0
0
0
0
0
0
0
0
0
0
0
0
0
0
0
0
0
0
0
0
0
0
0
0
0
0
0
0
0
0
0
0
0
0
0
0
0
0
0
0
0
0
0
0
0
0
0
0
0
0
0
0
0
0
0
0
0
0
0
0
0
0
0
0
0
0
0
0
0
0
0
0
0
0
0
0
0
0
0
0
0
0
0
0
0
0
0
0
0
0
0
0
0
0
0
0
0
0
0
0
0
0
0
0
0
0
0
0
0
0
0
0
0
0
0
0
0
0
0
0
0
0
0
0
0
0
0
0
0
0
0
0
0
0
0
0
0
0
0
0
0
0
0
0
0
0
0
0
0
0
0
0
0
0
0
0
0
0
0
0
0
0
0
0
0
0
0
0
0
0
0
0
0
0
0
0
0
0
0
0
0
0
0
0
0
0
0
0
0
0
0
0
0
0
0
0
0
0
0
0
0
0
0
0
0
0
0
0
0
0
0
0
0
0
0
0
0
0
0
0
0
0
0
0
0
0
0
0
0
0
0
0
0
0
0
0
0
0
0
0
0
0
0
0
0
0
0
0
0
0
0
0
0
0
0
0
0
0
0
0
0
0
0
0
0
0
0
0
0
0
0
0
0
0
0
0
0
0
0
0
0
0
0
0
0
0
0
0
0
0
0
0
0
0
0
0
0
0
0
0
0
0
0
0
0
0
0
0
0
0
0
0
0
0
0
0
0
0
0
0
0
0
0
0
0
0
0
0
0
0
0
0
0
0
0
0
0
0
0
0
0
0
0
0
0
0
0
0
0
0
0
0
0
0
0
0
0
0
0
0
0
0
0
0
0
0
0
0
0
0
0
0
0
0
0
0
0
0
0
0
0
0
0
0
0
0
0
0
0
0
0
0
0
0
0
0
0
0
0
0
0
0
0
0
0
0
0
0
0
0
0
0
0
0
0
0
0
0
0
0
0
0
0
0
0
0
0
0
0
0
0
0
0
0
0
0
0
0
0
0
0
0
0
0
0
0
0
0
0
0
0
0
0
0
0
0
0
0
0
0
0
0
0
0
0
0
0
0
0
0
0
0
0
0
0
0
0
0
0
0
0
0
0
0
0
0
0
0
0
0
0
0
0
0
0
0
0
0
0
0
0
0
0
0
0
0
0
0
0
0
0
0
0
0
0
0
0
0
0
0
0
0
0
0
0
0
0
0
0
0
0
0
0
0
0
0
0
0
0
0
0
0
0
0
0
0
0
0
0
0
0
0
0
0
0
0
0
0
0
0
0
0
0
0
0
0
0
0
0
0
0
0
0
0
0
0
0
0
0
0
0
0
0
0
0
0
0
0
0
0
0
0
0
0
0
0
0
0
0
0
0
0
0
0
0
0
0
0
0
0
0
0
0
0
0
0
0
0
0
0
0
0
0
0
0
0
0
0
0
0
0
0
0
0
0
0
0
0
0
0
0
0
0
0
0
0
0
0
0
0
0
0
0
0
0
0
0
0
0
0
0
0
0
0
0
0
0
0
0
0
0
0
0
0
0
0
0
0
0
0
0
0
0
0
0
0
0
0
0
0
0
0
0
0
0
0
0
0
0
0
0
0
0
0
0
0
0
0
0
0
0
0
0
0
0
0
0
0
0
0
0
0
0
0
0
0
0
0
0
0
0
0
0
0
0
0
0
0
0
0
0
0
0
0
0
0
0
0
0
0
0
0
0
0
0
0
0
0
0
0
0
0
0
0
0
0
0
0
0
0
0
0
0
0
0
0
0
0
0
0
0
0
0
0
0
0
0
0
0
0
0
0
0
0
0
0
0
0
0
0
0
0
0
0
0
0
0
0
0
0
0
0
0
0
0
0
0
0
0
0
0
0
0
0
0
0
0
0
0
0
0
0
0
0
0
0
0
0
0
0
0
0
0
0
0
0
0
0
0
0
0
0
0
0
0
0
0
0
0
0
0
0
0
0
0
0
0
0
0
0
0
0
0
0
0
0
0
0
0
0
0
0
0
0
0
0
0
0
0
0
0
0
0
0
0
0
0
0
0
0
0
0
0
0
0
0
0
0
0
0
0
0
0
0
0
0
0
0
0
0
0
0
0
0
0
0
0
0
0
0
0
0
0
0
0
0
0
0
0
0
0
0
0
0
0
0
0
0
0
0
0
0
0
0
0
0
0
0
0
0
0
0
0
0
0
0
0
0
0
0
0
0
0
0
0
0
0
0
0
0
0
0
0
0
0
0
0
0
0
0
0
0
0
0
0
0
0
0
0
0
0
0
0
0
0
0
0
0
0
0
0
0
0
0
0
0
0
0
0
0
0
0
0
0
0
0
0
0
0
0
0
0
0
0
0
0
0
0
0
0
0
0
0
0
0
0
0
0
0
0
0
0
0
0
0
0
0
0
0
0
0
0
0
0
0
0
0
0
0
0
0
0
0
0
0
0
0
0
0
0
0
0
0
0
0
0
0
0
0
0
0
0
0
0
0
0
0
0
0
0
0
0
0
0
0
0
0
0
0
0
0
0
0
0
0
0
0
0
0
0
0
0
0
0
0
0
0
0
0
0
0
0
0
0
0
0
0
0
0
0
0
0
0
0
0
0
0
0
0
0
0
0
0
0
0
0
0
0
0
0
0
0
0
0
0
0
0
0
0
0
0
0
0
0
0
0
0
0
0
0
0
0
0
0
0
0
0
0
0
0
0
0
0
0
0
0
0
0
0
0
0
0
0
0
0
0
0
0
0
0
0
0
0
0
0
0
0
0
0
0
0
0
0
0
0
0
0
0
0
0
0
0
0
0
0
0
0
0
0
0
0
0
0
0
0
0
0
0
0
0
0
0
0
0
0
0
0
0
0
0
0
0
0
0
0
0
0
0
0
0
0
0
0
0
0
0
0
0
0
0
0
0
0
0
0
0
0
0
0
0
0
0
0
0
0
0
0
0
0
0
0
0
0
0
0
0
0
0
0
0
0
0
0
0
0
0
0
0
0
0
0
0
0
0
0
0
0
0
0
0
0
0
0
0
[truncated: 954,308 more chars]
