# Supplementary material for: Immersed Boundary Models for Quantifying Flow-Induced Mechanical Stimuli on Stem Cells Seeded on 3D Scaffolds in Perfusion Bioreactors
Source: PLoS Comput Biol. 2016 Sep 22;12(9):e1005108. doi: 10.1371/journal.pcbi.1005108 (PMC5033382; doi:10.1371/journal.pcbi.1005108)
Supplement: S4 Data — (ZIP) [file pcbi.1005108.s013.zip › figure_maker_copy/f/Simulation_cells_triangles_39.vtp]

<?xml version="1.0" encoding="utf-8"?>
<!-- time = 1.0002-->
<VTKFile type="PolyData" version="0.1" byte_order="BigEndian">
<PolyData GhostLevel="0">
<Piece NumberOfPoints="2562" NumberOfVerts="0" NumberOfLines="0" NumberOfStrips="0" NumberOfPolys="5120">
<Points>
<DataArray Name="xyz" NumberOfComponents="3" type="Float64" format="ascii">
4.66067e-06 0.000102968 -2.98371e-07 
4.85593e-06 0.000102924 4.82385e-07 
5.12879e-06 0.000102874 -2.59063e-07 
4.79983e-06 0.000102928 -1.04565e-06 
4.33653e-06 0.000103027 1.65027e-07 
4.28241e-06 0.000103031 -7.61984e-07 
5.31596e-06 0.000102829 5.66322e-07 
5.03644e-06 0.000102866 1.3059e-06 
4.53664e-06 0.000102975 9.89383e-07 
5.58006e-06 0.000102775 -2.02154e-07 
5.26184e-06 0.000102835 -1.03e-06 
4.92102e-06 0.000102877 -1.82056e-06 
4.4137e-06 0.000102984 -1.5543e-06 
4.03691e-06 0.000103081 6.41062e-07 
3.97829e-06 0.000103095 -3.01982e-07 
3.92043e-06 0.000103088 -1.24078e-06 
5.76644e-06 0.000102723 6.53713e-07 
5.48968e-06 0.000102767 1.42431e-06 
5.20226e-06 0.000102792 2.16179e-06 
4.72027e-06 0.000102906 1.8401e-06 
4.22811e-06 0.00010302 1.49233e-06 
6.01946e-06 0.00010266 -1.38285e-07 
5.71608e-06 0.000102733 -9.94909e-07 
5.38171e-06 0.000102783 -1.82546e-06 
5.02766e-06 0.000102812 -2.61582e-06 
4.53042e-06 0.000102922 -2.35818e-06 
4.03478e-06 0.000103031 -2.05914e-06 
3.74523e-06 0.000103137 1.11734e-06 
3.68103e-06 0.000103162 1.68438e-07 
3.61994e-06 0.000103164 -7.80619e-07 
3.56191e-06 0.000103145 -1.72229e-06 
6.19916e-06 0.000102596 7.39313e-07 
5.93067e-06 0.000102653 1.53129e-06 
5.64647e-06 0.000102686 2.29979e-06 
5.35378e-06 0.000102699 3.04476e-06 
4.88636e-06 0.000102821 2.71009e-06 
4.40972e-06 0.000102941 2.3561e-06 
3.92991e-06 0.000103064 1.98353e-06 
6.44531e-06 0.000102513 -7.40488e-08 
6.15341e-06 0.00010261 -9.50987e-07 
5.83135e-06 0.000102677 -1.80489e-06 
5.48469e-06 0.000102716 -2.63096e-06 
5.12042e-06 0.000102731 -3.42767e-06 
4.63156e-06 0.000102846 -3.16875e-06 
4.14338e-06 0.000102958 -2.87577e-06 
3.66342e-06 0.000103075 -2.55386e-06 
3.45582e-06 0.000103197 1.59132e-06 
3.39337e-06 0.000103235 6.3674e-07 
3.32977e-06 0.000103248 -3.13525e-07 
3.26724e-06 0.000103237 -1.26004e-06 
3.20271e-06 0.000103203 -2.2037e-06 
6.63184e-06 0.000102422 8.23482e-07 
6.36934e-06 0.000102505 1.64971e-06 
6.08515e-06 0.000102556 2.45512e-06 
5.79302e-06 0.000102578 3.23078e-06 
5.4908e-06 0.000102581 3.95637e-06 
5.03972e-06 0.000102712 3.63259e-06 
4.57509e-06 0.00010284 3.2637e-06 
4.09654e-06 0.000102971 2.88058e-06 
3.61887e-06 0.000103111 2.48517e-06 
6.84599e-06 0.000102317 -1.61887e-08 
6.59171e-06 0.000102439 -9.09805e-07 
6.282e-06 0.000102535 -1.79332e-06 
5.94123e-06 0.000102596 -2.65606e-06 
5.58172e-06 0.000102625 -3.48539e-06 
5.20143e-06 0.00010263 -4.25803e-06 
4.72064e-06 0.000102749 -4.0215e-06 
4.23677e-06 0.000102867 -3.72323e-06 
3.74896e-06 0.000102988 -3.40173e-06 
3.27409e-06 0.000103119 -3.06078e-06 
3.16724e-06 0.000103259 2.05873e-06 
3.08578e-06 0.00010332 1.11246e-06 
3.02161e-06 0.000103348 1.55546e-07 
2.95588e-06 0.000103348 -8.0118e-07 
2.88899e-06 0.00010332 -1.74928e-06 
2.84103e-06 0.000103262 -2.68017e-06 
7.01142e-06 0.000102198 8.90174e-07 
6.78454e-06 0.000102306 1.73511e-06 
6.51244e-06 0.000102386 2.57841e-06 
6.2193e-06 0.000102431 3.39284e-06 
5.91768e-06 0.000102447 4.15646e-06 
5.61219e-06 0.000102438 4.89207e-06 
5.17559e-06 0.000102582 4.55242e-06 
4.72592e-06 0.000102716 4.19447e-06 
4.25782e-06 0.000102854 3.79875e-06 
3.78205e-06 0.000102999 3.3887e-06 
3.32739e-06 0.000103152 2.95942e-06 
7.20156e-06 0.000102054 2.82127e-08 
6.97693e-06 0.000102218 -8.72721e-07 
6.70736e-06 0.000102345 -1.76086e-06 
6.38528e-06 0.000102438 -2.65222e-06 
6.03103e-06 0.000102493 -3.51621e-06 
5.65666e-06 0.000102514 -4.32798e-06 
5.26685e-06 0.000102508 -5.10607e-06 
4.79571e-06 0.000102636 -4.85845e-06 
4.31806e-06 0.000102756 -4.58242e-06 
3.83268e-06 0.00010288 -4.25762e-06 
3.35017e-06 0.000103014 -3.91283e-06 
2.90308e-06 0.000103158 -3.54056e-06 
2.87593e-06 0.000103319 2.51793e-06 
2.79705e-06 0.000103403 1.56794e-06 
2.71933e-06 0.000103455 6.23563e-07 
2.64962e-06 0.000103471 -3.36149e-07 
2.58335e-06 0.000103452 -1.29098e-06 
2.52831e-06 0.0001034 -2.22255e-06 
2.47398e-06 0.000103319 -3.15149e-06 
7.33367e-06 0.000101899 9.417e-07 
7.13783e-06 0.000102049 1.81257e-06 
6.90425e-06 0.00010216 2.65804e-06 
6.6257e-06 0.000102239 3.51146e-06 
6.33529e-06 0.000102278 4.31971e-06 
6.02935e-06 0.000102286 5.10393e-06 
5.72259e-06 0.000102266 5.85303e-06 
5.29869e-06 0.000102426 5.50546e-06 
4.8586e-06 0.000102571 5.12794e-06 
4.41208e-06 0.000102712 4.73132e-06 
3.94007e-06 0.000102863 4.30634e-06 
3.48572e-06 0.000103018 3.87314e-06 
3.02735e-06 0.000103188 3.42472e-06 
7.47913e-06 0.000101716 5.42238e-08 
7.30576e-06 0.000101924 -8.5183e-07 
7.07287e-06 0.000102095 -1.75025e-06 
6.79259e-06 0.000102225 -2.62666e-06 
6.45924e-06 0.000102317 -3.51487e-06 
6.1031e-06 0.000102366 -4.36052e-06 
5.71928e-06 0.000102379 -5.18356e-06 
5.32177e-06 0.000102361 -5.96953e-06 
4.85765e-06 0.000102501 -5.72093e-06 
2.57638e-06 0.000103371 2.96745e-06 
4.38465e-06 0.000102629 -5.43093e-06 
3.91267e-06 0.000102754 -5.1152e-06 
3.42543e-06 0.000102889 -4.76464e-06 
2.96743e-06 0.000103032 -4.40004e-06 
2.52022e-06 0.000103192 -4.01454e-06 
2.50102e-06 0.000103484 2.01783e-06 
2.42648e-06 0.000103561 1.06754e-06 
2.35535e-06 0.0001036 1.27371e-07 
2.28544e-06 0.000103598 -8.31458e-07 
2.2202e-06 0.000103557 -1.76219e-06 
2.15764e-06 0.00010348 -2.69314e-06 
2.09682e-06 0.00010337 -3.61507e-06 
7.5512e-06 0.000101536 9.74868e-07 
7.4104e-06 0.00010172 1.87104e-06 
7.22077e-06 0.000101869 2.7418e-06 
6.98781e-06 0.000101982 3.59322e-06 
6.72389e-06 0.000102057 4.43014e-06 
6.43494e-06 0.000102093 5.25183e-06 
6.13178e-06 0.000102094 6.05461e-06 
5.83e-06 0.000102061 6.84078e-06 
5.41393e-06 0.000102243 6.48223e-06 
4.98437e-06 0.000102402 6.08822e-06 
4.54333e-06 0.000102553 5.67257e-06 
4.09307e-06 0.000102705 5.23907e-06 
3.63643e-06 0.000102864 4.7931e-06 
3.17878e-06 0.000103033 4.33606e-06 
2.72065e-06 0.000103214 3.87103e-06 
7.63486e-06 0.000101317 4.03091e-08 
7.53081e-06 0.000101563 -8.61761e-07 
7.35945e-06 0.000101773 -1.75616e-06 
7.12835e-06 0.000101945 -2.64113e-06 
6.84376e-06 0.000102078 -3.51114e-06 
6.51855e-06 0.000102167 -4.36686e-06 
6.15824e-06 0.000102213 -5.20886e-06 
5.77231e-06 0.00010222 -6.03291e-06 
5.37469e-06 0.000102188 -6.84355e-06 
4.91087e-06 0.000102344 -6.5983e-06 
4.44488e-06 0.000102482 -6.29612e-06 
2.26162e-06 0.000103408 3.40691e-06 
2.20191e-06 0.000103552 2.45571e-06 
3.97308e-06 0.000102614 -5.96818e-06 
3.49994e-06 0.000102748 -5.61871e-06 
3.0306e-06 0.000102891 -5.25167e-06 
2.57227e-06 0.000103047 -4.8685e-06 
2.12835e-06 0.000103219 -4.47255e-06 
2.13227e-06 0.000103662 1.5075e-06 
2.06248e-06 0.00010373 5.64455e-07 
1.99241e-06 0.000103752 -3.74168e-07 
1.92326e-06 0.000103728 -1.30641e-06 
1.85252e-06 0.000103658 -2.23277e-06 
1.78199e-06 0.000103548 -3.1536e-06 
1.70341e-06 0.000103408 -4.0686e-06 
7.63614e-06 0.000101057 9.41042e-07 
7.57889e-06 0.000101264 1.94929e-06 
7.45613e-06 0.000101453 2.89236e-06 
7.27992e-06 0.000101609 3.78313e-06 
7.04508e-06 0.000101736 4.6765e-06 
6.79206e-06 0.00010181 5.51792e-06 
6.50866e-06 0.000101846 6.3525e-06 
6.21662e-06 0.00010184 7.16734e-06 
5.92134e-06 0.000101822 7.86776e-06 
5.53064e-06 0.000102005 7.5925e-06 
5.10962e-06 0.000102184 7.17871e-06 
4.66989e-06 0.00010235 6.74215e-06 
4.22609e-06 0.00010251 6.2904e-06 
3.74422e-06 0.00010268 5.81445e-06 
3.28112e-06 0.00010285 5.3413e-06 
2.80629e-06 0.000103033 4.85438e-06 
2.32783e-06 0.000103226 4.36255e-06 
7.62799e-06 0.000100908 -3.94653e-08 
7.62422e-06 0.000101081 -9.22537e-07 
7.54354e-06 0.000101322 -1.85535e-06 
7.38845e-06 0.000101537 -2.76509e-06 
7.16804e-06 0.000101716 -3.65218e-06 
6.87506e-06 0.000101862 -4.5537e-06 
6.55427e-06 0.000101951 -5.40159e-06 
6.19291e-06 0.000101996 -6.24109e-06 
5.81339e-06 0.000101996 -7.05732e-06 
5.41621e-06 0.000101984 -7.7512e-06 
4.96841e-06 0.000102135 -7.60288e-06 
1.9358e-06 0.000103416 3.82713e-06 
4.50287e-06 0.000102291 -7.28485e-06 
4.02488e-06 0.000102434 -6.93903e-06 
1.80509e-06 0.000103613 2.93013e-06 
1.73874e-06 0.000103772 1.97173e-06 
3.54874e-06 0.000102575 -6.57688e-06 
3.04301e-06 0.000102726 -6.18729e-06 
2.56767e-06 0.000102881 -5.79695e-06 
2.09479e-06 0.000103051 -5.39003e-06 
1.63639e-06 0.000103235 -4.97584e-06 
1.67191e-06 0.000103888 1.0173e-06 
1.60543e-06 0.00010395 7.74458e-08 
1.53189e-06 0.000103952 -8.90956e-07 
1.45549e-06 0.000103891 -1.81609e-06 
1.37393e-06 0.000103774 -2.74289e-06 
1.29232e-06 0.000103615 -3.65869e-06 
1.29523e-06 0.000103421 -4.50701e-06 
7.54313e-06 0.000100685 8.179e-07 
7.55934e-06 0.000100808 1.81629e-06 
7.52623e-06 0.000100978 2.89203e-06 
7.4297e-06 0.000101156 3.88852e-06 
7.26779e-06 0.000101315 4.84434e-06 
7.05613e-06 0.000101443 5.75597e-06 
6.82134e-06 0.000101516 6.6173e-06 
6.55545e-06 0.000101553 7.4628e-06 
6.27979e-06 0.000101571 8.19766e-06 
5.99644e-06 0.000101554 8.91657e-06 
5.62258e-06 0.00010176 8.62108e-06 
5.22228e-06 0.000101932 8.29857e-06 
4.7908e-06 0.000102112 7.84339e-06 
4.34835e-06 0.000102283 7.36565e-06 
3.86751e-06 0.000102458 6.87149e-06 
3.37962e-06 0.000102638 6.35876e-06 
2.89898e-06 0.000102819 5.85414e-06 
2.40992e-06 0.000103011 5.33129e-06 
2.0102e-06 0.0001032 4.77621e-06 
7.46404e-06 0.000100554 -1.70975e-07 
7.53308e-06 0.000100702 -1.0282e-06 
7.53664e-06 0.000100848 -1.90386e-06 
7.48071e-06 0.000101067 -2.86228e-06 
7.35085e-06 0.000101272 -3.77449e-06 
7.14123e-06 0.000101455 -4.69121e-06 
6.86383e-06 0.000101602 -5.59285e-06 
6.55193e-06 0.000101692 -6.44902e-06 
6.19841e-06 0.000101738 -7.28525e-06 
5.82577e-06 0.000101763 -8.00134e-06 
5.43595e-06 0.000101754 -8.69215e-06 
5.00639e-06 0.000101927 -8.50093e-06 
4.54715e-06 0.000102069 -8.29417e-06 
1.60064e-06 0.000103395 4.21409e-06 
1.47107e-06 0.000103622 3.31692e-06 
4.07249e-06 0.000102226 -7.93057e-06 
3.59084e-06 0.000102376 -7.54562e-06 
1.34376e-06 0.000103829 2.43139e-06 
1.26984e-06 0.000104004 1.47151e-06 
3.07593e-06 0.000102531 -7.14552e-06 
2.56555e-06 0.000102694 -6.72293e-06 
2.07423e-06 0.000102859 -6.309e-06 
1.59245e-06 0.000103038 -5.87744e-06 
1.22702e-06 0.000103219 -5.40214e-06 
1.20817e-06 0.000104122 5.23926e-07 
1.1397e-06 0.000104174 -4.43551e-07 
1.06036e-06 0.000104136 -1.40482e-06 
9.67734e-07 0.000104018 -2.32724e-06 
8.81877e-07 0.000103841 -3.24462e-06 
8.72378e-07 0.000103633 -4.08398e-06 
8.73619e-07 0.000103412 -4.92301e-06 
7.3062e-06 0.000100383 6.67919e-07 
7.38715e-06 0.000100479 1.65752e-06 
7.4147e-06 0.000100578 2.65765e-06 
7.3964e-06 0.000100704 3.77558e-06 
7.31951e-06 0.000100838 4.86705e-06 
7.18892e-06 0.000100984 5.89091e-06 
7.01063e-06 0.000101113 6.83301e-06 
6.80363e-06 0.000101187 7.71638e-06 
6.57637e-06 0.000101247 8.48715e-06 
6.32681e-06 0.000101271 9.2506e-06 
6.06887e-06 0.000101255 9.99207e-06 
5.7117e-06 0.000101486 9.68916e-06 
5.31814e-06 0.000101676 9.34222e-06 
4.90929e-06 0.000101843 8.96635e-06 
4.46674e-06 0.000102026 8.46607e-06 
3.98526e-06 0.000102207 7.95692e-06 
3.48989e-06 0.000102392 7.41983e-06 
2.99481e-06 0.000102581 6.86129e-06 
2.49591e-06 0.00010277 6.31216e-06 
2.08798e-06 0.000102958 5.73931e-06 
1.66916e-06 0.000103152 5.15262e-06 
7.17387e-06 0.000100291 -2.99569e-07 
7.29414e-06 0.00010039 -1.14799e-06 
7.36355e-06 0.000100501 -2.01173e-06 
7.37382e-06 0.00010062 -2.8839e-06 
7.34042e-06 0.000100807 -3.86722e-06 
7.23096e-06 0.000100985 -4.82146e-06 
7.04941e-06 0.000101157 -5.74276e-06 
6.79934e-06 0.000101306 -6.63461e-06 
6.50439e-06 0.000101397 -7.49514e-06 
6.17801e-06 0.000101468 -8.24109e-06 
5.81943e-06 0.000101501 -8.96888e-06 
5.4478e-06 0.000101495 -9.6626e-06 
5.03522e-06 0.000101691 -9.44209e-06 
4.58363e-06 0.00010185 -9.20023e-06 
4.11644e-06 0.00010199 -8.93395e-06 
1.24654e-06 0.000103348 4.55828e-06 
1.11929e-06 0.000103596 3.67395e-06 
9.91848e-07 0.000103832 2.79056e-06 
3.63043e-06 0.000102152 -8.52675e-06 
3.1062e-06 0.000102312 -8.11681e-06 
8.71996e-07 0.000104047 1.91952e-06 
7.98358e-07 0.000104234 9.65166e-07 
2.57741e-06 0.000102478 -7.67814e-06 
2.06306e-06 0.000102651 -7.21776e-06 
1.5582e-06 0.000102825 -6.77313e-06 
1.16972e-06 0.000103001 -6.29401e-06 
7.92327e-07 0.000103188 -5.8043e-06 
7.22161e-07 0.00010436 -1.13346e-10 
6.52873e-07 0.00010438 -9.66463e-07 
5.66387e-07 0.000104266 -1.91396e-06 
4.70097e-07 0.000104076 -2.82901e-06 
4.44864e-07 0.000103854 -3.65918e-06 
4.33607e-07 0.000103619 -4.49092e-06 
4.33284e-07 0.000103381 -5.31298e-06 
6.96653e-06 0.000100186 5.3969e-07 
7.09076e-06 0.00010024 1.4993e-06 
7.17195e-06 0.000100304 2.47719e-06 
7.20796e-06 0.000100372 3.47472e-06 
7.19068e-06 0.00010044 4.63795e-06 
7.13569e-06 0.000100531 5.77894e-06 
7.0414e-06 0.00010064 6.87666e-06 
6.90653e-06 0.000100757 7.89109e-06 
6.7483e-06 0.000100855 8.72737e-06 
6.56846e-06 0.000100914 9.52732e-06 
6.36601e-06 0.000100939 1.03184e-05 
6.15294e-06 0.000100922 1.11008e-05 
5.81192e-06 0.000101182 1.07895e-05 
5.42505e-06 0.000101392 1.04229e-05 
5.01334e-06 0.000101573 1.00196e-05 
4.58538e-06 0.000101741 9.59349e-06 
4.10101e-06 0.00010193 9.06012e-06 
3.6041e-06 0.000102119 8.50059e-06 
3.09689e-06 0.000102312 7.91656e-06 
2.58118e-06 0.00010251 7.30467e-06 
2.16134e-06 0.0001027 6.70342e-06 
1.73593e-06 0.000102893 6.09369e-06 
1.30417e-06 0.000103088 5.47352e-06 
6.79943e-06 0.000100138 -3.97447e-07 
6.95046e-06 0.000100185 -1.24677e-06 
7.05947e-06 0.000100244 -2.1004e-06 
7.12403e-06 0.000100317 -2.96082e-06 
7.13912e-06 0.000100403 -3.83812e-06 
7.11565e-06 0.000100537 -4.8886e-06 
7.03153e-06 0.00010069 -5.87634e-06 
6.88434e-06 0.000100842 -6.80018e-06 
6.67358e-06 0.000100981 -7.68515e-06 
6.42267e-06 0.000101094 -8.4549e-06 
6.129e-06 0.000101172 -9.21219e-06 
5.80497e-06 0.00010121 -9.95123e-06 
5.46664e-06 0.000101205 -1.06657e-05 
8.63314e-07 0.00010328 4.84345e-06 
5.06817e-06 0.00010143 -1.04145e-05 
4.62559e-06 0.000101608 -1.01389e-05 
4.15524e-06 0.00010176 -9.84221e-06 
3.66938e-06 0.000101904 -9.52319e-06 
7.49887e-07 0.000103537 3.98157e-06 
6.2662e-07 0.00010379 3.11766e-06 
5.03359e-07 0.000104033 2.25572e-06 
3.13583e-06 0.000102073 -9.08989e-06 
2.59565e-06 0.000102243 -8.63472e-06 
3.84482e-07 0.000104256 1.39799e-06 
2.87505e-07 0.00010446 4.32376e-07 
2.05766e-06 0.000102418 -8.15798e-06 
1.52915e-06 0.0001026 -7.66171e-06 
1.11629e-06 0.000102774 -7.17025e-06 
7.19126e-07 0.000102956 -6.67372e-06 
3.37904e-07 0.000103143 -6.17365e-06 
2.15984e-07 0.000104566 -5.27004e-07 
1.32696e-07 0.000104504 -1.48143e-06 
5.05717e-08 0.000104302 -2.41286e-06 
1.73266e-08 0.000104069 -3.2383e-06 
-5.76245e-09 0.000103824 -4.05735e-06 
-1.94825e-08 0.000103576 -4.86941e-06 
-2.98288e-08 0.000103331 -5.67326e-06 
6.54675e-06 0.00010009 4.3558e-07 
6.69599e-06 0.000100104 1.3757e-06 
6.81059e-06 0.000100125 2.34181e-06 
6.8888e-06 0.000100152 3.31691e-06 
6.94958e-06 0.000100193 4.28542e-06 
6.94709e-06 0.000100231 5.44562e-06 
6.9098e-06 0.000100284 6.61279e-06 
6.83913e-06 0.000100342 7.76719e-06 
6.75796e-06 0.00010041 8.7914e-06 
6.65871e-06 0.000100494 9.7456e-06 
6.53798e-06 0.000100551 1.06089e-05 
6.4062e-06 0.000100567 1.14386e-05 
6.26075e-06 0.000100556 1.22458e-05 
5.94472e-06 0.000100838 1.19578e-05 
5.55534e-06 0.000101074 1.15691e-05 
5.12778e-06 0.000101276 1.113e-05 
4.68275e-06 0.000101457 1.06628e-05 
4.24027e-06 0.000101632 1.01664e-05 
3.72727e-06 0.000101832 9.57138e-06 
3.1968e-06 0.000102033 8.94873e-06 
2.66152e-06 0.000102236 8.30193e-06 
2.22718e-06 0.000102423 7.69267e-06 
1.78565e-06 0.000102619 7.05098e-06 
1.33352e-06 0.000102817 6.39326e-06 
8.7931e-07 0.000103011 5.72523e-06 
6.38115e-06 0.00010008 -4.60152e-07 
6.52443e-06 0.000100083 -1.3005e-06 
6.65673e-06 0.000100095 -2.16825e-06 
6.7554e-06 0.000100118 -3.04191e-06 
6.81364e-06 0.000100154 -3.90676e-06 
6.84656e-06 0.00010021 -4.75344e-06 
6.83601e-06 0.0001003 -5.81798e-06 
6.77321e-06 0.000100414 -6.86404e-06 
6.65617e-06 0.000100541 -7.83498e-06 
6.50349e-06 0.000100652 -8.64998e-06 
6.30337e-06 0.00010076 -9.44574e-06 
6.0597e-06 0.00010084 -1.02289e-05 
5.78896e-06 0.00010088 -1.09921e-05 
5.50548e-06 0.000100885 -1.17072e-05 
5.12555e-06 0.000101133 -1.14521e-05 
4.44798e-07 0.000103198 5.05037e-06 
3.32066e-07 0.00010345 4.23551e-06 
4.68277e-06 0.000101336 -1.11373e-05 
4.1982e-06 0.000101507 -1.07978e-05 
3.69273e-06 0.000101663 -1.04395e-05 
3.19396e-06 0.000101817 -1.00503e-05 
2.18476e-07 0.000103711 3.39222e-06 
9.72206e-08 0.00010397 2.54035e-06 
-2.47657e-08 0.000104218 1.69435e-06 
2.62907e-06 0.000101999 -9.56291e-06 
2.05768e-06 0.000102182 -9.0553e-06 
-1.22087e-07 0.000104439 8.65288e-07 
-2.15495e-07 0.000104628 -9.08561e-08 
1.49949e-06 0.000102366 -8.53723e-06 
1.05878e-06 0.000102534 -8.05446e-06 
6.34952e-07 0.000102714 -7.54537e-06 
2.23918e-07 0.000102899 -7.03097e-06 
-1.66597e-07 0.000103083 -6.51861e-06 
-2.99774e-07 0.000104657 -1.05615e-06 
-3.81882e-07 0.00010449 -1.99379e-06 
-4.38137e-07 0.000104265 -2.8084e-06 
-5.16399e-07 0.000103263 -6.00353e-06 
-4.71164e-07 0.000104013 -3.62575e-06 
-4.9741e-07 0.000103757 -4.43739e-06 
-5.1798e-07 0.000103506 -5.23369e-06 
6.11674e-06 0.000100071 3.56726e-07 
6.26464e-06 0.000100064 1.24849e-06 
6.39473e-06 0.000100054 2.19531e-06 
6.49671e-06 0.000100045 3.16263e-06 
6.57954e-06 0.000100043 4.12382e-06 
6.64259e-06 0.000100048 5.09232e-06 
6.65213e-06 0.000100052 6.2526e-06 
6.63835e-06 0.000100068 7.42374e-06 
6.61067e-06 0.000100089 8.506e-06 
6.5684e-06 0.0001001 9.59266e-06 
6.53547e-06 0.000100122 1.06835e-05 
6.50197e-06 0.000100162 1.168e-05 
6.45806e-06 0.000100179 1.25556e-05 
6.42391e-06 0.000100155 1.34202e-05 
6.13275e-06 0.000100467 1.31565e-05 
5.73996e-06 0.000100723 1.27706e-05 
5.28732e-06 0.000100948 1.22926e-05 
4.81016e-06 0.00010115 1.17714e-05 
4.33914e-06 0.00010134 1.12247e-05 
3.85499e-06 0.000101527 1.06604e-05 
3.29781e-06 0.00010174 9.99606e-06 
2.73535e-06 0.000101954 9.29687e-06 
2.27665e-06 0.000102146 8.65052e-06 
1.81673e-06 0.000102341 7.99048e-06 
1.34669e-06 0.000102543 7.29532e-06 
8.78253e-07 0.000102743 6.58349e-06 
4.36618e-07 0.000102932 5.87909e-06 
5.94209e-06 0.000100073 -5.11033e-07 
6.08972e-06 0.000100062 -1.32671e-06 
6.21181e-06 0.000100048 -2.16414e-06 
6.3209e-06 0.000100033 -3.04695e-06 
6.40258e-06 0.000100024 -3.93428e-06 
6.46299e-06 0.000100028 -4.79366e-06 
6.50013e-06 0.000100048 -5.64254e-06 
6.50328e-06 0.000100091 -6.71173e-06 
6.46098e-06 0.000100156 -7.7932e-06 
6.39135e-06 0.000100238 -8.74246e-06 
6.28755e-06 0.000100326 -9.62227e-06 
6.14996e-06 0.000100415 -1.04646e-05 
5.98358e-06 0.000100484 -1.12696e-05 
5.79384e-06 0.000100527 -1.20382e-05 
-3.39796e-09 0.000103111 5.17092e-06 
5.59613e-06 0.000100535 -1.27881e-05 
5.22578e-06 0.000100816 -1.25107e-05 
4.78205e-06 0.000101036 -1.21805e-05 
-9.82029e-08 0.000103351 4.39777e-06 
-2.09432e-07 0.000103598 3.60956e-06 
4.27913e-06 0.000101229 -1.17943e-05 
3.74334e-06 0.000101404 -1.13791e-05 
3.21075e-06 0.000101572 -1.09413e-05 
2.66916e-06 0.000101741 -1.04881e-05 
-3.25474e-07 0.000103858 2.78239e-06 
-4.4421e-07 0.000104115 1.95009e-06 
-5.52955e-07 0.000104356 1.13615e-06 
2.06198e-06 0.000101937 -9.94679e-06 
1.4689e-06 0.000102129 -9.39282e-06 
-6.5289e-07 0.000104563 3.21348e-07 
-7.57244e-07 0.000104686 -6.31127e-07 
9.95711e-07 0.000102298 -8.89343e-06 
5.44719e-07 0.000102471 -8.3936e-06 
1.07989e-07 0.000102652 -7.87155e-06 
-3.05043e-07 0.000102834 -7.34545e-06 
-6.71527e-07 0.000103011 -6.82391e-06 
-8.33334e-07 0.000104595 -1.58009e-06 
-8.87746e-07 0.000104398 -2.39576e-06 
-1.02435e-06 0.000103181 -6.3025e-06 
-9.38863e-07 0.000104163 -3.19456e-06 
-1.01775e-06 0.000103417 -5.55427e-06 
-9.78434e-07 0.000103911 -4.00184e-06 
-1.00728e-06 0.000103658 -4.79546e-06 
5.66388e-06 0.000100076 2.732e-07 
5.82164e-06 0.000100067 1.14514e-06 
5.95809e-06 0.000100049 2.03424e-06 
6.07742e-06 0.000100024 2.98489e-06 
6.16991e-06 9.99957e-05 3.93616e-06 
6.2429e-06 9.99655e-05 4.91264e-06 
6.30569e-06 9.99383e-05 5.89176e-06 
6.33253e-06 9.99108e-05 7.05215e-06 
6.34411e-06 9.9891e-05 8.13165e-06 
6.3463e-06 9.9867e-05 9.2316e-06 
6.35629e-06 9.98403e-05 1.03432e-05 
6.38126e-06 9.98015e-05 1.15005e-05 
6.45084e-06 9.97686e-05 1.26215e-05 
6.55117e-06 9.97589e-05 1.36607e-05 
6.66125e-06 9.97392e-05 1.46092e-05 
6.43905e-06 0.000100046 1.4424e-05 
6.0145e-06 0.000100339 1.40237e-05 
5.5207e-06 0.00010059 1.35041e-05 
4.97954e-06 0.000100821 1.29171e-05 
4.45452e-06 0.000101031 1.23101e-05 
3.92436e-06 0.000101237 1.16787e-05 
3.39604e-06 0.000101442 1.10306e-05 
2.79708e-06 0.00010167 1.02776e-05 
2.30632e-06 0.000101871 9.59039e-06 
1.81922e-06 0.000102075 8.88005e-06 
1.34344e-06 0.000102277 8.15964e-06 
8.59781e-07 0.00010248 7.40971e-06 
4.06814e-07 0.00010267 6.68116e-06 
-3.88605e-08 0.000102851 5.94905e-06 
5.4891e-06 0.000100077 -5.69123e-07 
5.63358e-06 0.000100068 -1.354e-06 
5.76073e-06 0.000100049 -2.16739e-06 
5.86619e-06 0.000100024 -2.99562e-06 
5.95911e-06 9.99922e-05 -3.88064e-06 
6.02466e-06 9.99605e-05 -4.75706e-06 
6.07373e-06 9.99326e-05 -5.64126e-06 
6.11626e-06 9.99182e-05 -6.50369e-06 
6.14016e-06 9.99202e-05 -7.56481e-06 
6.1258e-06 9.99335e-05 -8.55953e-06 
6.08855e-06 9.99561e-05 -9.56945e-06 
6.04549e-06 9.99988e-05 -1.05432e-05 
5.99187e-06 0.000100063 -1.14812e-05 
5.9234e-06 0.000100113 -1.23124e-05 
5.85359e-06 0.000100141 -1.31214e-05 
-4.70038e-07 0.000103016 5.22835e-06 
5.79124e-06 0.000100154 -1.38947e-05 
-5.54617e-07 0.000103241 4.49255e-06 
5.4226e-06 0.000100463 -1.36296e-05 
4.94836e-06 0.000100712 -1.32561e-05 
4.42076e-06 0.000100924 -1.28249e-05 
-6.51537e-07 0.000103475 3.73551e-06 
-7.57737e-07 0.000103713 2.97084e-06 
3.83081e-06 0.000101126 -1.23389e-05 
3.2438e-06 0.000101316 -1.18374e-05 
2.65022e-06 0.000101504 -1.13212e-05 
2.07192e-06 0.000101689 -1.08079e-05 
-8.70892e-07 0.000103965 2.16157e-06 
-9.87418e-07 0.000104204 1.36878e-06 
-1.10181e-06 0.000104424 5.66124e-07 
1.43507e-06 0.000101892 -1.02203e-05 
9.23167e-07 0.000102064 -9.70721e-06 
-1.2066e-06 0.000104579 -2.33019e-07 
-1.29435e-06 0.000104582 -1.1778e-06 
4.37795e-07 0.000102236 -9.19261e-06 
-1.2066e-08 0.000102408 -8.68055e-06 
-4.51371e-07 0.000102586 -8.14759e-06 
-8.38991e-07 0.000102757 -7.62663e-06 
-1.20609e-06 0.000102927 -7.09817e-06 
-1.3511e-06 0.000104443 -1.99031e-06 
-1.40544e-06 0.000104241 -2.79066e-06 
-1.55255e-06 0.000103088 -6.57106e-06 
-1.5441e-06 0.000103312 -5.84988e-06 
-1.45283e-06 0.000104017 -3.56923e-06 
-1.5253e-06 0.000103542 -5.11008e-06 
-1.49591e-06 0.000103775 -4.36099e-06 
5.01696e-06 0.000100079 -6.20811e-07 
5.1992e-06 0.000100083 1.78633e-07 
5.36373e-06 0.000100077 1.02052e-06 
5.51026e-06 0.000100061 1.89324e-06 
5.63829e-06 0.000100035 2.79254e-06 
5.7462e-06 0.000100002 3.7233e-06 
5.83135e-06 9.99598e-05 4.68218e-06 
5.90023e-06 9.99109e-05 5.66993e-06 
5.96343e-06 9.98573e-05 6.68479e-06 
6.00401e-06 9.98045e-05 7.74654e-06 
6.03022e-06 9.97473e-05 8.83374e-06 
6.06132e-06 9.9685e-05 9.94675e-06 
6.11672e-06 9.96147e-05 1.10884e-05 
6.21527e-06 9.95324e-05 1.22592e-05 
6.37928e-06 9.94301e-05 1.34481e-05 
6.64242e-06 9.93114e-05 1.46112e-05 
6.9834e-06 9.92633e-05 1.55461e-05 
6.95844e-06 9.95025e-05 1.57678e-05 
6.48588e-06 9.9867e-05 1.53753e-05 
5.85467e-06 0.000100193 1.4755e-05 
5.20244e-06 0.000100471 1.40764e-05 
4.57087e-06 0.000100718 1.33795e-05 
3.97663e-06 0.000100947 1.26753e-05 
3.40925e-06 0.00010117 1.19603e-05 
2.85422e-06 0.000101391 1.12319e-05 
2.3159e-06 0.000101606 1.04881e-05 
1.80424e-06 0.000101819 9.73158e-06 
1.31047e-06 0.000102028 8.96865e-06 
8.29387e-07 0.000102229 8.20433e-06 
3.62565e-07 0.00010242 7.44574e-06 
-9.00241e-08 0.0001026 6.69638e-06 
-5.28427e-07 0.000102764 5.96454e-06 
-9.49395e-07 0.000102908 5.26423e-06 
5.16688e-06 0.000100074 -1.37716e-06 
5.2954e-06 0.000100059 -2.16397e-06 
5.4059e-06 0.000100034 -2.9742e-06 
5.49816e-06 0.000100001 -3.80519e-06 
5.57306e-06 9.99608e-05 -4.66192e-06 
5.62733e-06 9.9914e-05 -5.54374e-06 
5.67092e-06 9.98647e-05 -6.4452e-06 
5.71618e-06 9.98192e-05 -7.35041e-06 
5.75361e-06 9.9782e-05 -8.29627e-06 
5.76713e-06 9.9749e-05 -9.2892e-06 
5.7734e-06 9.97222e-05 -1.03179e-05 
5.79402e-06 9.97047e-05 -1.1367e-05 
5.84508e-06 9.96969e-05 -1.24023e-05 
5.92245e-06 9.97008e-05 -1.33457e-05 
6.02823e-06 9.97091e-05 -1.4213e-05 
6.11996e-06 9.97334e-05 -1.49644e-05 
-1.01869e-06 0.00010312 4.55259e-06 
5.79469e-06 0.000100052 -1.47929e-05 
-1.10568e-06 0.000103338 3.82245e-06 
5.25227e-06 0.000100335 -1.43964e-05 
4.63276e-06 0.000100587 -1.38769e-05 
3.96603e-06 0.000100827 -1.32991e-05 
-1.20294e-06 0.000103561 3.07839e-06 
-1.30838e-06 0.000103789 2.32359e-06 
3.28881e-06 0.000101056 -1.2702e-05 
2.63255e-06 0.00010127 -1.21191e-05 
2.00411e-06 0.00010147 -1.15575e-05 
1.40269e-06 0.000101661 -1.10106e-05 
-1.41981e-06 0.000104013 1.55598e-06 
-1.53764e-06 0.000104222 7.78315e-07 
-1.65603e-06 0.000104387 -8.38982e-09 
8.40717e-07 0.000101838 -1.0478e-05 
3.21201e-07 0.000102009 -9.95714e-06 
-1.74989e-06 0.000104443 -8.1208e-07 
-1.81301e-06 0.000104381 -1.60964e-06 
-1.60275e-07 0.000102176 -9.44006e-06 
-6.06833e-07 0.000102342 -8.92094e-06 
-1.01999e-06 0.000102508 -8.39737e-06 
-1.40222e-06 0.000102673 -7.86951e-06 
-1.75899e-06 0.000102834 -7.33797e-06 
-2.10065e-06 0.000102985 -6.80581e-06 
-1.87256e-06 0.000104238 -2.39753e-06 
-1.93009e-06 0.000104051 -3.17219e-06 
-2.08881e-06 0.000103194 -6.11785e-06 
-2.06379e-06 0.000103408 -5.4075e-06 
-1.98184e-06 0.000103842 -3.9336e-06 
-2.02754e-06 0.000103625 -4.67864e-06 
4.63922e-06 0.000100082 -1.10238e-06 
4.67983e-06 0.000100087 -1.60478e-07 
4.86307e-06 0.000100086 6.8677e-07 
5.02766e-06 0.000100075 1.5581e-06 
5.17198e-06 0.000100055 2.4471e-06 
5.29834e-06 0.000100024 3.38847e-06 
5.40226e-06 9.99839e-05 4.32803e-06 
5.48674e-06 9.99329e-05 5.3039e-06 
5.55774e-06 9.98705e-05 6.30675e-06 
5.62063e-06 9.9793e-05 7.44752e-06 
5.66417e-06 9.97166e-05 8.50448e-06 
5.70559e-06 9.96299e-05 9.60421e-06 
5.76664e-06 9.95336e-05 1.07349e-05 
5.87394e-06 9.9421e-05 1.19304e-05 
6.05117e-06 9.92864e-05 1.3144e-05 
6.37201e-06 9.91178e-05 1.44164e-05 
6.94194e-06 9.89484e-05 1.57641e-05 
7.59748e-06 9.88711e-05 1.70204e-05 
7.34912e-06 9.91677e-05 1.69242e-05 
6.41733e-06 9.97065e-05 1.60532e-05 
5.52382e-06 0.000100098 1.52203e-05 
4.72564e-06 0.000100402 1.44244e-05 
4.0529e-06 0.000100653 1.36693e-05 
3.44238e-06 0.000100892 1.29081e-05 
2.87511e-06 0.000101125 1.21412e-05 
2.25155e-06 0.000101379 1.12632e-05 
1.71904e-06 0.0001016 1.04638e-05 
1.20951e-06 0.000101816 9.65864e-06 
7.20609e-07 0.000102021 8.86331e-06 
2.32388e-07 0.000102219 8.051e-06 
-2.31363e-07 0.000102397 7.27362e-06 
-6.87465e-07 0.000102561 6.50454e-06 
-1.13343e-06 0.000102708 5.75293e-06 
-1.46068e-06 0.0001029 4.89185e-06 
4.77807e-06 0.000100071 -1.90836e-06 
4.90026e-06 0.000100051 -2.72542e-06 
5.00405e-06 0.000100022 -3.55058e-06 
5.09172e-06 9.99829e-05 -4.42135e-06 
5.16114e-06 9.99368e-05 -5.28188e-06 
5.21444e-06 9.98811e-05 -6.17627e-06 
5.25845e-06 9.98165e-05 -7.09374e-06 
5.31282e-06 9.97392e-05 -8.14591e-06 
5.35468e-06 9.96704e-05 -9.09406e-06 
5.39498e-06 9.95989e-05 -1.00987e-05 
5.45612e-06 9.95274e-05 -1.11484e-05 
5.57151e-06 9.94541e-05 -1.22756e-05 
5.76111e-06 9.93818e-05 -1.342e-05 
6.37225e-06 9.94439e-05 -1.60351e-05 
6.04352e-06 9.93278e-05 -1.45366e-05 
6.33705e-06 9.93074e-05 -1.54995e-05 
-1.54619e-06 0.000103115 4.13638e-06 
5.81505e-06 9.98167e-05 -1.56364e-05 
-1.63688e-06 0.000103331 3.38047e-06 
5.04926e-06 0.000100163 -1.49969e-05 
4.22719e-06 0.000100484 -1.42724e-05 
3.41255e-06 0.000100775 -1.3558e-05 
-1.73449e-06 0.000103546 2.62744e-06 
-1.84459e-06 0.000103764 1.84258e-06 
2.67829e-06 0.000101021 -1.29165e-05 
1.99136e-06 0.000101242 -1.23185e-05 
1.35392e-06 0.000101442 -1.17543e-05 
6.70003e-07 0.00010165 -1.11358e-05 
-1.9558e-06 0.00010396 1.08091e-06 
-2.07395e-06 0.000104125 3.03765e-07 
-2.18313e-06 0.000104218 -4.79248e-07 
1.14937e-07 0.000101817 -1.06103e-05 
-4.01845e-07 0.00010198 -1.00848e-05 
-2.27543e-06 0.000104214 -1.38142e-06 
-2.34352e-06 0.000104128 -2.14546e-06 
-8.75079e-07 0.000102141 -9.56111e-06 
-1.32686e-06 0.000102307 -9.00786e-06 
-1.73056e-06 0.000102466 -8.46862e-06 
-2.10755e-06 0.000102626 -7.91446e-06 
-2.45865e-06 0.000102779 -7.35139e-06 
-2.64747e-06 0.000102991 -6.59736e-06 
-2.40975e-06 0.000103986 -2.91249e-06 
-2.47345e-06 0.000103811 -3.66664e-06 
-2.62161e-06 0.0001032 -5.89004e-06 
-2.58145e-06 0.000103408 -5.16641e-06 
-2.53024e-06 0.000103611 -4.43698e-06 
4.27397e-06 0.00010008 -1.60222e-06 
4.32074e-06 0.000100089 -6.45877e-07 
4.36389e-06 0.000100091 3.14682e-07 
4.53516e-06 0.000100085 1.19108e-06 
4.69554e-06 0.000100069 2.07776e-06 
4.83556e-06 0.000100043 3.00663e-06 
4.95654e-06 0.000100008 3.95838e-06 
5.05478e-06 9.9963e-05 4.9131e-06 
5.14034e-06 9.99043e-05 5.89693e-06 
5.21298e-06 9.98265e-05 7.0148e-06 
5.27003e-06 9.97374e-05 8.16606e-06 
5.3179e-06 9.96446e-05 9.23649e-06 
5.37988e-06 9.95376e-05 1.03455e-05 
5.47304e-06 9.94129e-05 1.15184e-05 
5.63303e-06 9.92669e-05 1.27398e-05 
5.90413e-06 9.909e-05 1.39992e-05 
6.40672e-06 9.88769e-05 1.53455e-05 
7.33696e-06 9.86676e-05 1.69402e-05 
9.43853e-06 9.81247e-05 1.92757e-05 
7.1072e-06 9.91533e-05 1.71688e-05 
5.80729e-06 9.97502e-05 1.61782e-05 
4.84809e-06 0.000100111 1.53617e-05 
4.07421e-06 0.00010038 1.45858e-05 
3.42555e-06 0.000100624 1.38109e-05 
2.84195e-06 0.000100869 1.30081e-05 
2.21688e-06 0.000101138 1.20939e-05 
1.62086e-06 0.000101395 1.11667e-05 
1.10008e-06 0.000101616 1.03304e-05 
6.0356e-07 0.000101827 9.50052e-06 
1.09373e-07 0.000102028 8.66298e-06 
-3.71438e-07 0.000102212 7.83637e-06 
-8.35536e-07 0.000102374 7.04276e-06 
-1.95964e-06 0.000102887 4.48709e-06 
-1.28705e-06 0.000102523 6.25338e-06 
-1.63521e-06 0.000102708 5.36845e-06 
4.39292e-06 0.000100063 -2.43719e-06 
4.50501e-06 0.000100038 -3.2688e-06 
4.59926e-06 0.000100004 -4.13207e-06 
4.67878e-06 9.9961e-05 -5.01051e-06 
4.74159e-06 9.99101e-05 -5.88314e-06 
4.79741e-06 9.98473e-05 -6.7806e-06 
4.851e-06 9.97656e-05 -7.81222e-06 
4.89965e-06 9.96746e-05 -8.87615e-06 
4.95261e-06 9.95853e-05 -9.84469e-06 
5.02959e-06 9.94854e-05 -1.08626e-05 
5.15498e-06 9.93736e-05 -1.19621e-05 
5.37407e-06 9.92519e-05 -1.31314e-05 
5.72823e-06 9.91162e-05 -1.43655e-05 
6.74375e-06 9.90652e-05 -1.71336e-05 
6.98823e-06 9.88241e-05 -1.71487e-05 
6.29737e-06 9.89728e-05 -1.57385e-05 
-2.06202e-06 0.000103093 3.70756e-06 
5.61483e-06 9.96579e-05 -1.6097e-05 
-2.15702e-06 0.000103297 2.94152e-06 
4.5193e-06 0.000100124 -1.51474e-05 
3.56174e-06 0.000100485 -1.43413e-05 
2.71475e-06 0.000100778 -1.36424e-05 
-2.26432e-06 0.000103499 2.1582e-06 
-2.37599e-06 0.000103688 1.37408e-06 
1.96327e-06 0.000101019 -1.30285e-05 
1.27726e-06 0.000101233 -1.24509e-05 
5.55911e-07 0.000101447 -1.18324e-05 
-1.13467e-07 0.000101639 -1.12221e-05 
-2.49133e-06 0.000103844 6.11415e-07 
-2.60286e-06 0.000103954 -1.56954e-07 
-2.71527e-06 0.000103998 -1.03806e-06 
-6.607e-07 0.000101795 -1.06997e-05 
-1.1608e-06 0.00010195 -1.017e-05 
-2.8121e-06 0.000103956 -1.92237e-06 
-2.89069e-06 0.00010386 -2.67072e-06 
-1.63574e-06 0.000102108 -9.61527e-06 
-2.06858e-06 0.000102267 -9.04432e-06 
-2.4612e-06 0.000102419 -8.48113e-06 
-2.81958e-06 0.000102571 -7.89704e-06 
-3.0262e-06 0.000102777 -7.14467e-06 
-3.18523e-06 0.000102977 -6.37506e-06 
-2.96258e-06 0.000103726 -3.41627e-06 
-3.03335e-06 0.000103557 -4.17795e-06 
-3.14978e-06 0.000103177 -5.65717e-06 
-3.09377e-06 0.00010337 -4.93351e-06 
3.90806e-06 0.000100072 -2.10659e-06 
3.95859e-06 0.000100087 -1.14551e-06 
4.00711e-06 0.000100093 -1.76253e-07 
4.0531e-06 0.000100091 7.92567e-07 
4.21609e-06 0.00010008 1.68544e-06 
4.35824e-06 0.000100059 2.6068e-06 
4.49165e-06 0.000100029 3.54834e-06 
4.61401e-06 9.99889e-05 4.50412e-06 
4.70903e-06 9.99372e-05 5.46837e-06 
4.78645e-06 9.98662e-05 6.56316e-06 
4.85361e-06 9.97818e-05 7.69351e-06 
4.91696e-06 9.96839e-05 8.84967e-06 
4.9741e-06 9.95802e-05 9.93097e-06 
5.045e-06 9.94574e-05 1.10694e-05 
5.16938e-06 9.93151e-05 1.22569e-05 
5.38246e-06 9.91496e-05 1.34837e-05 
5.71718e-06 9.89596e-05 1.47315e-05 
6.30184e-06 9.87568e-05 1.60057e-05 
7.0113e-06 9.86616e-05 1.71016e-05 
7.02271e-06 9.88674e-05 1.73369e-05 
5.87616e-06 9.94045e-05 1.67942e-05 
4.86365e-06 9.98381e-05 1.61442e-05 
4.02347e-06 0.000100118 1.54423e-05 
3.34601e-06 0.000100366 1.46634e-05 
2.75782e-06 0.000100618 1.38447e-05 
2.13584e-06 0.000100899 1.2905e-05 
1.54311e-06 0.000101174 1.19392e-05 
9.79905e-07 0.000101431 1.09756e-05 
4.76858e-07 0.000101647 1.01172e-05 
-2.62273e-08 0.00010185 9.26223e-06 
-5.12443e-07 0.000102037 8.41167e-06 
-9.78239e-07 0.000102207 7.5727e-06 
-1.43376e-06 0.000102356 6.75875e-06 
-2.45627e-06 0.000102865 4.06521e-06 
-2.13773e-06 0.000102702 4.95777e-06 
-1.79642e-06 0.000102532 5.8596e-06 
4.01194e-06 0.000100051 -2.95664e-06 
4.09876e-06 0.00010002 -3.82156e-06 
4.18242e-06 9.99818e-05 -4.69537e-06 
4.26134e-06 9.99353e-05 -5.5743e-06 
4.32107e-06 9.98786e-05 -6.45373e-06 
4.37121e-06 9.98029e-05 -7.45953e-06 
4.42386e-06 9.97153e-05 -8.49894e-06 
4.48606e-06 9.96158e-05 -9.56489e-06 
4.56005e-06 9.95138e-05 -1.05485e-05 
4.67002e-06 9.93937e-05 -1.16016e-05 
4.86806e-06 9.92556e-05 -1.27262e-05 
5.20309e-06 9.90944e-05 -1.393e-05 
5.73452e-06 9.8901e-05 -1.52526e-05 
6.30956e-06 9.91002e-05 -1.70471e-05 
8.93228e-06 9.80437e-05 -1.96833e-05 
6.71506e-06 9.86826e-05 -1.69352e-05 
-2.56819e-06 0.000103055 3.27311e-06 
4.82623e-06 9.9741e-05 -1.58647e-05 
-2.68701e-06 0.000103239 2.48111e-06 
3.70512e-06 0.000100179 -1.50151e-05 
2.75204e-06 0.000100521 -1.43036e-05 
1.91895e-06 0.0001008 -1.36699e-05 
-2.79923e-06 0.000103415 1.69345e-06 
-2.90676e-06 0.00010357 9.16297e-07 
1.17633e-06 0.00010103 -1.30965e-05 
4.09861e-07 0.000101251 -1.24899e-05 
-2.98872e-07 0.000101447 -1.18841e-05 
-9.39976e-07 0.000101625 -1.12746e-05 
-3.02227e-06 0.000103684 1.57148e-07 
-3.1533e-06 0.000103753 -7.054e-07 
-3.26651e-06 0.000103756 -1.57738e-06 
-1.46763e-06 0.00010177 -1.07476e-05 
-1.96755e-06 0.000101917 -1.02001e-05 
-3.3633e-06 0.000103697 -2.44342e-06 
-3.44904e-06 0.000103597 -3.17969e-06 
-2.41963e-06 0.000102069 -9.62447e-06 
-2.82126e-06 0.000102221 -9.02989e-06 
-3.18989e-06 0.000102368 -8.43662e-06 
-3.41411e-06 0.000102564 -7.68961e-06 
-3.58998e-06 0.000102757 -6.92002e-06 
-3.71842e-06 0.000102941 -6.14328e-06 
-3.5393e-06 0.000103461 -3.92878e-06 
-3.61317e-06 0.000103301 -4.68056e-06 
-3.66791e-06 0.000103127 -5.423e-06 
3.53714e-06 0.000100061 -2.61174e-06 
3.5982e-06 0.000100081 -1.64708e-06 
3.65215e-06 0.000100091 -6.7858e-07 
3.70089e-06 0.000100094 2.94026e-07 
3.74238e-06 0.000100087 1.27041e-06 
3.88162e-06 0.000100071 2.1915e-06 
4.01864e-06 0.000100045 3.12111e-06 
4.14709e-06 0.000100011 4.06398e-06 
4.26648e-06 9.99648e-05 5.02163e-06 
4.3539e-06 9.99009e-05 6.0979e-06 
4.42573e-06 9.98248e-05 7.20107e-06 
4.49068e-06 9.97344e-05 8.33319e-06 
4.55567e-06 9.96293e-05 9.49646e-06 
4.60706e-06 9.95166e-05 1.05971e-05 
4.69301e-06 9.93851e-05 1.17362e-05 
4.82882e-06 9.92355e-05 1.29068e-05 
5.0304e-06 9.90704e-05 1.40775e-05 
5.34437e-06 9.88953e-05 1.52078e-05 
5.62591e-06 9.87634e-05 1.61365e-05 
5.20542e-06 9.91802e-05 1.68296e-05 
5.6936e-06 9.88427e-05 1.67377e-05 
4.4887e-06 9.95729e-05 1.66139e-05 
3.76021e-06 9.98624e-05 1.61684e-05 
3.13762e-06 0.000100105 1.5482e-05 
2.59382e-06 0.000100367 1.46539e-05 
2.0029e-06 0.000100664 1.36856e-05 
1.43097e-06 0.000100956 1.26892e-05 
8.74798e-07 0.000101232 1.16929e-05 
3.3232e-07 0.000101483 1.071e-05 
-1.73969e-07 0.00010169 9.83766e-06 
-6.6246e-07 0.000101879 8.97423e-06 
-1.13343e-06 0.000102051 8.11892e-06 
-1.58272e-06 0.000102207 7.26696e-06 
-1.95065e-06 0.000102377 6.35285e-06 
-2.9553e-06 0.000102835 3.63103e-06 
-2.63456e-06 0.000102691 4.53217e-06 
-2.30144e-06 0.000102539 5.44052e-06 
3.60896e-06 0.000100034 -3.48883e-06 
3.68525e-06 9.99996e-05 -4.3599e-06 
3.76042e-06 9.99572e-05 -5.23171e-06 
3.83555e-06 9.99048e-05 -6.10897e-06 
3.88478e-06 9.98354e-05 -7.09648e-06 
3.93333e-06 9.97557e-05 -8.1059e-06 
3.99023e-06 9.96632e-05 -9.1418e-06 
4.06541e-06 9.95575e-05 -1.02101e-05 
4.15028e-06 9.94463e-05 -1.12153e-05 
4.306e-06 9.93161e-05 -1.22702e-05 
4.56528e-06 9.91638e-05 -1.33844e-05 
4.96437e-06 9.89862e-05 -1.45514e-05 
5.58069e-06 9.87977e-05 -1.57741e-05 
4.82625e-06 9.93968e-05 -1.6166e-05 
6.07598e-06 9.89142e-05 -1.69462e-05 
6.34391e-06 9.8693e-05 -1.69351e-05 
-3.09721e-06 0.000103001 2.8152e-06 
3.71522e-06 9.98459e-05 -1.54815e-05 
-3.22093e-06 0.000103159 2.01965e-06 
2.7261e-06 0.000100237 -1.48399e-05 
1.82956e-06 0.000100558 -1.42433e-05 
1.03173e-06 0.000100823 -1.36786e-05 
-3.33594e-06 0.000103302 1.23969e-06 
-3.44362e-06 0.000103424 4.7097e-07 
2.2356e-07 0.000101063 -1.30871e-05 
-5.18458e-07 0.000101265 -1.2501e-05 
-1.19406e-06 0.000101442 -1.19057e-05 
-1.8039e-06 0.000101606 -1.12909e-05 
-3.58635e-06 0.000103507 -3.83621e-07 
-3.71563e-06 0.000103538 -1.23781e-06 
-3.8293e-06 0.000103517 -2.09219e-06 
-2.32548e-06 0.00010174 -1.07499e-05 
-2.79151e-06 0.00010188 -1.01817e-05 
-3.93059e-06 0.000103445 -2.94693e-06 
-4.03866e-06 0.000103335 -3.69014e-06 
-3.20733e-06 0.000102023 -9.58718e-06 
-3.57491e-06 0.000102171 -8.96661e-06 
-3.8091e-06 0.000102359 -8.22139e-06 
-3.99783e-06 0.000102544 -7.4585e-06 
-4.14308e-06 0.000102721 -6.68347e-06 
-4.24932e-06 0.000102886 -5.90206e-06 
-4.12969e-06 0.000103202 -4.4301e-06 
-4.20196e-06 0.000103051 -5.16738e-06 
3.15925e-06 0.000100048 -3.11159e-06 
3.20688e-06 0.000100072 -2.15913e-06 
3.2694e-06 0.000100087 -1.18793e-06 
3.32457e-06 0.000100094 -2.07468e-07 
3.37167e-06 0.000100092 7.73274e-07 
3.43099e-06 0.000100081 1.74361e-06 
3.56681e-06 0.00010006 2.67252e-06 
3.69737e-06 0.000100029 3.6137e-06 
3.81662e-06 9.99884e-05 4.56029e-06 
3.88216e-06 9.99318e-05 5.60611e-06 
3.95794e-06 9.98631e-05 6.69157e-06 
4.02433e-06 9.97806e-05 7.80874e-06 
4.08745e-06 9.9684e-05 8.94751e-06 
4.17729e-06 9.95743e-05 1.00939e-05 
4.23248e-06 9.9456e-05 1.11893e-05 
4.30899e-06 9.93206e-05 1.23123e-05 
4.39631e-06 9.91743e-05 1.34204e-05 
4.52837e-06 9.90168e-05 1.44966e-05 
4.62712e-06 9.88611e-05 1.54498e-05 
3.7558e-06 9.92613e-05 1.69044e-05 
4.58778e-06 9.87665e-05 1.62236e-05 
4.20899e-06 9.89023e-05 1.66915e-05 
3.22446e-06 9.95554e-05 1.67892e-05 
2.74555e-06 9.98229e-05 1.62439e-05 
2.31243e-06 0.000100103 1.54405e-05 
1.77689e-06 0.000100416 1.4466e-05 
1.24448e-06 0.000100733 1.34264e-05 
7.05527e-07 0.000101033 1.2388e-05 
1.73519e-07 0.000101304 1.13747e-05 
-3.19893e-07 0.000101545 1.039e-05 
-8.06897e-07 0.00010174 9.51156e-06 
-1.28244e-06 0.000101917 8.63767e-06 
-3.45885e-06 0.000102796 3.19159e-06 
-1.73782e-06 0.000102076 7.77208e-06 
-2.12656e-06 0.000102238 6.86089e-06 
-2.48545e-06 0.000102393 5.9333e-06 
-3.16054e-06 0.00010267 4.08901e-06 
-2.83013e-06 0.000102538 5.00584e-06 
3.22079e-06 0.000100016 -3.99271e-06 
3.28479e-06 9.99765e-05 -4.87251e-06 
3.34848e-06 9.99278e-05 -5.74566e-06 
3.36157e-06 9.98645e-05 -6.70677e-06 
3.40111e-06 9.9791e-05 -7.70001e-06 
3.44758e-06 9.97058e-05 -8.71821e-06 
3.50887e-06 9.96086e-05 -9.75281e-06 
3.62177e-06 9.95006e-05 -1.07916e-05 
3.72428e-06 9.93862e-05 -1.1777e-05 
3.88712e-06 9.92553e-05 -1.27846e-05 
4.10474e-06 9.91153e-05 -1.37586e-05 
4.42919e-06 9.89714e-05 -1.46926e-05 
4.78931e-06 9.88691e-05 -1.55308e-05 
3.21945e-06 9.96551e-05 -1.54185e-05 
4.15899e-06 9.92629e-05 -1.5822e-05 
4.8729e-06 9.8952e-05 -1.60339e-05 
-3.60711e-06 0.000102938 2.37064e-06 
2.34146e-06 9.99959e-05 -1.50142e-05 
-3.74099e-06 0.000103069 1.56767e-06 
1.51481e-06 0.000100322 -1.45849e-05 
7.39062e-07 0.00010061 -1.41236e-05 
-8.02511e-08 0.000100866 -1.36136e-05 
-3.86398e-06 0.000103183 7.89134e-07 
-4.04439e-06 0.000103258 -4.9593e-08 
-8.40048e-07 0.000101084 -1.30629e-05 
-1.54182e-06 0.000101267 -1.24878e-05 
-2.17169e-06 0.000101427 -1.18916e-05 
-2.6963e-06 0.000101579 -1.12635e-05 
-4.19154e-06 0.000103306 -9.05332e-07 
-4.32337e-06 0.000103311 -1.76373e-06 
-4.43923e-06 0.000103273 -2.61129e-06 
-3.17424e-06 0.000101707 -1.07007e-05 
-3.60178e-06 0.000101842 -1.01034e-05 
-4.51281e-06 0.000103202 -3.437e-06 
-4.62053e-06 0.000103092 -4.17434e-06 
-3.97844e-06 0.000101982 -9.48265e-06 
-4.24075e-06 0.000102155 -8.75778e-06 
-4.43962e-06 0.000102334 -7.99453e-06 
-4.59843e-06 0.000102507 -7.21344e-06 
-4.71755e-06 0.000102667 -6.42841e-06 
-4.77634e-06 0.000102815 -5.65018e-06 
-4.70963e-06 0.000102962 -4.91549e-06 
2.77132e-06 0.000100031 -3.6051e-06 
2.8284e-06 0.00010006 -2.65413e-06 
2.88243e-06 0.00010008 -1.69895e-06 
2.94273e-06 0.000100092 -7.19771e-07 
3.0005e-06 0.000100094 2.64858e-07 
3.061e-06 0.000100088 1.23486e-06 
3.11656e-06 0.000100072 2.21042e-06 
3.24276e-06 0.000100046 3.14605e-06 
3.36497e-06 0.000100009 4.08555e-06 
3.42794e-06 9.99587e-05 5.11659e-06 
3.48255e-06 9.98984e-05 6.16165e-06 
3.54418e-06 9.98238e-05 7.25512e-06 
3.60762e-06 9.9736e-05 8.3725e-06 
3.6831e-06 9.96356e-05 9.48481e-06 
3.76675e-06 9.95212e-05 1.06213e-05 
3.79915e-06 9.94012e-05 1.16913e-05 
3.82347e-06 9.92693e-05 1.27546e-05 
3.873e-06 9.91226e-05 1.38235e-05 
3.85682e-06 9.89674e-05 1.48202e-05 
2.49841e-06 9.90882e-05 1.75097e-05 
3.73943e-06 9.88031e-05 1.57454e-05 
2.9032e-06 9.88271e-05 1.72322e-05 
3.39039e-06 9.87147e-05 1.65462e-05 
2.18816e-06 9.9434e-05 1.71242e-05 
1.9166e-06 9.97925e-05 1.6259e-05 
1.48573e-06 0.000100161 1.51962e-05 
1.00157e-06 0.000100505 1.4126e-05 
4.92486e-07 0.000100832 1.30529e-05 
-1.92594e-08 0.000101127 1.2009e-05 
-5.02221e-07 0.000101386 1.10105e-05 
-9.74873e-07 0.000101615 1.00283e-05 
-1.44891e-06 0.000101797 9.14829e-06 
-1.90419e-06 0.000101962 8.26987e-06 
-3.96982e-06 0.000102753 2.74636e-06 
-3.66752e-06 0.000102649 3.64774e-06 
-2.29623e-06 0.000102123 7.34701e-06 
-2.66941e-06 0.000102271 6.42729e-06 
-3.02358e-06 0.000102409 5.48995e-06 
-3.35891e-06 0.000102534 4.55737e-06 
2.81608e-06 9.99947e-05 -4.48913e-06 
2.86773e-06 9.9949e-05 -5.36367e-06 
2.86316e-06 9.98905e-05 -6.3151e-06 
2.86588e-06 9.98244e-05 -7.27052e-06 
2.89116e-06 9.97459e-05 -8.26497e-06 
2.93492e-06 9.96571e-05 -9.27169e-06 
3.01091e-06 9.95592e-05 -1.02606e-05 
3.11503e-06 9.94514e-05 -1.12559e-05 
3.1828e-06 9.93441e-05 -1.21534e-05 
3.27722e-06 9.92321e-05 -1.2997e-05 
3.4532e-06 9.91132e-05 -1.38141e-05 
3.6317e-06 9.90116e-05 -1.45408e-05 
3.72008e-06 9.89971e-05 -1.51494e-05 
1.7258e-06 9.98017e-05 -1.49202e-05 
2.55417e-06 9.94753e-05 -1.5146e-05 
3.25822e-06 9.91807e-05 -1.52592e-05 
-4.13337e-06 0.000102868 1.91868e-06 
9.576e-07 0.000100114 -1.46562e-05 
-4.27599e-06 0.000102971 1.1189e-06 
2.28992e-07 0.000100403 -1.43451e-05 
-5.49886e-07 0.000100677 -1.39519e-05 
-1.28984e-06 0.000100903 -1.35103e-05 
-4.47794e-06 0.000103042 2.71901e-07 
-4.66009e-06 0.000103086 -5.63135e-07 
-1.98422e-06 0.000101096 -1.29954e-05 
-2.61372e-06 0.000101257 -1.24322e-05 
-3.14176e-06 0.000101402 -1.18336e-05 
-3.59967e-06 0.000101547 -1.11882e-05 
-4.81544e-06 0.000103106 -1.42304e-06 
-4.94577e-06 0.000103092 -2.27543e-06 
-5.03876e-06 0.000103049 -3.09552e-06 
-4.03078e-06 0.00010167 -1.06017e-05 
-4.408e-06 0.000101803 -9.98052e-06 
-5.10812e-06 0.000102973 -3.91313e-06 
-5.2172e-06 0.000102861 -4.64964e-06 
-4.67367e-06 0.000101967 -9.25921e-06 
-4.89455e-06 0.000102132 -8.51663e-06 
-5.0644e-06 0.000102301 -7.73709e-06 
-5.19086e-06 0.000102459 -6.94646e-06 
-5.26266e-06 0.000102604 -6.16776e-06 
-5.29954e-06 0.000102733 -5.3864e-06 
2.36796e-06 0.000100012 -4.08801e-06 
2.43448e-06 0.000100046 -3.1444e-06 
2.49955e-06 0.000100071 -2.19006e-06 
2.56287e-06 0.000100087 -1.23474e-06 
2.62621e-06 0.000100094 -2.50601e-07 
2.68611e-06 0.000100092 7.15873e-07 
2.74316e-06 0.000100081 1.69275e-06 
2.79397e-06 0.000100061 2.66863e-06 
2.91141e-06 0.000100029 3.60111e-06 
2.96089e-06 9.99839e-05 4.61064e-06 
3.01287e-06 9.993e-05 5.63939e-06 
3.06453e-06 9.9865e-05 6.67874e-06 
3.11861e-06 9.97854e-05 7.77226e-06 
3.17378e-06 9.96954e-05 8.84847e-06 
3.23418e-06 9.95909e-05 9.94802e-06 
3.30122e-06 9.94755e-05 1.10489e-05 
3.29057e-06 9.93584e-05 1.20651e-05 
3.29976e-06 9.92236e-05 1.31153e-05 
1.52636e-06 9.87961e-05 1.84208e-05 
3.24817e-06 9.90775e-05 1.41398e-05 
3.10728e-06 9.89148e-05 1.51328e-05 
1.67605e-06 9.85216e-05 1.84561e-05 
2.80275e-06 9.87305e-05 1.61415e-05 
2.33489e-06 9.85792e-05 1.72376e-05 
1.48635e-06 9.93889e-05 1.71897e-05 
1.14502e-06 9.98717e-05 1.5912e-05 
7.09792e-07 0.000100273 1.47452e-05 
2.39944e-07 0.000100623 1.36631e-05 
-2.5385e-07 0.000100945 1.25967e-05 
-7.29359e-07 0.000101225 1.15932e-05 
-4.49014e-06 0.000102707 2.29936e-06 
-1.19437e-06 0.000101473 1.06065e-05 
-1.63489e-06 0.000101688 9.63722e-06 
-2.08899e-06 0.00010186 8.75717e-06 
-2.48152e-06 0.000102026 7.82766e-06 
-4.18469e-06 0.000102625 3.20069e-06 
-3.87496e-06 0.000102531 4.11392e-06 
-2.8585e-06 0.000102174 6.89563e-06 
-3.21311e-06 0.000102306 5.97178e-06 
-3.55597e-06 0.000102426 5.02943e-06 
2.39679e-06 9.99698e-05 -4.96598e-06 
2.36167e-06 9.99158e-05 -5.90435e-06 
2.34404e-06 9.98547e-05 -6.84911e-06 
2.34158e-06 9.97851e-05 -7.78905e-06 
2.35423e-06 9.97035e-05 -8.76815e-06 
2.38371e-06 9.96163e-05 -9.70825e-06 
2.43055e-06 9.95201e-05 -1.06427e-05 
2.49688e-06 9.94205e-05 -1.15387e-05 
2.50327e-06 9.93278e-05 -1.23025e-05 
2.57967e-06 9.92248e-05 -1.30595e-05 
2.65278e-06 9.9125e-05 -1.37508e-05 
2.6812e-06 9.90625e-05 -1.43522e-05 
2.3514e-06 9.91429e-05 -1.46985e-05 
2.98302e-07 9.99006e-05 -1.45916e-05 
1.05742e-06 9.9605e-05 -1.47136e-05 
1.76238e-06 9.93364e-05 -1.47566e-05 
-4.6698e-06 0.000102795 1.46763e-06 
-3.96289e-07 0.000100186 -1.4417e-05 
-4.90798e-06 0.000102853 6.08205e-07 
-1.14814e-06 0.000100468 -1.41549e-05 
-1.86226e-06 0.000100718 -1.38165e-05 
-2.52646e-06 0.000100918 -1.341e-05 
-5.11442e-06 0.000102895 -2.42325e-07 
-5.29068e-06 0.000102917 -1.073e-06 
-3.1445e-06 0.000101088 -1.29044e-05 
-3.66868e-06 0.000101229 -1.23528e-05 
-4.12025e-06 0.000101367 -1.17338e-05 
-4.49751e-06 0.000101509 -1.10703e-05 
-5.44512e-06 0.000102916 -1.93327e-06 
-5.56697e-06 0.000102889 -2.75094e-06 
-5.65938e-06 0.000102836 -3.56836e-06 
-4.87162e-06 0.000101632 -1.04595e-05 
-5.13654e-06 0.000101788 -9.74622e-06 
-5.71582e-06 0.000102758 -4.37377e-06 
-5.81939e-06 0.000102647 -5.108e-06 
-5.35832e-06 0.000101948 -9.00261e-06 
-5.53517e-06 0.000102106 -8.24568e-06 
-5.67191e-06 0.000102263 -7.4526e-06 
-5.76041e-06 0.000102405 -6.67599e-06 
-5.80853e-06 0.000102534 -5.89038e-06 
1.94195e-06 9.99903e-05 -4.55589e-06 
2.03003e-06 0.000100028 -3.62032e-06 
2.1066e-06 0.000100057 -2.67771e-06 
2.17911e-06 0.000100078 -1.72796e-06 
2.24643e-06 0.000100089 -7.70597e-07 
2.31219e-06 0.000100093 1.94709e-07 
2.45537e-06 0.000100047 3.11607e-06 
2.37208e-06 0.000100086 1.16482e-06 
2.42339e-06 0.000100071 2.13958e-06 
2.48892e-06 0.000100009 4.09863e-06 
2.53444e-06 9.99615e-05 5.09717e-06 
2.58007e-06 9.99038e-05 6.11208e-06 
2.62303e-06 9.98342e-05 7.1443e-06 
2.66186e-06 9.97538e-05 8.18962e-06 
2.69879e-06 9.96611e-05 9.24276e-06 
2.73289e-06 9.9557e-05 1.02979e-05 
2.77406e-06 9.94425e-05 1.13477e-05 
2.77669e-06 9.93193e-05 1.23721e-05 
1.16785e-06 9.88814e-05 1.81516e-05 
2.71636e-06 9.91871e-05 1.3376e-05 
9.6521e-07 9.7723e-05 2.12184e-05 
2.59081e-06 9.90406e-05 1.43768e-05 
2.36543e-06 9.88692e-05 1.54054e-05 
1.5266e-06 9.83867e-05 1.81408e-05 
2.01826e-06 9.86545e-05 1.65645e-05 
8.05143e-07 9.95434e-05 1.65242e-05 
3.83015e-07 0.000100013 1.52694e-05 
-7.04687e-08 0.000100405 1.41568e-05 
-5.36548e-07 0.00010075 1.31124e-05 
-1.00194e-06 0.000101056 1.21081e-05 
-1.45913e-06 0.000101325 1.11331e-05 
-5.02023e-06 0.00010266 1.85384e-06 
-4.70261e-06 0.000102602 2.7556e-06 
-1.89719e-06 0.00010156 1.01761e-05 
-2.30049e-06 0.000101763 9.23187e-06 
-2.68029e-06 0.00010194 8.29204e-06 
-3.05616e-06 0.000102094 7.35638e-06 
-4.39563e-06 0.000102528 3.66205e-06 
-4.08231e-06 0.000102442 4.57553e-06 
-3.41652e-06 0.000102227 6.42453e-06 
-3.75932e-06 0.000102342 5.49585e-06 
1.87029e-06 9.99421e-05 -5.48446e-06 
1.82649e-06 9.98861e-05 -6.40906e-06 
1.79679e-06 9.98223e-05 -7.33046e-06 
1.7778e-06 9.975e-05 -8.24745e-06 
1.76525e-06 9.96715e-05 -9.15171e-06 
1.75991e-06 9.95866e-05 -1.00311e-05 
1.76078e-06 9.9498e-05 -1.08717e-05 
1.77456e-06 9.94072e-05 -1.16606e-05 
1.78839e-06 9.93149e-05 -1.23899e-05 
1.78384e-06 9.92216e-05 -1.30615e-05 
1.74249e-06 9.91396e-05 -1.36681e-05 
1.48835e-06 9.9132e-05 -1.41263e-05 
-1.09948e-06 9.9962e-05 -1.43894e-05 
9.62294e-07 9.92446e-05 -1.43342e-05 
-3.68912e-07 9.96911e-05 -1.44454e-05 
3.28247e-07 9.94401e-05 -1.44279e-05 
-5.31317e-06 0.0001027 9.64716e-07 
-1.8217e-06 0.000100236 -1.42566e-05 
-5.55337e-06 0.000102733 9.76215e-08 
-2.50971e-06 0.000100499 -1.40414e-05 
-3.15853e-06 0.000100726 -1.37325e-05 
-3.75099e-06 0.000100906 -1.33239e-05 
-5.75927e-06 0.000102751 -7.51441e-07 
-5.93455e-06 0.000102754 -1.58553e-06 
-4.2674e-06 0.000101053 -1.28204e-05 
-4.70382e-06 0.000101187 -1.22399e-05 
-5.07256e-06 0.000101323 -1.16025e-05 
-5.3761e-06 0.000101465 -1.09246e-05 
-6.0832e-06 0.000102736 -2.40822e-06 
-6.20365e-06 0.000102696 -3.21969e-06 
-6.2917e-06 0.000102636 -4.0211e-06 
-5.62481e-06 0.000101618 -1.02133e-05 
-5.84161e-06 0.000101774 -9.47465e-06 
-6.337e-06 0.000102558 -4.81193e-06 
-6.34445e-06 0.000102464 -5.59794e-06 
-6.02122e-06 0.000101929 -8.71683e-06 
-6.16154e-06 0.00010208 -7.94549e-06 
-6.26266e-06 0.000102221 -7.16631e-06 
-6.32272e-06 0.00010235 -6.38345e-06 
1.49605e-06 9.99693e-05 -5.0058e-06 
1.49924e-06 0.000100007 -4.13546e-06 
1.58927e-06 0.000100039 -3.20013e-06 
1.67442e-06 0.000100065 -2.25221e-06 
1.75237e-06 0.000100082 -1.30411e-06 
1.82899e-06 0.00010009 -3.10428e-07 
1.89626e-06 0.000100088 6.55851e-07 
2.10545e-06 0.000100033 3.54379e-06 
1.99984e-06 0.000100059 2.61866e-06 
1.95458e-06 0.000100077 1.63612e-06 
2.14607e-06 9.99916e-05 4.52185e-06 
2.18659e-06 9.99402e-05 5.51882e-06 
2.22131e-06 9.98785e-05 6.52309e-06 
2.24814e-06 9.98046e-05 7.56156e-06 
2.26465e-06 9.9722e-05 8.58026e-06 
2.27099e-06 9.96285e-05 9.59961e-06 
5.28614e-07 9.92506e-05 1.66514e-05 
2.26712e-06 9.95267e-05 1.05996e-05 
2.18617e-06 9.94255e-05 1.14911e-05 
2.12984e-06 9.93072e-05 1.24543e-05 
9.51852e-07 9.87319e-05 1.78057e-05 
2.02221e-06 9.91787e-05 1.34216e-05 
1.13506e-06 9.84831e-05 1.78154e-05 
1.85877e-06 9.90345e-05 1.43985e-05 
1.61084e-06 9.88575e-05 1.54601e-05 
1.3423e-06 9.8653e-05 1.65924e-05 
8.96813e-08 9.97337e-05 1.55586e-05 
-3.3647e-07 0.00010016 1.45207e-05 
-7.76962e-07 0.000100537 1.35174e-05 
-1.23554e-06 0.000100881 1.25156e-05 
-1.68265e-06 0.000101176 1.15586e-05 
-5.55996e-06 0.000102605 1.40933e-06 
-2.12043e-06 0.000101436 1.06099e-05 
-5.3526e-06 0.000102563 2.25734e-06 
-5.04759e-06 0.000102515 3.15933e-06 
-2.5357e-06 0.00010166 9.67589e-06 
-2.97092e-06 0.000101842 8.79367e-06 
-3.35666e-06 0.000102013 7.83962e-06 
-3.72627e-06 0.000102156 6.89112e-06 
-4.73685e-06 0.000102451 4.07577e-06 
-4.42132e-06 0.000102373 4.99233e-06 
-4.07588e-06 0.000102273 5.95505e-06 
1.42358e-06 9.99183e-05 -5.92214e-06 
1.36567e-06 9.98591e-05 -6.83642e-06 
1.31541e-06 9.97928e-05 -7.73518e-06 
1.26469e-06 9.97185e-05 -8.64049e-06 
1.21284e-06 9.96414e-05 -9.49335e-06 
1.15815e-06 9.95604e-05 -1.03105e-05 
1.10255e-06 9.94783e-05 -1.10718e-05 
9.68586e-07 9.94012e-05 -1.17119e-05 
9.03702e-07 9.93124e-05 -1.23817e-05 
8.01237e-07 9.9225e-05 -1.29984e-05 
5.74126e-07 9.91659e-05 -1.35117e-05 
-2.46173e-06 9.99952e-05 -1.42798e-05 
9.51936e-08 9.91955e-05 -1.38621e-05 
-1.85166e-06 9.97377e-05 -1.42814e-05 
-4.98377e-07 9.93118e-05 -1.40683e-05 
-1.158e-06 9.94992e-05 -1.42082e-05 
-5.84797e-06 0.000102627 5.21024e-07 
-3.12065e-06 0.000100262 -1.41897e-05 
-6.09397e-06 0.00010264 -3.53034e-07 
-3.75146e-06 0.000100511 -1.39948e-05 
-4.32996e-06 0.000100717 -1.36778e-05 
-4.84105e-06 0.000100885 -1.3216e-05 
-6.30415e-06 0.000102641 -1.20516e-06 
-6.48783e-06 0.000102625 -2.06527e-06 
-5.25821e-06 0.000101024 -1.26667e-05 
-5.61175e-06 0.000101159 -1.2043e-05 
-5.91123e-06 0.000101298 -1.13758e-05 
-6.22712e-06 0.000101424 -1.07359e-05 
-6.63795e-06 0.000102591 -2.88599e-06 
-6.75832e-06 0.000102539 -3.7003e-06 
-6.84283e-06 0.00010247 -4.49881e-06 
-6.43766e-06 0.000101581 -9.98743e-06 
-6.61924e-06 0.000101737 -9.21654e-06 
-6.96988e-06 0.000102377 -5.23851e-06 
-6.97815e-06 0.000102279 -6.03849e-06 
-6.76471e-06 0.000101887 -8.4417e-06 
-6.87863e-06 0.000102034 -7.62565e-06 
-6.94869e-06 0.000102163 -6.83822e-06 
1.03179e-06 9.99469e-05 -5.42968e-06 
1.03812e-06 9.99898e-05 -4.56946e-06 
1.05411e-06 0.000100023 -3.70876e-06 
1.14764e-06 0.000100051 -2.7727e-06 
1.24335e-06 0.000100071 -1.83024e-06 
1.33084e-06 0.000100085 -8.46601e-07 
1.41164e-06 0.000100089 1.45307e-07 
1.47648e-06 0.000100083 1.11744e-06 
1.74666e-06 0.000100017 3.93827e-06 
1.6445e-06 0.000100049 3.01187e-06 
1.53747e-06 0.00010007 2.10007e-06 
1.78113e-06 9.99727e-05 4.90929e-06 
1.8126e-06 9.99182e-05 5.89011e-06 
1.82699e-06 9.98525e-05 6.89682e-06 
1.8282e-06 9.97779e-05 7.90039e-06 
-2.6925e-07 9.95911e-05 1.52133e-05 
1.80924e-06 9.96961e-05 8.87125e-06 
1.77914e-06 9.96068e-05 9.82139e-06 
1.50899e-07 9.91786e-05 1.59439e-05 
1.67804e-06 9.95205e-05 1.06572e-05 
1.56717e-06 9.94283e-05 1.14685e-05 
1.47376e-06 9.9318e-05 1.23663e-05 
4.92168e-07 9.88639e-05 1.63561e-05 
1.35098e-06 9.9199e-05 1.32615e-05 
7.46499e-07 9.87895e-05 1.58971e-05 
1.16996e-06 9.90637e-05 1.41751e-05 
9.63816e-07 9.89151e-05 1.50796e-05 
-7.27674e-07 9.99624e-05 1.43971e-05 
-1.15856e-06 0.000100324 1.35906e-05 
-1.57682e-06 0.000100678 1.27405e-05 
-1.99208e-06 0.000101007 1.18517e-05 
-2.40653e-06 0.000101293 1.09599e-05 
-6.11163e-06 0.000102553 9.59079e-07 
-5.91648e-06 0.000102527 1.80241e-06 
-2.80946e-06 0.000101544 1.00551e-05 
-5.7066e-06 0.000102495 2.64661e-06 
-5.40367e-06 0.000102454 3.55772e-06 
-3.2367e-06 0.000101748 9.17755e-06 
-3.65606e-06 0.000101922 8.30722e-06 
-4.04456e-06 0.000102084 7.3484e-06 
-4.4008e-06 0.000102213 6.40131e-06 
-5.08757e-06 0.000102397 4.47555e-06 
-4.75155e-06 0.000102317 5.43617e-06 
9.45108e-07 9.98929e-05 -6.33074e-06 
8.68834e-07 9.98316e-05 -7.21936e-06 
7.82576e-07 9.97627e-05 -8.10775e-06 
6.93058e-07 9.96898e-05 -8.96723e-06 
5.90068e-07 9.96154e-05 -9.76768e-06 
4.84377e-07 9.9539e-05 -1.05233e-05 
2.98937e-07 9.94681e-05 -1.11631e-05 
9.1035e-08 9.93956e-05 -1.17492e-05 
-6.76538e-08 9.93103e-05 -1.23733e-05 
-3.03574e-07 9.92329e-05 -1.29238e-05 
-7.41559e-07 9.91971e-05 -1.33572e-05 
-3.7846e-06 0.000100001 -1.42757e-05 
-3.20859e-06 9.97451e-05 -1.4232e-05 
-1.31095e-06 9.92384e-05 -1.36815e-05 
-2.61901e-06 9.95263e-05 -1.41086e-05 
-1.94825e-06 9.93496e-05 -1.39188e-05 
-6.40161e-06 0.000102557 6.90252e-08 
-4.39816e-06 0.000100259 -1.42134e-05 
-6.64778e-06 0.000102553 -8.03855e-07 
-4.96618e-06 0.000100493 -1.40109e-05 
-5.47028e-06 0.000100689 -1.36264e-05 
-5.86475e-06 0.000100851 -1.30877e-05 
-6.86897e-06 0.000102536 -1.6782e-06 
-7.05507e-06 0.000102503 -2.53772e-06 
-6.19522e-06 0.000100991 -1.24797e-05 
-6.47493e-06 0.000101132 -1.18131e-05 
-6.77773e-06 0.000101258 -1.11633e-05 
-7.05165e-06 0.000101388 -1.04861e-05 
-7.21135e-06 0.000102454 -3.36081e-06 
-7.32928e-06 0.000102391 -4.17159e-06 
-7.48803e-06 0.000102304 -4.92167e-06 
-7.23401e-06 0.000101546 -9.70624e-06 
-7.38101e-06 0.000101699 -8.91792e-06 
-7.61468e-06 0.000102207 -5.66315e-06 
-7.62489e-06 0.000102102 -6.47286e-06 
-7.50619e-06 0.000101847 -8.09844e-06 
-7.58443e-06 0.000101984 -7.27403e-06 
5.43411e-07 9.99239e-05 -5.8235e-06 
5.54109e-07 9.99699e-05 -4.98197e-06 
5.75324e-07 0.000100009 -4.12979e-06 
6.09005e-07 0.000100038 -3.27935e-06 
7.15828e-07 0.000100059 -2.34698e-06 
1.36993e-06 0.000100001 4.29075e-06 
8.08533e-07 0.000100074 -1.37994e-06 
9.02215e-07 0.000100083 -3.93565e-07 
9.95691e-07 0.000100084 5.9532e-07 
1.06394e-06 0.000100078 1.57026e-06 
1.27132e-06 0.000100037 3.37457e-06 
1.16787e-06 0.000100063 2.46438e-06 
1.39556e-06 9.99543e-05 5.24407e-06 
1.39353e-06 9.98971e-05 6.21281e-06 
1.37936e-06 9.98316e-05 7.17858e-06 
1.3536e-06 9.97594e-05 8.12065e-06 
-1.10954e-06 9.98137e-05 1.39789e-05 
-6.77148e-07 9.94756e-05 1.45393e-05 
1.30225e-06 9.96829e-05 9.01495e-06 
1.18697e-06 9.96101e-05 9.78873e-06 
-2.69379e-07 9.9168e-05 1.49474e-05 
1.06818e-06 9.95328e-05 1.05463e-05 
9.47323e-07 9.94505e-05 1.12816e-05 
8.4121e-07 9.93506e-05 1.2101e-05 
6.33819e-08 9.89857e-05 1.49667e-05 
6.87963e-07 9.92437e-05 1.29089e-05 
3.15039e-07 9.90159e-05 1.44172e-05 
5.12145e-07 9.91277e-05 1.36942e-05 
-1.56987e-06 0.000100159 1.33133e-05 
-2.01223e-06 0.0001005 1.26058e-05 
-2.42165e-06 0.000100831 1.18648e-05 
-2.80243e-06 0.000101141 1.10871e-05 
-3.17573e-06 0.000101412 1.02812e-05 
-6.67416e-06 0.000102502 5.03375e-07 
-6.49161e-06 0.000102493 1.3395e-06 
-6.28928e-06 0.000102475 2.18394e-06 
-3.57345e-06 0.000101635 9.46277e-06 
-6.06955e-06 0.00010245 3.02621e-06 
-5.75973e-06 0.000102413 3.942e-06 
-3.97158e-06 0.00010183 8.62152e-06 
-4.36313e-06 0.000101994 7.77621e-06 
-4.73712e-06 0.000102146 6.82289e-06 
-5.10294e-06 0.000102265 5.85865e-06 
-5.44305e-06 0.000102353 4.89376e-06 
4.40058e-07 9.98677e-05 -6.7013e-06 
3.17502e-07 9.98043e-05 -7.57401e-06 
1.93172e-07 9.9736e-05 -8.42638e-06 
6.64456e-08 9.9665e-05 -9.24053e-06 
-8.5471e-08 9.95932e-05 -9.99582e-06 
-3.21975e-07 9.95268e-05 -1.06349e-05 
-5.76079e-07 9.94592e-05 -1.12338e-05 
-8.56478e-07 9.93902e-05 -1.1778e-05 
-1.12465e-06 9.93093e-05 -1.23574e-05 
-5.0865e-06 9.99774e-05 -1.43831e-05 
-1.55156e-06 9.92441e-05 -1.2845e-05 
-2.09925e-06 9.92191e-05 -1.32514e-05 
-4.5539e-06 9.97242e-05 -1.43028e-05 
-3.97222e-06 9.95111e-05 -1.412e-05 
-2.71479e-06 9.92575e-05 -1.35984e-05 
-3.38031e-06 9.93585e-05 -1.38862e-05 
-6.96267e-06 0.00010249 -3.85973e-07 
-5.64615e-06 0.000100225 -1.43257e-05 
-7.22983e-06 0.000102468 -1.27258e-06 
-6.15299e-06 0.000100452 -1.40549e-05 
-6.52331e-06 0.000100647 -1.35499e-05 
-6.80716e-06 0.000100812 -1.2928e-05 
-7.45489e-06 0.000102433 -2.14882e-06 
-7.63677e-06 0.000102386 -3.00407e-06 
-7.06412e-06 0.000100961 -1.22568e-05 
-7.35141e-06 0.00010109 -1.15945e-05 
-7.61315e-06 0.000101224 -1.08934e-05 
-7.85014e-06 0.000101358 -1.01807e-05 
-7.79471e-06 0.000102324 -3.82661e-06 
-7.99161e-06 0.000102241 -4.58401e-06 
-8.15332e-06 0.000102146 -5.33769e-06 
-8.00486e-06 0.000101516 -9.37632e-06 
-8.15001e-06 0.000101665 -8.55269e-06 
-8.27337e-06 0.000102044 -6.07833e-06 
-8.27536e-06 0.000101935 -6.89143e-06 
-8.24322e-06 0.000101806 -7.71993e-06 
2.66128e-08 9.99013e-05 -6.18441e-06 
5.1365e-08 9.99491e-05 -5.36322e-06 
7.93579e-08 9.99908e-05 -4.53279e-06 
1.16796e-07 0.000100026 -3.69459e-06 
9.66213e-07 9.9987e-05 4.5856e-06 
1.65505e-07 0.000100049 -2.84959e-06 
2.68344e-07 0.00010006 -1.90084e-06 
8.80515e-07 0.000100024 3.68717e-06 
3.78075e-07 0.000100065 -9.34329e-07 
4.79797e-07 0.000100074 4.9013e-08 
5.76492e-07 0.00010008 1.03309e-06 
6.81144e-07 0.000100073 1.90983e-06 
7.82844e-07 0.000100053 2.79445e-06 
9.54765e-07 9.99384e-05 5.51419e-06 
9.27886e-07 9.98827e-05 6.43193e-06 
8.85167e-07 9.98209e-05 7.32581e-06 
8.33393e-07 9.97538e-05 8.18961e-06 
-1.95973e-06 9.99944e-05 1.28784e-05 
-1.52419e-06 9.96847e-05 1.33459e-05 
-1.08977e-06 9.94039e-05 1.3717e-05 
7.1244e-07 9.96919e-05 8.9146e-06 
5.88868e-07 9.9627e-05 9.6181e-06 
-6.73823e-07 9.91945e-05 1.3938e-05 
4.63824e-07 9.95589e-05 1.03028e-05 
3.31887e-07 9.94864e-05 1.09654e-05 
1.90637e-07 9.93975e-05 1.17056e-05 
-3.8493e-07 9.91371e-05 1.3647e-05 
3.23529e-08 9.93037e-05 1.24181e-05 
-1.52534e-07 9.92071e-05 1.30789e-05 
-2.42828e-06 0.000100322 1.22887e-05 
-2.86288e-06 0.000100652 1.1659e-05 
-3.25997e-06 0.000100973 1.09884e-05 
-3.62088e-06 0.000101272 1.02777e-05 
-3.99642e-06 0.000101512 9.54328e-06 
-7.24731e-06 0.000102451 4.50277e-08 
-7.06937e-06 0.000102457 8.76083e-07 
-6.87797e-06 0.000102454 1.70937e-06 
-6.66872e-06 0.000102441 2.54638e-06 
-4.36857e-06 0.000101723 8.78046e-06 
-6.44138e-06 0.000102418 3.38978e-06 
-6.14049e-06 0.000102375 4.32783e-06 
-4.73672e-06 0.000101904 7.99334e-06 
-5.10188e-06 0.000102056 7.18588e-06 
-5.47407e-06 0.000102198 6.2314e-06 
-5.81867e-06 0.000102303 5.27623e-06 
-1.22277e-07 9.98434e-05 -7.04535e-06 
-2.75199e-07 9.97802e-05 -7.88624e-06 
-4.37727e-07 9.97132e-05 -8.69806e-06 
-6.09107e-07 9.96435e-05 -9.47383e-06 
-8.85926e-07 9.95801e-05 -1.01185e-05 
-1.18288e-06 9.95162e-05 -1.07239e-05 
-1.50745e-06 9.94516e-05 -1.1286e-05 
-1.87645e-06 9.93858e-05 -1.17955e-05 
-2.30792e-06 9.93109e-05 -1.23336e-05 
-6.37441e-06 9.99161e-05 -1.46147e-05 
-5.89023e-06 9.96682e-05 -1.45148e-05 
-2.8441e-06 9.92513e-05 -1.28005e-05 
-3.45848e-06 9.92237e-05 -1.32235e-05 
-5.32641e-06 9.94621e-05 -1.42652e-05 
-4.71523e-06 9.93272e-05 -1.3956e-05 
-4.11482e-06 9.92496e-05 -1.36211e-05 
-7.55838e-06 0.000102422 -8.55298e-07 
-6.87685e-06 0.000100159 -1.45077e-05 
-7.82576e-06 0.000102383 -1.74236e-06 
-7.21758e-06 0.000100403 -1.40586e-05 
-7.46502e-06 0.000100601 -1.34369e-05 
-7.67259e-06 0.000100776 -1.27301e-05 
-8.05245e-06 0.000102332 -2.61169e-06 
-8.23545e-06 0.000102271 -3.46123e-06 
-7.93407e-06 0.00010092 -1.20363e-05 
-8.17913e-06 0.000101061 -1.13058e-05 
-8.4108e-06 0.0001012 -1.05611e-05 
-8.62979e-06 0.000101335 -9.81766e-06 
-8.46879e-06 0.00010219 -4.23097e-06 
-8.66954e-06 0.000102097 -4.98957e-06 
-8.83069e-06 0.000101995 -5.73926e-06 
-8.79354e-06 0.000101488 -8.98048e-06 
-8.9078e-06 0.000101631 -8.14716e-06 
-8.94715e-06 0.000101887 -6.48142e-06 
-8.96197e-06 0.000101765 -7.31532e-06 
-5.17645e-07 9.98797e-05 -6.51503e-06 
-5.02116e-07 9.9928e-05 -5.72974e-06 
-4.62834e-07 9.99714e-05 -4.91739e-06 
-4.15913e-07 0.00010001 -4.08804e-06 
-3.58488e-07 0.000100039 -3.25178e-06 
5.304e-07 9.99755e-05 4.8019e-06 
4.41156e-07 0.000100014 3.94486e-06 
-2.71192e-07 0.000100054 -2.41981e-06 
-1.41582e-07 0.000100047 -1.47104e-06 
3.51978e-07 0.000100044 3.06859e-06 
-1.41338e-08 0.000100045 -4.84748e-07 
7.37895e-08 0.00010007 4.86087e-07 
1.54808e-07 0.000100077 1.32787e-06 
2.54959e-07 0.000100067 2.19183e-06 
4.98779e-07 9.99281e-05 5.68259e-06 
4.43755e-07 9.98754e-05 6.54129e-06 
3.75564e-07 9.98189e-05 7.36026e-06 
2.35577e-07 9.97684e-05 8.01735e-06 
-2.80151e-06 0.000100144 1.18695e-05 
-2.38452e-06 9.98572e-05 1.22615e-05 
-1.93806e-06 9.95953e-05 1.25971e-05 
-1.48875e-06 9.93854e-05 1.28336e-05 
1.07478e-07 9.97128e-05 8.68136e-06 
-2.54103e-08 9.96547e-05 9.33271e-06 
-1.07439e-06 9.92651e-05 1.28359e-05 
-1.60372e-07 9.95945e-05 9.96068e-06 
-2.84038e-07 9.95299e-05 1.05657e-05 
-4.35746e-07 9.94497e-05 1.12396e-05 
-8.42974e-07 9.9289e-05 1.24311e-05 
-6.18603e-07 9.93661e-05 1.18732e-05 
-3.25918e-06 0.000100462 1.13435e-05 
-3.68189e-06 0.00010079 1.0763e-05 
-4.06639e-06 0.000101106 1.01325e-05 
-4.45935e-06 0.000101358 9.46661e-06 
-7.83002e-06 0.000102398 -4.18713e-07 
-4.82827e-06 0.000101593 8.75892e-06 
-7.68499e-06 0.000102415 3.88113e-07 
-7.50183e-06 0.000102425 1.21329e-06 
-7.2991e-06 0.000102424 2.05078e-06 
-7.07558e-06 0.000102411 2.89301e-06 
-5.18933e-06 0.000101797 8.02108e-06 
-6.8227e-06 0.000102383 3.72571e-06 
-6.51522e-06 0.000102327 4.66036e-06 
-5.54215e-06 0.000101966 7.27002e-06 
-5.86623e-06 0.000102103 6.52028e-06 
-6.19473e-06 0.000102234 5.6022e-06 
-6.89385e-07 9.98209e-05 -7.35123e-06 
-8.79299e-07 9.97575e-05 -8.16907e-06 
-1.08706e-06 9.96915e-05 -8.9497e-06 
-1.41437e-06 9.96333e-05 -9.57502e-06 
-1.74823e-06 9.95715e-05 -1.01918e-05 
-2.11235e-06 9.95091e-05 -1.07773e-05 
-2.51637e-06 9.94471e-05 -1.13148e-05 
-2.9574e-06 9.93848e-05 -1.17978e-05 
-3.49489e-06 9.93116e-05 -1.23279e-05 
-7.63333e-06 9.97958e-05 -1.49827e-05 
-7.25345e-06 9.95728e-05 -1.49141e-05 
-6.72079e-06 9.93652e-05 -1.45886e-05 
-4.11749e-06 9.92477e-05 -1.28256e-05 
-4.79439e-06 9.92081e-05 -1.33066e-05 
-6.07724e-06 9.92538e-05 -1.41623e-05 
-5.426e-06 9.92075e-05 -1.37286e-05 
-8.13587e-06 0.000102354 -1.3174e-06 
-7.92964e-06 0.000100104 -1.46323e-05 
-8.40933e-06 0.0001023 -2.20827e-06 
-8.11748e-06 0.00010036 -1.39997e-05 
-8.28999e-06 0.000100571 -1.32534e-05 
-8.53973e-06 0.000100732 -1.25246e-05 
-8.64453e-06 0.000102234 -3.07457e-06 
-8.93748e-06 0.000102151 -3.84071e-06 
-8.76452e-06 0.000100892 -1.17352e-05 
-8.98873e-06 0.000101044 -1.09348e-05 
-9.21062e-06 0.000101185 -1.01527e-05 
-9.40028e-06 0.000101318 -9.40163e-06 
-9.18203e-06 0.000102058 -4.61504e-06 
-9.38739e-06 0.000101954 -5.38346e-06 
-9.54711e-06 0.000101843 -6.13692e-06 
-9.54199e-06 0.000101466 -8.55444e-06 
-9.62394e-06 0.000101605 -7.70865e-06 
-9.63274e-06 0.000101733 -6.87097e-06 
-1.08539e-06 9.98582e-05 -6.81624e-06 
6.58799e-08 9.99678e-05 4.92083e-06 
-1.05976e-06 9.99084e-05 -6.05372e-06 
-1.02945e-06 9.99526e-05 -5.28158e-06 
-9.74798e-07 9.99923e-05 -4.47284e-06 
-9.03355e-07 0.000100026 -3.64835e-06 
-8.11291e-07 0.000100049 -2.83154e-06 
-8.89068e-09 0.000100006 4.10432e-06 
-1.01645e-07 0.000100038 3.27969e-06 
-7.03548e-07 0.000100052 -1.99868e-06 
-5.70125e-07 0.000100027 -1.04832e-06 
-1.95128e-07 0.000100062 2.42382e-06 
-4.54681e-07 0.000100044 -6.81836e-08 
-3.7374e-07 0.000100073 7.47161e-07 
-2.89403e-07 0.000100076 1.57148e-06 
7.58965e-09 9.99231e-05 5.74597e-06 
-3.62505e-06 0.000100268 1.09296e-05 
-6.9233e-08 9.98754e-05 6.53752e-06 
-2.21336e-07 9.9834e-05 7.15763e-06 
-3.65529e-07 9.97893e-05 7.76127e-06 
-3.21698e-06 9.99886e-05 1.12774e-05 
-2.78532e-06 9.97449e-05 1.15655e-05 
-2.32426e-06 9.9542e-05 1.17922e-05 
-1.86497e-06 9.94074e-05 1.19148e-05 
-5.04116e-07 9.97398e-05 8.3772e-06 
-6.42605e-07 9.96884e-05 8.97995e-06 
-1.49644e-06 9.93776e-05 1.17367e-05 
-7.66571e-07 9.96349e-05 9.55722e-06 
-9.0431e-07 9.95764e-05 1.01119e-05 
-1.08415e-06 9.95036e-05 1.07265e-05 
-1.30209e-06 9.94309e-05 1.12871e-05 
-4.07252e-06 0.000100585 1.04418e-05 
-4.48089e-06 0.000100911 9.89274e-06 
-4.88517e-06 0.00010118 9.28521e-06 
-8.42113e-06 0.00010234 -8.83085e-07 
-5.27539e-06 0.000101422 8.63801e-06 
-8.29012e-06 0.000102367 -8.95886e-08 
-5.64519e-06 0.000101651 7.94461e-06 
-8.13751e-06 0.000102385 7.03593e-07 
-7.94702e-06 0.000102395 1.5264e-06 
-7.72882e-06 0.000102391 2.36076e-06 
-7.48934e-06 0.000102371 3.17363e-06 
-5.99949e-06 0.000101847 7.22688e-06 
-7.23437e-06 0.00010233 3.98927e-06 
-6.94134e-06 0.00010225 4.89657e-06 
-6.32747e-06 0.000102005 6.51024e-06 
-6.64009e-06 0.00010213 5.78281e-06 
-1.28986e-06 9.97986e-05 -7.63039e-06 
-1.5197e-06 9.97363e-05 -8.41885e-06 
-1.87783e-06 9.96826e-05 -9.04248e-06 
-2.25242e-06 9.96268e-05 -9.63761e-06 
-2.64762e-06 9.95669e-05 -1.02326e-05 
-3.07584e-06 9.9507e-05 -1.07965e-05 
-8.71951e-06 9.97125e-05 -1.53354e-05 
-3.5335e-06 9.94474e-05 -1.13122e-05 
-4.05598e-06 9.93856e-05 -1.17927e-05 
-4.68577e-06 9.93095e-05 -1.23509e-05 
-8.61253e-06 9.9372e-05 -1.55287e-05 
-8.15404e-06 9.91895e-05 -1.5169e-05 
-7.46005e-06 9.91328e-05 -1.45672e-05 
-5.37638e-06 9.92362e-05 -1.29097e-05 
-6.03559e-06 9.91768e-05 -1.34241e-05 
-6.7358e-06 9.91356e-05 -1.39707e-05 
-8.7301e-06 0.000102284 -1.78093e-06 
-8.78973e-06 0.000100059 -1.46833e-05 
-9.0124e-06 0.000102214 -2.66606e-06 
-8.89711e-06 0.000100337 -1.38537e-05 
-9.11492e-06 0.000100535 -1.30328e-05 
-9.33299e-06 0.000100714 -1.21792e-05 
-9.35461e-06 0.000102127 -3.44729e-06 
-9.65971e-06 0.000102031 -4.21339e-06 
-9.55221e-06 0.000100884 -1.13125e-05 
-9.77765e-06 0.000101038 -1.04774e-05 
-9.98672e-06 0.000101176 -9.69566e-06 
-1.01724e-05 0.000101304 -8.94035e-06 
-9.91674e-06 0.000101924 -4.99464e-06 
-1.01228e-05 0.000101811 -5.76475e-06 
-1.02597e-05 0.000101697 -6.50589e-06 
-1.02939e-05 0.000101448 -8.08773e-06 
-1.03287e-05 0.000101581 -7.24211e-06 
-1.67294e-06 9.98361e-05 -7.09106e-06 
-4.17072e-07 9.99629e-05 4.95908e-06 
-1.64699e-06 9.98881e-05 -6.35707e-06 
-4.84828e-07 0.000100002 4.18405e-06 
-1.60811e-06 9.99348e-05 -5.60647e-06 
-1.55246e-06 9.9975e-05 -4.84574e-06 
-1.473e-06 0.000100011 -4.0393e-06 
-1.37954e-06 0.000100039 -3.24547e-06 
-1.26672e-06 0.000100055 -2.42886e-06 
-5.6791e-07 0.000100034 3.39004e-06 
-6.59465e-07 0.000100059 2.5938e-06 
-1.146e-06 0.000100052 -1.60389e-06 
-1.03667e-06 0.000100035 -6.55869e-07 
-7.51117e-07 0.000100075 1.75942e-06 
-9.35743e-07 0.000100061 1.47399e-07 
-8.4366e-07 0.000100079 9.52323e-07 
-4.41853e-06 0.000100373 1.00409e-05 
-5.00449e-07 9.99222e-05 5.73435e-06 
-4.03408e-06 0.000100095 1.03465e-05 
-6.72285e-07 9.989e-05 6.31021e-06 
-8.26961e-07 9.9854e-05 6.882e-06 
-9.68153e-07 9.98146e-05 7.44391e-06 
-3.60625e-06 9.98573e-05 1.06084e-05 
-3.15811e-06 9.96697e-05 1.08167e-05 
-2.68145e-06 9.95329e-05 1.09588e-05 
-2.23971e-06 9.94725e-05 1.09664e-05 
-1.1139e-06 9.97707e-05 8.02136e-06 
-1.24466e-06 9.97258e-05 8.57088e-06 
-1.93701e-06 9.95001e-05 1.06507e-05 
-1.38393e-06 9.96771e-05 9.1109e-06 
-1.53452e-06 9.96236e-05 9.62731e-06 
-1.75204e-06 9.95576e-05 1.01924e-05 
-4.85047e-06 0.000100699 9.57507e-06 
-5.27192e-06 0.000100972 9.02449e-06 
-9.01875e-06 0.000102277 -1.34366e-06 
-5.67788e-06 0.000101228 8.4255e-06 
-8.91524e-06 0.000102308 -5.79773e-07 
-6.06708e-06 0.00010146 7.79357e-06 
-8.77735e-06 0.000102333 1.91186e-07 
-6.43695e-06 0.000101683 7.11046e-06 
-8.60818e-06 0.00010235 9.66004e-07 
-8.40641e-06 0.000102354 1.77821e-06 
-8.18671e-06 0.000102341 2.55954e-06 
-7.945e-06 0.000102306 3.34823e-06 
-6.78194e-06 0.000101865 6.42179e-06 
-7.68717e-06 0.000102245 4.12595e-06 
-7.40588e-06 0.000102133 4.99107e-06 
-7.10451e-06 0.000102017 5.70936e-06 
-1.91249e-06 9.9777e-05 -7.88061e-06 
-2.29789e-06 9.97297e-05 -8.488e-06 
-2.6965e-06 9.96787e-05 -9.08268e-06 
-3.10941e-06 9.96249e-05 -9.65541e-06 
-3.55872e-06 9.95672e-05 -1.02338e-05 
-9.4989e-06 9.96675e-05 -1.55451e-05 
-4.03075e-06 9.95107e-05 -1.07663e-05 
-9.84942e-06 9.91681e-05 -1.63644e-05 
-4.55478e-06 9.94516e-05 -1.12812e-05 
-5.1313e-06 9.93885e-05 -1.17812e-05 
-5.82486e-06 9.93081e-05 -1.23907e-05 
-9.69115e-06 9.89488e-05 -1.62419e-05 
-8.82903e-06 9.89566e-05 -1.52547e-05 
-7.98902e-06 9.90424e-05 -1.43265e-05 
-6.49083e-06 9.9231e-05 -1.29543e-05 
-7.21481e-06 9.91418e-05 -1.35856e-05 
-9.33285e-06 0.000102207 -2.23369e-06 
-9.46924e-06 0.000100058 -1.45531e-05 
-9.72936e-06 0.000102116 -3.02066e-06 
-9.65396e-06 0.00010031 -1.35956e-05 
-9.85449e-06 0.000100527 -1.26123e-05 
-1.00781e-05 0.000100717 -1.16826e-05 
-1.00893e-05 0.000102015 -3.80718e-06 
-1.04008e-05 0.000101907 -4.57816e-06 
-1.03201e-05 0.000100891 -1.0785e-05 
-1.05617e-05 0.000101038 -9.96855e-06 
-1.0784e-05 0.000101169 -9.18905e-06 
-1.09545e-05 0.000101293 -8.44303e-06 
-1.06651e-05 0.000101789 -5.36606e-06 
-1.08659e-05 0.000101671 -6.11378e-06 
-1.09958e-05 0.000101551 -6.85674e-06 
-1.10329e-05 0.000101432 -7.59071e-06 
-2.27669e-06 9.98136e-05 -7.33921e-06 
-9.13588e-07 9.99589e-05 4.97107e-06 
-2.25473e-06 9.98674e-05 -6.64163e-06 
-9.68998e-07 9.99986e-05 4.22258e-06 
-2.21245e-06 9.99157e-05 -5.92308e-06 
-1.04644e-06 0.000100032 3.45578e-06 
-2.15005e-06 9.99581e-05 -5.18469e-06 
-2.06816e-06 9.99947e-05 -4.4279e-06 
-1.97009e-06 0.000100026 -3.65428e-06 
-1.85543e-06 0.00010005 -2.86768e-06 
-1.73254e-06 0.000100062 -2.07185e-06 
-1.13397e-06 0.000100057 2.67708e-06 
-1.22688e-06 0.000100075 1.89185e-06 
-1.61858e-06 0.000100063 -1.2739e-06 
-1.52581e-06 0.000100064 -4.76795e-07 
-1.3207e-06 0.000100084 1.10203e-06 
-1.4187e-06 0.000100079 3.11586e-07 
-5.14741e-06 0.000100468 9.2072e-06 
-4.82041e-06 0.000100184 9.45247e-06 
-1.11476e-06 9.9936e-05 5.48672e-06 
-4.41425e-06 9.99524e-05 9.69175e-06 
-1.27813e-06 9.99091e-05 6.01402e-06 
-1.42652e-06 9.98777e-05 6.54527e-06 
-1.56866e-06 9.98426e-05 7.07844e-06 
-3.96888e-06 9.97685e-05 9.88856e-06 
-3.50233e-06 9.96391e-05 1.0035e-05 
-3.03464e-06 9.95696e-05 1.01097e-05 
-2.62646e-06 9.95677e-05 9.98043e-06 
-1.7086e-06 9.98047e-05 7.60748e-06 
-1.85114e-06 9.9764e-05 8.12785e-06 
-2.37082e-06 9.96152e-05 9.60096e-06 
-2.00402e-06 9.97194e-05 8.63727e-06 
-2.17644e-06 9.96692e-05 9.13514e-06 
-5.60022e-06 0.000100761 8.69083e-06 
-9.62236e-06 0.000102205 -1.78693e-06 
-6.02524e-06 0.00010101 8.14294e-06 
-9.55916e-06 0.000102236 -1.08705e-06 
-6.43661e-06 0.000101247 7.55643e-06 
-9.44166e-06 0.000102264 -3.64724e-07 
-6.83015e-06 0.000101471 6.93027e-06 
-9.28763e-06 0.000102285 3.75296e-07 
-7.19984e-06 0.000101675 6.27396e-06 
-9.10345e-06 0.000102295 1.12866e-06 
-8.89819e-06 0.000102288 1.88447e-06 
-8.66953e-06 0.000102259 2.64226e-06 
-8.42009e-06 0.000102203 3.39626e-06 
-7.54245e-06 0.000101853 5.58741e-06 
-8.14822e-06 0.000102115 4.14341e-06 
-7.8576e-06 0.000102001 4.87587e-06 
-2.67574e-06 9.9774e-05 -7.91801e-06 
-3.08785e-06 9.97292e-05 -8.49674e-06 
-3.51707e-06 9.96801e-05 -9.06796e-06 
-3.9699e-06 9.96277e-05 -9.62756e-06 
-9.99938e-06 9.97175e-05 -1.52855e-05 
-4.45175e-06 9.9574e-05 -1.01716e-05 
-1.03307e-05 9.9155e-05 -1.6473e-05 
-4.97208e-06 9.95183e-05 -1.06994e-05 
-1.13359e-05 9.82232e-05 -1.87669e-05 
-5.53754e-06 9.94592e-05 -1.12222e-05 
-6.15087e-06 9.93924e-05 -1.1764e-05 
-6.80119e-06 9.93192e-05 -1.23393e-05 
-9.95678e-06 9.87694e-05 -1.60587e-05 
-8.99935e-06 9.89664e-05 -1.46494e-05 
-8.21041e-06 9.91206e-05 -1.37021e-05 
-7.48528e-06 9.92321e-05 -1.29659e-05 
-1.00442e-05 0.000102116 -2.55737e-06 
-1.01134e-05 0.000100025 -1.42021e-05 
-1.04571e-05 0.000102011 -3.35546e-06 
-1.02966e-05 0.000100299 -1.30659e-05 
-1.05467e-05 0.000100532 -1.20134e-05 
-1.08244e-05 0.000100732 -1.10643e-05 
-1.08347e-05 0.000101898 -4.1542e-06 
-1.11614e-05 0.000101778 -4.93963e-06 
-1.11086e-05 0.000100897 -1.02029e-05 
-1.13813e-05 0.000101036 -9.40606e-06 
-1.16073e-05 0.000101161 -8.65135e-06 
-1.17371e-05 0.000101284 -7.91294e-06 
-1.14316e-05 0.000101654 -5.70356e-06 
-1.16362e-05 0.000101529 -6.44716e-06 
-1.175e-05 0.000101406 -7.17865e-06 
-2.87651e-06 9.98312e-05 -7.15571e-06 
-1.44254e-06 9.99831e-05 4.57116e-06 
-2.84157e-06 9.98828e-05 -6.43698e-06 
-1.52385e-06 0.00010002 3.77081e-06 
-2.77978e-06 9.99291e-05 -5.70373e-06 
-1.61003e-06 0.000100048 2.97597e-06 
-2.69547e-06 9.9969e-05 -4.9646e-06 
-2.59542e-06 0.000100005 -4.18442e-06 
-2.47998e-06 0.000100035 -3.422e-06 
-2.3555e-06 0.000100056 -2.64957e-06 
-2.23258e-06 0.000100069 -1.88562e-06 
-1.70169e-06 0.00010007 2.18849e-06 
-1.80192e-06 0.000100084 1.37322e-06 
-2.11245e-06 0.000100078 -9.87752e-07 
-2.00797e-06 0.000100083 -1.9822e-07 
-1.90114e-06 0.000100088 5.90894e-07 
-5.59186e-06 0.000100313 8.55738e-06 
-5.22753e-06 0.000100078 8.80012e-06 
-1.63506e-06 9.9961e-05 5.06912e-06 
-4.80303e-06 9.98836e-05 8.99855e-06 
-1.80357e-06 9.99356e-05 5.5814e-06 
-1.95525e-06 9.99066e-05 6.09417e-06 
-2.11866e-06 9.98742e-05 6.62021e-06 
-4.34918e-06 9.97459e-05 9.15215e-06 
-3.86597e-06 9.96633e-05 9.24633e-06 
-3.41592e-06 9.96396e-05 9.24774e-06 
-3.06111e-06 9.96662e-05 9.01167e-06 
-2.26795e-06 9.98404e-05 7.12272e-06 
-2.42426e-06 9.98031e-05 7.61919e-06 
-2.83062e-06 9.97105e-05 8.61627e-06 
-2.58677e-06 9.97614e-05 8.09962e-06 
-6.19732e-06 0.00010061 7.92565e-06 
-1.01807e-05 0.000102139 -1.87084e-06 
-6.69037e-06 0.000100881 7.35536e-06 
-1.00944e-05 0.000102173 -1.17029e-06 
-7.1323e-06 0.000101124 6.77964e-06 
-9.96028e-06 0.000102201 -4.47945e-07 
-7.55377e-06 0.000101367 6.15033e-06 
-9.78937e-06 0.000102218 2.82832e-07 
-7.93278e-06 0.000101575 5.5075e-06 
-9.59819e-06 0.000102219 1.04805e-06 
-9.38075e-06 0.000102199 1.79292e-06 
-9.14039e-06 0.000102152 2.5406e-06 
-8.87559e-06 0.000102076 3.27391e-06 
-8.27866e-06 0.000101764 4.82285e-06 
-8.58818e-06 0.000101922 4.10983e-06 
-3.3172e-06 9.97897e-05 -7.74183e-06 
-3.77091e-06 9.97442e-05 -8.32371e-06 
-4.23704e-06 9.96955e-05 -8.88977e-06 
-4.74744e-06 9.96433e-05 -9.45999e-06 
-1.04134e-05 9.958e-05 -1.50308e-05 
-5.26609e-06 9.95915e-05 -9.9958e-06 
-1.04787e-05 9.90688e-05 -1.60262e-05 
-5.82137e-06 9.95363e-05 -1.05281e-05 
-1.03284e-05 9.88539e-05 -1.58788e-05 
-6.40512e-06 9.94755e-05 -1.10643e-05 
-7.10521e-06 9.94001e-05 -1.17025e-05 
-7.74999e-06 9.93262e-05 -1.22934e-05 
-9.75488e-06 9.89442e-05 -1.47918e-05 
-9.07605e-06 9.91051e-05 -1.3775e-05 
-8.4116e-06 9.92314e-05 -1.29693e-05 
-1.06565e-05 0.000102036 -2.70154e-06 
-1.05593e-05 9.9958e-05 -1.36739e-05 
-1.11169e-05 0.000101919 -3.53721e-06 
-1.08788e-05 0.000100257 -1.24634e-05 
-1.12318e-05 0.000100509 -1.14285e-05 
-1.15973e-05 0.000100716 -1.04887e-05 
-1.15366e-05 0.000101794 -4.35653e-06 
-1.19124e-05 0.00010166 -5.17394e-06 
-1.1941e-05 0.000100874 -9.66689e-06 
-1.22476e-05 0.00010101 -8.90191e-06 
-1.24605e-05 0.000101135 -8.18353e-06 
-1.25252e-05 0.000101277 -7.37615e-06 
-1.22093e-05 0.00010153 -5.93136e-06 
-1.24301e-05 0.0001014 -6.66619e-06 
-3.47572e-06 9.98477e-05 -6.96511e-06 
-1.96703e-06 0.000100006 4.13385e-06 
-3.42734e-06 9.98971e-05 -6.23429e-06 
-2.07364e-06 0.000100038 3.3074e-06 
-3.34414e-06 9.99405e-05 -5.49989e-06 
-2.17006e-06 0.000100062 2.5018e-06 
-3.24584e-06 9.99799e-05 -4.73545e-06 
-3.12753e-06 0.000100015 -3.96653e-06 
-3.00307e-06 0.000100042 -3.21585e-06 
-2.87071e-06 0.000100061 -2.46464e-06 
-2.73385e-06 0.000100076 -1.58051e-06 
-2.27637e-06 0.000100079 1.68378e-06 
-2.38473e-06 0.000100089 8.70254e-07 
-2.60486e-06 0.000100087 -6.95481e-07 
-2.49636e-06 0.000100091 8.7156e-08 
-6.01e-06 0.000100203 7.89119e-06 
-5.62081e-06 0.000100001 8.10866e-06 
-2.16104e-06 9.99849e-05 4.62053e-06 
-5.1839e-06 9.98496e-05 8.27612e-06 
-2.32799e-06 9.9961e-05 5.11848e-06 
-2.50421e-06 9.99343e-05 5.62472e-06 
-2.67076e-06 9.99056e-05 6.13072e-06 
-4.71146e-06 9.97534e-05 8.38351e-06 
-4.23444e-06 9.9715e-05 8.44026e-06 
-3.81258e-06 9.97208e-05 8.35524e-06 
-3.50775e-06 9.97538e-05 8.05496e-06 
-2.83439e-06 9.98751e-05 6.60985e-06 
-2.99892e-06 9.98402e-05 7.08128e-06 
-3.25618e-06 9.97984e-05 7.57378e-06 
-6.72207e-06 0.000100459 7.17553e-06 
-1.07391e-05 0.00010206 -2.00217e-06 
-7.30124e-06 0.000100733 6.56856e-06 
-1.0634e-05 0.000102093 -1.29599e-06 
-7.79623e-06 0.000100988 5.97435e-06 
-1.04779e-05 0.000102117 -5.74542e-07 
-8.23999e-06 0.000101233 5.35719e-06 
-1.02985e-05 0.000102122 1.77705e-07 
-8.63358e-06 0.000101446 4.71964e-06 
-1.00884e-05 0.000102107 9.36172e-07 
-9.85589e-06 0.000102066 1.67535e-06 
-9.59386e-06 0.000101995 2.41009e-06 
-9.3117e-06 0.000101841 3.24365e-06 
-8.9812e-06 0.000101644 4.04448e-06 
-3.95662e-06 9.98058e-05 -7.54911e-06 
-4.4416e-06 9.97605e-05 -8.12437e-06 
-4.96452e-06 9.97121e-05 -8.69596e-06 
-5.50493e-06 9.96626e-05 -9.25482e-06 
-1.06461e-05 9.95329e-05 -1.42395e-05 
-6.05559e-06 9.96125e-05 -9.78319e-06 
-1.05311e-05 9.92108e-05 -1.45358e-05 
-6.62505e-06 9.95571e-05 -1.03133e-05 
-1.0212e-05 9.90802e-05 -1.41418e-05 
-7.30484e-06 9.94901e-05 -1.09163e-05 
-7.99249e-06 9.94183e-05 -1.15477e-05 
-8.60914e-06 9.93455e-05 -1.2129e-05 
-9.74788e-06 9.91475e-05 -1.34668e-05 
-9.19644e-06 9.9254e-05 -1.27692e-05 
-1.12702e-05 0.000101945 -2.86387e-06 
-1.10045e-05 9.99073e-05 -1.28898e-05 
-1.17817e-05 0.000101817 -3.72198e-06 
-1.15249e-05 0.000100209 -1.17274e-05 
-1.2003e-05 0.000100469 -1.07473e-05 
-1.24542e-05 0.000100675 -9.86787e-06 
-1.22759e-05 0.000101677 -4.57801e-06 
-1.27019e-05 0.000101534 -5.39623e-06 
-1.28652e-05 0.000100835 -9.09379e-06 
-1.3193e-05 0.000100973 -8.38525e-06 
-1.33785e-05 0.000101119 -7.61831e-06 
-1.32826e-05 0.000101266 -6.84868e-06 
-1.30423e-05 0.000101397 -6.14252e-06 
-4.07518e-06 9.98628e-05 -6.76546e-06 
-2.49563e-06 0.000100025 3.67514e-06 
-4.00606e-06 9.99099e-05 -6.03199e-06 
-2.61947e-06 0.000100053 2.83649e-06 
-3.92018e-06 9.99525e-05 -5.27948e-06 
-2.7469e-06 0.000100073 2.0056e-06 
-3.80412e-06 9.99905e-05 -4.51959e-06 
-3.66405e-06 0.000100023 -3.76409e-06 
-3.52634e-06 0.000100047 -3.02272e-06 
-3.38534e-06 0.000100067 -2.15362e-06 
-3.24133e-06 0.000100082 -1.27608e-06 
-2.86504e-06 0.000100086 1.18442e-06 
-2.97666e-06 0.000100093 3.78952e-07 
-3.09612e-06 0.000100092 -4.0155e-07 
-6.41325e-06 0.000100125 7.21029e-06 
-6.00315e-06 9.99561e-05 7.39778e-06 
-2.68561e-06 0.000100006 4.15285e-06 
-5.5495e-06 9.98413e-05 7.51677e-06 
-2.87954e-06 9.9985e-05 4.63626e-06 
-3.0596e-06 9.99614e-05 5.12881e-06 
-3.22692e-06 9.99354e-05 5.61772e-06 
-5.07435e-06 9.9788e-05 7.59634e-06 
-4.60792e-06 9.97784e-05 7.61705e-06 
-4.22283e-06 9.97976e-05 7.44942e-06 
-3.94284e-06 9.98368e-05 7.01493e-06 
-3.40051e-06 9.99069e-05 6.07697e-06 
-3.6706e-06 9.98734e-05 6.54852e-06 
-7.1775e-06 0.000100333 6.44769e-06 
-1.13012e-05 0.000101966 -2.1561e-06 
-7.85962e-06 0.000100578 5.7606e-06 
-1.11682e-05 0.000101992 -1.44545e-06 
-8.41364e-06 0.000100833 5.14785e-06 
-1.10043e-05 0.000101999 -7.07953e-07 
-8.88126e-06 0.000101077 4.54368e-06 
-1.08007e-05 0.000101985 4.61505e-08 
-9.28961e-06 0.000101295 3.91438e-06 
-1.05604e-05 0.000101947 8.00441e-07 
-1.02988e-05 0.000101879 1.53424e-06 
-1.00174e-05 0.000101723 2.35944e-06 
-9.68355e-06 0.000101523 3.16103e-06 
-4.5865e-06 9.98215e-05 -7.34265e-06 
-5.12873e-06 9.97777e-05 -7.90821e-06 
-5.68252e-06 9.97321e-05 -8.46746e-06 
-6.24079e-06 9.96847e-05 -9.01421e-06 
-1.09454e-05 9.9544e-05 -1.31498e-05 
-6.80954e-06 9.96353e-05 -9.53137e-06 
-1.07265e-05 9.93029e-05 -1.31758e-05 
-7.48517e-06 9.95773e-05 -1.00961e-05 
-1.0362e-05 9.9252e-05 -1.27656e-05 
-8.16265e-06 9.95158e-05 -1.06758e-05 
-8.81623e-06 9.94497e-05 -1.12654e-05 
-9.37891e-06 9.93853e-05 -1.17717e-05 
-9.90656e-06 9.93119e-05 -1.2276e-05 
-1.18808e-05 0.000101838 -3.03924e-06 
-1.15411e-05 9.98753e-05 -1.1973e-05 
-1.2478e-05 0.000101695 -3.92451e-06 
-1.22806e-05 0.000100138 -1.08735e-05 
-1.28848e-05 0.000100396 -9.98622e-06 
-1.34249e-05 0.000100613 -9.19517e-06 
-1.30521e-05 0.000101543 -4.79498e-06 
-1.35466e-05 0.000101393 -5.61085e-06 
-1.39065e-05 0.000100778 -8.50006e-06 
-1.42766e-05 0.000100937 -7.78261e-06 
-1.42817e-05 0.000101093 -7.07248e-06 
-1.39454e-05 0.000101252 -6.33309e-06 
-4.67572e-06 9.98774e-05 -6.55464e-06 
-3.03147e-06 0.000100042 3.20003e-06 
-4.60474e-06 9.99238e-05 -5.80799e-06 
-3.19405e-06 0.000100066 2.33904e-06 
-4.49615e-06 9.99648e-05 -5.06101e-06 
-3.33386e-06 0.000100082 1.50584e-06 
-4.35926e-06 0.0001 -4.31309e-06 
-4.19927e-06 0.000100028 -3.56286e-06 
-4.05024e-06 0.000100053 -2.70259e-06 
-3.89716e-06 0.000100073 -1.84069e-06 
-3.7401e-06 0.000100085 -9.74494e-07 
-3.46218e-06 0.000100091 6.94226e-07 
-3.58074e-06 0.000100093 -1.01155e-07 
-6.80257e-06 0.000100068 6.50629e-06 
-6.37151e-06 9.99303e-05 6.64574e-06 
-3.24349e-06 0.000100026 3.6644e-06 
-5.90993e-06 9.98583e-05 6.74556e-06 
-3.43423e-06 0.000100008 4.1382e-06 
-3.61238e-06 9.99866e-05 4.61451e-06 
-3.78896e-06 9.9962e-05 5.08355e-06 
-5.44001e-06 9.98367e-05 6.80616e-06 
-4.99016e-06 9.98418e-05 6.77459e-06 
-4.64168e-06 9.98737e-05 6.42626e-06 
-4.35102e-06 9.99064e-05 5.99596e-06 
-4.06974e-06 9.99351e-05 5.54386e-06 
-7.59525e-06 0.00010023 5.70988e-06 
-1.18656e-05 0.000101846 -2.32469e-06 
-8.34155e-06 0.000100428 4.96318e-06 
-1.17146e-05 0.000101853 -1.60161e-06 
-8.96891e-06 0.000100668 4.31121e-06 
-1.15135e-05 0.000101838 -8.60636e-07 
-9.47279e-06 0.000100907 3.70685e-06 
-1.12727e-05 0.000101799 -1.09985e-07 
-9.9454e-06 0.000101149 3.00075e-06 
-1.09932e-05 0.000101731 6.42067e-07 
-1.0698e-05 0.000101573 1.46363e-06 
-1.03511e-05 0.000101375 2.25255e-06 
-5.23979e-06 9.98384e-05 -7.11552e-06 
-5.8071e-06 9.97975e-05 -7.66695e-06 
-6.37973e-06 9.97546e-05 -8.20586e-06 
-6.9552e-06 9.97082e-05 -8.73359e-06 
-1.13749e-05 9.95757e-05 -1.20662e-05 
-7.63789e-06 9.96572e-05 -9.27456e-06 
-1.10577e-05 9.93977e-05 -1.19217e-05 
-8.31845e-06 9.96056e-05 -9.80692e-06 
-1.06417e-05 9.93925e-05 -1.15951e-05 
-8.982e-06 9.95514e-05 -1.03303e-05 
-9.61056e-06 9.94944e-05 -1.08399e-05 
-1.0156e-05 9.94429e-05 -1.12299e-05 
-1.2515e-05 0.000101701 -3.22699e-06 
-1.21626e-05 9.98503e-05 -1.1035e-05 
-1.31819e-05 0.000101546 -4.12906e-06 
-1.30824e-05 0.000100043 -1.00028e-05 
-1.38773e-05 0.000100315 -9.17935e-06 
-1.45561e-05 0.000100522 -8.51301e-06 
-1.38583e-05 0.000101384 -5.00779e-06 
-1.44722e-05 0.000101226 -5.82029e-06 
-1.51712e-05 0.000100708 -7.84405e-06 
-1.54111e-05 0.000100874 -7.23286e-06 
-1.5045e-05 0.000101054 -6.57546e-06 
-5.27453e-06 9.98926e-05 -6.33051e-06 
-3.57567e-06 0.000100057 2.7172e-06 
-5.17778e-06 9.99373e-05 -5.58477e-06 
-3.75217e-06 0.000100077 1.85301e-06 
-5.0467e-06 9.99763e-05 -4.83484e-06 
-3.90968e-06 0.000100089 1.01429e-06 
-4.88885e-06 0.000100008 -4.08969e-06 
-4.76631e-06 0.000100036 -3.25713e-06 
-4.60397e-06 0.00010006 -2.40075e-06 
-4.43409e-06 0.000100077 -1.53013e-06 
-4.25759e-06 0.000100088 -6.56504e-07 
-4.05324e-06 0.000100092 2.0566e-07 
-7.17605e-06 0.000100028 5.78516e-06 
-6.72789e-06 9.99298e-05 5.90267e-06 
-3.78525e-06 0.000100043 3.17535e-06 
-6.25759e-06 9.98915e-05 5.98673e-06 
-3.9783e-06 0.000100027 3.64343e-06 
-4.16137e-06 0.000100007 4.10594e-06 
-4.47112e-06 9.9987e-05 4.52026e-06 
-5.79035e-06 9.98868e-05 6.02808e-06 
-5.39866e-06 9.99106e-05 5.77057e-06 
-5.06502e-06 9.99388e-05 5.39627e-06 
-4.76031e-06 9.99643e-05 4.9668e-06 
-7.97676e-06 0.000100162 4.99898e-06 
-1.24208e-05 0.000101692 -2.50324e-06 
-8.74884e-06 0.000100315 4.21168e-06 
-1.22194e-05 0.000101676 -1.77096e-06 
-9.44587e-06 0.000100515 3.4924e-06 
-1.19714e-05 0.000101631 -1.02239e-06 
-1.00584e-05 0.000100736 2.76031e-06 
-1.16812e-05 0.00010156 -2.76555e-07 
-1.05728e-05 0.000100974 2.03744e-06 
-1.13827e-05 0.000101393 5.08442e-07 
-1.10104e-05 0.000101198 1.28849e-06 
-5.86319e-06 9.98558e-05 -6.87901e-06 
-6.46056e-06 9.98169e-05 -7.41583e-06 
-7.05753e-06 9.97755e-05 -7.93281e-06 
-7.76255e-06 9.97329e-05 -8.42271e-06 
-1.18837e-05 9.9591e-05 -1.1011e-05 
-8.46703e-06 9.9688e-05 -8.92843e-06 
-1.14639e-05 9.9491e-05 -1.08475e-05 
-9.16612e-06 9.96425e-05 -9.41558e-06 
-1.09711e-05 9.95074e-05 -1.05965e-05 
-9.83542e-06 9.95965e-05 -9.87033e-06 
-1.04293e-05 9.95467e-05 -1.03093e-05 
-1.31154e-05 0.000101534 -3.42486e-06 
-1.28226e-05 9.98096e-05 -1.01486e-05 
-1.38645e-05 0.000101366 -4.34573e-06 
-1.38626e-05 9.99998e-05 -9.2014e-06 
-1.49955e-05 0.000100198 -8.44907e-06 
-1.6002e-05 0.000100397 -7.82358e-06 
-1.46821e-05 0.000101189 -5.23571e-06 
-1.5619e-05 0.000100982 -6.08015e-06 
-1.67186e-05 0.000100558 -7.3076e-06 
-1.64084e-05 0.000100777 -6.7728e-06 
-5.87015e-06 9.9908e-05 -6.09128e-06 
-4.13014e-06 0.000100069 2.22504e-06 
-5.75097e-06 9.99504e-05 -5.34514e-06 
-4.33035e-06 0.000100085 1.3559e-06 
-5.59319e-06 9.99854e-05 -4.601e-06 
-4.50427e-06 0.00010009 5.22908e-07 
-5.47217e-06 0.000100018 -3.77592e-06 
-5.32874e-06 0.000100045 -2.94704e-06 
-5.15121e-06 0.000100066 -2.08315e-06 
-4.95569e-06 0.000100081 -1.20701e-06 
-4.73796e-06 0.000100089 -3.51081e-07 
-7.53387e-06 0.000100008 5.04477e-06 
-7.07493e-06 9.99462e-05 5.14548e-06 
-4.339e-06 0.000100058 2.67863e-06 
-6.60334e-06 9.99302e-05 5.22516e-06 
-4.5292e-06 0.000100042 3.13983e-06 
-4.84481e-06 0.000100027 3.54973e-06 
-5.16174e-06 0.000100011 3.94863e-06 
-6.15457e-06 9.99448e-05 5.07893e-06 
-5.80316e-06 9.99694e-05 4.76118e-06 
-5.47208e-06 9.99916e-05 4.37229e-06 
-8.33608e-06 0.000100108 4.26093e-06 
-1.29516e-05 0.000101493 -2.69174e-06 
-9.11332e-06 0.000100227 3.46892e-06 
-1.26874e-05 0.000101444 -1.95456e-06 
-9.88631e-06 0.000100372 2.60826e-06 
-1.23715e-05 0.000101368 -1.21246e-06 
-1.05737e-05 0.000100562 1.80876e-06 
-1.20375e-05 0.000101197 -4.42379e-07 
-1.11636e-05 0.000100789 1.04316e-06 
-1.1644e-05 0.000101002 2.99287e-07 
-6.48779e-06 9.98733e-05 -6.62097e-06 
-7.10719e-06 9.98357e-05 -7.13594e-06 
-7.83677e-06 9.97982e-05 -7.61353e-06 
-8.56836e-06 9.97618e-05 -8.06914e-06 
-1.24186e-05 9.96206e-05 -1.00326e-05 
-9.30949e-06 9.97228e-05 -8.52941e-06 
-1.18932e-05 9.95804e-05 -9.89713e-06 
-1.00326e-05 9.96841e-05 -8.96025e-06 
-1.13158e-05 9.96015e-05 -9.70913e-06 
-1.06935e-05 9.96437e-05 -9.35555e-06 
-1.36943e-05 0.00010132 -3.62997e-06 
-1.34837e-05 9.97752e-05 -9.24689e-06 
-1.4523e-05 0.000101138 -4.56434e-06 
-1.47393e-05 9.99535e-05 -8.49708e-06 
-1.63178e-05 0.000100087 -7.75004e-06 
-1.80352e-05 0.000100163 -7.26054e-06 
-1.55978e-05 0.000100904 -5.4977e-06 
-1.69183e-05 0.000100629 -6.34342e-06 
-1.83446e-05 0.000100287 -6.98674e-06 
-6.46278e-06 9.99233e-05 -5.83384e-06 
-4.69661e-06 0.000100079 1.72926e-06 
-6.31384e-06 9.99618e-05 -5.09364e-06 
-4.92276e-06 0.000100088 8.57575e-07 
-6.20373e-06 9.99975e-05 -4.28216e-06 
-5.20337e-06 0.00010009 -3.2635e-08 
-6.05498e-06 0.000100029 -3.45761e-06 
-5.8792e-06 0.000100054 -2.6301e-06 
-5.67448e-06 0.000100073 -1.75614e-06 
-5.45256e-06 0.000100085 -9.07233e-07 
-7.87836e-06 0.000100004 4.28749e-06 
-7.41531e-06 9.99719e-05 4.38856e-06 
-4.89496e-06 0.000100068 2.18401e-06 
-6.94863e-06 9.99771e-05 4.31248e-06 
-5.21888e-06 0.000100056 2.58365e-06 
-5.54529e-06 0.000100045 2.97959e-06 
-5.86305e-06 0.000100033 3.36667e-06 
-6.53441e-06 9.99964e-05 4.09713e-06 
-6.19779e-06 0.000100016 3.76023e-06 
-8.67496e-06 0.000100074 3.50467e-06 
-1.34357e-05 0.000101239 -2.89023e-06 
-9.47614e-06 0.000100151 2.62456e-06 
-1.30804e-05 0.000101159 -2.1599e-06 
-1.02642e-05 0.000100256 1.74087e-06 
-1.26998e-05 0.000100982 -1.41516e-06 
-1.10094e-05 0.0001004 8.89679e-07 
-1.22463e-05 0.000100796 -6.84292e-07 
-1.17026e-05 0.000100594 5.95719e-08 
-7.10257e-06 9.98897e-05 -6.34323e-06 
-7.85223e-06 9.9857e-05 -6.80324e-06 
-8.61513e-06 9.9825e-05 -7.25297e-06 
-9.37743e-06 9.97927e-05 -7.67804e-06 
-1.29372e-05 9.96705e-05 -9.14816e-06 
-1.01657e-05 9.9759e-05 -8.0957e-06 
-1.23021e-05 9.96604e-05 -9.05618e-06 
-1.09071e-05 9.97262e-05 -8.46322e-06 
-1.16263e-05 9.96915e-05 -8.78905e-06 
-1.42107e-05 0.000101054 -3.83856e-06 
-1.41478e-05 9.97747e-05 -8.45935e-06 
-1.51879e-05 0.00010081 -4.80026e-06 
-1.56883e-05 9.98657e-05 -7.74813e-06 
-1.78124e-05 9.99433e-05 -7.23705e-06 
-2.18821e-05 9.97326e-05 -7.30826e-06 
-1.64189e-05 0.000100545 -5.74314e-06 
-1.823e-05 0.000100187 -6.6625e-06 
-7.05408e-06 9.99382e-05 -5.55553e-06 
-5.27607e-06 0.000100084 1.23564e-06 
-6.95392e-06 9.99779e-05 -4.76442e-06 
-5.62934e-06 0.000100091 3.0726e-07 
-6.80417e-06 0.000100013 -3.96041e-06 
-5.92353e-06 0.000100089 -5.90149e-07 
-6.62138e-06 0.000100042 -3.14331e-06 
-6.41348e-06 0.000100064 -2.31055e-06 
-6.18253e-06 0.00010008 -1.46112e-06 
-8.21403e-06 0.000100015 3.51374e-06 
-7.75015e-06 0.000100008 3.49197e-06 
-5.59117e-06 0.000100078 1.6361e-06 
-7.3041e-06 0.000100021 3.37684e-06 
-5.92069e-06 0.000100071 2.0217e-06 
-6.2498e-06 0.000100063 2.4025e-06 
-6.5804e-06 0.000100053 2.77314e-06 
-6.91884e-06 0.000100038 3.11854e-06 
-9.00985e-06 0.000100052 2.62838e-06 
-1.38338e-05 0.000100923 -3.10104e-06 
-9.81124e-06 0.0001001 1.75745e-06 
-1.338e-05 0.000100759 -2.39443e-06 
-1.06082e-05 0.000100168 8.83553e-07 
-1.28376e-05 0.000100573 -1.66403e-06 
-1.13946e-05 0.000100265 1.09427e-08 
-1.21569e-05 0.000100396 -8.56215e-07 
-7.80948e-06 9.9911e-05 -6.00006e-06 
-8.58227e-06 9.98829e-05 -6.44049e-06 
-9.37561e-06 9.98545e-05 -6.86325e-06 
-1.01894e-05 9.98255e-05 -7.26072e-06 
-1.34162e-05 9.97273e-05 -8.36404e-06 
-1.10143e-05 9.9797e-05 -7.62469e-06 
-1.26461e-05 9.97403e-05 -8.18987e-06 
-1.18386e-05 9.97681e-05 -7.9395e-06 
-1.46541e-05 0.000100673 -4.05032e-06 
-1.47325e-05 9.97796e-05 -7.71115e-06 
-1.5624e-05 0.00010043 -5.0146e-06 
-1.63376e-05 9.98091e-05 -7.19122e-06 
-1.80269e-05 9.98418e-05 -6.93587e-06 
-1.80011e-05 9.99703e-05 -6.62723e-06 
-1.67356e-05 0.000100189 -5.88996e-06 
-7.63093e-06 9.99552e-05 -5.26064e-06 
-5.87105e-06 0.00010009 7.46081e-07 
-7.47814e-06 9.99934e-05 -4.46508e-06 
-6.22753e-06 0.000100093 -1.78147e-07 
-7.28591e-06 0.000100026 -3.65001e-06 
-6.53893e-06 0.000100087 -1.08008e-06 
-7.06521e-06 0.000100053 -2.82384e-06 
-6.81366e-06 0.000100073 -1.95169e-06 
-8.54325e-06 0.000100031 2.72849e-06 
-8.07267e-06 0.000100038 2.68561e-06 
-6.20815e-06 0.000100087 1.13429e-06 
-7.63343e-06 0.000100052 2.52505e-06 
-6.55126e-06 0.000100082 1.51478e-06 
-6.89257e-06 0.000100075 1.88244e-06 
-7.25534e-06 0.000100065 2.23918e-06 
-9.34091e-06 0.000100054 1.86183e-06 
-1.40653e-05 0.00010058 -3.32051e-06 
-1.01485e-05 0.000100082 9.95221e-07 
-1.33612e-05 0.000100417 -2.5204e-06 
-1.09562e-05 0.000100126 1.2921e-07 
-1.25746e-05 0.000100293 -1.63658e-06 
-1.17787e-05 0.000100197 -7.56699e-07 
-8.40402e-06 9.99302e-05 -5.70163e-06 
-9.2092e-06 9.99042e-05 -6.12869e-06 
-1.00408e-05 9.98779e-05 -6.52993e-06 
-1.09303e-05 9.98513e-05 -6.90829e-06 
-1.37503e-05 9.97751e-05 -7.67776e-06 
-1.18337e-05 9.98256e-05 -7.23155e-06 
-1.27801e-05 9.97986e-05 -7.49687e-06 
-1.47662e-05 0.00010036 -4.20772e-06 
-1.49339e-05 9.97995e-05 -7.1549e-06 
-1.54503e-05 0.000100173 -5.01053e-06 
-1.59709e-05 9.9811e-05 -6.74093e-06 
-1.65928e-05 9.98641e-05 -6.39242e-06 
-1.61584e-05 9.99984e-05 -5.78296e-06 
-8.18133e-06 9.9971e-05 -4.95356e-06 
-6.48442e-06 0.000100093 2.51008e-07 
-7.98149e-06 0.000100007 -4.14807e-06 
-6.8526e-06 0.00010009 -6.71617e-07 
-7.7422e-06 0.000100037 -3.32512e-06 
-7.17559e-06 0.00010008 -1.56879e-06 
-7.47497e-06 0.000100062 -2.45833e-06 
-8.86553e-06 0.00010005 1.94206e-06 
-8.39436e-06 0.000100061 1.86751e-06 
-6.84089e-06 0.000100091 6.27845e-07 
-7.96088e-06 0.000100073 1.67311e-06 
-7.1923e-06 0.000100088 1.0014e-06 
-7.57285e-06 0.000100082 1.35187e-06 
-9.66417e-06 0.000100061 1.08249e-06 
-1.3864e-05 0.000100284 -3.32259e-06 
-1.04752e-05 0.000100073 2.25945e-07 
-1.29937e-05 0.0001002 -2.42609e-06 
-1.13074e-05 0.000100095 -6.54587e-07 
-1.21503e-05 0.000100137 -1.54255e-06 
-8.97796e-06 9.99479e-05 -5.38259e-06 
-9.80745e-06 9.99237e-05 -5.79511e-06 
-1.07002e-05 9.98993e-05 -6.18099e-06 
-1.1642e-05 9.98755e-05 -6.53253e-06 
-1.37182e-05 9.9824e-05 -7.05081e-06 
-1.26327e-05 9.98514e-05 -6.82221e-06 
-1.43662e-05 0.000100145 -4.11521e-06 
-1.45355e-05 9.98455e-05 -6.59441e-06 
-1.4858e-05 0.000100025 -4.89789e-06 
-1.51796e-05 9.9865e-05 -6.17708e-06 
-1.52469e-05 9.99258e-05 -5.61057e-06 
-8.70244e-06 9.9986e-05 -4.62966e-06 
-7.11548e-06 0.000100092 -2.46898e-07 
-8.44817e-06 0.000100019 -3.81452e-06 
-7.49426e-06 0.000100085 -1.16546e-06 
-8.1703e-06 0.000100048 -2.95824e-06 
-7.85232e-06 0.00010007 -2.07194e-06 
-9.1824e-06 0.000100066 1.154e-06 
-8.70734e-06 0.000100077 1.05507e-06 
-7.48107e-06 0.000100092 1.26836e-07 
-8.2806e-06 0.000100086 7.98616e-07 
-7.87622e-06 0.00010009 4.72789e-07 
-9.98135e-06 0.000100068 3.07014e-07 
-1.34096e-05 0.000100118 -3.21794e-06 
-1.08008e-05 0.000100068 -5.64511e-07 
-1.25156e-05 0.000100088 -2.32901e-06 
-1.16452e-05 0.000100072 -1.44514e-06 
-9.51677e-06 9.99646e-05 -5.04911e-06 
-1.03923e-05 9.99428e-05 -5.43704e-06 
-1.13192e-05 9.99209e-05 -5.80428e-06 
-1.23007e-05 9.98981e-05 -6.14246e-06 
-1.33591e-05 9.98733e-05 -6.42055e-06 
-1.37954e-05 0.000100037 -3.99789e-06 
-1.39577e-05 9.98933e-05 -5.96859e-06 
-1.41083e-05 9.99711e-05 -4.74187e-06 
-1.4249e-05 9.99212e-05 -5.41649e-06 
-9.18915e-06 0.000100001 -4.28587e-06 
-7.76438e-06 0.000100089 -7.41882e-07 
-8.89326e-06 0.000100032 -3.44432e-06 
-8.18152e-06 0.000100077 -1.66846e-06 
-8.55668e-06 0.000100058 -2.57153e-06 
-9.49029e-06 0.000100077 3.68888e-07 
-9.01722e-06 0.000100086 2.10411e-07 
-8.16786e-06 0.000100091 -3.91083e-07 
-8.58095e-06 0.000100091 -6.14656e-08 
-1.0291e-05 0.000100073 -4.87049e-07 
-1.28612e-05 0.000100047 -3.09865e-06 
-1.11152e-05 0.000100063 -1.34825e-06 
-1.19673e-05 0.000100052 -2.21994e-06 
-1.00355e-05 9.99819e-05 -4.6801e-06 
-1.09284e-05 9.99623e-05 -5.0553e-06 
-1.18739e-05 9.99415e-05 -5.40768e-06 
-1.28867e-05 9.99175e-05 -5.74412e-06 
-1.3132e-05 0.000100005 -3.85319e-06 
-1.3266e-05 9.99402e-05 -5.20778e-06 
-1.33111e-05 9.99694e-05 -4.56556e-06 
-9.6309e-06 0.000100015 -3.92068e-06 
-8.43085e-06 0.000100084 -1.23499e-06 
-9.26363e-06 0.000100044 -3.05902e-06 
-8.86062e-06 0.000100068 -2.15675e-06 
-9.78976e-06 0.000100081 -4.12523e-07 
-9.3025e-06 0.000100087 -5.94949e-07 
-8.85152e-06 0.000100087 -8.90366e-07 
-1.05915e-05 0.000100071 -1.24371e-06 
-1.22754e-05 0.000100033 -2.96221e-06 
-1.14199e-05 0.000100054 -2.09718e-06 
-1.0487e-05 9.99977e-05 -4.30789e-06 
-1.13942e-05 9.99794e-05 -4.66841e-06 
-1.23439e-05 9.99587e-05 -5.00367e-06 
-1.24669e-05 0.000100008 -3.69771e-06 
-1.25261e-05 9.99828e-05 -4.3918e-06 
-1.00088e-05 0.000100028 -3.52718e-06 
-9.11298e-06 0.000100076 -1.71898e-06 
-9.56863e-06 0.000100055 -2.63639e-06 
-1.00691e-05 0.000100078 -1.17536e-06 
-9.56655e-06 0.000100079 -1.3937e-06 
-1.0866e-05 0.000100062 -1.98613e-06 
-1.16829e-05 0.000100039 -2.82451e-06 
-1.08613e-05 0.000100012 -3.88936e-06 
-1.17366e-05 9.9996e-05 -4.2121e-06 
-1.17892e-05 0.000100018 -3.54546e-06 
-1.02961e-05 0.000100038 -3.09034e-06 
-9.80775e-06 0.000100063 -2.18641e-06 
-1.03182e-05 0.000100066 -1.91284e-06 
-1.10937e-05 0.000100045 -2.69984e-06 
-1.11075e-05 0.000100026 -3.40256e-06 
-1.0511e-05 0.000100047 -2.62078e-06 
</DataArray>
</Points>
<PointData>
<DataArray Name="x" NumberOfComponents="3" type="Float64" format="ascii">
4.66067e-06 0.000102968 -2.98371e-07 
4.85593e-06 0.000102924 4.82385e-07 
5.12879e-06 0.000102874 -2.59063e-07 
4.79983e-06 0.000102928 -1.04565e-06 
4.33653e-06 0.000103027 1.65027e-07 
4.28241e-06 0.000103031 -7.61984e-07 
5.31596e-06 0.000102829 5.66322e-07 
5.03644e-06 0.000102866 1.3059e-06 
4.53664e-06 0.000102975 9.89383e-07 
5.58006e-06 0.000102775 -2.02154e-07 
5.26184e-06 0.000102835 -1.03e-06 
4.92102e-06 0.000102877 -1.82056e-06 
4.4137e-06 0.000102984 -1.5543e-06 
4.03691e-06 0.000103081 6.41062e-07 
3.97829e-06 0.000103095 -3.01982e-07 
3.92043e-06 0.000103088 -1.24078e-06 
5.76644e-06 0.000102723 6.53713e-07 
5.48968e-06 0.000102767 1.42431e-06 
5.20226e-06 0.000102792 2.16179e-06 
4.72027e-06 0.000102906 1.8401e-06 
4.22811e-06 0.00010302 1.49233e-06 
6.01946e-06 0.00010266 -1.38285e-07 
5.71608e-06 0.000102733 -9.94909e-07 
5.38171e-06 0.000102783 -1.82546e-06 
5.02766e-06 0.000102812 -2.61582e-06 
4.53042e-06 0.000102922 -2.35818e-06 
4.03478e-06 0.000103031 -2.05914e-06 
3.74523e-06 0.000103137 1.11734e-06 
3.68103e-06 0.000103162 1.68438e-07 
3.61994e-06 0.000103164 -7.80619e-07 
3.56191e-06 0.000103145 -1.72229e-06 
6.19916e-06 0.000102596 7.39313e-07 
5.93067e-06 0.000102653 1.53129e-06 
5.64647e-06 0.000102686 2.29979e-06 
5.35378e-06 0.000102699 3.04476e-06 
4.88636e-06 0.000102821 2.71009e-06 
4.40972e-06 0.000102941 2.3561e-06 
3.92991e-06 0.000103064 1.98353e-06 
6.44531e-06 0.000102513 -7.40488e-08 
6.15341e-06 0.00010261 -9.50987e-07 
5.83135e-06 0.000102677 -1.80489e-06 
5.48469e-06 0.000102716 -2.63096e-06 
5.12042e-06 0.000102731 -3.42767e-06 
4.63156e-06 0.000102846 -3.16875e-06 
4.14338e-06 0.000102958 -2.87577e-06 
3.66342e-06 0.000103075 -2.55386e-06 
3.45582e-06 0.000103197 1.59132e-06 
3.39337e-06 0.000103235 6.3674e-07 
3.32977e-06 0.000103248 -3.13525e-07 
3.26724e-06 0.000103237 -1.26004e-06 
3.20271e-06 0.000103203 -2.2037e-06 
6.63184e-06 0.000102422 8.23482e-07 
6.36934e-06 0.000102505 1.64971e-06 
6.08515e-06 0.000102556 2.45512e-06 
5.79302e-06 0.000102578 3.23078e-06 
5.4908e-06 0.000102581 3.95637e-06 
5.03972e-06 0.000102712 3.63259e-06 
4.57509e-06 0.00010284 3.2637e-06 
4.09654e-06 0.000102971 2.88058e-06 
3.61887e-06 0.000103111 2.48517e-06 
6.84599e-06 0.000102317 -1.61887e-08 
6.59171e-06 0.000102439 -9.09805e-07 
6.282e-06 0.000102535 -1.79332e-06 
5.94123e-06 0.000102596 -2.65606e-06 
5.58172e-06 0.000102625 -3.48539e-06 
5.20143e-06 0.00010263 -4.25803e-06 
4.72064e-06 0.000102749 -4.0215e-06 
4.23677e-06 0.000102867 -3.72323e-06 
3.74896e-06 0.000102988 -3.40173e-06 
3.27409e-06 0.000103119 -3.06078e-06 
3.16724e-06 0.000103259 2.05873e-06 
3.08578e-06 0.00010332 1.11246e-06 
3.02161e-06 0.000103348 1.55546e-07 
2.95588e-06 0.000103348 -8.0118e-07 
2.88899e-06 0.00010332 -1.74928e-06 
2.84103e-06 0.000103262 -2.68017e-06 
7.01142e-06 0.000102198 8.90174e-07 
6.78454e-06 0.000102306 1.73511e-06 
6.51244e-06 0.000102386 2.57841e-06 
6.2193e-06 0.000102431 3.39284e-06 
5.91768e-06 0.000102447 4.15646e-06 
5.61219e-06 0.000102438 4.89207e-06 
5.17559e-06 0.000102582 4.55242e-06 
4.72592e-06 0.000102716 4.19447e-06 
4.25782e-06 0.000102854 3.79875e-06 
3.78205e-06 0.000102999 3.3887e-06 
3.32739e-06 0.000103152 2.95942e-06 
7.20156e-06 0.000102054 2.82127e-08 
6.97693e-06 0.000102218 -8.72721e-07 
6.70736e-06 0.000102345 -1.76086e-06 
6.38528e-06 0.000102438 -2.65222e-06 
6.03103e-06 0.000102493 -3.51621e-06 
5.65666e-06 0.000102514 -4.32798e-06 
5.26685e-06 0.000102508 -5.10607e-06 
4.79571e-06 0.000102636 -4.85845e-06 
4.31806e-06 0.000102756 -4.58242e-06 
3.83268e-06 0.00010288 -4.25762e-06 
3.35017e-06 0.000103014 -3.91283e-06 
2.90308e-06 0.000103158 -3.54056e-06 
2.87593e-06 0.000103319 2.51793e-06 
2.79705e-06 0.000103403 1.56794e-06 
2.71933e-06 0.000103455 6.23563e-07 
2.64962e-06 0.000103471 -3.36149e-07 
2.58335e-06 0.000103452 -1.29098e-06 
2.52831e-06 0.0001034 -2.22255e-06 
2.47398e-06 0.000103319 -3.15149e-06 
7.33367e-06 0.000101899 9.417e-07 
7.13783e-06 0.000102049 1.81257e-06 
6.90425e-06 0.00010216 2.65804e-06 
6.6257e-06 0.000102239 3.51146e-06 
6.33529e-06 0.000102278 4.31971e-06 
6.02935e-06 0.000102286 5.10393e-06 
5.72259e-06 0.000102266 5.85303e-06 
5.29869e-06 0.000102426 5.50546e-06 
4.8586e-06 0.000102571 5.12794e-06 
4.41208e-06 0.000102712 4.73132e-06 
3.94007e-06 0.000102863 4.30634e-06 
3.48572e-06 0.000103018 3.87314e-06 
3.02735e-06 0.000103188 3.42472e-06 
7.47913e-06 0.000101716 5.42238e-08 
7.30576e-06 0.000101924 -8.5183e-07 
7.07287e-06 0.000102095 -1.75025e-06 
6.79259e-06 0.000102225 -2.62666e-06 
6.45924e-06 0.000102317 -3.51487e-06 
6.1031e-06 0.000102366 -4.36052e-06 
5.71928e-06 0.000102379 -5.18356e-06 
5.32177e-06 0.000102361 -5.96953e-06 
4.85765e-06 0.000102501 -5.72093e-06 
2.57638e-06 0.000103371 2.96745e-06 
4.38465e-06 0.000102629 -5.43093e-06 
3.91267e-06 0.000102754 -5.1152e-06 
3.42543e-06 0.000102889 -4.76464e-06 
2.96743e-06 0.000103032 -4.40004e-06 
2.52022e-06 0.000103192 -4.01454e-06 
2.50102e-06 0.000103484 2.01783e-06 
2.42648e-06 0.000103561 1.06754e-06 
2.35535e-06 0.0001036 1.27371e-07 
2.28544e-06 0.000103598 -8.31458e-07 
2.2202e-06 0.000103557 -1.76219e-06 
2.15764e-06 0.00010348 -2.69314e-06 
2.09682e-06 0.00010337 -3.61507e-06 
7.5512e-06 0.000101536 9.74868e-07 
7.4104e-06 0.00010172 1.87104e-06 
7.22077e-06 0.000101869 2.7418e-06 
6.98781e-06 0.000101982 3.59322e-06 
6.72389e-06 0.000102057 4.43014e-06 
6.43494e-06 0.000102093 5.25183e-06 
6.13178e-06 0.000102094 6.05461e-06 
5.83e-06 0.000102061 6.84078e-06 
5.41393e-06 0.000102243 6.48223e-06 
4.98437e-06 0.000102402 6.08822e-06 
4.54333e-06 0.000102553 5.67257e-06 
4.09307e-06 0.000102705 5.23907e-06 
3.63643e-06 0.000102864 4.7931e-06 
3.17878e-06 0.000103033 4.33606e-06 
2.72065e-06 0.000103214 3.87103e-06 
7.63486e-06 0.000101317 4.03091e-08 
7.53081e-06 0.000101563 -8.61761e-07 
7.35945e-06 0.000101773 -1.75616e-06 
7.12835e-06 0.000101945 -2.64113e-06 
6.84376e-06 0.000102078 -3.51114e-06 
6.51855e-06 0.000102167 -4.36686e-06 
6.15824e-06 0.000102213 -5.20886e-06 
5.77231e-06 0.00010222 -6.03291e-06 
5.37469e-06 0.000102188 -6.84355e-06 
4.91087e-06 0.000102344 -6.5983e-06 
4.44488e-06 0.000102482 -6.29612e-06 
2.26162e-06 0.000103408 3.40691e-06 
2.20191e-06 0.000103552 2.45571e-06 
3.97308e-06 0.000102614 -5.96818e-06 
3.49994e-06 0.000102748 -5.61871e-06 
3.0306e-06 0.000102891 -5.25167e-06 
2.57227e-06 0.000103047 -4.8685e-06 
2.12835e-06 0.000103219 -4.47255e-06 
2.13227e-06 0.000103662 1.5075e-06 
2.06248e-06 0.00010373 5.64455e-07 
1.99241e-06 0.000103752 -3.74168e-07 
1.92326e-06 0.000103728 -1.30641e-06 
1.85252e-06 0.000103658 -2.23277e-06 
1.78199e-06 0.000103548 -3.1536e-06 
1.70341e-06 0.000103408 -4.0686e-06 
7.63614e-06 0.000101057 9.41042e-07 
7.57889e-06 0.000101264 1.94929e-06 
7.45613e-06 0.000101453 2.89236e-06 
7.27992e-06 0.000101609 3.78313e-06 
7.04508e-06 0.000101736 4.6765e-06 
6.79206e-06 0.00010181 5.51792e-06 
6.50866e-06 0.000101846 6.3525e-06 
6.21662e-06 0.00010184 7.16734e-06 
5.92134e-06 0.000101822 7.86776e-06 
5.53064e-06 0.000102005 7.5925e-06 
5.10962e-06 0.000102184 7.17871e-06 
4.66989e-06 0.00010235 6.74215e-06 
4.22609e-06 0.00010251 6.2904e-06 
3.74422e-06 0.00010268 5.81445e-06 
3.28112e-06 0.00010285 5.3413e-06 
2.80629e-06 0.000103033 4.85438e-06 
2.32783e-06 0.000103226 4.36255e-06 
7.62799e-06 0.000100908 -3.94653e-08 
7.62422e-06 0.000101081 -9.22537e-07 
7.54354e-06 0.000101322 -1.85535e-06 
7.38845e-06 0.000101537 -2.76509e-06 
7.16804e-06 0.000101716 -3.65218e-06 
6.87506e-06 0.000101862 -4.5537e-06 
6.55427e-06 0.000101951 -5.40159e-06 
6.19291e-06 0.000101996 -6.24109e-06 
5.81339e-06 0.000101996 -7.05732e-06 
5.41621e-06 0.000101984 -7.7512e-06 
4.96841e-06 0.000102135 -7.60288e-06 
1.9358e-06 0.000103416 3.82713e-06 
4.50287e-06 0.000102291 -7.28485e-06 
4.02488e-06 0.000102434 -6.93903e-06 
1.80509e-06 0.000103613 2.93013e-06 
1.73874e-06 0.000103772 1.97173e-06 
3.54874e-06 0.000102575 -6.57688e-06 
3.04301e-06 0.000102726 -6.18729e-06 
2.56767e-06 0.000102881 -5.79695e-06 
2.09479e-06 0.000103051 -5.39003e-06 
1.63639e-06 0.000103235 -4.97584e-06 
1.67191e-06 0.000103888 1.0173e-06 
1.60543e-06 0.00010395 7.74458e-08 
1.53189e-06 0.000103952 -8.90956e-07 
1.45549e-06 0.000103891 -1.81609e-06 
1.37393e-06 0.000103774 -2.74289e-06 
1.29232e-06 0.000103615 -3.65869e-06 
1.29523e-06 0.000103421 -4.50701e-06 
7.54313e-06 0.000100685 8.179e-07 
7.55934e-06 0.000100808 1.81629e-06 
7.52623e-06 0.000100978 2.89203e-06 
7.4297e-06 0.000101156 3.88852e-06 
7.26779e-06 0.000101315 4.84434e-06 
7.05613e-06 0.000101443 5.75597e-06 
6.82134e-06 0.000101516 6.6173e-06 
6.55545e-06 0.000101553 7.4628e-06 
6.27979e-06 0.000101571 8.19766e-06 
5.99644e-06 0.000101554 8.91657e-06 
5.62258e-06 0.00010176 8.62108e-06 
5.22228e-06 0.000101932 8.29857e-06 
4.7908e-06 0.000102112 7.84339e-06 
4.34835e-06 0.000102283 7.36565e-06 
3.86751e-06 0.000102458 6.87149e-06 
3.37962e-06 0.000102638 6.35876e-06 
2.89898e-06 0.000102819 5.85414e-06 
2.40992e-06 0.000103011 5.33129e-06 
2.0102e-06 0.0001032 4.77621e-06 
7.46404e-06 0.000100554 -1.70975e-07 
7.53308e-06 0.000100702 -1.0282e-06 
7.53664e-06 0.000100848 -1.90386e-06 
7.48071e-06 0.000101067 -2.86228e-06 
7.35085e-06 0.000101272 -3.77449e-06 
7.14123e-06 0.000101455 -4.69121e-06 
6.86383e-06 0.000101602 -5.59285e-06 
6.55193e-06 0.000101692 -6.44902e-06 
6.19841e-06 0.000101738 -7.28525e-06 
5.82577e-06 0.000101763 -8.00134e-06 
5.43595e-06 0.000101754 -8.69215e-06 
5.00639e-06 0.000101927 -8.50093e-06 
4.54715e-06 0.000102069 -8.29417e-06 
1.60064e-06 0.000103395 4.21409e-06 
1.47107e-06 0.000103622 3.31692e-06 
4.07249e-06 0.000102226 -7.93057e-06 
3.59084e-06 0.000102376 -7.54562e-06 
1.34376e-06 0.000103829 2.43139e-06 
1.26984e-06 0.000104004 1.47151e-06 
3.07593e-06 0.000102531 -7.14552e-06 
2.56555e-06 0.000102694 -6.72293e-06 
2.07423e-06 0.000102859 -6.309e-06 
1.59245e-06 0.000103038 -5.87744e-06 
1.22702e-06 0.000103219 -5.40214e-06 
1.20817e-06 0.000104122 5.23926e-07 
1.1397e-06 0.000104174 -4.43551e-07 
1.06036e-06 0.000104136 -1.40482e-06 
9.67734e-07 0.000104018 -2.32724e-06 
8.81877e-07 0.000103841 -3.24462e-06 
8.72378e-07 0.000103633 -4.08398e-06 
8.73619e-07 0.000103412 -4.92301e-06 
7.3062e-06 0.000100383 6.67919e-07 
7.38715e-06 0.000100479 1.65752e-06 
7.4147e-06 0.000100578 2.65765e-06 
7.3964e-06 0.000100704 3.77558e-06 
7.31951e-06 0.000100838 4.86705e-06 
7.18892e-06 0.000100984 5.89091e-06 
7.01063e-06 0.000101113 6.83301e-06 
6.80363e-06 0.000101187 7.71638e-06 
6.57637e-06 0.000101247 8.48715e-06 
6.32681e-06 0.000101271 9.2506e-06 
6.06887e-06 0.000101255 9.99207e-06 
5.7117e-06 0.000101486 9.68916e-06 
5.31814e-06 0.000101676 9.34222e-06 
4.90929e-06 0.000101843 8.96635e-06 
4.46674e-06 0.000102026 8.46607e-06 
3.98526e-06 0.000102207 7.95692e-06 
3.48989e-06 0.000102392 7.41983e-06 
2.99481e-06 0.000102581 6.86129e-06 
2.49591e-06 0.00010277 6.31216e-06 
2.08798e-06 0.000102958 5.73931e-06 
1.66916e-06 0.000103152 5.15262e-06 
7.17387e-06 0.000100291 -2.99569e-07 
7.29414e-06 0.00010039 -1.14799e-06 
7.36355e-06 0.000100501 -2.01173e-06 
7.37382e-06 0.00010062 -2.8839e-06 
7.34042e-06 0.000100807 -3.86722e-06 
7.23096e-06 0.000100985 -4.82146e-06 
7.04941e-06 0.000101157 -5.74276e-06 
6.79934e-06 0.000101306 -6.63461e-06 
6.50439e-06 0.000101397 -7.49514e-06 
6.17801e-06 0.000101468 -8.24109e-06 
5.81943e-06 0.000101501 -8.96888e-06 
5.4478e-06 0.000101495 -9.6626e-06 
5.03522e-06 0.000101691 -9.44209e-06 
4.58363e-06 0.00010185 -9.20023e-06 
4.11644e-06 0.00010199 -8.93395e-06 
1.24654e-06 0.000103348 4.55828e-06 
1.11929e-06 0.000103596 3.67395e-06 
9.91848e-07 0.000103832 2.79056e-06 
3.63043e-06 0.000102152 -8.52675e-06 
3.1062e-06 0.000102312 -8.11681e-06 
8.71996e-07 0.000104047 1.91952e-06 
7.98358e-07 0.000104234 9.65166e-07 
2.57741e-06 0.000102478 -7.67814e-06 
2.06306e-06 0.000102651 -7.21776e-06 
1.5582e-06 0.000102825 -6.77313e-06 
1.16972e-06 0.000103001 -6.29401e-06 
7.92327e-07 0.000103188 -5.8043e-06 
7.22161e-07 0.00010436 -1.13346e-10 
6.52873e-07 0.00010438 -9.66463e-07 
5.66387e-07 0.000104266 -1.91396e-06 
4.70097e-07 0.000104076 -2.82901e-06 
4.44864e-07 0.000103854 -3.65918e-06 
4.33607e-07 0.000103619 -4.49092e-06 
4.33284e-07 0.000103381 -5.31298e-06 
6.96653e-06 0.000100186 5.3969e-07 
7.09076e-06 0.00010024 1.4993e-06 
7.17195e-06 0.000100304 2.47719e-06 
7.20796e-06 0.000100372 3.47472e-06 
7.19068e-06 0.00010044 4.63795e-06 
7.13569e-06 0.000100531 5.77894e-06 
7.0414e-06 0.00010064 6.87666e-06 
6.90653e-06 0.000100757 7.89109e-06 
6.7483e-06 0.000100855 8.72737e-06 
6.56846e-06 0.000100914 9.52732e-06 
6.36601e-06 0.000100939 1.03184e-05 
6.15294e-06 0.000100922 1.11008e-05 
5.81192e-06 0.000101182 1.07895e-05 
5.42505e-06 0.000101392 1.04229e-05 
5.01334e-06 0.000101573 1.00196e-05 
4.58538e-06 0.000101741 9.59349e-06 
4.10101e-06 0.00010193 9.06012e-06 
3.6041e-06 0.000102119 8.50059e-06 
3.09689e-06 0.000102312 7.91656e-06 
2.58118e-06 0.00010251 7.30467e-06 
2.16134e-06 0.0001027 6.70342e-06 
1.73593e-06 0.000102893 6.09369e-06 
1.30417e-06 0.000103088 5.47352e-06 
6.79943e-06 0.000100138 -3.97447e-07 
6.95046e-06 0.000100185 -1.24677e-06 
7.05947e-06 0.000100244 -2.1004e-06 
7.12403e-06 0.000100317 -2.96082e-06 
7.13912e-06 0.000100403 -3.83812e-06 
7.11565e-06 0.000100537 -4.8886e-06 
7.03153e-06 0.00010069 -5.87634e-06 
6.88434e-06 0.000100842 -6.80018e-06 
6.67358e-06 0.000100981 -7.68515e-06 
6.42267e-06 0.000101094 -8.4549e-06 
6.129e-06 0.000101172 -9.21219e-06 
5.80497e-06 0.00010121 -9.95123e-06 
5.46664e-06 0.000101205 -1.06657e-05 
8.63314e-07 0.00010328 4.84345e-06 
5.06817e-06 0.00010143 -1.04145e-05 
4.62559e-06 0.000101608 -1.01389e-05 
4.15524e-06 0.00010176 -9.84221e-06 
3.66938e-06 0.000101904 -9.52319e-06 
7.49887e-07 0.000103537 3.98157e-06 
6.2662e-07 0.00010379 3.11766e-06 
5.03359e-07 0.000104033 2.25572e-06 
3.13583e-06 0.000102073 -9.08989e-06 
2.59565e-06 0.000102243 -8.63472e-06 
3.84482e-07 0.000104256 1.39799e-06 
2.87505e-07 0.00010446 4.32376e-07 
2.05766e-06 0.000102418 -8.15798e-06 
1.52915e-06 0.0001026 -7.66171e-06 
1.11629e-06 0.000102774 -7.17025e-06 
7.19126e-07 0.000102956 -6.67372e-06 
3.37904e-07 0.000103143 -6.17365e-06 
2.15984e-07 0.000104566 -5.27004e-07 
1.32696e-07 0.000104504 -1.48143e-06 
5.05717e-08 0.000104302 -2.41286e-06 
1.73266e-08 0.000104069 -3.2383e-06 
-5.76245e-09 0.000103824 -4.05735e-06 
-1.94825e-08 0.000103576 -4.86941e-06 
-2.98288e-08 0.000103331 -5.67326e-06 
6.54675e-06 0.00010009 4.3558e-07 
6.69599e-06 0.000100104 1.3757e-06 
6.81059e-06 0.000100125 2.34181e-06 
6.8888e-06 0.000100152 3.31691e-06 
6.94958e-06 0.000100193 4.28542e-06 
6.94709e-06 0.000100231 5.44562e-06 
6.9098e-06 0.000100284 6.61279e-06 
6.83913e-06 0.000100342 7.76719e-06 
6.75796e-06 0.00010041 8.7914e-06 
6.65871e-06 0.000100494 9.7456e-06 
6.53798e-06 0.000100551 1.06089e-05 
6.4062e-06 0.000100567 1.14386e-05 
6.26075e-06 0.000100556 1.22458e-05 
5.94472e-06 0.000100838 1.19578e-05 
5.55534e-06 0.000101074 1.15691e-05 
5.12778e-06 0.000101276 1.113e-05 
4.68275e-06 0.000101457 1.06628e-05 
4.24027e-06 0.000101632 1.01664e-05 
3.72727e-06 0.000101832 9.57138e-06 
3.1968e-06 0.000102033 8.94873e-06 
2.66152e-06 0.000102236 8.30193e-06 
2.22718e-06 0.000102423 7.69267e-06 
1.78565e-06 0.000102619 7.05098e-06 
1.33352e-06 0.000102817 6.39326e-06 
8.7931e-07 0.000103011 5.72523e-06 
6.38115e-06 0.00010008 -4.60152e-07 
6.52443e-06 0.000100083 -1.3005e-06 
6.65673e-06 0.000100095 -2.16825e-06 
6.7554e-06 0.000100118 -3.04191e-06 
6.81364e-06 0.000100154 -3.90676e-06 
6.84656e-06 0.00010021 -4.75344e-06 
6.83601e-06 0.0001003 -5.81798e-06 
6.77321e-06 0.000100414 -6.86404e-06 
6.65617e-06 0.000100541 -7.83498e-06 
6.50349e-06 0.000100652 -8.64998e-06 
6.30337e-06 0.00010076 -9.44574e-06 
6.0597e-06 0.00010084 -1.02289e-05 
5.78896e-06 0.00010088 -1.09921e-05 
5.50548e-06 0.000100885 -1.17072e-05 
5.12555e-06 0.000101133 -1.14521e-05 
4.44798e-07 0.000103198 5.05037e-06 
3.32066e-07 0.00010345 4.23551e-06 
4.68277e-06 0.000101336 -1.11373e-05 
4.1982e-06 0.000101507 -1.07978e-05 
3.69273e-06 0.000101663 -1.04395e-05 
3.19396e-06 0.000101817 -1.00503e-05 
2.18476e-07 0.000103711 3.39222e-06 
9.72206e-08 0.00010397 2.54035e-06 
-2.47657e-08 0.000104218 1.69435e-06 
2.62907e-06 0.000101999 -9.56291e-06 
2.05768e-06 0.000102182 -9.0553e-06 
-1.22087e-07 0.000104439 8.65288e-07 
-2.15495e-07 0.000104628 -9.08561e-08 
1.49949e-06 0.000102366 -8.53723e-06 
1.05878e-06 0.000102534 -8.05446e-06 
6.34952e-07 0.000102714 -7.54537e-06 
2.23918e-07 0.000102899 -7.03097e-06 
-1.66597e-07 0.000103083 -6.51861e-06 
-2.99774e-07 0.000104657 -1.05615e-06 
-3.81882e-07 0.00010449 -1.99379e-06 
-4.38137e-07 0.000104265 -2.8084e-06 
-5.16399e-07 0.000103263 -6.00353e-06 
-4.71164e-07 0.000104013 -3.62575e-06 
-4.9741e-07 0.000103757 -4.43739e-06 
-5.1798e-07 0.000103506 -5.23369e-06 
6.11674e-06 0.000100071 3.56726e-07 
6.26464e-06 0.000100064 1.24849e-06 
6.39473e-06 0.000100054 2.19531e-06 
6.49671e-06 0.000100045 3.16263e-06 
6.57954e-06 0.000100043 4.12382e-06 
6.64259e-06 0.000100048 5.09232e-06 
6.65213e-06 0.000100052 6.2526e-06 
6.63835e-06 0.000100068 7.42374e-06 
6.61067e-06 0.000100089 8.506e-06 
6.5684e-06 0.0001001 9.59266e-06 
6.53547e-06 0.000100122 1.06835e-05 
6.50197e-06 0.000100162 1.168e-05 
6.45806e-06 0.000100179 1.25556e-05 
6.42391e-06 0.000100155 1.34202e-05 
6.13275e-06 0.000100467 1.31565e-05 
5.73996e-06 0.000100723 1.27706e-05 
5.28732e-06 0.000100948 1.22926e-05 
4.81016e-06 0.00010115 1.17714e-05 
4.33914e-06 0.00010134 1.12247e-05 
3.85499e-06 0.000101527 1.06604e-05 
3.29781e-06 0.00010174 9.99606e-06 
2.73535e-06 0.000101954 9.29687e-06 
2.27665e-06 0.000102146 8.65052e-06 
1.81673e-06 0.000102341 7.99048e-06 
1.34669e-06 0.000102543 7.29532e-06 
8.78253e-07 0.000102743 6.58349e-06 
4.36618e-07 0.000102932 5.87909e-06 
5.94209e-06 0.000100073 -5.11033e-07 
6.08972e-06 0.000100062 -1.32671e-06 
6.21181e-06 0.000100048 -2.16414e-06 
6.3209e-06 0.000100033 -3.04695e-06 
6.40258e-06 0.000100024 -3.93428e-06 
6.46299e-06 0.000100028 -4.79366e-06 
6.50013e-06 0.000100048 -5.64254e-06 
6.50328e-06 0.000100091 -6.71173e-06 
6.46098e-06 0.000100156 -7.7932e-06 
6.39135e-06 0.000100238 -8.74246e-06 
6.28755e-06 0.000100326 -9.62227e-06 
6.14996e-06 0.000100415 -1.04646e-05 
5.98358e-06 0.000100484 -1.12696e-05 
5.79384e-06 0.000100527 -1.20382e-05 
-3.39796e-09 0.000103111 5.17092e-06 
5.59613e-06 0.000100535 -1.27881e-05 
5.22578e-06 0.000100816 -1.25107e-05 
4.78205e-06 0.000101036 -1.21805e-05 
-9.82029e-08 0.000103351 4.39777e-06 
-2.09432e-07 0.000103598 3.60956e-06 
4.27913e-06 0.000101229 -1.17943e-05 
3.74334e-06 0.000101404 -1.13791e-05 
3.21075e-06 0.000101572 -1.09413e-05 
2.66916e-06 0.000101741 -1.04881e-05 
-3.25474e-07 0.000103858 2.78239e-06 
-4.4421e-07 0.000104115 1.95009e-06 
-5.52955e-07 0.000104356 1.13615e-06 
2.06198e-06 0.000101937 -9.94679e-06 
1.4689e-06 0.000102129 -9.39282e-06 
-6.5289e-07 0.000104563 3.21348e-07 
-7.57244e-07 0.000104686 -6.31127e-07 
9.95711e-07 0.000102298 -8.89343e-06 
5.44719e-07 0.000102471 -8.3936e-06 
1.07989e-07 0.000102652 -7.87155e-06 
-3.05043e-07 0.000102834 -7.34545e-06 
-6.71527e-07 0.000103011 -6.82391e-06 
-8.33334e-07 0.000104595 -1.58009e-06 
-8.87746e-07 0.000104398 -2.39576e-06 
-1.02435e-06 0.000103181 -6.3025e-06 
-9.38863e-07 0.000104163 -3.19456e-06 
-1.01775e-06 0.000103417 -5.55427e-06 
-9.78434e-07 0.000103911 -4.00184e-06 
-1.00728e-06 0.000103658 -4.79546e-06 
5.66388e-06 0.000100076 2.732e-07 
5.82164e-06 0.000100067 1.14514e-06 
5.95809e-06 0.000100049 2.03424e-06 
6.07742e-06 0.000100024 2.98489e-06 
6.16991e-06 9.99957e-05 3.93616e-06 
6.2429e-06 9.99655e-05 4.91264e-06 
6.30569e-06 9.99383e-05 5.89176e-06 
6.33253e-06 9.99108e-05 7.05215e-06 
6.34411e-06 9.9891e-05 8.13165e-06 
6.3463e-06 9.9867e-05 9.2316e-06 
6.35629e-06 9.98403e-05 1.03432e-05 
6.38126e-06 9.98015e-05 1.15005e-05 
6.45084e-06 9.97686e-05 1.26215e-05 
6.55117e-06 9.97589e-05 1.36607e-05 
6.66125e-06 9.97392e-05 1.46092e-05 
6.43905e-06 0.000100046 1.4424e-05 
6.0145e-06 0.000100339 1.40237e-05 
5.5207e-06 0.00010059 1.35041e-05 
4.97954e-06 0.000100821 1.29171e-05 
4.45452e-06 0.000101031 1.23101e-05 
3.92436e-06 0.000101237 1.16787e-05 
3.39604e-06 0.000101442 1.10306e-05 
2.79708e-06 0.00010167 1.02776e-05 
2.30632e-06 0.000101871 9.59039e-06 
1.81922e-06 0.000102075 8.88005e-06 
1.34344e-06 0.000102277 8.15964e-06 
8.59781e-07 0.00010248 7.40971e-06 
4.06814e-07 0.00010267 6.68116e-06 
-3.88605e-08 0.000102851 5.94905e-06 
5.4891e-06 0.000100077 -5.69123e-07 
5.63358e-06 0.000100068 -1.354e-06 
5.76073e-06 0.000100049 -2.16739e-06 
5.86619e-06 0.000100024 -2.99562e-06 
5.95911e-06 9.99922e-05 -3.88064e-06 
6.02466e-06 9.99605e-05 -4.75706e-06 
6.07373e-06 9.99326e-05 -5.64126e-06 
6.11626e-06 9.99182e-05 -6.50369e-06 
6.14016e-06 9.99202e-05 -7.56481e-06 
6.1258e-06 9.99335e-05 -8.55953e-06 
6.08855e-06 9.99561e-05 -9.56945e-06 
6.04549e-06 9.99988e-05 -1.05432e-05 
5.99187e-06 0.000100063 -1.14812e-05 
5.9234e-06 0.000100113 -1.23124e-05 
5.85359e-06 0.000100141 -1.31214e-05 
-4.70038e-07 0.000103016 5.22835e-06 
5.79124e-06 0.000100154 -1.38947e-05 
-5.54617e-07 0.000103241 4.49255e-06 
5.4226e-06 0.000100463 -1.36296e-05 
4.94836e-06 0.000100712 -1.32561e-05 
4.42076e-06 0.000100924 -1.28249e-05 
-6.51537e-07 0.000103475 3.73551e-06 
-7.57737e-07 0.000103713 2.97084e-06 
3.83081e-06 0.000101126 -1.23389e-05 
3.2438e-06 0.000101316 -1.18374e-05 
2.65022e-06 0.000101504 -1.13212e-05 
2.07192e-06 0.000101689 -1.08079e-05 
-8.70892e-07 0.000103965 2.16157e-06 
-9.87418e-07 0.000104204 1.36878e-06 
-1.10181e-06 0.000104424 5.66124e-07 
1.43507e-06 0.000101892 -1.02203e-05 
9.23167e-07 0.000102064 -9.70721e-06 
-1.2066e-06 0.000104579 -2.33019e-07 
-1.29435e-06 0.000104582 -1.1778e-06 
4.37795e-07 0.000102236 -9.19261e-06 
-1.2066e-08 0.000102408 -8.68055e-06 
-4.51371e-07 0.000102586 -8.14759e-06 
-8.38991e-07 0.000102757 -7.62663e-06 
-1.20609e-06 0.000102927 -7.09817e-06 
-1.3511e-06 0.000104443 -1.99031e-06 
-1.40544e-06 0.000104241 -2.79066e-06 
-1.55255e-06 0.000103088 -6.57106e-06 
-1.5441e-06 0.000103312 -5.84988e-06 
-1.45283e-06 0.000104017 -3.56923e-06 
-1.5253e-06 0.000103542 -5.11008e-06 
-1.49591e-06 0.000103775 -4.36099e-06 
5.01696e-06 0.000100079 -6.20811e-07 
5.1992e-06 0.000100083 1.78633e-07 
5.36373e-06 0.000100077 1.02052e-06 
5.51026e-06 0.000100061 1.89324e-06 
5.63829e-06 0.000100035 2.79254e-06 
5.7462e-06 0.000100002 3.7233e-06 
5.83135e-06 9.99598e-05 4.68218e-06 
5.90023e-06 9.99109e-05 5.66993e-06 
5.96343e-06 9.98573e-05 6.68479e-06 
6.00401e-06 9.98045e-05 7.74654e-06 
6.03022e-06 9.97473e-05 8.83374e-06 
6.06132e-06 9.9685e-05 9.94675e-06 
6.11672e-06 9.96147e-05 1.10884e-05 
6.21527e-06 9.95324e-05 1.22592e-05 
6.37928e-06 9.94301e-05 1.34481e-05 
6.64242e-06 9.93114e-05 1.46112e-05 
6.9834e-06 9.92633e-05 1.55461e-05 
6.95844e-06 9.95025e-05 1.57678e-05 
6.48588e-06 9.9867e-05 1.53753e-05 
5.85467e-06 0.000100193 1.4755e-05 
5.20244e-06 0.000100471 1.40764e-05 
4.57087e-06 0.000100718 1.33795e-05 
3.97663e-06 0.000100947 1.26753e-05 
3.40925e-06 0.00010117 1.19603e-05 
2.85422e-06 0.000101391 1.12319e-05 
2.3159e-06 0.000101606 1.04881e-05 
1.80424e-06 0.000101819 9.73158e-06 
1.31047e-06 0.000102028 8.96865e-06 
8.29387e-07 0.000102229 8.20433e-06 
3.62565e-07 0.00010242 7.44574e-06 
-9.00241e-08 0.0001026 6.69638e-06 
-5.28427e-07 0.000102764 5.96454e-06 
-9.49395e-07 0.000102908 5.26423e-06 
5.16688e-06 0.000100074 -1.37716e-06 
5.2954e-06 0.000100059 -2.16397e-06 
5.4059e-06 0.000100034 -2.9742e-06 
5.49816e-06 0.000100001 -3.80519e-06 
5.57306e-06 9.99608e-05 -4.66192e-06 
5.62733e-06 9.9914e-05 -5.54374e-06 
5.67092e-06 9.98647e-05 -6.4452e-06 
5.71618e-06 9.98192e-05 -7.35041e-06 
5.75361e-06 9.9782e-05 -8.29627e-06 
5.76713e-06 9.9749e-05 -9.2892e-06 
5.7734e-06 9.97222e-05 -1.03179e-05 
5.79402e-06 9.97047e-05 -1.1367e-05 
5.84508e-06 9.96969e-05 -1.24023e-05 
5.92245e-06 9.97008e-05 -1.33457e-05 
6.02823e-06 9.97091e-05 -1.4213e-05 
6.11996e-06 9.97334e-05 -1.49644e-05 
-1.01869e-06 0.00010312 4.55259e-06 
5.79469e-06 0.000100052 -1.47929e-05 
-1.10568e-06 0.000103338 3.82245e-06 
5.25227e-06 0.000100335 -1.43964e-05 
4.63276e-06 0.000100587 -1.38769e-05 
3.96603e-06 0.000100827 -1.32991e-05 
-1.20294e-06 0.000103561 3.07839e-06 
-1.30838e-06 0.000103789 2.32359e-06 
3.28881e-06 0.000101056 -1.2702e-05 
2.63255e-06 0.00010127 -1.21191e-05 
2.00411e-06 0.00010147 -1.15575e-05 
1.40269e-06 0.000101661 -1.10106e-05 
-1.41981e-06 0.000104013 1.55598e-06 
-1.53764e-06 0.000104222 7.78315e-07 
-1.65603e-06 0.000104387 -8.38982e-09 
8.40717e-07 0.000101838 -1.0478e-05 
3.21201e-07 0.000102009 -9.95714e-06 
-1.74989e-06 0.000104443 -8.1208e-07 
-1.81301e-06 0.000104381 -1.60964e-06 
-1.60275e-07 0.000102176 -9.44006e-06 
-6.06833e-07 0.000102342 -8.92094e-06 
-1.01999e-06 0.000102508 -8.39737e-06 
-1.40222e-06 0.000102673 -7.86951e-06 
-1.75899e-06 0.000102834 -7.33797e-06 
-2.10065e-06 0.000102985 -6.80581e-06 
-1.87256e-06 0.000104238 -2.39753e-06 
-1.93009e-06 0.000104051 -3.17219e-06 
-2.08881e-06 0.000103194 -6.11785e-06 
-2.06379e-06 0.000103408 -5.4075e-06 
-1.98184e-06 0.000103842 -3.9336e-06 
-2.02754e-06 0.000103625 -4.67864e-06 
4.63922e-06 0.000100082 -1.10238e-06 
4.67983e-06 0.000100087 -1.60478e-07 
4.86307e-06 0.000100086 6.8677e-07 
5.02766e-06 0.000100075 1.5581e-06 
5.17198e-06 0.000100055 2.4471e-06 
5.29834e-06 0.000100024 3.38847e-06 
5.40226e-06 9.99839e-05 4.32803e-06 
5.48674e-06 9.99329e-05 5.3039e-06 
5.55774e-06 9.98705e-05 6.30675e-06 
5.62063e-06 9.9793e-05 7.44752e-06 
5.66417e-06 9.97166e-05 8.50448e-06 
5.70559e-06 9.96299e-05 9.60421e-06 
5.76664e-06 9.95336e-05 1.07349e-05 
5.87394e-06 9.9421e-05 1.19304e-05 
6.05117e-06 9.92864e-05 1.3144e-05 
6.37201e-06 9.91178e-05 1.44164e-05 
6.94194e-06 9.89484e-05 1.57641e-05 
7.59748e-06 9.88711e-05 1.70204e-05 
7.34912e-06 9.91677e-05 1.69242e-05 
6.41733e-06 9.97065e-05 1.60532e-05 
5.52382e-06 0.000100098 1.52203e-05 
4.72564e-06 0.000100402 1.44244e-05 
4.0529e-06 0.000100653 1.36693e-05 
3.44238e-06 0.000100892 1.29081e-05 
2.87511e-06 0.000101125 1.21412e-05 
2.25155e-06 0.000101379 1.12632e-05 
1.71904e-06 0.0001016 1.04638e-05 
1.20951e-06 0.000101816 9.65864e-06 
7.20609e-07 0.000102021 8.86331e-06 
2.32388e-07 0.000102219 8.051e-06 
-2.31363e-07 0.000102397 7.27362e-06 
-6.87465e-07 0.000102561 6.50454e-06 
-1.13343e-06 0.000102708 5.75293e-06 
-1.46068e-06 0.0001029 4.89185e-06 
4.77807e-06 0.000100071 -1.90836e-06 
4.90026e-06 0.000100051 -2.72542e-06 
5.00405e-06 0.000100022 -3.55058e-06 
5.09172e-06 9.99829e-05 -4.42135e-06 
5.16114e-06 9.99368e-05 -5.28188e-06 
5.21444e-06 9.98811e-05 -6.17627e-06 
5.25845e-06 9.98165e-05 -7.09374e-06 
5.31282e-06 9.97392e-05 -8.14591e-06 
5.35468e-06 9.96704e-05 -9.09406e-06 
5.39498e-06 9.95989e-05 -1.00987e-05 
5.45612e-06 9.95274e-05 -1.11484e-05 
5.57151e-06 9.94541e-05 -1.22756e-05 
5.76111e-06 9.93818e-05 -1.342e-05 
6.37225e-06 9.94439e-05 -1.60351e-05 
6.04352e-06 9.93278e-05 -1.45366e-05 
6.33705e-06 9.93074e-05 -1.54995e-05 
-1.54619e-06 0.000103115 4.13638e-06 
5.81505e-06 9.98167e-05 -1.56364e-05 
-1.63688e-06 0.000103331 3.38047e-06 
5.04926e-06 0.000100163 -1.49969e-05 
4.22719e-06 0.000100484 -1.42724e-05 
3.41255e-06 0.000100775 -1.3558e-05 
-1.73449e-06 0.000103546 2.62744e-06 
-1.84459e-06 0.000103764 1.84258e-06 
2.67829e-06 0.000101021 -1.29165e-05 
1.99136e-06 0.000101242 -1.23185e-05 
1.35392e-06 0.000101442 -1.17543e-05 
6.70003e-07 0.00010165 -1.11358e-05 
-1.9558e-06 0.00010396 1.08091e-06 
-2.07395e-06 0.000104125 3.03765e-07 
-2.18313e-06 0.000104218 -4.79248e-07 
1.14937e-07 0.000101817 -1.06103e-05 
-4.01845e-07 0.00010198 -1.00848e-05 
-2.27543e-06 0.000104214 -1.38142e-06 
-2.34352e-06 0.000104128 -2.14546e-06 
-8.75079e-07 0.000102141 -9.56111e-06 
-1.32686e-06 0.000102307 -9.00786e-06 
-1.73056e-06 0.000102466 -8.46862e-06 
-2.10755e-06 0.000102626 -7.91446e-06 
-2.45865e-06 0.000102779 -7.35139e-06 
-2.64747e-06 0.000102991 -6.59736e-06 
-2.40975e-06 0.000103986 -2.91249e-06 
-2.47345e-06 0.000103811 -3.66664e-06 
-2.62161e-06 0.0001032 -5.89004e-06 
-2.58145e-06 0.000103408 -5.16641e-06 
-2.53024e-06 0.000103611 -4.43698e-06 
4.27397e-06 0.00010008 -1.60222e-06 
4.32074e-06 0.000100089 -6.45877e-07 
4.36389e-06 0.000100091 3.14682e-07 
4.53516e-06 0.000100085 1.19108e-06 
4.69554e-06 0.000100069 2.07776e-06 
4.83556e-06 0.000100043 3.00663e-06 
4.95654e-06 0.000100008 3.95838e-06 
5.05478e-06 9.9963e-05 4.9131e-06 
5.14034e-06 9.99043e-05 5.89693e-06 
5.21298e-06 9.98265e-05 7.0148e-06 
5.27003e-06 9.97374e-05 8.16606e-06 
5.3179e-06 9.96446e-05 9.23649e-06 
5.37988e-06 9.95376e-05 1.03455e-05 
5.47304e-06 9.94129e-05 1.15184e-05 
5.63303e-06 9.92669e-05 1.27398e-05 
5.90413e-06 9.909e-05 1.39992e-05 
6.40672e-06 9.88769e-05 1.53455e-05 
7.33696e-06 9.86676e-05 1.69402e-05 
9.43853e-06 9.81247e-05 1.92757e-05 
7.1072e-06 9.91533e-05 1.71688e-05 
5.80729e-06 9.97502e-05 1.61782e-05 
4.84809e-06 0.000100111 1.53617e-05 
4.07421e-06 0.00010038 1.45858e-05 
3.42555e-06 0.000100624 1.38109e-05 
2.84195e-06 0.000100869 1.30081e-05 
2.21688e-06 0.000101138 1.20939e-05 
1.62086e-06 0.000101395 1.11667e-05 
1.10008e-06 0.000101616 1.03304e-05 
6.0356e-07 0.000101827 9.50052e-06 
1.09373e-07 0.000102028 8.66298e-06 
-3.71438e-07 0.000102212 7.83637e-06 
-8.35536e-07 0.000102374 7.04276e-06 
-1.95964e-06 0.000102887 4.48709e-06 
-1.28705e-06 0.000102523 6.25338e-06 
-1.63521e-06 0.000102708 5.36845e-06 
4.39292e-06 0.000100063 -2.43719e-06 
4.50501e-06 0.000100038 -3.2688e-06 
4.59926e-06 0.000100004 -4.13207e-06 
4.67878e-06 9.9961e-05 -5.01051e-06 
4.74159e-06 9.99101e-05 -5.88314e-06 
4.79741e-06 9.98473e-05 -6.7806e-06 
4.851e-06 9.97656e-05 -7.81222e-06 
4.89965e-06 9.96746e-05 -8.87615e-06 
4.95261e-06 9.95853e-05 -9.84469e-06 
5.02959e-06 9.94854e-05 -1.08626e-05 
5.15498e-06 9.93736e-05 -1.19621e-05 
5.37407e-06 9.92519e-05 -1.31314e-05 
5.72823e-06 9.91162e-05 -1.43655e-05 
6.74375e-06 9.90652e-05 -1.71336e-05 
6.98823e-06 9.88241e-05 -1.71487e-05 
6.29737e-06 9.89728e-05 -1.57385e-05 
-2.06202e-06 0.000103093 3.70756e-06 
5.61483e-06 9.96579e-05 -1.6097e-05 
-2.15702e-06 0.000103297 2.94152e-06 
4.5193e-06 0.000100124 -1.51474e-05 
3.56174e-06 0.000100485 -1.43413e-05 
2.71475e-06 0.000100778 -1.36424e-05 
-2.26432e-06 0.000103499 2.1582e-06 
-2.37599e-06 0.000103688 1.37408e-06 
1.96327e-06 0.000101019 -1.30285e-05 
1.27726e-06 0.000101233 -1.24509e-05 
5.55911e-07 0.000101447 -1.18324e-05 
-1.13467e-07 0.000101639 -1.12221e-05 
-2.49133e-06 0.000103844 6.11415e-07 
-2.60286e-06 0.000103954 -1.56954e-07 
-2.71527e-06 0.000103998 -1.03806e-06 
-6.607e-07 0.000101795 -1.06997e-05 
-1.1608e-06 0.00010195 -1.017e-05 
-2.8121e-06 0.000103956 -1.92237e-06 
-2.89069e-06 0.00010386 -2.67072e-06 
-1.63574e-06 0.000102108 -9.61527e-06 
-2.06858e-06 0.000102267 -9.04432e-06 
-2.4612e-06 0.000102419 -8.48113e-06 
-2.81958e-06 0.000102571 -7.89704e-06 
-3.0262e-06 0.000102777 -7.14467e-06 
-3.18523e-06 0.000102977 -6.37506e-06 
-2.96258e-06 0.000103726 -3.41627e-06 
-3.03335e-06 0.000103557 -4.17795e-06 
-3.14978e-06 0.000103177 -5.65717e-06 
-3.09377e-06 0.00010337 -4.93351e-06 
3.90806e-06 0.000100072 -2.10659e-06 
3.95859e-06 0.000100087 -1.14551e-06 
4.00711e-06 0.000100093 -1.76253e-07 
4.0531e-06 0.000100091 7.92567e-07 
4.21609e-06 0.00010008 1.68544e-06 
4.35824e-06 0.000100059 2.6068e-06 
4.49165e-06 0.000100029 3.54834e-06 
4.61401e-06 9.99889e-05 4.50412e-06 
4.70903e-06 9.99372e-05 5.46837e-06 
4.78645e-06 9.98662e-05 6.56316e-06 
4.85361e-06 9.97818e-05 7.69351e-06 
4.91696e-06 9.96839e-05 8.84967e-06 
4.9741e-06 9.95802e-05 9.93097e-06 
5.045e-06 9.94574e-05 1.10694e-05 
5.16938e-06 9.93151e-05 1.22569e-05 
5.38246e-06 9.91496e-05 1.34837e-05 
5.71718e-06 9.89596e-05 1.47315e-05 
6.30184e-06 9.87568e-05 1.60057e-05 
7.0113e-06 9.86616e-05 1.71016e-05 
7.02271e-06 9.88674e-05 1.73369e-05 
5.87616e-06 9.94045e-05 1.67942e-05 
4.86365e-06 9.98381e-05 1.61442e-05 
4.02347e-06 0.000100118 1.54423e-05 
3.34601e-06 0.000100366 1.46634e-05 
2.75782e-06 0.000100618 1.38447e-05 
2.13584e-06 0.000100899 1.2905e-05 
1.54311e-06 0.000101174 1.19392e-05 
9.79905e-07 0.000101431 1.09756e-05 
4.76858e-07 0.000101647 1.01172e-05 
-2.62273e-08 0.00010185 9.26223e-06 
-5.12443e-07 0.000102037 8.41167e-06 
-9.78239e-07 0.000102207 7.5727e-06 
-1.43376e-06 0.000102356 6.75875e-06 
-2.45627e-06 0.000102865 4.06521e-06 
-2.13773e-06 0.000102702 4.95777e-06 
-1.79642e-06 0.000102532 5.8596e-06 
4.01194e-06 0.000100051 -2.95664e-06 
4.09876e-06 0.00010002 -3.82156e-06 
4.18242e-06 9.99818e-05 -4.69537e-06 
4.26134e-06 9.99353e-05 -5.5743e-06 
4.32107e-06 9.98786e-05 -6.45373e-06 
4.37121e-06 9.98029e-05 -7.45953e-06 
4.42386e-06 9.97153e-05 -8.49894e-06 
4.48606e-06 9.96158e-05 -9.56489e-06 
4.56005e-06 9.95138e-05 -1.05485e-05 
4.67002e-06 9.93937e-05 -1.16016e-05 
4.86806e-06 9.92556e-05 -1.27262e-05 
5.20309e-06 9.90944e-05 -1.393e-05 
5.73452e-06 9.8901e-05 -1.52526e-05 
6.30956e-06 9.91002e-05 -1.70471e-05 
8.93228e-06 9.80437e-05 -1.96833e-05 
6.71506e-06 9.86826e-05 -1.69352e-05 
-2.56819e-06 0.000103055 3.27311e-06 
4.82623e-06 9.9741e-05 -1.58647e-05 
-2.68701e-06 0.000103239 2.48111e-06 
3.70512e-06 0.000100179 -1.50151e-05 
2.75204e-06 0.000100521 -1.43036e-05 
1.91895e-06 0.0001008 -1.36699e-05 
-2.79923e-06 0.000103415 1.69345e-06 
-2.90676e-06 0.00010357 9.16297e-07 
1.17633e-06 0.00010103 -1.30965e-05 
4.09861e-07 0.000101251 -1.24899e-05 
-2.98872e-07 0.000101447 -1.18841e-05 
-9.39976e-07 0.000101625 -1.12746e-05 
-3.02227e-06 0.000103684 1.57148e-07 
-3.1533e-06 0.000103753 -7.054e-07 
-3.26651e-06 0.000103756 -1.57738e-06 
-1.46763e-06 0.00010177 -1.07476e-05 
-1.96755e-06 0.000101917 -1.02001e-05 
-3.3633e-06 0.000103697 -2.44342e-06 
-3.44904e-06 0.000103597 -3.17969e-06 
-2.41963e-06 0.000102069 -9.62447e-06 
-2.82126e-06 0.000102221 -9.02989e-06 
-3.18989e-06 0.000102368 -8.43662e-06 
-3.41411e-06 0.000102564 -7.68961e-06 
-3.58998e-06 0.000102757 -6.92002e-06 
-3.71842e-06 0.000102941 -6.14328e-06 
-3.5393e-06 0.000103461 -3.92878e-06 
-3.61317e-06 0.000103301 -4.68056e-06 
-3.66791e-06 0.000103127 -5.423e-06 
3.53714e-06 0.000100061 -2.61174e-06 
3.5982e-06 0.000100081 -1.64708e-06 
3.65215e-06 0.000100091 -6.7858e-07 
3.70089e-06 0.000100094 2.94026e-07 
3.74238e-06 0.000100087 1.27041e-06 
3.88162e-06 0.000100071 2.1915e-06 
4.01864e-06 0.000100045 3.12111e-06 
4.14709e-06 0.000100011 4.06398e-06 
4.26648e-06 9.99648e-05 5.02163e-06 
4.3539e-06 9.99009e-05 6.0979e-06 
4.42573e-06 9.98248e-05 7.20107e-06 
4.49068e-06 9.97344e-05 8.33319e-06 
4.55567e-06 9.96293e-05 9.49646e-06 
4.60706e-06 9.95166e-05 1.05971e-05 
4.69301e-06 9.93851e-05 1.17362e-05 
4.82882e-06 9.92355e-05 1.29068e-05 
5.0304e-06 9.90704e-05 1.40775e-05 
5.34437e-06 9.88953e-05 1.52078e-05 
5.62591e-06 9.87634e-05 1.61365e-05 
5.20542e-06 9.91802e-05 1.68296e-05 
5.6936e-06 9.88427e-05 1.67377e-05 
4.4887e-06 9.95729e-05 1.66139e-05 
3.76021e-06 9.98624e-05 1.61684e-05 
3.13762e-06 0.000100105 1.5482e-05 
2.59382e-06 0.000100367 1.46539e-05 
2.0029e-06 0.000100664 1.36856e-05 
1.43097e-06 0.000100956 1.26892e-05 
8.74798e-07 0.000101232 1.16929e-05 
3.3232e-07 0.000101483 1.071e-05 
-1.73969e-07 0.00010169 9.83766e-06 
-6.6246e-07 0.000101879 8.97423e-06 
-1.13343e-06 0.000102051 8.11892e-06 
-1.58272e-06 0.000102207 7.26696e-06 
-1.95065e-06 0.000102377 6.35285e-06 
-2.9553e-06 0.000102835 3.63103e-06 
-2.63456e-06 0.000102691 4.53217e-06 
-2.30144e-06 0.000102539 5.44052e-06 
3.60896e-06 0.000100034 -3.48883e-06 
3.68525e-06 9.99996e-05 -4.3599e-06 
3.76042e-06 9.99572e-05 -5.23171e-06 
3.83555e-06 9.99048e-05 -6.10897e-06 
3.88478e-06 9.98354e-05 -7.09648e-06 
3.93333e-06 9.97557e-05 -8.1059e-06 
3.99023e-06 9.96632e-05 -9.1418e-06 
4.06541e-06 9.95575e-05 -1.02101e-05 
4.15028e-06 9.94463e-05 -1.12153e-05 
4.306e-06 9.93161e-05 -1.22702e-05 
4.56528e-06 9.91638e-05 -1.33844e-05 
4.96437e-06 9.89862e-05 -1.45514e-05 
5.58069e-06 9.87977e-05 -1.57741e-05 
4.82625e-06 9.93968e-05 -1.6166e-05 
6.07598e-06 9.89142e-05 -1.69462e-05 
6.34391e-06 9.8693e-05 -1.69351e-05 
-3.09721e-06 0.000103001 2.8152e-06 
3.71522e-06 9.98459e-05 -1.54815e-05 
-3.22093e-06 0.000103159 2.01965e-06 
2.7261e-06 0.000100237 -1.48399e-05 
1.82956e-06 0.000100558 -1.42433e-05 
1.03173e-06 0.000100823 -1.36786e-05 
-3.33594e-06 0.000103302 1.23969e-06 
-3.44362e-06 0.000103424 4.7097e-07 
2.2356e-07 0.000101063 -1.30871e-05 
-5.18458e-07 0.000101265 -1.2501e-05 
-1.19406e-06 0.000101442 -1.19057e-05 
-1.8039e-06 0.000101606 -1.12909e-05 
-3.58635e-06 0.000103507 -3.83621e-07 
-3.71563e-06 0.000103538 -1.23781e-06 
-3.8293e-06 0.000103517 -2.09219e-06 
-2.32548e-06 0.00010174 -1.07499e-05 
-2.79151e-06 0.00010188 -1.01817e-05 
-3.93059e-06 0.000103445 -2.94693e-06 
-4.03866e-06 0.000103335 -3.69014e-06 
-3.20733e-06 0.000102023 -9.58718e-06 
-3.57491e-06 0.000102171 -8.96661e-06 
-3.8091e-06 0.000102359 -8.22139e-06 
-3.99783e-06 0.000102544 -7.4585e-06 
-4.14308e-06 0.000102721 -6.68347e-06 
-4.24932e-06 0.000102886 -5.90206e-06 
-4.12969e-06 0.000103202 -4.4301e-06 
-4.20196e-06 0.000103051 -5.16738e-06 
3.15925e-06 0.000100048 -3.11159e-06 
3.20688e-06 0.000100072 -2.15913e-06 
3.2694e-06 0.000100087 -1.18793e-06 
3.32457e-06 0.000100094 -2.07468e-07 
3.37167e-06 0.000100092 7.73274e-07 
3.43099e-06 0.000100081 1.74361e-06 
3.56681e-06 0.00010006 2.67252e-06 
3.69737e-06 0.000100029 3.6137e-06 
3.81662e-06 9.99884e-05 4.56029e-06 
3.88216e-06 9.99318e-05 5.60611e-06 
3.95794e-06 9.98631e-05 6.69157e-06 
4.02433e-06 9.97806e-05 7.80874e-06 
4.08745e-06 9.9684e-05 8.94751e-06 
4.17729e-06 9.95743e-05 1.00939e-05 
4.23248e-06 9.9456e-05 1.11893e-05 
4.30899e-06 9.93206e-05 1.23123e-05 
4.39631e-06 9.91743e-05 1.34204e-05 
4.52837e-06 9.90168e-05 1.44966e-05 
4.62712e-06 9.88611e-05 1.54498e-05 
3.7558e-06 9.92613e-05 1.69044e-05 
4.58778e-06 9.87665e-05 1.62236e-05 
4.20899e-06 9.89023e-05 1.66915e-05 
3.22446e-06 9.95554e-05 1.67892e-05 
2.74555e-06 9.98229e-05 1.62439e-05 
2.31243e-06 0.000100103 1.54405e-05 
1.77689e-06 0.000100416 1.4466e-05 
1.24448e-06 0.000100733 1.34264e-05 
7.05527e-07 0.000101033 1.2388e-05 
1.73519e-07 0.000101304 1.13747e-05 
-3.19893e-07 0.000101545 1.039e-05 
-8.06897e-07 0.00010174 9.51156e-06 
-1.28244e-06 0.000101917 8.63767e-06 
-3.45885e-06 0.000102796 3.19159e-06 
-1.73782e-06 0.000102076 7.77208e-06 
-2.12656e-06 0.000102238 6.86089e-06 
-2.48545e-06 0.000102393 5.9333e-06 
-3.16054e-06 0.00010267 4.08901e-06 
-2.83013e-06 0.000102538 5.00584e-06 
3.22079e-06 0.000100016 -3.99271e-06 
3.28479e-06 9.99765e-05 -4.87251e-06 
3.34848e-06 9.99278e-05 -5.74566e-06 
3.36157e-06 9.98645e-05 -6.70677e-06 
3.40111e-06 9.9791e-05 -7.70001e-06 
3.44758e-06 9.97058e-05 -8.71821e-06 
3.50887e-06 9.96086e-05 -9.75281e-06 
3.62177e-06 9.95006e-05 -1.07916e-05 
3.72428e-06 9.93862e-05 -1.1777e-05 
3.88712e-06 9.92553e-05 -1.27846e-05 
4.10474e-06 9.91153e-05 -1.37586e-05 
4.42919e-06 9.89714e-05 -1.46926e-05 
4.78931e-06 9.88691e-05 -1.55308e-05 
3.21945e-06 9.96551e-05 -1.54185e-05 
4.15899e-06 9.92629e-05 -1.5822e-05 
4.8729e-06 9.8952e-05 -1.60339e-05 
-3.60711e-06 0.000102938 2.37064e-06 
2.34146e-06 9.99959e-05 -1.50142e-05 
-3.74099e-06 0.000103069 1.56767e-06 
1.51481e-06 0.000100322 -1.45849e-05 
7.39062e-07 0.00010061 -1.41236e-05 
-8.02511e-08 0.000100866 -1.36136e-05 
-3.86398e-06 0.000103183 7.89134e-07 
-4.04439e-06 0.000103258 -4.9593e-08 
-8.40048e-07 0.000101084 -1.30629e-05 
-1.54182e-06 0.000101267 -1.24878e-05 
-2.17169e-06 0.000101427 -1.18916e-05 
-2.6963e-06 0.000101579 -1.12635e-05 
-4.19154e-06 0.000103306 -9.05332e-07 
-4.32337e-06 0.000103311 -1.76373e-06 
-4.43923e-06 0.000103273 -2.61129e-06 
-3.17424e-06 0.000101707 -1.07007e-05 
-3.60178e-06 0.000101842 -1.01034e-05 
-4.51281e-06 0.000103202 -3.437e-06 
-4.62053e-06 0.000103092 -4.17434e-06 
-3.97844e-06 0.000101982 -9.48265e-06 
-4.24075e-06 0.000102155 -8.75778e-06 
-4.43962e-06 0.000102334 -7.99453e-06 
-4.59843e-06 0.000102507 -7.21344e-06 
-4.71755e-06 0.000102667 -6.42841e-06 
-4.77634e-06 0.000102815 -5.65018e-06 
-4.70963e-06 0.000102962 -4.91549e-06 
2.77132e-06 0.000100031 -3.6051e-06 
2.8284e-06 0.00010006 -2.65413e-06 
2.88243e-06 0.00010008 -1.69895e-06 
2.94273e-06 0.000100092 -7.19771e-07 
3.0005e-06 0.000100094 2.64858e-07 
3.061e-06 0.000100088 1.23486e-06 
3.11656e-06 0.000100072 2.21042e-06 
3.24276e-06 0.000100046 3.14605e-06 
3.36497e-06 0.000100009 4.08555e-06 
3.42794e-06 9.99587e-05 5.11659e-06 
3.48255e-06 9.98984e-05 6.16165e-06 
3.54418e-06 9.98238e-05 7.25512e-06 
3.60762e-06 9.9736e-05 8.3725e-06 
3.6831e-06 9.96356e-05 9.48481e-06 
3.76675e-06 9.95212e-05 1.06213e-05 
3.79915e-06 9.94012e-05 1.16913e-05 
3.82347e-06 9.92693e-05 1.27546e-05 
3.873e-06 9.91226e-05 1.38235e-05 
3.85682e-06 9.89674e-05 1.48202e-05 
2.49841e-06 9.90882e-05 1.75097e-05 
3.73943e-06 9.88031e-05 1.57454e-05 
2.9032e-06 9.88271e-05 1.72322e-05 
3.39039e-06 9.87147e-05 1.65462e-05 
2.18816e-06 9.9434e-05 1.71242e-05 
1.9166e-06 9.97925e-05 1.6259e-05 
1.48573e-06 0.000100161 1.51962e-05 
1.00157e-06 0.000100505 1.4126e-05 
4.92486e-07 0.000100832 1.30529e-05 
-1.92594e-08 0.000101127 1.2009e-05 
-5.02221e-07 0.000101386 1.10105e-05 
-9.74873e-07 0.000101615 1.00283e-05 
-1.44891e-06 0.000101797 9.14829e-06 
-1.90419e-06 0.000101962 8.26987e-06 
-3.96982e-06 0.000102753 2.74636e-06 
-3.66752e-06 0.000102649 3.64774e-06 
-2.29623e-06 0.000102123 7.34701e-06 
-2.66941e-06 0.000102271 6.42729e-06 
-3.02358e-06 0.000102409 5.48995e-06 
-3.35891e-06 0.000102534 4.55737e-06 
2.81608e-06 9.99947e-05 -4.48913e-06 
2.86773e-06 9.9949e-05 -5.36367e-06 
2.86316e-06 9.98905e-05 -6.3151e-06 
2.86588e-06 9.98244e-05 -7.27052e-06 
2.89116e-06 9.97459e-05 -8.26497e-06 
2.93492e-06 9.96571e-05 -9.27169e-06 
3.01091e-06 9.95592e-05 -1.02606e-05 
3.11503e-06 9.94514e-05 -1.12559e-05 
3.1828e-06 9.93441e-05 -1.21534e-05 
3.27722e-06 9.92321e-05 -1.2997e-05 
3.4532e-06 9.91132e-05 -1.38141e-05 
3.6317e-06 9.90116e-05 -1.45408e-05 
3.72008e-06 9.89971e-05 -1.51494e-05 
1.7258e-06 9.98017e-05 -1.49202e-05 
2.55417e-06 9.94753e-05 -1.5146e-05 
3.25822e-06 9.91807e-05 -1.52592e-05 
-4.13337e-06 0.000102868 1.91868e-06 
9.576e-07 0.000100114 -1.46562e-05 
-4.27599e-06 0.000102971 1.1189e-06 
2.28992e-07 0.000100403 -1.43451e-05 
-5.49886e-07 0.000100677 -1.39519e-05 
-1.28984e-06 0.000100903 -1.35103e-05 
-4.47794e-06 0.000103042 2.71901e-07 
-4.66009e-06 0.000103086 -5.63135e-07 
-1.98422e-06 0.000101096 -1.29954e-05 
-2.61372e-06 0.000101257 -1.24322e-05 
-3.14176e-06 0.000101402 -1.18336e-05 
-3.59967e-06 0.000101547 -1.11882e-05 
-4.81544e-06 0.000103106 -1.42304e-06 
-4.94577e-06 0.000103092 -2.27543e-06 
-5.03876e-06 0.000103049 -3.09552e-06 
-4.03078e-06 0.00010167 -1.06017e-05 
-4.408e-06 0.000101803 -9.98052e-06 
-5.10812e-06 0.000102973 -3.91313e-06 
-5.2172e-06 0.000102861 -4.64964e-06 
-4.67367e-06 0.000101967 -9.25921e-06 
-4.89455e-06 0.000102132 -8.51663e-06 
-5.0644e-06 0.000102301 -7.73709e-06 
-5.19086e-06 0.000102459 -6.94646e-06 
-5.26266e-06 0.000102604 -6.16776e-06 
-5.29954e-06 0.000102733 -5.3864e-06 
2.36796e-06 0.000100012 -4.08801e-06 
2.43448e-06 0.000100046 -3.1444e-06 
2.49955e-06 0.000100071 -2.19006e-06 
2.56287e-06 0.000100087 -1.23474e-06 
2.62621e-06 0.000100094 -2.50601e-07 
2.68611e-06 0.000100092 7.15873e-07 
2.74316e-06 0.000100081 1.69275e-06 
2.79397e-06 0.000100061 2.66863e-06 
2.91141e-06 0.000100029 3.60111e-06 
2.96089e-06 9.99839e-05 4.61064e-06 
3.01287e-06 9.993e-05 5.63939e-06 
3.06453e-06 9.9865e-05 6.67874e-06 
3.11861e-06 9.97854e-05 7.77226e-06 
3.17378e-06 9.96954e-05 8.84847e-06 
3.23418e-06 9.95909e-05 9.94802e-06 
3.30122e-06 9.94755e-05 1.10489e-05 
3.29057e-06 9.93584e-05 1.20651e-05 
3.29976e-06 9.92236e-05 1.31153e-05 
1.52636e-06 9.87961e-05 1.84208e-05 
3.24817e-06 9.90775e-05 1.41398e-05 
3.10728e-06 9.89148e-05 1.51328e-05 
1.67605e-06 9.85216e-05 1.84561e-05 
2.80275e-06 9.87305e-05 1.61415e-05 
2.33489e-06 9.85792e-05 1.72376e-05 
1.48635e-06 9.93889e-05 1.71897e-05 
1.14502e-06 9.98717e-05 1.5912e-05 
7.09792e-07 0.000100273 1.47452e-05 
2.39944e-07 0.000100623 1.36631e-05 
-2.5385e-07 0.000100945 1.25967e-05 
-7.29359e-07 0.000101225 1.15932e-05 
-4.49014e-06 0.000102707 2.29936e-06 
-1.19437e-06 0.000101473 1.06065e-05 
-1.63489e-06 0.000101688 9.63722e-06 
-2.08899e-06 0.00010186 8.75717e-06 
-2.48152e-06 0.000102026 7.82766e-06 
-4.18469e-06 0.000102625 3.20069e-06 
-3.87496e-06 0.000102531 4.11392e-06 
-2.8585e-06 0.000102174 6.89563e-06 
-3.21311e-06 0.000102306 5.97178e-06 
-3.55597e-06 0.000102426 5.02943e-06 
2.39679e-06 9.99698e-05 -4.96598e-06 
2.36167e-06 9.99158e-05 -5.90435e-06 
2.34404e-06 9.98547e-05 -6.84911e-06 
2.34158e-06 9.97851e-05 -7.78905e-06 
2.35423e-06 9.97035e-05 -8.76815e-06 
2.38371e-06 9.96163e-05 -9.70825e-06 
2.43055e-06 9.95201e-05 -1.06427e-05 
2.49688e-06 9.94205e-05 -1.15387e-05 
2.50327e-06 9.93278e-05 -1.23025e-05 
2.57967e-06 9.92248e-05 -1.30595e-05 
2.65278e-06 9.9125e-05 -1.37508e-05 
2.6812e-06 9.90625e-05 -1.43522e-05 
2.3514e-06 9.91429e-05 -1.46985e-05 
2.98302e-07 9.99006e-05 -1.45916e-05 
1.05742e-06 9.9605e-05 -1.47136e-05 
1.76238e-06 9.93364e-05 -1.47566e-05 
-4.6698e-06 0.000102795 1.46763e-06 
-3.96289e-07 0.000100186 -1.4417e-05 
-4.90798e-06 0.000102853 6.08205e-07 
-1.14814e-06 0.000100468 -1.41549e-05 
-1.86226e-06 0.000100718 -1.38165e-05 
-2.52646e-06 0.000100918 -1.341e-05 
-5.11442e-06 0.000102895 -2.42325e-07 
-5.29068e-06 0.000102917 -1.073e-06 
-3.1445e-06 0.000101088 -1.29044e-05 
-3.66868e-06 0.000101229 -1.23528e-05 
-4.12025e-06 0.000101367 -1.17338e-05 
-4.49751e-06 0.000101509 -1.10703e-05 
-5.44512e-06 0.000102916 -1.93327e-06 
-5.56697e-06 0.000102889 -2.75094e-06 
-5.65938e-06 0.000102836 -3.56836e-06 
-4.87162e-06 0.000101632 -1.04595e-05 
-5.13654e-06 0.000101788 -9.74622e-06 
-5.71582e-06 0.000102758 -4.37377e-06 
-5.81939e-06 0.000102647 -5.108e-06 
-5.35832e-06 0.000101948 -9.00261e-06 
-5.53517e-06 0.000102106 -8.24568e-06 
-5.67191e-06 0.000102263 -7.4526e-06 
-5.76041e-06 0.000102405 -6.67599e-06 
-5.80853e-06 0.000102534 -5.89038e-06 
1.94195e-06 9.99903e-05 -4.55589e-06 
2.03003e-06 0.000100028 -3.62032e-06 
2.1066e-06 0.000100057 -2.67771e-06 
2.17911e-06 0.000100078 -1.72796e-06 
2.24643e-06 0.000100089 -7.70597e-07 
2.31219e-06 0.000100093 1.94709e-07 
2.45537e-06 0.000100047 3.11607e-06 
2.37208e-06 0.000100086 1.16482e-06 
2.42339e-06 0.000100071 2.13958e-06 
2.48892e-06 0.000100009 4.09863e-06 
2.53444e-06 9.99615e-05 5.09717e-06 
2.58007e-06 9.99038e-05 6.11208e-06 
2.62303e-06 9.98342e-05 7.1443e-06 
2.66186e-06 9.97538e-05 8.18962e-06 
2.69879e-06 9.96611e-05 9.24276e-06 
2.73289e-06 9.9557e-05 1.02979e-05 
2.77406e-06 9.94425e-05 1.13477e-05 
2.77669e-06 9.93193e-05 1.23721e-05 
1.16785e-06 9.88814e-05 1.81516e-05 
2.71636e-06 9.91871e-05 1.3376e-05 
9.6521e-07 9.7723e-05 2.12184e-05 
2.59081e-06 9.90406e-05 1.43768e-05 
2.36543e-06 9.88692e-05 1.54054e-05 
1.5266e-06 9.83867e-05 1.81408e-05 
2.01826e-06 9.86545e-05 1.65645e-05 
8.05143e-07 9.95434e-05 1.65242e-05 
3.83015e-07 0.000100013 1.52694e-05 
-7.04687e-08 0.000100405 1.41568e-05 
-5.36548e-07 0.00010075 1.31124e-05 
-1.00194e-06 0.000101056 1.21081e-05 
-1.45913e-06 0.000101325 1.11331e-05 
-5.02023e-06 0.00010266 1.85384e-06 
-4.70261e-06 0.000102602 2.7556e-06 
-1.89719e-06 0.00010156 1.01761e-05 
-2.30049e-06 0.000101763 9.23187e-06 
-2.68029e-06 0.00010194 8.29204e-06 
-3.05616e-06 0.000102094 7.35638e-06 
-4.39563e-06 0.000102528 3.66205e-06 
-4.08231e-06 0.000102442 4.57553e-06 
-3.41652e-06 0.000102227 6.42453e-06 
-3.75932e-06 0.000102342 5.49585e-06 
1.87029e-06 9.99421e-05 -5.48446e-06 
1.82649e-06 9.98861e-05 -6.40906e-06 
1.79679e-06 9.98223e-05 -7.33046e-06 
1.7778e-06 9.975e-05 -8.24745e-06 
1.76525e-06 9.96715e-05 -9.15171e-06 
1.75991e-06 9.95866e-05 -1.00311e-05 
1.76078e-06 9.9498e-05 -1.08717e-05 
1.77456e-06 9.94072e-05 -1.16606e-05 
1.78839e-06 9.93149e-05 -1.23899e-05 
1.78384e-06 9.92216e-05 -1.30615e-05 
1.74249e-06 9.91396e-05 -1.36681e-05 
1.48835e-06 9.9132e-05 -1.41263e-05 
-1.09948e-06 9.9962e-05 -1.43894e-05 
9.62294e-07 9.92446e-05 -1.43342e-05 
-3.68912e-07 9.96911e-05 -1.44454e-05 
3.28247e-07 9.94401e-05 -1.44279e-05 
-5.31317e-06 0.0001027 9.64716e-07 
-1.8217e-06 0.000100236 -1.42566e-05 
-5.55337e-06 0.000102733 9.76215e-08 
-2.50971e-06 0.000100499 -1.40414e-05 
-3.15853e-06 0.000100726 -1.37325e-05 
-3.75099e-06 0.000100906 -1.33239e-05 
-5.75927e-06 0.000102751 -7.51441e-07 
-5.93455e-06 0.000102754 -1.58553e-06 
-4.2674e-06 0.000101053 -1.28204e-05 
-4.70382e-06 0.000101187 -1.22399e-05 
-5.07256e-06 0.000101323 -1.16025e-05 
-5.3761e-06 0.000101465 -1.09246e-05 
-6.0832e-06 0.000102736 -2.40822e-06 
-6.20365e-06 0.000102696 -3.21969e-06 
-6.2917e-06 0.000102636 -4.0211e-06 
-5.62481e-06 0.000101618 -1.02133e-05 
-5.84161e-06 0.000101774 -9.47465e-06 
-6.337e-06 0.000102558 -4.81193e-06 
-6.34445e-06 0.000102464 -5.59794e-06 
-6.02122e-06 0.000101929 -8.71683e-06 
-6.16154e-06 0.00010208 -7.94549e-06 
-6.26266e-06 0.000102221 -7.16631e-06 
-6.32272e-06 0.00010235 -6.38345e-06 
1.49605e-06 9.99693e-05 -5.0058e-06 
1.49924e-06 0.000100007 -4.13546e-06 
1.58927e-06 0.000100039 -3.20013e-06 
1.67442e-06 0.000100065 -2.25221e-06 
1.75237e-06 0.000100082 -1.30411e-06 
1.82899e-06 0.00010009 -3.10428e-07 
1.89626e-06 0.000100088 6.55851e-07 
2.10545e-06 0.000100033 3.54379e-06 
1.99984e-06 0.000100059 2.61866e-06 
1.95458e-06 0.000100077 1.63612e-06 
2.14607e-06 9.99916e-05 4.52185e-06 
2.18659e-06 9.99402e-05 5.51882e-06 
2.22131e-06 9.98785e-05 6.52309e-06 
2.24814e-06 9.98046e-05 7.56156e-06 
2.26465e-06 9.9722e-05 8.58026e-06 
2.27099e-06 9.96285e-05 9.59961e-06 
5.28614e-07 9.92506e-05 1.66514e-05 
2.26712e-06 9.95267e-05 1.05996e-05 
2.18617e-06 9.94255e-05 1.14911e-05 
2.12984e-06 9.93072e-05 1.24543e-05 
9.51852e-07 9.87319e-05 1.78057e-05 
2.02221e-06 9.91787e-05 1.34216e-05 
1.13506e-06 9.84831e-05 1.78154e-05 
1.85877e-06 9.90345e-05 1.43985e-05 
1.61084e-06 9.88575e-05 1.54601e-05 
1.3423e-06 9.8653e-05 1.65924e-05 
8.96813e-08 9.97337e-05 1.55586e-05 
-3.3647e-07 0.00010016 1.45207e-05 
-7.76962e-07 0.000100537 1.35174e-05 
-1.23554e-06 0.000100881 1.25156e-05 
-1.68265e-06 0.000101176 1.15586e-05 
-5.55996e-06 0.000102605 1.40933e-06 
-2.12043e-06 0.000101436 1.06099e-05 
-5.3526e-06 0.000102563 2.25734e-06 
-5.04759e-06 0.000102515 3.15933e-06 
-2.5357e-06 0.00010166 9.67589e-06 
-2.97092e-06 0.000101842 8.79367e-06 
-3.35666e-06 0.000102013 7.83962e-06 
-3.72627e-06 0.000102156 6.89112e-06 
-4.73685e-06 0.000102451 4.07577e-06 
-4.42132e-06 0.000102373 4.99233e-06 
-4.07588e-06 0.000102273 5.95505e-06 
1.42358e-06 9.99183e-05 -5.92214e-06 
1.36567e-06 9.98591e-05 -6.83642e-06 
1.31541e-06 9.97928e-05 -7.73518e-06 
1.26469e-06 9.97185e-05 -8.64049e-06 
1.21284e-06 9.96414e-05 -9.49335e-06 
1.15815e-06 9.95604e-05 -1.03105e-05 
1.10255e-06 9.94783e-05 -1.10718e-05 
9.68586e-07 9.94012e-05 -1.17119e-05 
9.03702e-07 9.93124e-05 -1.23817e-05 
8.01237e-07 9.9225e-05 -1.29984e-05 
5.74126e-07 9.91659e-05 -1.35117e-05 
-2.46173e-06 9.99952e-05 -1.42798e-05 
9.51936e-08 9.91955e-05 -1.38621e-05 
-1.85166e-06 9.97377e-05 -1.42814e-05 
-4.98377e-07 9.93118e-05 -1.40683e-05 
-1.158e-06 9.94992e-05 -1.42082e-05 
-5.84797e-06 0.000102627 5.21024e-07 
-3.12065e-06 0.000100262 -1.41897e-05 
-6.09397e-06 0.00010264 -3.53034e-07 
-3.75146e-06 0.000100511 -1.39948e-05 
-4.32996e-06 0.000100717 -1.36778e-05 
-4.84105e-06 0.000100885 -1.3216e-05 
-6.30415e-06 0.000102641 -1.20516e-06 
-6.48783e-06 0.000102625 -2.06527e-06 
-5.25821e-06 0.000101024 -1.26667e-05 
-5.61175e-06 0.000101159 -1.2043e-05 
-5.91123e-06 0.000101298 -1.13758e-05 
-6.22712e-06 0.000101424 -1.07359e-05 
-6.63795e-06 0.000102591 -2.88599e-06 
-6.75832e-06 0.000102539 -3.7003e-06 
-6.84283e-06 0.00010247 -4.49881e-06 
-6.43766e-06 0.000101581 -9.98743e-06 
-6.61924e-06 0.000101737 -9.21654e-06 
-6.96988e-06 0.000102377 -5.23851e-06 
-6.97815e-06 0.000102279 -6.03849e-06 
-6.76471e-06 0.000101887 -8.4417e-06 
-6.87863e-06 0.000102034 -7.62565e-06 
-6.94869e-06 0.000102163 -6.83822e-06 
1.03179e-06 9.99469e-05 -5.42968e-06 
1.03812e-06 9.99898e-05 -4.56946e-06 
1.05411e-06 0.000100023 -3.70876e-06 
1.14764e-06 0.000100051 -2.7727e-06 
1.24335e-06 0.000100071 -1.83024e-06 
1.33084e-06 0.000100085 -8.46601e-07 
1.41164e-06 0.000100089 1.45307e-07 
1.47648e-06 0.000100083 1.11744e-06 
1.74666e-06 0.000100017 3.93827e-06 
1.6445e-06 0.000100049 3.01187e-06 
1.53747e-06 0.00010007 2.10007e-06 
1.78113e-06 9.99727e-05 4.90929e-06 
1.8126e-06 9.99182e-05 5.89011e-06 
1.82699e-06 9.98525e-05 6.89682e-06 
1.8282e-06 9.97779e-05 7.90039e-06 
-2.6925e-07 9.95911e-05 1.52133e-05 
1.80924e-06 9.96961e-05 8.87125e-06 
1.77914e-06 9.96068e-05 9.82139e-06 
1.50899e-07 9.91786e-05 1.59439e-05 
1.67804e-06 9.95205e-05 1.06572e-05 
1.56717e-06 9.94283e-05 1.14685e-05 
1.47376e-06 9.9318e-05 1.23663e-05 
4.92168e-07 9.88639e-05 1.63561e-05 
1.35098e-06 9.9199e-05 1.32615e-05 
7.46499e-07 9.87895e-05 1.58971e-05 
1.16996e-06 9.90637e-05 1.41751e-05 
9.63816e-07 9.89151e-05 1.50796e-05 
-7.27674e-07 9.99624e-05 1.43971e-05 
-1.15856e-06 0.000100324 1.35906e-05 
-1.57682e-06 0.000100678 1.27405e-05 
-1.99208e-06 0.000101007 1.18517e-05 
-2.40653e-06 0.000101293 1.09599e-05 
-6.11163e-06 0.000102553 9.59079e-07 
-5.91648e-06 0.000102527 1.80241e-06 
-2.80946e-06 0.000101544 1.00551e-05 
-5.7066e-06 0.000102495 2.64661e-06 
-5.40367e-06 0.000102454 3.55772e-06 
-3.2367e-06 0.000101748 9.17755e-06 
-3.65606e-06 0.000101922 8.30722e-06 
-4.04456e-06 0.000102084 7.3484e-06 
-4.4008e-06 0.000102213 6.40131e-06 
-5.08757e-06 0.000102397 4.47555e-06 
-4.75155e-06 0.000102317 5.43617e-06 
9.45108e-07 9.98929e-05 -6.33074e-06 
8.68834e-07 9.98316e-05 -7.21936e-06 
7.82576e-07 9.97627e-05 -8.10775e-06 
6.93058e-07 9.96898e-05 -8.96723e-06 
5.90068e-07 9.96154e-05 -9.76768e-06 
4.84377e-07 9.9539e-05 -1.05233e-05 
2.98937e-07 9.94681e-05 -1.11631e-05 
9.1035e-08 9.93956e-05 -1.17492e-05 
-6.76538e-08 9.93103e-05 -1.23733e-05 
-3.03574e-07 9.92329e-05 -1.29238e-05 
-7.41559e-07 9.91971e-05 -1.33572e-05 
-3.7846e-06 0.000100001 -1.42757e-05 
-3.20859e-06 9.97451e-05 -1.4232e-05 
-1.31095e-06 9.92384e-05 -1.36815e-05 
-2.61901e-06 9.95263e-05 -1.41086e-05 
-1.94825e-06 9.93496e-05 -1.39188e-05 
-6.40161e-06 0.000102557 6.90252e-08 
-4.39816e-06 0.000100259 -1.42134e-05 
-6.64778e-06 0.000102553 -8.03855e-07 
-4.96618e-06 0.000100493 -1.40109e-05 
-5.47028e-06 0.000100689 -1.36264e-05 
-5.86475e-06 0.000100851 -1.30877e-05 
-6.86897e-06 0.000102536 -1.6782e-06 
-7.05507e-06 0.000102503 -2.53772e-06 
-6.19522e-06 0.000100991 -1.24797e-05 
-6.47493e-06 0.000101132 -1.18131e-05 
-6.77773e-06 0.000101258 -1.11633e-05 
-7.05165e-06 0.000101388 -1.04861e-05 
-7.21135e-06 0.000102454 -3.36081e-06 
-7.32928e-06 0.000102391 -4.17159e-06 
-7.48803e-06 0.000102304 -4.92167e-06 
-7.23401e-06 0.000101546 -9.70624e-06 
-7.38101e-06 0.000101699 -8.91792e-06 
-7.61468e-06 0.000102207 -5.66315e-06 
-7.62489e-06 0.000102102 -6.47286e-06 
-7.50619e-06 0.000101847 -8.09844e-06 
-7.58443e-06 0.000101984 -7.27403e-06 
5.43411e-07 9.99239e-05 -5.8235e-06 
5.54109e-07 9.99699e-05 -4.98197e-06 
5.75324e-07 0.000100009 -4.12979e-06 
6.09005e-07 0.000100038 -3.27935e-06 
7.15828e-07 0.000100059 -2.34698e-06 
1.36993e-06 0.000100001 4.29075e-06 
8.08533e-07 0.000100074 -1.37994e-06 
9.02215e-07 0.000100083 -3.93565e-07 
9.95691e-07 0.000100084 5.9532e-07 
1.06394e-06 0.000100078 1.57026e-06 
1.27132e-06 0.000100037 3.37457e-06 
1.16787e-06 0.000100063 2.46438e-06 
1.39556e-06 9.99543e-05 5.24407e-06 
1.39353e-06 9.98971e-05 6.21281e-06 
1.37936e-06 9.98316e-05 7.17858e-06 
1.3536e-06 9.97594e-05 8.12065e-06 
-1.10954e-06 9.98137e-05 1.39789e-05 
-6.77148e-07 9.94756e-05 1.45393e-05 
1.30225e-06 9.96829e-05 9.01495e-06 
1.18697e-06 9.96101e-05 9.78873e-06 
-2.69379e-07 9.9168e-05 1.49474e-05 
1.06818e-06 9.95328e-05 1.05463e-05 
9.47323e-07 9.94505e-05 1.12816e-05 
8.4121e-07 9.93506e-05 1.2101e-05 
6.33819e-08 9.89857e-05 1.49667e-05 
6.87963e-07 9.92437e-05 1.29089e-05 
3.15039e-07 9.90159e-05 1.44172e-05 
5.12145e-07 9.91277e-05 1.36942e-05 
-1.56987e-06 0.000100159 1.33133e-05 
-2.01223e-06 0.0001005 1.26058e-05 
-2.42165e-06 0.000100831 1.18648e-05 
-2.80243e-06 0.000101141 1.10871e-05 
-3.17573e-06 0.000101412 1.02812e-05 
-6.67416e-06 0.000102502 5.03375e-07 
-6.49161e-06 0.000102493 1.3395e-06 
-6.28928e-06 0.000102475 2.18394e-06 
-3.57345e-06 0.000101635 9.46277e-06 
-6.06955e-06 0.00010245 3.02621e-06 
-5.75973e-06 0.000102413 3.942e-06 
-3.97158e-06 0.00010183 8.62152e-06 
-4.36313e-06 0.000101994 7.77621e-06 
-4.73712e-06 0.000102146 6.82289e-06 
-5.10294e-06 0.000102265 5.85865e-06 
-5.44305e-06 0.000102353 4.89376e-06 
4.40058e-07 9.98677e-05 -6.7013e-06 
3.17502e-07 9.98043e-05 -7.57401e-06 
1.93172e-07 9.9736e-05 -8.42638e-06 
6.64456e-08 9.9665e-05 -9.24053e-06 
-8.5471e-08 9.95932e-05 -9.99582e-06 
-3.21975e-07 9.95268e-05 -1.06349e-05 
-5.76079e-07 9.94592e-05 -1.12338e-05 
-8.56478e-07 9.93902e-05 -1.1778e-05 
-1.12465e-06 9.93093e-05 -1.23574e-05 
-5.0865e-06 9.99774e-05 -1.43831e-05 
-1.55156e-06 9.92441e-05 -1.2845e-05 
-2.09925e-06 9.92191e-05 -1.32514e-05 
-4.5539e-06 9.97242e-05 -1.43028e-05 
-3.97222e-06 9.95111e-05 -1.412e-05 
-2.71479e-06 9.92575e-05 -1.35984e-05 
-3.38031e-06 9.93585e-05 -1.38862e-05 
-6.96267e-06 0.00010249 -3.85973e-07 
-5.64615e-06 0.000100225 -1.43257e-05 
-7.22983e-06 0.000102468 -1.27258e-06 
-6.15299e-06 0.000100452 -1.40549e-05 
-6.52331e-06 0.000100647 -1.35499e-05 
-6.80716e-06 0.000100812 -1.2928e-05 
-7.45489e-06 0.000102433 -2.14882e-06 
-7.63677e-06 0.000102386 -3.00407e-06 
-7.06412e-06 0.000100961 -1.22568e-05 
-7.35141e-06 0.00010109 -1.15945e-05 
-7.61315e-06 0.000101224 -1.08934e-05 
-7.85014e-06 0.000101358 -1.01807e-05 
-7.79471e-06 0.000102324 -3.82661e-06 
-7.99161e-06 0.000102241 -4.58401e-06 
-8.15332e-06 0.000102146 -5.33769e-06 
-8.00486e-06 0.000101516 -9.37632e-06 
-8.15001e-06 0.000101665 -8.55269e-06 
-8.27337e-06 0.000102044 -6.07833e-06 
-8.27536e-06 0.000101935 -6.89143e-06 
-8.24322e-06 0.000101806 -7.71993e-06 
2.66128e-08 9.99013e-05 -6.18441e-06 
5.1365e-08 9.99491e-05 -5.36322e-06 
7.93579e-08 9.99908e-05 -4.53279e-06 
1.16796e-07 0.000100026 -3.69459e-06 
9.66213e-07 9.9987e-05 4.5856e-06 
1.65505e-07 0.000100049 -2.84959e-06 
2.68344e-07 0.00010006 -1.90084e-06 
8.80515e-07 0.000100024 3.68717e-06 
3.78075e-07 0.000100065 -9.34329e-07 
4.79797e-07 0.000100074 4.9013e-08 
5.76492e-07 0.00010008 1.03309e-06 
6.81144e-07 0.000100073 1.90983e-06 
7.82844e-07 0.000100053 2.79445e-06 
9.54765e-07 9.99384e-05 5.51419e-06 
9.27886e-07 9.98827e-05 6.43193e-06 
8.85167e-07 9.98209e-05 7.32581e-06 
8.33393e-07 9.97538e-05 8.18961e-06 
-1.95973e-06 9.99944e-05 1.28784e-05 
-1.52419e-06 9.96847e-05 1.33459e-05 
-1.08977e-06 9.94039e-05 1.3717e-05 
7.1244e-07 9.96919e-05 8.9146e-06 
5.88868e-07 9.9627e-05 9.6181e-06 
-6.73823e-07 9.91945e-05 1.3938e-05 
4.63824e-07 9.95589e-05 1.03028e-05 
3.31887e-07 9.94864e-05 1.09654e-05 
1.90637e-07 9.93975e-05 1.17056e-05 
-3.8493e-07 9.91371e-05 1.3647e-05 
3.23529e-08 9.93037e-05 1.24181e-05 
-1.52534e-07 9.92071e-05 1.30789e-05 
-2.42828e-06 0.000100322 1.22887e-05 
-2.86288e-06 0.000100652 1.1659e-05 
-3.25997e-06 0.000100973 1.09884e-05 
-3.62088e-06 0.000101272 1.02777e-05 
-3.99642e-06 0.000101512 9.54328e-06 
-7.24731e-06 0.000102451 4.50277e-08 
-7.06937e-06 0.000102457 8.76083e-07 
-6.87797e-06 0.000102454 1.70937e-06 
-6.66872e-06 0.000102441 2.54638e-06 
-4.36857e-06 0.000101723 8.78046e-06 
-6.44138e-06 0.000102418 3.38978e-06 
-6.14049e-06 0.000102375 4.32783e-06 
-4.73672e-06 0.000101904 7.99334e-06 
-5.10188e-06 0.000102056 7.18588e-06 
-5.47407e-06 0.000102198 6.2314e-06 
-5.81867e-06 0.000102303 5.27623e-06 
-1.22277e-07 9.98434e-05 -7.04535e-06 
-2.75199e-07 9.97802e-05 -7.88624e-06 
-4.37727e-07 9.97132e-05 -8.69806e-06 
-6.09107e-07 9.96435e-05 -9.47383e-06 
-8.85926e-07 9.95801e-05 -1.01185e-05 
-1.18288e-06 9.95162e-05 -1.07239e-05 
-1.50745e-06 9.94516e-05 -1.1286e-05 
-1.87645e-06 9.93858e-05 -1.17955e-05 
-2.30792e-06 9.93109e-05 -1.23336e-05 
-6.37441e-06 9.99161e-05 -1.46147e-05 
-5.89023e-06 9.96682e-05 -1.45148e-05 
-2.8441e-06 9.92513e-05 -1.28005e-05 
-3.45848e-06 9.92237e-05 -1.32235e-05 
-5.32641e-06 9.94621e-05 -1.42652e-05 
-4.71523e-06 9.93272e-05 -1.3956e-05 
-4.11482e-06 9.92496e-05 -1.36211e-05 
-7.55838e-06 0.000102422 -8.55298e-07 
-6.87685e-06 0.000100159 -1.45077e-05 
-7.82576e-06 0.000102383 -1.74236e-06 
-7.21758e-06 0.000100403 -1.40586e-05 
-7.46502e-06 0.000100601 -1.34369e-05 
-7.67259e-06 0.000100776 -1.27301e-05 
-8.05245e-06 0.000102332 -2.61169e-06 
-8.23545e-06 0.000102271 -3.46123e-06 
-7.93407e-06 0.00010092 -1.20363e-05 
-8.17913e-06 0.000101061 -1.13058e-05 
-8.4108e-06 0.0001012 -1.05611e-05 
-8.62979e-06 0.000101335 -9.81766e-06 
-8.46879e-06 0.00010219 -4.23097e-06 
-8.66954e-06 0.000102097 -4.98957e-06 
-8.83069e-06 0.000101995 -5.73926e-06 
-8.79354e-06 0.000101488 -8.98048e-06 
-8.9078e-06 0.000101631 -8.14716e-06 
-8.94715e-06 0.000101887 -6.48142e-06 
-8.96197e-06 0.000101765 -7.31532e-06 
-5.17645e-07 9.98797e-05 -6.51503e-06 
-5.02116e-07 9.9928e-05 -5.72974e-06 
-4.62834e-07 9.99714e-05 -4.91739e-06 
-4.15913e-07 0.00010001 -4.08804e-06 
-3.58488e-07 0.000100039 -3.25178e-06 
5.304e-07 9.99755e-05 4.8019e-06 
4.41156e-07 0.000100014 3.94486e-06 
-2.71192e-07 0.000100054 -2.41981e-06 
-1.41582e-07 0.000100047 -1.47104e-06 
3.51978e-07 0.000100044 3.06859e-06 
-1.41338e-08 0.000100045 -4.84748e-07 
7.37895e-08 0.00010007 4.86087e-07 
1.54808e-07 0.000100077 1.32787e-06 
2.54959e-07 0.000100067 2.19183e-06 
4.98779e-07 9.99281e-05 5.68259e-06 
4.43755e-07 9.98754e-05 6.54129e-06 
3.75564e-07 9.98189e-05 7.36026e-06 
2.35577e-07 9.97684e-05 8.01735e-06 
-2.80151e-06 0.000100144 1.18695e-05 
-2.38452e-06 9.98572e-05 1.22615e-05 
-1.93806e-06 9.95953e-05 1.25971e-05 
-1.48875e-06 9.93854e-05 1.28336e-05 
1.07478e-07 9.97128e-05 8.68136e-06 
-2.54103e-08 9.96547e-05 9.33271e-06 
-1.07439e-06 9.92651e-05 1.28359e-05 
-1.60372e-07 9.95945e-05 9.96068e-06 
-2.84038e-07 9.95299e-05 1.05657e-05 
-4.35746e-07 9.94497e-05 1.12396e-05 
-8.42974e-07 9.9289e-05 1.24311e-05 
-6.18603e-07 9.93661e-05 1.18732e-05 
-3.25918e-06 0.000100462 1.13435e-05 
-3.68189e-06 0.00010079 1.0763e-05 
-4.06639e-06 0.000101106 1.01325e-05 
-4.45935e-06 0.000101358 9.46661e-06 
-7.83002e-06 0.000102398 -4.18713e-07 
-4.82827e-06 0.000101593 8.75892e-06 
-7.68499e-06 0.000102415 3.88113e-07 
-7.50183e-06 0.000102425 1.21329e-06 
-7.2991e-06 0.000102424 2.05078e-06 
-7.07558e-06 0.000102411 2.89301e-06 
-5.18933e-06 0.000101797 8.02108e-06 
-6.8227e-06 0.000102383 3.72571e-06 
-6.51522e-06 0.000102327 4.66036e-06 
-5.54215e-06 0.000101966 7.27002e-06 
-5.86623e-06 0.000102103 6.52028e-06 
-6.19473e-06 0.000102234 5.6022e-06 
-6.89385e-07 9.98209e-05 -7.35123e-06 
-8.79299e-07 9.97575e-05 -8.16907e-06 
-1.08706e-06 9.96915e-05 -8.9497e-06 
-1.41437e-06 9.96333e-05 -9.57502e-06 
-1.74823e-06 9.95715e-05 -1.01918e-05 
-2.11235e-06 9.95091e-05 -1.07773e-05 
-2.51637e-06 9.94471e-05 -1.13148e-05 
-2.9574e-06 9.93848e-05 -1.17978e-05 
-3.49489e-06 9.93116e-05 -1.23279e-05 
-7.63333e-06 9.97958e-05 -1.49827e-05 
-7.25345e-06 9.95728e-05 -1.49141e-05 
-6.72079e-06 9.93652e-05 -1.45886e-05 
-4.11749e-06 9.92477e-05 -1.28256e-05 
-4.79439e-06 9.92081e-05 -1.33066e-05 
-6.07724e-06 9.92538e-05 -1.41623e-05 
-5.426e-06 9.92075e-05 -1.37286e-05 
-8.13587e-06 0.000102354 -1.3174e-06 
-7.92964e-06 0.000100104 -1.46323e-05 
-8.40933e-06 0.0001023 -2.20827e-06 
-8.11748e-06 0.00010036 -1.39997e-05 
-8.28999e-06 0.000100571 -1.32534e-05 
-8.53973e-06 0.000100732 -1.25246e-05 
-8.64453e-06 0.000102234 -3.07457e-06 
-8.93748e-06 0.000102151 -3.84071e-06 
-8.76452e-06 0.000100892 -1.17352e-05 
-8.98873e-06 0.000101044 -1.09348e-05 
-9.21062e-06 0.000101185 -1.01527e-05 
-9.40028e-06 0.000101318 -9.40163e-06 
-9.18203e-06 0.000102058 -4.61504e-06 
-9.38739e-06 0.000101954 -5.38346e-06 
-9.54711e-06 0.000101843 -6.13692e-06 
-9.54199e-06 0.000101466 -8.55444e-06 
-9.62394e-06 0.000101605 -7.70865e-06 
-9.63274e-06 0.000101733 -6.87097e-06 
-1.08539e-06 9.98582e-05 -6.81624e-06 
6.58799e-08 9.99678e-05 4.92083e-06 
-1.05976e-06 9.99084e-05 -6.05372e-06 
-1.02945e-06 9.99526e-05 -5.28158e-06 
-9.74798e-07 9.99923e-05 -4.47284e-06 
-9.03355e-07 0.000100026 -3.64835e-06 
-8.11291e-07 0.000100049 -2.83154e-06 
-8.89068e-09 0.000100006 4.10432e-06 
-1.01645e-07 0.000100038 3.27969e-06 
-7.03548e-07 0.000100052 -1.99868e-06 
-5.70125e-07 0.000100027 -1.04832e-06 
-1.95128e-07 0.000100062 2.42382e-06 
-4.54681e-07 0.000100044 -6.81836e-08 
-3.7374e-07 0.000100073 7.47161e-07 
-2.89403e-07 0.000100076 1.57148e-06 
7.58965e-09 9.99231e-05 5.74597e-06 
-3.62505e-06 0.000100268 1.09296e-05 
-6.9233e-08 9.98754e-05 6.53752e-06 
-2.21336e-07 9.9834e-05 7.15763e-06 
-3.65529e-07 9.97893e-05 7.76127e-06 
-3.21698e-06 9.99886e-05 1.12774e-05 
-2.78532e-06 9.97449e-05 1.15655e-05 
-2.32426e-06 9.9542e-05 1.17922e-05 
-1.86497e-06 9.94074e-05 1.19148e-05 
-5.04116e-07 9.97398e-05 8.3772e-06 
-6.42605e-07 9.96884e-05 8.97995e-06 
-1.49644e-06 9.93776e-05 1.17367e-05 
-7.66571e-07 9.96349e-05 9.55722e-06 
-9.0431e-07 9.95764e-05 1.01119e-05 
-1.08415e-06 9.95036e-05 1.07265e-05 
-1.30209e-06 9.94309e-05 1.12871e-05 
-4.07252e-06 0.000100585 1.04418e-05 
-4.48089e-06 0.000100911 9.89274e-06 
-4.88517e-06 0.00010118 9.28521e-06 
-8.42113e-06 0.00010234 -8.83085e-07 
-5.27539e-06 0.000101422 8.63801e-06 
-8.29012e-06 0.000102367 -8.95886e-08 
-5.64519e-06 0.000101651 7.94461e-06 
-8.13751e-06 0.000102385 7.03593e-07 
-7.94702e-06 0.000102395 1.5264e-06 
-7.72882e-06 0.000102391 2.36076e-06 
-7.48934e-06 0.000102371 3.17363e-06 
-5.99949e-06 0.000101847 7.22688e-06 
-7.23437e-06 0.00010233 3.98927e-06 
-6.94134e-06 0.00010225 4.89657e-06 
-6.32747e-06 0.000102005 6.51024e-06 
-6.64009e-06 0.00010213 5.78281e-06 
-1.28986e-06 9.97986e-05 -7.63039e-06 
-1.5197e-06 9.97363e-05 -8.41885e-06 
-1.87783e-06 9.96826e-05 -9.04248e-06 
-2.25242e-06 9.96268e-05 -9.63761e-06 
-2.64762e-06 9.95669e-05 -1.02326e-05 
-3.07584e-06 9.9507e-05 -1.07965e-05 
-8.71951e-06 9.97125e-05 -1.53354e-05 
-3.5335e-06 9.94474e-05 -1.13122e-05 
-4.05598e-06 9.93856e-05 -1.17927e-05 
-4.68577e-06 9.93095e-05 -1.23509e-05 
-8.61253e-06 9.9372e-05 -1.55287e-05 
-8.15404e-06 9.91895e-05 -1.5169e-05 
-7.46005e-06 9.91328e-05 -1.45672e-05 
-5.37638e-06 9.92362e-05 -1.29097e-05 
-6.03559e-06 9.91768e-05 -1.34241e-05 
-6.7358e-06 9.91356e-05 -1.39707e-05 
-8.7301e-06 0.000102284 -1.78093e-06 
-8.78973e-06 0.000100059 -1.46833e-05 
-9.0124e-06 0.000102214 -2.66606e-06 
-8.89711e-06 0.000100337 -1.38537e-05 
-9.11492e-06 0.000100535 -1.30328e-05 
-9.33299e-06 0.000100714 -1.21792e-05 
-9.35461e-06 0.000102127 -3.44729e-06 
-9.65971e-06 0.000102031 -4.21339e-06 
-9.55221e-06 0.000100884 -1.13125e-05 
-9.77765e-06 0.000101038 -1.04774e-05 
-9.98672e-06 0.000101176 -9.69566e-06 
-1.01724e-05 0.000101304 -8.94035e-06 
-9.91674e-06 0.000101924 -4.99464e-06 
-1.01228e-05 0.000101811 -5.76475e-06 
-1.02597e-05 0.000101697 -6.50589e-06 
-1.02939e-05 0.000101448 -8.08773e-06 
-1.03287e-05 0.000101581 -7.24211e-06 
-1.67294e-06 9.98361e-05 -7.09106e-06 
-4.17072e-07 9.99629e-05 4.95908e-06 
-1.64699e-06 9.98881e-05 -6.35707e-06 
-4.84828e-07 0.000100002 4.18405e-06 
-1.60811e-06 9.99348e-05 -5.60647e-06 
-1.55246e-06 9.9975e-05 -4.84574e-06 
-1.473e-06 0.000100011 -4.0393e-06 
-1.37954e-06 0.000100039 -3.24547e-06 
-1.26672e-06 0.000100055 -2.42886e-06 
-5.6791e-07 0.000100034 3.39004e-06 
-6.59465e-07 0.000100059 2.5938e-06 
-1.146e-06 0.000100052 -1.60389e-06 
-1.03667e-06 0.000100035 -6.55869e-07 
-7.51117e-07 0.000100075 1.75942e-06 
-9.35743e-07 0.000100061 1.47399e-07 
-8.4366e-07 0.000100079 9.52323e-07 
-4.41853e-06 0.000100373 1.00409e-05 
-5.00449e-07 9.99222e-05 5.73435e-06 
-4.03408e-06 0.000100095 1.03465e-05 
-6.72285e-07 9.989e-05 6.31021e-06 
-8.26961e-07 9.9854e-05 6.882e-06 
-9.68153e-07 9.98146e-05 7.44391e-06 
-3.60625e-06 9.98573e-05 1.06084e-05 
-3.15811e-06 9.96697e-05 1.08167e-05 
-2.68145e-06 9.95329e-05 1.09588e-05 
-2.23971e-06 9.94725e-05 1.09664e-05 
-1.1139e-06 9.97707e-05 8.02136e-06 
-1.24466e-06 9.97258e-05 8.57088e-06 
-1.93701e-06 9.95001e-05 1.06507e-05 
-1.38393e-06 9.96771e-05 9.1109e-06 
-1.53452e-06 9.96236e-05 9.62731e-06 
-1.75204e-06 9.95576e-05 1.01924e-05 
-4.85047e-06 0.000100699 9.57507e-06 
-5.27192e-06 0.000100972 9.02449e-06 
-9.01875e-06 0.000102277 -1.34366e-06 
-5.67788e-06 0.000101228 8.4255e-06 
-8.91524e-06 0.000102308 -5.79773e-07 
-6.06708e-06 0.00010146 7.79357e-06 
-8.77735e-06 0.000102333 1.91186e-07 
-6.43695e-06 0.000101683 7.11046e-06 
-8.60818e-06 0.00010235 9.66004e-07 
-8.40641e-06 0.000102354 1.77821e-06 
-8.18671e-06 0.000102341 2.55954e-06 
-7.945e-06 0.000102306 3.34823e-06 
-6.78194e-06 0.000101865 6.42179e-06 
-7.68717e-06 0.000102245 4.12595e-06 
-7.40588e-06 0.000102133 4.99107e-06 
-7.10451e-06 0.000102017 5.70936e-06 
-1.91249e-06 9.9777e-05 -7.88061e-06 
-2.29789e-06 9.97297e-05 -8.488e-06 
-2.6965e-06 9.96787e-05 -9.08268e-06 
-3.10941e-06 9.96249e-05 -9.65541e-06 
-3.55872e-06 9.95672e-05 -1.02338e-05 
-9.4989e-06 9.96675e-05 -1.55451e-05 
-4.03075e-06 9.95107e-05 -1.07663e-05 
-9.84942e-06 9.91681e-05 -1.63644e-05 
-4.55478e-06 9.94516e-05 -1.12812e-05 
-5.1313e-06 9.93885e-05 -1.17812e-05 
-5.82486e-06 9.93081e-05 -1.23907e-05 
-9.69115e-06 9.89488e-05 -1.62419e-05 
-8.82903e-06 9.89566e-05 -1.52547e-05 
-7.98902e-06 9.90424e-05 -1.43265e-05 
-6.49083e-06 9.9231e-05 -1.29543e-05 
-7.21481e-06 9.91418e-05 -1.35856e-05 
-9.33285e-06 0.000102207 -2.23369e-06 
-9.46924e-06 0.000100058 -1.45531e-05 
-9.72936e-06 0.000102116 -3.02066e-06 
-9.65396e-06 0.00010031 -1.35956e-05 
-9.85449e-06 0.000100527 -1.26123e-05 
-1.00781e-05 0.000100717 -1.16826e-05 
-1.00893e-05 0.000102015 -3.80718e-06 
-1.04008e-05 0.000101907 -4.57816e-06 
-1.03201e-05 0.000100891 -1.0785e-05 
-1.05617e-05 0.000101038 -9.96855e-06 
-1.0784e-05 0.000101169 -9.18905e-06 
-1.09545e-05 0.000101293 -8.44303e-06 
-1.06651e-05 0.000101789 -5.36606e-06 
-1.08659e-05 0.000101671 -6.11378e-06 
-1.09958e-05 0.000101551 -6.85674e-06 
-1.10329e-05 0.000101432 -7.59071e-06 
-2.27669e-06 9.98136e-05 -7.33921e-06 
-9.13588e-07 9.99589e-05 4.97107e-06 
-2.25473e-06 9.98674e-05 -6.64163e-06 
-9.68998e-07 9.99986e-05 4.22258e-06 
-2.21245e-06 9.99157e-05 -5.92308e-06 
-1.04644e-06 0.000100032 3.45578e-06 
-2.15005e-06 9.99581e-05 -5.18469e-06 
-2.06816e-06 9.99947e-05 -4.4279e-06 
-1.97009e-06 0.000100026 -3.65428e-06 
-1.85543e-06 0.00010005 -2.86768e-06 
-1.73254e-06 0.000100062 -2.07185e-06 
-1.13397e-06 0.000100057 2.67708e-06 
-1.22688e-06 0.000100075 1.89185e-06 
-1.61858e-06 0.000100063 -1.2739e-06 
-1.52581e-06 0.000100064 -4.76795e-07 
-1.3207e-06 0.000100084 1.10203e-06 
-1.4187e-06 0.000100079 3.11586e-07 
-5.14741e-06 0.000100468 9.2072e-06 
-4.82041e-06 0.000100184 9.45247e-06 
-1.11476e-06 9.9936e-05 5.48672e-06 
-4.41425e-06 9.99524e-05 9.69175e-06 
-1.27813e-06 9.99091e-05 6.01402e-06 
-1.42652e-06 9.98777e-05 6.54527e-06 
-1.56866e-06 9.98426e-05 7.07844e-06 
-3.96888e-06 9.97685e-05 9.88856e-06 
-3.50233e-06 9.96391e-05 1.0035e-05 
-3.03464e-06 9.95696e-05 1.01097e-05 
-2.62646e-06 9.95677e-05 9.98043e-06 
-1.7086e-06 9.98047e-05 7.60748e-06 
-1.85114e-06 9.9764e-05 8.12785e-06 
-2.37082e-06 9.96152e-05 9.60096e-06 
-2.00402e-06 9.97194e-05 8.63727e-06 
-2.17644e-06 9.96692e-05 9.13514e-06 
-5.60022e-06 0.000100761 8.69083e-06 
-9.62236e-06 0.000102205 -1.78693e-06 
-6.02524e-06 0.00010101 8.14294e-06 
-9.55916e-06 0.000102236 -1.08705e-06 
-6.43661e-06 0.000101247 7.55643e-06 
-9.44166e-06 0.000102264 -3.64724e-07 
-6.83015e-06 0.000101471 6.93027e-06 
-9.28763e-06 0.000102285 3.75296e-07 
-7.19984e-06 0.000101675 6.27396e-06 
-9.10345e-06 0.000102295 1.12866e-06 
-8.89819e-06 0.000102288 1.88447e-06 
-8.66953e-06 0.000102259 2.64226e-06 
-8.42009e-06 0.000102203 3.39626e-06 
-7.54245e-06 0.000101853 5.58741e-06 
-8.14822e-06 0.000102115 4.14341e-06 
-7.8576e-06 0.000102001 4.87587e-06 
-2.67574e-06 9.9774e-05 -7.91801e-06 
-3.08785e-06 9.97292e-05 -8.49674e-06 
-3.51707e-06 9.96801e-05 -9.06796e-06 
-3.9699e-06 9.96277e-05 -9.62756e-06 
-9.99938e-06 9.97175e-05 -1.52855e-05 
-4.45175e-06 9.9574e-05 -1.01716e-05 
-1.03307e-05 9.9155e-05 -1.6473e-05 
-4.97208e-06 9.95183e-05 -1.06994e-05 
-1.13359e-05 9.82232e-05 -1.87669e-05 
-5.53754e-06 9.94592e-05 -1.12222e-05 
-6.15087e-06 9.93924e-05 -1.1764e-05 
-6.80119e-06 9.93192e-05 -1.23393e-05 
-9.95678e-06 9.87694e-05 -1.60587e-05 
-8.99935e-06 9.89664e-05 -1.46494e-05 
-8.21041e-06 9.91206e-05 -1.37021e-05 
-7.48528e-06 9.92321e-05 -1.29659e-05 
-1.00442e-05 0.000102116 -2.55737e-06 
-1.01134e-05 0.000100025 -1.42021e-05 
-1.04571e-05 0.000102011 -3.35546e-06 
-1.02966e-05 0.000100299 -1.30659e-05 
-1.05467e-05 0.000100532 -1.20134e-05 
-1.08244e-05 0.000100732 -1.10643e-05 
-1.08347e-05 0.000101898 -4.1542e-06 
-1.11614e-05 0.000101778 -4.93963e-06 
-1.11086e-05 0.000100897 -1.02029e-05 
-1.13813e-05 0.000101036 -9.40606e-06 
-1.16073e-05 0.000101161 -8.65135e-06 
-1.17371e-05 0.000101284 -7.91294e-06 
-1.14316e-05 0.000101654 -5.70356e-06 
-1.16362e-05 0.000101529 -6.44716e-06 
-1.175e-05 0.000101406 -7.17865e-06 
-2.87651e-06 9.98312e-05 -7.15571e-06 
-1.44254e-06 9.99831e-05 4.57116e-06 
-2.84157e-06 9.98828e-05 -6.43698e-06 
-1.52385e-06 0.00010002 3.77081e-06 
-2.77978e-06 9.99291e-05 -5.70373e-06 
-1.61003e-06 0.000100048 2.97597e-06 
-2.69547e-06 9.9969e-05 -4.9646e-06 
-2.59542e-06 0.000100005 -4.18442e-06 
-2.47998e-06 0.000100035 -3.422e-06 
-2.3555e-06 0.000100056 -2.64957e-06 
-2.23258e-06 0.000100069 -1.88562e-06 
-1.70169e-06 0.00010007 2.18849e-06 
-1.80192e-06 0.000100084 1.37322e-06 
-2.11245e-06 0.000100078 -9.87752e-07 
-2.00797e-06 0.000100083 -1.9822e-07 
-1.90114e-06 0.000100088 5.90894e-07 
-5.59186e-06 0.000100313 8.55738e-06 
-5.22753e-06 0.000100078 8.80012e-06 
-1.63506e-06 9.9961e-05 5.06912e-06 
-4.80303e-06 9.98836e-05 8.99855e-06 
-1.80357e-06 9.99356e-05 5.5814e-06 
-1.95525e-06 9.99066e-05 6.09417e-06 
-2.11866e-06 9.98742e-05 6.62021e-06 
-4.34918e-06 9.97459e-05 9.15215e-06 
-3.86597e-06 9.96633e-05 9.24633e-06 
-3.41592e-06 9.96396e-05 9.24774e-06 
-3.06111e-06 9.96662e-05 9.01167e-06 
-2.26795e-06 9.98404e-05 7.12272e-06 
-2.42426e-06 9.98031e-05 7.61919e-06 
-2.83062e-06 9.97105e-05 8.61627e-06 
-2.58677e-06 9.97614e-05 8.09962e-06 
-6.19732e-06 0.00010061 7.92565e-06 
-1.01807e-05 0.000102139 -1.87084e-06 
-6.69037e-06 0.000100881 7.35536e-06 
-1.00944e-05 0.000102173 -1.17029e-06 
-7.1323e-06 0.000101124 6.77964e-06 
-9.96028e-06 0.000102201 -4.47945e-07 
-7.55377e-06 0.000101367 6.15033e-06 
-9.78937e-06 0.000102218 2.82832e-07 
-7.93278e-06 0.000101575 5.5075e-06 
-9.59819e-06 0.000102219 1.04805e-06 
-9.38075e-06 0.000102199 1.79292e-06 
-9.14039e-06 0.000102152 2.5406e-06 
-8.87559e-06 0.000102076 3.27391e-06 
-8.27866e-06 0.000101764 4.82285e-06 
-8.58818e-06 0.000101922 4.10983e-06 
-3.3172e-06 9.97897e-05 -7.74183e-06 
-3.77091e-06 9.97442e-05 -8.32371e-06 
-4.23704e-06 9.96955e-05 -8.88977e-06 
-4.74744e-06 9.96433e-05 -9.45999e-06 
-1.04134e-05 9.958e-05 -1.50308e-05 
-5.26609e-06 9.95915e-05 -9.9958e-06 
-1.04787e-05 9.90688e-05 -1.60262e-05 
-5.82137e-06 9.95363e-05 -1.05281e-05 
-1.03284e-05 9.88539e-05 -1.58788e-05 
-6.40512e-06 9.94755e-05 -1.10643e-05 
-7.10521e-06 9.94001e-05 -1.17025e-05 
-7.74999e-06 9.93262e-05 -1.22934e-05 
-9.75488e-06 9.89442e-05 -1.47918e-05 
-9.07605e-06 9.91051e-05 -1.3775e-05 
-8.4116e-06 9.92314e-05 -1.29693e-05 
-1.06565e-05 0.000102036 -2.70154e-06 
-1.05593e-05 9.9958e-05 -1.36739e-05 
-1.11169e-05 0.000101919 -3.53721e-06 
-1.08788e-05 0.000100257 -1.24634e-05 
-1.12318e-05 0.000100509 -1.14285e-05 
-1.15973e-05 0.000100716 -1.04887e-05 
-1.15366e-05 0.000101794 -4.35653e-06 
-1.19124e-05 0.00010166 -5.17394e-06 
-1.1941e-05 0.000100874 -9.66689e-06 
-1.22476e-05 0.00010101 -8.90191e-06 
-1.24605e-05 0.000101135 -8.18353e-06 
-1.25252e-05 0.000101277 -7.37615e-06 
-1.22093e-05 0.00010153 -5.93136e-06 
-1.24301e-05 0.0001014 -6.66619e-06 
-3.47572e-06 9.98477e-05 -6.96511e-06 
-1.96703e-06 0.000100006 4.13385e-06 
-3.42734e-06 9.98971e-05 -6.23429e-06 
-2.07364e-06 0.000100038 3.3074e-06 
-3.34414e-06 9.99405e-05 -5.49989e-06 
-2.17006e-06 0.000100062 2.5018e-06 
-3.24584e-06 9.99799e-05 -4.73545e-06 
-3.12753e-06 0.000100015 -3.96653e-06 
-3.00307e-06 0.000100042 -3.21585e-06 
-2.87071e-06 0.000100061 -2.46464e-06 
-2.73385e-06 0.000100076 -1.58051e-06 
-2.27637e-06 0.000100079 1.68378e-06 
-2.38473e-06 0.000100089 8.70254e-07 
-2.60486e-06 0.000100087 -6.95481e-07 
-2.49636e-06 0.000100091 8.7156e-08 
-6.01e-06 0.000100203 7.89119e-06 
-5.62081e-06 0.000100001 8.10866e-06 
-2.16104e-06 9.99849e-05 4.62053e-06 
-5.1839e-06 9.98496e-05 8.27612e-06 
-2.32799e-06 9.9961e-05 5.11848e-06 
-2.50421e-06 9.99343e-05 5.62472e-06 
-2.67076e-06 9.99056e-05 6.13072e-06 
-4.71146e-06 9.97534e-05 8.38351e-06 
-4.23444e-06 9.9715e-05 8.44026e-06 
-3.81258e-06 9.97208e-05 8.35524e-06 
-3.50775e-06 9.97538e-05 8.05496e-06 
-2.83439e-06 9.98751e-05 6.60985e-06 
-2.99892e-06 9.98402e-05 7.08128e-06 
-3.25618e-06 9.97984e-05 7.57378e-06 
-6.72207e-06 0.000100459 7.17553e-06 
-1.07391e-05 0.00010206 -2.00217e-06 
-7.30124e-06 0.000100733 6.56856e-06 
-1.0634e-05 0.000102093 -1.29599e-06 
-7.79623e-06 0.000100988 5.97435e-06 
-1.04779e-05 0.000102117 -5.74542e-07 
-8.23999e-06 0.000101233 5.35719e-06 
-1.02985e-05 0.000102122 1.77705e-07 
-8.63358e-06 0.000101446 4.71964e-06 
-1.00884e-05 0.000102107 9.36172e-07 
-9.85589e-06 0.000102066 1.67535e-06 
-9.59386e-06 0.000101995 2.41009e-06 
-9.3117e-06 0.000101841 3.24365e-06 
-8.9812e-06 0.000101644 4.04448e-06 
-3.95662e-06 9.98058e-05 -7.54911e-06 
-4.4416e-06 9.97605e-05 -8.12437e-06 
-4.96452e-06 9.97121e-05 -8.69596e-06 
-5.50493e-06 9.96626e-05 -9.25482e-06 
-1.06461e-05 9.95329e-05 -1.42395e-05 
-6.05559e-06 9.96125e-05 -9.78319e-06 
-1.05311e-05 9.92108e-05 -1.45358e-05 
-6.62505e-06 9.95571e-05 -1.03133e-05 
-1.0212e-05 9.90802e-05 -1.41418e-05 
-7.30484e-06 9.94901e-05 -1.09163e-05 
-7.99249e-06 9.94183e-05 -1.15477e-05 
-8.60914e-06 9.93455e-05 -1.2129e-05 
-9.74788e-06 9.91475e-05 -1.34668e-05 
-9.19644e-06 9.9254e-05 -1.27692e-05 
-1.12702e-05 0.000101945 -2.86387e-06 
-1.10045e-05 9.99073e-05 -1.28898e-05 
-1.17817e-05 0.000101817 -3.72198e-06 
-1.15249e-05 0.000100209 -1.17274e-05 
-1.2003e-05 0.000100469 -1.07473e-05 
-1.24542e-05 0.000100675 -9.86787e-06 
-1.22759e-05 0.000101677 -4.57801e-06 
-1.27019e-05 0.000101534 -5.39623e-06 
-1.28652e-05 0.000100835 -9.09379e-06 
-1.3193e-05 0.000100973 -8.38525e-06 
-1.33785e-05 0.000101119 -7.61831e-06 
-1.32826e-05 0.000101266 -6.84868e-06 
-1.30423e-05 0.000101397 -6.14252e-06 
-4.07518e-06 9.98628e-05 -6.76546e-06 
-2.49563e-06 0.000100025 3.67514e-06 
-4.00606e-06 9.99099e-05 -6.03199e-06 
-2.61947e-06 0.000100053 2.83649e-06 
-3.92018e-06 9.99525e-05 -5.27948e-06 
-2.7469e-06 0.000100073 2.0056e-06 
-3.80412e-06 9.99905e-05 -4.51959e-06 
-3.66405e-06 0.000100023 -3.76409e-06 
-3.52634e-06 0.000100047 -3.02272e-06 
-3.38534e-06 0.000100067 -2.15362e-06 
-3.24133e-06 0.000100082 -1.27608e-06 
-2.86504e-06 0.000100086 1.18442e-06 
-2.97666e-06 0.000100093 3.78952e-07 
-3.09612e-06 0.000100092 -4.0155e-07 
-6.41325e-06 0.000100125 7.21029e-06 
-6.00315e-06 9.99561e-05 7.39778e-06 
-2.68561e-06 0.000100006 4.15285e-06 
-5.5495e-06 9.98413e-05 7.51677e-06 
-2.87954e-06 9.9985e-05 4.63626e-06 
-3.0596e-06 9.99614e-05 5.12881e-06 
-3.22692e-06 9.99354e-05 5.61772e-06 
-5.07435e-06 9.9788e-05 7.59634e-06 
-4.60792e-06 9.97784e-05 7.61705e-06 
-4.22283e-06 9.97976e-05 7.44942e-06 
-3.94284e-06 9.98368e-05 7.01493e-06 
-3.40051e-06 9.99069e-05 6.07697e-06 
-3.6706e-06 9.98734e-05 6.54852e-06 
-7.1775e-06 0.000100333 6.44769e-06 
-1.13012e-05 0.000101966 -2.1561e-06 
-7.85962e-06 0.000100578 5.7606e-06 
-1.11682e-05 0.000101992 -1.44545e-06 
-8.41364e-06 0.000100833 5.14785e-06 
-1.10043e-05 0.000101999 -7.07953e-07 
-8.88126e-06 0.000101077 4.54368e-06 
-1.08007e-05 0.000101985 4.61505e-08 
-9.28961e-06 0.000101295 3.91438e-06 
-1.05604e-05 0.000101947 8.00441e-07 
-1.02988e-05 0.000101879 1.53424e-06 
-1.00174e-05 0.000101723 2.35944e-06 
-9.68355e-06 0.000101523 3.16103e-06 
-4.5865e-06 9.98215e-05 -7.34265e-06 
-5.12873e-06 9.97777e-05 -7.90821e-06 
-5.68252e-06 9.97321e-05 -8.46746e-06 
-6.24079e-06 9.96847e-05 -9.01421e-06 
-1.09454e-05 9.9544e-05 -1.31498e-05 
-6.80954e-06 9.96353e-05 -9.53137e-06 
-1.07265e-05 9.93029e-05 -1.31758e-05 
-7.48517e-06 9.95773e-05 -1.00961e-05 
-1.0362e-05 9.9252e-05 -1.27656e-05 
-8.16265e-06 9.95158e-05 -1.06758e-05 
-8.81623e-06 9.94497e-05 -1.12654e-05 
-9.37891e-06 9.93853e-05 -1.17717e-05 
-9.90656e-06 9.93119e-05 -1.2276e-05 
-1.18808e-05 0.000101838 -3.03924e-06 
-1.15411e-05 9.98753e-05 -1.1973e-05 
-1.2478e-05 0.000101695 -3.92451e-06 
-1.22806e-05 0.000100138 -1.08735e-05 
-1.28848e-05 0.000100396 -9.98622e-06 
-1.34249e-05 0.000100613 -9.19517e-06 
-1.30521e-05 0.000101543 -4.79498e-06 
-1.35466e-05 0.000101393 -5.61085e-06 
-1.39065e-05 0.000100778 -8.50006e-06 
-1.42766e-05 0.000100937 -7.78261e-06 
-1.42817e-05 0.000101093 -7.07248e-06 
-1.39454e-05 0.000101252 -6.33309e-06 
-4.67572e-06 9.98774e-05 -6.55464e-06 
-3.03147e-06 0.000100042 3.20003e-06 
-4.60474e-06 9.99238e-05 -5.80799e-06 
-3.19405e-06 0.000100066 2.33904e-06 
-4.49615e-06 9.99648e-05 -5.06101e-06 
-3.33386e-06 0.000100082 1.50584e-06 
-4.35926e-06 0.0001 -4.31309e-06 
-4.19927e-06 0.000100028 -3.56286e-06 
-4.05024e-06 0.000100053 -2.70259e-06 
-3.89716e-06 0.000100073 -1.84069e-06 
-3.7401e-06 0.000100085 -9.74494e-07 
-3.46218e-06 0.000100091 6.94226e-07 
-3.58074e-06 0.000100093 -1.01155e-07 
-6.80257e-06 0.000100068 6.50629e-06 
-6.37151e-06 9.99303e-05 6.64574e-06 
-3.24349e-06 0.000100026 3.6644e-06 
-5.90993e-06 9.98583e-05 6.74556e-06 
-3.43423e-06 0.000100008 4.1382e-06 
-3.61238e-06 9.99866e-05 4.61451e-06 
-3.78896e-06 9.9962e-05 5.08355e-06 
-5.44001e-06 9.98367e-05 6.80616e-06 
-4.99016e-06 9.98418e-05 6.77459e-06 
-4.64168e-06 9.98737e-05 6.42626e-06 
-4.35102e-06 9.99064e-05 5.99596e-06 
-4.06974e-06 9.99351e-05 5.54386e-06 
-7.59525e-06 0.00010023 5.70988e-06 
-1.18656e-05 0.000101846 -2.32469e-06 
-8.34155e-06 0.000100428 4.96318e-06 
-1.17146e-05 0.000101853 -1.60161e-06 
-8.96891e-06 0.000100668 4.31121e-06 
-1.15135e-05 0.000101838 -8.60636e-07 
-9.47279e-06 0.000100907 3.70685e-06 
-1.12727e-05 0.000101799 -1.09985e-07 
-9.9454e-06 0.000101149 3.00075e-06 
-1.09932e-05 0.000101731 6.42067e-07 
-1.0698e-05 0.000101573 1.46363e-06 
-1.03511e-05 0.000101375 2.25255e-06 
-5.23979e-06 9.98384e-05 -7.11552e-06 
-5.8071e-06 9.97975e-05 -7.66695e-06 
-6.37973e-06 9.97546e-05 -8.20586e-06 
-6.9552e-06 9.97082e-05 -8.73359e-06 
-1.13749e-05 9.95757e-05 -1.20662e-05 
-7.63789e-06 9.96572e-05 -9.27456e-06 
-1.10577e-05 9.93977e-05 -1.19217e-05 
-8.31845e-06 9.96056e-05 -9.80692e-06 
-1.06417e-05 9.93925e-05 -1.15951e-05 
-8.982e-06 9.95514e-05 -1.03303e-05 
-9.61056e-06 9.94944e-05 -1.08399e-05 
-1.0156e-05 9.94429e-05 -1.12299e-05 
-1.2515e-05 0.000101701 -3.22699e-06 
-1.21626e-05 9.98503e-05 -1.1035e-05 
-1.31819e-05 0.000101546 -4.12906e-06 
-1.30824e-05 0.000100043 -1.00028e-05 
-1.38773e-05 0.000100315 -9.17935e-06 
-1.45561e-05 0.000100522 -8.51301e-06 
-1.38583e-05 0.000101384 -5.00779e-06 
-1.44722e-05 0.000101226 -5.82029e-06 
-1.51712e-05 0.000100708 -7.84405e-06 
-1.54111e-05 0.000100874 -7.23286e-06 
-1.5045e-05 0.000101054 -6.57546e-06 
-5.27453e-06 9.98926e-05 -6.33051e-06 
-3.57567e-06 0.000100057 2.7172e-06 
-5.17778e-06 9.99373e-05 -5.58477e-06 
-3.75217e-06 0.000100077 1.85301e-06 
-5.0467e-06 9.99763e-05 -4.83484e-06 
-3.90968e-06 0.000100089 1.01429e-06 
-4.88885e-06 0.000100008 -4.08969e-06 
-4.76631e-06 0.000100036 -3.25713e-06 
-4.60397e-06 0.00010006 -2.40075e-06 
-4.43409e-06 0.000100077 -1.53013e-06 
-4.25759e-06 0.000100088 -6.56504e-07 
-4.05324e-06 0.000100092 2.0566e-07 
-7.17605e-06 0.000100028 5.78516e-06 
-6.72789e-06 9.99298e-05 5.90267e-06 
-3.78525e-06 0.000100043 3.17535e-06 
-6.25759e-06 9.98915e-05 5.98673e-06 
-3.9783e-06 0.000100027 3.64343e-06 
-4.16137e-06 0.000100007 4.10594e-06 
-4.47112e-06 9.9987e-05 4.52026e-06 
-5.79035e-06 9.98868e-05 6.02808e-06 
-5.39866e-06 9.99106e-05 5.77057e-06 
-5.06502e-06 9.99388e-05 5.39627e-06 
-4.76031e-06 9.99643e-05 4.9668e-06 
-7.97676e-06 0.000100162 4.99898e-06 
-1.24208e-05 0.000101692 -2.50324e-06 
-8.74884e-06 0.000100315 4.21168e-06 
-1.22194e-05 0.000101676 -1.77096e-06 
-9.44587e-06 0.000100515 3.4924e-06 
-1.19714e-05 0.000101631 -1.02239e-06 
-1.00584e-05 0.000100736 2.76031e-06 
-1.16812e-05 0.00010156 -2.76555e-07 
-1.05728e-05 0.000100974 2.03744e-06 
-1.13827e-05 0.000101393 5.08442e-07 
-1.10104e-05 0.000101198 1.28849e-06 
-5.86319e-06 9.98558e-05 -6.87901e-06 
-6.46056e-06 9.98169e-05 -7.41583e-06 
-7.05753e-06 9.97755e-05 -7.93281e-06 
-7.76255e-06 9.97329e-05 -8.42271e-06 
-1.18837e-05 9.9591e-05 -1.1011e-05 
-8.46703e-06 9.9688e-05 -8.92843e-06 
-1.14639e-05 9.9491e-05 -1.08475e-05 
-9.16612e-06 9.96425e-05 -9.41558e-06 
-1.09711e-05 9.95074e-05 -1.05965e-05 
-9.83542e-06 9.95965e-05 -9.87033e-06 
-1.04293e-05 9.95467e-05 -1.03093e-05 
-1.31154e-05 0.000101534 -3.42486e-06 
-1.28226e-05 9.98096e-05 -1.01486e-05 
-1.38645e-05 0.000101366 -4.34573e-06 
-1.38626e-05 9.99998e-05 -9.2014e-06 
-1.49955e-05 0.000100198 -8.44907e-06 
-1.6002e-05 0.000100397 -7.82358e-06 
-1.46821e-05 0.000101189 -5.23571e-06 
-1.5619e-05 0.000100982 -6.08015e-06 
-1.67186e-05 0.000100558 -7.3076e-06 
-1.64084e-05 0.000100777 -6.7728e-06 
-5.87015e-06 9.9908e-05 -6.09128e-06 
-4.13014e-06 0.000100069 2.22504e-06 
-5.75097e-06 9.99504e-05 -5.34514e-06 
-4.33035e-06 0.000100085 1.3559e-06 
-5.59319e-06 9.99854e-05 -4.601e-06 
-4.50427e-06 0.00010009 5.22908e-07 
-5.47217e-06 0.000100018 -3.77592e-06 
-5.32874e-06 0.000100045 -2.94704e-06 
-5.15121e-06 0.000100066 -2.08315e-06 
-4.95569e-06 0.000100081 -1.20701e-06 
-4.73796e-06 0.000100089 -3.51081e-07 
-7.53387e-06 0.000100008 5.04477e-06 
-7.07493e-06 9.99462e-05 5.14548e-06 
-4.339e-06 0.000100058 2.67863e-06 
-6.60334e-06 9.99302e-05 5.22516e-06 
-4.5292e-06 0.000100042 3.13983e-06 
-4.84481e-06 0.000100027 3.54973e-06 
-5.16174e-06 0.000100011 3.94863e-06 
-6.15457e-06 9.99448e-05 5.07893e-06 
-5.80316e-06 9.99694e-05 4.76118e-06 
-5.47208e-06 9.99916e-05 4.37229e-06 
-8.33608e-06 0.000100108 4.26093e-06 
-1.29516e-05 0.000101493 -2.69174e-06 
-9.11332e-06 0.000100227 3.46892e-06 
-1.26874e-05 0.000101444 -1.95456e-06 
-9.88631e-06 0.000100372 2.60826e-06 
-1.23715e-05 0.000101368 -1.21246e-06 
-1.05737e-05 0.000100562 1.80876e-06 
-1.20375e-05 0.000101197 -4.42379e-07 
-1.11636e-05 0.000100789 1.04316e-06 
-1.1644e-05 0.000101002 2.99287e-07 
-6.48779e-06 9.98733e-05 -6.62097e-06 
-7.10719e-06 9.98357e-05 -7.13594e-06 
-7.83677e-06 9.97982e-05 -7.61353e-06 
-8.56836e-06 9.97618e-05 -8.06914e-06 
-1.24186e-05 9.96206e-05 -1.00326e-05 
-9.30949e-06 9.97228e-05 -8.52941e-06 
-1.18932e-05 9.95804e-05 -9.89713e-06 
-1.00326e-05 9.96841e-05 -8.96025e-06 
-1.13158e-05 9.96015e-05 -9.70913e-06 
-1.06935e-05 9.96437e-05 -9.35555e-06 
-1.36943e-05 0.00010132 -3.62997e-06 
-1.34837e-05 9.97752e-05 -9.24689e-06 
-1.4523e-05 0.000101138 -4.56434e-06 
-1.47393e-05 9.99535e-05 -8.49708e-06 
-1.63178e-05 0.000100087 -7.75004e-06 
-1.80352e-05 0.000100163 -7.26054e-06 
-1.55978e-05 0.000100904 -5.4977e-06 
-1.69183e-05 0.000100629 -6.34342e-06 
-1.83446e-05 0.000100287 -6.98674e-06 
-6.46278e-06 9.99233e-05 -5.83384e-06 
-4.69661e-06 0.000100079 1.72926e-06 
-6.31384e-06 9.99618e-05 -5.09364e-06 
-4.92276e-06 0.000100088 8.57575e-07 
-6.20373e-06 9.99975e-05 -4.28216e-06 
-5.20337e-06 0.00010009 -3.2635e-08 
-6.05498e-06 0.000100029 -3.45761e-06 
-5.8792e-06 0.000100054 -2.6301e-06 
-5.67448e-06 0.000100073 -1.75614e-06 
-5.45256e-06 0.000100085 -9.07233e-07 
-7.87836e-06 0.000100004 4.28749e-06 
-7.41531e-06 9.99719e-05 4.38856e-06 
-4.89496e-06 0.000100068 2.18401e-06 
-6.94863e-06 9.99771e-05 4.31248e-06 
-5.21888e-06 0.000100056 2.58365e-06 
-5.54529e-06 0.000100045 2.97959e-06 
-5.86305e-06 0.000100033 3.36667e-06 
-6.53441e-06 9.99964e-05 4.09713e-06 
-6.19779e-06 0.000100016 3.76023e-06 
-8.67496e-06 0.000100074 3.50467e-06 
-1.34357e-05 0.000101239 -2.89023e-06 
-9.47614e-06 0.000100151 2.62456e-06 
-1.30804e-05 0.000101159 -2.1599e-06 
-1.02642e-05 0.000100256 1.74087e-06 
-1.26998e-05 0.000100982 -1.41516e-06 
-1.10094e-05 0.0001004 8.89679e-07 
-1.22463e-05 0.000100796 -6.84292e-07 
-1.17026e-05 0.000100594 5.95719e-08 
-7.10257e-06 9.98897e-05 -6.34323e-06 
-7.85223e-06 9.9857e-05 -6.80324e-06 
-8.61513e-06 9.9825e-05 -7.25297e-06 
-9.37743e-06 9.97927e-05 -7.67804e-06 
-1.29372e-05 9.96705e-05 -9.14816e-06 
-1.01657e-05 9.9759e-05 -8.0957e-06 
-1.23021e-05 9.96604e-05 -9.05618e-06 
-1.09071e-05 9.97262e-05 -8.46322e-06 
-1.16263e-05 9.96915e-05 -8.78905e-06 
-1.42107e-05 0.000101054 -3.83856e-06 
-1.41478e-05 9.97747e-05 -8.45935e-06 
-1.51879e-05 0.00010081 -4.80026e-06 
-1.56883e-05 9.98657e-05 -7.74813e-06 
-1.78124e-05 9.99433e-05 -7.23705e-06 
-2.18821e-05 9.97326e-05 -7.30826e-06 
-1.64189e-05 0.000100545 -5.74314e-06 
-1.823e-05 0.000100187 -6.6625e-06 
-7.05408e-06 9.99382e-05 -5.55553e-06 
-5.27607e-06 0.000100084 1.23564e-06 
-6.95392e-06 9.99779e-05 -4.76442e-06 
-5.62934e-06 0.000100091 3.0726e-07 
-6.80417e-06 0.000100013 -3.96041e-06 
-5.92353e-06 0.000100089 -5.90149e-07 
-6.62138e-06 0.000100042 -3.14331e-06 
-6.41348e-06 0.000100064 -2.31055e-06 
-6.18253e-06 0.00010008 -1.46112e-06 
-8.21403e-06 0.000100015 3.51374e-06 
-7.75015e-06 0.000100008 3.49197e-06 
-5.59117e-06 0.000100078 1.6361e-06 
-7.3041e-06 0.000100021 3.37684e-06 
-5.92069e-06 0.000100071 2.0217e-06 
-6.2498e-06 0.000100063 2.4025e-06 
-6.5804e-06 0.000100053 2.77314e-06 
-6.91884e-06 0.000100038 3.11854e-06 
-9.00985e-06 0.000100052 2.62838e-06 
-1.38338e-05 0.000100923 -3.10104e-06 
-9.81124e-06 0.0001001 1.75745e-06 
-1.338e-05 0.000100759 -2.39443e-06 
-1.06082e-05 0.000100168 8.83553e-07 
-1.28376e-05 0.000100573 -1.66403e-06 
-1.13946e-05 0.000100265 1.09427e-08 
-1.21569e-05 0.000100396 -8.56215e-07 
-7.80948e-06 9.9911e-05 -6.00006e-06 
-8.58227e-06 9.98829e-05 -6.44049e-06 
-9.37561e-06 9.98545e-05 -6.86325e-06 
-1.01894e-05 9.98255e-05 -7.26072e-06 
-1.34162e-05 9.97273e-05 -8.36404e-06 
-1.10143e-05 9.9797e-05 -7.62469e-06 
-1.26461e-05 9.97403e-05 -8.18987e-06 
-1.18386e-05 9.97681e-05 -7.9395e-06 
-1.46541e-05 0.000100673 -4.05032e-06 
-1.47325e-05 9.97796e-05 -7.71115e-06 
-1.5624e-05 0.00010043 -5.0146e-06 
-1.63376e-05 9.98091e-05 -7.19122e-06 
-1.80269e-05 9.98418e-05 -6.93587e-06 
-1.80011e-05 9.99703e-05 -6.62723e-06 
-1.67356e-05 0.000100189 -5.88996e-06 
-7.63093e-06 9.99552e-05 -5.26064e-06 
-5.87105e-06 0.00010009 7.46081e-07 
-7.47814e-06 9.99934e-05 -4.46508e-06 
-6.22753e-06 0.000100093 -1.78147e-07 
-7.28591e-06 0.000100026 -3.65001e-06 
-6.53893e-06 0.000100087 -1.08008e-06 
-7.06521e-06 0.000100053 -2.82384e-06 
-6.81366e-06 0.000100073 -1.95169e-06 
-8.54325e-06 0.000100031 2.72849e-06 
-8.07267e-06 0.000100038 2.68561e-06 
-6.20815e-06 0.000100087 1.13429e-06 
-7.63343e-06 0.000100052 2.52505e-06 
-6.55126e-06 0.000100082 1.51478e-06 
-6.89257e-06 0.000100075 1.88244e-06 
-7.25534e-06 0.000100065 2.23918e-06 
-9.34091e-06 0.000100054 1.86183e-06 
-1.40653e-05 0.00010058 -3.32051e-06 
-1.01485e-05 0.000100082 9.95221e-07 
-1.33612e-05 0.000100417 -2.5204e-06 
-1.09562e-05 0.000100126 1.2921e-07 
-1.25746e-05 0.000100293 -1.63658e-06 
-1.17787e-05 0.000100197 -7.56699e-07 
-8.40402e-06 9.99302e-05 -5.70163e-06 
-9.2092e-06 9.99042e-05 -6.12869e-06 
-1.00408e-05 9.98779e-05 -6.52993e-06 
-1.09303e-05 9.98513e-05 -6.90829e-06 
-1.37503e-05 9.97751e-05 -7.67776e-06 
-1.18337e-05 9.98256e-05 -7.23155e-06 
-1.27801e-05 9.97986e-05 -7.49687e-06 
-1.47662e-05 0.00010036 -4.20772e-06 
-1.49339e-05 9.97995e-05 -7.1549e-06 
-1.54503e-05 0.000100173 -5.01053e-06 
-1.59709e-05 9.9811e-05 -6.74093e-06 
-1.65928e-05 9.98641e-05 -6.39242e-06 
-1.61584e-05 9.99984e-05 -5.78296e-06 
-8.18133e-06 9.9971e-05 -4.95356e-06 
-6.48442e-06 0.000100093 2.51008e-07 
-7.98149e-06 0.000100007 -4.14807e-06 
-6.8526e-06 0.00010009 -6.71617e-07 
-7.7422e-06 0.000100037 -3.32512e-06 
-7.17559e-06 0.00010008 -1.56879e-06 
-7.47497e-06 0.000100062 -2.45833e-06 
-8.86553e-06 0.00010005 1.94206e-06 
-8.39436e-06 0.000100061 1.86751e-06 
-6.84089e-06 0.000100091 6.27845e-07 
-7.96088e-06 0.000100073 1.67311e-06 
-7.1923e-06 0.000100088 1.0014e-06 
-7.57285e-06 0.000100082 1.35187e-06 
-9.66417e-06 0.000100061 1.08249e-06 
-1.3864e-05 0.000100284 -3.32259e-06 
-1.04752e-05 0.000100073 2.25945e-07 
-1.29937e-05 0.0001002 -2.42609e-06 
-1.13074e-05 0.000100095 -6.54587e-07 
-1.21503e-05 0.000100137 -1.54255e-06 
-8.97796e-06 9.99479e-05 -5.38259e-06 
-9.80745e-06 9.99237e-05 -5.79511e-06 
-1.07002e-05 9.98993e-05 -6.18099e-06 
-1.1642e-05 9.98755e-05 -6.53253e-06 
-1.37182e-05 9.9824e-05 -7.05081e-06 
-1.26327e-05 9.98514e-05 -6.82221e-06 
-1.43662e-05 0.000100145 -4.11521e-06 
-1.45355e-05 9.98455e-05 -6.59441e-06 
-1.4858e-05 0.000100025 -4.89789e-06 
-1.51796e-05 9.9865e-05 -6.17708e-06 
-1.52469e-05 9.99258e-05 -5.61057e-06 
-8.70244e-06 9.9986e-05 -4.62966e-06 
-7.11548e-06 0.000100092 -2.46898e-07 
-8.44817e-06 0.000100019 -3.81452e-06 
-7.49426e-06 0.000100085 -1.16546e-06 
-8.1703e-06 0.000100048 -2.95824e-06 
-7.85232e-06 0.00010007 -2.07194e-06 
-9.1824e-06 0.000100066 1.154e-06 
-8.70734e-06 0.000100077 1.05507e-06 
-7.48107e-06 0.000100092 1.26836e-07 
-8.2806e-06 0.000100086 7.98616e-07 
-7.87622e-06 0.00010009 4.72789e-07 
-9.98135e-06 0.000100068 3.07014e-07 
-1.34096e-05 0.000100118 -3.21794e-06 
-1.08008e-05 0.000100068 -5.64511e-07 
-1.25156e-05 0.000100088 -2.32901e-06 
-1.16452e-05 0.000100072 -1.44514e-06 
-9.51677e-06 9.99646e-05 -5.04911e-06 
-1.03923e-05 9.99428e-05 -5.43704e-06 
-1.13192e-05 9.99209e-05 -5.80428e-06 
-1.23007e-05 9.98981e-05 -6.14246e-06 
-1.33591e-05 9.98733e-05 -6.42055e-06 
-1.37954e-05 0.000100037 -3.99789e-06 
-1.39577e-05 9.98933e-05 -5.96859e-06 
-1.41083e-05 9.99711e-05 -4.74187e-06 
-1.4249e-05 9.99212e-05 -5.41649e-06 
-9.18915e-06 0.000100001 -4.28587e-06 
-7.76438e-06 0.000100089 -7.41882e-07 
-8.89326e-06 0.000100032 -3.44432e-06 
-8.18152e-06 0.000100077 -1.66846e-06 
-8.55668e-06 0.000100058 -2.57153e-06 
-9.49029e-06 0.000100077 3.68888e-07 
-9.01722e-06 0.000100086 2.10411e-07 
-8.16786e-06 0.000100091 -3.91083e-07 
-8.58095e-06 0.000100091 -6.14656e-08 
-1.0291e-05 0.000100073 -4.87049e-07 
-1.28612e-05 0.000100047 -3.09865e-06 
-1.11152e-05 0.000100063 -1.34825e-06 
-1.19673e-05 0.000100052 -2.21994e-06 
-1.00355e-05 9.99819e-05 -4.6801e-06 
-1.09284e-05 9.99623e-05 -5.0553e-06 
-1.18739e-05 9.99415e-05 -5.40768e-06 
-1.28867e-05 9.99175e-05 -5.74412e-06 
-1.3132e-05 0.000100005 -3.85319e-06 
-1.3266e-05 9.99402e-05 -5.20778e-06 
-1.33111e-05 9.99694e-05 -4.56556e-06 
-9.6309e-06 0.000100015 -3.92068e-06 
-8.43085e-06 0.000100084 -1.23499e-06 
-9.26363e-06 0.000100044 -3.05902e-06 
-8.86062e-06 0.000100068 -2.15675e-06 
-9.78976e-06 0.000100081 -4.12523e-07 
-9.3025e-06 0.000100087 -5.94949e-07 
-8.85152e-06 0.000100087 -8.90366e-07 
-1.05915e-05 0.000100071 -1.24371e-06 
-1.22754e-05 0.000100033 -2.96221e-06 
-1.14199e-05 0.000100054 -2.09718e-06 
-1.0487e-05 9.99977e-05 -4.30789e-06 
-1.13942e-05 9.99794e-05 -4.66841e-06 
-1.23439e-05 9.99587e-05 -5.00367e-06 
-1.24669e-05 0.000100008 -3.69771e-06 
-1.25261e-05 9.99828e-05 -4.3918e-06 
-1.00088e-05 0.000100028 -3.52718e-06 
-9.11298e-06 0.000100076 -1.71898e-06 
-9.56863e-06 0.000100055 -2.63639e-06 
-1.00691e-05 0.000100078 -1.17536e-06 
-9.56655e-06 0.000100079 -1.3937e-06 
-1.0866e-05 0.000100062 -1.98613e-06 
-1.16829e-05 0.000100039 -2.82451e-06 
-1.08613e-05 0.000100012 -3.88936e-06 
-1.17366e-05 9.9996e-05 -4.2121e-06 
-1.17892e-05 0.000100018 -3.54546e-06 
-1.02961e-05 0.000100038 -3.09034e-06 
-9.80775e-06 0.000100063 -2.18641e-06 
-1.03182e-05 0.000100066 -1.91284e-06 
-1.10937e-05 0.000100045 -2.69984e-06 
-1.11075e-05 0.000100026 -3.40256e-06 
-1.0511e-05 0.000100047 -2.62078e-06 
</DataArray>
<DataArray Name="r" NumberOfComponents="1" type="Float64" format="ascii">
0
0
0
0
0
0
0
0
0
0
0
0
0
0
0
0
0
0
0
0
0
0
0
0
0
0
0
0
0
0
0
0
0
0
0
0
0
0
0
0
0
0
0
0
0
0
0
0
0
0
0
0
0
0
0
0
0
0
0
0
0
0
0
0
0
0
0
0
0
0
0
0
0
0
0
0
0
0
0
0
0
0
0
0
0
0
0
0
0
0
0
0
0
0
0
0
0
0
0
0
0
0
0
0
0
0
0
0
0
0
0
0
0
0
0
0
0
0
0
0
0
0
0
0
0
0
0
0
0
0
0
0
0
0
0
0
0
0
0
0
0
0
0
0
0
0
0
0
0
0
0
0
0
0
0
0
0
0
0
0
0
0
0
0
0
0
0
0
0
0
0
0
0
0
0
0
0
0
0
0
0
0
0
0
0
0
0
0
0
0
0
0
0
0
0
0
0
0
0
0
0
0
0
0
0
0
0
0
0
0
0
0
0
0
0
0
0
0
0
0
0
0
0
0
0
0
0
0
0
0
0
0
0
0
0
0
0
0
0
0
0
0
0
0
0
0
0
0
0
0
0
0
0
0
0
0
0
0
0
0
0
0
0
0
0
0
0
0
0
0
0
0
0
0
0
0
0
0
0
0
0
0
0
0
0
0
0
0
0
0
0
0
0
0
0
0
0
0
0
0
0
0
0
0
0
0
0
0
0
0
0
0
0
0
0
0
0
0
0
0
0
0
0
0
0
0
0
0
0
0
0
0
0
0
0
0
0
0
0
0
0
0
0
0
0
0
0
0
0
0
0
0
0
0
0
0
0
0
0
0
0
0
0
0
0
0
0
0
0
0
0
0
0
0
0
0
0
0
0
0
0
0
0
0
0
0
0
0
0
0
0
0
0
0
0
0
0
0
0
0
0
0
0
0
0
0
0
0
0
0
0
0
0
0
0
0
0
0
0
0
0
0
0
0
0
0
0
0
0
0
0
0
0
0
0
0
0
0
0
0
0
0
0
0
0
0
0
0
0
0
0
0
0
0
0
0
0
0
0
0
0
0
0
0
0
0
0
0
0
0
0
0
0
0
0
0
0
0
0
0
0
0
0
0
0
0
0
0
0
0
0
0
0
0
0
0
0
0
0
0
0
0
0
0
0
0
0
0
0
0
0
0
0
0
0
0
0
0
0
0
0
0
0
0
0
0
0
0
0
0
0
0
0
0
0
0
0
0
0
0
0
0
0
0
0
0
0
0
0
0
0
0
0
0
0
0
0
0
0
0
0
0
0
0
0
0
0
0
0
0
0
0
0
0
0
0
0
0
0
0
0
0
0
0
0
0
0
0
0
0
0
0
0
0
0
0
0
0
0
0
0
0
0
0
0
0
0
0
0
0
0
0
0
0
0
0
0
0
0
0
0
0
0
0
0
0
0
0
0
0
0
0
0
0
0
0
0
0
0
0
0
0
0
0
0
0
0
0
0
0
0
0
0
0
0
0
0
0
0
0
0
0
0
0
0
0
0
0
0
0
0
0
0
0
0
0
0
0
0
0
0
0
0
0
0
0
0
0
0
0
0
0
0
0
0
0
0
0
0
0
0
0
0
0
0
0
0
0
0
0
0
0
0
0
0
0
0
0
0
0
0
0
0
0
0
0
0
0
0
0
0
0
0
0
0
0
0
0
0
0
0
0
0
0
0
0
0
0
0
0
0
0
0
0
0
0
0
0
0
0
0
0
0
0
0
0
0
0
0
0
0
0
0
0
0
0
0
0
0
0
0
0
0
0
0
0
0
0
0
0
0
0
0
0
0
0
0
0
0
0
0
0
0
0
0
0
0
0
0
0
0
0
0
0
0
0
0
0
0
0
0
0
0
0
0
0
0
0
0
0
0
0
0
0
0
0
0
0
0
0
0
0
0
0
0
0
0
0
0
0
0
0
0
0
0
0
0
0
0
0
0
0
0
0
0
0
0
0
0
0
0
0
0
0
0
0
0
0
0
0
0
0
0
0
0
0
0
0
0
0
0
0
0
0
0
0
0
0
0
0
0
0
0
0
0
0
0
0
0
0
0
0
0
0
0
0
0
0
0
0
0
0
0
0
0
0
0
0
0
0
0
0
0
0
0
0
0
0
0
0
0
0
0
0
0
0
0
0
0
0
0
0
0
0
0
0
0
0
0
0
0
0
0
0
0
0
0
0
0
0
0
0
0
0
0
0
0
0
0
0
0
0
0
0
0
0
0
0
0
0
0
0
0
0
0
0
0
0
0
0
0
0
0
0
0
0
0
0
0
0
0
0
0
0
0
0
0
0
0
0
0
0
0
0
0
0
0
0
0
0
0
0
0
0
0
0
0
0
0
0
0
0
0
0
0
0
0
0
0
0
0
0
0
0
0
0
0
0
0
0
0
0
0
0
0
0
0
0
0
0
0
0
0
0
0
0
0
0
0
0
0
0
0
0
0
0
0
0
0
0
0
0
0
0
0
0
0
0
0
0
0
0
0
0
0
0
0
0
0
0
0
0
0
0
0
0
0
0
0
0
0
0
0
0
0
0
0
0
0
0
0
0
0
0
0
0
0
0
0
0
0
0
0
0
0
0
0
0
0
0
0
0
0
0
0
0
0
0
0
0
0
0
0
0
0
0
0
0
0
0
0
0
0
0
0
0
0
0
0
0
0
0
0
0
0
0
0
0
0
0
0
0
0
0
0
0
0
0
0
0
0
0
0
0
0
0
0
0
0
0
0
0
0
0
0
0
0
0
0
0
0
0
0
0
0
0
0
0
0
0
0
0
0
0
0
0
0
0
0
0
0
0
0
0
0
0
0
0
0
0
0
0
0
0
0
0
0
0
0
0
0
0
0
0
0
0
0
0
0
0
0
0
0
0
0
0
0
0
0
0
0
0
0
0
0
0
0
0
0
0
0
0
0
0
0
0
0
0
0
0
0
0
0
0
0
0
0
0
0
0
0
0
0
0
0
0
0
0
0
0
0
0
0
0
0
0
0
0
0
0
0
0
0
0
0
0
0
0
0
0
0
0
0
0
0
0
0
0
0
0
0
0
0
0
0
0
0
0
0
0
0
0
0
0
0
0
0
0
0
0
0
0
0
0
0
0
0
0
0
0
0
0
0
0
0
0
0
0
0
0
0
0
0
0
0
0
0
0
0
0
0
0
0
0
0
0
0
0
0
0
0
0
0
0
0
0
0
0
0
0
0
0
0
0
0
0
0
0
0
0
0
0
0
0
0
0
0
0
0
0
0
0
0
0
0
0
0
0
0
0
0
0
0
0
0
0
0
0
0
0
0
0
0
0
0
0
0
0
0
0
0
0
0
0
0
0
0
0
0
0
0
0
0
0
0
0
0
0
0
0
0
0
0
0
0
0
0
0
0
0
0
0
0
0
0
0
0
0
0
0
0
0
0
0
0
0
0
0
0
0
0
0
0
0
0
0
0
0
0
0
0
0
0
0
0
0
0
0
0
0
0
0
0
0
0
0
0
0
0
0
0
0
0
0
0
0
0
0
0
0
0
0
0
0
0
0
0
0
0
0
0
0
0
0
0
0
0
0
0
0
0
0
0
0
0
0
0
0
0
0
0
0
0
0
0
0
0
0
0
0
0
0
0
0
0
0
0
0
0
0
0
0
0
0
0
0
0
0
0
0
0
0
0
0
0
0
0
0
0
0
0
0
0
0
0
0
0
0
0
0
0
0
0
0
0
0
0
0
0
0
0
0
0
0
0
0
0
0
0
0
0
0
0
0
0
0
0
0
0
0
0
0
0
0
0
0
0
0
0
0
0
0
0
0
0
0
0
0
0
0
0
0
0
0
0
0
0
0
0
0
0
0
0
0
0
0
0
0
0
0
0
0
0
0
0
0
0
0
0
0
0
0
0
0
0
0
0
0
0
0
0
0
0
0
0
0
0
0
0
0
0
0
0
0
0
0
0
0
0
0
0
0
0
0
0
0
0
0
0
0
0
0
0
0
0
0
0
0
0
0
0
0
0
0
0
0
0
0
0
0
0
0
0
0
0
0
0
0
0
0
0
0
0
0
0
0
0
0
0
0
0
0
0
0
0
0
0
0
0
0
0
0
0
0
0
0
0
0
0
0
0
0
0
0
0
0
0
0
0
0
0
0
0
0
0
0
0
0
0
0
0
0
0
0
0
0
0
0
0
0
0
0
0
0
0
0
0
0
0
0
0
0
0
0
0
0
0
0
0
0
0
0
0
0
0
0
0
0
0
0
0
0
0
0
0
0
0
0
0
0
0
0
0
0
0
0
0
0
0
0
0
0
0
0
0
0
0
0
0
0
0
0
0
0
0
0
0
0
0
0
0
0
0
0
0
0
0
0
0
0
0
0
0
0
0
0
0
0
0
0
0
0
0
0
0
0
0
0
0
0
0
0
0
0
0
0
0
0
0
0
0
0
0
0
0
0
0
0
0
0
0
0
0
0
0
0
0
0
0
0
0
0
0
0
0
0
0
0
0
0
0
0
0
0
0
0
0
0
0
0
0
0
0
0
0
0
0
0
0
0
0
0
0
0
0
0
0
0
0
0
0
0
0
0
0
0
0
0
0
0
0
0
0
0
0
0
0
0
0
0
0
0
0
0
0
0
0
0
0
0
0
0
0
0
0
0
0
0
0
0
0
0
0
0
0
0
0
0
0
0
0
0
0
0
0
0
0
0
0
0
0
0
0
0
0
0
0
0
0
0
0
0
0
0
0
0
0
0
0
0
0
0
0
0
0
0
0
0
0
0
0
0
0
0
0
0
0
0
0
0
0
0
0
0
0
0
0
0
0
0
0
0
0
0
0
0
0
0
0
0
0
0
0
0
0
0
0
0
0
0
0
0
0
0
0
0
0
0
0
0
0
0
0
0
0
0
0
0
0
0
0
0
0
0
0
0
0
0
0
0
0
0
0
0
0
0
0
0
0
0
0
0
0
0
0
0
0
0
0
0
0
0
0
0
0
0
0
0
0
0
0
0
0
0
0
0
0
0
0
0
0
0
0
0
0
0
0
0
0
0
0
0
0
0
0
0
0
0
0
0
0
0
0
0
0
0
0
0
0
0
0
0
0
0
0
0
0
0
0
0
0
0
0
0
0
0
0
0
0
0
0
0
0
0
0
0
0
0
0
0
0
0
0
0
0
0
0
0
0
0
0
0
0
0
0
0
0
0
0
0
0
0
0
0
0
0
0
0
0
0
0
0
0
0
0
0
0
0
0
0
0
0
0
0
0
0
0
0
0
0
0
0
0
0
0
0
0
0
0
0
0
0
0
0
0
0
0
0
0
0
0
0
0
0
0
0
0
0
0
0
0
0
0
0
0
0
0
0
0
0
0
0
0
0
0
0
0
0
0
0
0
0
0
0
0
0
0
0
0
0
0
0
0
0
0
0
0
0
0
0
0
0
0
0
0
0
0
0
0
0
0
0
0
0
0
0
0
0
0
0
0
0
0
0
0
0
0
0
0
0
0
0
0
0
0
0
0
0
0
0
0
0
0
0
0
0
0
0
0
0
0
0
0
0
0
0
0
0
0
0
0
0
0
0
0
0
0
0
0
0
0
0
0
0
0
0
0
0
0
0
0
0
0
0
0
0
0
0
0
0
0
0
0
0
0
0
0
0
0
0
0
0
0
0
0
0
0
0
0
0
0
0
0
0
0
0
0
0
0
0
0
0
0
0
0
0
0
0
0
0
0
0
0
0
0
0
0
0
0
0
0
0
0
0
0
0
0
0
0
0
0
0
0
0
0
0
0
0
0
0
0
0
</DataArray>
<DataArray Name="m" NumberOfComponents="1" type="Float64" format="ascii">
0
0
0
0
0
0
0
0
0
0
0
0
0
0
0
0
0
0
0
0
0
0
0
0
0
0
0
0
0
0
0
0
0
0
0
0
0
0
0
0
0
0
0
0
0
0
0
0
0
0
0
0
0
0
0
0
0
0
0
0
0
0
0
0
0
0
0
0
0
0
0
0
0
0
0
0
0
0
0
0
0
0
0
0
0
0
0
0
0
0
0
0
0
0
0
0
0
0
0
0
0
0
0
0
0
0
0
0
0
0
0
0
0
0
0
0
0
0
0
0
0
0
0
0
0
0
0
0
0
0
0
0
0
0
0
0
0
0
0
0
0
0
0
0
0
0
0
0
0
0
0
0
0
0
0
0
0
0
0
0
0
0
0
0
0
0
0
0
0
0
0
0
0
0
0
0
0
0
0
0
0
0
0
0
0
0
0
0
0
0
0
0
0
0
0
0
0
0
0
0
0
0
0
0
0
0
0
0
0
0
0
0
0
0
0
0
0
0
0
0
0
0
0
0
0
0
0
0
0
0
0
0
0
0
0
0
0
0
0
0
0
0
0
0
0
0
0
0
0
0
0
0
0
0
0
0
0
0
0
0
0
0
0
0
0
0
0
0
0
0
0
0
0
0
0
0
0
0
0
0
0
0
0
0
0
0
0
0
0
0
0
0
0
0
0
0
0
0
0
0
0
0
0
0
0
0
0
0
0
0
0
0
0
0
0
0
0
0
0
0
0
0
0
0
0
0
0
0
0
0
0
0
0
0
0
0
0
0
0
0
0
0
0
0
0
0
0
0
0
0
0
0
0
0
0
0
0
0
0
0
0
0
0
0
0
0
0
0
0
0
0
0
0
0
0
0
0
0
0
0
0
0
0
0
0
0
0
0
0
0
0
0
0
0
0
0
0
0
0
0
0
0
0
0
0
0
0
0
0
0
0
0
0
0
0
0
0
0
0
0
0
0
0
0
0
0
0
0
0
0
0
0
0
0
0
0
0
0
0
0
0
0
0
0
0
0
0
0
0
0
0
0
0
0
0
0
0
0
0
0
0
0
0
0
0
0
0
0
0
0
0
0
0
0
0
0
0
0
0
0
0
0
0
0
0
0
0
0
0
0
0
0
0
0
0
0
0
0
0
0
0
0
0
0
0
0
0
0
0
0
0
0
0
0
0
0
0
0
0
0
0
0
0
0
0
0
0
0
0
0
0
0
0
0
0
0
0
0
0
0
0
0
0
0
0
0
0
0
0
0
0
0
0
0
0
0
0
0
0
0
0
0
0
0
0
0
0
0
0
0
0
0
0
0
0
0
0
0
0
0
0
0
0
0
0
0
0
0
0
0
0
0
0
0
0
0
0
0
0
0
0
0
0
0
0
0
0
0
0
0
0
0
0
0
0
0
0
0
0
0
0
0
0
0
0
0
0
0
0
0
0
0
0
0
0
0
0
0
0
0
0
0
0
0
0
0
0
0
0
0
0
0
0
0
0
0
0
0
0
0
0
0
0
0
0
0
0
0
0
0
0
0
0
0
0
0
0
0
0
0
0
0
0
0
0
0
0
0
0
0
0
0
0
0
0
0
0
0
0
0
0
0
0
0
0
0
0
0
0
0
0
0
0
0
0
0
0
0
0
0
0
0
0
0
0
0
0
0
0
0
0
0
0
0
0
0
0
0
0
0
0
0
0
0
0
0
0
0
0
0
0
0
0
0
0
0
0
0
0
0
0
0
0
0
0
0
0
0
0
0
0
0
0
0
0
0
0
0
0
0
0
0
0
0
0
0
0
0
0
0
0
0
0
0
0
0
0
0
0
0
0
0
0
0
0
0
0
0
0
0
0
0
0
0
0
0
0
0
0
0
0
0
0
0
0
0
0
0
0
0
0
0
0
0
0
0
0
0
0
0
0
0
0
0
0
0
0
0
0
0
0
0
0
0
0
0
0
0
0
0
0
0
0
0
0
0
0
0
0
0
0
0
0
0
0
0
0
0
0
0
0
0
0
0
0
0
0
0
0
0
0
0
0
0
0
0
0
0
0
0
0
0
0
0
0
0
0
0
0
0
0
0
0
0
0
0
0
0
0
0
0
0
0
0
0
0
0
0
0
0
0
0
0
0
0
0
0
0
0
0
0
0
0
0
0
0
0
0
0
0
0
0
0
0
0
0
0
0
0
0
0
0
0
0
0
0
0
0
0
0
0
0
0
0
0
0
0
0
0
0
0
0
0
0
0
0
0
0
0
0
0
0
0
0
0
0
0
0
0
0
0
0
0
0
0
0
0
0
0
0
0
0
0
0
0
0
0
0
0
0
0
0
0
0
0
0
0
0
0
0
0
0
0
0
0
0
0
0
0
0
0
0
0
0
0
0
0
0
0
0
0
0
0
0
0
0
0
0
0
0
0
0
0
0
0
0
0
0
0
0
0
0
0
0
0
0
0
0
0
0
0
0
0
0
0
0
0
0
0
0
0
0
0
0
0
0
0
0
0
0
0
0
0
0
0
0
0
0
0
0
0
0
0
0
0
0
0
0
0
0
0
0
0
0
0
0
0
0
0
0
0
0
0
0
0
0
0
0
0
0
0
0
0
0
0
0
0
0
0
0
0
0
0
0
0
0
0
0
0
0
0
0
0
0
0
0
0
0
0
0
0
0
0
0
0
0
0
0
0
0
0
0
0
0
0
0
0
0
0
0
0
0
0
0
0
0
0
0
0
0
0
0
0
0
0
0
0
0
0
0
0
0
0
0
0
0
0
0
0
0
0
0
0
0
0
0
0
0
0
0
0
0
0
0
0
0
0
0
0
0
0
0
0
0
0
0
0
0
0
0
0
0
0
0
0
0
0
0
0
0
0
0
0
0
0
0
0
0
0
0
0
0
0
0
0
0
0
0
0
0
0
0
0
0
0
0
0
0
0
0
0
0
0
0
0
0
0
0
0
0
0
0
0
0
0
0
0
0
0
0
0
0
0
0
0
0
0
0
0
0
0
0
0
0
0
0
0
0
0
0
0
0
0
0
0
0
0
0
0
0
0
0
0
0
0
0
0
0
0
0
0
0
0
0
0
0
0
0
0
0
0
0
0
0
0
0
0
0
0
0
0
0
0
0
0
0
0
0
0
0
0
0
0
0
0
0
0
0
0
0
0
0
0
0
0
0
0
0
0
0
0
0
0
0
0
0
0
0
0
0
0
0
0
0
0
0
0
0
0
0
0
0
0
0
0
0
0
0
0
0
0
0
0
0
0
0
0
0
0
0
0
0
0
0
0
0
0
0
0
0
0
0
0
0
0
0
0
0
0
0
0
0
0
0
0
0
0
0
0
0
0
0
0
0
0
0
0
0
0
0
0
0
0
0
0
0
0
0
0
0
0
0
0
0
0
0
0
0
0
0
0
0
0
0
0
0
0
0
0
0
0
0
0
0
0
0
0
0
0
0
0
0
0
0
0
0
0
0
0
0
0
0
0
0
0
0
0
0
0
0
0
0
0
0
0
0
0
0
0
0
0
0
0
0
0
0
0
0
0
0
0
0
0
0
0
0
0
0
0
0
0
0
0
0
0
0
0
0
0
0
0
0
0
0
0
0
0
0
0
0
0
0
0
0
0
0
0
0
0
0
0
0
0
0
0
0
0
0
0
0
0
0
0
0
0
0
0
0
0
0
0
0
0
0
0
0
0
0
0
0
0
0
0
0
0
0
0
0
0
0
0
0
0
0
0
0
0
0
0
0
0
0
0
0
0
0
0
0
0
0
0
0
0
0
0
0
0
0
0
0
0
0
0
0
0
0
0
0
0
0
0
0
0
0
0
0
0
0
0
0
0
0
0
0
0
0
0
0
0
0
0
0
0
0
0
0
0
0
0
0
0
0
0
0
0
0
0
0
0
0
0
0
0
0
0
0
0
0
0
0
0
0
0
0
0
0
0
0
0
0
0
0
0
0
0
0
0
0
0
0
0
0
0
0
0
0
0
0
0
0
0
0
0
0
0
0
0
0
0
0
0
0
0
0
0
0
0
0
0
0
0
0
0
0
0
0
0
0
0
0
0
0
0
0
0
0
0
0
0
0
0
0
0
0
0
0
0
0
0
0
0
0
0
0
0
0
0
0
0
0
0
0
0
0
0
0
0
0
0
0
0
0
0
0
0
0
0
0
0
0
0
0
0
0
0
0
0
0
0
0
0
0
0
0
0
0
0
0
0
0
0
0
0
0
0
0
0
0
0
0
0
0
0
0
0
0
0
0
0
0
0
0
0
0
0
0
0
0
0
0
0
0
0
0
0
0
0
0
0
0
0
0
0
0
0
0
0
0
0
0
0
0
0
0
0
0
0
0
0
0
0
0
0
0
0
0
0
0
0
0
0
0
0
0
0
0
0
0
0
0
0
0
0
0
0
0
0
0
0
0
0
0
0
0
0
0
0
0
0
0
0
0
0
0
0
0
0
0
0
0
0
0
0
0
0
0
0
0
0
0
0
0
0
0
0
0
0
0
0
0
0
0
0
0
0
0
0
0
0
0
0
0
0
0
0
0
0
0
0
0
0
0
0
0
0
0
0
0
0
0
0
0
0
0
0
0
0
0
0
0
0
0
0
0
0
0
0
0
0
0
0
0
0
0
0
0
0
0
0
0
0
0
0
0
0
0
0
0
0
0
0
0
0
0
0
0
0
0
0
0
0
0
0
0
0
0
0
0
0
0
0
0
0
0
0
0
0
0
0
0
0
0
0
0
0
0
0
0
0
0
0
0
0
0
0
0
0
0
0
0
0
0
0
0
0
0
0
0
0
0
0
0
0
0
0
0
0
0
0
0
0
0
0
0
0
0
0
0
0
0
0
0
0
0
0
0
0
0
0
0
0
0
0
0
0
0
0
0
0
0
0
0
0
0
0
0
0
0
0
0
0
0
0
0
0
0
0
0
0
0
0
0
0
0
0
0
0
0
0
0
0
0
0
0
0
0
0
0
0
0
0
0
0
0
0
0
0
0
0
0
0
0
0
0
0
0
0
0
0
0
0
0
0
0
0
0
0
0
0
0
0
0
0
0
0
0
0
0
0
0
0
0
0
0
0
0
0
0
0
0
0
0
0
0
0
0
0
0
0
0
0
0
0
0
0
0
0
0
0
0
0
0
0
0
0
0
0
0
0
0
0
0
0
0
0
0
0
0
0
0
0
0
0
0
0
0
0
0
0
0
0
0
0
0
0
0
0
0
0
0
0
0
0
0
0
0
0
0
0
0
0
0
0
0
0
0
0
0
0
0
0
0
0
0
0
0
0
0
0
0
0
0
0
0
0
0
0
0
0
0
0
0
0
0
0
0
0
0
0
0
0
0
0
0
0
0
0
0
0
0
0
0
0
0
0
0
0
0
0
0
0
0
0
0
0
0
0
0
0
0
0
0
0
0
0
0
0
0
0
0
0
0
0
0
0
0
0
0
0
0
0
0
0
0
0
0
0
0
0
0
0
0
0
0
0
0
0
0
0
0
0
0
0
0
0
0
0
0
0
0
0
0
0
0
0
0
0
0
0
0
0
0
0
0
0
0
0
0
0
0
0
0
0
0
0
0
0
0
0
0
0
0
0
0
0
0
0
0
0
0
0
0
0
0
0
0
0
0
0
0
0
0
0
0
0
0
0
0
0
0
0
0
0
0
0
0
0
0
0
0
0
0
0
0
0
0
0
0
0
0
0
0
0
0
0
0
0
0
0
0
0
0
0
0
0
0
0
0
0
0
0
0
0
0
0
0
0
0
0
0
0
0
0
0
0
0
0
0
0
0
0
0
</DataArray>
<DataArray Name="v" NumberOfComponents="3" type="Float64" format="ascii">
-9.36151e-06 -4.93252e-07 1.45674e-05 
-9.27057e-06 -8.42798e-07 1.39751e-05 
-9.50928e-06 -5.85138e-07 1.28681e-05 
-9.60385e-06 -8.11678e-08 1.37493e-05 
-9.21532e-06 -9.75534e-07 1.55965e-05 
-9.40493e-06 3.344e-08 1.55298e-05 
-9.4711e-06 -7.1033e-07 1.27111e-05 
-9.36268e-06 -8.45805e-07 1.3529e-05 
-9.16426e-06 -1.39736e-06 1.49715e-05 
-9.58192e-06 -7.289e-07 1.19923e-05 
-9.70682e-06 -5.15786e-07 1.24084e-05 
-9.66463e-06 1.81584e-08 1.33143e-05 
-9.60434e-06 6.8454e-07 1.51001e-05 
-9.29153e-06 -1.72937e-06 1.62617e-05 
-9.29806e-06 -5.70743e-07 1.62606e-05 
-9.27865e-06 8.14055e-07 1.653e-05 
-9.54799e-06 -6.20711e-07 1.22218e-05 
-9.43705e-06 -5.47709e-07 1.28077e-05 
-9.35103e-06 -7.30109e-07 1.34398e-05 
-9.29463e-06 -1.34102e-06 1.43496e-05 
-9.33426e-06 -2.14585e-06 1.55388e-05 
-9.54566e-06 -8.95549e-07 1.18144e-05 
-9.63995e-06 -8.7466e-07 1.17565e-05 
-9.65308e-06 -6.07676e-07 1.23079e-05 
-9.46946e-06 -8.85843e-08 1.35984e-05 
-9.54794e-06 9.68205e-07 1.44727e-05 
-9.24237e-06 1.80769e-06 1.62708e-05 
-9.63474e-06 -2.62665e-06 1.60826e-05 
-9.40825e-06 -1.47698e-06 1.63795e-05 
-9.20248e-06 2.46023e-07 1.68974e-05 
-9.11048e-06 2.13736e-06 1.67692e-05 
-9.46145e-06 -6.97717e-07 1.20596e-05 
-9.45155e-06 -4.60711e-07 1.24214e-05 
-9.41818e-06 -4.53559e-07 1.29065e-05 
-9.56952e-06 -5.61629e-07 1.37228e-05 
-9.54133e-06 -1.10534e-06 1.40907e-05 
-9.67481e-06 -2.01402e-06 1.49277e-05 
-9.87521e-06 -2.93506e-06 1.55688e-05 
-9.50315e-06 -9.89627e-07 1.23884e-05 
-9.47012e-06 -1.09717e-06 1.1912e-05 
-9.44864e-06 -1.04392e-06 1.19257e-05 
-9.32983e-06 -6.83992e-07 1.22811e-05 
-9.07931e-06 -3.05265e-07 1.27958e-05 
-9.2125e-06 9.56292e-07 1.39796e-05 
-8.91134e-06 2.20254e-06 1.51497e-05 
-8.72727e-06 3.2546e-06 1.65087e-05 
-1.02789e-05 -3.59631e-06 1.57304e-05 
-9.8094e-06 -2.52894e-06 1.62297e-05 
-9.29505e-06 -8.13976e-07 1.65805e-05 
-9.13493e-06 1.49693e-06 1.65826e-05 
-8.58478e-06 3.65108e-06 1.66185e-05 
-9.29222e-06 -8.66469e-07 1.25476e-05 
-9.41155e-06 -5.81655e-07 1.22851e-05 
-9.54962e-06 -4.60997e-07 1.23902e-05 
-9.66493e-06 -3.26692e-07 1.29772e-05 
-9.71904e-06 -1.74737e-07 1.33096e-05 
-9.80877e-06 -8.19687e-07 1.41421e-05 
-9.88575e-06 -1.66957e-06 1.43419e-05 
-1.00839e-05 -2.81809e-06 1.50505e-05 
-1.04327e-05 -3.89726e-06 1.52971e-05 
-9.15137e-06 -1.01085e-06 1.29525e-05 
-9.18737e-06 -1.14117e-06 1.26261e-05 
-9.17748e-06 -1.14778e-06 1.2553e-05 
-9.14003e-06 -9.6921e-07 1.21135e-05 
-8.92941e-06 -9.04172e-07 1.23825e-05 
-8.69796e-06 -5.29214e-07 1.28463e-05 
-8.82678e-06 7.05662e-07 1.36504e-05 
-8.57223e-06 2.31713e-06 1.45557e-05 
-8.20096e-06 3.8971e-06 1.56145e-05 
-7.9682e-06 5.03553e-06 1.60527e-05 
-1.09603e-05 -4.66913e-06 1.51836e-05 
-1.04569e-05 -3.66611e-06 1.57317e-05 
-9.85449e-06 -2.13784e-06 1.60608e-05 
-9.27018e-06 2.86381e-07 1.61001e-05 
-8.572e-06 2.94283e-06 1.59485e-05 
-7.7059e-06 5.25983e-06 1.56102e-05 
-8.97737e-06 -1.00764e-06 1.36418e-05 
-9.23152e-06 -7.92792e-07 1.27558e-05 
-9.48106e-06 -6.39904e-07 1.2236e-05 
-9.61631e-06 -3.21629e-07 1.25521e-05 
-9.62188e-06 4.32534e-08 1.28713e-05 
-9.61993e-06 2.38976e-07 1.27819e-05 
-9.83125e-06 -1.90382e-07 1.3465e-05 
-1.0068e-05 -1.06834e-06 1.42348e-05 
-1.03674e-05 -2.24858e-06 1.43073e-05 
-1.0562e-05 -3.67163e-06 1.49009e-05 
-1.09991e-05 -4.8659e-06 1.51089e-05 
-8.46689e-06 -1.024e-06 1.3406e-05 
-8.64543e-06 -1.06026e-06 1.35614e-05 
-8.72532e-06 -1.06086e-06 1.32959e-05 
-8.7774e-06 -1.05541e-06 1.26177e-05 
-8.64222e-06 -1.14032e-06 1.23642e-05 
-8.48136e-06 -1.24594e-06 1.22656e-05 
-8.19153e-06 -8.55748e-07 1.28643e-05 
-8.47825e-06 3.03377e-07 1.35807e-05 
-8.31958e-06 1.8411e-06 1.43257e-05 
-7.77164e-06 3.77098e-06 1.4911e-05 
-7.55182e-06 5.50838e-06 1.54076e-05 
-7.09643e-06 6.64962e-06 1.50474e-05 
-1.17563e-05 -5.77402e-06 1.47913e-05 
-1.1296e-05 -4.89658e-06 1.51139e-05 
-1.06704e-05 -3.46845e-06 1.53737e-05 
-9.9143e-06 -1.30761e-06 1.53866e-05 
-8.91606e-06 1.64324e-06 1.51224e-05 
-8.03625e-06 4.52241e-06 1.49345e-05 
-6.94002e-06 6.80936e-06 1.43523e-05 
-8.3345e-06 -1.03192e-06 1.35955e-05 
-8.75927e-06 -9.87559e-07 1.30824e-05 
-9.17031e-06 -8.43197e-07 1.27082e-05 
-9.42725e-06 -4.93493e-07 1.24713e-05 
-9.56307e-06 -9.53101e-08 1.27403e-05 
-9.63744e-06 3.01481e-07 1.28585e-05 
-1.00948e-05 5.30432e-07 1.33613e-05 
-9.83779e-06 3.43493e-07 1.31007e-05 
-1.01026e-05 -3.23733e-07 1.37231e-05 
-1.03705e-05 -1.40995e-06 1.43289e-05 
-1.07763e-05 -2.91519e-06 1.46906e-05 
-1.11285e-05 -4.52318e-06 1.48663e-05 
-1.17177e-05 -5.93326e-06 1.48468e-05 
-7.45346e-06 -9.39239e-07 1.37083e-05 
-7.74749e-06 -9.23501e-07 1.40898e-05 
-7.96834e-06 -8.47991e-07 1.38084e-05 
-8.10001e-06 -8.89156e-07 1.34404e-05 
-8.15421e-06 -1.14354e-06 1.30569e-05 
-8.14207e-06 -1.57131e-06 1.23617e-05 
-7.91808e-06 -1.53294e-06 1.26259e-05 
-7.58309e-06 -1.11619e-06 1.31859e-05 
-7.72487e-06 -2.44833e-07 1.31288e-05 
-1.24002e-05 -6.97618e-06 1.46057e-05 
-7.8019e-06 1.34647e-06 1.38377e-05 
-7.41309e-06 3.20971e-06 1.42975e-05 
-7.08328e-06 5.26861e-06 1.47645e-05 
-6.71494e-06 7.02439e-06 1.47662e-05 
-6.30769e-06 8.05506e-06 1.42431e-05 
-1.21963e-05 -6.17944e-06 1.47277e-05 
-1.16945e-05 -4.90155e-06 1.44094e-05 
-1.08986e-05 -2.96996e-06 1.40309e-05 
-9.61073e-06 -1.682e-08 1.43244e-05 
-8.41604e-06 3.24789e-06 1.39061e-05 
-7.46148e-06 6.08695e-06 1.37806e-05 
-6.27016e-06 8.05078e-06 1.36205e-05 
-7.33423e-06 -9.03047e-07 1.28639e-05 
-8.04015e-06 -1.04934e-06 1.29693e-05 
-8.68377e-06 -1.04839e-06 1.30183e-05 
-9.11614e-06 -8.34102e-07 1.25659e-05 
-9.34066e-06 -3.95416e-07 1.24155e-05 
-9.64225e-06 5.71742e-08 1.24423e-05 
-1.00711e-05 2.61291e-07 1.27408e-05 
-1.05281e-05 3.49004e-07 1.27023e-05 
-1.03062e-05 5.80041e-07 1.30368e-05 
-1.02408e-05 2.99317e-07 1.38966e-05 
-1.05616e-05 -5.8984e-07 1.48775e-05 
-1.07623e-05 -1.8921e-06 1.45386e-05 
-1.12136e-05 -3.611e-06 1.49315e-05 
-1.16705e-05 -5.40359e-06 1.50212e-05 
-1.22083e-05 -7.07533e-06 1.47526e-05 
-6.17451e-06 -6.35543e-07 1.27894e-05 
-6.64027e-06 -6.54673e-07 1.31987e-05 
-6.91977e-06 -5.60967e-07 1.38206e-05 
-7.15532e-06 -5.43516e-07 1.35636e-05 
-7.3062e-06 -7.096e-07 1.43114e-05 
-7.5111e-06 -1.27342e-06 1.30575e-05 
-7.5189e-06 -1.5788e-06 1.30146e-05 
-7.23767e-06 -1.52631e-06 1.3333e-05 
-6.51307e-06 -1.44162e-06 1.30844e-05 
-6.98072e-06 -6.46129e-07 1.33381e-05 
-6.90032e-06 5.87411e-07 1.35028e-05 
-1.26782e-05 -8.40213e-06 1.4727e-05 
-1.27608e-05 -7.58565e-06 1.48368e-05 
-6.90161e-06 2.53012e-06 1.40033e-05 
-6.57852e-06 4.63383e-06 1.42274e-05 
-6.35747e-06 6.8254e-06 1.43082e-05 
-5.93994e-06 8.61322e-06 1.41965e-05 
-5.93866e-06 9.53461e-06 1.38485e-05 
-1.26743e-05 -6.42932e-06 1.44027e-05 
-1.18969e-05 -4.66653e-06 1.36493e-05 
-1.0637e-05 -1.97488e-06 1.34226e-05 
-9.04096e-06 1.61983e-06 1.30793e-05 
-7.60525e-06 4.72903e-06 1.28363e-05 
-6.74721e-06 7.51261e-06 1.32216e-05 
-6.23663e-06 9.56228e-06 1.34319e-05 
-5.73011e-06 -5.00267e-07 1.25033e-05 
-6.83929e-06 -9.26225e-07 1.28144e-05 
-7.7429e-06 -1.07177e-06 1.25575e-05 
-8.40593e-06 -1.08346e-06 1.25968e-05 
-8.87142e-06 -7.32585e-07 1.24527e-05 
-9.35116e-06 -3.66372e-07 1.18704e-05 
-9.96995e-06 -1.83653e-07 1.22621e-05 
-1.07281e-05 -1.50157e-07 1.26109e-05 
-1.10674e-05 -1.70573e-08 1.26303e-05 
-1.08664e-05 2.65082e-07 1.26319e-05 
-1.07141e-05 3.25297e-07 1.29389e-05 
-1.06837e-05 5.63585e-09 1.38392e-05 
-1.09528e-05 -9.78831e-07 1.45455e-05 
-1.1366e-05 -2.58301e-06 1.5044e-05 
-1.19068e-05 -4.4605e-06 1.50185e-05 
-1.2261e-05 -6.57828e-06 1.49651e-05 
-1.25873e-05 -8.54752e-06 1.49021e-05 
-4.64845e-06 -2.93707e-07 1.17564e-05 
-4.8825e-06 -3.04558e-07 1.25842e-05 
-5.2172e-06 -1.99085e-07 1.40773e-05 
-5.76484e-06 6.59917e-08 1.37174e-05 
-6.10407e-06 -1.79134e-07 1.39518e-05 
-6.34336e-06 -5.73335e-07 1.35358e-05 
-6.55952e-06 -1.07183e-06 1.33392e-05 
-6.32822e-06 -1.23783e-06 1.33925e-05 
-5.78034e-06 -1.30685e-06 1.30451e-05 
-5.31736e-06 -1.35857e-06 1.3058e-05 
-5.79917e-06 -1.15258e-06 1.31028e-05 
-1.28432e-05 -9.84363e-06 1.47772e-05 
-6.10286e-06 -8.721e-08 1.36674e-05 
-5.96461e-06 1.53719e-06 1.38592e-05 
-1.30669e-05 -9.4423e-06 1.4632e-05 
-1.35091e-05 -8.37407e-06 1.4596e-05 
-5.93483e-06 3.75076e-06 1.4145e-05 
-5.66096e-06 6.21671e-06 1.40486e-05 
-5.61301e-06 8.54305e-06 1.3936e-05 
-5.75372e-06 1.02567e-05 1.35191e-05 
-6.14526e-06 1.10509e-05 1.33782e-05 
-1.30864e-05 -6.76247e-06 1.39615e-05 
-1.17013e-05 -4.22622e-06 1.3131e-05 
-1.01403e-05 -2.15533e-07 1.26096e-05 
-8.18846e-06 3.63676e-06 1.25446e-05 
-6.99747e-06 6.94922e-06 1.28418e-05 
-6.34887e-06 9.32574e-06 1.32234e-05 
-6.00304e-06 1.07501e-05 1.33597e-05 
-4.14336e-06 -1.13865e-07 1.04029e-05 
-5.21368e-06 -5.85933e-07 1.1569e-05 
-6.35288e-06 -8.42513e-07 1.21911e-05 
-7.28886e-06 -1.06717e-06 1.2639e-05 
-8.02671e-06 -9.42104e-07 1.24825e-05 
-8.82747e-06 -8.48837e-07 1.1988e-05 
-9.72532e-06 -6.65697e-07 1.20624e-05 
-1.0738e-05 -7.01235e-07 1.23513e-05 
-1.12633e-05 -4.86909e-07 1.24228e-05 
-1.15521e-05 -2.07517e-07 1.26065e-05 
-1.13525e-05 2.49511e-07 1.27373e-05 
-1.12058e-05 3.10722e-07 1.282e-05 
-1.11827e-05 1.94081e-08 1.33949e-05 
-1.1353e-05 -5.42206e-07 1.43594e-05 
-1.15287e-05 -1.75435e-06 1.46605e-05 
-1.1911e-05 -3.58735e-06 1.50894e-05 
-1.25253e-05 -5.68416e-06 1.52113e-05 
-1.27017e-05 -7.8642e-06 1.48148e-05 
-1.28987e-05 -9.69563e-06 1.47539e-05 
-3.13104e-06 -1.09554e-07 9.18018e-06 
-3.22918e-06 -8.19301e-08 1.05161e-05 
-3.36316e-06 4.07596e-08 1.19757e-05 
-3.82918e-06 2.38296e-07 1.32329e-05 
-4.47949e-06 3.2376e-07 1.3799e-05 
-4.80149e-06 9.21345e-08 1.35456e-05 
-5.18216e-06 -2.42883e-07 1.33815e-05 
-5.1112e-06 -8.21446e-07 1.31973e-05 
-4.8182e-06 -9.30677e-07 1.31484e-05 
-4.60852e-06 -1.05158e-06 1.30184e-05 
-4.51844e-06 -1.20086e-06 1.28321e-05 
-5.1952e-06 -1.25879e-06 1.28452e-05 
-5.51919e-06 -5.25071e-07 1.31285e-05 
-1.31259e-05 -1.12077e-05 1.47905e-05 
-1.31887e-05 -1.1048e-05 1.48803e-05 
-5.33341e-06 6.8042e-07 1.37618e-05 
-5.11852e-06 2.52834e-06 1.40595e-05 
-1.36324e-05 -1.04942e-05 1.4714e-05 
-1.37261e-05 -9.24668e-06 1.46653e-05 
-4.97096e-06 5.10031e-06 1.44726e-05 
-4.72449e-06 7.64525e-06 1.39148e-05 
-5.15215e-06 9.91815e-06 1.34601e-05 
-5.61842e-06 1.14141e-05 1.30875e-05 
-5.99696e-06 1.19143e-05 1.3081e-05 
-1.28795e-05 -7.11472e-06 1.37866e-05 
-1.11783e-05 -2.70174e-06 1.33208e-05 
-9.58065e-06 2.26322e-06 1.31705e-05 
-7.80588e-06 6.33534e-06 1.31561e-05 
-6.68208e-06 9.20718e-06 1.3346e-05 
-6.41741e-06 1.04222e-05 1.38852e-05 
-6.12048e-06 1.16508e-05 1.33906e-05 
-2.52603e-06 7.36347e-09 7.03586e-06 
-3.45608e-06 -2.74645e-07 8.12902e-06 
-4.60745e-06 -4.82476e-07 9.85727e-06 
-5.5884e-06 -6.10147e-07 1.14479e-05 
-6.68413e-06 -7.8243e-07 1.24065e-05 
-7.97755e-06 -9.55776e-07 1.21928e-05 
-9.16423e-06 -9.76584e-07 1.26219e-05 
-1.04038e-05 -1.07724e-06 1.27515e-05 
-1.09191e-05 -1.08388e-06 1.27841e-05 
-1.12076e-05 -7.88889e-07 1.25065e-05 
-1.15853e-05 -2.57265e-07 1.23282e-05 
-1.16918e-05 2.56968e-07 1.25398e-05 
-1.13542e-05 5.91032e-07 1.28847e-05 
-1.12721e-05 4.3931e-07 1.32624e-05 
-1.1428e-05 -2.54354e-07 1.40899e-05 
-1.17711e-05 -1.30893e-06 1.51728e-05 
-1.2028e-05 -2.85766e-06 1.55744e-05 
-1.24448e-05 -4.8101e-06 1.51769e-05 
-1.29405e-05 -7.01273e-06 1.51031e-05 
-1.30933e-05 -8.84251e-06 1.46655e-05 
-1.31164e-05 -1.05855e-05 1.46067e-05 
-1.74886e-06 1.98004e-09 5.74742e-06 
-1.91285e-06 2.36473e-08 7.33469e-06 
-2.01642e-06 9.29933e-08 8.37681e-06 
-2.05454e-06 2.74126e-07 1.05359e-05 
-2.49626e-06 4.37432e-07 1.24514e-05 
-2.84217e-06 4.27944e-07 1.36244e-05 
-3.12338e-06 6.47475e-08 1.36879e-05 
-3.04961e-06 -1.33297e-07 1.4173e-05 
-3.33221e-06 -1.7592e-07 1.38263e-05 
-3.63308e-06 -3.79245e-07 1.29824e-05 
-3.40724e-06 -6.69318e-07 1.27476e-05 
-3.13954e-06 -7.39533e-07 1.28815e-05 
-4.33604e-06 -1.33166e-06 1.24127e-05 
-5.19484e-06 -9.88931e-07 1.2622e-05 
-5.35066e-06 6.68433e-08 1.36362e-05 
-1.31385e-05 -1.22373e-05 1.46232e-05 
-1.31357e-05 -1.25426e-05 1.49749e-05 
-1.33876e-05 -1.23343e-05 1.5266e-05 
-4.8523e-06 1.59223e-06 1.41373e-05 
-4.35465e-06 3.94271e-06 1.48533e-05 
-1.3605e-05 -1.17678e-05 1.47602e-05 
-1.35514e-05 -1.03195e-05 1.48129e-05 
-4.11288e-06 6.62839e-06 1.48582e-05 
-4.24302e-06 8.93696e-06 1.38607e-05 
-5.02993e-06 1.07511e-05 1.30194e-05 
-5.67516e-06 1.18244e-05 1.28621e-05 
-6.23219e-06 1.24234e-05 1.32214e-05 
-1.22063e-05 -6.03105e-06 1.51811e-05 
-1.06087e-05 -1.33449e-07 1.5883e-05 
-8.89232e-06 5.66239e-06 1.44742e-05 
-7.67143e-06 9.02959e-06 1.39554e-05 
-7.2161e-06 1.0582e-05 1.42087e-05 
-6.85484e-06 1.12277e-05 1.44886e-05 
-6.63125e-06 1.22397e-05 1.35343e-05 
-1.32055e-06 1.85536e-08 3.79312e-06 
-1.88522e-06 -7.68644e-08 4.97474e-06 
-2.78896e-06 -2.32013e-07 6.4235e-06 
-3.60481e-06 -2.80356e-07 7.922e-06 
-4.415e-06 -3.72412e-07 8.93595e-06 
-5.99793e-06 -7.26091e-07 1.01501e-05 
-7.32606e-06 -7.9828e-07 1.12449e-05 
-8.83331e-06 -1.14359e-06 1.16779e-05 
-9.75796e-06 -1.27374e-06 1.21937e-05 
-1.06051e-05 -1.28634e-06 1.31061e-05 
-1.13047e-05 -8.91121e-07 1.21992e-05 
-1.2569e-05 -1.31936e-06 1.19886e-05 
-1.2386e-05 -5.78142e-07 1.25569e-05 
-1.19832e-05 2.35604e-07 1.30477e-05 
-1.14392e-05 7.25362e-07 1.31242e-05 
-1.11654e-05 5.86811e-07 1.36608e-05 
-1.14361e-05 -3.81664e-07 1.4677e-05 
-1.1843e-05 -2.07832e-06 1.55911e-05 
-1.22245e-05 -4.05564e-06 1.58427e-05 
-1.27246e-05 -6.10968e-06 1.512e-05 
-1.30674e-05 -7.85901e-06 1.49454e-05 
-1.31722e-05 -9.68522e-06 1.44867e-05 
-1.31764e-05 -1.12561e-05 1.44461e-05 
-8.6233e-07 1.61441e-08 2.98029e-06 
-9.86842e-07 3.30763e-08 4.13957e-06 
-1.08009e-06 6.39991e-08 4.92988e-06 
-1.08016e-06 2.16534e-07 7.09595e-06 
-1.11863e-06 3.30296e-07 8.77258e-06 
-1.21176e-06 3.99021e-07 1.08384e-05 
-1.22018e-06 3.05824e-07 1.2e-05 
-9.32414e-07 4.02106e-07 1.35065e-05 
-1.0408e-06 5.56478e-07 1.46015e-05 
-1.54778e-06 3.4364e-07 1.41603e-05 
-1.95408e-06 2.24593e-07 1.31818e-05 
-1.58608e-06 1.93353e-07 1.36074e-05 
-3.53239e-07 -5.92107e-08 1.27725e-05 
-1.29345e-05 -1.28588e-05 1.44209e-05 
-2.32635e-06 -8.66005e-07 1.30348e-05 
-3.96791e-06 -9.55136e-07 1.29108e-05 
-4.84235e-06 -4.46143e-07 1.31118e-05 
-4.98153e-06 7.58897e-07 1.38739e-05 
-1.2834e-05 -1.36288e-05 1.48605e-05 
-1.31401e-05 -1.37769e-05 1.54747e-05 
-1.3413e-05 -1.37121e-05 1.54623e-05 
-4.46339e-06 2.94308e-06 1.47275e-05 
-4.08378e-06 5.49293e-06 1.48757e-05 
-1.35575e-05 -1.31446e-05 1.55282e-05 
-1.28642e-05 -1.02227e-05 1.68081e-05 
-3.66283e-06 7.95151e-06 1.45026e-05 
-4.10405e-06 9.97997e-06 1.36892e-05 
-4.8583e-06 1.11884e-05 1.31064e-05 
-5.62305e-06 1.19572e-05 1.29017e-05 
-6.63694e-06 1.24729e-05 1.33119e-05 
-1.14926e-05 -3.67499e-06 1.84308e-05 
-1.02965e-05 3.802e-06 1.79591e-05 
-8.97762e-06 8.5061e-06 1.55259e-05 
-8.21824e-06 1.04053e-05 1.4521e-05 
-7.8069e-06 1.09657e-05 1.49882e-05 
-7.24875e-06 1.16517e-05 1.49107e-05 
-7.00021e-06 1.23867e-05 1.38582e-05 
-6.29475e-07 1.4316e-08 2.12519e-06 
-9.00946e-07 -2.06387e-08 2.38092e-06 
-1.33157e-06 -8.3848e-08 3.5368e-06 
-1.91632e-06 -1.03288e-07 4.5701e-06 
-2.60379e-06 -1.42546e-07 5.49447e-06 
-3.59103e-06 -3.48854e-07 6.55899e-06 
-5.07682e-06 -4.86804e-07 8.0808e-06 
-6.26511e-06 -7.67992e-07 8.6104e-06 
-7.58634e-06 -9.90418e-07 1.02584e-05 
-8.9134e-06 -1.26058e-06 1.14819e-05 
-1.03089e-05 -1.30004e-06 1.16089e-05 
-1.18662e-05 -1.82874e-06 1.14618e-05 
-1.18255e-05 -2.56933e-06 1.20865e-05 
-1.28275e-05 -2.16858e-06 1.1493e-05 
-1.27989e-05 -1.30617e-06 1.1753e-05 
-1.21624e-05 -4.07743e-07 1.26832e-05 
-1.13341e-05 3.05986e-07 1.37446e-05 
-1.10671e-05 3.47226e-07 1.44287e-05 
-1.1236e-05 -8.03334e-07 1.52849e-05 
-1.17761e-05 -3.02467e-06 1.57711e-05 
-1.23916e-05 -5.33005e-06 1.5694e-05 
-1.27288e-05 -7.18543e-06 1.53173e-05 
-1.29499e-05 -8.7525e-06 1.48646e-05 
-1.30462e-05 -1.03053e-05 1.43727e-05 
-1.31546e-05 -1.16865e-05 1.45215e-05 
-5.17808e-07 1.60798e-08 1.77486e-06 
-5.03679e-07 2.4129e-08 2.14149e-06 
-5.19283e-07 6.98082e-08 2.88514e-06 
-5.21173e-07 1.45125e-07 3.81512e-06 
-5.3541e-07 1.78363e-07 5.11747e-06 
-4.66168e-07 1.44687e-07 6.43309e-06 
-5.57225e-08 3.46042e-07 8.71362e-06 
-6.72272e-08 4.04563e-07 9.73677e-06 
5.48937e-08 7.14641e-07 1.19676e-05 
2.05192e-07 7.78167e-07 1.32876e-05 
2.19528e-07 1.02559e-06 1.40368e-05 
6.78354e-07 6.289e-07 1.3415e-05 
1.76302e-06 6.47847e-07 1.26948e-05 
2.22976e-06 4.16774e-07 1.30469e-05 
9.84611e-07 -2.86902e-07 1.20685e-05 
-1.30359e-05 -1.32035e-05 1.49057e-05 
-1.27315e-05 -1.43435e-05 1.52119e-05 
-1.33556e-06 -9.02477e-07 1.1841e-05 
-3.19947e-06 -8.84727e-07 1.20184e-05 
-4.22699e-06 -3.80611e-08 1.3119e-05 
-4.51828e-06 1.5928e-06 1.39783e-05 
-1.26992e-05 -1.46379e-05 1.55584e-05 
-1.29638e-05 -1.49284e-05 1.57647e-05 
-1.28254e-05 -1.48277e-05 1.57995e-05 
-4.41043e-06 4.24377e-06 1.4791e-05 
-3.85382e-06 6.9049e-06 1.48711e-05 
-1.26525e-05 -1.38274e-05 1.69369e-05 
-1.20195e-05 -8.37855e-06 1.99142e-05 
-3.67624e-06 9.0163e-06 1.42702e-05 
-4.12699e-06 1.03263e-05 1.35358e-05 
-4.74499e-06 1.12113e-05 1.30425e-05 
-5.73409e-06 1.18305e-05 1.31668e-05 
-6.71448e-06 1.21092e-05 1.37304e-05 
-1.13316e-05 2.06724e-07 2.08532e-05 
-1.07951e-05 7.44539e-06 1.75124e-05 
-9.7639e-06 9.81664e-06 1.54823e-05 
-7.19319e-06 1.20426e-05 1.44968e-05 
-8.71863e-06 1.03754e-05 1.51539e-05 
-8.01008e-06 1.08512e-05 1.56434e-05 
-7.55386e-06 1.15715e-05 1.49652e-05 
-5.06665e-07 1.29705e-08 1.72003e-06 
-5.38833e-07 1.47996e-09 1.67471e-06 
-6.73075e-07 -3.9068e-08 1.90252e-06 
-8.90574e-07 -3.57453e-08 2.30912e-06 
-1.29998e-06 -6.64105e-08 2.85371e-06 
-1.70417e-06 -1.32046e-07 3.4948e-06 
-2.92391e-06 -3.16803e-07 4.99583e-06 
-3.83289e-06 -3.96483e-07 5.75112e-06 
-5.05645e-06 -6.14534e-07 7.17216e-06 
-5.90159e-06 -8.14258e-07 7.78092e-06 
-7.65248e-06 -1.0797e-06 8.87686e-06 
-9.52313e-06 -1.74562e-06 9.59185e-06 
-9.58527e-06 -2.5291e-06 1.16887e-05 
-9.3754e-06 -2.09047e-06 1.26274e-05 
-1.07085e-05 -2.51382e-06 1.27878e-05 
-1.19886e-05 -2.54728e-06 1.27296e-05 
-1.24804e-05 -2.04668e-06 1.23553e-05 
-1.19921e-05 -1.1497e-06 1.25822e-05 
-1.10349e-05 -2.12948e-07 1.33876e-05 
-1.08141e-05 -2.58099e-07 1.49616e-05 
-1.10227e-05 -1.5332e-06 1.59828e-05 
-1.15794e-05 -3.91932e-06 1.60757e-05 
-1.21604e-05 -6.16548e-06 1.55254e-05 
-1.25378e-05 -8.05144e-06 1.50692e-05 
-1.2757e-05 -9.50803e-06 1.48184e-05 
-1.30203e-05 -1.06186e-05 1.46401e-05 
-1.31515e-05 -1.18058e-05 1.48161e-05 
-5.14411e-07 1.2211e-08 1.75404e-06 
-4.36841e-07 1.37331e-08 1.66421e-06 
-3.54501e-07 3.8345e-08 1.83794e-06 
-2.99104e-07 6.33638e-08 1.95501e-06 
-2.87085e-07 5.44196e-08 2.36546e-06 
-2.25966e-07 6.22494e-08 3.09947e-06 
-1.23852e-08 1.69353e-07 4.45588e-06 
3.83643e-07 2.84085e-07 6.17805e-06 
4.15733e-07 4.6017e-07 7.87952e-06 
6.93784e-07 6.86292e-07 9.58385e-06 
1.52271e-06 1.0448e-06 1.19725e-05 
2.5078e-06 7.68755e-07 1.2623e-05 
3.55733e-06 1.34032e-06 1.28415e-05 
2.91368e-06 1.31462e-06 1.38396e-05 
-1.3131e-05 -1.31223e-05 1.53013e-05 
9.28265e-07 1.04092e-06 1.40849e-05 
8.22693e-07 8.88283e-07 1.28703e-05 
2.07223e-07 2.07245e-07 1.1931e-05 
-1.28817e-05 -1.43599e-05 1.56256e-05 
-1.2517e-05 -1.48571e-05 1.59865e-05 
-8.69015e-07 -5.93781e-07 1.19003e-05 
-2.35721e-06 -5.7607e-07 1.23301e-05 
-3.45088e-06 4.2703e-07 1.31741e-05 
-4.08588e-06 2.52273e-06 1.42454e-05 
-1.24236e-05 -1.51817e-05 1.5893e-05 
-1.22064e-05 -1.543e-05 1.58437e-05 
-1.16414e-05 -1.52349e-05 1.60154e-05 
-4.09911e-06 5.49308e-06 1.4697e-05 
-3.75971e-06 8.03992e-06 1.44024e-05 
-1.16638e-05 -1.22488e-05 1.89924e-05 
-1.17952e-05 -4.91593e-06 2.18291e-05 
-3.90884e-06 9.4611e-06 1.38962e-05 
-4.35264e-06 1.03248e-05 1.33704e-05 
-4.88992e-06 1.09151e-05 1.32811e-05 
-5.78673e-06 1.13728e-05 1.36029e-05 
-6.6142e-06 1.15829e-05 1.40815e-05 
-1.17456e-05 4.01136e-06 1.91609e-05 
-1.12976e-05 8.35883e-06 1.64945e-05 
-7.33975e-06 1.1471e-05 1.474e-05 
-1.01367e-05 9.4231e-06 1.54364e-05 
-7.80488e-06 1.09954e-05 1.5126e-05 
-8.73939e-06 9.79059e-06 1.54957e-05 
-8.11558e-06 1.04281e-05 1.591e-05 
-5.65287e-07 8.55434e-09 1.8267e-06 
-5.33366e-07 8.37299e-11 1.72649e-06 
-5.60977e-07 -3.45446e-08 1.65624e-06 
-6.11461e-07 -1.88185e-08 1.68653e-06 
-7.31429e-07 -3.24288e-08 1.68457e-06 
-9.22338e-07 -7.26656e-08 2.09742e-06 
-1.34116e-06 -1.38397e-07 2.53889e-06 
-2.02056e-06 -1.9013e-07 3.42934e-06 
-2.86571e-06 -3.64206e-07 4.24674e-06 
-3.54282e-06 -4.5026e-07 4.89622e-06 
-4.69196e-06 -7.07072e-07 5.86487e-06 
-6.06573e-06 -9.40933e-07 6.29641e-06 
-6.43162e-06 -1.83963e-06 9.05142e-06 
-7.09042e-06 -1.18306e-06 1.01121e-05 
-9.97132e-06 -2.70825e-07 1.12478e-05 
-1.05317e-05 -3.30132e-07 1.35038e-05 
-1.00984e-05 -1.10908e-06 1.35496e-05 
-1.05199e-05 -1.81733e-06 1.24353e-05 
-1.12955e-05 -2.30585e-06 1.29768e-05 
-1.14069e-05 -2.13666e-06 1.37813e-05 
-1.09294e-05 -1.2045e-06 1.40136e-05 
-1.04067e-05 -9.93124e-07 1.5197e-05 
-1.07414e-05 -2.50201e-06 1.61066e-05 
-1.12759e-05 -4.58895e-06 1.59756e-05 
-1.19212e-05 -6.87438e-06 1.52915e-05 
-1.24369e-05 -8.61967e-06 1.4791e-05 
-1.26945e-05 -9.81728e-06 1.49033e-05 
-1.3018e-05 -1.05811e-05 1.49665e-05 
-1.31561e-05 -1.16397e-05 1.54806e-05 
-5.79033e-07 -2.80975e-09 1.80316e-06 
-5.37718e-07 3.56586e-09 1.77482e-06 
-4.3954e-07 2.54308e-08 1.8112e-06 
-3.1507e-07 4.07645e-08 1.69982e-06 
-2.28049e-07 3.80822e-08 1.83427e-06 
-1.88862e-07 1.17432e-08 1.64179e-06 
-8.38028e-08 6.16214e-08 2.08743e-06 
9.045e-08 1.44535e-07 2.94673e-06 
3.40451e-07 2.75051e-07 4.39305e-06 
4.6562e-07 3.1897e-07 5.44848e-06 
1.19469e-06 6.32299e-07 7.32105e-06 
2.46358e-06 6.37983e-07 9.23382e-06 
3.55412e-06 1.68333e-06 1.09493e-05 
2.58618e-06 1.7627e-06 1.28135e-05 
8.1284e-08 1.18184e-06 1.44477e-05 
-1.32161e-05 -1.27245e-05 1.60581e-05 
4.93654e-07 9.24582e-07 1.51117e-05 
-1.30886e-05 -1.39348e-05 1.61777e-05 
8.71883e-08 9.71942e-07 1.45751e-05 
-4.27121e-07 1.18566e-06 1.30104e-05 
-6.84587e-07 1.13791e-06 1.25769e-05 
-1.26058e-05 -1.44746e-05 1.63132e-05 
-1.2302e-05 -1.46349e-05 1.62087e-05 
-8.269e-07 4.81548e-07 1.27873e-05 
-1.74132e-06 3.82946e-07 1.33303e-05 
-2.68499e-06 1.44478e-06 1.40754e-05 
-3.65717e-06 3.6689e-06 1.45469e-05 
-1.20247e-05 -1.49148e-05 1.59066e-05 
-1.13665e-05 -1.52294e-05 1.53699e-05 
-1.0728e-05 -1.33838e-05 1.7028e-05 
-3.80922e-06 6.47947e-06 1.42875e-05 
-3.87199e-06 8.40832e-06 1.40286e-05 
-1.10262e-05 -9.20683e-06 1.95442e-05 
-1.19934e-05 -8.91355e-07 2.00452e-05 
-4.06484e-06 9.54753e-06 1.36565e-05 
-4.40186e-06 1.02068e-05 1.35212e-05 
-5.04637e-06 1.067e-05 1.37966e-05 
-5.79045e-06 1.09496e-05 1.41183e-05 
-6.70856e-06 1.10689e-05 1.47048e-05 
-1.20196e-05 5.06655e-06 1.69452e-05 
-1.14923e-05 7.36474e-06 1.5673e-05 
-7.38524e-06 1.06749e-05 1.50206e-05 
-7.94164e-06 1.02854e-05 1.54622e-05 
-1.00331e-05 8.1243e-06 1.51372e-05 
-8.47237e-06 9.30223e-06 1.55209e-05 
-9.1474e-06 8.74533e-06 1.55996e-05 
-6.16354e-07 2.42462e-09 1.60243e-06 
-5.75706e-07 5.45584e-09 1.80202e-06 
-5.53662e-07 1.2292e-09 1.87882e-06 
-5.33192e-07 -4.62119e-09 1.76941e-06 
-6.01939e-07 -1.89082e-08 1.78006e-06 
-6.09598e-07 -3.04634e-08 1.79673e-06 
-7.16883e-07 -5.98294e-08 1.71963e-06 
-8.097e-07 -6.59773e-08 1.70313e-06 
-1.04775e-06 -1.10617e-07 1.9077e-06 
-1.41981e-06 -1.64699e-07 2.22872e-06 
-1.81904e-06 -2.20094e-07 2.71429e-06 
-2.39532e-06 -3.65978e-07 3.05864e-06 
-3.33057e-06 -4.0746e-07 3.62687e-06 
-3.88839e-06 -9.89295e-07 4.79991e-06 
-3.89738e-06 -8.11619e-07 5.69086e-06 
-5.7231e-06 -2.84165e-07 6.30566e-06 
-8.87768e-06 -2.04783e-07 6.86552e-06 
-1.23462e-05 -4.33557e-07 1.09364e-05 
-1.28297e-05 4.09926e-07 1.25542e-05 
-9.44835e-06 6.21984e-07 1.34208e-05 
-9.78799e-06 -8.44471e-07 1.33115e-05 
-1.03498e-05 -2.50043e-06 1.37287e-05 
-1.08998e-05 -2.55227e-06 1.40715e-05 
-1.07178e-05 -2.04284e-06 1.50463e-05 
-1.01729e-05 -1.72553e-06 1.5453e-05 
-1.05325e-05 -3.15736e-06 1.57937e-05 
-1.11401e-05 -5.30819e-06 1.55194e-05 
-1.17941e-05 -7.38101e-06 1.49857e-05 
-1.23296e-05 -8.86998e-06 1.48962e-05 
-1.27045e-05 -9.71828e-06 1.526e-05 
-1.30409e-05 -1.02673e-05 1.57529e-05 
-1.32815e-05 -1.11913e-05 1.62134e-05 
-1.35513e-05 -1.19598e-05 1.69032e-05 
-6.21642e-07 2.31991e-08 1.88366e-06 
-5.8357e-07 2.10589e-08 1.95067e-06 
-4.88374e-07 3.0558e-08 1.90088e-06 
-3.49997e-07 3.93742e-08 1.90595e-06 
-2.83356e-07 7.63347e-08 1.86894e-06 
-1.8762e-07 7.63534e-08 1.85378e-06 
-1.85914e-08 8.15627e-08 1.7421e-06 
9.34871e-08 1.22247e-07 2.08283e-06 
1.42977e-07 1.03769e-07 2.46896e-06 
4.11211e-07 2.84185e-07 3.3016e-06 
1.11367e-06 2.59503e-07 4.65435e-06 
2.40252e-06 1.14187e-06 6.78668e-06 
1.35386e-06 1.18863e-06 8.39296e-06 
-2.04713e-07 9.7444e-07 1.01057e-05 
1.34208e-06 5.93303e-07 1.11078e-05 
5.16592e-06 6.46192e-07 1.27248e-05 
-1.34166e-05 -1.30052e-05 1.6723e-05 
4.4646e-06 4.61279e-07 1.52136e-05 
-1.30076e-05 -1.3486e-05 1.70704e-05 
1.69101e-06 6.09039e-07 1.48725e-05 
-2.24135e-07 1.555e-06 1.36595e-05 
-1.35191e-06 1.77697e-06 1.29826e-05 
-1.23748e-05 -1.36706e-05 1.63526e-05 
-1.19143e-05 -1.38763e-05 1.58338e-05 
-1.22283e-06 1.02706e-06 1.28226e-05 
-1.6187e-06 1.31673e-06 1.41485e-05 
-2.6344e-06 2.61594e-06 1.44671e-05 
-3.33532e-06 4.76767e-06 1.41412e-05 
-1.15924e-05 -1.4078e-05 1.5045e-05 
-1.07656e-05 -1.33309e-05 1.54022e-05 
-1.05233e-05 -1.05484e-05 1.68081e-05 
-3.6998e-06 6.83139e-06 1.37839e-05 
-3.93171e-06 8.36816e-06 1.3761e-05 
-1.11506e-05 -5.33125e-06 1.79438e-05 
-1.21939e-05 8.19298e-07 1.65936e-05 
-4.06192e-06 9.31552e-06 1.39503e-05 
-4.42303e-06 9.92828e-06 1.41143e-05 
-5.1011e-06 1.02629e-05 1.44979e-05 
-5.85471e-06 1.03903e-05 1.48502e-05 
-6.65464e-06 1.02307e-05 1.51327e-05 
-7.16648e-06 9.61581e-06 1.54401e-05 
-1.20135e-05 4.34025e-06 1.53717e-05 
-1.13208e-05 5.65233e-06 1.54206e-05 
-7.78197e-06 9.25522e-06 1.55107e-05 
-8.25158e-06 8.25942e-06 1.57936e-05 
-1.02896e-05 6.62493e-06 1.55092e-05 
-9.09934e-06 7.4072e-06 1.58688e-05 
-7.14466e-07 1.80803e-08 1.61615e-06 
-6.26747e-07 -4.009e-09 1.67472e-06 
-5.7146e-07 -7.88489e-09 1.79411e-06 
-5.35935e-07 -1.86347e-10 1.87496e-06 
-5.56483e-07 -6.5007e-09 1.82557e-06 
-6.3483e-07 -5.27676e-08 1.95018e-06 
-6.55702e-07 -4.63078e-08 1.93867e-06 
-7.46495e-07 -8.62794e-08 1.82463e-06 
-8.20735e-07 -7.16527e-08 1.6499e-06 
-9.0029e-07 -8.60931e-08 1.52641e-06 
-1.08487e-06 -1.25775e-07 1.65435e-06 
-1.21188e-06 -1.5381e-07 1.71675e-06 
-1.6928e-06 -1.14144e-07 1.77731e-06 
-2.12529e-06 -3.9534e-07 2.24065e-06 
-1.98557e-06 -4.91658e-07 2.91201e-06 
-2.51952e-06 -2.97467e-07 3.00058e-06 
-4.21602e-06 -2.50374e-09 2.76689e-06 
-4.62874e-06 -2.12032e-06 9.11546e-06 
-8.67093e-06 -3.60564e-06 1.35238e-05 
-1.27553e-05 -1.12359e-07 1.34475e-05 
-9.1285e-06 9.09477e-07 1.32091e-05 
-9.33294e-06 -6.53807e-07 1.453e-05 
-1.02148e-05 -2.81301e-06 1.54994e-05 
-1.10537e-05 -2.50177e-06 1.43457e-05 
-1.03698e-05 -2.36048e-06 1.50883e-05 
-1.01394e-05 -2.39313e-06 1.50057e-05 
-1.05057e-05 -3.96062e-06 1.51935e-05 
-1.11485e-05 -5.97361e-06 1.50166e-05 
-1.18395e-05 -7.68223e-06 1.49424e-05 
-1.2392e-05 -8.80398e-06 1.53528e-05 
-1.29667e-05 -9.31079e-06 1.60911e-05 
-1.32862e-05 -9.80592e-06 1.65067e-05 
-1.37935e-05 -1.05724e-05 1.72403e-05 
-1.41974e-05 -1.1306e-05 1.76806e-05 
-7.33035e-07 4.9568e-08 1.93727e-06 
-7.01903e-07 4.09881e-08 1.96085e-06 
-6.5338e-07 3.59508e-08 1.96902e-06 
-4.30926e-07 7.86272e-08 2.12878e-06 
-3.30787e-07 8.35545e-08 2.0309e-06 
-2.37198e-07 1.91754e-08 1.68072e-06 
-4.88269e-08 8.06488e-08 1.62485e-06 
2.26104e-08 3.68239e-08 1.40566e-06 
8.25227e-08 9.43528e-08 1.58645e-06 
3.92121e-07 1.85602e-07 2.16108e-06 
1.05849e-06 4.49992e-07 3.23915e-06 
8.8994e-07 5.78974e-07 4.29311e-06 
-2.77087e-07 5.35024e-07 5.2234e-06 
8.73674e-06 2.79323e-06 1.31797e-05 
1.5061e-06 4.96622e-07 6.02414e-06 
5.54515e-06 7.51591e-07 8.08162e-06 
-1.38985e-05 -1.20953e-05 1.77172e-05 
8.29768e-06 1.4361e-06 1.51127e-05 
-1.3082e-05 -1.22793e-05 1.75267e-05 
4.12326e-06 1.01493e-06 1.44564e-05 
-2.31479e-07 2.23478e-06 1.38791e-05 
-1.05791e-06 2.69447e-06 1.33556e-05 
-1.22616e-05 -1.22846e-05 1.6436e-05 
-1.17836e-05 -1.24157e-05 1.548e-05 
-1.4241e-06 2.14244e-06 1.3598e-05 
-1.51378e-06 2.38165e-06 1.43373e-05 
-2.49027e-06 3.6834e-06 1.43262e-05 
-3.10501e-06 5.71308e-06 1.38278e-05 
-1.1325e-05 -1.25236e-05 1.49138e-05 
-1.08769e-05 -1.10201e-05 1.48535e-05 
-1.08847e-05 -7.70666e-06 1.58619e-05 
-3.66086e-06 7.13189e-06 1.37187e-05 
-3.81888e-06 8.19209e-06 1.40094e-05 
-1.14701e-05 -2.3297e-06 1.58077e-05 
-1.21936e-05 1.30123e-06 1.5628e-05 
-4.06125e-06 9.05513e-06 1.46876e-05 
-4.54654e-06 9.57299e-06 1.50967e-05 
-5.34785e-06 9.79405e-06 1.52859e-05 
-6.09207e-06 9.69122e-06 1.52675e-05 
-6.75045e-06 9.11363e-06 1.53437e-05 
-7.47945e-06 8.28019e-06 1.53221e-05 
-1.15226e-05 3.04527e-06 1.56178e-05 
-1.04209e-05 4.36398e-06 1.56686e-05 
-7.80721e-06 7.54463e-06 1.58224e-05 
-8.40433e-06 6.45267e-06 1.59148e-05 
-9.17058e-06 5.47538e-06 1.59747e-05 
-8.47008e-07 4.32654e-08 1.5864e-06 
-7.47295e-07 9.14544e-09 1.53292e-06 
-6.30783e-07 -2.00735e-08 1.65487e-06 
-5.58195e-07 -2.08469e-08 1.72862e-06 
-5.40209e-07 -7.06689e-09 1.85564e-06 
-6.21632e-07 -7.45765e-08 1.91538e-06 
-6.6411e-07 -7.78925e-08 2.08462e-06 
-7.44635e-07 -6.91295e-08 1.93968e-06 
-7.64307e-07 -6.50425e-08 1.82112e-06 
-7.79444e-07 -3.02835e-08 1.50205e-06 
-8.80033e-07 -8.44359e-08 1.41851e-06 
-9.6715e-07 -1.03569e-07 1.44731e-06 
-1.06163e-06 -1.13422e-07 1.31588e-06 
-1.25579e-06 -1.56403e-07 1.25795e-06 
-1.13008e-06 -2.53664e-07 1.40106e-06 
-1.06179e-06 -2.40146e-07 1.36836e-06 
-1.17064e-06 -3.20469e-08 9.23953e-07 
-1.73673e-06 -4.46911e-07 2.63146e-06 
7.10559e-08 -2.70048e-08 1.37622e-07 
-7.68938e-06 -3.9686e-06 1.32549e-05 
-1.02814e-05 3.58181e-07 1.35142e-05 
-8.04437e-06 7.30421e-07 1.41901e-05 
-8.61357e-06 -1.04653e-06 1.6156e-05 
-1.02799e-05 -2.83022e-06 1.63527e-05 
-1.07755e-05 -2.56973e-06 1.4148e-05 
-1.01803e-05 -2.58091e-06 1.46456e-05 
-1.02648e-05 -3.00212e-06 1.43552e-05 
-1.06891e-05 -4.46578e-06 1.4671e-05 
-1.14116e-05 -6.27268e-06 1.50444e-05 
-1.2216e-05 -7.69916e-06 1.55279e-05 
-1.28248e-05 -8.41068e-06 1.62779e-05 
-1.32646e-05 -8.72046e-06 1.70747e-05 
-1.46219e-05 -1.04824e-05 1.81609e-05 
-1.37302e-05 -9.16659e-06 1.74032e-05 
-1.42216e-05 -9.98553e-06 1.77631e-05 
-8.44463e-07 1.86813e-08 1.55325e-06 
-7.74198e-07 5.36387e-08 1.8655e-06 
-7.06188e-07 7.27437e-08 1.94247e-06 
-5.28862e-07 1.06106e-07 2.18367e-06 
-3.8461e-07 6.8754e-08 2.09748e-06 
-1.81359e-07 8.32169e-08 1.8211e-06 
-7.30314e-08 6.73401e-08 1.55188e-06 
-6.8622e-08 4.87514e-08 1.26315e-06 
1.5798e-07 1.69907e-07 1.46496e-06 
4.72273e-07 1.78176e-07 1.65451e-06 
5.22652e-07 2.29887e-07 1.94099e-06 
3.71066e-08 2.59947e-07 2.45146e-06 
2.52666e-07 1.22518e-07 2.50223e-06 
3.99024e-06 5.28643e-06 1.65015e-05 
1.96637e-06 2.70846e-06 1.07209e-05 
2.82532e-06 3.57142e-07 3.45223e-06 
-1.41166e-05 -1.0927e-05 1.84429e-05 
9.00893e-06 2.39446e-06 1.39687e-05 
-1.34921e-05 -1.08269e-05 1.77094e-05 
3.15404e-06 1.91824e-06 1.4205e-05 
-4.53056e-07 3.71529e-06 1.40157e-05 
-1.06443e-06 3.63649e-06 1.36528e-05 
-1.24181e-05 -1.07381e-05 1.65408e-05 
-1.1545e-05 -1.06311e-05 1.54983e-05 
-7.25843e-07 2.74259e-06 1.37628e-05 
-1.52792e-06 3.56989e-06 1.43171e-05 
-2.31371e-06 4.87423e-06 1.38573e-05 
-3.13116e-06 6.24793e-06 1.41695e-05 
-1.1223e-05 -1.02555e-05 1.52273e-05 
-1.12754e-05 -8.26675e-06 1.54324e-05 
-1.1412e-05 -4.87678e-06 1.59235e-05 
-3.46356e-06 7.12185e-06 1.44258e-05 
-3.78943e-06 7.96784e-06 1.5043e-05 
-1.17888e-05 -1.21011e-06 1.57404e-05 
-1.16629e-05 6.87694e-07 1.62403e-05 
-4.18178e-06 8.70029e-06 1.54876e-05 
-4.88928e-06 9.12705e-06 1.58279e-05 
-5.59467e-06 9.20111e-06 1.5651e-05 
-6.28029e-06 8.79188e-06 1.52669e-05 
-7.01457e-06 7.89456e-06 1.52892e-05 
-7.70117e-06 6.75848e-06 1.53411e-05 
-1.06397e-05 2.0078e-06 1.65161e-05 
-9.44393e-06 3.2714e-06 1.62929e-05 
-8.20946e-06 5.85864e-06 1.57937e-05 
-8.72367e-06 4.73339e-06 1.61235e-05 
-8.8187e-07 3.23895e-08 1.419e-06 
-8.0841e-07 1.32756e-08 1.37514e-06 
-7.12478e-07 -2.35606e-08 1.24021e-06 
-6.15743e-07 -4.98464e-08 1.53286e-06 
-5.48084e-07 -3.08304e-08 1.63453e-06 
-5.40824e-07 -3.06817e-08 1.66164e-06 
-6.34536e-07 -1.05421e-07 1.95616e-06 
-6.70843e-07 -5.95704e-08 1.99196e-06 
-7.37728e-07 -2.29559e-08 1.73706e-06 
-8.03584e-07 -1.63152e-08 1.63292e-06 
-8.39019e-07 -1.842e-08 1.41949e-06 
-9.36727e-07 -1.00433e-07 1.44285e-06 
-9.82403e-07 -9.06306e-08 1.27985e-06 
-1.07194e-06 -6.92908e-08 1.19798e-06 
-1.08143e-06 -1.93127e-07 1.15468e-06 
-7.63832e-07 -1.89379e-07 1.01932e-06 
-7.71371e-07 -1.02284e-07 9.32286e-07 
-8.47439e-07 5.52772e-08 5.38629e-07 
-1.94333e-06 -5.20205e-07 2.52164e-06 
-4.42907e-06 -2.12459e-06 7.80386e-06 
-9.01175e-06 -2.95118e-07 1.02217e-05 
-7.38158e-06 3.23492e-07 1.41149e-05 
-5.99368e-06 2.41636e-07 1.54278e-05 
-8.25413e-06 -1.28778e-06 1.67792e-05 
-1.02869e-05 -2.78751e-06 1.54211e-05 
-1.05162e-05 -3.20962e-06 1.39466e-05 
-1.02971e-05 -2.92929e-06 1.38657e-05 
-1.05995e-05 -3.38938e-06 1.41072e-05 
-1.1181e-05 -4.80187e-06 1.49065e-05 
-1.20514e-05 -6.36572e-06 1.58139e-05 
-1.27876e-05 -7.43723e-06 1.67795e-05 
-1.32772e-05 -7.85733e-06 1.73926e-05 
-1.37512e-05 -8.11621e-06 1.79134e-05 
-1.49625e-05 -9.33713e-06 1.86897e-05 
-1.4869e-05 -9.25839e-06 1.82073e-05 
-1.42018e-05 -8.69148e-06 1.79151e-05 
-8.69115e-07 3.02377e-08 1.44425e-06 
-8.81331e-07 4.54492e-08 1.48239e-06 
-7.72465e-07 1.47403e-07 2.03582e-06 
-6.32518e-07 9.65271e-08 2.13926e-06 
-4.38838e-07 7.88078e-08 1.87056e-06 
-2.18785e-07 8.3641e-08 1.72969e-06 
-8.73253e-08 8.81364e-08 1.55529e-06 
1.85973e-08 1.23506e-07 1.38091e-06 
2.49184e-07 1.49556e-07 1.43005e-06 
4.52226e-07 1.29719e-07 1.37426e-06 
1.18192e-07 1.19069e-07 1.34284e-06 
-7.03465e-08 8.87703e-08 1.15581e-06 
6.79105e-07 4.83067e-08 9.57628e-07 
5.34772e-06 4.48238e-06 1.33211e-05 
-5.33145e-08 1.86255e-08 8.74387e-08 
1.20428e-06 6.61416e-07 3.78171e-06 
-1.46388e-05 -9.34767e-06 1.88241e-05 
6.32513e-06 2.04733e-06 1.33779e-05 
-1.39802e-05 -9.21258e-06 1.84669e-05 
1.28243e-06 3.37372e-06 1.47325e-05 
-6.22827e-07 4.5924e-06 1.41469e-05 
-5.68571e-07 4.1976e-06 1.38367e-05 
-1.27322e-05 -9.1143e-06 1.72569e-05 
-1.21097e-05 -8.73439e-06 1.66066e-05 
-6.86419e-07 3.8013e-06 1.38946e-05 
-1.58286e-06 4.7418e-06 1.41492e-05 
-2.25765e-06 5.45058e-06 1.42575e-05 
-2.98856e-06 6.39995e-06 1.50388e-05 
-1.14121e-05 -7.777e-06 1.62253e-05 
-1.14169e-05 -5.62695e-06 1.68722e-05 
-1.15104e-05 -3.25227e-06 1.70357e-05 
-3.38767e-06 7.06435e-06 1.565e-05 
-3.83581e-06 7.63761e-06 1.57871e-05 
-1.13031e-05 -9.39337e-07 1.70102e-05 
-1.08471e-05 3.03068e-07 1.74218e-05 
-4.45187e-06 8.10933e-06 1.56621e-05 
-5.1288e-06 8.49209e-06 1.55921e-05 
-5.86758e-06 8.44273e-06 1.52078e-05 
-6.58648e-06 7.75727e-06 1.50873e-05 
-7.13485e-06 6.57238e-06 1.51541e-05 
-7.81731e-06 5.41257e-06 1.53803e-05 
-9.49379e-06 1.40314e-06 1.66728e-05 
-8.71133e-06 3.08783e-06 1.62322e-05 
-8.2903e-06 4.38401e-06 1.59554e-05 
-8.90547e-07 4.64209e-08 1.20903e-06 
-8.52932e-07 2.11464e-08 1.20976e-06 
-7.77858e-07 -6.49568e-09 1.02161e-06 
-6.61457e-07 -5.83555e-08 1.32994e-06 
-6.41305e-07 -7.148e-08 1.08107e-06 
-5.35787e-07 -5.1404e-08 1.40635e-06 
-5.79071e-07 -9.8988e-08 1.39226e-06 
-6.10225e-07 -9.17552e-08 1.80344e-06 
-5.9325e-07 -3.67557e-08 1.57474e-06 
-7.26675e-07 -5.69127e-09 1.59708e-06 
-8.21558e-07 7.70354e-09 1.44895e-06 
-9.1402e-07 -7.68739e-08 1.45351e-06 
-9.36449e-07 -8.11537e-08 1.35666e-06 
-9.86528e-07 -3.78478e-08 1.16958e-06 
-1.17195e-06 -1.44155e-07 1.17108e-06 
-1.00751e-06 -1.7579e-07 1.22449e-06 
-8.61075e-07 -1.93985e-07 1.19917e-06 
-7.40147e-07 -8.15334e-09 9.08482e-07 
-1.10506e-06 5.05771e-08 8.4043e-07 
-5.96288e-06 -1.69526e-07 6.81353e-06 
-3.48268e-06 1.23317e-07 2.87422e-06 
-6.14429e-06 -4.65611e-07 1.13533e-05 
-4.57537e-06 -1.19587e-07 1.35647e-05 
-6.15998e-06 2.52533e-08 1.42728e-05 
-8.97063e-06 -1.78156e-06 1.52755e-05 
-1.09239e-05 -3.29948e-06 1.3944e-05 
-1.05353e-05 -3.41603e-06 1.29033e-05 
-1.05569e-05 -2.98046e-06 1.36622e-05 
-1.12449e-05 -3.66505e-06 1.46662e-05 
-1.19104e-05 -5.03538e-06 1.59299e-05 
-1.27802e-05 -6.29931e-06 1.68953e-05 
-1.33869e-05 -6.99088e-06 1.77137e-05 
-1.37417e-05 -7.11161e-06 1.81118e-05 
-1.42653e-05 -7.5872e-06 1.83104e-05 
-1.54392e-05 -7.93809e-06 1.91901e-05 
-1.52307e-05 -8.38599e-06 1.87476e-05 
-1.49492e-05 -8.12063e-06 1.84527e-05 
-9.32026e-07 5.38229e-08 1.19797e-06 
-8.84841e-07 6.35849e-08 1.35412e-06 
-8.41626e-07 8.12015e-08 1.61412e-06 
-8.2502e-07 3.53423e-08 1.4649e-06 
-4.88189e-07 9.07725e-08 1.68499e-06 
-2.59716e-07 1.1094e-07 1.57681e-06 
-1.55923e-07 8.252e-08 1.51389e-06 
7.70195e-08 8.53395e-08 1.42333e-06 
2.88997e-07 1.22237e-07 1.32108e-06 
2.72869e-07 1.32868e-07 1.37266e-06 
-4.30163e-08 1.10983e-07 1.11685e-06 
7.54886e-08 3.81639e-08 7.79571e-07 
5.93625e-07 5.60548e-08 6.70095e-07 
6.40465e-06 1.57562e-06 1.01436e-05 
4.17856e-06 2.1796e-06 7.39961e-06 
1.50146e-06 5.63121e-07 3.35388e-06 
-1.47731e-05 -7.70188e-06 1.92159e-05 
2.68068e-06 3.19979e-06 1.39108e-05 
-1.40132e-05 -7.66229e-06 1.9102e-05 
4.53835e-07 4.68722e-06 1.41852e-05 
-3.082e-07 5.25132e-06 1.321e-05 
1.78431e-08 4.68086e-06 1.32884e-05 
-1.33291e-05 -7.58347e-06 1.83817e-05 
-1.23655e-05 -6.81858e-06 1.83052e-05 
-8.27988e-07 5.01091e-06 1.43637e-05 
-1.38354e-06 5.52675e-06 1.50772e-05 
-2.35504e-06 5.77076e-06 1.55411e-05 
-2.9797e-06 6.30748e-06 1.60839e-05 
-1.15367e-05 -5.45646e-06 1.80271e-05 
-1.12879e-05 -3.93829e-06 1.86796e-05 
-1.13058e-05 -2.12281e-06 1.81508e-05 
-3.43436e-06 6.60937e-06 1.60743e-05 
-3.86198e-06 7.06963e-06 1.56116e-05 
-1.05311e-05 -5.58136e-07 1.82774e-05 
-9.56554e-06 5.08496e-07 1.7508e-05 
-4.6245e-06 7.56429e-06 1.52467e-05 
-5.46806e-06 7.8022e-06 1.51956e-05 
-6.14347e-06 7.52448e-06 1.49622e-05 
-6.68105e-06 6.57757e-06 1.51248e-05 
-7.25468e-06 5.41859e-06 1.52606e-05 
-7.87407e-06 4.21757e-06 1.56932e-05 
-8.56765e-06 1.79571e-06 1.66013e-05 
-8.03922e-06 2.95705e-06 1.60568e-05 
-8.62876e-07 5.97839e-08 9.24987e-07 
-8.3864e-07 5.65152e-08 8.29647e-07 
-8.23327e-07 2.44903e-08 7.82479e-07 
-7.79965e-07 -3.11701e-08 8.73582e-07 
-7.21758e-07 -7.66017e-08 8.6697e-07 
-6.89067e-07 -7.53368e-08 9.19116e-07 
-6.19743e-07 -8.72876e-08 9.99027e-07 
-5.77172e-07 -8.42124e-08 1.11502e-06 
-5.49368e-07 -6.55806e-08 1.34647e-06 
-5.63024e-07 -4.69601e-08 1.40517e-06 
-6.17634e-07 9.68813e-09 1.25861e-06 
-6.72517e-07 -9.95984e-09 1.24153e-06 
-8.84061e-07 -8.35885e-08 1.33178e-06 
-9.34308e-07 -3.61899e-08 1.14137e-06 
-1.17172e-06 -6.31526e-08 1.13159e-06 
-1.186e-06 -1.53178e-07 1.25053e-06 
-1.01384e-06 -1.64658e-07 1.2977e-06 
-8.26231e-07 -1.17336e-07 1.28216e-06 
-6.35962e-07 8.51163e-08 7.83019e-07 
-3.94453e-06 -1.08045e-06 6.64262e-06 
-7.02391e-07 1.33197e-07 8.80028e-07 
-2.14833e-06 -1.26318e-07 2.50951e-06 
-4.65232e-06 -1.42845e-06 8.68903e-06 
-5.12006e-06 -4.81112e-07 9.94624e-06 
-7.55797e-06 8.59352e-08 1.19991e-05 
-1.12481e-05 -2.76776e-06 1.39623e-05 
-1.08334e-05 -4.10266e-06 1.35411e-05 
-1.07677e-05 -3.51972e-06 1.29008e-05 
-1.14167e-05 -3.1364e-06 1.43247e-05 
-1.2054e-05 -4.08416e-06 1.58856e-05 
-1.2798e-05 -5.31247e-06 1.70656e-05 
-1.3475e-05 -6.14909e-06 1.79492e-05 
-1.54459e-05 -6.65687e-06 1.97369e-05 
-1.39849e-05 -6.4035e-06 1.84359e-05 
-1.4382e-05 -6.62549e-06 1.86818e-05 
-1.50227e-05 -6.90701e-06 1.87902e-05 
-1.55301e-05 -7.12311e-06 1.91535e-05 
-1.52927e-05 -7.33571e-06 1.89901e-05 
-8.80828e-07 7.18038e-08 1.07e-06 
-8.65841e-07 7.56796e-08 1.14587e-06 
-8.93005e-07 7.67839e-08 1.19191e-06 
-7.51651e-07 2.95583e-08 1.22419e-06 
-5.52891e-07 5.99456e-08 1.22534e-06 
-3.14806e-07 1.0232e-07 1.3838e-06 
-1.63075e-07 6.89632e-08 1.33924e-06 
1.25191e-07 7.29679e-08 1.23744e-06 
3.03031e-07 1.1796e-07 1.4064e-06 
-5.65339e-08 1.55673e-07 1.14267e-06 
-6.17253e-08 8.45581e-08 1.00599e-06 
1.42542e-07 9.00459e-08 8.19824e-07 
8.13074e-07 1.26476e-07 9.94715e-07 
1.73814e-06 2.85938e-06 1.11615e-05 
3.71754e-06 1.4151e-06 7.37266e-06 
2.72095e-06 4.95055e-07 3.48743e-06 
-1.49417e-05 -6.32998e-06 2.01425e-05 
4.86078e-07 3.75754e-06 1.09322e-05 
-1.43755e-05 -6.49643e-06 1.9457e-05 
2.96525e-07 4.99495e-06 1.08186e-05 
3.13089e-07 4.961e-06 1.20561e-05 
-4.99687e-07 5.68664e-06 1.41483e-05 
-1.35355e-05 -6.26389e-06 1.97193e-05 
-1.27974e-05 -4.94033e-06 1.96178e-05 
-9.55096e-07 6.00153e-06 1.57618e-05 
-1.84111e-06 5.95216e-06 1.65657e-05 
-2.42793e-06 5.74769e-06 1.64624e-05 
-2.92177e-06 5.7364e-06 1.60179e-05 
-1.15575e-05 -3.77948e-06 1.99679e-05 
-1.11221e-05 -2.45233e-06 1.9204e-05 
-1.04377e-05 -9.99858e-07 1.8941e-05 
-3.29007e-06 5.86463e-06 1.53171e-05 
-4.06169e-06 6.41911e-06 1.48836e-05 
-9.58175e-06 8.08696e-08 1.77411e-05 
-8.94455e-06 9.9445e-07 1.718e-05 
-4.89612e-06 6.9294e-06 1.48332e-05 
-5.70719e-06 7.09597e-06 1.47122e-05 
-6.24813e-06 6.47446e-06 1.52262e-05 
-6.76238e-06 5.43555e-06 1.52822e-05 
-7.48829e-06 4.31492e-06 1.5586e-05 
-7.94602e-06 3.1082e-06 1.6016e-05 
-8.33334e-06 1.90957e-06 1.64312e-05 
-7.55393e-07 4.53405e-08 6.99716e-07 
-7.60856e-07 7.72375e-08 6.53359e-07 
-8.21421e-07 4.4937e-08 6.81176e-07 
-8.3297e-07 1.097e-09 6.69373e-07 
-8.14079e-07 -4.09624e-08 7.10094e-07 
-8.06326e-07 -7.35364e-08 7.15195e-07 
-7.37825e-07 -8.41591e-08 7.56166e-07 
-6.21821e-07 -7.53761e-08 8.12306e-07 
-5.32637e-07 -3.05555e-08 9.03425e-07 
-5.09154e-07 -7.39322e-08 1.14216e-06 
-4.73028e-07 -1.38544e-08 1.02972e-06 
-5.66576e-07 -7.26179e-09 1.04831e-06 
-6.53599e-07 1.01346e-08 9.08181e-07 
-8.15614e-07 -4.72589e-08 1.13184e-06 
-8.27823e-07 6.857e-09 8.74412e-07 
-1.13619e-06 -6.77206e-08 1.12043e-06 
-1.1285e-06 -1.19631e-07 1.27048e-06 
-7.97092e-07 -1.0849e-07 1.14603e-06 
-5.18731e-07 -4.99685e-08 9.5826e-07 
-4.93301e-06 -1.56827e-06 2.57134e-06 
-2.41638e-07 1.24822e-08 5.1172e-07 
-2.03107e-06 -1.65567e-07 6.67886e-07 
-3.33278e-07 8.39164e-08 2.23936e-07 
-4.79111e-06 -1.72236e-06 3.98717e-06 
-6.20372e-06 -2.91005e-07 6.80607e-06 
-1.02335e-05 -1.1556e-06 1.16274e-05 
-1.1328e-05 -4.17357e-06 1.34134e-05 
-1.1211e-05 -4.37729e-06 1.29019e-05 
-1.16136e-05 -3.65716e-06 1.39482e-05 
-1.25063e-05 -3.59061e-06 1.56907e-05 
-1.30088e-05 -4.57064e-06 1.73272e-05 
-1.37616e-05 -5.38344e-06 1.80228e-05 
-1.42095e-05 -5.73448e-06 1.8877e-05 
-1.55598e-05 -5.40516e-06 2.01509e-05 
-1.5715e-05 -5.93643e-06 1.97781e-05 
-1.46954e-05 -5.78957e-06 1.9103e-05 
-1.49301e-05 -5.90619e-06 1.91963e-05 
-1.52384e-05 -6.23316e-06 1.94186e-05 
-1.55971e-05 -6.33323e-06 1.95316e-05 
-7.96192e-07 4.84481e-08 7.07002e-07 
-8.53528e-07 1.06053e-07 8.32556e-07 
-8.10726e-07 5.36517e-08 9.16269e-07 
-6.77892e-07 4.6121e-08 8.80345e-07 
-5.25564e-07 7.74645e-08 1.06747e-06 
-4.12916e-07 1.61336e-08 9.24441e-07 
-2.65406e-07 -9.34278e-09 8.14079e-07 
4.93358e-09 5.5864e-08 1.0406e-06 
6.83398e-08 1.03141e-07 1.20685e-06 
-1.32591e-07 2.24149e-08 8.16086e-07 
-1.39254e-07 9.7284e-08 8.61178e-07 
-4.04668e-08 1.25299e-07 9.47567e-07 
5.34993e-07 3.08703e-07 2.00034e-06 
3.69147e-07 2.53176e-06 5.88769e-06 
4.29583e-07 1.77724e-06 6.23843e-06 
8.81606e-07 8.57402e-07 4.47707e-06 
-1.51306e-05 -5.51624e-06 2.04466e-05 
3.60506e-07 3.61316e-06 7.16005e-06 
-1.4411e-05 -5.42807e-06 2.03264e-05 
1.49693e-07 4.5067e-06 1.01301e-05 
-2.85322e-07 5.77943e-06 1.35696e-05 
-1.01139e-06 6.16037e-06 1.58555e-05 
-1.3823e-05 -4.68043e-06 2.05622e-05 
-1.26736e-05 -3.46846e-06 2.05242e-05 
-1.63046e-06 6.07456e-06 1.66948e-05 
-1.89968e-06 5.47289e-06 1.63144e-05 
-2.40224e-06 4.97268e-06 1.56388e-05 
-2.95609e-06 4.95053e-06 1.48764e-05 
-1.20753e-05 -2.47222e-06 1.97119e-05 
-1.09224e-05 -1.37059e-06 1.89863e-05 
-1.01348e-05 -4.41855e-07 1.80098e-05 
-3.72395e-06 5.32207e-06 1.43542e-05 
-4.45954e-06 5.85586e-06 1.41682e-05 
-9.19792e-06 4.42817e-07 1.75538e-05 
-8.56494e-06 1.13912e-06 1.6801e-05 
-5.09867e-06 6.43185e-06 1.43523e-05 
-5.63563e-06 6.32777e-06 1.46829e-05 
-6.20448e-06 5.51528e-06 1.5234e-05 
-6.90335e-06 4.45346e-06 1.55433e-05 
-7.5552e-06 3.31697e-06 1.59053e-05 
-8.01927e-06 2.12643e-06 1.64282e-05 
-6.34602e-07 3.84453e-08 4.30564e-07 
-6.27141e-07 4.60102e-08 4.59675e-07 
-7.04446e-07 5.9311e-08 4.92863e-07 
-8.16647e-07 1.40181e-08 5.33691e-07 
-8.88119e-07 2.37216e-09 5.36532e-07 
-8.96434e-07 -3.45397e-08 6.19194e-07 
-8.72991e-07 -5.60064e-08 4.75798e-07 
-7.87116e-07 -7.37629e-08 4.20836e-07 
-5.92747e-07 -3.03768e-08 6.50052e-07 
-5.25265e-07 -4.06179e-08 6.42016e-07 
-4.2793e-07 -3.32985e-08 6.95361e-07 
-4.35314e-07 2.12813e-08 6.64976e-07 
-5.20383e-07 -8.6949e-09 7.67936e-07 
-5.47745e-07 2.52511e-08 5.2945e-07 
-5.96208e-07 2.10692e-08 5.79115e-07 
-8.00667e-07 4.61298e-09 7.69636e-07 
-9.41991e-07 -1.50451e-08 9.87531e-07 
-9.84186e-07 -1.66405e-07 1.22479e-06 
-3.90597e-06 -5.59217e-06 1.11919e-05 
-6.39955e-07 -6.71317e-08 1.09168e-06 
-2.9742e-07 -6.99976e-08 6.86235e-07 
-2.56882e-06 -1.98996e-06 5.95255e-06 
-1.29805e-07 1.05735e-07 -1.02487e-09 
-6.04617e-07 2.28236e-07 -2.97548e-07 
-4.69404e-06 -2.55866e-06 3.8834e-06 
-8.87568e-06 -7.81464e-07 8.72155e-06 
-1.12809e-05 -3.45184e-06 1.32823e-05 
-1.15167e-05 -5.39589e-06 1.34398e-05 
-1.16036e-05 -4.66442e-06 1.32245e-05 
-1.304e-05 -3.88515e-06 1.52969e-05 
-1.54264e-05 -4.39593e-06 2.07344e-05 
-1.35434e-05 -4.14251e-06 1.75178e-05 
-1.42802e-05 -4.93821e-06 1.84249e-05 
-1.47554e-05 -5.31347e-06 1.91418e-05 
-1.51316e-05 -5.25255e-06 1.95417e-05 
-1.57227e-05 -4.91675e-06 2.02806e-05 
-1.59683e-05 -5.22429e-06 2.0029e-05 
-1.51813e-05 -5.18788e-06 1.97249e-05 
-1.52548e-05 -5.26113e-06 1.99312e-05 
-1.56272e-05 -5.3607e-06 2.00955e-05 
-7.51982e-07 7.72152e-08 4.34949e-07 
-8.11665e-07 1.02046e-07 5.1689e-07 
-7.15678e-07 1.27927e-08 3.36346e-07 
-6.74955e-07 3.9712e-08 5.47302e-07 
-5.39757e-07 2.35042e-08 4.45896e-07 
-4.24056e-07 2.50369e-08 6.71006e-07 
-1.94432e-07 2.83053e-08 6.98583e-07 
-5.98739e-08 6.17618e-08 7.49354e-07 
-9.14478e-08 4.11815e-08 7.05023e-07 
-1.70432e-07 -6.55438e-09 5.32466e-07 
-1.32287e-07 3.59631e-08 4.90966e-07 
-1.70844e-07 8.34287e-08 7.18278e-07 
-9.64336e-08 2.29213e-07 1.19696e-06 
9.13867e-08 2.04524e-06 3.96938e-06 
-1.9355e-07 1.10479e-06 1.67109e-06 
-6.02271e-09 4.95536e-07 1.38937e-06 
-1.48615e-05 -4.43844e-06 2.0375e-05 
-2.53575e-07 3.73956e-06 8.14376e-06 
-1.4418e-05 -3.94157e-06 2.04134e-05 
-6.90627e-07 5.07845e-06 1.21049e-05 
-1.13093e-06 5.95835e-06 1.46873e-05 
-1.57547e-06 5.92835e-06 1.56851e-05 
-1.37355e-05 -3.06094e-06 2.04494e-05 
-1.27304e-05 -2.23475e-06 1.95391e-05 
-1.59848e-06 5.26388e-06 1.52288e-05 
-2.12103e-06 4.57192e-06 1.48919e-05 
-2.5704e-06 4.23871e-06 1.43291e-05 
-3.47371e-06 4.64452e-06 1.41535e-05 
-1.14107e-05 -1.35621e-06 1.8847e-05 
-1.04505e-05 -7.07587e-07 1.79092e-05 
-9.53989e-06 -1.63035e-08 1.77672e-05 
-4.22747e-06 5.10739e-06 1.38736e-05 
-4.94495e-06 5.68699e-06 1.3994e-05 
-8.78491e-06 6.39119e-07 1.72183e-05 
-8.19208e-06 1.30608e-06 1.68463e-05 
-5.35456e-06 6.03791e-06 1.44793e-05 
-5.52701e-06 5.66367e-06 1.50974e-05 
-6.30361e-06 4.70656e-06 1.56826e-05 
-7.058e-06 3.48524e-06 1.59119e-05 
-7.7261e-06 2.35925e-06 1.64128e-05 
-4.99448e-07 2.70695e-08 1.63979e-09 
-4.97657e-07 3.33103e-08 2.32866e-07 
-4.98495e-07 4.16972e-08 2.67257e-07 
-6.71373e-07 2.08238e-08 3.86154e-07 
-8.27676e-07 -3.23866e-09 4.22731e-07 
-9.62383e-07 -1.59856e-08 4.55656e-07 
-7.57002e-07 -5.03096e-08 3.23122e-07 
-9.68753e-07 -3.00616e-08 4.76169e-07 
-9.06842e-07 -4.54056e-08 3.20321e-07 
-6.21471e-07 -1.69916e-08 3.79324e-07 
-4.66332e-07 2.99218e-09 1.22363e-07 
-4.08385e-07 -8.0225e-09 3.70054e-07 
-3.52923e-07 5.55185e-08 4.29512e-08 
-4.7521e-07 2.21357e-08 3.72627e-07 
-4.98211e-07 9.80039e-09 3.42478e-07 
-5.2924e-07 2.41686e-08 3.77721e-07 
-6.99201e-07 -5.7412e-09 5.98975e-07 
-6.58046e-07 -5.17006e-09 6.88009e-07 
-2.45427e-06 -4.86062e-06 9.00043e-06 
-5.04058e-07 -4.08566e-08 7.41529e-07 
-1.56916e-08 -4.78123e-08 1.98944e-07 
-3.88147e-07 -1.79995e-08 7.65158e-07 
-1.7629e-07 1.72223e-07 5.03384e-08 
-2.99412e-07 -2.45389e-07 5.44944e-07 
-8.66981e-08 8.89408e-08 -2.27958e-07 
-5.86994e-06 -1.14911e-06 5.27117e-06 
-1.03638e-05 -2.55248e-06 1.2035e-05 
-1.12447e-05 -5.41074e-06 1.34761e-05 
-1.13112e-05 -5.86023e-06 1.36445e-05 
-1.31411e-05 -4.74068e-06 1.47988e-05 
-1.41575e-05 -4.41032e-06 1.72875e-05 
-1.53901e-05 -3.47046e-06 2.07039e-05 
-1.56057e-05 -3.71555e-06 2.08655e-05 
-1.50137e-05 -4.79629e-06 1.84894e-05 
-1.5484e-05 -5.16468e-06 1.93865e-05 
-1.55711e-05 -5.1007e-06 2.0279e-05 
-1.57672e-05 -4.75921e-06 2.02734e-05 
-1.59651e-05 -4.19866e-06 2.06529e-05 
-1.608e-05 -4.31868e-06 2.06864e-05 
-1.56078e-05 -4.57555e-06 2.04097e-05 
-1.5752e-05 -4.42931e-06 2.06753e-05 
-5.1567e-07 3.99608e-08 1.18017e-08 
-5.07051e-07 7.54597e-08 -1.2773e-07 
-6.0082e-07 4.57053e-09 1.07929e-07 
-5.47844e-07 1.88169e-08 -9.19842e-08 
-5.12579e-07 4.89746e-08 1.83168e-07 
-4.78584e-07 4.47394e-08 2.45761e-07 
-3.8463e-07 9.76052e-09 2.89598e-07 
-2.89825e-07 -1.44526e-08 3.09887e-07 
-2.30403e-07 -4.61634e-08 1.80898e-07 
-2.04751e-07 -1.8901e-08 5.71442e-08 
-1.94199e-07 3.4227e-08 7.75925e-08 
-2.55251e-07 -2.348e-08 -2.04327e-07 
-8.0792e-07 2.89484e-06 5.74935e-06 
-3.87264e-07 2.32647e-08 -5.75037e-07 
-4.55394e-07 1.28439e-06 1.99918e-06 
-3.71205e-07 2.46149e-07 -3.74588e-07 
-1.45197e-05 -2.87061e-06 1.99278e-05 
-9.69219e-07 4.17307e-06 9.07149e-06 
-1.36271e-05 -2.19107e-06 1.96742e-05 
-1.38203e-06 5.23823e-06 1.14945e-05 
-1.49624e-06 5.49046e-06 1.30685e-05 
-1.43805e-06 5.17877e-06 1.38798e-05 
-1.2931e-05 -1.71524e-06 1.90958e-05 
-1.19364e-05 -1.30046e-06 1.82142e-05 
-1.8388e-06 4.77967e-06 1.44199e-05 
-2.06871e-06 4.42708e-06 1.42742e-05 
-3.08961e-06 4.39005e-06 1.43277e-05 
-4.1257e-06 4.6682e-06 1.40226e-05 
-1.10594e-05 -8.83923e-07 1.77144e-05 
-1.01895e-05 -4.00792e-07 1.75138e-05 
-9.36268e-06 6.54217e-08 1.74164e-05 
-4.96603e-06 5.2725e-06 1.41673e-05 
-5.41279e-06 5.62947e-06 1.44603e-05 
-8.62712e-06 7.72903e-07 1.71515e-05 
-8.06397e-06 1.63806e-06 1.69764e-05 
-5.46985e-06 5.62954e-06 1.49867e-05 
-5.73615e-06 4.94987e-06 1.57182e-05 
-6.32819e-06 3.88813e-06 1.61876e-05 
-7.33593e-06 2.7631e-06 1.65264e-05 
-3.80635e-07 2.53562e-08 -1.22806e-07 
-3.11128e-07 1.46747e-08 -1.23439e-07 
-3.34747e-07 3.93055e-08 1.5147e-07 
-4.80288e-07 1.86095e-08 2.86717e-07 
-6.84947e-07 -2.41423e-08 3.83279e-07 
-8.48585e-07 5.11802e-09 3.65703e-07 
-1.0365e-06 -1.42966e-08 4.25204e-07 
-7.77065e-07 -2.48718e-08 1.24968e-07 
-9.36254e-07 -3.52078e-08 1.29428e-07 
-1.11585e-06 4.7971e-09 3.22154e-07 
-6.28502e-07 8.28913e-09 4.93305e-08 
-4.57728e-07 1.09414e-08 3.96265e-08 
-3.78859e-07 3.12092e-08 -6.53768e-09 
-3.50046e-07 2.41463e-08 -8.85779e-08 
-3.79741e-07 4.4555e-08 -1.28399e-07 
-4.39989e-07 7.44355e-10 1.73053e-07 
-3.74171e-06 -1.01368e-06 3.58169e-06 
-4.09962e-07 2.43558e-08 9.54395e-08 
-4.19187e-07 1.49224e-08 2.29049e-07 
-3.90708e-07 6.48326e-09 4.63493e-07 
-1.14779e-06 -1.51298e-06 3.12425e-06 
-3.66043e-07 -6.44172e-08 5.97945e-07 
-3.69151e-07 -2.416e-07 5.96067e-07 
-3.74892e-07 2.8215e-08 5.15442e-07 
-2.37557e-07 6.72995e-08 -7.04342e-08 
-2.21859e-07 1.20152e-07 -2.04243e-07 
-8.26125e-06 -2.13456e-06 1.00967e-05 
-1.00252e-05 -4.66269e-06 1.28724e-05 
-1.05127e-05 -6.1155e-06 1.34143e-05 
-1.25062e-05 -5.62525e-06 1.46165e-05 
-1.41322e-05 -4.94622e-06 1.66638e-05 
-1.48401e-05 -2.23917e-06 2.02069e-05 
-1.54931e-05 -5.01381e-06 1.82087e-05 
-1.55121e-05 -2.35271e-06 2.07461e-05 
-1.56762e-05 -2.79428e-06 2.14219e-05 
-1.61022e-05 -5.1842e-06 1.92234e-05 
-1.66482e-05 -5.18033e-06 2.03459e-05 
-1.67355e-05 -4.71182e-06 2.06613e-05 
-1.64703e-05 -4.12576e-06 2.10167e-05 
-1.60693e-05 -3.14101e-06 2.11512e-05 
-1.61176e-05 -3.34604e-06 2.14599e-05 
-1.61641e-05 -3.64743e-06 2.13606e-05 
-4.22856e-07 5.28268e-08 -1.07203e-07 
-4.22092e-07 2.90413e-08 -2.43703e-07 
-4.71714e-07 4.03102e-09 -2.24946e-07 
-4.18452e-07 4.42395e-08 -2.71702e-07 
-4.8436e-07 6.27254e-08 -1.0947e-07 
-4.35759e-07 3.30655e-08 -6.59631e-08 
-3.83123e-07 -4.45908e-08 -2.56657e-07 
-3.29107e-07 -5.31302e-08 -2.21007e-07 
-2.58088e-07 -5.04094e-08 -2.44177e-07 
-2.25393e-07 -6.31635e-08 -3.75768e-07 
-2.02466e-07 -5.8232e-08 -4.60153e-07 
-1.33112e-06 2.74221e-06 5.09685e-06 
-3.01723e-07 -1.18173e-07 -7.60167e-07 
-1.05707e-06 1.73857e-06 2.76009e-06 
-5.05051e-07 9.86356e-08 -5.84391e-07 
-7.12586e-07 8.46771e-07 7.40285e-07 
-1.39586e-05 -1.63693e-06 1.94406e-05 
-1.58145e-06 3.81681e-06 7.41977e-06 
-1.30988e-05 -1.30123e-06 1.87757e-05 
-1.39168e-06 4.62891e-06 1.02097e-05 
-1.55863e-06 5.1894e-06 1.27239e-05 
-1.77413e-06 5.29184e-06 1.42328e-05 
-1.23176e-05 -1.17716e-06 1.79942e-05 
-1.15423e-05 -1.01747e-06 1.76579e-05 
-1.91279e-06 5.0622e-06 1.44983e-05 
-2.80158e-06 4.89734e-06 1.48811e-05 
-3.6968e-06 4.65613e-06 1.44908e-05 
-4.7353e-06 5.14828e-06 1.45505e-05 
-1.07086e-05 -6.48132e-07 1.75885e-05 
-9.83099e-06 -2.1637e-07 1.74392e-05 
-9.10671e-06 3.86652e-07 1.73415e-05 
-5.46459e-06 5.57691e-06 1.4671e-05 
-5.49127e-06 5.45838e-06 1.50029e-05 
-8.48069e-06 1.1191e-06 1.73117e-05 
-7.69485e-06 2.07025e-06 1.70168e-05 
-5.54557e-06 5.01099e-06 1.55672e-05 
-6.02448e-06 4.0588e-06 1.62226e-05 
-6.84147e-06 3.13523e-06 1.64587e-05 
-2.62992e-07 2.24611e-08 -2.4124e-07 
-1.84668e-07 4.72517e-09 -2.89625e-07 
-1.01576e-07 4.05819e-09 -8.12144e-08 
-2.98328e-07 -1.74038e-08 2.17861e-07 
-4.97388e-07 -5.24265e-08 3.52437e-07 
-7.84695e-07 -2.52462e-08 5.70224e-07 
-1.04983e-06 -8.38866e-09 4.65699e-07 
-1.12668e-06 3.8089e-09 3.84001e-07 
-7.66498e-07 1.45287e-08 -1.12498e-08 
-9.36633e-07 -1.10503e-08 -3.91384e-08 
-1.14751e-06 1.7285e-08 2.10373e-07 
-5.75596e-07 3.34274e-08 -7.80586e-08 
-4.43083e-07 3.46249e-08 -1.35026e-07 
-3.63657e-07 3.36086e-08 -2.73182e-07 
-3.45776e-07 4.50072e-09 -2.40065e-07 
-6.46639e-06 -2.04581e-06 8.32859e-06 
-3.56453e-07 3.16623e-08 -2.1981e-07 
-3.21909e-07 4.43013e-08 -1.90107e-07 
-3.7166e-06 -4.01779e-07 3.55315e-06 
-3.20751e-07 -1.55201e-09 -6.58602e-09 
-2.71071e-07 1.7451e-08 6.86511e-08 
-1.83188e-07 5.6215e-08 8.67954e-08 
-1.3531e-06 9.17423e-08 3.35005e-07 
-1.43682e-07 -6.69745e-08 3.94171e-07 
-4.29905e-07 1.27081e-07 -9.58148e-08 
-2.9199e-07 8.95168e-09 3.81386e-07 
-3.32653e-07 5.14246e-08 1.48647e-07 
-7.33272e-06 -3.86639e-06 1.08253e-05 
-8.68709e-06 -5.39339e-06 1.19215e-05 
-1.11287e-05 -5.72042e-06 1.37195e-05 
-1.36304e-05 -5.31468e-06 1.57676e-05 
-1.54498e-05 -5.35945e-06 1.75205e-05 
-1.42764e-05 -1.07555e-06 1.97621e-05 
-1.48223e-05 -1.31369e-06 2.0312e-05 
-1.64559e-05 -5.46714e-06 1.88606e-05 
-1.53748e-05 -1.43571e-06 2.09789e-05 
-1.56931e-05 -1.84575e-06 2.16043e-05 
-1.73071e-05 -5.35467e-06 1.98541e-05 
-1.78046e-05 -5.01166e-06 2.05084e-05 
-1.76304e-05 -4.36472e-06 2.14215e-05 
-1.70581e-05 -3.61505e-06 2.17153e-05 
-1.61218e-05 -2.29474e-06 2.18411e-05 
-1.64653e-05 -2.86466e-06 2.20276e-05 
-2.90074e-07 3.61238e-08 -3.41014e-07 
-2.50266e-07 -9.61872e-09 -3.64935e-07 
-3.15946e-07 -2.94527e-08 -4.13393e-07 
-3.26753e-07 1.7079e-08 -3.68461e-07 
-2.97931e-07 1.46324e-08 -4.06994e-07 
-3.78538e-07 -3.0385e-08 -4.1912e-07 
-3.63128e-07 -5.36638e-08 -4.29912e-07 
-3.18409e-07 -6.56343e-08 -4.2918e-07 
-2.46123e-07 -6.45038e-08 -3.98488e-07 
-1.91254e-07 -9.54541e-08 -4.3973e-07 
-2.51403e-07 -3.60773e-08 -4.69697e-07 
-1.38614e-06 2.38268e-06 3.72253e-06 
-1.35595e-06 1.13059e-06 1.11961e-06 
-4.08186e-07 1.22573e-07 -5.27232e-07 
-1.01272e-06 4.31705e-07 7.21338e-08 
-6.67424e-07 9.48705e-08 -3.93835e-07 
-1.35688e-05 -7.86724e-07 1.88979e-05 
-1.62429e-06 3.97092e-06 7.82699e-06 
-1.23417e-05 -7.35605e-07 1.83432e-05 
-1.58702e-06 5.61365e-06 1.22845e-05 
-1.73706e-06 6.07718e-06 1.50539e-05 
-2.04495e-06 5.28775e-06 1.54207e-05 
-1.15302e-05 -6.97108e-07 1.79523e-05 
-1.08963e-05 -6.36452e-07 1.79598e-05 
-2.70054e-06 4.90475e-06 1.51728e-05 
-3.45181e-06 4.60046e-06 1.50348e-05 
-4.46011e-06 4.72142e-06 1.47035e-05 
-5.49239e-06 5.21951e-06 1.50848e-05 
-1.01691e-05 -3.17241e-07 1.77726e-05 
-9.40029e-06 1.78011e-07 1.76544e-05 
-8.67147e-06 7.97703e-07 1.74416e-05 
-5.68918e-06 5.25385e-06 1.49557e-05 
-5.57147e-06 4.8948e-06 1.52233e-05 
-7.96324e-06 1.46112e-06 1.703e-05 
-7.23214e-06 2.45382e-06 1.64924e-05 
-5.74594e-06 4.18329e-06 1.58057e-05 
-6.46626e-06 3.26677e-06 1.61412e-05 
-1.51885e-07 1.18623e-08 -4.57217e-07 
-4.23038e-08 1.26069e-08 -4.04555e-07 
-4.12523e-09 1.24843e-08 -1.09249e-07 
-9.57644e-08 -2.10913e-08 1.44629e-07 
-2.91689e-07 -9.61744e-08 2.96657e-07 
-7.0638e-07 2.8002e-08 -1.28403e-07 
-6.51432e-07 -5.27022e-08 6.29148e-07 
-8.73171e-07 -1.62281e-08 6.80194e-07 
-1.14119e-06 -8.54741e-09 4.35432e-07 
-1.23292e-06 2.72275e-08 3.50856e-07 
-9.07836e-07 1.48622e-08 -9.9136e-08 
-1.17585e-06 1.64496e-08 1.18331e-07 
-5.18043e-07 3.67931e-08 -2.23628e-07 
-4.37567e-07 6.08e-08 -3.43696e-07 
-3.79961e-07 4.00172e-08 -4.12558e-07 
-3.81566e-07 3.2549e-08 -4.30244e-07 
-4.68788e-06 -3.07116e-06 7.77669e-06 
-3.79148e-06 -1.46898e-06 5.60158e-06 
-3.44717e-07 2.53499e-08 -3.04642e-07 
-3.13838e-07 2.44613e-08 -1.7673e-07 
-2.43078e-06 -4.56696e-07 2.64208e-06 
-2.29993e-07 1.95699e-08 -8.36505e-08 
-1.24427e-07 1.65269e-08 -3.67568e-08 
-7.0439e-08 4.95954e-08 1.34862e-08 
-9.6882e-07 -3.74205e-08 7.20975e-07 
-1.07313e-07 -7.74065e-08 7.8316e-08 
-2.06511e-07 -2.01024e-08 3.79867e-07 
-8.34595e-08 -4.94618e-08 3.04059e-07 
-6.5585e-06 -4.14477e-06 9.68911e-06 
-9.19725e-06 -4.78733e-06 1.21004e-05 
-1.23036e-05 -5.15545e-06 1.44072e-05 
-1.4393e-05 -5.43204e-06 1.65141e-05 
-1.60064e-05 -5.63699e-06 1.81295e-05 
-1.35392e-05 -1.81483e-07 1.95067e-05 
-1.41608e-05 -2.77414e-07 2.00166e-05 
-1.48175e-05 -5.80158e-07 2.052e-05 
-1.73186e-05 -5.66969e-06 1.90353e-05 
-1.54537e-05 -7.78697e-07 2.13104e-05 
-1.61794e-05 -1.323e-06 2.16136e-05 
-1.82512e-05 -5.36254e-06 2.0121e-05 
-1.8593e-05 -4.88586e-06 2.11268e-05 
-1.82169e-05 -4.04318e-06 2.16076e-05 
-1.73079e-05 -3.11891e-06 2.22099e-05 
-1.67148e-05 -2.09246e-06 2.22386e-05 
-1.18722e-07 1.91613e-08 -3.94475e-07 
-1.69296e-07 -3.22076e-08 -4.61433e-07 
-2.35913e-07 -3.43793e-08 -4.95761e-07 
-2.2999e-07 -1.45466e-08 -5.06307e-07 
-2.55358e-07 -2.82323e-08 -4.35592e-07 
-2.73466e-07 -5.45455e-08 -4.11997e-07 
-2.95654e-07 -7.06489e-08 -5.04872e-07 
-2.57655e-07 -9.62851e-08 -5.11041e-07 
-2.29192e-07 -8.05667e-08 -4.66118e-07 
-1.61119e-06 3.24747e-06 6.50762e-06 
-1.9236e-07 -6.68057e-08 -4.15712e-07 
-2.52987e-07 -8.84517e-08 -4.6943e-07 
-1.39365e-06 1.36716e-06 1.62829e-06 
-8.83425e-07 2.90905e-07 -8.03637e-07 
-4.13124e-07 -1.35804e-07 -7.60902e-07 
-7.12315e-07 -9.43238e-08 -1.19208e-06 
-1.26467e-05 -1.65013e-07 1.91633e-05 
-2.22264e-06 4.95942e-06 1.21164e-05 
-1.16648e-05 -2.70912e-07 1.86943e-05 
-2.48427e-06 5.54546e-06 1.545e-05 
-2.07268e-06 4.74316e-06 1.62365e-05 
-1.70307e-06 4.09824e-06 1.58228e-05 
-1.09328e-05 -3.13558e-07 1.85162e-05 
-1.03081e-05 -1.3374e-07 1.84257e-05 
-2.10062e-06 4.38754e-06 1.57165e-05 
-3.26323e-06 4.30668e-06 1.48812e-05 
-5.15859e-06 4.49984e-06 1.48608e-05 
-5.78683e-06 4.6871e-06 1.44927e-05 
-9.47721e-06 9.44966e-08 1.79061e-05 
-8.71464e-06 6.54939e-07 1.7555e-05 
-7.95913e-06 1.19497e-06 1.68714e-05 
-5.55425e-06 4.47257e-06 1.47068e-05 
-5.54198e-06 4.04097e-06 1.51635e-05 
-7.32181e-06 1.85953e-06 1.63487e-05 
-6.65857e-06 2.59113e-06 1.58533e-05 
-6.00101e-06 3.32004e-06 1.5501e-05 
-2.75621e-08 -2.12427e-08 -5.2169e-07 
2.73603e-08 -1.17746e-08 -4.26684e-07 
8.49042e-08 -9.16552e-09 -2.24353e-07 
-3.40338e-08 -1.71469e-08 9.95476e-08 
-6.56744e-07 3.99767e-08 -3.43068e-07 
-2.51861e-07 -6.63304e-08 4.50894e-07 
-4.43366e-07 -6.44584e-08 6.62443e-07 
-8.42846e-07 5.432e-08 -1.82109e-07 
-6.64308e-07 -2.53873e-08 7.10372e-07 
-9.04199e-07 3.20555e-08 7.18892e-07 
-1.2474e-06 1.14937e-08 6.1193e-07 
-1.27766e-06 4.46251e-08 3.08416e-07 
-1.08185e-06 6.49481e-08 -9.05648e-08 
-5.12068e-07 6.10243e-08 -3.8e-07 
-4.69928e-07 1.12098e-07 -5.05411e-07 
-4.13989e-07 4.40709e-08 -4.96947e-07 
-3.88432e-07 3.72096e-08 -4.24015e-07 
-4.29642e-06 -2.47573e-06 7.28637e-06 
-2.43077e-06 -1.76746e-06 4.69267e-06 
-1.21036e-06 -1.02684e-06 2.59971e-06 
-3.27503e-07 1.79264e-08 -3.20153e-07 
-2.70487e-07 3.539e-08 -1.36898e-07 
-5.54684e-07 -2.30308e-07 1.13544e-06 
-2.16693e-07 7.93308e-08 -7.93086e-08 
-8.79902e-08 2.84806e-08 -5.37982e-08 
-1.78372e-08 2.16918e-08 2.29726e-08 
-6.31064e-08 -6.54507e-08 3.39202e-07 
1.09611e-07 2.11288e-08 6.12046e-08 
8.64354e-08 -5.95685e-08 1.83189e-07 
-7.12098e-06 -3.36732e-06 9.93684e-06 
-9.9136e-06 -4.2839e-06 1.24639e-05 
-1.2482e-05 -4.93459e-06 1.47552e-05 
-1.4801e-05 -5.4899e-06 1.68305e-05 
-1.65917e-05 -5.85447e-06 1.82136e-05 
-1.25396e-05 4.00793e-07 1.96201e-05 
-1.34144e-05 4.62178e-07 2.01063e-05 
-1.41386e-05 3.42945e-07 2.04931e-05 
-1.49621e-05 -9.71971e-08 2.08038e-05 
-1.78839e-05 -5.71081e-06 1.95812e-05 
-1.60544e-05 -7.88956e-07 2.14068e-05 
-1.69657e-05 -1.69012e-06 2.177e-05 
-1.87721e-05 -5.39851e-06 2.03958e-05 
-1.89119e-05 -4.86454e-06 2.10449e-05 
-1.82291e-05 -3.99081e-06 2.15264e-05 
-1.73737e-05 -2.86317e-06 2.20782e-05 
-4.00557e-08 -2.37587e-08 -4.84089e-07 
-1.15249e-07 -7.35752e-08 -6.10219e-07 
-1.48339e-07 -2.6065e-08 -6.15091e-07 
-1.39615e-07 -3.19059e-08 -5.29392e-07 
-1.66325e-07 -5.15696e-08 -4.47746e-07 
-2.20778e-07 -7.22078e-08 -4.09032e-07 
-2.27139e-07 -7.55788e-08 -4.43585e-07 
-2.20552e-07 -8.59632e-08 -4.27531e-07 
-1.99058e-07 -6.83576e-08 -3.80568e-07 
-2.43507e-06 3.44155e-06 1.0718e-05 
-1.84278e-06 1.98282e-06 5.79708e-06 
-1.57121e-07 -7.46812e-08 -4.24224e-07 
-1.98544e-07 -8.14942e-08 -6.79204e-07 
-1.11093e-06 6.75742e-07 1.34155e-06 
-5.71254e-07 6.26924e-08 -6.86954e-07 
-2.71505e-07 -1.79572e-07 -1.07348e-06 
-1.19497e-05 2.33759e-07 1.9726e-05 
-2.83477e-06 3.816e-06 1.37874e-05 
-1.10808e-05 1.2418e-07 1.93518e-05 
-2.17887e-06 3.08144e-06 1.52122e-05 
-1.50941e-06 2.54333e-06 1.53043e-05 
-1.05442e-06 2.80991e-06 1.565e-05 
-1.02238e-05 1.74137e-07 1.90337e-05 
-9.40974e-06 2.47038e-07 1.83995e-05 
-1.69599e-06 3.84565e-06 1.56816e-05 
-4.09187e-06 4.00357e-06 1.49889e-05 
-5.47664e-06 3.88785e-06 1.40514e-05 
-5.71967e-06 3.62872e-06 1.33144e-05 
-8.6711e-06 6.1851e-07 1.78419e-05 
-7.75916e-06 1.11447e-06 1.70273e-05 
-7.19342e-06 1.64254e-06 1.62993e-05 
-5.57869e-06 3.32431e-06 1.4013e-05 
-5.78603e-06 3.04645e-06 1.48089e-05 
-6.79505e-06 2.10562e-06 1.59246e-05 
-6.26796e-06 2.55188e-06 1.52263e-05 
6.03448e-08 -5.58321e-08 -5.97521e-07 
1.15665e-07 -4.26762e-08 -4.4739e-07 
1.12343e-07 -3.49982e-08 -2.96686e-07 
3.87734e-08 -6.54777e-08 -5.49513e-08 
-1.79493e-07 -7.57946e-08 3.37038e-07 
-6.29821e-07 4.55613e-08 -3.63179e-07 
-7.99913e-07 8.02108e-08 -1.9386e-07 
-4.04326e-07 -9.17402e-08 6.58229e-07 
-5.11011e-07 -3.23725e-08 6.57363e-07 
-9.84395e-07 9.04191e-08 -1.01935e-07 
-5.57805e-07 8.51946e-09 5.17398e-07 
-1.01997e-06 6.42582e-09 7.16798e-07 
-1.25737e-06 4.99622e-08 5.95263e-07 
-1.22123e-06 8.19116e-08 2.8622e-07 
-5.29145e-07 9.19514e-08 -4.4918e-07 
-4.72098e-07 1.12389e-07 -4.7766e-07 
-4.51437e-07 2.91066e-08 -4.46058e-07 
-3.81014e-07 3.34482e-08 -3.83076e-07 
-4.56728e-06 -2.21343e-06 7.605e-06 
-2.44165e-06 -1.2657e-06 4.9729e-06 
-7.75346e-07 -6.14204e-07 2.81871e-06 
-1.85472e-07 -3.14037e-07 1.28024e-06 
-3.29195e-07 1.34139e-08 -2.62646e-07 
-2.28818e-07 1.68733e-08 -8.94275e-08 
1.88369e-08 -1.03265e-07 3.48171e-07 
-6.67155e-08 2.31139e-08 1.11381e-07 
2.83477e-08 3.54398e-08 1.73653e-07 
9.10863e-08 1.19941e-08 1.83024e-07 
5.36284e-08 -1.51995e-08 1.83567e-07 
9.93064e-08 4.42126e-08 1.71321e-07 
-6.84506e-06 -3.22297e-06 1.04033e-05 
-9.70516e-06 -4.10964e-06 1.27976e-05 
-1.28525e-05 -4.92996e-06 1.48579e-05 
-1.49638e-05 -5.54345e-06 1.66255e-05 
-1.19863e-05 6.71709e-07 2.00994e-05 
-1.67562e-05 -5.68106e-06 1.83508e-05 
-1.26321e-05 7.78806e-07 2.02694e-05 
-1.36204e-05 7.31565e-07 2.0533e-05 
-1.4526e-05 2.23975e-07 2.06799e-05 
-1.56112e-05 -6.65569e-07 2.11544e-05 
-1.80776e-05 -5.74609e-06 1.9534e-05 
-1.66745e-05 -1.64844e-06 2.13696e-05 
-1.76044e-05 -2.94318e-06 2.13206e-05 
-1.86712e-05 -5.61729e-06 2.03156e-05 
-1.8522e-05 -5.27525e-06 2.08567e-05 
-1.79814e-05 -4.31233e-06 2.13478e-05 
-6.26496e-09 -7.44299e-08 -6.89328e-07 
-4.07173e-08 -6.08424e-08 -6.98148e-07 
-1.08638e-07 -4.88016e-08 -6.47517e-07 
-1.29059e-07 -2.96724e-08 -5.07521e-07 
-1.77666e-07 -5.58962e-08 -4.29601e-07 
-2.14373e-07 -7.96926e-08 -4.73488e-07 
-2.11938e-07 -5.08972e-08 -3.86296e-07 
-1.739e-07 -6.80311e-08 -4.0574e-07 
-1.2438e-07 -9.46021e-08 -5.3258e-07 
-3.62471e-06 1.67916e-06 8.00222e-06 
-3.11126e-06 1.16576e-06 5.28519e-06 
-1.61591e-06 6.45424e-07 2.86262e-06 
-1.18308e-07 -8.07878e-08 -5.42898e-07 
-8.79596e-08 -4.65898e-08 -4.89369e-07 
-6.87317e-07 2.74719e-07 7.50696e-07 
-2.89762e-07 -2.14931e-08 -1.7528e-07 
-1.12015e-05 4.58575e-07 1.9956e-05 
-3.98592e-06 1.28191e-06 1.06552e-05 
-1.03326e-05 3.97856e-07 1.95525e-05 
-2.83082e-06 6.74806e-07 1.31837e-05 
-1.29087e-06 1.21419e-06 1.42493e-05 
-5.20123e-07 2.24422e-06 1.49139e-05 
-9.33423e-06 3.81659e-07 1.87912e-05 
-8.47444e-06 6.84109e-07 1.80202e-05 
-1.9372e-06 3.61661e-06 1.51261e-05 
-4.86053e-06 3.49686e-06 1.39682e-05 
-5.7478e-06 2.84652e-06 1.25509e-05 
-5.59372e-06 2.54994e-06 1.30326e-05 
-7.57356e-06 1.02594e-06 1.72539e-05 
-6.91174e-06 1.48049e-06 1.64942e-05 
-6.66016e-06 1.92444e-06 1.59768e-05 
-5.58447e-06 2.38459e-06 1.42464e-05 
-6.01947e-06 2.32928e-06 1.47034e-05 
-6.49961e-06 2.24192e-06 1.53986e-05 
7.33481e-08 -1.03599e-07 -6.75509e-07 
-6.05264e-07 5.10326e-08 -3.15283e-07 
9.05457e-08 -6.12039e-08 -4.80552e-07 
6.56607e-08 -9.1247e-08 -4.09389e-07 
5.46535e-08 -7.95323e-08 -1.69153e-07 
-3.97852e-08 -8.40259e-08 3.3473e-08 
-3.85699e-07 -1.25162e-07 5.30143e-07 
-7.50034e-07 8.08682e-08 -2.07387e-07 
-8.95264e-07 6.91348e-08 -1.15858e-07 
-4.92458e-07 -4.55432e-08 6.80481e-07 
-3.5226e-07 -6.24552e-10 4.10733e-07 
-1.13769e-06 1.0389e-07 2.10158e-07 
-6.18544e-07 -3.10087e-09 5.19625e-07 
-1.08174e-06 3.9142e-08 7.58564e-07 
-1.2414e-06 9.58805e-08 4.51286e-07 
-5.19597e-07 6.471e-08 -3.30356e-07 
-3.94181e-06 -2.09014e-06 7.93978e-06 
-4.80185e-07 7.42281e-08 -4.31924e-07 
-4.7873e-07 3.71372e-08 -3.63746e-07 
-4.02441e-07 2.40297e-08 -2.84013e-07 
-2.28246e-06 -1.29578e-06 5.4437e-06 
-1.06325e-06 -6.51438e-07 3.28428e-06 
-2.70247e-07 -2.36317e-07 1.65116e-06 
-8.35904e-09 -4.79938e-08 6.99376e-07 
-3.112e-07 1.40486e-08 -1.14619e-07 
-2.13373e-07 6.16971e-09 5.31707e-08 
1.27023e-07 -3.01538e-08 3.7422e-07 
-4.56271e-08 -9.36338e-10 2.10393e-07 
3.332e-08 6.35311e-09 3.20618e-07 
2.04977e-07 -1.94394e-09 4.03398e-07 
1.79095e-07 -1.35317e-08 3.65415e-07 
-6.38467e-06 -3.03157e-06 1.05303e-05 
-9.87498e-06 -4.07911e-06 1.27672e-05 
-1.2331e-05 -4.81308e-06 1.49056e-05 
-1.1409e-05 5.99928e-07 2.03129e-05 
-1.45574e-05 -5.24067e-06 1.67361e-05 
-1.22989e-05 6.63068e-07 2.05187e-05 
-1.63754e-05 -5.81543e-06 1.81351e-05 
-1.34028e-05 5.62996e-07 2.05945e-05 
-1.4302e-05 -1.022e-07 2.06796e-05 
-1.52101e-05 -1.04253e-06 2.08339e-05 
-1.60849e-05 -2.17331e-06 2.11678e-05 
-1.74109e-05 -6.07079e-06 1.90059e-05 
-1.71811e-05 -3.51224e-06 2.1109e-05 
-1.79637e-05 -4.89051e-06 2.09609e-05 
-1.77963e-05 -6.11847e-06 1.98988e-05 
-1.80276e-05 -5.86913e-06 2.04811e-05 
-5.44747e-09 -6.01735e-08 -6.97644e-07 
-5.45829e-08 -6.51897e-08 -7.07073e-07 
-1.3835e-07 -5.64849e-08 -6.8405e-07 
-1.72127e-07 -3.99222e-08 -5.49318e-07 
-1.90095e-07 -5.13437e-08 -4.84114e-07 
-1.89139e-07 -3.66059e-08 -4.39488e-07 
-5.05682e-06 1.46127e-06 5.86207e-06 
-1.75065e-07 -5.43402e-08 -4.7214e-07 
-1.33406e-07 -6.52313e-08 -5.30873e-07 
-7.47201e-08 -5.00314e-08 -4.12808e-07 
-3.74075e-06 9.23347e-07 2.3725e-06 
-2.36205e-06 5.55232e-08 7.01466e-07 
-1.22375e-06 -1.24964e-07 3.86839e-07 
-5.15837e-08 -5.12173e-08 -3.07697e-07 
-1.5008e-07 1.99041e-08 -9.61819e-08 
-3.15541e-07 3.64026e-08 2.71874e-07 
-1.05462e-05 5.4342e-07 1.99534e-05 
-5.18183e-06 -1.1751e-07 8.61598e-06 
-9.47552e-06 3.96972e-07 1.91221e-05 
-2.67039e-06 -9.44675e-07 1.21709e-05 
-4.83913e-07 5.29685e-07 1.37076e-05 
-9.54918e-07 2.1009e-06 1.40686e-05 
-8.50269e-06 5.63208e-07 1.8089e-05 
-7.51075e-06 9.10832e-07 1.7449e-05 
-3.7504e-06 3.1631e-06 1.35785e-05 
-5.50047e-06 2.62535e-06 1.22671e-05 
-5.34139e-06 2.15741e-06 1.26417e-05 
-5.08731e-06 1.95495e-06 1.36654e-05 
-6.77093e-06 1.24509e-06 1.67132e-05 
-6.42074e-06 1.75446e-06 1.62266e-05 
-6.34546e-06 2.07291e-06 1.57634e-05 
-5.37884e-06 2.0241e-06 1.46256e-05 
-6.02597e-06 2.09162e-06 1.52669e-05 
3.29595e-08 -1.2707e-07 -7.48574e-07 
-5.63692e-07 5.65736e-08 -2.82208e-07 
2.56126e-08 -1.3067e-07 -6.25081e-07 
-6.43053e-07 1.11444e-07 -3.57524e-07 
2.28349e-08 -1.00952e-07 -4.73073e-07 
-1.09404e-07 -1.20476e-07 -3.21329e-07 
-2.40586e-07 -1.63992e-07 -7.0446e-08 
-4.65528e-07 -1.42484e-07 3.34249e-07 
-6.22544e-07 -1.18931e-07 6.6178e-07 
-8.34569e-07 4.60578e-08 -1.27641e-07 
-1.01418e-06 1.03604e-07 1.8087e-10 
-6.81476e-07 -3.95569e-08 6.61167e-07 
-4.70068e-07 1.86197e-08 4.93868e-07 
-1.22462e-06 1.13541e-07 3.98894e-07 
-8.63908e-07 2.33446e-08 7.05322e-07 
-1.18157e-06 9.10002e-08 7.54837e-07 
-3.51238e-06 -1.99178e-06 8.06787e-06 
-5.00574e-07 5.9117e-08 -2.84607e-07 
-1.69875e-06 -1.1625e-06 5.52222e-06 
-4.91695e-07 5.48621e-08 -2.9943e-07 
-4.74735e-07 5.09187e-08 -3.11905e-07 
-4.23214e-07 3.41707e-08 -1.5636e-07 
-6.7113e-07 -6.1511e-07 3.44636e-06 
-1.55728e-07 -2.88708e-07 1.91892e-06 
4.77196e-08 -1.17701e-07 9.43503e-07 
1.36147e-07 -5.28836e-08 5.1616e-07 
-3.65063e-07 4.21164e-08 -3.77085e-08 
-2.29849e-07 2.83054e-08 1.45144e-07 
1.94045e-07 -3.3428e-08 4.44675e-07 
-4.45391e-08 1.89063e-08 3.20281e-07 
1.97545e-07 -1.55814e-08 4.93964e-07 
2.19586e-07 -1.57937e-08 5.17843e-07 
-6.54757e-06 -2.94255e-06 1.06026e-05 
-9.40156e-06 -3.8661e-06 1.26592e-05 
-1.11085e-05 3.37168e-07 1.99337e-05 
-1.19574e-05 -4.59163e-06 1.45354e-05 
-1.20044e-05 1.11044e-07 2.00893e-05 
-1.3642e-05 -5.51203e-06 1.61371e-05 
-1.31417e-05 -8.73066e-08 2.04223e-05 
-1.51267e-05 -6.22116e-06 1.74341e-05 
-1.41121e-05 -7.0535e-07 2.04397e-05 
-1.49758e-05 -1.77315e-06 2.06034e-05 
-1.5853e-05 -2.97945e-06 2.05458e-05 
-1.65377e-05 -4.38344e-06 2.0673e-05 
-1.62399e-05 -6.6308e-06 1.85853e-05 
-1.73345e-05 -5.6208e-06 2.05309e-05 
-1.73676e-05 -6.56047e-06 2.01324e-05 
-1.69918e-05 -6.81213e-06 1.94182e-05 
-1.14769e-08 -9.46677e-08 -7.26446e-07 
-1.1658e-07 -9.05874e-08 -7.99744e-07 
-1.72122e-07 -7.54309e-08 -7.44598e-07 
-2.10828e-07 -5.72374e-08 -6.28714e-07 
-2.28258e-07 -5.47734e-08 -6.01553e-07 
-6.39747e-06 3.06976e-06 7.56134e-06 
-1.95347e-07 -7.27311e-08 -5.56181e-07 
-2.35029e-06 4.16014e-06 1.08268e-05 
-1.67073e-07 -4.68815e-08 -4.84467e-07 
-1.30824e-07 -4.80983e-08 -3.20421e-07 
-2.76287e-08 -6.44834e-08 -2.34036e-07 
-1.36286e-06 1.2971e-06 4.78973e-06 
-1.27819e-06 -5.48688e-08 -2.47038e-07 
-4.93031e-07 -9.77964e-08 -3.50188e-08 
-1.67265e-08 5.72521e-08 4.42006e-09 
-1.74039e-07 -4.37333e-08 7.64122e-08 
-9.84046e-06 2.4842e-07 1.93928e-05 
-6.10506e-06 -5.42596e-07 8.77521e-06 
-8.81411e-06 2.89095e-07 1.82236e-05 
-3.01771e-06 -9.21616e-07 1.26918e-05 
-7.81515e-07 1.24403e-06 1.39431e-05 
-2.68501e-06 2.41843e-06 1.28834e-05 
-7.69823e-06 5.92006e-07 1.75064e-05 
-6.80802e-06 9.98503e-07 1.70318e-05 
-4.9246e-06 2.64856e-06 1.21539e-05 
-5.28776e-06 1.98567e-06 1.22825e-05 
-4.76689e-06 1.69917e-06 1.32298e-05 
-4.80086e-06 1.70055e-06 1.43756e-05 
-6.27006e-06 1.56809e-06 1.66226e-05 
-6.18566e-06 2.04277e-06 1.62091e-05 
-6.04328e-06 2.17553e-06 1.61328e-05 
-5.60054e-06 2.04861e-06 1.54744e-05 
-4.73078e-08 -1.67062e-07 -8.27195e-07 
-5.0866e-07 6.12916e-08 -2.85462e-07 
-5.30332e-08 -1.402e-07 -6.87034e-07 
-6.1462e-07 1.024e-07 -3.23574e-07 
-6.61327e-08 -1.40814e-07 -6.55522e-07 
-7.65683e-07 3.53226e-08 -1.37806e-07 
-1.65581e-07 -1.05947e-07 -4.46341e-07 
-2.90176e-07 -1.55595e-07 -2.33357e-07 
-5.4866e-07 -1.42426e-07 3.96043e-08 
-7.16682e-07 -1.33273e-07 4.76153e-07 
-8.3217e-07 -4.9237e-08 6.71616e-07 
-9.31012e-07 1.18013e-07 -4.64883e-08 
-1.147e-06 1.25803e-07 2.62052e-07 
-8.71891e-07 -5.24753e-08 7.49491e-07 
-9.10207e-07 -8.5661e-10 7.26444e-07 
-1.18055e-06 1.66613e-07 5.22084e-07 
-1.08972e-06 4.70336e-08 7.81338e-07 
-3.50062e-06 -1.93595e-06 8.21229e-06 
-1.18285e-06 -1.11935e-06 5.69281e-06 
-5.01431e-07 5.58024e-08 -2.91915e-07 
-2.49501e-07 -6.12824e-07 3.65125e-06 
-5.09349e-07 4.72705e-08 -2.33486e-07 
-4.36293e-07 1.61234e-08 -1.09107e-07 
-3.8258e-07 -1.25977e-09 3.29653e-08 
6.80357e-08 -2.57886e-07 1.9932e-06 
2.31042e-07 -1.1646e-07 1.09146e-06 
3.35252e-07 -7.35641e-08 6.96697e-07 
2.79196e-07 -4.02432e-08 5.37346e-07 
-3.03269e-07 3.31043e-09 1.61914e-07 
-1.37655e-07 3.93702e-08 2.4276e-07 
3.26258e-07 -2.95485e-08 5.76738e-07 
-4.71422e-08 2.31889e-08 3.93948e-07 
2.65629e-07 -1.73708e-08 6.08874e-07 
-6.40854e-06 -2.89915e-06 1.04322e-05 
-1.04981e-05 -3.06644e-07 1.93365e-05 
-8.75705e-06 -3.73045e-06 1.20921e-05 
-1.16833e-05 -8.04567e-07 1.93573e-05 
-1.06065e-05 -4.82831e-06 1.37687e-05 
-1.2788e-05 -1.34068e-06 1.94513e-05 
-1.23903e-05 -5.82757e-06 1.52484e-05 
-1.3803e-05 -1.79015e-06 1.98698e-05 
-1.40864e-05 -6.70487e-06 1.6681e-05 
-1.44662e-05 -2.70749e-06 1.99809e-05 
-1.52955e-05 -3.93129e-06 2.03155e-05 
-1.60071e-05 -5.15962e-06 2.01349e-05 
-1.63129e-05 -6.38818e-06 1.99086e-05 
-1.52736e-05 -7.38524e-06 1.78955e-05 
-1.64755e-05 -7.238e-06 1.95689e-05 
-1.60912e-05 -7.60387e-06 1.8749e-05 
-1.26912e-07 -1.10601e-07 -8.60041e-07 
-1.75642e-07 -7.69263e-08 -8.27751e-07 
-2.38804e-07 -6.82859e-08 -7.72107e-07 
-2.3926e-07 -5.33521e-08 -7.12474e-07 
-8.71128e-06 2.45747e-06 9.19144e-06 
-2.17628e-07 -6.67054e-08 -6.55394e-07 
-2.94656e-06 5.67059e-06 1.52225e-05 
-2.20016e-07 -2.31644e-08 -4.88193e-07 
4.46057e-08 3.29056e-08 1.54562e-07 
-1.76762e-07 -8.19325e-09 -3.20275e-07 
-9.64359e-08 1.32512e-08 -1.03428e-07 
-2.59571e-08 2.83903e-08 6.44642e-08 
-4.92596e-07 1.01908e-07 1.31213e-06 
-4.74897e-07 -2.93607e-08 -1.78794e-07 
-2.89572e-07 -2.84354e-08 6.30068e-08 
-8.93002e-08 -3.84088e-08 1.42525e-07 
-9.41467e-06 -3.47441e-07 1.8368e-05 
-6.66559e-06 -1.06095e-06 9.52558e-06 
-8.34154e-06 -1.1224e-07 1.75945e-05 
-1.32995e-06 1.50652e-07 1.41319e-05 
-2.03434e-06 2.23408e-06 1.28493e-05 
-5.0347e-06 2.86833e-06 1.23906e-05 
-7.33752e-06 3.60026e-07 1.71768e-05 
-6.39913e-06 1.13237e-06 1.67952e-05 
-5.341e-06 2.24627e-06 1.24159e-05 
-4.5557e-06 1.8281e-06 1.30951e-05 
-4.45961e-06 1.76746e-06 1.42682e-05 
-4.80891e-06 2.09478e-06 1.55001e-05 
-5.99408e-06 1.86025e-06 1.64312e-05 
-5.48018e-06 2.24905e-06 1.65872e-05 
-5.27764e-06 2.28502e-06 1.59601e-05 
-1.44055e-07 -1.74543e-07 -8.9049e-07 
-5.66565e-07 7.261e-08 -2.87134e-07 
-2.05405e-07 -1.50076e-07 -7.6637e-07 
-6.39402e-07 5.13558e-08 -2.09279e-07 
-2.61862e-07 -1.06441e-07 -6.15246e-07 
-7.28803e-07 1.43886e-07 -2.97771e-07 
-3.95392e-07 -1.14088e-07 -4.58985e-07 
-5.73035e-07 -1.13018e-07 -2.13536e-07 
-7.34329e-07 -9.93351e-08 1.15602e-07 
-9.2227e-07 -7.41939e-08 3.46724e-07 
-1.02856e-06 -4.15797e-08 6.79533e-07 
-9.38921e-07 1.3795e-07 4.56335e-08 
-1.12072e-06 1.89751e-07 3.95922e-07 
-1.1162e-06 -2.80382e-08 7.85818e-07 
-1.13077e-06 6.66434e-08 7.67424e-07 
-1.17091e-06 1.11697e-07 6.64859e-07 
-1.46924e-06 -1.35651e-06 6.62727e-06 
-2.46186e-07 -7.55406e-07 4.35315e-06 
-5.1227e-07 4.23374e-08 -2.65662e-07 
3.99126e-07 -3.50674e-07 2.53925e-06 
-4.63018e-07 1.5918e-09 -1.50674e-07 
-4.48679e-07 1.87269e-09 -2.57088e-08 
-3.69731e-07 -8.95767e-11 1.1922e-07 
4.07484e-07 -1.54508e-07 1.39545e-06 
2.83817e-07 -6.63343e-08 7.44209e-07 
3.12246e-07 -7.44172e-08 5.66855e-07 
2.94268e-07 -6.16485e-08 5.76936e-07 
-3.07166e-07 -4.34169e-09 2.47103e-07 
-2.26955e-07 -2.35625e-09 3.58592e-07 
2.25245e-07 -4.77533e-08 5.96976e-07 
1.06547e-07 -4.49454e-08 5.57484e-07 
-3.80363e-06 -2.04886e-06 8.5285e-06 
-1.05613e-05 -1.32652e-06 1.85016e-05 
-6.00271e-06 -3.28056e-06 1.04426e-05 
-1.17485e-05 -2.05389e-06 1.89907e-05 
-8.24732e-06 -4.6896e-06 1.21448e-05 
-1.29819e-05 -2.84688e-06 1.88838e-05 
-1.05916e-05 -5.88999e-06 1.38168e-05 
-1.38985e-05 -3.48561e-06 1.91282e-05 
-1.24158e-05 -7.05055e-06 1.50867e-05 
-1.45003e-05 -4.48446e-06 1.94268e-05 
-1.50584e-05 -5.53468e-06 1.9834e-05 
-1.53349e-05 -6.61545e-06 1.9617e-05 
-1.5264e-05 -7.59683e-06 1.89561e-05 
-1.36816e-05 -7.91977e-06 1.67029e-05 
-1.4478e-05 -8.12741e-06 1.81643e-05 
-1.92073e-07 -1.15808e-07 -9.46203e-07 
-2.54465e-07 -9.00125e-08 -9.5052e-07 
-2.60628e-07 -5.93604e-08 -8.3419e-07 
-3.00687e-07 -3.11025e-08 -7.48891e-07 
-8.93937e-06 1.23982e-06 7.41946e-06 
-2.27677e-07 -5.49091e-08 -6.15775e-07 
-3.99985e-06 2.65908e-06 7.6366e-06 
-1.95013e-07 -4.83535e-08 -3.60267e-07 
-1.47898e-06 6.52366e-07 1.68854e-06 
-1.89962e-07 -3.22403e-09 -1.49535e-07 
-3.66359e-08 9.0128e-08 1.08224e-07 
1.52588e-08 -5.61469e-09 1.95728e-07 
-5.91349e-07 -3.09019e-11 -1.03837e-07 
-4.69999e-07 -1.42501e-07 -1.51782e-07 
-1.76112e-07 1.71385e-08 2.07982e-07 
-9.572e-06 -1.22053e-06 1.76721e-05 
-4.73752e-06 -1.106e-06 9.88268e-06 
-8.41864e-06 -6.26141e-07 1.74091e-05 
-1.67868e-06 1.80902e-06 1.30515e-05 
-4.63704e-06 3.00643e-06 1.22376e-05 
-5.69378e-06 2.68368e-06 1.20799e-05 
-7.34467e-06 1.43647e-07 1.70829e-05 
-6.15674e-06 1.14461e-06 1.61979e-05 
-4.57649e-06 2.21193e-06 1.3031e-05 
-4.06274e-06 2.24032e-06 1.43858e-05 
-4.1516e-06 2.59983e-06 1.51047e-05 
-4.61658e-06 2.53424e-06 1.56352e-05 
-5.49858e-06 1.86658e-06 1.6341e-05 
-5.17891e-06 2.33155e-06 1.57635e-05 
-2.37653e-07 -1.71898e-07 -9.6843e-07 
-5.65095e-07 5.21362e-08 -2.80601e-07 
-3.24249e-07 -1.54931e-07 -7.3119e-07 
-6.4542e-07 9.78757e-08 -2.91038e-07 
-4.33121e-07 -1.04838e-07 -5.49826e-07 
-7.82825e-07 1.30079e-07 -7.92739e-08 
-5.4947e-07 -9.86372e-08 -3.9095e-07 
-6.3857e-07 -1.33546e-07 -3.3337e-07 
-8.86108e-07 -6.69927e-08 8.44991e-08 
-1.02528e-06 -3.10863e-08 2.89241e-07 
-1.13695e-06 1.07051e-08 6.48433e-07 
-9.31041e-07 1.63219e-07 1.13738e-07 
-1.01891e-06 1.11798e-07 2.96957e-07 
-1.19121e-06 3.81192e-08 6.58815e-07 
-1.15411e-06 5.41065e-08 5.85355e-07 
-2.87871e-07 -7.74838e-07 4.97961e-06 
3.67542e-07 -3.75556e-07 3.22876e-06 
-4.88124e-07 8.75963e-09 -2.66036e-07 
4.02912e-07 -1.6717e-07 1.73933e-06 
-4.74582e-07 -3.42646e-09 -1.21892e-07 
-4.61419e-07 -1.99671e-08 6.37043e-08 
-4.17589e-07 1.8992e-09 1.65439e-07 
2.45766e-07 -6.19916e-08 8.5493e-07 
2.72317e-07 -2.78696e-08 5.68365e-07 
2.6326e-07 -2.81225e-08 5.36209e-07 
1.44161e-07 -3.78815e-08 5.57803e-07 
-2.04049e-07 6.29076e-09 3.63725e-07 
-1.53122e-07 3.94747e-09 4.50158e-07 
3.8307e-09 -5.9889e-09 5.02227e-07 
-1.60658e-06 -1.49082e-06 6.65969e-06 
-1.09226e-05 -2.40285e-06 1.77159e-05 
-3.54583e-06 -2.71109e-06 8.92431e-06 
-1.21049e-05 -3.38408e-06 1.81657e-05 
-5.92821e-06 -4.24736e-06 1.09927e-05 
-1.30345e-05 -4.3179e-06 1.84312e-05 
-8.47998e-06 -5.73162e-06 1.24453e-05 
-1.37218e-05 -5.17291e-06 1.86606e-05 
-1.04494e-05 -6.941e-06 1.39634e-05 
-1.40159e-05 -6.03053e-06 1.89056e-05 
-1.42056e-05 -6.87382e-06 1.88442e-05 
-1.40655e-05 -7.55538e-06 1.83213e-05 
-1.33039e-05 -8.15948e-06 1.69259e-05 
-1.19412e-05 -7.80606e-06 1.56497e-05 
-2.41731e-07 -1.21924e-07 -9.52394e-07 
-2.66865e-07 -9.49293e-08 -9.94886e-07 
-2.72712e-07 -5.44809e-08 -8.73782e-07 
-2.37527e-07 -4.83298e-08 -7.56137e-07 
-6.05306e-06 -4.52751e-07 4.87261e-06 
-2.24456e-07 -3.09552e-08 -5.81536e-07 
-3.76049e-06 -1.57484e-07 1.89594e-06 
-2.41536e-07 -2.82263e-08 -3.20293e-07 
-1.01939e-06 -2.57359e-07 1.72e-07 
-1.55464e-07 3.39165e-08 1.8174e-08 
-8.19714e-08 7.85025e-08 1.64922e-07 
-4.44361e-08 3.51746e-08 3.83666e-07 
-3.11042e-07 -1.18812e-07 2.71765e-07 
-5.63183e-08 -2.34754e-09 4.07045e-07 
-9.78366e-06 -1.92518e-06 1.76486e-05 
-2.63116e-06 9.97458e-07 1.04548e-05 
-8.69793e-06 -1.12509e-06 1.73641e-05 
-4.48956e-06 2.24065e-06 1.09804e-05 
-6.16761e-06 2.69321e-06 1.13025e-05 
-5.1444e-06 2.39272e-06 1.24948e-05 
-7.6292e-06 -2.05697e-07 1.70676e-05 
-6.42222e-06 7.44676e-07 1.61257e-05 
-4.06643e-06 2.72187e-06 1.42388e-05 
-3.72865e-06 3.20916e-06 1.49712e-05 
-3.95981e-06 3.06503e-06 1.52037e-05 
-4.65635e-06 2.55862e-06 1.525e-05 
-5.52764e-06 1.58255e-06 1.55396e-05 
-3.33452e-07 -1.40936e-07 -8.18126e-07 
-5.54338e-07 4.61617e-08 -2.70994e-07 
-4.14492e-07 -1.37338e-07 -6.81488e-07 
-6.62646e-07 9.79606e-08 -2.93288e-07 
-6.05439e-07 -6.159e-08 -5.02889e-07 
-7.43589e-07 1.42135e-07 -1.94431e-07 
-6.99234e-07 -4.26842e-08 -3.60201e-07 
-8.94819e-07 -5.29981e-08 -1.63337e-07 
-9.93841e-07 -4.08705e-08 -2.81526e-08 
-1.05337e-06 -1.78458e-08 2.20063e-07 
-1.13925e-06 7.05788e-09 5.16005e-07 
-8.76869e-07 1.20174e-07 7.36368e-08 
-1.00132e-06 6.90478e-08 1.78664e-07 
-1.13103e-06 3.44896e-08 4.2155e-07 
3.66035e-07 -5.54015e-07 3.64525e-06 
6.24674e-07 -2.50027e-07 2.21722e-06 
-4.94615e-07 4.92227e-09 -2.30858e-07 
4.61141e-07 -6.58188e-08 1.24023e-06 
-4.84979e-07 -9.93095e-09 -1.0565e-07 
-4.30643e-07 -1.61007e-08 6.14394e-08 
-3.78774e-07 -2.20268e-09 2.12088e-07 
2.95327e-07 -2.44195e-09 7.09296e-07 
1.74167e-07 1.45569e-08 5.01841e-07 
1.6726e-07 3.56714e-08 5.18578e-07 
5.46212e-08 -1.22814e-09 5.92555e-07 
-1.88669e-07 1.22111e-08 3.93659e-07 
-5.83449e-08 9.04583e-09 5.00309e-07 
-3.57167e-07 -1.00677e-06 5.06757e-06 
-1.11145e-05 -3.3746e-06 1.77238e-05 
-1.69627e-06 -2.05079e-06 7.34797e-06 
-1.22545e-05 -4.58739e-06 1.80212e-05 
-3.88185e-06 -3.35771e-06 9.24507e-06 
-1.29827e-05 -5.61976e-06 1.8385e-05 
-6.19109e-06 -4.88786e-06 1.13029e-05 
-1.33513e-05 -6.37726e-06 1.83007e-05 
-8.35283e-06 -6.14999e-06 1.29753e-05 
-1.31444e-05 -6.98632e-06 1.79317e-05 
-1.26898e-05 -7.39949e-06 1.7474e-05 
-1.1643e-05 -7.55884e-06 1.62521e-05 
-1.03063e-05 -7.30666e-06 1.42927e-05 
-2.86866e-07 -1.37066e-07 -9.7494e-07 
-2.30885e-07 -9.7641e-08 -1.06058e-06 
-2.28934e-07 -4.18958e-08 -8.73297e-07 
-2.13388e-07 -4.17306e-08 -6.89389e-07 
-2.12091e-06 6.67351e-08 5.30283e-06 
-2.18448e-07 1.02078e-09 -5.20264e-07 
-9.02443e-07 -1.41903e-07 1.90919e-06 
-2.05738e-07 4.20746e-08 -1.36057e-07 
-2.88828e-07 2.36593e-08 6.66164e-07 
-2.63351e-07 3.24473e-08 2.25287e-09 
-2.0143e-07 4.59489e-08 1.93711e-07 
-2.64924e-07 7.12124e-08 4.20013e-07 
-2.2345e-07 1.1927e-07 4.84894e-07 
-1.00528e-05 -2.61875e-06 1.79915e-05 
-3.41249e-06 1.34931e-06 7.70195e-06 
-8.88844e-06 -1.75031e-06 1.77556e-05 
-5.94504e-06 1.82745e-06 8.20262e-06 
-5.59092e-06 2.19119e-06 1.04802e-05 
-4.50547e-06 2.75323e-06 1.32216e-05 
-7.57059e-06 -7.43136e-07 1.67653e-05 
-6.16162e-06 2.26882e-07 1.5607e-05 
-3.69846e-06 3.31903e-06 1.46217e-05 
-3.69934e-06 3.51769e-06 1.559e-05 
-4.27955e-06 2.72239e-06 1.54731e-05 
-5.23677e-06 1.55482e-06 1.54002e-05 
-3.97322e-07 -1.09014e-07 -8.34562e-07 
-5.95421e-07 3.25442e-08 -3.05773e-07 
-4.90119e-07 -1.09972e-07 -7.0357e-07 
-6.20038e-07 8.64738e-08 -2.80642e-07 
-6.30939e-07 -5.02516e-08 -4.90141e-07 
-7.51001e-07 8.1039e-08 -2.67142e-07 
-7.50071e-07 -2.81285e-08 -4.24529e-07 
-8.54521e-07 -6.66869e-10 -1.50375e-07 
-9.53027e-07 -1.28009e-08 -1.82071e-08 
-1.03345e-06 2.32142e-08 9.1951e-08 
-9.87663e-07 8.70536e-08 4.56366e-08 
-8.76476e-07 7.16344e-08 -5.66538e-08 
-9.59004e-07 5.38617e-08 5.84553e-09 
5.7537e-07 -3.05605e-07 2.59738e-06 
5.48088e-07 -1.12477e-07 1.34207e-06 
-5.03565e-07 2.17043e-08 -2.24142e-07 
3.68763e-07 -7.70074e-08 8.21658e-07 
-4.37471e-07 -1.08275e-08 -8.5856e-08 
-3.65772e-07 -1.80893e-08 5.9048e-08 
-3.1421e-07 -7.21799e-09 1.66013e-07 
3.12438e-07 -4.62885e-08 6.57682e-07 
2.70417e-07 -3.9973e-08 6.49438e-07 
1.20778e-07 -3.95298e-08 5.98295e-07 
1.74991e-08 -1.91654e-08 5.33619e-07 
-2.50656e-07 5.85147e-09 2.75548e-07 
1.05397e-07 -6.46624e-07 3.55502e-06 
-1.10832e-05 -4.10493e-06 1.82973e-05 
-7.16349e-07 -1.3384e-06 4.98034e-06 
-1.17786e-05 -5.34279e-06 1.83868e-05 
-2.445e-06 -2.27649e-06 7.43486e-06 
-1.22589e-05 -6.31774e-06 1.80323e-05 
-4.3785e-06 -3.48358e-06 9.71304e-06 
-1.21295e-05 -6.79367e-06 1.76185e-05 
-6.0597e-06 -4.8941e-06 1.20375e-05 
-1.14695e-05 -7.05736e-06 1.66765e-05 
-9.92821e-06 -6.68152e-06 1.5465e-05 
-8.26316e-06 -5.86998e-06 1.37275e-05 
-2.89609e-07 -1.193e-07 -9.68005e-07 
-2.41291e-07 -7.7118e-08 -9.6158e-07 
-1.91024e-07 -4.55201e-08 -8.46262e-07 
-1.42369e-07 -1.33209e-09 -6.28781e-07 
-1.95106e-06 5.83886e-07 3.73965e-06 
-1.34589e-07 -6.42062e-09 -3.70414e-07 
-7.76009e-07 1.56148e-07 1.11838e-06 
-2.21668e-07 4.73216e-08 -1.38808e-07 
-4.74886e-07 6.70827e-08 4.59512e-07 
-3.61861e-07 3.79009e-08 -3.23445e-08 
-5.29529e-07 2.84669e-08 2.59403e-07 
-4.3343e-07 7.64422e-08 3.57525e-07 
-9.88535e-06 -3.08208e-06 1.81061e-05 
-4.36716e-06 9.5798e-07 4.73775e-06 
-8.59034e-06 -2.15704e-06 1.72608e-05 
-4.35892e-06 1.25947e-06 6.01611e-06 
-3.9059e-06 1.98507e-06 9.8787e-06 
-3.63488e-06 2.85731e-06 1.29156e-05 
-7.2882e-06 -1.2212e-06 1.62414e-05 
-5.95965e-06 1.06794e-07 1.60558e-05 
-3.76328e-06 3.05858e-06 1.5241e-05 
-4.14371e-06 2.60246e-06 1.66898e-05 
-4.96792e-06 1.59745e-06 1.67193e-05 
-4.2373e-07 -9.73814e-08 -7.9578e-07 
-5.25417e-07 4.24087e-08 -2.35323e-07 
-5.41935e-07 -5.43245e-08 -6.36681e-07 
-6.9747e-07 4.25665e-08 -2.56116e-07 
-6.43449e-07 -1.57066e-08 -4.95165e-07 
-7.57864e-07 6.99183e-08 -2.6529e-07 
-7.03014e-07 2.14124e-08 -3.20837e-07 
-7.63453e-07 2.8368e-08 -2.83966e-07 
-8.96703e-07 6.51319e-09 -5.49909e-08 
-9.08533e-07 6.05198e-08 -6.97537e-08 
-8.9483e-07 7.85886e-08 -1.19641e-07 
-8.56273e-07 6.37898e-08 -1.40508e-07 
3.93029e-07 -2.66649e-07 1.45841e-06 
3.0765e-07 -8.3119e-08 7.68342e-07 
-5.08106e-07 1.47879e-08 -1.56885e-07 
2.55676e-07 -1.2423e-08 5.12683e-07 
-4.58649e-07 -1.5171e-09 -6.38593e-08 
-3.84659e-07 -1.54987e-08 4.63722e-08 
-3.00267e-07 6.92276e-09 2.23111e-07 
2.66846e-07 -3.61615e-08 5.79994e-07 
2.62392e-07 -8.45895e-09 6.24637e-07 
5.40826e-08 -4.95481e-09 5.36631e-07 
-8.58481e-08 1.13831e-08 3.61809e-07 
4.03317e-07 -4.07034e-07 2.42417e-06 
-1.04178e-05 -4.29974e-06 1.82673e-05 
2.16846e-07 -6.57312e-07 3.76721e-06 
-1.06267e-05 -5.36153e-06 1.80898e-05 
-1.05576e-06 -1.31996e-06 5.3886e-06 
-1.05931e-05 -6.09918e-06 1.73848e-05 
-2.31418e-06 -2.29406e-06 7.9038e-06 
-1.00926e-05 -6.29804e-06 1.63068e-05 
-4.3093e-06 -3.39046e-06 1.02065e-05 
-8.18053e-06 -5.71304e-06 1.47604e-05 
-6.35136e-06 -4.85336e-06 1.22937e-05 
-2.98887e-07 -1.06742e-07 -8.97789e-07 
-2.40275e-07 -7.58856e-08 -9.15582e-07 
-1.37641e-07 -3.78617e-08 -8.58621e-07 
-1.11562e-07 -4.23383e-09 -5.82865e-07 
-2.12527e-06 2.73371e-07 1.57452e-06 
-1.20634e-07 -7.09325e-09 -3.77224e-07 
-8.78859e-07 7.89812e-08 4.50049e-07 
-3.59522e-07 1.29312e-08 -1.65093e-07 
-7.03872e-07 1.48726e-08 2.42499e-07 
-5.2199e-07 3.1307e-08 -1.73406e-08 
-6.00462e-07 3.14197e-08 1.35741e-07 
-9.05411e-06 -3.14245e-06 1.74407e-05 
-3.11273e-06 6.07792e-07 2.99873e-06 
-7.80658e-06 -2.25526e-06 1.67262e-05 
-2.90188e-06 9.43899e-07 5.12778e-06 
-2.71755e-06 1.59862e-06 8.39367e-06 
-3.0057e-06 1.9857e-06 1.21673e-05 
-6.44705e-06 -1.25142e-06 1.62105e-05 
-5.46291e-06 3.51068e-09 1.75641e-05 
-3.81851e-06 1.63908e-06 1.62234e-05 
-4.62757e-06 1.1107e-06 1.82612e-05 
-3.86462e-07 -8.88633e-08 -8.96848e-07 
-6.29619e-07 1.56208e-08 -2.55721e-07 
-5.23159e-07 -1.01479e-08 -5.61287e-07 
-7.02718e-07 2.66344e-08 -2.14781e-07 
-5.88398e-07 6.85645e-09 -4.48147e-07 
-7.34481e-07 3.98793e-08 -2.177e-07 
-6.41765e-07 2.25111e-08 -3.35665e-07 
-6.75703e-07 2.31694e-08 -2.92504e-07 
-7.11402e-07 3.86908e-08 -2.56162e-07 
-7.59919e-07 5.67401e-08 -1.64429e-07 
-7.449e-07 4.25287e-08 -3.52744e-07 
4.664e-07 -9.06169e-08 1.04512e-06 
2.88654e-07 -1.43201e-09 5.37605e-07 
-5.18789e-07 -3.64892e-08 -1.11331e-07 
2.44802e-07 2.5495e-08 4.32948e-07 
-4.41287e-07 -2.15595e-08 -5.31218e-09 
-3.57647e-07 -9.69172e-09 9.77408e-08 
-1.43522e-07 2.6525e-08 2.32871e-07 
2.41778e-07 6.56964e-09 5.36767e-07 
2.21293e-07 -2.90512e-08 5.77317e-07 
7.65655e-08 -4.51285e-08 4.92315e-07 
5.05706e-07 -1.80075e-07 1.6998e-06 
-8.99467e-06 -3.98141e-06 1.75487e-05 
4.35758e-07 -3.38094e-07 2.56366e-06 
-8.73381e-06 -4.60462e-06 1.68251e-05 
-2.69091e-07 -6.52111e-07 3.72495e-06 
-8.28367e-06 -5.04151e-06 1.54952e-05 
-8.11108e-07 -1.33404e-06 5.70334e-06 
-6.61221e-06 -4.46232e-06 1.36011e-05 
-2.59284e-06 -2.36898e-06 8.29274e-06 
-4.56781e-06 -3.43423e-06 1.11724e-05 
-3.1983e-07 -7.02058e-08 -8.60568e-07 
-2.18359e-07 -5.4748e-08 -8.52461e-07 
-1.39125e-07 -3.03774e-08 -8.34859e-07 
-1.5113e-07 -2.45875e-08 -6.55217e-07 
-1.36612e-06 1.57919e-07 7.9059e-07 
-2.16177e-07 1.5084e-08 -3.50536e-07 
-7.71288e-07 2.93224e-08 2.83983e-07 
-3.1813e-07 -9.9752e-10 -1.51949e-07 
-5.99923e-07 1.56281e-08 1.799e-07 
-5.38724e-07 -4.07479e-08 3.72726e-08 
-7.80428e-06 -2.92615e-06 1.63423e-05 
-1.61645e-06 2.81088e-07 1.9494e-06 
-6.31772e-06 -1.9167e-06 1.60368e-05 
-1.83228e-06 7.11509e-07 4.17448e-06 
-1.74472e-06 9.02287e-07 6.63529e-06 
-2.8308e-06 7.57257e-07 1.16773e-05 
-5.35427e-06 -9.90925e-07 1.60432e-05 
-4.29306e-06 3.80646e-07 1.70816e-05 
-3.7625e-06 7.71901e-07 1.59696e-05 
-3.88273e-07 -8.09973e-08 -8.78894e-07 
-5.71083e-07 -7.2118e-09 -2.765e-07 
-4.8422e-07 -3.84696e-08 -5.56067e-07 
-6.67939e-07 1.61142e-08 -2.52597e-07 
-5.20677e-07 -2.82289e-08 -4.81183e-07 
-7.03049e-07 1.9222e-08 -3.52568e-07 
-5.63869e-07 1.41769e-08 -3.71615e-07 
-6.14703e-07 2.8633e-08 -3.49826e-07 
-6.19653e-07 5.04428e-08 -3.39639e-07 
-6.99674e-07 2.00227e-08 -2.71751e-07 
3.57096e-07 -4.35336e-08 6.65017e-07 
2.81154e-07 1.62883e-08 4.43732e-07 
-5.13028e-07 -3.92392e-08 -1.18075e-07 
2.60493e-07 2.96248e-08 4.66236e-07 
-3.70013e-07 -2.87893e-08 -1.60301e-08 
-2.60104e-07 5.31114e-09 1.2474e-07 
-1.67492e-07 2.97235e-08 2.23035e-07 
2.42271e-07 -5.68199e-10 5.24209e-07 
1.54473e-07 5.67777e-09 4.88521e-07 
5.43998e-07 -3.80491e-08 1.09155e-06 
-7.08626e-06 -3.19757e-06 1.53347e-05 
2.36085e-07 -8.44835e-08 1.33403e-06 
-6.311e-06 -3.34482e-06 1.3993e-05 
5.29636e-07 -3.72862e-07 2.08925e-06 
-4.56714e-06 -2.7901e-06 1.21092e-05 
-4.97211e-08 -5.97692e-07 3.89573e-06 
-3.08194e-06 -2.0947e-06 9.24336e-06 
-1.65294e-06 -1.35026e-06 6.12625e-06 
-2.89633e-07 -7.51513e-08 -8.54396e-07 
-2.31425e-07 -6.90665e-08 -7.82175e-07 
-2.04652e-07 -2.82184e-08 -7.61197e-07 
-2.36923e-07 -2.60221e-08 -5.37151e-07 
-6.91011e-07 4.44966e-08 5.39696e-07 
-2.9207e-07 -2.70992e-08 -3.34801e-07 
-5.31287e-07 2.00127e-08 2.38384e-07 
-4.88275e-07 -4.15086e-08 1.74258e-08 
-5.31431e-07 -6.97487e-09 1.94198e-07 
-5.63409e-06 -2.20467e-06 1.44777e-05 
-8.62078e-07 1.74707e-07 1.36468e-06 
-4.40109e-06 -1.1405e-06 1.30675e-05 
-7.49035e-07 3.81159e-07 2.25871e-06 
-1.26197e-06 3.48278e-07 5.0517e-06 
-5.10455e-09 1.03227e-09 1.55257e-08 
-3.33933e-06 -1.70163e-07 1.27149e-05 
-2.69039e-06 5.06304e-07 1.15771e-05 
-3.65308e-07 -6.05443e-08 -8.60855e-07 
-6.18328e-07 -2.15794e-09 -2.45312e-07 
-4.34419e-07 -7.18598e-08 -7.55064e-07 
-6.12512e-07 3.1609e-09 -3.59893e-07 
-4.7763e-07 -2.16399e-08 -6.27823e-07 
-6.11153e-07 4.62175e-08 -4.00876e-07 
-5.05109e-07 -1.00873e-08 -6.17616e-07 
-5.26554e-07 -1.81927e-08 -4.64303e-07 
-5.41319e-07 5.59837e-08 -3.77119e-07 
3.24187e-07 -4.72788e-08 5.38297e-07 
3.06673e-07 -5.72696e-11 4.54102e-07 
-4.92546e-07 -5.072e-09 -1.3973e-07 
3.1123e-07 3.84679e-08 4.4062e-07 
-3.77492e-07 -3.83707e-09 3.38303e-08 
-1.50285e-07 -4.4394e-09 2.89637e-07 
2.41136e-08 4.26841e-09 4.44394e-07 
1.5896e-07 2.93269e-08 4.98518e-07 
4.28551e-07 -2.75119e-08 6.39383e-07 
-4.43532e-06 -1.90705e-06 1.21491e-05 
4.43324e-07 -6.6005e-08 7.89307e-07 
-2.97304e-06 -1.54046e-06 9.42061e-06 
4.72027e-07 -5.50121e-08 1.35747e-06 
-1.65231e-06 -9.17548e-07 6.62378e-06 
3.61477e-08 -3.76604e-07 2.13311e-06 
-7.62603e-07 -4.80102e-07 3.9719e-06 
-2.83809e-07 -6.59307e-08 -9.00785e-07 
-2.63572e-07 -3.44039e-08 -7.80924e-07 
-2.74604e-07 -3.02708e-08 -6.65381e-07 
-3.19804e-07 -3.82971e-08 -4.10765e-07 
-5.93268e-07 6.11979e-08 5.43383e-07 
-4.5757e-07 -2.66532e-08 -6.25275e-08 
-5.96125e-07 1.61882e-08 3.63181e-07 
-5.54194e-07 -4.08794e-10 2.06806e-07 
-3.14039e-06 -1.09634e-06 9.74363e-06 
-4.6328e-07 9.81746e-08 7.9304e-07 
-2.25857e-06 -1.07621e-07 8.22322e-06 
-3.09442e-07 9.16979e-08 1.01139e-06 
-5.20936e-07 9.81003e-08 2.10529e-06 
-1.15441e-06 2.58964e-07 4.75248e-06 
-1.61663e-06 1.42779e-07 6.45522e-06 
-3.68068e-07 -3.57912e-08 -8.02621e-07 
-5.35316e-07 -1.28306e-08 -2.60422e-07 
-4.16395e-07 -6.03114e-08 -7.52857e-07 
-5.62791e-07 2.70449e-08 -3.79942e-07 
-4.58886e-07 -6.37029e-09 -5.9572e-07 
-4.91539e-07 5.79962e-08 -3.39841e-07 
-4.81619e-07 -1.66362e-08 -5.75848e-07 
-5.01726e-07 -1.64017e-08 -3.61107e-07 
3.87016e-07 -1.29353e-08 4.92295e-07 
4.1893e-07 1.82566e-08 4.82019e-07 
-4.54558e-07 -3.01459e-09 -1.06728e-07 
2.95898e-07 1.49249e-08 4.83757e-07 
-2.04544e-07 -2.65708e-09 1.78544e-07 
-4.65487e-08 1.67971e-09 3.43712e-07 
2.10519e-07 2.33374e-08 4.58506e-07 
3.53901e-07 7.64645e-09 4.36419e-07 
-2.16246e-06 -8.40746e-07 7.51148e-06 
3.35187e-07 1.64075e-08 5.64065e-07 
-9.56383e-07 -4.58474e-07 4.77975e-06 
2.74095e-07 -8.12497e-08 9.70641e-07 
-3.52092e-07 -1.97083e-07 2.90707e-06 
8.07661e-08 -1.44403e-07 1.57584e-06 
-2.95528e-07 -5.79945e-08 -8.62212e-07 
-2.70324e-07 -4.58876e-08 -7.68035e-07 
-3.20768e-07 -5.95645e-08 -5.6463e-07 
-4.17819e-07 -2.99405e-08 -1.19684e-07 
-4.43032e-07 3.51732e-08 4.12476e-07 
-5.00408e-07 1.40113e-08 1.78361e-07 
-5.56498e-07 3.54524e-08 3.34293e-07 
-1.50039e-06 -4.27949e-07 5.12956e-06 
-2.5538e-07 6.68681e-08 4.94271e-07 
-1.02982e-06 1.20622e-07 3.85436e-06 
-1.6004e-07 2.53078e-08 4.65715e-07 
-2.78099e-07 8.774e-08 1.0328e-06 
-6.04126e-07 6.28316e-08 2.30688e-06 
-3.48693e-07 -5.24427e-08 -7.60586e-07 
-4.49648e-07 -1.62976e-08 -1.65248e-07 
-4.09627e-07 -3.29225e-08 -6.01605e-07 
-4.26961e-07 1.91798e-08 -2.84338e-07 
-4.19496e-07 -3.19638e-08 -5.01187e-07 
-4.47556e-07 5.38723e-09 -2.93538e-07 
-4.24536e-07 -3.85781e-08 -4.23741e-07 
3.54636e-07 3.94133e-08 4.26287e-07 
3.97408e-07 5.40321e-08 4.42801e-07 
-2.89441e-07 -2.99656e-08 8.59632e-08 
2.37749e-07 2.90071e-08 4.12791e-07 
-1.34158e-07 -2.5748e-08 2.64225e-07 
4.15362e-08 4.23794e-09 3.78716e-07 
2.98951e-07 4.66634e-08 3.26946e-07 
-7.12797e-07 -2.61706e-07 3.28803e-06 
2.95327e-07 2.30326e-08 4.60558e-07 
-1.44696e-07 -1.1369e-07 1.96215e-06 
2.00922e-07 -3.92877e-08 5.88194e-07 
1.92806e-08 -6.79504e-09 1.04702e-06 
-2.69721e-07 -7.23248e-08 -8.29993e-07 
-2.70578e-07 -7.05863e-08 -6.62692e-07 
-3.08561e-07 -3.97183e-08 -3.73867e-07 
-4.14635e-07 -1.74492e-08 5.64849e-08 
-4.13527e-07 3.41191e-08 4.17019e-07 
-4.35706e-07 -5.72266e-10 2.72651e-07 
-5.54535e-07 -1.1867e-07 1.95292e-06 
-2.66491e-07 2.90044e-08 4.19978e-07 
-3.85546e-07 -5.00559e-09 1.2869e-06 
-2.08693e-07 2.00483e-08 4.44528e-07 
-2.45545e-07 9.67324e-08 7.76434e-07 
-3.14606e-07 -2.34309e-08 -5.95495e-07 
-3.59223e-07 2.15299e-08 -1.65225e-07 
-3.66449e-07 -2.14434e-08 -4.8521e-07 
-3.95098e-07 1.16606e-08 -2.13083e-07 
-3.68645e-07 -3.82243e-08 -3.80763e-07 
-3.51441e-07 -6.12538e-09 -2.58113e-07 
3.1999e-07 1.03401e-08 3.87706e-07 
3.05789e-07 2.76513e-08 3.87481e-07 
-1.29457e-07 6.27785e-10 5.77268e-08 
2.62146e-07 4.85907e-08 3.4663e-07 
-2.60702e-08 7.36634e-09 1.81955e-07 
2.92288e-07 5.8329e-08 3.40206e-07 
-1.55495e-07 -1.14881e-07 1.28925e-06 
2.46995e-07 -3.47096e-08 3.86317e-07 
5.27502e-08 -5.54963e-08 7.55008e-07 
1.47209e-07 -9.38867e-09 4.43901e-07 
-2.44906e-07 -2.99214e-08 -5.48025e-07 
-2.16275e-07 -4.52093e-08 -3.65779e-07 
-2.50794e-07 -8.80992e-09 -1.01382e-07 
-2.4834e-07 1.13543e-08 9.13352e-08 
-3.62617e-07 2.25736e-08 3.71742e-07 
-1.69904e-07 -6.04918e-08 7.80181e-07 
-1.74391e-07 5.05948e-08 3.90757e-07 
-1.29038e-07 -1.4532e-08 4.99689e-07 
-1.49667e-07 1.93224e-08 4.34713e-07 
-2.73457e-07 -2.78778e-08 -4.9699e-07 
-2.75852e-07 2.14418e-08 -1.58475e-07 
-2.9534e-07 -2.62929e-08 -3.41965e-07 
-2.72353e-07 2.16466e-08 -1.52352e-07 
-2.40764e-07 -7.1006e-09 -1.91886e-07 
2.86534e-07 2.92028e-08 2.92694e-07 
3.05407e-07 5.30592e-08 2.59721e-07 
-5.48196e-08 6.15772e-09 1.17302e-07 
3.91561e-08 2.70581e-09 2.41589e-07 
3.03805e-07 1.07125e-09 3.91208e-07 
3.56574e-08 -3.07559e-08 5.80384e-07 
2.13928e-07 1.10692e-08 2.66304e-07 
9.57237e-08 -1.14166e-08 3.42052e-07 
-1.74817e-07 -4.41904e-08 -3.94639e-07 
-1.79481e-07 -3.87649e-08 -1.82494e-07 
-1.73423e-07 5.24117e-09 2.3243e-08 
-2.24784e-07 3.55951e-08 2.2894e-07 
-1.8329e-08 -1.41868e-09 4.14007e-07 
-1.03037e-07 3.24015e-08 3.15961e-07 
-7.40159e-08 -1.19365e-08 3.22817e-07 
-1.59844e-07 -4.54832e-08 -4.14226e-07 
-2.02968e-07 2.82757e-08 -8.57485e-08 
-1.71463e-07 -3.02355e-08 -1.82162e-07 
-1.59399e-07 1.87003e-08 -5.26722e-08 
3.12807e-07 5.33856e-08 3.325e-07 
1.17804e-07 1.77173e-08 1.88037e-07 
3.00036e-08 2.44189e-08 8.23382e-08 
2.45817e-07 -8.72098e-09 3.30692e-07 
8.8841e-08 -2.37955e-09 3.33456e-07 
1.23221e-07 -2.64093e-08 2.31223e-07 
-1.51571e-07 8.51278e-09 -2.02972e-07 
-1.26374e-07 -4.11586e-08 -9.14178e-08 
-1.41927e-07 9.28681e-09 1.04204e-07 
4.17787e-08 2.49662e-08 2.51912e-07 
-9.67328e-09 4.19447e-08 1.95254e-07 
-1.32037e-07 -3.21325e-08 -2.85505e-07 
-6.83855e-08 2.2736e-08 3.61082e-08 
-8.19009e-08 -1.38114e-08 -5.0591e-08 
1.84341e-07 3.23703e-09 2.45112e-07 
1.23628e-07 2.21006e-08 1.66814e-07 
1.60282e-07 -2.11433e-08 1.74722e-07 
8.37323e-08 -1.13833e-08 2.23878e-07 
-9.87217e-08 9.75687e-09 -1.13031e-07 
-2.95441e-08 8.8028e-10 -8.24509e-08 
4.13097e-08 4.30128e-09 1.30259e-07 
7.32822e-08 2.59006e-09 -9.12488e-08 
2.87617e-08 5.3768e-09 7.89438e-08 
1.38353e-07 -6.75518e-09 1.63033e-07 
1.217e-07 -1.13408e-08 1.41478e-07 
4.77996e-08 7.26247e-09 1.27443e-08 
9.94469e-08 -1.86696e-08 6.68952e-08 
</DataArray>
<DataArray Name="F" NumberOfComponents="3" type="Float64" format="ascii">
-9.57399e-15 7.79416e-15 -1.19651e-13 
2.25243e-13 -5.18808e-14 5.4909e-14 
3.31086e-14 3.91252e-15 3.62762e-13 
-3.22832e-13 5.3718e-14 2.17454e-13 
-1.54817e-13 8.3022e-14 -3.87209e-13 
3.52265e-13 -1.14889e-13 -2.7259e-13 
9.05098e-14 6.89272e-15 -2.72518e-14 
2.89266e-13 -7.16165e-14 3.19047e-13 
-1.83068e-14 3.68401e-14 -2.11436e-13 
4.94028e-14 -1.61454e-14 2.90068e-13 
9.76244e-14 -3.95877e-15 9.60892e-14 
-3.47375e-13 7.86223e-14 4.43126e-13 
1.61782e-13 -5.69568e-14 -2.07493e-13 
-1.67636e-13 6.2394e-14 -5.71524e-13 
1.16299e-13 -7.17655e-15 -2.15748e-14 
1.68097e-13 -1.97125e-14 -6.28279e-13 
5.40605e-14 -3.15454e-14 -1.35819e-13 
5.76339e-14 -6.62949e-15 -9.40815e-14 
1.7209e-13 -4.14833e-14 2.75617e-13 
5.42383e-14 -1.86543e-14 5.95068e-14 
-9.42725e-14 6.32036e-14 -1.95747e-13 
8.11452e-15 -3.62559e-15 2.37382e-13 
7.88226e-14 -2.92561e-14 1.18259e-13 
1.45064e-13 -2.75616e-14 1.27351e-13 
-2.4984e-13 5.74924e-14 -5.03482e-13 
-9.45993e-14 -4.96902e-18 -1.37566e-15 
1.0097e-13 -6.9121e-14 -6.64313e-13 
-1.32697e-13 2.7428e-14 -1.08668e-13 
8.17847e-14 2.90209e-14 8.62225e-14 
-7.6497e-14 -1.72437e-14 -5.49752e-13 
2.3842e-13 -7.90419e-14 -4.41471e-13 
-5.15041e-15 -2.6999e-14 -4.83976e-14 
-3.29825e-15 1.54308e-15 -2.54578e-13 
-7.97456e-14 1.52568e-14 -8.72946e-14 
1.4551e-14 2.58478e-14 -2.40053e-13 
1.28736e-13 -4.5342e-14 5.75904e-14 
2.13566e-14 3.02225e-14 -1.57792e-13 
-8.89841e-14 4.10237e-14 -1.60556e-13 
5.26487e-14 -1.8767e-14 -1.51511e-13 
6.37739e-14 -2.59394e-14 9.80026e-14 
1.1939e-13 -1.27736e-14 -7.66522e-14 
8.48606e-14 -6.44883e-14 -9.40221e-14 
-1.49392e-13 1.05976e-13 6.85905e-13 
1.89045e-13 -5.31718e-14 1.00088e-13 
-3.72766e-14 3.07174e-14 1.9104e-13 
1.73236e-13 -5.48571e-14 -4.55411e-13 
-3.77934e-14 4.2733e-14 -6.3707e-14 
-2.37789e-14 3.3097e-14 -8.22217e-14 
-1.37582e-13 5.19446e-14 -2.46002e-13 
3.90897e-14 -2.63562e-14 -2.88618e-14 
1.83632e-13 -8.31706e-14 -6.94183e-13 
4.30133e-14 -3.91912e-14 -2.39923e-13 
5.92768e-14 -3.57305e-14 -2.23644e-13 
9.148e-14 -9.2977e-15 8.82844e-15 
1.24977e-13 3.20064e-14 -1.79887e-13 
1.62722e-13 -4.29136e-14 1.06194e-13 
-6.17094e-14 9.85674e-14 -3.58771e-13 
1.40888e-13 -3.29215e-14 2.06597e-13 
-1.12548e-13 6.31325e-14 -2.87384e-13 
-1.17868e-13 5.20501e-14 -1.10157e-13 
3.11915e-14 -6.157e-14 2.14832e-13 
-6.9877e-15 -2.1605e-14 5.86206e-16 
-5.9839e-14 -4.06139e-14 -5.52641e-13 
9.10153e-14 -7.48736e-14 5.81267e-14 
9.56169e-14 -4.04312e-14 -7.28421e-15 
-3.83744e-14 2.00369e-14 2.67955e-13 
5.68002e-14 -1.42349e-14 1.22043e-13 
2.82689e-14 -2.3335e-14 1.01926e-13 
2.27332e-14 -6.01732e-14 -2.08171e-13 
1.33784e-13 -7.65129e-14 -3.318e-13 
-7.35662e-14 4.46264e-14 1.6001e-13 
-8.52013e-14 -6.35541e-15 -1.79767e-13 
-8.00957e-14 9.01525e-14 -1.40579e-13 
-6.18093e-14 -4.23063e-15 -3.90016e-14 
-5.86352e-14 4.00405e-15 -1.90847e-13 
5.38345e-14 -4.83993e-14 -3.69843e-13 
-1.07747e-14 1.17092e-14 -1.28983e-12 
-3.03402e-14 1.82804e-14 -3.09353e-13 
9.54445e-14 -3.86032e-15 7.21194e-14 
1.23416e-13 -1.48824e-14 -1.42086e-13 
1.35342e-13 -2.51703e-14 -2.17524e-13 
1.25383e-13 -5.49506e-14 6.70729e-13 
3.60565e-14 -2.10374e-14 2.20581e-13 
-1.23775e-13 4.68871e-14 -1.52615e-13 
1.01501e-13 -6.88089e-14 5.76811e-13 
-1.29064e-13 4.14436e-14 1.22163e-14 
-2.38803e-13 6.48464e-14 -3.11776e-13 
-8.78396e-14 4.26873e-14 5.28803e-13 
-7.06315e-14 -6.21979e-15 -6.06132e-13 
-4.46336e-14 -6.21077e-14 -5.88988e-13 
-6.43932e-15 -3.36243e-14 6.46902e-14 
-1.36485e-14 -1.07791e-13 -1.46927e-13 
9.55944e-14 -1.92564e-14 3.70544e-13 
-1.87832e-13 2.67237e-14 2.08484e-13 
8.47339e-14 -6.57545e-14 -2.33545e-13 
7.79833e-14 1.22364e-14 -1.60369e-13 
-7.6354e-14 -1.93107e-14 -7.41552e-14 
1.85808e-13 -4.21427e-14 -2.74472e-13 
1.21245e-13 -8.80607e-14 -7.73823e-14 
-3.67074e-15 3.8656e-15 8.97617e-14 
-1.87882e-13 8.86801e-14 -1.4715e-13 
-1.63724e-13 4.24352e-14 -3.49307e-13 
6.63999e-14 2.3262e-14 -1.89259e-13 
-6.0429e-14 3.17661e-14 1.44661e-13 
4.07906e-14 -1.81398e-14 -2.9016e-13 
9.44721e-14 -6.6925e-14 7.25658e-14 
-3.45767e-14 8.46421e-14 -8.68682e-13 
8.94897e-15 1.71593e-14 -3.0074e-13 
-5.61039e-14 4.91687e-14 -3.59523e-13 
3.70854e-14 -3.14978e-14 -2.67842e-13 
1.24771e-13 4.3444e-14 -4.63621e-13 
-4.04124e-14 -5.40814e-15 2.36956e-14 
8.43747e-14 6.06087e-14 -6.2963e-13 
2.07349e-15 -4.07017e-14 3.71622e-13 
-5.18242e-14 -3.41093e-14 6.54668e-13 
-2.03778e-14 -2.35067e-14 2.77528e-13 
2.61495e-14 -1.16126e-14 2.2968e-14 
-9.68971e-14 3.02473e-14 1.10855e-13 
-1.12112e-13 5.65535e-14 -1.53781e-13 
-2.61518e-14 -2.94677e-14 -1.31141e-13 
-1.03619e-13 2.16358e-14 -1.0167e-12 
-9.7143e-14 -4.82931e-14 -5.75135e-13 
-6.3755e-14 -3.62685e-14 -7.64463e-14 
-1.20791e-13 -6.40364e-14 -5.02045e-13 
3.93867e-14 2.08928e-14 3.72119e-13 
-4.02148e-14 -1.27612e-14 8.74447e-14 
-7.43553e-14 -7.32745e-14 -8.19844e-14 
-3.50278e-14 6.68868e-14 4.31569e-13 
2.55764e-14 -4.25787e-14 6.17873e-14 
1.89108e-13 -4.57012e-14 7.0823e-14 
-7.38396e-15 1.69116e-14 2.1754e-13 
7.54025e-14 -8.23273e-15 -1.31815e-13 
2.08532e-13 -5.02438e-14 -2.18878e-13 
7.52658e-14 -2.66242e-14 -1.14442e-13 
-1.23051e-13 5.47347e-14 -2.95359e-13 
-1.43082e-13 1.65915e-14 2.53964e-13 
6.05739e-14 3.72433e-14 9.50126e-13 
-1.58152e-14 -1.28225e-14 -1.24573e-13 
-6.00868e-15 -5.03254e-15 2.54834e-13 
2.1929e-13 -8.65775e-14 -1.03195e-13 
2.86926e-14 4.19938e-14 -4.5305e-14 
6.03299e-14 -4.00494e-14 -6.1909e-13 
-1.43525e-13 5.24039e-13 -8.48435e-13 
-2.55304e-13 6.64463e-13 -1.2143e-12 
-2.98609e-13 5.12984e-13 -7.14457e-13 
-2.90083e-13 4.19887e-13 -8.53036e-13 
-2.19903e-13 2.55585e-13 -4.99862e-13 
-5.25239e-14 2.36322e-13 -6.69876e-13 
6.60935e-14 5.43949e-14 -5.34057e-14 
5.58449e-14 2.95691e-14 -1.25083e-13 
9.29958e-14 7.01008e-14 -7.05575e-13 
5.98255e-14 1.13143e-13 -9.58663e-13 
8.38693e-14 -6.83784e-14 3.88413e-13 
-1.27446e-14 9.93881e-15 5.94767e-14 
-5.11722e-14 7.2318e-15 -2.04215e-13 
-2.90284e-15 2.28054e-14 -4.38156e-14 
-5.93403e-14 -3.06101e-13 -4.73097e-13 
1.49565e-14 -2.24439e-13 -3.90555e-13 
3.79202e-14 -4.68168e-13 -1.14992e-12 
2.13684e-13 -5.08079e-13 -3.89326e-13 
4.92557e-14 -5.47068e-13 -2.00444e-12 
3.74947e-13 -4.17921e-13 -3.26816e-13 
2.52803e-13 -3.35444e-13 -7.37233e-13 
1.6532e-13 -2.70517e-13 -9.27578e-13 
-2.71613e-15 -2.59714e-14 -5.55977e-14 
1.50708e-13 -1.33688e-13 -2.58799e-13 
-1.164e-13 3.82088e-14 1.88084e-13 
1.58581e-14 2.53862e-14 -2.38276e-13 
-8.88645e-14 5.98507e-14 -7.175e-13 
7.18726e-14 -4.00992e-14 -7.26099e-14 
-1.83714e-14 3.7241e-14 1.27506e-13 
1.32892e-13 3.67433e-15 6.88012e-14 
-3.78504e-14 -4.64163e-14 -2.7191e-13 
-4.60332e-14 -4.59797e-14 -3.80514e-13 
-5.57694e-14 3.2189e-14 -1.50635e-13 
-3.22107e-14 1.24907e-14 5.44357e-13 
-1.72674e-13 1.6471e-13 3.25302e-13 
-6.26463e-14 5.73217e-14 5.09498e-13 
-1.00873e-13 2.40922e-13 7.51455e-13 
-7.73055e-14 4.81931e-14 -8.32849e-14 
7.82548e-15 2.05043e-14 -2.73013e-13 
-1.49297e-13 -3.99861e-13 -6.82949e-14 
2.03768e-13 -1.20916e-12 -8.14058e-13 
3.88134e-13 -4.34562e-13 -4.34309e-14 
2.47078e-13 2.00351e-13 -3.68393e-13 
2.01126e-13 2.90111e-13 -9.124e-13 
-1.48619e-14 2.63186e-13 -9.3152e-15 
1.11471e-14 2.35497e-13 -4.93238e-13 
-3.31287e-14 2.41934e-13 -5.66428e-13 
-1.19137e-13 1.87334e-13 -4.32554e-13 
7.3938e-14 -1.36227e-14 3.2417e-13 
6.46055e-14 -3.16444e-14 4.73125e-13 
-9.50832e-14 -3.92651e-14 3.23197e-13 
-4.91541e-14 5.5332e-15 1.28037e-13 
-3.11891e-14 4.59299e-14 -3.99983e-13 
4.72188e-14 -5.68308e-14 1.19121e-13 
4.62556e-14 2.00304e-14 -1.3765e-13 
2.18775e-14 5.72088e-14 -4.59864e-13 
-3.08697e-13 -2.04799e-13 -1.21282e-12 
-1.83697e-13 -5.46669e-13 4.68122e-13 
-3.82048e-13 4.70245e-13 -1.31142e-12 
-2.99785e-13 -1.23555e-13 -2.74797e-13 
-3.44715e-13 -1.44353e-13 -7.82401e-13 
-2.84874e-13 -2.01719e-13 -3.23826e-13 
-5.9145e-14 -3.35982e-13 -6.26216e-13 
-5.8107e-14 -4.04655e-13 -8.13203e-13 
2.97958e-14 -2.73394e-13 -2.39843e-13 
-3.90505e-14 -2.44393e-13 -5.56739e-13 
-1.42485e-13 4.96963e-14 2.35964e-13 
6.44396e-14 3.02867e-14 -3.28499e-13 
1.11636e-13 -1.03647e-13 -4.083e-13 
-6.48221e-14 3.54482e-16 -2.22189e-15 
2.56949e-16 4.08342e-15 -2.42705e-13 
3.45177e-13 -1.01665e-13 -3.94346e-13 
1.42658e-13 -5.27697e-14 -7.00401e-14 
3.79739e-14 5.54648e-15 4.43026e-14 
7.13252e-15 -3.3822e-14 -2.17388e-13 
-1.20071e-14 -3.29841e-14 -1.56488e-13 
2.32446e-13 -1.26899e-13 -4.47897e-13 
2.57485e-13 -2.06427e-13 1.02847e-13 
4.80984e-14 -7.33412e-14 4.40532e-13 
8.53262e-14 4.29458e-14 8.35384e-13 
-2.45217e-13 1.87991e-13 4.9717e-13 
-2.90013e-13 2.13021e-13 1.93116e-13 
-2.35876e-13 5.78775e-14 -1.60774e-13 
-3.15637e-13 1.19403e-13 -2.38302e-14 
-1.87126e-13 6.39679e-14 -1.86838e-13 
-2.73197e-13 1.11405e-13 1.17003e-13 
-3.03523e-13 -1.46322e-12 -8.78808e-13 
2.79555e-13 -1.07715e-12 -6.81124e-13 
4.09477e-13 -1.33372e-13 -5.10788e-13 
2.45832e-13 2.63086e-13 -1.49335e-13 
1.02171e-13 3.57853e-13 -3.82561e-13 
6.85599e-14 3.45265e-13 -4.87729e-13 
7.28493e-14 1.6406e-13 -2.55706e-13 
9.82052e-15 2.3708e-13 -5.56928e-13 
-2.31172e-14 6.59387e-14 -2.34021e-13 
9.28341e-14 -6.28222e-15 1.88534e-13 
5.91267e-14 3.35817e-14 1.20785e-13 
-7.24316e-14 6.94135e-15 -6.00142e-14 
-4.32089e-15 -8.9372e-14 5.01853e-13 
-4.44889e-14 1.73403e-14 -2.81243e-14 
9.40632e-14 4.56269e-14 -3.15561e-13 
7.16439e-14 -6.8419e-14 5.48405e-14 
7.13673e-15 1.01751e-13 -2.27069e-13 
8.48395e-15 4.24927e-13 -4.87882e-13 
-3.77008e-13 1.62378e-13 -7.37846e-14 
-4.06313e-13 -7.0747e-13 2.42551e-13 
-1.8328e-13 8.32799e-13 -2.52357e-13 
-3.96314e-13 9.74104e-14 -5.99051e-13 
-4.13008e-13 -1.99478e-13 -4.4947e-13 
-3.79893e-13 -2.33523e-13 -3.41752e-13 
-2.54134e-13 -1.32367e-13 -1.86047e-13 
-1.53112e-13 -2.53333e-13 -3.11786e-13 
-6.91022e-14 -2.57865e-13 -3.77845e-13 
1.50653e-14 -2.43188e-13 -4.49536e-13 
6.7157e-15 -5.15805e-14 -6.18327e-14 
3.28839e-14 -8.74881e-15 4.44607e-13 
2.08778e-13 8.49682e-14 -3.32451e-13 
1.35618e-13 1.09632e-14 -3.18737e-13 
6.3237e-14 -2.63774e-14 -1.7985e-14 
6.94901e-14 2.83766e-14 1.38837e-13 
1.36571e-13 -4.1179e-14 -1.28907e-13 
4.28112e-13 -1.79003e-13 -5.82069e-13 
2.08664e-13 -3.27602e-14 -1.83882e-13 
-1.12071e-13 5.33775e-14 8.64325e-14 
-2.73165e-14 -4.23179e-14 -1.61961e-13 
8.38581e-14 -8.90897e-14 -2.09314e-13 
4.44519e-15 -9.14379e-14 -2.92429e-13 
4.36779e-13 -1.79216e-13 3.94164e-13 
2.89308e-13 -1.91914e-13 7.66506e-13 
-1.97844e-13 2.15344e-13 4.73505e-13 
-3.5082e-13 3.15604e-13 2.0784e-13 
-4.69052e-13 1.3137e-13 6.92676e-14 
-2.14045e-13 1.15958e-13 -3.2439e-13 
-4.3326e-13 1.1372e-13 1.49527e-13 
1.86406e-13 3.60602e-13 6.6787e-13 
-3.55424e-14 4.11469e-13 1.0144e-12 
-5.17143e-14 7.50726e-13 9.18848e-13 
-5.3105e-13 -6.71727e-13 -1.63521e-12 
-1.26603e-13 -1.49431e-12 -1.5834e-12 
3.58895e-13 -1.13768e-12 -3.00781e-13 
5.96105e-13 1.50418e-13 -1.12347e-12 
3.13491e-13 8.38265e-13 -8.33904e-13 
5.89101e-14 6.4725e-13 -8.23047e-13 
-2.51965e-14 3.15667e-13 -4.48897e-13 
-1.58217e-13 2.32785e-13 -3.76318e-13 
-1.14011e-14 3.72389e-14 1.68859e-13 
-2.493e-14 -3.66086e-14 1.17851e-13 
9.92244e-14 -3.49316e-14 2.16045e-13 
8.41041e-14 8.31258e-14 -1.1702e-13 
3.22674e-14 1.43204e-13 -5.44039e-13 
2.95003e-14 8.523e-14 -5.48951e-13 
1.30682e-13 -3.08119e-14 7.51893e-14 
4.39794e-14 9.74989e-14 -2.53752e-13 
1.67564e-13 5.08652e-15 4.06302e-14 
5.89088e-14 3.27001e-14 -2.409e-13 
3.14645e-13 3.47421e-13 2.95789e-14 
1.39462e-13 4.35886e-13 3.02754e-13 
6.37909e-14 5.44723e-13 1.16436e-12 
-4.36118e-13 -5.37253e-13 5.47293e-13 
9.59906e-14 1.15702e-12 -5.02765e-13 
-4.73585e-13 2.26851e-13 -7.52396e-13 
-4.59994e-13 -2.17827e-13 -4.34313e-13 
-5.75036e-13 -3.69687e-13 -1.19459e-12 
-2.61146e-13 -3.80138e-13 -6.19079e-13 
-8.88977e-14 -2.88393e-13 -6.97906e-14 
-1.01082e-13 -1.81856e-13 3.80386e-14 
-2.51046e-14 -2.97327e-13 -4.87953e-13 
2.53058e-14 6.40635e-14 4.53563e-13 
1.43264e-13 2.65716e-14 4.32165e-13 
1.11426e-13 -1.57854e-14 9.70555e-14 
2.62097e-13 7.48547e-14 -1.52054e-13 
1.56594e-13 6.40021e-14 -3.02386e-13 
8.11454e-14 8.30832e-14 -5.58838e-13 
-2.4363e-15 2.44613e-14 8.80769e-14 
-6.62641e-14 -6.5208e-14 -4.12801e-13 
1.75965e-13 -1.61493e-13 3.69782e-13 
7.23448e-13 -1.55027e-13 1.9183e-13 
-1.18942e-14 -1.50516e-13 -6.97095e-13 
-1.46254e-13 -1.99039e-15 -1.50395e-13 
1.88272e-13 4.40565e-14 1.52503e-13 
3.60537e-14 5.15612e-14 6.85508e-14 
-1.92743e-14 -1.33679e-13 -4.51405e-13 
5.21965e-13 -2.95658e-13 1.97356e-13 
-1.93926e-13 3.02523e-14 -1.39593e-12 
-7.14871e-13 1.85029e-13 5.32595e-13 
-5.33808e-13 1.8399e-13 1.64823e-13 
-1.90959e-13 3.05298e-14 6.97978e-14 
-8.20465e-14 -6.13842e-15 -4.11911e-13 
-3.42153e-13 1.11868e-13 3.79772e-13 
2.67842e-13 1.17475e-13 8.67238e-13 
2.50975e-13 2.23419e-13 1.04253e-12 
4.22392e-13 5.06711e-13 7.908e-13 
4.85543e-13 1.08827e-12 1.26549e-12 
-6.26922e-13 2.18173e-13 2.83008e-13 
-7.06406e-13 -9.28362e-13 -5.92091e-13 
-3.22637e-13 -2.01715e-12 -1.51659e-12 
3.8942e-13 -1.64654e-12 -1.36523e-13 
5.04734e-13 1.33872e-13 -7.17573e-14 
3.28946e-13 1.2277e-12 -1.79157e-12 
-1.43461e-13 6.90083e-13 -5.39372e-13 
-4.39302e-14 5.19119e-13 -8.83084e-13 
-4.55441e-14 2.17326e-13 -8.23349e-13 
-1.09388e-14 1.35298e-13 -7.03877e-13 
7.64796e-14 -4.50568e-14 8.1337e-14 
7.89294e-14 -1.04324e-13 3.98121e-13 
4.55176e-14 -4.06906e-14 1.11785e-13 
-3.89648e-14 8.32049e-14 -2.58901e-13 
-9.62291e-14 1.36969e-13 -5.20601e-13 
9.32312e-14 -9.06985e-15 5.74139e-15 
5.86756e-14 -1.93192e-14 -9.94101e-14 
1.83883e-13 1.46233e-14 1.21391e-13 
7.34641e-14 2.60852e-14 -9.43539e-14 
1.66771e-13 4.86287e-14 2.39462e-13 
3.84601e-13 2.26961e-13 6.18713e-13 
3.5841e-13 3.65727e-13 1.44717e-12 
2.89459e-14 3.03736e-13 1.94654e-13 
-6.75688e-13 -7.4674e-13 6.87257e-13 
9.68857e-13 1.65928e-12 -2.68651e-13 
2.28573e-13 1.65443e-12 2.31524e-13 
-6.76787e-13 3.0993e-13 -4.31416e-13 
-8.42795e-13 -7.00175e-13 -1.43152e-12 
-4.50742e-13 -7.05855e-13 -1.05438e-12 
-8.02858e-15 -5.11509e-13 -1.8639e-13 
-4.57125e-14 -6.99959e-13 -1.34065e-12 
-6.5168e-14 -4.43942e-13 -6.6153e-13 
1.11552e-13 -4.15647e-14 2.47271e-13 
-1.08159e-13 -2.13583e-13 -8.36726e-13 
-3.67507e-14 -2.07992e-13 -5.57926e-13 
3.19997e-14 -5.74417e-14 -8.51694e-14 
6.11718e-15 5.27872e-14 1.83407e-13 
-3.5396e-14 6.773e-14 -1.02973e-13 
1.45069e-13 1.16148e-13 -3.81615e-13 
4.02504e-13 1.72301e-14 -2.93648e-14 
-7.98103e-15 -8.35299e-14 -3.01716e-13 
1.24785e-13 -6.25884e-14 -1.51047e-13 
6.69229e-13 -1.47962e-13 4.71442e-13 
7.10138e-13 5.40296e-14 -3.40908e-13 
-5.63153e-14 -6.97896e-14 -2.79089e-13 
2.68567e-14 -8.79544e-14 -2.66728e-13 
-6.98195e-14 -4.24233e-14 -2.04699e-13 
-1.06518e-13 4.98049e-14 2.6923e-14 
1.61737e-13 -5.00587e-14 -1.25241e-13 
-7.38226e-14 7.12436e-14 -1.71694e-12 
-5.87642e-13 -4.30485e-13 -1.92936e-12 
-6.41901e-13 1.22693e-13 1.43853e-13 
-3.79292e-13 1.63983e-13 7.99961e-13 
-7.17932e-14 3.19274e-14 -1.56279e-14 
-1.08843e-13 -1.02846e-13 -4.06688e-13 
-2.51053e-13 5.92305e-14 3.43538e-13 
-8.35678e-14 -3.11297e-14 5.02638e-13 
-3.2362e-14 -3.96135e-14 1.0941e-12 
-6.66525e-14 -3.3321e-14 5.67207e-13 
8.86573e-14 7.57396e-14 7.66384e-13 
6.53853e-13 7.323e-13 2.03074e-12 
-1.63876e-13 6.8012e-13 1.40992e-12 
-2.83754e-13 5.03035e-13 -1.62487e-13 
-7.75154e-13 -5.65128e-13 8.38617e-14 
-3.73213e-13 -2.24333e-12 -1.08861e-12 
4.96728e-13 -2.03863e-12 -6.05563e-13 
6.82941e-13 3.33202e-13 2.93552e-14 
3.84961e-13 1.08476e-12 -3.61878e-13 
-1.33344e-13 8.98928e-13 -1.20768e-12 
7.65342e-14 1.2919e-13 5.07261e-13 
5.66654e-14 -5.65561e-14 5.24254e-13 
2.04368e-14 5.59487e-14 -1.13608e-13 
8.58502e-14 6.81057e-14 -4.01751e-13 
1.55235e-13 -1.45764e-14 -7.88889e-14 
1.34912e-14 -8.50883e-15 2.09574e-14 
-4.13169e-14 1.11913e-13 -1.44399e-13 
3.00778e-14 1.04752e-13 -3.22493e-13 
1.09573e-13 1.15531e-13 -3.46357e-13 
7.62982e-14 4.36992e-14 -2.13148e-13 
9.49881e-14 -2.38762e-14 2.93902e-13 
4.31345e-14 -9.91116e-15 4.12455e-14 
-3.5841e-14 -1.52714e-14 1.96608e-13 
4.52389e-14 3.16297e-15 6.31328e-13 
2.61503e-13 5.94386e-14 6.56374e-13 
4.38202e-13 2.06848e-13 5.91524e-13 
4.10103e-13 3.3498e-13 6.68762e-13 
-9.69482e-13 -9.97369e-13 1.68526e-12 
6.43211e-13 2.83979e-13 -3.81422e-13 
1.03761e-12 1.74991e-12 4.55565e-13 
-5.78264e-14 1.48357e-12 -1.54258e-13 
-7.4957e-13 1.80746e-13 1.56207e-13 
-7.18529e-13 -7.2788e-13 -1.08811e-12 
-3.88277e-13 -6.48634e-13 -7.13124e-13 
-1.02412e-13 -3.77405e-13 6.32185e-14 
-9.21781e-14 -4.58916e-13 -1.09143e-12 
-3.04827e-13 -2.2766e-14 2.5637e-13 
2.07251e-13 5.65476e-14 -1.112e-13 
-1.4278e-13 1.53408e-13 -2.16986e-13 
6.17386e-14 2.08721e-14 4.31432e-13 
1.56409e-13 4.69595e-14 5.5445e-13 
1.63971e-13 -1.2579e-14 8.41732e-14 
-8.14264e-14 8.56615e-14 3.31236e-13 
-7.70683e-14 2.54973e-14 -2.04847e-14 
2.4997e-13 1.03379e-13 -5.55188e-14 
3.05589e-13 -1.14837e-13 4.42064e-13 
2.18835e-13 -1.13469e-13 -3.21204e-13 
1.389e-14 -1.01559e-13 -3.83556e-13 
6.39441e-13 2.71995e-13 2.64769e-13 
1.9366e-13 5.50788e-13 -2.19176e-12 
1.24769e-14 -6.32401e-14 -2.92375e-13 
-7.0339e-14 -2.68932e-14 -1.19404e-13 
-1.52257e-13 -6.16705e-15 1.51011e-14 
-6.33319e-14 -6.26308e-14 -9.71159e-14 
5.54789e-14 -5.59016e-14 -2.6285e-13 
-7.03596e-13 -4.53685e-13 -3.57821e-12 
-5.13874e-15 -6.14905e-13 -2.19346e-13 
-1.29283e-15 2.11422e-14 6.01864e-13 
-3.5417e-13 -2.01829e-14 -1.03229e-13 
-1.39546e-13 1.60166e-13 5.74899e-13 
1.3558e-14 -4.62851e-14 -2.52979e-13 
-4.32539e-14 -6.04836e-14 -1.41027e-14 
-5.88275e-14 -6.60844e-15 1.2961e-13 
-7.51685e-14 -3.17407e-14 4.2337e-13 
-3.43883e-14 -2.65554e-14 4.3443e-13 
-9.61781e-14 -4.44521e-14 6.66732e-13 
-1.17121e-13 -5.61438e-14 8.44281e-13 
4.4464e-13 3.31943e-13 2.05426e-12 
1.87669e-13 4.98123e-13 1.02238e-12 
-8.16338e-14 5.87035e-13 1.37883e-12 
-1.5272e-13 5.89237e-13 -1.18946e-13 
-8.05225e-13 -3.29168e-13 5.22845e-14 
-6.39039e-13 -2.57795e-12 -7.28746e-13 
4.09756e-13 -2.37128e-12 7.26382e-13 
7.32642e-13 6.29201e-13 -7.98256e-13 
1.63758e-14 1.56251e-12 -1.71484e-12 
-3.86106e-13 4.86964e-13 -9.78546e-13 
-3.17591e-14 3.09124e-13 -9.23921e-13 
1.92737e-13 9.3185e-14 -5.72028e-14 
9.08009e-14 -1.32783e-14 3.53086e-13 
1.06463e-13 -1.90672e-13 6.29342e-13 
1.74869e-13 1.14478e-14 -7.04976e-14 
6.50982e-14 4.04668e-14 -2.93338e-13 
-4.43632e-14 1.01262e-13 -4.23389e-13 
4.17541e-14 6.27949e-14 -3.62696e-14 
1.68434e-14 4.67254e-14 -4.65041e-14 
-3.59994e-14 1.24976e-13 -2.90755e-13 
5.64389e-14 -2.73991e-14 7.72623e-14 
8.94396e-14 -3.0549e-14 1.72033e-13 
-2.5962e-14 -5.70807e-15 -1.31996e-14 
-2.1018e-14 -1.39385e-15 2.50759e-13 
-6.76703e-14 -9.54e-15 2.19775e-13 
7.45347e-14 7.12635e-15 5.90068e-13 
3.0474e-13 8.67717e-14 7.56499e-13 
5.36161e-13 2.08735e-13 1.01957e-12 
-8.73842e-13 -6.85659e-13 1.42229e-12 
2.79542e-13 -3.61664e-13 9.13633e-13 
9.39618e-13 6.78426e-13 -1.97791e-13 
1.14447e-12 2.22631e-12 2.83535e-13 
-3.1187e-13 1.54535e-12 -1.26038e-13 
-8.71866e-13 2.02809e-13 1.69634e-13 
-7.41542e-13 -9.49945e-13 -6.63171e-13 
-3.10529e-13 -9.80514e-13 -1.11926e-12 
1.6118e-13 5.90028e-14 -5.50785e-14 
1.71581e-13 -7.07329e-13 -1.04706e-12 
-1.18184e-14 -2.4506e-13 -8.23935e-14 
-1.10517e-13 5.34628e-14 3.6611e-13 
-3.1348e-14 6.24562e-14 -1.29091e-13 
-1.25548e-13 7.30184e-14 -2.37993e-13 
-4.86583e-14 1.02974e-13 3.60326e-13 
7.49458e-14 1.38568e-13 5.20444e-13 
1.04912e-13 1.44675e-13 5.32595e-13 
-3.08811e-14 9.33235e-14 3.45754e-13 
-6.67026e-14 1.64022e-14 2.37562e-13 
-1.03155e-14 5.37465e-16 1.41428e-13 
6.54287e-14 5.33564e-14 9.88099e-13 
1.36446e-13 -1.04078e-13 -2.58272e-13 
1.25054e-13 -1.10155e-13 -2.47033e-13 
-2.64179e-14 6.04332e-13 -8.60821e-13 
-2.59497e-13 2.30372e-13 -4.3146e-12 
5.90689e-15 -1.04187e-14 -5.33574e-14 
1.60236e-14 3.96041e-14 6.34836e-14 
-6.66781e-14 6.23801e-14 7.15618e-14 
7.59288e-14 6.65041e-15 -5.99726e-15 
3.80371e-15 -7.86503e-15 -2.00101e-14 
7.32489e-14 -6.74813e-13 -7.41935e-13 
3.06616e-13 -2.77486e-13 2.04163e-13 
-2.53819e-13 -2.81328e-14 6.04776e-14 
2.44753e-14 1.01594e-14 4.72193e-13 
4.02455e-15 1.51427e-15 9.59884e-14 
-1.54583e-13 2.93466e-14 2.7139e-13 
-1.5222e-13 -2.10314e-13 -5.1706e-13 
-1.18055e-15 -2.1031e-17 -3.03599e-14 
-5.82622e-15 -1.64624e-15 3.48006e-14 
4.3427e-15 2.99315e-15 1.25269e-13 
-1.8271e-14 -1.83295e-14 2.31543e-13 
-1.79851e-14 -3.79038e-14 5.83449e-13 
-1.00575e-13 -5.10209e-14 4.9712e-13 
3.38567e-13 9.66469e-14 1.27744e-12 
2.25721e-13 1.801e-13 1.03948e-12 
2.06424e-13 3.70559e-13 1.05069e-12 
3.87572e-14 3.88159e-13 1.29533e-12 
-5.97538e-14 6.6146e-13 6.93351e-13 
-7.11039e-13 -1.50758e-13 5.63936e-13 
-1.05374e-12 -2.11331e-12 -2.06383e-12 
1.38636e-13 -2.262e-12 -2.93372e-13 
7.20373e-13 8.83664e-13 -2.08612e-12 
-1.00053e-12 5.83384e-13 -1.7554e-12 
-6.41111e-13 6.17857e-13 -1.83005e-12 
6.94871e-14 1.97802e-13 -3.79762e-13 
1.76851e-13 1.41724e-13 -3.78539e-13 
2.98034e-13 1.39921e-13 -2.89848e-13 
2.89393e-13 -7.58973e-14 3.95092e-13 
1.71558e-13 -1.10891e-13 3.9114e-13 
-1.21363e-13 8.99423e-14 -2.40541e-13 
-1.06527e-13 3.5036e-14 -1.82451e-13 
-7.03569e-14 3.71976e-14 -1.15094e-13 
2.43817e-14 -8.57753e-15 1.05798e-13 
-1.18078e-13 7.71162e-14 -2.22823e-13 
6.65392e-14 -5.17303e-14 1.71264e-13 
-1.45444e-14 -1.87155e-15 1.302e-14 
1.76958e-14 4.44652e-15 5.09375e-14 
3.29384e-14 5.30386e-15 7.72854e-14 
-1.65042e-14 -2.15363e-15 -4.76046e-14 
-3.70362e-14 3.51742e-15 2.36139e-13 
-6.43613e-14 -6.42277e-15 1.08189e-13 
5.27912e-14 2.65885e-14 7.16956e-13 
2.85914e-13 8.05646e-14 6.74695e-13 
-5.39693e-13 -2.89813e-13 1.45926e-12 
-3.79683e-13 -5.63268e-13 8.34033e-13 
2.77887e-13 -3.54055e-13 9.09168e-13 
1.1031e-12 8.41761e-13 -3.62313e-13 
1.15509e-12 2.37514e-12 5.2778e-14 
-1.52657e-13 1.99613e-12 -3.2824e-14 
-1.13833e-12 -7.41336e-13 -8.37801e-13 
6.08288e-14 -1.82553e-12 -1.8664e-12 
1.191e-15 9.02744e-14 -2.8064e-13 
8.61547e-13 -1.81457e-12 -2.88508e-12 
-3.11113e-14 8.80944e-14 -9.73413e-14 
3.78944e-13 -4.78457e-13 -1.28188e-12 
1.38775e-13 -2.28751e-13 -5.17834e-13 
-2.06256e-13 -1.4651e-13 -2.10068e-13 
-2.10587e-13 1.01634e-13 -1.9377e-13 
-4.42201e-14 -6.2857e-14 6.21982e-14 
-4.75342e-13 -1.16725e-13 -3.06237e-13 
-2.96132e-13 -1.0112e-13 -3.30613e-13 
-3.65156e-13 2.75069e-14 -2.9573e-14 
-1.31153e-13 3.10574e-14 8.56062e-14 
-4.38559e-14 -6.90048e-14 -8.1884e-15 
5.12521e-14 -2.54709e-14 8.7716e-13 
-5.75149e-13 1.40272e-13 -2.17785e-13 
1.28078e-13 -8.50869e-14 -2.35785e-13 
-1.13062e-14 -8.91728e-14 -2.44453e-13 
-7.74308e-13 4.15204e-13 -1.78055e-12 
2.58097e-13 -3.52586e-13 -2.65102e-12 
2.0272e-14 -3.43211e-14 -5.74513e-14 
-5.88171e-14 4.04079e-14 1.67827e-13 
6.82795e-14 1.10203e-15 1.63074e-14 
-4.8028e-14 1.17147e-14 7.2233e-14 
5.52586e-14 -1.13768e-13 -2.41394e-13 
4.19969e-13 -2.29922e-13 2.43418e-13 
4.76247e-13 -1.9539e-14 1.35516e-13 
-1.89691e-13 -5.37694e-14 9.83066e-14 
1.30527e-13 -1.51332e-13 -3.14074e-13 
-3.19759e-14 7.81706e-14 7.23865e-13 
2.4341e-13 4.37862e-14 2.09431e-13 
2.54585e-14 -8.20777e-14 -2.30397e-14 
-1.23669e-14 3.99571e-15 2.5103e-13 
-3.69486e-14 -3.72338e-15 -6.50959e-14 
-2.52407e-14 3.74972e-15 -9.63014e-14 
-2.69964e-16 -5.68786e-15 4.39755e-14 
-7.37764e-15 -4.95044e-16 3.67212e-14 
-3.32178e-14 -6.28981e-15 2.88619e-14 
6.04998e-14 -1.14005e-14 1.96355e-13 
-4.36062e-15 -5.09464e-14 3.74575e-13 
1.79042e-13 -1.68236e-15 6.73701e-13 
1.5633e-13 2.05677e-15 1.01767e-12 
1.49672e-13 4.30083e-14 1.13029e-12 
2.16637e-13 1.5911e-13 1.48148e-12 
1.70666e-13 2.14844e-13 1.75309e-12 
2.21796e-13 7.36576e-13 1.03488e-12 
-6.59033e-13 3.63854e-13 5.71185e-13 
-3.87138e-13 -2.13283e-12 1.54895e-12 
1.29079e-12 2.34876e-12 2.02306e-12 
2.78535e-12 -1.34481e-12 -1.0641e-13 
4.51001e-14 -7.56396e-13 1.41465e-12 
-3.35548e-13 -5.57823e-16 -7.34891e-13 
2.20756e-13 7.24307e-14 -2.65125e-13 
-6.74835e-14 1.26406e-13 -2.0579e-13 
1.95225e-13 -7.33731e-14 4.75249e-13 
1.14712e-13 1.30324e-13 -2.62206e-13 
-1.72166e-14 -9.67193e-14 2.48357e-13 
-9.02776e-14 -2.03154e-14 9.1532e-14 
-1.05416e-13 1.1935e-14 -1.41542e-14 
-4.65274e-14 1.34252e-14 -3.17506e-14 
2.76024e-15 1.82305e-14 1.50961e-14 
-2.65328e-14 1.99435e-14 1.66519e-15 
1.85943e-14 -8.82228e-14 1.99135e-13 
3.16541e-14 -3.76456e-15 1.5684e-13 
-8.44519e-14 1.74106e-13 -3.57697e-13 
4.19776e-14 -5.16524e-15 -1.07267e-13 
-1.44541e-14 3.58515e-15 -8.05018e-14 
-3.05325e-14 3.29897e-15 -4.49103e-15 
-4.86287e-14 6.26836e-15 4.50674e-14 
-3.20775e-14 -6.93882e-15 1.10004e-13 
-1.2425e-13 -1.25498e-14 1.19181e-14 
-7.66379e-15 4.3662e-15 4.36556e-13 
-3.28549e-13 -8.75353e-14 6.37565e-13 
-3.7214e-13 -1.76856e-13 1.43854e-12 
-3.9512e-13 -4.27787e-13 1.67676e-12 
4.48525e-14 -3.72365e-13 1.67143e-12 
6.90889e-13 1.83448e-13 1.71619e-14 
1.05773e-12 2.41595e-12 6.52574e-13 
-9.26559e-13 1.25573e-12 9.99651e-13 
-1.11672e-12 -1.81543e-13 3.6143e-13 
-7.84543e-13 -8.40808e-13 -2.23856e-12 
-1.08325e-13 9.88019e-14 -7.3325e-14 
8.75026e-13 -6.59594e-13 -1.9019e-12 
-1.38578e-13 9.58917e-14 -5.75621e-13 
5.16675e-13 -5.41318e-13 -1.68469e-12 
1.88249e-13 -5.66512e-13 -1.34595e-12 
5.74444e-14 -1.50832e-13 -3.15568e-13 
-1.76431e-13 -3.33954e-14 1.4305e-13 
-1.40941e-13 4.52751e-14 -1.69051e-14 
-2.33523e-13 1.44926e-13 4.21182e-13 
-7.05539e-14 -8.58025e-14 -3.39505e-13 
1.04656e-13 -4.99638e-14 -1.73747e-13 
7.08434e-15 -9.11283e-15 4.57739e-14 
1.56794e-13 -1.02086e-13 4.57278e-13 
-3.31966e-13 4.29867e-14 -7.88252e-14 
-4.85398e-13 2.33986e-13 -9.28967e-13 
-7.82152e-14 7.06498e-14 2.64961e-13 
-1.66953e-14 3.46098e-15 4.78807e-14 
-2.59636e-13 8.30925e-14 -1.45816e-12 
7.69531e-13 -3.92719e-14 -2.48919e-14 
-1.20207e-13 4.21941e-15 3.36425e-16 
-2.03707e-13 4.02984e-14 2.10899e-13 
-2.11554e-13 4.54568e-14 1.86547e-13 
-2.35838e-13 2.54889e-14 8.4263e-14 
-2.39063e-13 -2.49531e-14 -5.19022e-15 
-1.33524e-13 -9.49426e-14 -3.02903e-13 
4.74889e-13 5.8509e-14 6.12899e-13 
5.99317e-13 7.27213e-14 -1.51478e-14 
1.55247e-13 -1.46457e-13 -3.09809e-13 
1.16325e-13 -6.14969e-14 -2.69945e-13 
4.97593e-13 4.42438e-14 1.20154e-13 
3.36233e-13 -8.07113e-14 -2.68097e-13 
-2.70805e-14 4.31015e-15 1.44131e-13 
3.24241e-14 1.24882e-17 -1.20397e-14 
-4.78573e-15 2.10475e-15 -3.83737e-14 
-5.23663e-14 8.90618e-16 -1.02944e-13 
-1.28207e-14 -1.09158e-14 5.68622e-14 
-2.48478e-14 7.90666e-15 -1.0349e-13 
-8.56495e-15 -8.85712e-15 -1.02156e-13 
2.25172e-14 1.10779e-14 -3.48746e-14 
9.83282e-14 -9.15806e-15 1.24822e-13 
3.47433e-14 -3.77704e-14 3.63503e-13 
3.90306e-14 -4.24953e-14 4.81188e-13 
1.63187e-14 -8.95738e-14 7.19846e-13 
1.20945e-13 -1.16114e-13 1.04944e-12 
2.36588e-13 -9.02434e-14 7.94908e-13 
9.0535e-14 1.6483e-14 4.41931e-13 
-1.27204e-13 5.93323e-14 1.09153e-12 
6.76067e-14 -2.51091e-12 7.09478e-12 
-4.56777e-12 -1.79322e-12 -5.48856e-12 
-3.92837e-12 5.34148e-12 -6.03382e-12 
1.8829e-12 -4.60732e-13 1.26857e-12 
8.19797e-13 -1.39094e-13 6.64405e-13 
1.58557e-13 -1.38497e-14 -5.77436e-14 
-2.29179e-13 2.65812e-13 -6.28705e-13 
4.41023e-13 -3.02007e-13 9.45463e-13 
-1.53141e-13 1.05517e-13 -2.02452e-13 
-2.07033e-13 -5.2629e-14 1.48293e-13 
-1.78809e-13 4.34426e-14 -1.29305e-13 
-1.0193e-13 2.71834e-14 -8.83664e-14 
-6.60824e-14 -5.56098e-15 2.02401e-14 
-1.35706e-13 2.46941e-14 -9.93394e-14 
-1.51863e-14 -5.35258e-15 -6.14679e-14 
-3.72824e-14 -6.85262e-14 1.95884e-13 
-2.50635e-14 -1.55946e-15 7.88585e-14 
-1.08019e-13 7.2114e-14 -5.63655e-13 
2.46665e-14 -1.31807e-14 -2.49853e-13 
9.15404e-14 -8.51881e-15 -7.61286e-14 
7.41248e-14 5.37316e-15 -9.60036e-15 
2.09057e-14 -8.87302e-15 -1.62844e-13 
-2.83393e-14 -8.30972e-15 -1.14326e-13 
-3.60325e-14 4.42768e-14 2.63411e-13 
-1.37427e-13 7.49472e-15 2.07387e-13 
-7.7181e-14 3.10503e-14 5.30305e-13 
-5.74814e-14 3.37576e-14 7.9536e-13 
-1.32407e-13 -3.96003e-14 1.05068e-12 
-1.45845e-13 -1.4946e-13 6.98302e-13 
4.87798e-13 5.04752e-14 4.12352e-13 
1.84789e-12 1.95232e-12 7.42453e-13 
-2.14663e-12 -1.33254e-13 -2.69434e-12 
3.27757e-13 3.26018e-12 3.89307e-12 
-1.7961e-12 -2.79394e-13 4.23088e-12 
5.56752e-14 3.96659e-14 -1.07376e-13 
-4.79119e-13 2.95851e-13 4.06178e-13 
-1.87771e-13 3.06051e-14 -3.7751e-13 
-7.68592e-13 -4.27183e-14 2.76791e-13 
2.60539e-13 -3.85454e-13 -8.45038e-13 
-2.39384e-13 -1.32173e-13 -2.83402e-13 
-3.26053e-13 -1.88312e-13 3.1136e-13 
-8.93761e-14 -2.14165e-13 3.74934e-13 
2.9394e-14 -1.75274e-15 1.38002e-13 
-1.03709e-13 -7.19494e-14 -1.68369e-13 
-1.30691e-13 -7.3995e-15 -8.84188e-14 
4.56099e-14 -1.05492e-13 -3.00209e-13 
5.47696e-14 4.51416e-14 2.55543e-13 
-9.03913e-14 -6.48723e-15 4.86432e-13 
-1.09774e-13 1.28079e-13 -3.1749e-13 
1.1747e-13 4.14105e-14 1.71979e-13 
1.6476e-14 3.74247e-14 1.58325e-13 
2.63375e-13 1.24432e-13 2.69744e-13 
6.70096e-13 1.46163e-13 1.86064e-13 
-1.04161e-13 -1.76319e-14 -2.82785e-14 
-1.22303e-13 -3.46061e-14 -1.01037e-13 
4.65483e-14 -6.22914e-15 2.10673e-14 
7.36827e-14 -2.58854e-14 2.62744e-14 
1.65208e-13 5.14456e-15 5.29281e-14 
1.4035e-13 -1.00148e-13 -1.6445e-13 
2.94309e-13 1.17219e-13 1.90405e-13 
8.15363e-14 -2.23598e-14 2.28458e-13 
-2.81281e-13 -1.59622e-13 -4.32694e-13 
-1.7034e-13 -7.41745e-14 -1.61246e-13 
-1.67783e-13 -1.4537e-13 -2.45598e-13 
-1.83198e-14 -6.52132e-15 -1.0512e-13 
4.98222e-14 -3.81964e-15 3.59669e-14 
-7.61452e-15 -2.12606e-15 -1.30289e-13 
9.04607e-15 1.591e-15 -1.43618e-14 
-2.24112e-14 -1.26892e-15 -1.21666e-13 
-8.64296e-15 1.74544e-14 -2.80713e-14 
-2.03841e-14 1.01394e-14 -2.25898e-13 
5.34409e-14 1.20332e-14 -9.10302e-14 
-2.08673e-14 1.95509e-14 -1.85906e-13 
3.03617e-15 -2.27884e-14 1.79683e-13 
-9.54787e-16 -2.16394e-14 2.61435e-13 
1.57529e-14 -3.11979e-14 1.11341e-13 
-1.97562e-15 -4.39413e-14 3.73932e-13 
7.83326e-14 -1.02275e-13 5.42024e-13 
8.98811e-14 -1.26732e-13 5.83543e-13 
7.43305e-14 -3.28446e-13 8.7247e-13 
1.26532e-12 -8.27532e-13 2.67155e-12 
-2.45907e-12 2.52698e-12 -1.70004e-12 
1.6963e-11 -6.67526e-12 1.7031e-11 
-5.24342e-12 2.9059e-12 -7.24215e-12 
1.64357e-12 7.88215e-13 -2.29181e-13 
4.87296e-13 1.96339e-13 -9.64606e-14 
-2.66251e-13 2.4742e-13 -6.3218e-13 
-3.512e-13 2.75759e-13 -7.34701e-13 
1.37628e-13 -2.855e-13 9.20056e-13 
-3.17114e-13 9.78732e-14 -3.70314e-13 
-1.45955e-13 -4.32471e-14 1.55514e-13 
-5.92271e-14 -1.61342e-14 -3.30751e-15 
-4.86693e-14 1.84674e-14 -8.89211e-14 
3.35043e-14 3.01729e-15 9.72127e-14 
-3.05845e-14 3.00649e-15 3.28222e-14 
-1.2317e-13 -4.15999e-14 -1.00966e-13 
-1.01984e-13 7.45239e-14 -2.42669e-13 
-3.85931e-14 -1.44596e-13 3.74119e-13 
-1.20499e-13 5.69214e-15 -6.49119e-14 
2.70209e-14 1.72002e-14 1.75056e-13 
2.51871e-14 -1.80839e-14 -1.98727e-13 
8.75018e-14 5.52902e-15 3.38589e-14 
3.61358e-14 -8.61368e-15 -1.7512e-13 
-1.17397e-14 -1.07752e-14 -2.15952e-13 
-5.29216e-14 -1.40714e-14 -3.64298e-14 
-3.10833e-14 8.16345e-15 1.11375e-13 
-2.39426e-14 5.334e-14 4.23108e-13 
-1.03311e-13 3.44691e-15 2.63599e-13 
-2.17426e-13 5.90121e-14 5.66502e-13 
-3.18295e-13 5.56847e-14 1.02165e-12 
-3.76816e-13 4.54192e-15 8.60578e-13 
-1.27414e-13 9.91967e-14 1.20396e-12 
7.02042e-12 -4.52851e-12 -5.9206e-12 
4.26587e-12 2.60343e-12 -8.09231e-12 
7.87595e-13 2.88801e-12 6.17795e-12 
-7.47364e-14 1.89548e-13 -5.76718e-13 
-2.07448e-12 9.62039e-13 3.47103e-12 
9.12847e-14 3.59556e-14 1.06952e-14 
-1.17609e-13 -3.03512e-13 1.0499e-13 
5.47389e-13 -6.4272e-13 -8.79811e-13 
5.37132e-13 -3.23043e-13 -4.62768e-13 
-2.94208e-13 -2.02093e-13 4.41715e-13 
-3.48741e-13 -3.03984e-13 6.36085e-13 
-3.30746e-13 1.36339e-13 2.38253e-13 
6.87963e-14 -1.47384e-13 -2.78312e-13 
-5.78078e-14 -2.92961e-14 3.49792e-14 
2.12508e-13 -1.37619e-13 -3.64666e-13 
-1.48104e-13 -1.68105e-14 2.55868e-13 
2.11326e-13 5.94808e-14 2.14408e-13 
2.66529e-13 2.01685e-13 -1.58477e-13 
-3.27732e-14 2.78604e-14 9.73756e-14 
-1.50278e-14 2.82128e-14 8.89472e-14 
4.04326e-13 1.47327e-13 5.90175e-13 
4.76348e-13 1.52522e-13 -2.59123e-14 
-4.77392e-14 -1.2578e-14 5.97118e-14 
6.25884e-14 -9.37835e-14 -2.6666e-13 
2.74953e-14 -3.48078e-14 -1.29367e-13 
1.09127e-13 1.67605e-14 1.41995e-13 
7.6525e-14 -4.7762e-14 -1.79842e-13 
2.58175e-13 -2.28797e-15 -9.73114e-14 
9.75361e-14 -2.41313e-14 -2.5374e-13 
4.95632e-14 -2.11594e-14 -1.84406e-13 
8.81585e-14 -6.78748e-14 -2.08523e-13 
8.58881e-14 -8.40852e-14 -2.91626e-13 
1.07855e-14 -4.59184e-15 -3.9896e-14 
7.83746e-15 2.10977e-15 -7.22936e-14 
1.47254e-15 6.25172e-16 2.59139e-13 
4.76618e-14 2.38439e-15 -1.51397e-13 
-4.34615e-14 1.2807e-16 -1.0614e-13 
8.63226e-15 -1.96043e-14 6.25405e-14 
-4.67647e-14 1.35531e-14 -2.12224e-13 
1.57269e-14 8.30621e-15 -3.15806e-13 
8.15624e-15 -1.17049e-14 6.86071e-14 
-2.05508e-14 9.74821e-15 -6.09534e-14 
-1.74309e-14 -2.3061e-14 1.15488e-13 
2.24468e-14 1.64279e-14 -4.57578e-14 
1.72711e-14 -1.41746e-14 7.21324e-14 
-1.30864e-15 -3.70139e-14 1.58371e-13 
2.69082e-15 -3.95505e-14 1.86551e-13 
-1.04562e-13 -1.20638e-13 3.8661e-13 
-4.48299e-14 -1.97476e-13 5.22574e-13 
1.41803e-12 -4.42486e-13 2.31502e-12 
-3.80128e-12 -1.51122e-12 5.47238e-13 
-4.96133e-12 -6.55873e-13 -4.42396e-12 
5.73553e-12 -2.28047e-12 2.81392e-12 
1.70807e-12 1.24935e-12 -6.64779e-13 
-5.55285e-13 4.2607e-13 -6.4772e-13 
-7.405e-13 3.88346e-13 -1.29893e-12 
-2.44213e-13 1.36051e-13 -3.84873e-13 
-1.22333e-13 3.50078e-14 1.04429e-13 
-4.6888e-14 7.76229e-14 -2.1596e-13 
-6.38167e-15 -4.11285e-14 1.71914e-13 
4.11483e-14 -1.27048e-14 6.73777e-14 
1.19512e-14 1.16038e-14 -9.5117e-15 
-1.03539e-13 1.38345e-14 -1.68209e-13 
-9.59512e-14 1.50174e-14 -6.23088e-14 
-3.52203e-14 -1.05429e-14 -5.50596e-15 
-2.07206e-13 4.34984e-14 -3.41726e-13 
4.37238e-14 -5.70722e-14 1.88061e-13 
-7.93302e-14 -5.61385e-14 1.92464e-13 
-2.65868e-14 2.40416e-15 -3.37733e-14 
4.81907e-14 1.92021e-14 2.23368e-13 
4.74767e-14 -3.84926e-14 -3.36711e-13 
-1.20594e-14 -2.96498e-14 -3.83951e-13 
7.38239e-14 -5.46195e-15 1.94883e-15 
1.52746e-14 2.12294e-15 -3.07602e-14 
1.0024e-15 4.47343e-16 3.83415e-14 
-5.75518e-14 3.38012e-15 1.0674e-13 
-4.96549e-14 3.7505e-15 2.55899e-14 
-1.219e-13 5.42479e-14 3.61334e-13 
-2.10456e-13 8.2415e-14 4.92012e-13 
-3.22788e-13 1.95768e-13 9.04349e-13 
-1.76352e-12 5.07943e-13 2.92436e-12 
2.88214e-12 1.64278e-12 -7.4196e-12 
-1.97778e-11 7.88489e-12 2.25247e-11 
2.27494e-12 -4.01004e-12 -1.25349e-12 
1.75528e-13 9.05987e-14 -2.05497e-13 
-2.93138e-12 -8.40601e-13 1.67526e-12 
2.72196e-13 1.78999e-13 -4.75039e-13 
4.405e-13 -1.19807e-12 -1.0259e-12 
8.69914e-13 -7.778e-13 -1.05756e-12 
1.08259e-13 -3.52453e-13 -6.79582e-13 
-7.09418e-14 -5.58126e-14 3.03873e-13 
-2.32271e-14 -1.41112e-13 3.28654e-13 
-1.61808e-13 -7.6989e-14 -1.37907e-13 
1.14858e-13 -1.1664e-13 -1.6137e-13 
3.32212e-14 7.11023e-15 9.98851e-14 
6.99039e-15 -9.41294e-14 -2.21566e-13 
-1.36402e-13 -8.90867e-14 7.52993e-13 
1.62454e-13 8.37363e-14 -1.79617e-13 
1.97959e-13 1.56988e-13 -5.05221e-14 
-3.43847e-14 -3.06937e-14 -1.00352e-13 
5.43264e-14 -1.23185e-14 5.88874e-15 
1.37781e-13 5.54843e-14 1.94423e-13 
2.5126e-13 -6.47849e-16 -6.31176e-13 
7.59525e-14 1.72594e-14 4.85729e-14 
8.63368e-15 -4.54764e-14 -1.56399e-13 
1.60486e-13 4.29508e-15 1.47021e-13 
1.14648e-13 -3.81869e-14 -5.11788e-14 
1.17951e-14 -1.64868e-15 -6.21237e-15 
1.04353e-13 -5.15146e-14 -1.40379e-13 
8.10504e-14 9.34255e-14 5.28369e-14 
4.91749e-14 -9.4211e-14 -1.72052e-13 
1.13428e-13 -5.11498e-14 -2.38281e-13 
2.22829e-14 9.00073e-16 -4.63293e-14 
3.65466e-15 6.0287e-15 -9.98407e-14 
-1.15596e-14 -1.70356e-15 2.00847e-13 
2.38153e-14 4.21033e-15 -2.7216e-13 
4.0318e-14 2.48443e-15 2.59123e-13 
-5.55847e-14 -2.57811e-15 -1.88831e-13 
4.27789e-14 7.69642e-15 1.37573e-13 
-5.59838e-14 1.62712e-14 -4.27361e-13 
-6.69473e-14 -5.63509e-15 1.1828e-13 
3.37418e-14 4.45002e-15 -1.12403e-13 
2.04634e-14 -5.54029e-15 1.26064e-14 
2.4283e-14 1.22601e-14 -6.34943e-14 
-9.19697e-15 5.42983e-15 -5.33381e-14 
-4.16778e-14 -2.62071e-14 1.19843e-13 
-2.40928e-14 9.90297e-15 2.95468e-15 
-4.24181e-14 1.10113e-14 -9.01745e-14 
-4.38956e-14 4.46625e-14 -2.1318e-13 
1.9589e-13 -3.38331e-14 2.2804e-13 
1.36602e-12 9.54901e-13 2.57996e-12 
3.87156e-12 -8.2431e-13 -2.86387e-13 
8.1088e-13 -1.16413e-12 -2.33132e-14 
1.81634e-12 -2.03107e-13 4.8748e-13 
-7.92128e-13 9.1369e-13 -4.99308e-13 
-5.401e-13 8.90543e-14 4.62273e-14 
-4.80819e-13 4.17774e-13 -1.14984e-12 
3.57125e-13 8.58846e-14 -1.91185e-13 
1.80325e-13 -5.62988e-14 3.76702e-13 
-3.08589e-15 3.91948e-14 -1.64397e-13 
1.36488e-13 -3.98068e-14 1.14942e-13 
-2.34373e-14 -1.6861e-14 -7.43966e-16 
4.93511e-14 -1.61252e-14 7.64659e-14 
-5.873e-14 1.36636e-14 -2.35798e-14 
-4.01439e-14 -1.02414e-13 1.47811e-13 
-6.72398e-14 -2.39949e-14 -9.79703e-15 
2.14108e-14 4.06092e-15 -2.11071e-13 
-8.7774e-14 4.94177e-15 -4.22243e-15 
2.59164e-14 -2.62966e-14 1.86164e-13 
2.16398e-14 -5.8084e-15 2.58796e-14 
-4.79283e-14 1.43907e-14 2.86606e-14 
5.28808e-14 -7.56966e-15 -1.76728e-13 
1.45402e-13 3.28114e-14 2.55167e-13 
3.95263e-14 -2.82208e-14 -2.10009e-13 
4.49649e-14 -1.04374e-14 -1.09791e-14 
3.86379e-14 9.72499e-15 -3.40138e-14 
-2.07606e-14 5.5682e-15 -3.45184e-14 
3.83239e-14 2.80141e-15 4.35548e-14 
-6.79998e-14 -1.54454e-14 -1.68786e-13 
-1.20806e-14 2.49179e-14 1.00784e-13 
-1.17054e-13 1.46262e-13 5.99809e-13 
-2.12486e-12 3.64942e-13 2.9984e-12 
-4.82288e-12 3.78993e-12 2.64217e-12 
3.67371e-12 -3.72756e-12 -1.38334e-12 
4.19207e-12 3.23403e-12 -3.16636e-12 
-1.10441e-14 1.77808e-14 2.48318e-14 
-4.02007e-14 1.33367e-12 1.69466e-12 
-6.46075e-14 9.87892e-14 -4.34488e-13 
8.68563e-14 -4.36902e-13 3.51214e-13 
-2.90232e-13 -6.30342e-13 -1.77618e-13 
-7.30998e-13 -2.96801e-13 -1.7502e-13 
1.72721e-13 3.59701e-14 2.51792e-13 
-1.36965e-13 -7.27382e-14 -1.58301e-13 
-1.53472e-13 -2.1535e-13 -4.12166e-13 
-2.12952e-13 -1.07552e-13 -2.29373e-13 
1.07099e-13 -9.68834e-15 -3.95081e-15 
1.51573e-13 -8.23999e-14 -2.29709e-13 
-1.70276e-13 -7.67634e-14 4.6642e-13 
-1.32077e-13 3.08264e-14 -6.81585e-13 
3.52644e-13 1.12493e-13 1.22246e-13 
1.34271e-13 -2.91511e-14 -1.24958e-13 
-6.7714e-14 -1.70117e-14 3.64847e-14 
-1.82364e-13 -9.15808e-14 -6.12624e-13 
6.5415e-14 -2.12142e-14 -3.26303e-13 
-4.17727e-15 -7.8903e-15 8.38256e-14 
1.89008e-13 -3.147e-14 -1.32625e-13 
8.2997e-15 -2.96268e-14 7.3788e-15 
2.82883e-14 -3.47263e-14 -6.78591e-14 
-4.84626e-14 -5.81775e-15 7.6274e-14 
6.68196e-14 -9.44037e-14 -2.90936e-13 
-2.55177e-13 -1.27856e-13 -1.04146e-13 
-2.43678e-13 -4.4704e-14 -4.74754e-14 
-4.15034e-15 2.2881e-15 -2.56893e-14 
-1.19171e-14 -2.06299e-15 8.09973e-14 
-2.90549e-14 -4.19451e-15 6.76604e-14 
4.51379e-14 -1.3752e-15 5.34719e-14 
-1.94798e-14 6.32951e-16 1.39815e-13 
6.76255e-14 -5.94699e-15 4.55026e-14 
1.13773e-15 -2.77824e-16 6.08711e-14 
6.25473e-14 -3.01423e-16 8.09911e-14 
-8.92809e-14 2.13719e-15 -4.11975e-14 
1.71761e-15 1.585e-14 -1.44247e-13 
-4.60925e-14 -8.3784e-15 1.06474e-13 
-2.43459e-14 -7.81294e-15 4.41363e-14 
-2.4699e-14 2.60844e-14 -1.06257e-13 
3.63475e-14 -8.70629e-15 1.04584e-14 
2.54725e-14 1.10198e-14 -1.88281e-14 
1.73504e-14 1.68988e-14 -1.29548e-13 
1.07264e-13 2.62329e-14 -2.38587e-13 
1.46754e-13 6.60372e-14 -3.5941e-13 
2.8918e-13 -3.88744e-14 5.85933e-13 
9.09484e-13 -6.97457e-13 -2.0055e-12 
-1.27585e-12 1.01637e-12 1.11824e-12 
-7.24898e-13 -5.64821e-13 1.31609e-14 
-5.28808e-14 4.59936e-13 5.39342e-13 
-9.69422e-13 4.02834e-13 -6.25059e-14 
-2.28146e-13 5.46342e-14 -1.37567e-13 
5.91436e-13 2.73693e-13 -5.73711e-13 
-1.3194e-13 2.93025e-13 -7.24491e-13 
1.62107e-13 -1.92934e-14 2.56526e-13 
1.62521e-13 -4.00163e-14 1.22735e-13 
2.64993e-14 2.21496e-14 -1.44818e-13 
-2.59293e-15 8.9361e-15 9.85703e-14 
-9.79382e-14 2.90466e-14 -1.044e-13 
-1.0145e-13 8.1672e-14 -1.90511e-13 
-3.00207e-15 -1.99331e-14 2.17469e-13 
-8.52123e-14 2.6944e-14 6.38682e-14 
8.16532e-14 -4.84319e-14 1.37581e-13 
5.15255e-16 -7.13779e-14 3.52903e-13 
-1.04975e-13 -1.5445e-14 3.62094e-14 
1.42373e-14 -8.22196e-15 -4.20413e-14 
-5.5056e-15 -4.67345e-15 -7.01735e-14 
7.23122e-14 -8.25784e-15 -4.33637e-15 
6.45467e-15 7.43824e-15 -1.94986e-14 
1.07856e-13 1.99159e-14 1.35518e-13 
-1.10665e-14 -1.981e-14 -1.22776e-13 
-3.42857e-14 -2.10516e-14 -1.25963e-13 
-3.55582e-14 -4.38502e-15 3.27153e-15 
-5.99162e-14 -3.1189e-14 -2.78554e-13 
1.03871e-14 -2.55198e-14 -2.74721e-14 
4.00495e-14 -4.28137e-15 -7.44244e-14 
-3.2348e-13 8.99664e-15 4.47394e-13 
-1.77738e-12 -9.68151e-13 2.86745e-12 
1.7987e-12 -2.96243e-13 -2.02491e-12 
-2.46949e-12 4.74828e-13 1.42426e-12 
-1.67688e-12 2.09896e-12 2.03729e-13 
-7.6503e-14 -1.68032e-14 -6.17246e-13 
2.31449e-12 8.97414e-13 -5.09176e-13 
1.6193e-13 -8.24863e-15 4.27836e-13 
7.5462e-13 3.21715e-13 1.13276e-12 
-5.11107e-13 -7.84357e-14 7.6843e-13 
-2.91327e-13 -2.35476e-13 1.95487e-13 
1.95195e-14 1.43197e-13 -3.80055e-13 
1.75955e-13 -5.82999e-15 1.57791e-13 
-3.63992e-13 -2.54114e-13 -2.87045e-13 
1.28968e-13 -2.01424e-13 -5.04194e-13 
9.20998e-14 -8.556e-14 -2.34546e-13 
1.68797e-14 -8.03844e-14 -2.38186e-13 
-5.77925e-13 -1.06318e-13 -8.74468e-13 
-1.80887e-13 -4.85796e-14 8.38495e-14 
-4.07211e-13 -2.08155e-13 -8.36534e-13 
-1.91266e-13 1.88145e-14 7.84012e-14 
-5.32929e-14 4.18193e-15 3.65029e-14 
-1.37492e-13 -7.44476e-14 1.51357e-13 
3.47273e-14 -6.17203e-14 -3.01926e-13 
1.43775e-13 1.64685e-14 -1.7961e-14 
1.1056e-13 -1.73756e-14 7.03681e-14 
1.17454e-13 -2.38479e-14 -2.69651e-13 
1.26376e-14 1.54048e-14 6.8815e-14 
1.66753e-13 -1.72222e-16 -4.59501e-14 
8.38349e-14 -4.62513e-14 -1.48193e-13 
1.12777e-13 2.76629e-14 1.31233e-14 
-3.61678e-14 3.9347e-15 -4.37313e-14 
-2.41812e-14 -9.63801e-15 4.17369e-14 
-1.05379e-14 2.57526e-15 -1.23512e-16 
4.39336e-15 2.47332e-15 1.6164e-14 
-7.76022e-15 6.20055e-15 1.74337e-14 
5.87037e-14 8.36479e-15 -4.26714e-15 
3.25712e-14 6.30096e-16 -7.51198e-14 
-1.64559e-14 6.65436e-15 -3.63174e-14 
3.58894e-14 -1.54688e-14 5.39275e-14 
-1.44411e-14 1.87872e-14 -2.12244e-13 
-4.3904e-14 -4.07383e-15 4.4899e-14 
-2.53327e-14 1.17735e-14 -8.66868e-14 
5.7789e-14 -2.47124e-14 1.40055e-13 
2.88843e-14 3.29483e-14 -2.60409e-13 
-4.78702e-14 -3.21239e-14 1.76508e-13 
5.25782e-14 2.73398e-14 -1.60087e-13 
2.58943e-14 2.02689e-14 -2.12838e-13 
-5.20967e-14 1.98187e-14 -1.16627e-13 
-7.48574e-14 3.01124e-14 -1.76372e-13 
-2.28348e-13 -3.29831e-12 1.43366e-12 
-1.32956e-13 7.1852e-14 8.03556e-13 
-2.82644e-12 -1.02831e-12 2.25173e-12 
-2.03596e-12 4.51367e-13 1.24199e-12 
-2.51004e-12 1.93787e-13 2.26493e-12 
-6.93056e-13 -1.51552e-13 9.99137e-13 
5.31524e-13 1.667e-13 -1.84974e-13 
3.1533e-14 3.50034e-13 -7.16318e-13 
3.15344e-13 2.53242e-14 5.90344e-14 
8.0269e-14 5.62251e-14 -1.3397e-13 
1.75207e-13 1.39955e-14 1.1861e-13 
-1.12717e-13 9.25103e-14 -3.0732e-13 
2.75693e-14 -2.73085e-14 2.27361e-13 
-9.67714e-14 2.21888e-15 -4.84709e-14 
-1.55184e-14 -5.16083e-14 -1.4402e-15 
-4.01921e-14 -6.93286e-14 1.43969e-13 
-6.59726e-14 -3.53658e-14 3.187e-14 
8.81168e-15 -5.96768e-14 2.8784e-13 
-1.30679e-13 1.35489e-14 -5.11965e-14 
-8.34668e-14 -4.13902e-15 1.51444e-13 
-3.9997e-14 8.26454e-15 1.07403e-14 
1.50253e-14 -9.13388e-15 -2.65622e-14 
-6.85792e-15 -3.15467e-15 -6.9648e-14 
6.36097e-14 -2.83359e-15 4.88566e-14 
-1.57874e-14 -2.25002e-14 -1.85732e-13 
9.14019e-14 1.3188e-14 3.69804e-14 
7.52551e-14 3.28026e-14 2.24172e-13 
2.11609e-14 1.20191e-16 -4.02829e-14 
3.35384e-14 -2.9791e-14 -2.31668e-13 
5.31755e-14 1.64872e-14 2.88144e-14 
9.2783e-14 -1.21281e-14 2.45149e-14 
-8.96668e-14 -1.26969e-13 1.00724e-12 
5.39997e-13 -4.69739e-13 -1.05125e-12 
1.05048e-12 -1.1072e-13 -5.7143e-13 
1.39663e-12 -1.39891e-13 -3.88704e-13 
-5.35738e-13 8.72535e-13 1.91989e-13 
6.90546e-14 1.15047e-13 -2.92659e-13 
3.43502e-13 3.54897e-13 -9.15174e-14 
1.0047e-14 4.5134e-14 -1.54082e-13 
6.00642e-14 1.82314e-13 5.27225e-13 
-3.46517e-13 -2.83578e-13 3.746e-13 
-7.15945e-14 -2.15294e-13 4.17777e-14 
1.35535e-13 1.36432e-13 -2.78953e-13 
-3.49137e-13 -2.93807e-14 -7.16835e-13 
2.93641e-13 -2.74837e-13 -4.28647e-13 
-9.57047e-14 -1.33525e-13 -3.14839e-13 
-6.19768e-14 -7.40105e-14 -2.05932e-13 
-2.23835e-13 -5.02124e-14 -1.09034e-13 
3.31507e-13 9.93576e-14 -1.56835e-13 
-3.5319e-14 -8.1907e-15 -3.78398e-13 
3.23102e-13 8.12806e-14 4.39578e-14 
1.19647e-14 2.37272e-14 1.0323e-13 
2.05183e-14 4.48367e-14 1.60446e-13 
-3.88214e-14 -4.06779e-14 -2.15912e-13 
1.12178e-13 2.52372e-14 5.2497e-14 
-7.94963e-14 -2.82885e-14 -4.82911e-14 
1.88178e-14 -1.47053e-14 3.80547e-14 
-2.62928e-14 -2.26364e-14 -6.16624e-14 
7.84495e-14 -1.16083e-15 1.27055e-14 
2.6786e-15 -2.63808e-14 5.76263e-14 
1.47933e-14 -4.78422e-14 -1.85472e-13 
-6.06095e-14 -2.89259e-15 -6.7294e-14 
-2.97698e-14 5.22594e-15 9.32648e-15 
-5.93668e-15 -1.03993e-15 -5.07227e-15 
6.49178e-15 3.40953e-15 -4.28698e-14 
5.26084e-15 -1.48892e-14 3.80766e-14 
1.58146e-14 -2.45611e-15 -1.28726e-13 
6.37503e-14 -9.36615e-15 1.51649e-13 
5.3329e-14 2.40675e-15 1.75783e-13 
-3.10384e-14 -2.23018e-15 -1.27414e-13 
8.90337e-14 4.48022e-15 2.78687e-14 
-1.0473e-13 3.45065e-15 -1.46854e-14 
5.77552e-14 -1.13712e-14 2.22383e-14 
-8.52349e-14 2.98433e-14 -1.94489e-13 
-9.87876e-15 -2.32e-14 2.06326e-13 
-8.86153e-14 -2.34028e-14 1.77813e-13 
1.56929e-14 -1.83944e-15 4.30136e-15 
3.74995e-14 4.83624e-15 -1.32119e-13 
1.45672e-13 5.62968e-14 -3.43152e-13 
1.2779e-12 4.42358e-12 -1.05836e-11 
5.48241e-14 4.31506e-14 -3.10224e-13 
5.05792e-15 5.01672e-14 -8.86236e-14 
2.843e-12 -1.1175e-12 -8.88491e-12 
-6.05243e-14 5.52654e-14 1.11874e-12 
-2.40576e-12 -5.36102e-13 2.80037e-12 
-5.05995e-13 -5.6098e-13 2.69561e-12 
9.34025e-13 6.51036e-14 6.59379e-13 
1.7776e-13 6.28894e-13 -1.13701e-12 
4.15426e-13 3.8105e-13 -4.87301e-13 
1.0883e-13 8.5037e-14 1.17689e-13 
4.05323e-13 3.14658e-14 1.10641e-13 
-2.82459e-13 -5.52311e-14 -4.2941e-13 
-1.62768e-13 9.49006e-14 -4.34638e-13 
7.03471e-14 7.04256e-14 -1.9807e-13 
8.8009e-14 -1.04045e-14 1.56811e-13 
-6.78148e-14 -1.65489e-14 8.52464e-14 
-4.46293e-14 4.75873e-14 2.97854e-13 
1.75558e-14 -3.55665e-14 3.64664e-13 
-5.49377e-14 -1.15905e-15 1.2374e-13 
-1.61543e-13 -1.3835e-14 1.98277e-14 
-1.33322e-13 1.39723e-14 -2.62829e-14 
5.73001e-14 -2.20941e-15 4.48795e-14 
8.44343e-14 -1.28243e-14 -9.81365e-14 
1.09741e-13 3.0163e-14 2.09755e-13 
1.66779e-14 -1.35504e-14 -1.26284e-13 
1.10484e-13 1.92572e-14 1.59161e-13 
4.29931e-14 -1.24505e-14 -1.16008e-13 
-1.11669e-13 -4.32214e-15 -1.44366e-14 
-6.30273e-14 -5.18598e-15 -7.43573e-15 
6.3447e-14 -1.84225e-14 -1.06526e-13 
4.69435e-14 -3.39565e-15 -2.21788e-14 
-1.85801e-14 2.2876e-14 3.9866e-13 
6.8507e-13 -5.11738e-13 5.82457e-13 
-4.67239e-13 1.62766e-13 -1.03284e-12 
-4.36656e-13 1.56353e-13 -5.31407e-14 
2.84173e-13 1.29143e-13 4.86893e-13 
4.26836e-14 4.91717e-13 5.18375e-13 
-1.43755e-13 -1.81789e-14 1.90464e-13 
-2.83582e-13 3.30497e-13 -2.47148e-13 
1.13878e-13 9.21269e-14 -1.92601e-13 
1.0894e-13 2.12841e-13 1.86099e-13 
2.15849e-13 -2.83122e-13 5.12482e-14 
4.40956e-13 -2.76918e-13 -1.58085e-13 
1.28416e-13 9.90128e-14 -7.65529e-13 
2.05006e-13 7.06887e-14 -4.89749e-14 
-7.54042e-15 -1.72733e-13 -1.33878e-13 
2.2148e-13 -5.71315e-14 -1.74428e-13 
-1.51404e-13 2.38937e-14 1.13456e-13 
-3.50137e-14 -6.80221e-14 -1.84936e-13 
-8.59261e-14 -2.78037e-14 -4.5189e-13 
9.28469e-15 -7.1536e-15 8.99374e-14 
-1.03217e-13 -6.89148e-14 -4.25262e-13 
-4.94189e-14 4.65064e-14 2.54019e-13 
6.38343e-14 3.74055e-14 1.29109e-13 
-6.4307e-14 -4.75756e-14 3.58124e-14 
-2.89655e-14 -1.88464e-14 -1.6872e-13 
4.67224e-14 -2.36245e-14 -3.76239e-14 
-1.51793e-13 -4.73624e-14 -4.31549e-14 
8.53747e-14 -5.17113e-14 -1.80588e-13 
5.52994e-14 5.1604e-14 1.95512e-13 
2.77885e-14 9.78153e-15 3.17818e-14 
-5.24408e-16 1.41489e-14 2.46668e-13 
-4.00621e-14 -9.30637e-16 -5.87475e-14 
-4.23262e-14 -4.23988e-15 4.14053e-14 
-1.9035e-14 4.13354e-15 4.06039e-14 
2.11431e-14 5.11665e-15 1.46168e-14 
4.76306e-14 8.18526e-15 -5.92531e-15 
2.77938e-14 5.70317e-16 5.43868e-14 
-1.56071e-14 4.73432e-15 -5.31413e-14 
1.02221e-14 -3.63959e-15 8.12391e-14 
1.22027e-14 4.61801e-15 -1.66241e-13 
-4.93509e-15 -3.18125e-14 4.37968e-13 
-1.73971e-14 2.6887e-14 -2.66775e-13 
-2.13355e-14 -4.70304e-14 4.74878e-13 
-2.20712e-14 1.19412e-14 -1.83882e-13 
-3.39874e-14 6.18258e-15 -3.99594e-15 
3.89821e-14 -1.43902e-14 6.45736e-14 
8.38609e-14 1.46391e-14 -5.80752e-14 
-1.58434e-14 2.06206e-15 -3.62214e-14 
-9.2694e-13 1.98243e-12 -1.217e-11 
-1.87532e-13 1.76633e-15 -3.87781e-14 
-3.78325e-12 -1.03478e-11 2.93629e-11 
-1.56236e-13 4.805e-14 -2.87186e-13 
-1.40293e-13 -4.67933e-14 1.70807e-13 
1.75799e-12 7.7198e-13 1.18352e-12 
-1.09555e-13 2.40519e-14 1.37616e-12 
8.18473e-13 -6.30837e-13 4.28194e-12 
1.52572e-13 7.44306e-13 -3.61325e-13 
2.36308e-13 7.58566e-13 -7.69469e-13 
1.26165e-14 5.26752e-13 -7.7027e-13 
5.29321e-13 3.32806e-14 3.45446e-13 
-8.32009e-14 2.27161e-13 -6.63035e-13 
-2.48024e-14 6.78361e-14 -1.55237e-13 
-4.5074e-13 -8.68371e-14 -3.59492e-14 
2.60985e-13 7.25805e-14 -7.40175e-14 
1.22831e-13 7.83358e-14 -1.05842e-13 
-4.95574e-13 1.30069e-13 -7.93745e-13 
-2.30657e-13 1.74669e-15 -1.09985e-14 
-1.11742e-13 -2.07481e-14 3.03332e-13 
-1.73883e-13 -5.40521e-14 1.97324e-13 
-3.08589e-13 2.74684e-14 7.31394e-14 
-2.75732e-13 -1.25425e-14 5.23248e-14 
-7.97695e-14 1.20695e-14 7.54719e-14 
-6.05856e-14 2.03495e-15 2.79594e-13 
-1.4116e-14 1.21436e-15 -1.5761e-13 
4.78694e-14 2.03751e-14 2.72416e-13 
3.73878e-14 -8.59963e-15 -1.21957e-13 
9.22579e-14 6.34148e-16 -1.28357e-14 
7.43884e-14 1.31338e-15 -1.96029e-14 
9.65392e-14 -6.73068e-15 -8.7882e-14 
5.54136e-14 -2.00553e-15 -4.31754e-14 
2.49905e-14 1.26858e-14 1.25861e-13 
2.07888e-13 -7.10983e-14 4.86012e-13 
-3.41912e-15 -3.79e-13 -1.84108e-13 
-5.50691e-14 6.79122e-14 -5.62789e-13 
-2.71774e-13 7.27416e-14 -5.17342e-14 
-4.72796e-13 2.06456e-13 3.62211e-13 
-3.27318e-13 5.48764e-13 6.17377e-13 
-1.72865e-13 -8.54087e-14 2.75977e-13 
-1.70398e-13 3.47788e-13 -3.29312e-13 
-4.1535e-13 -1.19833e-13 -2.75279e-13 
4.03743e-13 -5.19849e-14 1.8584e-13 
3.28728e-13 -3.73161e-13 1.20449e-13 
1.41719e-13 -2.42604e-13 -3.70287e-14 
-1.64784e-13 -5.66236e-14 -3.22741e-13 
-6.45243e-14 -3.34381e-14 -7.37179e-15 
3.92311e-13 -1.07795e-13 -2.75398e-13 
-1.61218e-13 -1.62546e-14 5.41479e-14 
1.85779e-13 1.90179e-14 -2.03234e-14 
1.74616e-14 2.8314e-14 1.14217e-13 
8.40149e-14 5.10109e-15 -3.80549e-14 
2.67529e-14 -2.09819e-14 -6.33645e-14 
9.46926e-14 2.66891e-14 -1.96447e-13 
3.99201e-14 -2.54098e-14 -1.624e-13 
1.24521e-13 2.19485e-14 -3.92481e-14 
1.13571e-13 1.44381e-14 1.88854e-16 
1.4786e-13 2.18801e-14 -1.1275e-13 
2.41767e-14 -2.35179e-14 2.1713e-14 
-6.83518e-14 -7.84919e-14 -2.53404e-13 
-1.92745e-13 -4.88558e-14 -8.70573e-14 
5.62163e-14 -2.73032e-14 -2.2673e-14 
2.77901e-14 -4.43528e-15 -2.2414e-14 
1.50141e-14 9.24544e-15 1.52259e-13 
-6.80857e-14 -1.1758e-14 -1.96471e-14 
-2.60609e-14 -1.04729e-14 -3.42311e-14 
-5.18734e-14 7.17703e-15 -4.12384e-14 
-7.22683e-15 -1.06207e-14 1.31497e-13 
2.01396e-14 4.50051e-15 -5.51375e-14 
6.61614e-15 6.44814e-15 -4.78699e-14 
5.55583e-14 5.21596e-15 1.12126e-13 
6.80345e-14 -7.56859e-15 5.0109e-14 
-2.92432e-14 -1.72642e-15 8.77628e-14 
5.10863e-14 3.71969e-15 2.83531e-14 
-4.10018e-14 -2.99356e-15 -1.9219e-14 
2.25555e-14 1.30599e-15 4.74393e-14 
-3.94979e-14 -2.99132e-14 2.14232e-13 
2.51043e-14 2.47163e-14 -1.45191e-13 
-3.10349e-13 -2.40071e-12 2.77714e-12 
-1.47384e-14 -1.44325e-14 9.57962e-14 
-4.7399e-14 -1.22177e-14 8.44455e-14 
-1.01672e-13 1.6773e-14 -1.08706e-13 
5.0313e-13 3.03166e-12 -2.96713e-12 
-7.22273e-14 4.05052e-14 -2.60005e-13 
5.57263e-13 -5.48681e-13 -2.051e-12 
-6.68321e-14 5.59086e-14 -3.44863e-13 
-5.86158e-14 -8.18775e-15 1.66629e-13 
5.07252e-14 -2.82442e-13 1.76207e-12 
-2.05575e-12 -1.50135e-12 1.25051e-13 
-1.21302e-12 -5.38899e-13 5.4985e-13 
5.85159e-14 3.69054e-13 3.35409e-13 
6.3413e-13 4.29657e-13 6.66423e-14 
6.65914e-14 3.52763e-13 -4.57088e-13 
-1.00712e-13 3.56893e-15 -7.15089e-15 
3.26472e-13 1.87374e-13 -2.25311e-13 
-2.51416e-14 -5.7677e-14 2.48051e-13 
-3.76093e-13 4.53884e-14 -4.78329e-13 
6.22402e-14 1.48298e-13 -3.69636e-13 
-1.39052e-13 1.39446e-13 -5.84586e-13 
2.34611e-13 6.62911e-14 -2.36279e-13 
4.91521e-14 4.96958e-15 -1.163e-13 
-1.37295e-14 1.06714e-14 3.4651e-13 
-7.57618e-14 3.57347e-14 -1.10265e-13 
-4.30402e-14 -2.04316e-15 -1.23401e-13 
1.33279e-14 -9.36445e-15 -1.04956e-13 
-2.60303e-14 8.72618e-15 1.28148e-13 
6.09136e-14 -5.08945e-15 -1.31673e-14 
-3.303e-14 9.03496e-16 7.46123e-14 
7.13321e-14 -8.74419e-15 -3.70726e-14 
4.61236e-14 -1.43947e-14 -1.19281e-13 
1.6525e-14 5.48203e-15 3.40674e-14 
1.25884e-14 -7.23888e-15 -5.40973e-14 
1.69556e-15 -5.13616e-15 -3.3155e-14 
-1.314e-14 1.84951e-14 2.37804e-13 
1.01694e-13 -1.44873e-13 3.7152e-13 
2.2882e-13 1.75774e-13 -3.68792e-13 
-2.81713e-13 -1.80497e-13 -3.86967e-14 
-4.04248e-14 1.56625e-13 1.36815e-13 
-3.42012e-13 1.27879e-13 6.22536e-14 
-2.93614e-13 1.91232e-13 8.07074e-14 
-2.30283e-13 -6.93674e-14 1.00368e-13 
2.73196e-13 3.14098e-13 -5.23841e-15 
-1.23598e-13 -2.36426e-14 7.90154e-14 
5.59136e-15 -2.84492e-14 4.15228e-13 
3.30619e-13 -2.81055e-13 1.78635e-13 
4.5828e-13 -2.54257e-13 -3.86463e-13 
9.4854e-14 3.1121e-14 2.11795e-13 
1.41923e-13 6.34625e-14 6.2896e-14 
-1.5171e-13 -9.65764e-14 -3.50694e-14 
4.18956e-14 -1.2591e-13 -3.21204e-13 
-1.78315e-13 2.91143e-15 2.93086e-15 
4.4225e-14 9.60453e-15 1.14156e-13 
9.1496e-14 1.78483e-14 -2.84982e-14 
4.90413e-14 1.791e-14 -7.19529e-14 
1.52266e-13 3.24943e-14 1.08335e-13 
5.15673e-14 -8.73615e-14 -1.59589e-13 
3.05817e-17 -2.91885e-14 -1.30078e-13 
1.38982e-13 -3.24944e-14 -3.16435e-13 
6.1127e-14 -3.56358e-14 -2.54751e-13 
1.03876e-14 -2.33498e-14 -3.36677e-14 
2.69132e-14 -4.50696e-14 -2.97757e-13 
3.86242e-14 -3.62714e-14 -5.99282e-14 
-1.12006e-14 -5.98948e-15 -7.34696e-14 
-7.5364e-14 1.71669e-14 2.30248e-13 
-4.33236e-14 1.18072e-14 1.13515e-13 
-9.9745e-15 -6.87592e-15 -8.36204e-14 
-5.95053e-14 1.68073e-15 9.94768e-14 
-1.12954e-14 -7.78388e-16 -2.73344e-13 
1.4013e-13 -2.90698e-15 3.0624e-14 
-2.85589e-14 4.52265e-15 -4.4461e-14 
-6.55382e-15 -1.21205e-14 -9.00493e-16 
5.88214e-14 -7.56752e-15 2.04292e-13 
2.93886e-14 -3.64667e-15 5.56908e-14 
1.64072e-14 -5.111e-15 2.03797e-14 
9.2253e-15 -5.05896e-16 3.16094e-15 
-3.41884e-14 -1.09042e-14 1.28043e-13 
-3.18024e-14 1.16839e-14 -2.84744e-14 
-1.32056e-13 8.27886e-13 -2.38997e-12 
4.61417e-16 -3.45317e-15 1.03628e-14 
-6.6967e-14 -2.3176e-14 1.13653e-13 
1.1522e-12 -2.64846e-13 1.94942e-12 
-7.38051e-15 1.27343e-14 -6.14427e-14 
1.96059e-14 -1.47038e-14 6.34499e-14 
-8.80007e-15 -1.76864e-14 8.81126e-14 
1.6269e-12 -2.33441e-12 2.38587e-12 
-1.20608e-13 5.26624e-14 -3.38586e-13 
-1.35133e-13 3.44708e-13 2.20761e-12 
-5.63473e-14 5.14339e-14 -3.46414e-13 
1.17884e-14 -2.37245e-14 2.25686e-13 
-1.07174e-12 -4.34435e-13 -2.17128e-12 
-1.65322e-12 -7.00511e-13 -2.27466e-13 
-9.71788e-13 -3.14002e-13 6.93433e-13 
-1.35303e-13 7.34365e-14 5.37088e-13 
4.45435e-13 2.01593e-13 3.29825e-13 
-9.73773e-14 -2.68355e-15 -4.3402e-14 
-1.57772e-13 -9.54079e-15 1.73762e-13 
2.15779e-13 3.05805e-13 -4.06215e-13 
-1.38584e-13 -2.35128e-14 1.32147e-13 
-2.83305e-13 6.11322e-15 -1.27444e-13 
1.95067e-13 1.58265e-13 -3.62192e-13 
3.47003e-13 7.05736e-14 4.11653e-14 
8.0439e-14 1.18778e-13 -6.36018e-13 
1.48961e-13 6.05707e-14 -1.28858e-13 
-1.64784e-13 2.4418e-14 -1.32061e-13 
-1.59666e-13 4.21884e-14 -2.98334e-13 
4.7948e-14 8.08102e-15 9.60866e-14 
-4.76267e-14 8.78672e-15 4.93755e-14 
-1.71669e-16 1.45278e-14 6.25696e-14 
-2.3214e-14 2.73753e-15 -2.01602e-15 
-4.54086e-14 2.03018e-15 2.9397e-14 
2.81558e-14 -3.92449e-15 -3.1758e-14 
1.24912e-14 -7.4939e-15 -6.57105e-14 
1.16643e-14 -4.41182e-15 -3.85966e-14 
5.38932e-15 -4.36895e-15 -1.55977e-14 
4.05819e-14 5.72299e-15 2.29558e-13 
6.51783e-14 -1.56071e-13 2.1979e-13 
-1.32729e-13 2.33801e-13 -2.06648e-13 
2.6553e-13 2.84015e-13 3.78116e-13 
-1.1253e-13 -3.06987e-13 -9.61693e-14 
2.02405e-13 3.39883e-13 2.46167e-13 
-5.3517e-14 7.41703e-14 -3.04396e-14 
1.21817e-13 -4.25063e-15 3.26915e-13 
-2.41268e-13 3.94431e-13 8.1055e-14 
-1.05962e-13 -4.25594e-16 1.63091e-13 
-3.29667e-13 -3.29495e-13 3.83584e-13 
2.29743e-13 -5.64991e-13 -4.9527e-13 
1.90192e-13 -2.04828e-13 -4.87188e-13 
-6.96354e-14 -2.70833e-14 1.58373e-13 
-5.10644e-14 1.01632e-14 -1.06472e-13 
4.08849e-13 -3.97948e-14 -1.33056e-13 
2.70439e-13 -5.04498e-16 -1.59476e-13 
2.17198e-14 5.70153e-14 2.3791e-13 
3.14713e-13 8.53947e-15 -7.54363e-14 
-2.03424e-14 -7.33742e-15 -9.51704e-15 
1.09725e-13 2.28916e-15 -8.37885e-14 
-2.77929e-14 -2.90547e-14 -1.73498e-13 
7.69561e-14 -4.24846e-14 -1.78396e-13 
5.53238e-14 -2.9865e-14 -7.64914e-14 
1.39066e-13 7.87212e-15 -2.81981e-13 
1.4802e-13 -3.6174e-14 -1.08339e-13 
1.04681e-13 -3.3418e-14 -1.81541e-13 
1.1781e-13 -1.16265e-14 -1.74735e-13 
1.53906e-14 1.04562e-14 1.27813e-13 
-8.71067e-14 8.79282e-15 1.94276e-13 
-6.67686e-14 -9.97617e-15 -6.20724e-14 
-6.50801e-14 -4.26227e-15 -9.03236e-15 
-3.99038e-14 1.87572e-14 1.20878e-13 
2.08709e-14 1.34823e-15 -1.30098e-14 
1.07606e-13 4.30237e-15 -2.40905e-13 
-3.68182e-14 5.44095e-15 -2.76514e-13 
5.08469e-14 1.1447e-14 2.67952e-13 
4.67364e-14 -1.31573e-14 -6.80633e-14 
4.09595e-14 9.25672e-15 8.39779e-14 
9.95073e-14 1.60508e-14 -3.531e-14 
-3.50503e-14 5.60701e-15 2.81274e-15 
-2.06426e-14 -5.02256e-15 8.86599e-14 
-1.5195e-14 -2.37055e-15 4.29036e-14 
-8.19562e-15 -1.04982e-14 6.66966e-14 
-5.32486e-13 4.58422e-13 -7.64734e-13 
-3.07618e-13 3.98661e-13 -3.59815e-13 
-1.04751e-14 4.72956e-15 -1.20155e-14 
3.17044e-14 -2.13064e-15 1.84922e-14 
9.65865e-13 -1.04792e-12 1.403e-12 
-2.13986e-14 7.36143e-15 -3.95967e-14 
-3.41882e-14 1.05068e-14 -2.87814e-14 
2.95113e-14 -2.15973e-14 4.17443e-14 
5.86728e-13 5.10783e-14 4.18111e-14 
7.55426e-14 2.43485e-14 -1.27795e-14 
-2.6012e-13 1.74746e-14 5.47145e-13 
-5.01808e-14 3.04648e-14 -2.01535e-13 
-4.75434e-13 -7.55558e-14 -1.21887e-12 
-9.07796e-13 -3.3744e-13 -6.59536e-13 
-7.04334e-13 -2.75247e-13 8.02838e-14 
-5.83148e-13 3.87099e-14 1.90867e-13 
-2.97001e-13 2.03899e-13 -4.67465e-14 
-7.38668e-14 4.7088e-16 1.3678e-13 
-6.58149e-14 2.2918e-15 2.42936e-13 
-5.05867e-14 4.07098e-14 2.57824e-13 
3.3077e-13 1.23256e-13 3.43064e-13 
-1.6533e-13 -3.0742e-15 -1.4182e-13 
1.27588e-14 -1.55048e-14 2.008e-13 
3.27839e-13 1.45006e-13 -8.03085e-14 
1.08011e-13 1.01452e-13 -2.35082e-13 
3.98038e-13 7.48498e-14 -1.85869e-13 
2.19442e-14 6.6742e-14 -5.71559e-13 
-8.62166e-14 5.03674e-16 -4.19138e-13 
-1.96289e-14 -1.11784e-14 -3.67841e-14 
-1.526e-14 2.83412e-15 5.75523e-14 
8.30388e-15 4.03408e-15 2.23552e-14 
2.37483e-14 6.47933e-15 3.02337e-14 
2.35659e-14 -6.78482e-15 -7.14743e-14 
-2.51644e-15 -2.45385e-15 -4.86635e-14 
-4.754e-15 -7.86074e-15 -4.97474e-14 
-2.77441e-14 -1.63056e-15 -1.40344e-14 
-2.0787e-14 1.34152e-15 5.44256e-14 
-7.39313e-13 2.52451e-13 -6.25874e-13 
2.03662e-14 -3.03399e-14 1.99199e-13 
1.5201e-14 -1.57259e-13 1.84287e-13 
-3.78e-14 2.45377e-13 4.65253e-13 
4.20621e-14 4.29855e-13 4.66152e-13 
-3.57438e-14 -2.13823e-13 -5.07727e-14 
1.83967e-13 4.19923e-14 6.37594e-14 
-2.59282e-14 -4.08012e-15 -1.98821e-13 
-6.63045e-13 3.72556e-13 6.98306e-14 
-5.19468e-14 -6.6543e-15 1.96038e-13 
3.493e-13 -5.90256e-13 7.75348e-15 
1.5161e-13 -4.24859e-13 -7.26256e-13 
-2.37649e-13 -1.86548e-13 -4.87221e-13 
-1.01586e-13 4.66119e-15 1.5819e-14 
-5.86291e-14 -3.78691e-14 -2.10587e-13 
-2.58486e-13 -1.84181e-13 -4.27531e-13 
-2.52368e-13 7.04829e-14 3.29691e-13 
3.72236e-13 1.92192e-14 -1.66735e-13 
2.06685e-13 5.63587e-14 3.11647e-13 
-2.60663e-14 2.4009e-14 9.05546e-14 
-8.09757e-14 -4.03573e-14 -1.95583e-13 
-1.34298e-15 -1.55123e-15 3.9174e-15 
-7.635e-14 -6.17176e-14 -2.35414e-13 
-7.05633e-14 -7.28427e-14 -1.69001e-13 
1.0511e-13 -1.44209e-14 -2.01011e-13 
-8.98855e-14 -4.85869e-14 -1.16189e-13 
-5.33545e-14 -5.67614e-14 -1.51998e-13 
-3.39973e-14 1.36122e-14 1.32501e-13 
-4.48152e-14 7.86141e-15 9.18366e-14 
-2.44466e-14 -4.01433e-16 9.38027e-14 
-7.73019e-14 -1.07243e-14 1.03513e-14 
1.30801e-14 -9.90507e-15 2.10915e-13 
-2.0137e-14 -8.88148e-15 -2.46228e-13 
1.21713e-13 -1.12201e-14 -1.91348e-13 
7.06276e-15 -7.62252e-16 6.04454e-14 
9.35508e-14 8.48554e-15 -9.48987e-14 
-1.72937e-13 -3.36514e-14 -1.9796e-13 
3.48026e-14 1.21215e-14 -1.58987e-13 
7.24335e-14 6.42756e-15 5.77758e-14 
5.72115e-14 -2.13006e-14 3.12475e-13 
-1.91207e-14 5.93218e-15 -6.65865e-16 
1.53972e-14 -1.91806e-14 1.03567e-13 
5.56699e-16 4.12495e-15 4.82923e-14 
1.76424e-14 -7.26334e-15 5.93199e-15 
-2.37991e-13 2.63925e-13 -4.44283e-13 
-9.89153e-14 1.04159e-13 3.29061e-13 
2.67785e-13 -3.30323e-13 9.80367e-13 
1.218e-14 1.71235e-15 2.71418e-14 
5.05022e-15 -2.74046e-16 -3.82859e-14 
1.44637e-12 -5.50983e-13 -5.73161e-14 
9.12326e-14 -2.60248e-14 5.69529e-14 
7.44099e-14 2.69214e-15 7.31592e-14 
5.58418e-14 -2.664e-15 3.57954e-14 
-4.58056e-13 2.60626e-13 8.32241e-13 
-1.0043e-14 -4.34952e-15 -4.23841e-14 
-5.58898e-14 3.7424e-15 1.54289e-13 
6.01496e-14 -1.93515e-13 -5.31131e-13 
-3.30166e-13 -2.31439e-13 -3.5409e-13 
-5.46667e-13 -1.26362e-13 -1.18789e-13 
-7.40047e-13 1.7935e-13 -4.38645e-13 
-1.39339e-13 1.11993e-13 1.95248e-13 
-2.44577e-13 -1.65138e-14 2.60465e-13 
-2.07981e-13 -1.15155e-14 -2.98187e-15 
-1.37103e-13 -1.90826e-14 -6.31865e-15 
-3.76464e-14 -1.84863e-14 1.31889e-13 
-1.49291e-13 1.55287e-13 -6.8965e-14 
6.252e-14 1.46132e-14 -6.94837e-14 
2.91912e-13 2.0916e-14 -1.31874e-13 
2.76066e-13 1.2189e-13 1.83703e-13 
3.8801e-13 2.90898e-14 2.65755e-13 
3.46908e-13 1.10152e-13 -2.36395e-13 
5.39797e-15 8.0483e-14 -6.87378e-13 
-2.70688e-14 -1.08977e-14 -4.7139e-14 
4.63108e-15 1.62789e-14 7.65509e-14 
1.98312e-15 -7.63225e-15 1.68622e-14 
-3.94934e-14 1.57372e-15 -1.84449e-14 
-3.53785e-14 -1.40937e-16 -1.24461e-14 
-1.29326e-14 -3.88885e-16 -4.98368e-14 
-1.92157e-14 -9.19533e-15 -5.32303e-14 
-1.28644e-14 -3.41727e-15 -3.02468e-14 
3.29218e-14 4.33743e-15 5.80876e-14 
-1.56255e-12 5.1573e-13 -1.52884e-12 
-9.01674e-13 -9.23297e-14 -3.54965e-13 
-2.36012e-14 -2.91434e-14 1.59649e-13 
-1.86878e-14 -1.65387e-13 2.40846e-13 
-4.25944e-14 3.43544e-13 4.95437e-13 
1.98863e-13 1.68556e-16 5.86815e-14 
-9.53408e-15 -2.02136e-13 7.61748e-14 
2.28787e-14 2.02957e-14 -2.29646e-13 
-9.50327e-13 -2.34391e-13 6.5336e-13 
-3.72306e-14 -1.83018e-16 -8.98629e-14 
-2.78896e-13 -7.13861e-13 -7.48613e-13 
-2.89823e-13 -2.83758e-13 -4.89911e-13 
-5.35186e-13 -1.74786e-13 -6.13239e-13 
-1.72796e-13 -4.01234e-14 -1.69258e-13 
-5.49699e-14 9.32973e-16 3.30066e-14 
-4.6087e-13 -1.67297e-13 -3.06523e-13 
1.15272e-13 -4.71606e-14 -2.54833e-13 
5.67984e-14 5.6889e-14 1.56563e-13 
1.23209e-13 9.14329e-14 4.49794e-13 
-7.14318e-14 -2.66781e-14 -1.66287e-13 
-8.41785e-14 -2.70633e-14 -7.73092e-14 
-6.64127e-14 -3.33773e-14 -2.28485e-15 
-8.39376e-14 -1.55477e-14 2.93595e-14 
7.74862e-15 -5.75389e-14 -1.11087e-13 
1.0544e-14 -5.61292e-14 -4.228e-13 
-7.6654e-14 -1.78818e-14 -3.51899e-14 
-8.91572e-14 1.43135e-14 1.04601e-13 
-4.32927e-14 -2.4522e-16 5.29357e-14 
-5.85058e-14 -6.13874e-15 5.18099e-14 
1.38629e-14 1.1512e-14 6.76256e-14 
1.87109e-15 -3.02349e-15 -1.17028e-13 
2.47863e-14 -1.29767e-15 1.21941e-13 
-1.48059e-16 -4.74284e-15 -1.99972e-14 
3.86104e-17 8.67762e-15 -3.57121e-13 
1.81776e-13 8.04599e-15 -5.09341e-14 
7.90793e-14 -1.4366e-14 2.03288e-13 
-7.84568e-14 -2.9231e-15 5.28636e-13 
-1.21128e-13 8.1102e-15 -2.25253e-13 
-4.82776e-15 -2.06371e-15 -1.76411e-13 
-7.90533e-16 1.09492e-14 -2.92314e-14 
4.91531e-15 -1.13064e-14 4.00632e-14 
2.15158e-14 -1.51933e-14 7.03058e-14 
1.89038e-14 8.10418e-15 1.40698e-14 
1.20164e-14 -7.49403e-15 2.21958e-14 
-2.65992e-14 1.0639e-13 -2.10955e-13 
-4.97254e-14 -1.48325e-13 3.40923e-13 
-1.11029e-13 -4.33551e-13 4.57841e-13 
8.92331e-13 -3.01666e-13 5.60545e-13 
3.63486e-14 -6.57268e-15 7.19219e-14 
1.22569e-14 4.07145e-15 1.78311e-14 
4.52023e-13 1.96501e-13 4.69024e-13 
-6.41195e-14 2.06902e-14 -1.65999e-13 
-2.78826e-14 -1.16852e-15 -8.83512e-14 
3.01975e-14 8.93063e-15 -8.76538e-15 
-2.28348e-14 -1.96749e-14 5.80815e-13 
7.36657e-14 -2.5811e-14 1.05839e-13 
-4.3832e-13 -1.44217e-13 -6.84179e-13 
-5.3475e-13 -1.6316e-13 -5.82147e-13 
-3.62156e-13 6.81372e-14 -3.58013e-13 
-1.49069e-13 -3.67135e-15 2.55398e-13 
-2.64486e-13 -3.65916e-14 1.63058e-13 
-1.12969e-13 1.85703e-13 -2.05389e-14 
-2.30751e-13 9.0189e-15 -5.43871e-14 
-1.21609e-13 -3.42396e-14 -8.67228e-14 
-2.60741e-14 -2.55569e-14 3.48703e-14 
7.12092e-14 -1.3383e-15 -2.50866e-13 
1.17842e-13 1.55595e-13 7.34105e-14 
1.80569e-13 -8.7275e-15 -2.17218e-13 
4.28678e-13 2.82244e-14 1.6012e-14 
1.96163e-13 1.1628e-13 1.06736e-13 
1.07328e-13 9.36238e-14 2.51447e-13 
1.82207e-13 1.58987e-13 -4.27433e-13 
1.19689e-14 1.27747e-14 8.56201e-14 
-2.45476e-14 3.66748e-15 6.11651e-14 
-1.10796e-14 4.3039e-15 -3.19461e-14 
-1.90221e-14 -3.08739e-15 -1.09536e-14 
-1.56289e-14 -2.01693e-15 -3.60093e-14 
1.50699e-14 -3.54492e-15 -2.41913e-14 
4.47622e-15 -8.845e-15 -7.48209e-14 
-9.97204e-15 -1.9353e-15 -4.35796e-14 
-7.84187e-15 8.1411e-15 8.6122e-14 
-2.07038e-13 2.04695e-12 1.23321e-12 
-2.98566e-13 2.25236e-14 1.74478e-13 
-1.32549e-13 3.09671e-13 3.4332e-13 
-2.05944e-15 -1.94961e-14 1.95693e-13 
-1.46388e-13 -1.79458e-13 1.80104e-13 
-2.31673e-14 -1.57318e-13 -1.20532e-13 
-4.75571e-14 -3.01867e-13 4.38986e-14 
-8.05053e-14 -7.23789e-16 -3.99525e-14 
1.23511e-12 -7.23721e-13 5.55104e-13 
-1.4475e-13 -8.68996e-15 -2.38324e-13 
4.0617e-13 -4.64963e-13 -7.68475e-13 
-2.57933e-15 -2.98223e-13 -6.19219e-13 
-2.6779e-13 -6.23199e-14 -7.16486e-14 
-9.96195e-14 -3.94711e-15 4.68936e-14 
-6.68007e-14 -2.01378e-14 -3.36242e-14 
-6.05418e-13 -2.0543e-13 -3.46654e-13 
-3.32778e-14 -9.80969e-14 -3.9298e-13 
-5.0582e-14 8.71237e-14 3.8915e-13 
1.82788e-13 1.27957e-13 5.37098e-13 
-1.56298e-13 -3.56461e-14 -1.11156e-13 
-1.58014e-13 -3.80329e-14 -6.12881e-14 
-1.04145e-13 -3.539e-14 -8.02352e-14 
8.62859e-14 -2.71874e-14 -1.70665e-13 
1.66469e-13 -2.52948e-15 2.07388e-14 
2.48209e-13 -4.21198e-14 -2.62246e-13 
-3.93101e-14 6.79186e-15 1.37713e-13 
4.91567e-15 4.28089e-15 5.25336e-14 
-4.32391e-14 -1.52963e-14 -2.88605e-14 
-2.49137e-14 2.24431e-14 1.54211e-13 
-1.01628e-13 -1.25679e-14 3.26774e-15 
-1.55661e-13 -1.30584e-14 1.82006e-13 
-5.62632e-14 2.23422e-15 -2.65696e-13 
5.52458e-14 3.45449e-15 7.78038e-15 
1.74575e-14 -3.95933e-15 1.73853e-13 
-1.25999e-13 -8.03577e-15 -3.23692e-13 
-8.62761e-14 -1.3179e-14 7.7532e-13 
2.43008e-14 5.856e-15 -5.18443e-14 
-1.16094e-13 1.69598e-14 2.55872e-13 
-9.66716e-14 8.69921e-16 -4.04796e-13 
1.84597e-14 -1.2809e-14 8.46221e-14 
-5.49577e-15 8.9597e-15 -2.92469e-14 
-2.62765e-13 1.03206e-14 -2.46825e-13 
5.30805e-16 -1.09921e-14 7.85578e-14 
1.47391e-14 -3.3491e-15 3.43635e-15 
7.24966e-15 4.87327e-15 1.48883e-14 
1.4583e-14 -1.57018e-13 1.09672e-13 
2.35574e-13 -2.21002e-13 3.84012e-13 
5.57094e-13 -1.7882e-13 5.61881e-13 
7.2427e-13 2.15175e-14 2.80908e-13 
-1.95356e-14 2.14957e-15 -1.57338e-14 
1.34566e-15 -1.94382e-15 -2.01908e-14 
-2.48638e-13 9.04767e-14 3.46484e-13 
1.10052e-14 1.01111e-14 -3.69929e-14 
5.33946e-14 4.04796e-15 -4.15688e-14 
-1.90971e-14 1.48266e-14 -1.04714e-13 
-5.02498e-14 -2.868e-15 8.81203e-14 
-5.4802e-13 -1.76012e-13 -6.53848e-13 
-4.05492e-13 -4.9077e-14 -5.43022e-13 
-6.52701e-13 -1.31263e-13 -4.4915e-13 
-3.84419e-13 -2.1824e-14 -1.13809e-13 
-6.11917e-13 -1.876e-13 -2.54218e-13 
-1.81155e-13 -7.08379e-15 -1.47069e-13 
-1.42463e-13 8.1425e-14 -4.39718e-14 
9.08795e-14 -2.42901e-14 -9.35126e-14 
5.84322e-14 1.08826e-14 -7.3794e-14 
1.14905e-13 1.1539e-14 -8.32062e-14 
-5.60044e-14 6.69633e-16 -4.93685e-13 
1.80978e-13 1.97218e-13 2.11294e-13 
1.86752e-13 7.86863e-14 -3.26154e-13 
4.49545e-13 1.98472e-13 -2.28244e-13 
8.38153e-14 2.06087e-13 -5.51582e-14 
8.479e-14 9.19043e-14 2.68445e-13 
1.51446e-14 -5.00345e-15 1.85961e-14 
-2.02853e-14 -2.10207e-15 8.362e-15 
1.00461e-14 -8.10517e-16 -9.07788e-15 
6.60293e-15 -6.93621e-15 -4.67347e-14 
1.39668e-14 1.55641e-15 -2.03581e-15 
-1.29144e-14 -9.41265e-15 -8.20814e-14 
2.73787e-12 -2.11817e-13 2.9409e-12 
3.69106e-15 -6.94551e-15 -6.28779e-14 
3.8145e-15 -5.67062e-15 6.60628e-15 
-4.24795e-14 2.91187e-15 8.14237e-14 
3.19013e-12 3.55964e-12 2.357e-12 
3.0058e-12 1.01758e-12 2.19413e-12 
1.14181e-12 2.24865e-13 4.55593e-14 
-1.16972e-13 -1.07e-14 1.39912e-13 
-2.31853e-13 -1.48473e-13 1.80324e-13 
-2.76927e-13 -4.04383e-13 -1.34909e-13 
-7.35873e-14 -3.32492e-14 -1.6059e-13 
1.22201e-12 -1.67494e-14 1.04608e-12 
-1.38416e-13 -1.37079e-15 -6.94409e-14 
-4.23338e-14 -3.09762e-13 -7.33887e-13 
-2.86053e-13 -1.61258e-13 -2.33223e-13 
-3.1707e-13 2.85038e-17 1.75754e-13 
-9.63087e-15 1.17872e-14 1.32339e-13 
-1.22436e-13 -3.13731e-14 -1.27489e-13 
-2.43333e-14 -1.91133e-13 -5.06757e-13 
-1.4516e-13 3.32655e-15 2.16829e-13 
-5.44442e-14 -8.37607e-16 5.83955e-14 
1.46639e-13 8.60261e-14 3.8162e-13 
-7.50645e-14 -1.28718e-15 9.89858e-15 
-1.4182e-13 -3.1042e-14 -6.37994e-14 
-3.87974e-14 -1.19738e-14 2.8494e-15 
-8.46241e-14 -7.46859e-14 -1.54899e-13 
2.75418e-14 -4.72784e-14 -2.80179e-13 
-8.35777e-14 1.74114e-14 1.74019e-13 
1.34304e-14 6.061e-15 2.87016e-14 
9.31901e-15 8.69224e-15 3.33252e-14 
3.6899e-15 -3.45804e-14 1.82722e-13 
-7.49961e-14 -4.22824e-15 3.84264e-14 
5.90794e-14 -9.03044e-16 4.46637e-14 
3.69721e-14 2.1943e-14 8.93612e-14 
4.56212e-14 -8.66286e-15 -1.90638e-13 
-5.35498e-14 6.74732e-15 -2.65997e-13 
1.65001e-14 1.45056e-14 -9.26193e-15 
7.84766e-15 -6.96884e-15 2.02258e-13 
-1.60246e-13 1.64717e-14 -1.3517e-13 
-6.08777e-14 -1.42831e-14 5.91939e-13 
6.17394e-14 7.3271e-15 4.45968e-15 
2.13129e-14 -4.88122e-15 -9.4229e-14 
-1.07294e-14 8.87601e-15 -3.26671e-13 
-1.71105e-13 1.31778e-15 -2.5299e-13 
-1.19852e-14 -9.38934e-16 4.04837e-18 
6.09184e-14 -2.14678e-13 2.18521e-13 
1.57718e-14 5.70004e-15 7.35123e-14 
5.49533e-14 -1.04547e-14 4.10675e-14 
5.91421e-14 -6.99107e-15 6.29218e-14 
2.92685e-13 -2.62794e-13 4.65874e-13 
4.41368e-13 -7.86575e-14 4.05723e-13 
6.23009e-13 3.766e-14 5.9186e-13 
1.64285e-13 9.2884e-14 3.39749e-13 
8.45866e-14 -1.65094e-14 1.0481e-13 
5.37634e-14 -4.1634e-15 7.37225e-14 
-4.1084e-14 -1.21697e-14 2.89692e-13 
-7.5016e-15 3.32345e-15 -1.0333e-13 
-2.65198e-14 2.55399e-14 -1.60143e-13 
4.09858e-14 -4.39592e-15 8.44922e-15 
-6.14851e-13 -4.72342e-14 -8.90791e-13 
-4.77192e-13 -2.23922e-13 -5.99351e-13 
-1.09034e-13 -3.72798e-14 1.24975e-14 
-2.90141e-13 -2.70998e-13 -4.0154e-13 
1.78236e-14 -1.8009e-14 -7.48398e-14 
-6.24253e-13 -2.45392e-13 -2.77571e-13 
6.2215e-14 -3.78846e-14 -2.63439e-13 
-6.02586e-13 4.13509e-14 -2.99701e-13 
1.68783e-13 -3.70599e-15 -1.18929e-13 
2.04407e-13 8.60643e-15 -2.29457e-13 
4.80188e-13 4.27877e-14 5.50008e-14 
2.02857e-13 1.11671e-13 -3.1773e-13 
-3.77563e-13 9.37296e-14 -2.11284e-13 
2.74589e-13 2.08678e-13 -2.38851e-13 
-2.99956e-13 -1.11921e-14 3.41457e-14 
-8.04558e-14 1.74147e-13 -1.12262e-13 
-4.99318e-14 -5.50659e-15 -2.71917e-14 
2.72243e-15 8.16444e-15 3.84015e-14 
-7.9773e-15 7.39786e-15 5.6124e-14 
5.29748e-17 -1.03047e-15 -3.5244e-14 
8.6919e-16 -2.86937e-15 -8.0793e-15 
-1.39164e-13 2.2978e-13 2.24301e-12 
-2.17317e-15 -3.09104e-16 -2.37338e-14 
-3.7245e-12 -7.66367e-13 -1.05548e-11 
5.52321e-15 -7.53012e-15 -5.58072e-14 
1.73162e-14 -1.92039e-15 -6.22261e-14 
-5.73715e-14 1.54801e-14 4.95882e-14 
-5.91845e-12 -1.44801e-12 -3.71048e-12 
2.52258e-12 2.43133e-13 1.38923e-12 
-1.74318e-13 -3.70731e-13 5.22614e-13 
-2.04783e-13 -9.47109e-15 1.28116e-13 
-3.56138e-13 -2.8427e-14 3.10251e-13 
-2.12028e-13 -2.53529e-14 -2.82358e-13 
1.25216e-12 3.3508e-13 1.46274e-12 
2.80632e-14 -9.81812e-16 8.0348e-14 
6.17831e-13 -3.09149e-13 -8.71191e-13 
-1.1123e-13 -3.01132e-13 -4.41747e-13 
-3.0153e-13 -3.51008e-14 1.70362e-13 
-9.37348e-14 -2.8083e-14 3.43354e-14 
-6.42198e-14 -1.22005e-14 -2.43922e-14 
-2.77195e-13 -1.03715e-13 -7.56443e-14 
1.19248e-14 -1.40229e-14 -5.06017e-14 
-1.15868e-13 -5.48068e-17 1.82861e-13 
1.23941e-13 4.19999e-14 2.12347e-13 
-9.26976e-14 -1.89903e-14 -1.23696e-13 
2.01908e-13 1.62832e-14 1.02969e-13 
6.21895e-14 -5.75283e-14 -3.80435e-13 
2.78674e-13 -4.64388e-14 -3.72582e-13 
-2.29933e-14 2.3426e-14 1.60307e-13 
-4.21603e-14 -2.09615e-15 9.98762e-14 
-1.60607e-14 -1.7282e-14 -6.04602e-14 
1.34447e-14 -2.38716e-14 1.13627e-13 
-2.57551e-14 1.81407e-14 9.42571e-14 
-2.16356e-14 3.76586e-14 -6.62303e-14 
-1.15559e-14 -1.34026e-14 -7.09467e-14 
-4.64093e-14 6.50502e-15 1.01528e-14 
6.95563e-14 -3.43512e-15 -1.70378e-15 
-2.06671e-14 3.21991e-15 -2.12236e-13 
-1.07771e-13 -2.23345e-14 -1.67022e-13 
7.99896e-14 -5.85857e-15 2.76362e-14 
5.25875e-14 1.48692e-14 -2.0568e-14 
-1.14267e-13 1.43129e-14 -1.08449e-13 
1.24996e-13 3.49797e-15 1.18586e-13 
-1.04211e-14 -2.74388e-14 -9.07689e-14 
6.72451e-14 6.27891e-15 -2.22255e-13 
-2.34872e-13 4.10079e-13 -3.92708e-14 
3.294e-13 -1.5499e-13 8.57254e-13 
-1.31797e-14 -3.74307e-15 -1.82885e-14 
6.65328e-13 -1.03247e-13 9.62097e-13 
5.07872e-15 -6.77846e-15 3.05743e-14 
-6.38428e-14 8.32627e-15 -1.16527e-13 
-5.77744e-14 6.99274e-15 -6.68374e-14 
8.92721e-13 -7.41278e-14 1.06668e-12 
6.25952e-13 4.97599e-14 7.37313e-13 
1.88017e-13 9.69942e-14 2.71927e-13 
-7.48646e-14 1.03738e-14 2.09716e-13 
-5.43051e-14 9.413e-15 -1.14495e-13 
-2.80777e-14 4.53125e-15 -1.26421e-14 
-5.72814e-14 1.10844e-14 -8.80951e-14 
5.44557e-14 -1.53163e-14 3.36567e-14 
-4.96705e-14 2.60917e-14 -2.53989e-13 
-2.77522e-13 -5.10368e-13 -6.84109e-13 
-1.43397e-13 -3.69974e-14 -4.75579e-13 
-3.23822e-13 -4.46589e-13 -4.5193e-13 
2.9355e-13 2.19238e-14 -8.33598e-14 
-4.67738e-13 -3.46034e-14 -5.04212e-13 
3.86265e-13 4.2723e-14 1.10544e-13 
-2.7916e-13 1.90007e-13 -3.64147e-13 
1.8267e-13 -2.73911e-14 -2.11346e-13 
-1.12734e-13 3.13895e-13 -2.72372e-13 
1.16645e-13 6.71377e-15 -8.50535e-14 
4.45178e-14 6.93756e-14 -3.16755e-13 
2.47745e-13 1.02015e-13 1.00585e-13 
-2.37811e-15 1.1383e-13 -2.02081e-14 
6.47083e-14 4.46903e-13 -3.25959e-13 
2.59335e-13 2.99343e-13 -1.08535e-13 
4.51384e-13 5.53351e-13 -9.80492e-14 
1.13085e-14 3.32236e-16 2.12068e-14 
7.31484e-15 -3.93112e-15 -1.97949e-14 
2.06083e-14 -5.66727e-16 -3.59448e-14 
-1.46468e-14 -8.40589e-15 -6.89432e-14 
2.12256e-12 2.20113e-13 -4.37358e-13 
2.46677e-14 2.60861e-15 -3.02841e-14 
-4.34441e-12 -3.69703e-12 -1.46477e-11 
2.42016e-14 -1.1884e-14 -9.63497e-14 
1.32114e-11 1.01216e-11 2.79253e-11 
2.92558e-14 -7.22586e-15 -7.68291e-14 
5.7941e-15 -2.09621e-14 -1.20457e-13 
-3.36336e-14 -1.52526e-14 -7.97631e-14 
-2.93123e-12 -6.05948e-14 -1.71886e-12 
3.92226e-13 -2.18686e-13 1.83134e-12 
-6.75486e-14 6.09604e-15 2.41503e-13 
-1.03594e-13 -1.3011e-15 -5.90014e-14 
5.96244e-14 -1.65073e-14 -4.76916e-14 
1.17576e-12 2.83926e-13 4.36367e-13 
1.25276e-13 1.0426e-14 5.62048e-14 
-1.55064e-14 -9.52298e-13 -2.5688e-12 
-5.17357e-13 -5.66113e-13 -5.73742e-13 
3.276e-14 -4.48525e-13 -1.08081e-12 
8.46048e-14 3.20373e-14 1.26087e-13 
-1.36578e-13 -8.76637e-15 1.21019e-13 
3.13876e-14 -2.06798e-13 -6.68939e-13 
-2.37892e-13 -8.30123e-14 -1.85017e-14 
-2.02736e-14 -1.35314e-14 -9.52886e-15 
2.95252e-14 -6.49784e-14 -3.50662e-13 
1.52231e-13 1.62271e-14 1.92698e-13 
-3.98475e-13 -9.82319e-14 -3.80183e-13 
-2.79349e-14 -3.32821e-14 -4.88906e-14 
5.21846e-14 1.28985e-14 1.22728e-13 
2.66626e-14 -4.40848e-15 1.15864e-13 
4.0395e-14 7.63182e-16 3.93345e-14 
-6.06962e-14 1.89466e-14 -2.67107e-15 
4.94173e-14 -1.04213e-14 1.97168e-14 
-2.90667e-14 -3.90924e-14 2.43278e-13 
7.21321e-14 1.07747e-14 9.63095e-14 
1.26927e-13 -1.67891e-14 -6.66694e-15 
1.63022e-14 -1.52061e-14 -7.17228e-14 
6.73394e-14 1.46101e-15 2.96105e-14 
-7.09614e-14 8.66179e-15 -1.80071e-13 
-2.04637e-14 9.60075e-15 4.26043e-14 
1.78574e-14 -8.82077e-15 -1.29142e-13 
5.47959e-14 7.53432e-15 -9.61682e-14 
9.58744e-14 -1.90282e-14 -1.61885e-13 
8.36251e-14 4.24571e-16 -1.59148e-13 
-1.99102e-13 1.03898e-12 2.74434e-13 
1.90771e-13 -2.38223e-13 3.18525e-13 
8.36192e-15 -9.50089e-15 6.88139e-14 
3.43204e-13 -2.50568e-13 4.15465e-13 
-3.43208e-14 1.21781e-14 -5.92642e-14 
7.45663e-16 -4.06815e-15 7.85557e-15 
-1.9181e-14 2.66352e-15 -3.98798e-14 
3.91297e-13 -4.90232e-15 2.24837e-13 
3.09345e-13 6.01918e-14 3.05352e-13 
-1.52556e-14 3.42699e-14 1.66923e-13 
-4.68732e-14 1.85955e-15 -1.2659e-15 
1.35554e-14 7.46804e-15 -5.56864e-14 
1.66481e-14 -1.43557e-14 3.46845e-14 
-3.05262e-14 6.39335e-15 -1.11893e-13 
-9.15261e-14 4.34722e-14 -2.47415e-13 
2.92876e-13 -2.07946e-14 9.96564e-14 
-4.70702e-14 -1.7978e-14 -2.83951e-13 
-3.35656e-13 -9.98771e-13 -8.06289e-13 
-2.83902e-13 -4.84112e-14 -5.19759e-13 
-4.71182e-13 -8.8373e-13 -4.85729e-13 
1.77158e-13 5.86848e-14 1.76182e-13 
-6.01314e-13 -3.46061e-13 -4.24761e-13 
2.36164e-13 1.24553e-14 8.62922e-14 
-3.75786e-13 -1.97239e-13 1.7495e-13 
2.13472e-13 6.4988e-14 4.50501e-14 
-6.16412e-14 4.59187e-14 -3.83112e-13 
-1.2832e-13 7.15788e-14 -2.94405e-13 
3.42463e-13 5.61437e-13 -5.31516e-13 
-4.61736e-13 1.63682e-13 -1.55949e-13 
-4.07766e-13 2.75193e-13 -3.79695e-13 
4.46494e-15 -2.08177e-15 4.72641e-14 
1.99745e-14 7.33031e-15 6.5722e-14 
-3.40119e-15 9.5731e-16 -1.19499e-14 
7.26275e-14 -4.41956e-15 7.88186e-15 
9.59094e-13 5.0347e-14 -4.95779e-14 
-1.18735e-14 -3.59242e-15 -5.87693e-14 
-2.12951e-12 -6.7746e-13 -4.57179e-12 
-2.16587e-14 -1.36198e-14 -1.07612e-13 
-1.26235e-12 -2.27975e-12 -1.70515e-12 
3.23961e-14 -8.79989e-15 -7.28905e-14 
-6.50474e-14 -1.91486e-14 -1.32737e-13 
-8.63948e-14 -1.4776e-14 -1.44821e-13 
5.62961e-13 4.46579e-13 2.7265e-12 
1.91327e-13 8.13271e-14 3.84925e-13 
3.54896e-14 -2.02146e-14 -6.91726e-14 
2.4294e-13 3.82436e-14 2.45127e-15 
-8.52153e-14 -4.08704e-13 1.05389e-14 
1.60917e-13 -7.43414e-15 -1.22017e-13 
1.49199e-13 -1.21985e-12 -1.54523e-12 
1.40545e-13 -9.36937e-13 -1.07297e-12 
5.68907e-14 -5.36356e-13 -8.45703e-13 
3.12086e-14 -3.0981e-14 -2.37952e-13 
-5.59074e-14 3.12999e-14 7.08293e-13 
-2.53307e-13 -1.82884e-13 -1.01556e-13 
-3.41893e-14 -4.80426e-14 -1.4909e-13 
-5.66396e-14 -5.95461e-14 8.78466e-14 
-1.1807e-13 -9.19193e-14 -4.38551e-13 
-5.04529e-13 -1.07371e-13 -2.79524e-13 
-5.93912e-14 -1.85669e-14 1.349e-13 
1.69598e-14 1.75225e-14 1.49997e-13 
-1.17644e-14 -1.15719e-14 2.92239e-14 
4.55158e-14 4.2912e-15 3.80268e-15 
-2.61496e-15 -2.98256e-15 1.05049e-13 
2.20751e-14 -3.09571e-15 1.55661e-14 
-4.9095e-14 1.00283e-14 -1.12523e-14 
2.43972e-14 1.52577e-15 -2.07924e-14 
8.41969e-15 3.87729e-14 2.53237e-13 
1.10259e-14 -1.27e-14 -1.5316e-13 
8.02262e-14 -6.55046e-15 1.04785e-13 
-2.40435e-14 -1.58179e-14 -2.20637e-13 
-3.1932e-14 4.51825e-15 -5.43803e-14 
-4.77247e-14 4.27948e-15 3.31809e-14 
6.59946e-14 -1.38757e-14 -9.50681e-14 
6.05642e-14 1.29903e-14 -2.10019e-13 
-3.07628e-13 5.53783e-13 4.85946e-13 
3.07274e-13 -2.05833e-13 3.69792e-13 
-6.18975e-15 1.14871e-14 9.0103e-14 
5.2994e-13 -3.95516e-14 3.99133e-13 
-6.5131e-15 -1.38019e-14 6.00365e-15 
-2.08294e-14 6.46045e-15 -5.88012e-14 
-2.0145e-15 -8.23493e-15 1.15821e-14 
5.28834e-13 -2.79405e-15 5.54251e-13 
9.06278e-14 5.1543e-14 1.79481e-13 
-6.74548e-14 4.18614e-15 4.65499e-14 
5.47156e-14 5.09561e-15 2.67584e-14 
-6.37882e-14 1.83599e-14 -2.17756e-13 
1.58645e-14 -1.65839e-15 -3.27799e-15 
8.67276e-14 -9.40294e-15 4.27783e-14 
1.73204e-13 8.32229e-13 5.75133e-13 
3.72279e-13 4.60648e-14 1.71297e-13 
2.12031e-13 -7.74358e-13 -4.51825e-13 
1.86573e-13 6.68061e-15 -6.66019e-14 
-6.32111e-13 -1.37164e-12 -1.23152e-12 
1.68987e-13 5.63424e-14 -1.05118e-14 
-5.63597e-13 -8.64009e-13 -5.73054e-13 
1.49723e-13 1.14772e-13 3.92071e-14 
-6.41414e-13 -5.39594e-13 -2.24041e-13 
-2.3979e-14 8.4908e-14 -1.69726e-13 
-1.00326e-13 1.38213e-13 -2.52518e-13 
3.20906e-13 6.51749e-13 -7.14461e-13 
-1.75197e-13 2.85872e-13 3.60021e-14 
-6.17782e-13 -8.06864e-14 -1.69967e-13 
-1.35438e-14 8.04177e-16 6.03315e-14 
3.21148e-14 8.42888e-15 7.56269e-14 
2.34869e-14 2.13526e-15 -4.32078e-15 
-2.54755e-14 7.12292e-15 2.38917e-14 
8.7685e-13 8.07001e-13 5.03318e-12 
-2.88411e-14 -4.54981e-15 2.70723e-15 
-2.24049e-12 2.82602e-12 3.70567e-12 
3.58757e-14 8.97305e-15 -7.36521e-15 
3.57425e-13 -1.17926e-13 2.62415e-12 
-7.2704e-14 -4.68255e-15 -8.11088e-14 
-3.53354e-14 -1.29852e-14 -6.93832e-14 
-4.70529e-14 -2.67055e-14 -1.73408e-13 
4.4691e-14 6.05481e-14 4.10902e-13 
-9.13519e-14 -2.66774e-14 -1.65622e-13 
1.74102e-13 3.823e-15 -2.21554e-13 
5.65588e-13 -1.05883e-12 -6.03506e-13 
3.06326e-13 8.26307e-15 -1.33222e-13 
1.57383e-12 -1.1124e-12 -1.6209e-12 
9.78914e-13 -6.11035e-13 -7.80433e-13 
1.60756e-13 -3.48147e-13 -3.26013e-13 
4.69207e-13 2.33675e-15 -3.53371e-13 
2.64234e-13 2.99631e-14 1.62224e-13 
-1.43816e-14 -1.96249e-13 -1.35709e-13 
-3.84966e-13 -1.43281e-13 2.74254e-13 
-1.77739e-13 -1.30633e-13 -2.78425e-13 
-3.02808e-13 -1.32645e-13 -2.1391e-13 
1.75739e-13 1.74829e-14 3.44515e-14 
4.61906e-14 -5.53187e-15 -1.19758e-14 
-2.82624e-14 -1.16868e-15 6.52142e-15 
2.3471e-14 1.18424e-14 4.03084e-14 
-3.50785e-14 -1.08568e-14 1.00079e-13 
9.15881e-14 -1.05262e-14 4.55408e-15 
-6.75125e-14 -8.16215e-15 1.23756e-13 
8.01991e-14 -1.2315e-14 2.99401e-14 
1.45917e-13 -5.76264e-15 -5.77645e-14 
1.01474e-13 7.16814e-15 9.85572e-14 
6.79038e-14 1.3528e-15 3.09616e-14 
1.35806e-14 1.68207e-14 -2.89638e-13 
-2.82702e-14 -1.85392e-15 -9.98586e-14 
-6.57454e-14 -3.27086e-15 3.79339e-14 
2.04935e-14 8.43082e-15 -1.77765e-13 
-1.63031e-13 6.75891e-14 3.39551e-13 
3.78186e-13 -1.44284e-13 2.20957e-13 
-1.44877e-14 -4.0703e-15 3.76819e-14 
2.4546e-13 2.69428e-14 2.10065e-13 
2.37802e-14 3.99786e-15 7.09398e-14 
1.22176e-14 -2.73003e-15 1.07833e-14 
-1.76451e-14 -1.91458e-15 -2.22399e-14 
1.27267e-13 4.47817e-14 1.81713e-13 
1.16836e-13 -5.64184e-15 2.08958e-13 
4.18372e-14 -1.22275e-14 8.18901e-14 
-2.5323e-15 6.79872e-15 -1.05639e-13 
-8.06712e-14 5.73767e-15 -1.95707e-13 
-4.75183e-14 8.36699e-15 -1.38938e-13 
-2.18938e-13 9.75952e-13 6.97332e-13 
2.99276e-13 6.39593e-14 9.24155e-14 
3.17713e-13 3.00856e-13 1.49283e-13 
3.64996e-13 1.29966e-13 1.3285e-13 
3.22666e-13 -1.42187e-12 -6.82094e-13 
1.39706e-13 8.53678e-14 -1.35092e-13 
-7.51624e-13 -1.41131e-12 -1.31423e-12 
1.42699e-13 1.42225e-13 -1.39199e-14 
-6.06814e-13 -1.00631e-12 -4.94147e-13 
6.21819e-14 1.62858e-13 9.45842e-15 
2.61144e-13 7.37394e-13 -7.18065e-13 
-5.88041e-13 2.04435e-13 -3.25116e-13 
-4.96346e-13 -3.10925e-13 1.73606e-13 
2.03778e-14 1.35788e-14 9.00314e-14 
-2.34606e-14 9.44974e-15 1.48253e-13 
-1.42023e-14 -2.25932e-15 1.08707e-14 
4.99536e-15 5.79959e-15 -4.41542e-14 
-1.32785e-13 2.20304e-12 3.20376e-12 
3.83317e-14 -2.35507e-16 3.83418e-14 
-1.67871e-12 1.16674e-12 7.54147e-13 
-7.29416e-14 -1.60881e-14 -1.11168e-13 
2.34129e-13 -6.95356e-14 9.35117e-13 
2.41646e-15 -1.11144e-15 1.74801e-14 
-8.68607e-14 -4.39854e-15 -6.64095e-14 
4.12093e-16 -2.12769e-14 -1.70725e-13 
8.27675e-14 -7.0347e-15 4.54889e-14 
1.64706e-13 1.16991e-14 -3.24264e-13 
1.01678e-12 1.68082e-13 3.632e-13 
2.11039e-13 3.6082e-14 -5.31036e-13 
1.78787e-12 -7.32583e-13 -1.61765e-12 
8.72168e-13 2.0926e-13 -4.02869e-13 
1.03898e-12 8.1055e-14 -3.45629e-13 
4.33931e-13 1.54659e-14 -4.22269e-13 
3.84117e-13 8.29802e-14 1.00679e-13 
-1.56067e-13 -6.19946e-14 5.48169e-13 
2.50273e-13 -2.75866e-13 -1.98391e-13 
-2.32098e-13 -2.47732e-13 -6.55327e-13 
2.48714e-14 -6.563e-14 -2.1096e-13 
3.67237e-14 -1.06158e-14 1.89313e-15 
3.64461e-14 2.00552e-14 1.00812e-13 
2.98979e-14 1.3593e-14 4.47803e-14 
-6.96526e-14 2.92398e-16 -1.23447e-16 
2.15959e-14 -4.73208e-15 -4.93626e-14 
-6.91474e-14 1.97479e-15 1.50356e-13 
9.86297e-14 1.62792e-14 1.48739e-13 
3.37212e-14 -1.09127e-14 -8.66071e-14 
4.46641e-14 2.77474e-15 3.13265e-14 
9.38457e-14 -2.57149e-15 2.07493e-15 
-3.50673e-14 -1.9715e-14 8.89646e-14 
-2.2653e-14 9.60943e-15 -9.29781e-14 
-9.2536e-14 2.4102e-15 2.83715e-14 
-3.26917e-14 -6.12833e-14 1.84707e-13 
3.79065e-13 -2.09304e-14 3.25081e-13 
1.27258e-14 -2.0328e-14 8.05328e-14 
1.76057e-13 8.75566e-14 1.8502e-13 
-9.61402e-15 4.44458e-15 3.02372e-15 
-1.01539e-14 2.76269e-15 -6.29134e-14 
3.23695e-14 2.46605e-15 8.51138e-14 
-7.03781e-14 3.15585e-14 -2.81427e-14 
-1.12496e-13 4.55155e-15 -4.59619e-14 
2.87916e-14 1.06427e-14 -7.48778e-14 
-1.17583e-14 1.06346e-14 -1.62549e-13 
1.08687e-13 -9.18677e-15 1.52484e-13 
-2.96261e-13 5.9484e-13 7.03876e-13 
2.62823e-14 7.29738e-14 -2.16494e-13 
4.01638e-13 1.4248e-12 1.7535e-12 
-3.63521e-14 1.16822e-13 -2.66254e-13 
9.60855e-13 -7.58424e-14 3.41615e-13 
1.46556e-13 2.0911e-13 7.2403e-14 
3.07081e-13 -1.48423e-12 -8.75356e-13 
-1.2631e-13 1.03347e-13 -2.03849e-13 
-1.14461e-12 -1.72115e-12 -1.80465e-12 
1.40194e-13 6.18543e-13 -3.91628e-13 
-1.00468e-12 -5.48286e-13 -5.73242e-13 
-1.05058e-12 -1.25574e-12 -8.53141e-13 
5.79166e-15 6.61713e-15 5.47386e-14 
2.78055e-14 1.56806e-15 7.97357e-14 
1.82897e-14 5.27521e-15 2.41207e-14 
-2.16731e-14 -9.62358e-15 -5.52109e-14 
-1.18378e-12 2.19772e-12 4.07449e-13 
-2.98575e-14 1.12464e-14 1.5288e-14 
-4.1985e-13 -1.43005e-13 7.57045e-13 
-6.03317e-14 -9.48241e-15 -8.04737e-14 
1.52183e-13 1.32603e-14 3.64635e-13 
-2.83338e-14 3.64026e-15 9.00404e-15 
6.83441e-14 -8.4363e-15 -9.7554e-14 
-2.72249e-14 -1.55257e-14 -9.30352e-14 
1.35795e-14 4.32028e-14 -2.86997e-13 
1.16712e-12 1.41751e-12 6.88952e-13 
1.98603e-13 1.1671e-13 -3.53965e-13 
-3.49303e-13 -9.97264e-13 4.08176e-13 
-5.70221e-13 -9.15292e-13 -1.1976e-12 
2.55843e-13 5.49735e-13 2.02471e-13 
5.31682e-13 1.65092e-13 -4.35686e-13 
5.55967e-13 1.24467e-13 -7.0732e-13 
1.41671e-12 5.96562e-14 3.15211e-13 
1.51819e-12 -5.62258e-13 -1.4227e-12 
1.6065e-13 -1.65289e-13 -1.11258e-12 
5.45321e-14 -2.51021e-15 -1.62098e-14 
-6.2648e-14 -6.64165e-15 -1.06401e-14 
2.97707e-14 -2.58695e-15 -1.23196e-15 
1.9573e-14 3.89467e-15 2.32741e-14 
3.47649e-14 4.5331e-15 -1.77644e-15 
-7.24159e-14 -1.65876e-14 9.74312e-14 
2.88754e-14 -6.49523e-15 -3.74868e-14 
3.40901e-14 1.02518e-15 1.39725e-13 
8.07789e-14 3.82166e-15 -8.56214e-14 
1.47268e-15 -3.2434e-16 -1.67616e-15 
9.24622e-14 1.00128e-15 3.92435e-14 
-4.09223e-14 -1.46463e-15 -1.07423e-13 
6.71929e-13 -4.23311e-14 8.10241e-13 
4.49129e-13 5.92377e-14 5.03915e-13 
-2.26982e-14 -2.16897e-16 -1.52801e-14 
1.91373e-13 2.02007e-14 2.59996e-13 
1.62514e-15 -6.31908e-15 -1.56819e-14 
-1.52081e-14 3.88741e-15 4.21023e-14 
2.25408e-14 -6.35544e-15 -2.65475e-14 
-8.97046e-14 1.49037e-14 3.12373e-14 
-5.22062e-14 4.33392e-15 -9.94379e-14 
7.39075e-14 -4.47605e-15 -2.2714e-14 
3.03302e-14 2.61922e-16 4.51278e-14 
2.06523e-13 -5.45301e-15 3.90553e-13 
-1.15902e-13 5.95501e-14 -2.65171e-13 
-6.46739e-13 9.10166e-13 6.65799e-13 
-3.50434e-13 1.3012e-13 -4.37699e-13 
6.37227e-13 1.04413e-12 1.49225e-12 
-5.01342e-13 -5.8258e-14 -3.79948e-13 
9.12329e-13 -6.41296e-13 -5.37362e-14 
-3.29731e-13 2.60125e-13 -8.24854e-13 
1.71812e-13 -1.54844e-12 -1.06244e-12 
-1.11161e-12 -9.45377e-13 -9.70189e-13 
-5.32345e-13 -1.30601e-12 -8.83741e-13 
7.9055e-15 7.7998e-15 -8.8554e-15 
3.48806e-14 5.92661e-15 4.51055e-14 
-7.09107e-15 6.78537e-15 7.46419e-14 
-3.8139e-14 -1.78005e-15 -7.48692e-15 
-1.31025e-12 6.78294e-13 4.79612e-13 
-6.81359e-14 2.14399e-15 -2.56111e-14 
-2.53177e-13 -1.16187e-13 5.55453e-13 
7.68187e-16 -5.38973e-15 -5.34101e-14 
7.04971e-14 2.87619e-15 4.21178e-14 
1.79157e-14 -9.4431e-15 -4.38558e-14 
-2.23312e-14 -7.51473e-15 -4.483e-14 
-1.46048e-14 1.53573e-13 -5.90806e-14 
-7.48207e-13 1.90119e-12 1.12425e-12 
2.8064e-14 2.53706e-13 -2.99598e-13 
9.91375e-13 4.10973e-13 1.47817e-12 
-1.1967e-12 -1.8017e-12 -1.17655e-12 
4.92613e-13 1.245e-12 -1.20006e-12 
-2.39788e-13 3.77395e-13 -4.85331e-13 
-7.84973e-13 4.454e-13 -2.16044e-12 
4.64162e-12 6.93446e-13 1.8577e-13 
4.04179e-13 -2.33316e-13 -2.56743e-12 
1.91427e-15 1.07696e-14 1.27313e-13 
2.07979e-14 -4.43713e-15 5.73068e-14 
-1.33478e-14 -1.88521e-14 -1.18397e-13 
1.73516e-15 8.72926e-15 -9.97902e-14 
2.63498e-14 5.1857e-16 2.63287e-14 
-8.99389e-14 4.73064e-15 -5.51018e-14 
-8.30501e-15 -2.05999e-15 -2.68084e-14 
2.1966e-15 2.35285e-15 1.8762e-14 
-2.62863e-14 4.37935e-15 9.32741e-14 
-7.56418e-14 -2.08538e-15 -1.0133e-13 
9.96896e-15 -1.09136e-15 2.3471e-13 
1.11967e-13 6.29759e-14 2.67521e-13 
2.14034e-13 5.87654e-14 2.41842e-13 
-1.59709e-14 1.53639e-14 -1.6027e-14 
6.76744e-14 1.35167e-14 1.4706e-13 
-6.99815e-15 -9.00186e-15 -6.27335e-15 
1.03028e-14 1.03415e-15 4.37438e-14 
-3.74228e-14 -7.77704e-15 -4.37394e-14 
1.82586e-14 -1.3371e-14 1.01507e-13 
5.54066e-15 7.57911e-15 -8.45617e-14 
-4.20702e-14 2.01469e-14 -1.5882e-13 
3.02729e-13 6.11189e-14 2.78203e-13 
-5.75854e-13 -6.32802e-14 -5.13462e-13 
-2.98146e-13 3.78908e-13 2.8441e-13 
-7.99185e-13 -3.17742e-13 -7.31069e-13 
3.56801e-14 1.31084e-12 1.5185e-12 
-6.33364e-13 -4.17283e-14 -1.06133e-12 
9.23477e-13 7.41593e-13 1.30572e-12 
-8.48538e-13 -1.40359e-12 -1.18889e-12 
9.19975e-13 -8.6109e-13 -8.73324e-14 
-2.72088e-13 -1.70213e-12 -1.54966e-12 
3.4079e-14 -9.93022e-15 -1.64661e-14 
-1.23509e-14 6.31763e-16 1.33107e-14 
-5.5979e-14 2.40005e-15 8.66956e-14 
-2.47167e-14 6.56473e-15 6.23396e-14 
-5.00235e-13 -2.16301e-13 5.87073e-13 
-3.81055e-14 -7.07625e-15 -2.29149e-14 
-5.67828e-14 -3.16043e-14 1.70794e-13 
-9.45602e-14 -2.52906e-15 1.4603e-14 
-2.8142e-14 -1.613e-15 3.19467e-14 
-1.28728e-14 9.87033e-15 2.22778e-14 
-4.961e-14 2.09257e-13 9.77811e-14 
-1.74512e-12 7.42616e-13 8.89955e-13 
-7.65391e-13 3.05495e-14 -5.18076e-13 
7.15238e-13 2.10555e-12 1.28841e-12 
6.1677e-13 -1.38784e-12 1.76915e-12 
-1.51476e-12 1.76781e-15 -5.29541e-12 
-1.64743e-12 -4.31871e-14 -2.53613e-13 
-4.33083e-12 -7.49183e-13 -1.29293e-12 
3.48199e-13 5.08957e-13 -1.55758e-12 
6.24383e-14 1.51617e-14 1.11595e-13 
-1.35193e-14 -1.43997e-14 1.35922e-13 
2.41884e-15 -3.46058e-15 -8.93845e-14 
-4.70856e-14 -2.21085e-16 -7.01446e-14 
4.128e-16 8.88325e-15 3.60798e-14 
7.11955e-14 3.12959e-16 1.15008e-13 
-1.61975e-14 -5.95644e-15 -5.87055e-14 
1.74358e-15 -4.6464e-15 -1.53297e-14 
-9.37529e-16 -5.97824e-15 5.2461e-14 
-1.68725e-14 1.28181e-14 -9.0019e-14 
1.38977e-13 1.21254e-13 3.47661e-13 
9.59556e-14 2.56808e-14 1.50693e-13 
8.25274e-15 3.35495e-15 -4.20218e-16 
9.00724e-15 -5.22604e-15 1.17048e-13 
-1.69465e-15 8.03842e-15 2.79872e-14 
5.83722e-14 -3.30704e-15 4.60485e-14 
1.5322e-13 -1.27855e-14 2.15359e-13 
3.60791e-14 7.60058e-15 -1.9358e-14 
3.48672e-14 -1.72753e-15 -2.86675e-14 
-4.13605e-14 1.16013e-13 6.31894e-14 
-2.71771e-13 -2.63654e-13 1.45213e-13 
4.82221e-13 1.62138e-13 7.28873e-13 
-8.42631e-13 -6.1764e-13 -1.46025e-12 
-2.1963e-13 6.90507e-13 1.03866e-12 
-7.25847e-13 -1.8629e-12 -1.87022e-12 
-3.00942e-14 1.2525e-12 1.31528e-12 
6.53991e-13 -1.19336e-12 -5.25502e-13 
1.18454e-12 7.20607e-13 1.55274e-12 
-2.14545e-14 2.95348e-15 -9.70193e-16 
-1.632e-14 7.38731e-15 -7.45831e-15 
-1.94078e-14 2.15566e-15 5.42844e-14 
-3.62267e-14 7.59497e-15 3.91548e-14 
-5.01279e-13 -1.27681e-13 5.13984e-13 
-7.76089e-14 6.50104e-15 5.19821e-14 
-1.42342e-13 -2.05842e-15 2.27151e-13 
-6.78721e-15 5.14449e-16 -3.15017e-14 
-6.01136e-14 2.50975e-15 4.01443e-14 
-7.23477e-13 -5.44633e-13 -6.38062e-13 
-4.81071e-13 -2.28744e-13 -4.35247e-14 
-3.72273e-13 -8.45705e-13 -4.16068e-13 
-1.0491e-12 2.15947e-13 -2.5913e-14 
1.58425e-12 3.01115e-12 4.54121e-12 
-9.93325e-13 -5.86772e-14 5.55794e-13 
-6.46286e-13 -1.56182e-12 -1.83165e-12 
2.78992e-12 -1.06729e-12 -4.4457e-12 
4.22746e-16 -3.67669e-15 4.2143e-14 
-4.05824e-14 3.92862e-15 -4.78541e-14 
-3.0546e-14 1.05055e-14 7.32401e-14 
2.73126e-14 7.18235e-15 1.03381e-13 
-2.98469e-14 -5.3483e-15 7.50351e-15 
-2.24619e-15 -6.62835e-15 9.37901e-14 
-1.06492e-14 6.1936e-15 9.23165e-14 
-7.38783e-14 9.44706e-15 6.63538e-15 
-2.1426e-14 -1.03477e-14 -1.89133e-14 
6.28217e-14 9.46926e-14 1.97514e-13 
-1.6462e-14 1.03531e-14 9.84175e-14 
1.17957e-14 -7.4586e-15 4.99378e-14 
-1.66011e-15 -5.54535e-15 5.36901e-14 
3.64133e-14 -2.99512e-16 5.37549e-14 
-2.27991e-14 3.18138e-15 -1.02837e-13 
-3.16605e-15 7.16142e-15 -8.16727e-14 
8.5041e-14 -5.43091e-15 1.14408e-14 
-1.2665e-13 1.59155e-13 4.28889e-13 
-4.39683e-13 -1.1687e-12 -1.15719e-12 
5.707e-14 2.38034e-13 6.35743e-13 
9.04699e-13 -6.20494e-13 -2.21872e-14 
-3.50276e-13 3.91443e-13 6.86807e-13 
9.08289e-13 1.70668e-12 2.13453e-12 
-2.92306e-13 9.0468e-13 1.73837e-12 
-1.79388e-14 2.19159e-12 2.65524e-12 
-1.85994e-14 6.21655e-15 4.14355e-14 
-8.34913e-15 -6.13623e-15 -2.50309e-14 
-9.01075e-15 -2.06068e-15 -2.08924e-14 
-3.14447e-14 -2.06296e-15 -3.1063e-14 
6.68341e-14 -6.88447e-14 -3.64606e-14 
-7.60077e-15 -7.08877e-15 -6.41779e-14 
1.27317e-13 -4.63955e-15 -9.42258e-14 
2.82458e-14 -6.10819e-15 -7.11216e-14 
1.33273e-12 -1.26304e-12 -2.3278e-13 
-4.23547e-13 -2.30113e-13 2.02521e-13 
1.70943e-12 7.65146e-13 3.0207e-13 
-1.68249e-12 -7.07609e-13 3.13895e-13 
-8.90417e-13 5.50828e-13 2.51129e-12 
-1.49298e-12 -2.92944e-12 4.46309e-12 
-5.14401e-13 1.295e-12 2.24352e-12 
8.49912e-15 -1.40485e-14 -3.43817e-14 
2.86575e-14 -1.34869e-15 1.48086e-14 
1.41031e-14 1.26649e-14 6.14199e-14 
4.15245e-14 -4.74104e-15 9.94455e-14 
-1.25651e-14 -9.2931e-15 -4.42926e-14 
-3.04905e-14 -7.9377e-15 -4.19252e-14 
5.52142e-14 4.17232e-16 1.11458e-13 
-1.19378e-14 7.22334e-15 -6.80272e-14 
-1.18483e-14 4.07575e-14 1.35019e-14 
-1.26813e-13 2.76426e-15 -6.70051e-14 
4.23781e-14 -5.14085e-15 7.07707e-14 
7.05881e-15 1.08251e-14 -6.41519e-14 
-1.92254e-14 -4.45657e-15 -4.88852e-14 
1.94814e-14 2.15122e-15 -3.97751e-14 
-4.18557e-14 -2.10482e-15 -1.05966e-13 
1.69832e-13 8.22249e-14 2.06963e-13 
3.64757e-13 9.69824e-13 4.03343e-13 
3.05412e-13 1.17568e-13 3.00946e-13 
-2.52272e-13 1.4569e-12 1.57204e-12 
3.91923e-13 1.23549e-13 3.20765e-13 
-8.92258e-14 -5.82894e-14 5.15791e-13 
4.68154e-13 -9.59054e-14 3.91141e-13 
2.08659e-14 4.11154e-15 2.23827e-14 
-2.04191e-14 -2.90465e-15 -2.02579e-15 
1.35143e-14 -1.16631e-15 -1.73912e-14 
-1.59697e-14 -5.74645e-15 -9.97571e-14 
-5.62509e-14 -1.23479e-14 1.16164e-13 
2.65959e-15 -1.26837e-14 -9.82601e-14 
3.90046e-14 -7.84052e-15 -4.07559e-14 
1.7874e-13 1.51335e-12 2.51787e-12 
-1.46111e-13 -9.87666e-14 3.56985e-13 
-9.95745e-13 -5.7467e-13 8.53543e-13 
-1.43949e-13 -7.13963e-14 6.05817e-13 
1.37541e-12 7.99272e-13 6.72166e-13 
3.91298e-13 4.08716e-14 -4.58531e-13 
-1.53282e-14 5.73105e-15 1.82882e-14 
-2.88103e-14 6.50956e-15 -2.88914e-14 
2.25306e-14 -4.41682e-15 -1.86326e-14 
-1.59522e-14 5.14478e-15 1.21948e-14 
-1.71197e-14 2.00179e-15 -1.65815e-14 
-1.12694e-14 -2.06324e-15 -3.26288e-14 
1.75237e-14 3.04079e-15 2.86318e-14 
-2.41201e-14 -6.39344e-15 3.30111e-14 
-6.94147e-14 -1.03447e-14 -7.28614e-15 
-4.22639e-14 6.02918e-15 -8.86989e-14 
6.94572e-14 5.67213e-15 1.25425e-14 
-1.38411e-14 4.13107e-15 -6.3042e-14 
4.12757e-14 8.23492e-16 -2.18278e-14 
1.15791e-13 3.00438e-14 1.82395e-13 
-5.919e-13 9.59939e-14 4.6705e-13 
6.61864e-14 6.28474e-14 1.27101e-13 
4.00659e-13 -1.71546e-13 3.16598e-13 
2.95073e-13 1.17734e-13 3.3968e-13 
4.12745e-13 8.21197e-14 3.42133e-13 
5.20795e-15 1.05714e-14 1.1091e-13 
-3.83364e-15 8.06011e-15 4.09445e-14 
-5.03627e-15 3.28891e-15 6.4608e-14 
-1.06745e-14 4.39276e-15 -3.9734e-14 
4.9709e-14 -5.41721e-15 -2.1773e-14 
-4.62718e-14 1.25432e-16 -6.85631e-14 
7.00984e-13 -1.34117e-13 5.35432e-13 
-2.03455e-14 2.41149e-15 -2.28143e-15 
3.21694e-13 2.51858e-13 1.37281e-14 
-1.07872e-13 1.57905e-13 5.04958e-13 
4.04314e-13 2.3753e-13 -1.02851e-15 
-1.04434e-14 -6.19814e-15 -4.43464e-14 
2.53594e-14 -7.44262e-15 5.42953e-14 
6.19336e-15 -1.61785e-15 2.77426e-14 
7.92852e-15 2.09294e-15 1.50083e-15 
7.80819e-15 7.90897e-15 3.24059e-14 
1.0602e-14 -1.37542e-15 -1.3001e-16 
3.87233e-15 1.87174e-14 6.72244e-14 
-1.51748e-14 2.40579e-15 -3.06326e-14 
5.53628e-15 1.11348e-15 1.58583e-14 
-4.13184e-14 -8.41504e-15 -9.47068e-14 
6.67993e-14 5.09843e-16 3.27054e-14 
9.14542e-15 -1.01829e-14 4.75041e-14 
2.70532e-13 9.6658e-14 1.11616e-13 
4.09787e-14 5.98873e-14 1.05127e-13 
2.24435e-13 1.53042e-13 2.41078e-13 
1.27059e-13 1.03187e-13 2.10303e-13 
3.4301e-14 -6.73866e-15 -1.53244e-14 
-9.47164e-15 -3.75484e-15 -2.17186e-14 
2.28469e-14 -2.17258e-15 -5.82958e-15 
-1.04084e-14 -5.49445e-15 -4.73781e-15 
-4.46167e-15 -1.82305e-15 -9.70237e-14 
2.8668e-13 2.18432e-13 2.42037e-13 
-8.04233e-14 -6.36238e-15 -2.44089e-14 
1.6993e-13 1.18141e-13 1.97386e-13 
-7.19732e-15 5.37371e-14 1.52275e-13 
3.11524e-14 9.51038e-16 2.10236e-14 
1.03776e-14 -3.01982e-15 7.99571e-14 
-6.03349e-15 -2.05428e-15 1.55507e-15 
1.01477e-14 -1.13309e-15 -5.13481e-15 
-2.1341e-14 -4.12607e-15 -3.26866e-14 
5.63008e-14 1.40433e-14 1.01893e-13 
9.06925e-15 -3.91784e-15 1.58364e-14 
-1.92198e-14 -1.88948e-16 -8.98712e-14 
4.54432e-14 6.50511e-15 -2.01394e-14 
-7.85524e-14 7.68945e-15 -8.99493e-14 
5.5666e-15 8.39436e-14 1.63598e-14 
4.91663e-14 9.76931e-15 6.51766e-14 
9.00272e-14 4.05519e-14 1.58259e-13 
-1.65491e-14 8.2025e-15 1.85111e-14 
2.67214e-14 2.45188e-15 -2.54471e-15 
4.05846e-15 -3.8932e-15 -2.77544e-14 
2.02516e-14 -2.35044e-15 -4.34798e-14 
3.91558e-14 4.8547e-14 1.17877e-13 
-3.37629e-14 -1.60819e-15 -7.35248e-15 
3.00135e-14 3.32008e-14 1.05962e-13 
3.19928e-14 8.09835e-15 8.58896e-14 
3.75462e-14 2.34433e-15 8.79685e-14 
-1.8341e-14 -1.04119e-16 -4.07018e-14 
-2.38521e-14 -5.99135e-15 -5.1919e-14 
-8.73022e-14 -2.53355e-14 -8.63136e-14 
7.75564e-14 1.00273e-14 2.79241e-14 
3.52615e-14 -9.50553e-16 1.37403e-14 
-8.07965e-14 7.00939e-15 -7.51661e-14 
-3.71787e-14 1.61459e-14 -4.94242e-14 
9.27956e-14 6.01445e-15 1.08441e-13 
3.05105e-14 -1.87824e-14 -3.89196e-14 
2.45723e-14 1.35637e-14 -1.10584e-14 
1.62229e-14 4.08082e-15 -1.75349e-14 
1.77313e-14 6.34122e-15 7.05188e-14 
-1.57626e-14 -9.08166e-15 -2.84591e-14 
1.03691e-13 1.30995e-14 7.27088e-14
[truncated: 951,629 more chars]
