# Supplementary material for: Immersed Boundary Models for Quantifying Flow-Induced Mechanical Stimuli on Stem Cells Seeded on 3D Scaffolds in Perfusion Bioreactors
Source: PLoS Comput Biol. 2016 Sep 22;12(9):e1005108. doi: 10.1371/journal.pcbi.1005108 (PMC5033382; doi:10.1371/journal.pcbi.1005108)
Supplement: S4 Data — (ZIP) [file pcbi.1005108.s013.zip › figure_maker_copy/mygeometry.pvd]

<?xml version="1.0"?>
<VTKFile type="Collection" version="0.1" byte_order="LittleEndian" compressor="vtkZLibDataCompressor">
  <Collection>
    <DataSet timestep="0" group="source3872" part="0" file="mygeometry/mygeometry_source3872T0000.vtm"/>
    <DataSet timestep="0" group="source4310" part="0" file="mygeometry/mygeometry_source4310T0000.vtm"/>
    <DataSet timestep="0" group="source6102" part="0" file="mygeometry/mygeometry_source6102T0000.vtm"/>
    <DataSet timestep="0.111111" group="source3872" part="0" file="mygeometry/mygeometry_source3872T0000.vtm"/>
    <DataSet timestep="0.111111" group="source4310" part="0" file="mygeometry/mygeometry_source4310T0000.vtm"/>
    <DataSet timestep="0.111111" group="source6102" part="0" file="mygeometry/mygeometry_source6102T0000.vtm"/>
    <DataSet timestep="0.222222" group="source3872" part="0" file="mygeometry/mygeometry_source3872T0000.vtm"/>
    <DataSet timestep="0.222222" group="source4310" part="0" file="mygeometry/mygeometry_source4310T0000.vtm"/>
    <DataSet timestep="0.222222" group="source6102" part="0" file="mygeometry/mygeometry_source6102T0000.vtm"/>
    <DataSet timestep="0.333333" group="source3872" part="0" file="mygeometry/mygeometry_source3872T0000.vtm"/>
    <DataSet timestep="0.333333" group="source4310" part="0" file="mygeometry/mygeometry_source4310T0000.vtm"/>
    <DataSet timestep="0.333333" group="source6102" part="0" file="mygeometry/mygeometry_source6102T0000.vtm"/>
    <DataSet timestep="0.444444" group="source3872" part="0" file="mygeometry/mygeometry_source3872T0000.vtm"/>
    <DataSet timestep="0.444444" group="source4310" part="0" file="mygeometry/mygeometry_source4310T0000.vtm"/>
    <DataSet timestep="0.444444" group="source6102" part="0" file="mygeometry/mygeometry_source6102T0000.vtm"/>
    <DataSet timestep="0.555556" group="source3872" part="0" file="mygeometry/mygeometry_source3872T0000.vtm"/>
    <DataSet timestep="0.555556" group="source4310" part="0" file="mygeometry/mygeometry_source4310T0000.vtm"/>
    <DataSet timestep="0.555556" group="source6102" part="0" file="mygeometry/mygeometry_source6102T0000.vtm"/>
    <DataSet timestep="0.666667" group="source3872" part="0" file="mygeometry/mygeometry_source3872T0000.vtm"/>
    <DataSet timestep="0.666667" group="source4310" part="0" file="mygeometry/mygeometry_source4310T0000.vtm"/>
    <DataSet timestep="0.666667" group="source6102" part="0" file="mygeometry/mygeometry_source6102T0000.vtm"/>
    <DataSet timestep="0.777778" group="source3872" part="0" file="mygeometry/mygeometry_source3872T0000.vtm"/>
    <DataSet timestep="0.777778" group="source4310" part="0" file="mygeometry/mygeometry_source4310T0000.vtm"/>
    <DataSet timestep="0.777778" group="source6102" part="0" file="mygeometry/mygeometry_source6102T0000.vtm"/>
    <DataSet timestep="0.888889" group="source3872" part="0" file="mygeometry/mygeometry_source3872T0000.vtm"/>
    <DataSet timestep="0.888889" group="source4310" part="0" file="mygeometry/mygeometry_source4310T0000.vtm"/>
    <DataSet timestep="0.888889" group="source6102" part="0" file="mygeometry/mygeometry_source6102T0000.vtm"/>
    <DataSet timestep="1" group="source3872" part="0" file="mygeometry/mygeometry_source3872T0000.vtm"/>
    <DataSet timestep="1" group="source4310" part="0" file="mygeometry/mygeometry_source4310T0000.vtm"/>
    <DataSet timestep="1" group="source6102" part="0" file="mygeometry/mygeometry_source6102T0000.vtm"/>
  </Collection>
</VTKFile>
