# Supplementary material for: Immersed Boundary Models for Quantifying Flow-Induced Mechanical Stimuli on Stem Cells Seeded on 3D Scaffolds in Perfusion Bioreactors
Source: PLoS Comput Biol. 2016 Sep 22;12(9):e1005108. doi: 10.1371/journal.pcbi.1005108 (PMC5033382; doi:10.1371/journal.pcbi.1005108)
Supplement: S4 Data — (ZIP) [file pcbi.1005108.s013.zip › figure_maker_copy/plot_FAforce.py]

from FA_dict import *
import numpy as np
import matplotlib.pyplot as plt
import glob,sys,os,pickle
import pyDEMeter.io.vtp_read as read
import DEMutilities.PostProcessing.cmap_tools as cmpt

label = '$F$ (pN)'
plot_type='bar'
dir_list = ['a','f','t','b']
markers = ['o','^','s','v']

colors = cmpt.cmap_to_list( cmpt.get_cmap('coolwarm'), len(dir_list), 1.,0.)
colors = [(0.9,0.4,0.3),(0.4,0.7,0.3),(0.3,0.4,0.8),(0.6,0.6,0.6)]


colors2 = np.array(colors)
colors2 = cmpt.threshold_colors(cmpt.translate_colors(cmpt.scale_colors(colors2, 0.8), 0.))
colors3 = cmpt.threshold_colors(cmpt.translate_colors(cmpt.scale_colors(np.array(colors), 1.5), 0.))


cdict = { d : col for d,col in zip(dir_list,colors) }

data = {}

for d in dir_list:
   os.chdir(d)
   state = read.VTP_State('end')
   F = state.get('cells_triangles','F') 
   F_Fa = [np.linalg.norm(el)*1e12 for i,el in enumerate(F) if i in FA_dict[d]]
   
   data[d] = F_Fa
   os.chdir('../')
   
means = [np.mean(data[el]) for el in dir_list]
maxs = [np.max(data[el]) for el in dir_list]
sums = [np.sum(data[el]) for el in dir_list]

left_mean = np.linspace(0,2.7*len(dir_list),len(dir_list))
left_max = np.linspace(1, 2.7*len(dir_list)+1, len(dir_list))
left_sums = np.linspace(2, 2.7*len(dir_list)+2, len(dir_list))
center_means = [1./3.*(el0+el1+el2) for el0,el1,el2 in zip(left_mean,left_max,left_sums)]

if plot_type=='bar':
   plt.bar(left_max, maxs,color=colors,align='center')
   plt.bar(left_mean, means, color=colors2,align='center')
   plt.bar(left_sums, sums, color='w', edgecolor=colors2, align='center', lw=2)
   plt.xticks(center_means,[el.upper() for el in dir_list])

   plt.ylabel(label).set_fontsize(16)
   #plt.yticks([0,0.02,0.04],['0.0','0.02','0.04'])
   plt.tick_params(axis='x', which='major', labelsize=16, pad=12)
   plt.gca().xaxis.label.set_weight("bold") 
   padding=  0.4
   plt.xlim(left_mean[0]-0.5*0.8-padding,left_sums[-1]+0.5*0.8+padding)
   plt.ylim(0,215)
   plt.show()
else:
   raise ValueError("\nNothing else than 'bar' is allowed!")
