# Supplementary material for: Immersed Boundary Models for Quantifying Flow-Induced Mechanical Stimuli on Stem Cells Seeded on 3D Scaffolds in Perfusion Bioreactors
Source: PLoS Comput Biol. 2016 Sep 22;12(9):e1005108. doi: 10.1371/journal.pcbi.1005108 (PMC5033382; doi:10.1371/journal.pcbi.1005108)
Supplement: S4 Data — (ZIP) [file pcbi.1005108.s013.zip › figure_maker_copy/plot_displacement.py]

import numpy as np
import matplotlib.pyplot as plt
import glob,sys,os,pickle
import pyDEMeter.io.vtp_read as read 
import DEMutilities.PostProcessing.cmap_tools as cmpt

bar=False

dir_list = ['a','f','t','b']
markers = ['o','^','s','v']


colors = cmpt.cmap_to_list( cmpt.get_cmap('coolwarm'), len(dir_list), 1.,0.)
colors = [(0.9,0.4,0.3),(0.4,0.7,0.3),(0.3,0.4,0.8),(0.6,0.6,0.6)]


colors2 = np.array(colors)
colors2 = cmpt.threshold_colors(cmpt.translate_colors(cmpt.scale_colors(colors2, 0.5), 0.1))

#colors = cmpt.cmap_to_list( cmpt.get_random_cmap(), len(dir_list),1,0)
#print cmpt.list_all_cmaps()


cdict = { d : col for d,col in zip(dir_list,colors) }

data = {}

for d in dir_list:
   os.chdir(d)
   state = read.VTP_State('end')
   x = state.get('cells_triangles','x')
   x0 = state.get('cells_triangles','x0')
   if d == 't':
      x0[:,1] -= 3.75e-7
   v = x-x0
   dis = [1e6*np.linalg.norm(el) for el in v]
   data[d] = dis
   os.chdir('../')

means = [np.mean(data[el]) for el in dir_list]
stds = [np.std(data[el]) for el in dir_list]
maxs = [np.max(data[el]) for el in dir_list]
cols = [cdict[el] for el in dir_list]

dists = [data[el] for el in dir_list]

left_mean = np.linspace(0,2*len(dir_list),len(dir_list))
left_max = np.linspace(1, 2*len(dir_list)+1, len(dir_list))

center_means = [0.5*(el0+el1) for el0,el1 in zip(left_mean,left_max)]

if bar:
   plt.bar(left_max, maxs,color=colors,align='center')
   plt.bar(left_mean, means, color=colors2,align='center')
   plt.xticks(center_means,[el.upper() for el in dir_list])

   plt.ylabel('$D$ ($\mu$m)').set_fontsize(16)
   plt.yticks([0,0.02,0.04],['0.0','0.02','0.04'])
   plt.tick_params(axis='x', which='major', labelsize=16, pad=12)
   plt.gca().xaxis.label.set_weight("bold") 
   padding=  0.4
   plt.xlim(left_mean[0]-0.5*0.8-padding,left_max[-1]+0.5*0.8+padding)
   plt.show()
   
else:
   edges = np.linspace(0,0.025,21)
   midpoints = [0.5*(edges[i]+edges[i-1]) for i in range(1, len(edges))]

   for i,disti in enumerate(dists):
      histi,e = np.histogram(disti, bins=edges,density='None')
      plt.plot(midpoints, histi, color=colors[i],lw=2,marker=markers[i],mec=colors[i],mfc='None',mew=2,ms=8,label=dir_list[i].upper())
   plt.yticks([],[])
   plt.ylabel('density (a.u.)').set_fontsize(16)
   plt.xlabel('$D$ ($\mu$m)').set_fontsize(16)
   plt.legend(loc=1,frameon=False,fontsize=16)
   plt.show()

   
