# Supplementary material for: Immersed Boundary Models for Quantifying Flow-Induced Mechanical Stimuli on Stem Cells Seeded on 3D Scaffolds in Perfusion Bioreactors
Source: PLoS Comput Biol. 2016 Sep 22;12(9):e1005108. doi: 10.1371/journal.pcbi.1005108 (PMC5033382; doi:10.1371/journal.pcbi.1005108)
Supplement: S4 Data — (ZIP) [file pcbi.1005108.s013.zip › figure_maker_copy/plot_pressure.py]

import numpy as np
import matplotlib.pyplot as plt
import glob,sys,os,pickle
import pyDEMeter.io.vtp_read as read 
import DEMutilities.PostProcessing.cmap_tools as cmpt
import pyDEMeter.Commands.CurvatureCalculation as curvcal
from FA_dict import *

def dist_to_FA( point, FAlist, x ):
   return np.min([np.linalg.norm(np.array(point)-np.array(x[el])) for el in FAlist])

plot_type = 'boxplot'

dir_list = ['a','f','t','b']
markers = ['o','^','s','v']


colors = cmpt.cmap_to_list( cmpt.get_cmap('coolwarm'), len(dir_list), 1.,0.)
colors = [(0.9,0.4,0.3),(0.4,0.7,0.3),(0.3,0.4,0.8),(0.6,0.6,0.6)]


colors2 = np.array(colors)
colors2 = cmpt.threshold_colors(cmpt.translate_colors(cmpt.scale_colors(colors2, 0.8), 0.))
colors3 = cmpt.threshold_colors(cmpt.translate_colors(cmpt.scale_colors(np.array(colors), 1.5), 0.))

#colors = cmpt.cmap_to_list( cmpt.get_random_cmap(), len(dir_list),1,0)
#print cmpt.list_all_cmaps()


cdict = { d : col for d,col in zip(dir_list,colors) }

data = {}
data_c = {}

for d in dir_list:
   os.chdir(d)
   state = read.VTP_State('end')
   pressure = state.get('cells_triangles','pressure')
   x = state.get("cells_triangles",'x',point_or_cell='point')
   vil = state.get('cells_triangles','vertexIndices',point_or_cell='cell')
   #ct,cn = curvcal.ComputeCurvatureOfMesh(x, vil, min_radius = 1e-8, save_to_nodes=True)
   t = [el for el in pressure]
   c = [dist_to_FA(el,FA_dict[d],x)*1e6 for el in x]
   
   #c = [abs(1./(el*1e6)) for el in cn.get_array()]
   data[d] = t
   data_c[d] = c
   os.chdir('../')

means = [np.mean(data[el]) for el in dir_list]
stds = [np.std(data[el]) for el in dir_list]
maxs = [np.max(data[el]) for el in dir_list]
cols = [cdict[el] for el in dir_list]

dists = [data[el] for el in dir_list]
curvs = [data_c[el] for el in dir_list]

left_mean = np.linspace(0,2*len(dir_list),len(dir_list))
left_max = np.linspace(1, 2*len(dir_list)+1, len(dir_list))

center_means = [0.5*(el0+el1) for el0,el1 in zip(left_mean,left_max)]


if plot_type=='bar':
   plt.bar(left_max, maxs,color=colors,align='center')
   plt.bar(left_mean, means, color=colors2,align='center')
   plt.xticks(center_means,[el.upper() for el in dir_list])

   plt.ylabel(r'$\tau$ (J/m$^2$)').set_fontsize(16)
   #plt.yticks([0,0.02,0.04],['0.0','0.02','0.04'])
   plt.tick_params(axis='x', which='major', labelsize=16, pad=12)
   plt.gca().xaxis.label.set_weight("bold") 
   padding=  0.4
   plt.xlim(left_mean[0]-0.5*0.8-padding,left_max[-1]+0.5*0.8+padding)
   plt.show()
   
elif plot_type=='boxplot':

   for i,disti in enumerate(dists):
      bp = plt.boxplot([disti],vert=True,notch=True,widths=0.8,positions=[i+1])
      plt.setp(bp['boxes'], color=colors2[i],lw=2)
      plt.setp(bp['whiskers'], color=colors2[i],lw=2 )
      plt.setp(bp['caps'], color=colors2[i],lw=2 )
      plt.setp(bp['fliers'], marker='x',mec=colors2[i],mfc='None',alpha=0.5,zorder=0,ms=3)
      plt.setp(bp['medians'],color='black',lw=2)
   plt.xticks([1,2,3,4],[el.upper() for el in dir_list])
   plt.tick_params(axis='x', which='major', labelsize=16, pad=12)
   plt.xlim(0.5,4.5)
   #plt.ylim(-6,6)
   #yticks = [-6,-4,-2,0,2,4,6]
   #plt.yticks(yticks,[str(el) for el in yticks])
   plt.ylabel(r'$P$ (Pa)').set_fontsize(16)
   plt.show()
   
   
elif plot_type=='hist':
   N_bins = 25
   A_edges = { 'a' : np.linspace(-1.2,1.2,N_bins)
             , 'f' : np.linspace(-2.5,2.5,N_bins)
             , 't' : np.linspace(-2.5,2.5,N_bins)
             , 'b' : np.linspace(-2.5,2.5,N_bins) }
   print dir_list
   for i,disti in enumerate(dists):
      edges = A_edges[dir_list[i]]
      midpoints = [0.5*(edges[j]+edges[j-1]) for j in range(1, len(edges))]
      histi,e = np.histogram(disti, bins=edges,density=True)
      plt.plot(midpoints, histi, color=colors[i],lw=2,marker=markers[i],mec=colors[i],mfc='None',mew=2,ms=8,label=dir_list[i].upper())
   plt.yticks([],[])
   plt.xlim(-2.4,2.4)
   plt.ylim(0,3.6)
   plt.ylabel('density (a.u.)').set_fontsize(16)
   plt.xlabel(r'$\tau$ ($\mu$J/m$^2$)').set_fontsize(16)
   plt.legend(loc=1,frameon=False,fontsize=16)
   plt.show()
   
elif plot_type=='special':   
   for i, cs in enumerate(curvs):
      abst = [abs(el) for el in dists[i]]
      plt.loglog(cs, abst,color=colors[i],marker=markers[i], ls='None',ms=3,label=dir_list[i].upper())
      #plt.plot(cs, abst,color=colors[0],marker=markers[0], ls='None',ms=4)
   plt.legend()
   plt.show()
   
else:
   raise ValueError("\nI do not know that plot type!")

   
