# Supplementary material for: Immersed Boundary Models for Quantifying Flow-Induced Mechanical Stimuli on Stem Cells Seeded on 3D Scaffolds in Perfusion Bioreactors
Source: PLoS Comput Biol. 2016 Sep 22;12(9):e1005108. doi: 10.1371/journal.pcbi.1005108 (PMC5033382; doi:10.1371/journal.pcbi.1005108)
Supplement: S4 Data — (ZIP) [file pcbi.1005108.s013.zip › figure_maker_copy/plot_tau_3.py]

import numpy as np
import matplotlib.pyplot as plt
import glob,sys,os,pickle
import pyDEMeter.io.vtp_read as read 
import DEMutilities.PostProcessing.cmap_tools as cmpt

bar=True

dir_list = ['a','f','t']
dir_list = ['t']
markers = ['o','^','s','v']

tau_label = r'$\tau$ (Pa)'

colors = cmpt.cmap_to_list( cmpt.get_cmap('coolwarm'), len(dir_list), 1.,0.)
colors = [(0.9,0.4,0.3),(0.4,0.7,0.3),(0.3,0.4,0.8),(0.6,0.6,0.6)]
colors = [(0.3,0.4,0.8),(0.3,0.4,0.8),(0.3,0.4,0.8)]


colors2 = np.array(colors)
colors2 = cmpt.threshold_colors(cmpt.translate_colors(cmpt.scale_colors(colors2, 0.5), 0.1))

#colors = cmpt.cmap_to_list( cmpt.get_random_cmap(), len(dir_list),1,0)
#print cmpt.list_all_cmaps()


cdict = { d : col for d,col in zip(dir_list,colors) }

data = {}

ppidx_list = [1,0,2]
#ppidx_dict = {}

for d in dir_list:
   os.chdir(d)
   state = read.VTP_State('end')
   tau = state.get('cells_triangles','tau')
   ppidx = state.get('cells_triangles','parentIndex')
   dis = [el for el in tau]
   for idx in ppidx_list:
      data[str(idx)] = [el for i,el in zip(ppidx,tau) if i==idx]
      
   #data[d] = dis
   os.chdir('../')
   
dir_list = [str(el) for el in ppidx_list]

label_dict = {'0' : '2', '1' : '1', '2' : '3'} 

cdict = { d : col for d,col in zip(dir_list,colors) }

means = [np.mean(data[el]) for el in dir_list]
stds = [np.std(data[el]) for el in dir_list]
maxs = [np.max(data[el]) for el in dir_list]
cols = [cdict[el] for el in dir_list]
empty = [ 0.0143271, 0.0723317,0.0723317, 0.0106648 ]

dists = [data[el] for el in dir_list]

left_mean = np.linspace(0,1.5*len(dir_list),len(dir_list))
left_max = np.linspace(1, 1.5*len(dir_list)+1, len(dir_list))
#left_empty = np.linspace(2, 3*len(dir_list)+2, len(dir_list))

center_means = [0.5*(el0+el1) for el0,el1 in zip(left_mean,left_max)]


plt.bar(left_max, maxs,color=colors,align='center')
plt.bar(left_mean, means, color=colors2,align='center')
#plt.bar(left_empty, empty, color='w', edgecolor=colors2, align='center', lw=2)
#plt.xticks(center_means,[el.upper() for el in dir_list])
plt.xticks(center_means,['T'+label_dict[el] for el in dir_list])

plt.ylabel(tau_label).set_fontsize(19)
plt.yticks([0,0.04,0.08,0.12,0.16],['0','0.04','0.08','0.12','0.16'])
plt.tick_params(axis='x', which='major', labelsize=18, pad=12)
plt.tick_params(axis='y', which='major', labelsize=18, pad=12)
plt.gca().xaxis.label.set_weight("bold") 
padding=  0.4
plt.xlim(left_mean[0]-0.5*0.8-padding,left_max[-1]+0.5*0.8+padding)
plt.show()
   
