# Supplementary material for: Immersed Boundary Models for Quantifying Flow-Induced Mechanical Stimuli on Stem Cells Seeded on 3D Scaffolds in Perfusion Bioreactors
Source: PLoS Comput Biol. 2016 Sep 22;12(9):e1005108. doi: 10.1371/journal.pcbi.1005108 (PMC5033382; doi:10.1371/journal.pcbi.1005108)
Supplement: S4 Data — (ZIP) [file pcbi.1005108.s013.zip › figure_maker_copy/t/Simulation_cells_triangles_33.vtp]

<?xml version="1.0" encoding="utf-8"?>
<!-- time = 1.00017-->
<VTKFile type="PolyData" version="0.1" byte_order="BigEndian">
<PolyData GhostLevel="0">
<Piece NumberOfPoints="7686" NumberOfVerts="0" NumberOfLines="0" NumberOfStrips="0" NumberOfPolys="15360">
<Points>
<DataArray Name="xyz" NumberOfComponents="3" type="Float64" format="ascii">
1.38783e-05 0.000101335 -2.45334e-06 
1.36278e-05 0.000101345 -1.46473e-06 
1.37609e-05 0.00010101 -2.10328e-06 
1.40335e-05 0.000101031 -3.16745e-06 
1.35814e-05 0.000101601 -2.07357e-06 
1.39136e-05 0.000101511 -3.15078e-06 
1.35005e-05 0.000101024 -1.07907e-06 
1.33537e-05 0.000101323 -4.35502e-07 
1.33059e-05 0.000101584 -1.01916e-06 
1.34078e-05 0.000100804 -1.76736e-06 
1.37241e-05 0.000100812 -2.8029e-06 
1.4011e-05 0.0001008 -3.86773e-06 
1.42596e-05 0.000101203 -4.04928e-06 
1.31657e-05 0.000101695 -1.65501e-06 
1.35494e-05 0.000101662 -2.75007e-06 
1.39422e-05 0.000101555 -3.86721e-06 
1.31625e-05 0.000100795 -7.48225e-07 
1.32324e-05 0.000100999 -4.69171e-08 
1.30669e-05 0.000101257 6.05928e-07 
1.30257e-05 0.000101536 4.15199e-08 
1.28785e-05 0.000101673 -5.7601e-07 
1.29694e-05 0.000100737 -1.4558e-06 
1.3288e-05 0.000100751 -2.47517e-06 
1.35998e-05 0.000100716 -3.51208e-06 
1.39062e-05 0.000100672 -4.57058e-06 
1.43672e-05 0.000100863 -4.84111e-06 
1.43961e-05 0.000101314 -4.9094e-06 
1.27245e-05 0.000101689 -1.20987e-06 
1.31151e-05 0.000101686 -2.31668e-06 
1.35338e-05 0.00010164 -3.44846e-06 
1.39906e-05 0.000101531 -4.60112e-06 
1.27483e-05 0.00010065 -4.51375e-07 
1.29254e-05 0.000100722 2.64747e-07 
1.29599e-05 0.000100908 9.78314e-07 
1.27715e-05 0.000101149 1.64678e-06 
1.27376e-05 0.000101452 1.09613e-06 
1.25994e-05 0.000101619 4.93996e-07 
1.24332e-05 0.000101664 -1.2612e-07 
1.25505e-05 0.000100589 -1.1455e-06 
1.28439e-05 0.000100724 -2.14855e-06 
1.31481e-05 0.000100736 -3.1696e-06 
1.34534e-05 0.000100685 -4.2042e-06 
1.37636e-05 0.000100619 -5.26242e-06 
1.43076e-05 0.000100657 -5.5622e-06 
1.47018e-05 0.000100926 -5.84868e-06 
1.45194e-05 0.000101321 -5.7363e-06 
1.22747e-05 0.000101644 -7.42972e-07 
1.26739e-05 0.000101657 -1.84945e-06 
1.30929e-05 0.000101639 -2.98114e-06 
1.35496e-05 0.000101582 -4.1439e-06 
1.40645e-05 0.000101468 -5.34839e-06 
1.23572e-05 0.000100417 -1.55556e-07 
1.25563e-05 0.000100467 5.6395e-07 
1.26933e-05 0.000100574 1.30198e-06 
1.26779e-05 0.000100777 2.026e-06 
1.24723e-05 0.000101012 2.68593e-06 
1.24337e-05 0.000101333 2.1706e-06 
1.23061e-05 0.000101531 1.57773e-06 
1.21352e-05 0.000101608 9.59368e-07 
1.19623e-05 0.000101611 3.43599e-07 
1.21585e-05 0.000100368 -8.56251e-07 
1.24056e-05 0.000100534 -1.83317e-06 
1.26771e-05 0.000100659 -2.82878e-06 
1.2965e-05 0.000100692 -3.84865e-06 
1.32578e-05 0.000100655 -4.88057e-06 
1.35826e-05 0.000100597 -5.90923e-06 
1.41847e-05 0.000100566 -6.2831e-06 
1.47399e-05 0.000100646 -6.63553e-06 
1.50396e-05 0.000100981 -6.89853e-06 
1.47006e-05 0.000101272 -6.58884e-06 
1.18166e-05 0.000101593 -2.66474e-07 
1.21986e-05 0.000101616 -1.35955e-06 
1.26172e-05 0.000101615 -2.48435e-06 
1.30674e-05 0.000101585 -3.64282e-06 
1.35667e-05 0.000101517 -4.83828e-06 
1.41565e-05 0.000101399 -6.0748e-06 
1.19605e-05 0.000100217 1.04348e-07 
1.21532e-05 0.000100241 8.24182e-07 
1.23311e-05 0.000100293 1.57247e-06 
1.24284e-05 0.00010042 2.32729e-06 
1.2384e-05 0.000100628 3.04521e-06 
1.21625e-05 0.000100851 3.72228e-06 
1.2132e-05 0.000101189 3.22001e-06 
1.20055e-05 0.000101412 2.65786e-06 
1.18404e-05 0.000101521 2.04352e-06 
1.16642e-05 0.000101552 1.4213e-06 
1.15094e-05 0.000101554 8.08955e-07 
1.17395e-05 0.000100182 -5.9578e-07 
1.19968e-05 0.000100323 -1.54368e-06 
1.22329e-05 0.000100458 -2.50664e-06 
1.24804e-05 0.000100559 -3.49793e-06 
1.27389e-05 0.000100599 -4.4993e-06 
1.30124e-05 0.000100598 -5.48794e-06 
1.32832e-05 0.000100556 -6.46956e-06 
1.39987e-05 0.000100522 -6.90394e-06 
1.4698e-05 0.000100515 -7.36518e-06 
1.53078e-05 0.00010062 -7.81919e-06 
1.54492e-05 0.000100964 -7.96515e-06 
1.49054e-05 0.000101211 -7.40644e-06 
1.13465e-05 0.000101557 2.10561e-07 
1.17301e-05 0.000101588 -8.70187e-07 
1.21263e-05 0.000101599 -1.96887e-06 
1.25597e-05 0.000101587 -3.10742e-06 
1.30339e-05 0.000101548 -4.27592e-06 
1.35652e-05 0.000101473 -5.46584e-06 
1.41883e-05 0.000101355 -6.71438e-06 
1.15171e-05 0.00010008 3.26648e-07 
1.1727e-05 0.000100087 1.05137e-06 
1.19057e-05 0.000100096 1.7882e-06 
1.20584e-05 0.000100145 2.56107e-06 
1.2124e-05 0.000100264 3.31856e-06 
1.20604e-05 0.000100459 4.06312e-06 
1.18354e-05 0.000100669 4.76198e-06 
1.182e-05 0.000101022 4.27764e-06 
1.17026e-05 0.000101269 3.71847e-06 
1.15484e-05 0.000101406 3.12208e-06 
1.13719e-05 0.000101467 2.49309e-06 
1.12095e-05 0.00010149 1.87821e-06 
1.10381e-05 0.00010151 1.27011e-06 
1.12798e-05 0.000100064 -3.72186e-07 
1.15555e-05 0.000100153 -1.27961e-06 
1.17985e-05 0.000100265 -2.2133e-06 
1.20192e-05 0.000100373 -3.15502e-06 
1.2226e-05 0.000100465 -4.12676e-06 
1.24511e-05 0.000100499 -5.08058e-06 
1.26484e-05 0.000100512 -6.02184e-06 
1.28053e-05 0.000100483 -6.90377e-06 
1.3585e-05 0.000100491 -7.35924e-06 
1.08601e-05 0.000101545 6.8266e-07 
1.44439e-05 0.000100458 -7.89584e-06 
1.53736e-05 0.000100473 -8.53079e-06 
1.62513e-05 0.000100586 -9.25388e-06 
1.59671e-05 0.000100864 -8.98522e-06 
1.49248e-05 0.000101194 -7.99725e-06 
1.12432e-05 0.000101582 -3.79101e-07 
1.16348e-05 0.000101603 -1.46126e-06 
1.20401e-05 0.000101607 -2.55722e-06 
1.24774e-05 0.000101589 -3.69455e-06 
1.29379e-05 0.000101545 -4.83134e-06 
1.34167e-05 0.000101473 -5.98089e-06 
1.38592e-05 0.000101379 -7.04603e-06 
1.10418e-05 0.000100019 4.9859e-07 
1.12611e-05 0.000100014 1.22233e-06 
1.145e-05 0.000100002 1.9672e-06 
1.16079e-05 9.99961e-05 2.72987e-06 
1.17227e-05 0.00010002 3.50624e-06 
1.1769e-05 0.000100108 4.29117e-06 
1.17022e-05 0.000100272 5.06621e-06 
1.14855e-05 0.00010046 5.81322e-06 
1.14998e-05 0.000100834 5.34197e-06 
1.13959e-05 0.000101104 4.78799e-06 
1.1247e-05 0.000101268 4.18696e-06 
1.10845e-05 0.000101357 3.56296e-06 
1.09147e-05 0.000101405 2.93556e-06 
1.07393e-05 0.000101443 2.31728e-06 
1.05529e-05 0.000101491 1.71653e-06 
1.07842e-05 0.000100019 -1.9506e-07 
1.10846e-05 0.000100052 -1.05042e-06 
1.13393e-05 0.000100117 -1.94068e-06 
1.15594e-05 0.000100202 -2.8507e-06 
1.1751e-05 0.000100286 -3.77124e-06 
1.19249e-05 0.000100347 -4.69193e-06 
1.20704e-05 0.000100374 -5.59488e-06 
1.21692e-05 0.000100365 -6.45754e-06 
1.22063e-05 0.000100316 -7.25888e-06 
1.2974e-05 0.000100431 -7.66428e-06 
1.38321e-05 0.000100418 -8.14844e-06 
1.03529e-05 0.00010156 1.14656e-06 
1.07492e-05 0.000101601 1.05645e-07 
1.48381e-05 0.000100411 -8.75245e-06 
1.61827e-05 0.000100428 -9.64562e-06 
1.82644e-05 0.00010024 -1.12425e-05 
1.57175e-05 0.000100979 -9.14669e-06 
1.43114e-05 0.000101266 -7.91673e-06 
1.11321e-05 0.000101631 -9.51264e-07 
1.15179e-05 0.000101647 -2.02145e-06 
1.19071e-05 0.000101649 -3.10434e-06 
1.22939e-05 0.000101632 -4.18991e-06 
1.26466e-05 0.000101596 -5.23396e-06 
1.29487e-05 0.00010154 -6.16805e-06 
1.32167e-05 0.000101461 -6.97622e-06 
1.04411e-05 0.000100014 6.29173e-07 
1.06832e-05 0.000100005 1.36932e-06 
1.08905e-05 9.99898e-05 2.13621e-06 
1.10613e-05 9.99674e-05 2.91528e-06 
1.12086e-05 9.99381e-05 3.74006e-06 
1.1292e-05 9.99177e-05 4.54261e-06 
1.13256e-05 9.99601e-05 5.36309e-06 
1.12621e-05 0.000100072 6.17334e-06 
1.11071e-05 0.000100239 6.87499e-06 
1.11365e-05 0.00010061 6.5141e-06 
1.10528e-05 0.000100903 5.96346e-06 
1.09084e-05 0.000101094 5.35448e-06 
1.07521e-05 0.00010121 4.72183e-06 
1.05631e-05 0.000101288 4.059e-06 
1.03799e-05 0.00010135 3.42262e-06 
1.01784e-05 0.000101419 2.79186e-06 
9.95936e-06 0.000101506 2.18448e-06 
1.02654e-05 0.000100017 -6.36025e-08 
1.04764e-05 0.000100014 -8.58624e-07 
1.07411e-05 0.000100021 -1.70932e-06 
1.09686e-05 0.000100058 -2.58482e-06 
1.11556e-05 0.000100113 -3.46431e-06 
1.13126e-05 0.00010017 -4.37807e-06 
1.14242e-05 0.000100205 -5.24462e-06 
1.1488e-05 0.000100212 -6.09122e-06 
1.1492e-05 0.000100186 -6.89225e-06 
1.1522e-05 0.000100149 -7.58986e-06 
1.21664e-05 0.000100233 -8.00197e-06 
9.83059e-06 0.000101598 1.5923e-06 
1.29654e-05 0.000100329 -8.41516e-06 
1.38668e-05 0.000100367 -8.88505e-06 
1.01255e-05 0.000101662 6.04728e-07 
1.0497e-05 0.000101703 -4.28599e-07 
1.4855e-05 0.000100436 -9.41736e-06 
1.5894e-05 0.000100612 -9.91234e-06 
1.5658e-05 0.000100903 -9.5803e-06 
1.45108e-05 0.000101157 -8.63282e-06 
1.33952e-05 0.00010137 -7.68396e-06 
1.08611e-05 0.000101733 -1.47029e-06 
1.12081e-05 0.000101752 -2.50107e-06 
1.15383e-05 0.000101758 -3.54592e-06 
1.18132e-05 0.000101748 -4.50041e-06 
1.20477e-05 0.000101713 -5.37899e-06 
1.22467e-05 0.000101649 -6.17669e-06 
1.24739e-05 0.000101556 -6.85339e-06 
9.92311e-06 0.000100016 7.13532e-07 
1.00742e-05 0.000100008 1.42145e-06 
1.02897e-05 9.99927e-05 2.19542e-06 
1.04746e-05 9.99714e-05 2.9857e-06 
1.06251e-05 9.99402e-05 3.82407e-06 
1.07412e-05 9.98985e-05 4.68255e-06 
1.07991e-05 9.98539e-05 5.53092e-06 
1.08158e-05 9.98302e-05 6.39249e-06 
1.08116e-05 9.98896e-05 7.17165e-06 
1.06965e-05 0.000100009 7.9326e-06 
1.07897e-05 0.00010038 7.60608e-06 
1.06964e-05 0.000100678 7.15963e-06 
1.05642e-05 0.000100891 6.54634e-06 
1.04133e-05 0.000101035 5.89406e-06 
1.02233e-05 0.000101141 5.21423e-06 
1.00255e-05 0.000101233 4.52798e-06 
9.81671e-06 0.000101325 3.87316e-06 
9.59225e-06 0.000101431 3.22703e-06 
9.45992e-06 0.000101536 2.60368e-06 
9.7357e-06 0.000100019 2.33561e-08 
9.9485e-06 0.000100015 -7.32637e-07 
1.01251e-05 0.000100005 -1.50326e-06 
1.03496e-05 9.99949e-05 -2.34065e-06 
1.05392e-05 0.000100008 -3.18558e-06 
1.06849e-05 0.000100036 -4.06096e-06 
1.07871e-05 0.000100065 -4.92758e-06 
1.08275e-05 0.000100078 -5.74726e-06 
1.08171e-05 0.000100069 -6.53887e-06 
1.08336e-05 0.000100049 -7.232e-06 
1.07751e-05 9.99985e-05 -7.89481e-06 
1.13688e-05 0.000100064 -8.28131e-06 
1.19866e-05 0.00010014 -8.67271e-06 
9.30191e-06 0.000101657 2.00429e-06 
9.58119e-06 0.000101731 1.04205e-06 
1.27289e-05 0.000100254 -9.05031e-06 
1.34809e-05 0.000100391 -9.39967e-06 
9.85144e-06 0.000101796 8.98192e-08 
1.01839e-05 0.00010184 -9.13822e-07 
1.41794e-05 0.000100654 -9.63803e-06 
1.44887e-05 0.00010101 -9.45299e-06 
1.39456e-05 0.00010117 -8.90435e-06 
1.31998e-05 0.000101307 -8.22168e-06 
1.24596e-05 0.000101468 -7.47954e-06 
1.04977e-05 0.000101874 -1.89838e-06 
1.07779e-05 0.000101899 -2.88124e-06 
1.10164e-05 0.000101906 -3.80682e-06 
1.12068e-05 0.000101888 -4.64747e-06 
1.13691e-05 0.000101836 -5.43525e-06 
1.15696e-05 0.000101747 -6.10638e-06 
1.16822e-05 0.000101645 -6.73149e-06 
9.38698e-06 0.000100016 7.60829e-07 
9.5483e-06 0.000100009 1.46361e-06 
9.68024e-06 9.99951e-05 2.17717e-06 
9.87078e-06 9.99739e-05 2.96986e-06 
1.00167e-05 9.99453e-05 3.80678e-06 
1.01393e-05 9.99074e-05 4.66896e-06 
1.02314e-05 9.9859e-05 5.54633e-06 
1.02643e-05 9.98006e-05 6.43212e-06 
1.03056e-05 9.97447e-05 7.26119e-06 
1.03097e-05 9.97196e-05 8.12189e-06 
1.02494e-05 9.97731e-05 8.97976e-06 
1.04229e-05 0.000100124 8.72759e-06 
1.0366e-05 0.000100444 8.29282e-06 
1.02215e-05 0.000100661 7.76278e-06 
1.00739e-05 0.000100831 7.08966e-06 
9.88211e-06 0.000100966 6.3908e-06 
9.67669e-06 0.000101088 5.67181e-06 
9.46747e-06 0.00010121 4.95272e-06 
9.23544e-06 0.000101337 4.26929e-06 
9.09532e-06 0.000101457 3.61762e-06 
8.93712e-06 0.00010159 2.98291e-06 
9.19687e-06 0.000100019 7.85181e-08 
9.40194e-06 0.000100017 -6.42391e-07 
9.58011e-06 0.000100009 -1.37969e-06 
9.72458e-06 9.99944e-05 -2.12114e-06 
9.91169e-06 9.99754e-05 -2.93297e-06 
1.00405e-05 9.99652e-05 -3.77242e-06 
1.0135e-05 9.99686e-05 -4.6115e-06 
1.01874e-05 9.99765e-05 -5.42867e-06 
1.01648e-05 9.99727e-05 -6.20429e-06 
1.01691e-05 9.99624e-05 -6.88533e-06 
1.01155e-05 9.99279e-05 -7.54848e-06 
9.98375e-06 9.98667e-05 -8.17854e-06 
1.05201e-05 9.99079e-05 -8.54893e-06 
1.10706e-05 9.99755e-05 -8.91275e-06 
1.16142e-05 0.000100086 -9.2581e-06 
8.75885e-06 0.000101733 2.37773e-06 
9.0209e-06 0.000101816 1.45405e-06 
9.27156e-06 0.000101891 5.32856e-07 
1.22392e-05 0.000100289 -9.54073e-06 
1.28055e-05 0.000100622 -9.69651e-06 
9.50587e-06 0.000101958 -3.66438e-07 
9.78577e-06 0.000102006 -1.30743e-06 
1.32227e-05 0.000101001 -9.51396e-06 
1.30664e-05 0.000101198 -9.01108e-06 
1.2557e-05 0.000101298 -8.4776e-06 
1.20458e-05 0.000101408 -7.91785e-06 
1.14712e-05 0.00010155 -7.28522e-06 
1.0023e-05 0.000102048 -2.23704e-06 
1.02321e-05 0.000102071 -3.12765e-06 
1.04165e-05 0.000102064 -3.96611e-06 
1.05502e-05 0.000102026 -4.74203e-06 
1.07263e-05 0.000101942 -5.40373e-06 
1.08442e-05 0.000101835 -6.0336e-06 
1.08417e-05 0.000101717 -6.61588e-06 
8.84594e-06 0.000100016 7.83199e-07 
9.01118e-06 0.000100008 1.47181e-06 
9.14872e-06 9.99958e-05 2.17591e-06 
9.26014e-06 9.99768e-05 2.89667e-06 
9.40691e-06 9.99486e-05 3.72982e-06 
9.52898e-06 9.99136e-05 4.57712e-06 
9.62484e-06 9.98699e-05 5.44229e-06 
9.69488e-06 9.98163e-05 6.32918e-06 
9.75529e-06 9.97567e-05 7.15244e-06 
9.78239e-06 9.96851e-05 8.01948e-06 
9.78094e-06 9.96066e-05 8.94096e-06 
9.75169e-06 9.95461e-05 9.92258e-06 
1.00313e-05 9.98447e-05 9.88217e-06 
1.00412e-05 0.000100176 9.47817e-06 
9.90781e-06 0.000100419 8.93261e-06 
9.73867e-06 0.000100596 8.32146e-06 
9.54585e-06 0.000100762 7.58669e-06 
9.33674e-06 0.000100916 6.83064e-06 
9.11445e-06 0.000101069 6.06753e-06 
8.88196e-06 0.000101226 5.30759e-06 
8.73286e-06 0.000101365 4.61682e-06 
8.57276e-06 0.000101511 3.95079e-06 
8.39678e-06 0.000101663 3.31214e-06 
8.6497e-06 0.000100019 1.0985e-07 
8.85074e-06 0.000100018 -5.81631e-07 
9.02382e-06 0.000100011 -1.28351e-06 
9.16605e-06 9.99992e-05 -1.99355e-06 
9.27318e-06 9.99812e-05 -2.70891e-06 
9.39809e-06 9.99556e-05 -3.51681e-06 
9.48326e-06 9.993e-05 -4.32037e-06 
9.52705e-06 9.99152e-05 -5.11302e-06 
9.52612e-06 9.99055e-05 -5.8877e-06 
9.52662e-06 9.98958e-05 -6.55569e-06 
9.47604e-06 9.98715e-05 -7.20677e-06 
9.36124e-06 9.98263e-05 -7.8369e-06 
9.16897e-06 9.97579e-05 -8.44346e-06 
8.19579e-06 0.000101824 2.70582e-06 
9.66231e-06 9.9773e-05 -8.80739e-06 
1.01589e-05 9.98243e-05 -9.15774e-06 
1.06452e-05 9.99417e-05 -9.48775e-06 
1.10989e-05 0.000100161 -9.76787e-06 
8.44987e-06 0.000101912 1.82736e-06 
8.68128e-06 0.000101995 9.51694e-07 
8.89153e-06 0.000102072 9.12215e-08 
1.15909e-05 0.000100539 -9.88761e-06 
1.19902e-05 0.000100936 -9.70098e-06 
9.07558e-06 0.000102143 -7.42085e-07 
9.28437e-06 0.0001022 -1.62891e-06 
1.20826e-05 0.000101182 -9.22417e-06 
1.17798e-05 0.000101283 -8.69611e-06 
1.14118e-05 0.000101367 -8.2061e-06 
1.09775e-05 0.000101475 -7.67889e-06 
1.04997e-05 0.000101608 -7.10854e-06 
9.47078e-06 0.000102237 -2.48182e-06 
9.63367e-06 0.000102247 -3.30114e-06 
9.77158e-06 0.000102218 -4.08749e-06 
9.93236e-06 0.000102142 -4.74433e-06 
1.00485e-05 0.000102034 -5.36945e-06 
1.00863e-05 0.000101902 -5.95985e-06 
9.97378e-06 0.000101763 -6.5016e-06 
8.26976e-06 0.000100016 7.83045e-07 
8.44379e-06 0.000100008 1.46544e-06 
8.59124e-06 9.99957e-05 2.16696e-06 
8.70929e-06 9.99781e-05 2.87677e-06 
8.81755e-06 9.99549e-05 3.58033e-06 
8.94362e-06 9.99207e-05 4.41902e-06 
9.04522e-06 9.9879e-05 5.28138e-06 
9.12015e-06 9.98294e-05 6.15664e-06 
9.17553e-06 9.97766e-05 6.95475e-06 
9.22445e-06 9.97121e-05 7.80028e-06 
9.25285e-06 9.96338e-05 8.69737e-06 
9.2657e-06 9.95407e-05 9.65373e-06 
9.29682e-06 9.94358e-05 1.06847e-05 
9.621e-06 9.95221e-05 1.10539e-05 
9.71963e-06 9.9844e-05 1.07679e-05 
9.60435e-06 0.000100133 1.01993e-05 
9.42959e-06 0.000100347 9.52046e-06 
9.24185e-06 0.000100531 8.80198e-06 
9.01548e-06 0.000100724 7.97617e-06 
8.7721e-06 0.000100914 7.14279e-06 
8.52447e-06 0.000101101 6.32533e-06 
8.35486e-06 0.00010126 5.61353e-06 
8.18646e-06 0.000101422 4.91026e-06 
8.0043e-06 0.000101588 4.23339e-06 
7.8076e-06 0.000101757 3.5927e-06 
8.09345e-06 0.00010002 1.23782e-07 
8.26486e-06 0.000100018 -5.38288e-07 
8.43704e-06 0.000100012 -1.21742e-06 
8.58038e-06 0.000100001 -1.90804e-06 
8.68712e-06 9.9986e-05 -2.59701e-06 
8.775e-06 9.99654e-05 -3.26796e-06 
8.86261e-06 9.99357e-05 -4.04726e-06 
8.90576e-06 9.99031e-05 -4.82729e-06 
8.89817e-06 9.98752e-05 -5.58753e-06 
8.87482e-06 9.98551e-05 -6.23094e-06 
8.82729e-06 9.98312e-05 -6.87435e-06 
8.72376e-06 9.97962e-05 -7.50562e-06 
8.55603e-06 9.97448e-05 -8.11107e-06 
8.3498e-06 9.96785e-05 -8.68882e-06 
8.77906e-06 9.96635e-05 -9.06222e-06 
7.61146e-06 0.000101924 2.98849e-06 
7.8331e-06 0.000102023 2.16887e-06 
9.2408e-06 9.96905e-05 -9.41372e-06 
9.69629e-06 9.98055e-05 -9.74879e-06 
1.01153e-05 0.00010005 -1.00221e-05 
1.04855e-05 0.000100411 -1.01275e-05 
8.05276e-06 0.000102113 1.3382e-06 
8.24965e-06 0.000102199 5.123e-07 
8.42073e-06 0.000102278 -2.89627e-07 
1.08561e-05 0.000100841 -9.95045e-06 
1.10649e-05 0.000101127 -9.49977e-06 
8.58185e-06 0.000102342 -1.05051e-06 
8.75517e-06 0.000102394 -1.88084e-06 
1.09439e-05 0.000101247 -8.95764e-06 
1.06781e-05 0.000101315 -8.49431e-06 
1.03399e-05 0.000101404 -8.00436e-06 
9.9527e-06 0.000101515 -7.48722e-06 
9.53293e-06 0.000101639 -6.94778e-06 
8.90367e-06 0.00010242 -2.69227e-06 
9.02418e-06 0.00010241 -3.46928e-06 
9.15395e-06 0.000102349 -4.10646e-06 
9.10661e-06 0.00010178 -6.38446e-06 
9.26577e-06 0.000102246 -4.73092e-06 
9.31838e-06 0.000102103 -5.3288e-06 
9.27395e-06 0.000101939 -5.88393e-06 
7.70987e-06 0.000100017 7.74315e-07 
7.86654e-06 0.000100009 1.43518e-06 
8.01848e-06 9.99965e-05 2.12758e-06 
8.14821e-06 9.99793e-05 2.83148e-06 
8.25948e-06 9.99575e-05 3.52521e-06 
8.35347e-06 9.99294e-05 4.23156e-06 
8.45649e-06 9.98892e-05 5.07906e-06 
8.54213e-06 9.98422e-05 5.94346e-06 
8.60478e-06 9.97932e-05 6.72336e-06 
8.65175e-06 9.97355e-05 7.5288e-06 
8.69746e-06 9.96657e-05 8.39287e-06 
8.74442e-06 9.95831e-05 9.30619e-06 
8.81113e-06 9.94852e-05 1.02707e-05 
8.89714e-06 9.93609e-05 1.13517e-05 
9.24477e-06 9.92893e-05 1.19464e-05 
9.42646e-06 9.94553e-05 1.2224e-05 
9.35813e-06 9.97828e-05 1.16237e-05 
9.16558e-06 0.000100055 1.08167e-05 
8.94002e-06 0.000100292 9.96612e-06 
8.69232e-06 0.000100515 9.11474e-06 
8.42204e-06 0.000100748 8.19179e-06 
8.15955e-06 0.00010097 7.29907e-06 
7.97104e-06 0.000101151 6.54405e-06 
7.78555e-06 0.000101327 5.82693e-06 
7.59785e-06 0.000101506 5.12294e-06 
7.40431e-06 0.000101683 4.45054e-06 
7.22018e-06 0.000101854 3.82255e-06 
7.5299e-06 0.00010002 1.23871e-07 
7.69742e-06 0.000100018 -5.18544e-07 
7.84344e-06 0.000100013 -1.16542e-06 
7.98327e-06 0.000100003 -1.83491e-06 
8.09454e-06 9.99884e-05 -2.50572e-06 
8.17934e-06 9.99704e-05 -3.15379e-06 
8.23348e-06 9.9947e-05 -3.79992e-06 
8.2786e-06 9.99142e-05 -4.55757e-06 
8.27979e-06 9.98784e-05 -5.30585e-06 
8.25246e-06 9.98468e-05 -5.93605e-06 
8.18818e-06 9.9816e-05 -6.55155e-06 
8.09127e-06 9.9782e-05 -7.17376e-06 
7.94409e-06 9.9741e-05 -7.77787e-06 
7.76406e-06 9.96906e-05 -8.3495e-06 
7.01051e-06 0.000102032 3.22562e-06 
7.53607e-06 9.96299e-05 -8.91337e-06 
7.93211e-06 9.9594e-05 -9.29703e-06 
8.33391e-06 9.9587e-05 -9.66332e-06 
7.22103e-06 0.000102135 2.45529e-06 
7.40943e-06 0.000102235 1.68573e-06 
8.76201e-06 9.96807e-05 -1.00072e-05 
9.16246e-06 9.9933e-05 -1.02834e-05 
9.50696e-06 0.000100311 -1.03774e-05 
9.77881e-06 0.000100715 -1.02331e-05 
7.59377e-06 0.000102328 9.02483e-07 
7.76043e-06 0.000102415 1.31201e-07 
7.91288e-06 0.000102487 -5.99178e-07 
1.00214e-05 0.000101039 -9.80957e-06 
1.0056e-05 0.000101186 -9.26245e-06 
8.04761e-06 0.000102548 -1.31228e-06 
8.18668e-06 0.000102592 -2.10634e-06 
9.91202e-06 0.000101253 -8.78743e-06 
9.64282e-06 0.000101325 -8.32571e-06 
9.32674e-06 0.000101423 -7.83545e-06 
8.9789e-06 0.000101533 -7.32922e-06 
8.63011e-06 0.000101645 -6.81265e-06 
8.30162e-06 0.000102599 -2.88063e-06 
8.41913e-06 0.000102553 -3.51487e-06 
8.25837e-06 0.000101766 -6.27035e-06 
8.50858e-06 0.000102463 -4.12422e-06 
8.47512e-06 0.000101939 -5.7946e-06 
8.56549e-06 0.00010232 -4.72259e-06 
8.55885e-06 0.000102134 -5.28445e-06 
7.13595e-06 0.000100017 7.53762e-07 
7.29932e-06 0.00010001 1.40734e-06 
7.44225e-06 9.99982e-05 2.06522e-06 
7.5779e-06 9.99813e-05 2.76149e-06 
7.68752e-06 9.99603e-05 3.4439e-06 
7.78469e-06 9.99339e-05 4.14368e-06 
7.86898e-06 9.99013e-05 4.84992e-06 
7.95833e-06 9.98563e-05 5.70036e-06 
8.02023e-06 9.98107e-05 6.4593e-06 
8.07365e-06 9.97567e-05 7.24442e-06 
8.12412e-06 9.96947e-05 8.05093e-06 
8.17997e-06 9.96202e-05 8.92327e-06 
8.25389e-06 9.95357e-05 9.81616e-06 
8.35427e-06 9.94345e-05 1.07761e-05 
8.46592e-06 9.9315e-05 1.17955e-05 
8.93484e-06 9.91913e-05 1.26606e-05 
9.31712e-06 9.906e-05 1.36192e-05 
9.29545e-06 9.9286e-05 1.3362e-05 
8.98365e-06 9.97038e-05 1.22374e-05 
8.65079e-06 0.000100042 1.11155e-05 
8.3469e-06 0.000100331 1.00871e-05 
8.07114e-06 0.000100584 9.15791e-06 
7.78637e-06 0.000100837 8.20156e-06 
7.57155e-06 0.000101041 7.41265e-06 
7.37008e-06 0.000101234 6.66394e-06 
7.17989e-06 0.000101418 5.95905e-06 
6.9825e-06 0.000101604 5.2656e-06 
6.79983e-06 0.00010178 4.62501e-06 
6.60639e-06 0.00010196 4.00837e-06 
6.95751e-06 0.000100019 1.14311e-07 
7.11845e-06 0.000100018 -5.10705e-07 
7.26408e-06 0.000100013 -1.14376e-06 
7.38706e-06 0.000100004 -1.77275e-06 
7.49785e-06 9.99903e-05 -2.42874e-06 
7.57462e-06 9.99733e-05 -3.0575e-06 
7.62796e-06 9.99523e-05 -3.68837e-06 
7.65361e-06 9.99267e-05 -4.30882e-06 
7.66174e-06 9.98921e-05 -5.04403e-06 
7.63039e-06 9.98596e-05 -5.65785e-06 
7.56725e-06 9.98241e-05 -6.26449e-06 
7.47138e-06 9.97876e-05 -6.8515e-06 
7.33425e-06 9.97476e-05 -7.4504e-06 
7.1662e-06 9.97057e-05 -8.00988e-06 
6.96319e-06 9.96572e-05 -8.56395e-06 
6.39585e-06 0.000102142 3.42289e-06 
6.73681e-06 9.9605e-05 -9.11358e-06 
6.58709e-06 0.000102252 2.7034e-06 
7.09199e-06 9.95631e-05 -9.51593e-06 
7.46203e-06 9.95272e-05 -9.89711e-06 
7.84129e-06 9.95779e-05 -1.02475e-05 
6.76654e-06 0.000102357 1.97694e-06 
6.93215e-06 0.000102456 1.25763e-06 
8.22683e-06 9.98151e-05 -1.05389e-05 
8.54894e-06 0.000100199 -1.06367e-05 
8.80575e-06 0.000100616 -1.04872e-05 
9.00184e-06 0.00010092 -1.01348e-05 
7.09221e-06 0.000102552 5.19056e-07 
7.23449e-06 0.000102635 -1.79642e-07 
7.36739e-06 0.000102705 -8.71899e-07 
9.12457e-06 0.000101102 -9.59092e-06 
9.09538e-06 0.000101174 -9.10825e-06 
7.48731e-06 0.000102755 -1.54773e-06 
7.59721e-06 0.000102782 -2.31702e-06 
8.91229e-06 0.000101237 -8.63414e-06 
8.65775e-06 0.000101323 -8.17409e-06 
8.36512e-06 0.000101431 -7.68492e-06 
8.06588e-06 0.000101535 -7.20166e-06 
7.75438e-06 0.00010163 -6.69253e-06 
7.70098e-06 0.000102755 -2.94769e-06 
7.78378e-06 0.00010268 -3.56327e-06 
7.43895e-06 0.000101724 -6.16175e-06 
7.67012e-06 0.000101898 -5.69787e-06 
7.83782e-06 0.000102548 -4.14577e-06 
7.80251e-06 0.000102124 -5.21859e-06 
7.84419e-06 0.000102351 -4.71394e-06 
6.37377e-06 0.000100017 1.00644e-07 
6.55776e-06 0.000100017 7.27774e-07 
6.72291e-06 0.000100011 1.36606e-06 
6.86953e-06 9.99996e-05 2.01434e-06 
6.99808e-06 9.9984e-05 2.67256e-06 
7.11081e-06 9.99639e-05 3.34275e-06 
7.208e-06 9.99388e-05 4.02531e-06 
7.29218e-06 9.99085e-05 4.72225e-06 
7.36596e-06 9.98714e-05 5.43625e-06 
7.42964e-06 9.98291e-05 6.17333e-06 
7.48334e-06 9.97792e-05 6.9288e-06 
7.53277e-06 9.97221e-05 7.70646e-06 
7.58542e-06 9.96564e-05 8.51166e-06 
7.64785e-06 9.95816e-05 9.34715e-06 
7.72747e-06 9.94967e-05 1.02084e-05 
7.81929e-06 9.94033e-05 1.10761e-05 
7.88717e-06 9.93056e-05 1.18956e-05 
8.37933e-06 9.91854e-05 1.27779e-05 
9.02786e-06 9.89713e-05 1.40146e-05 
9.94176e-06 9.83111e-05 1.61573e-05 
8.95777e-06 9.933e-05 1.36e-05 
8.40396e-06 9.98253e-05 1.20698e-05 
8.01817e-06 0.00010017 1.09135e-05 
7.69851e-06 0.000100455 9.92261e-06 
7.41544e-06 0.000100708 9.0232e-06 
7.16541e-06 0.000100933 8.19907e-06 
6.94361e-06 0.00010114 7.43454e-06 
6.73919e-06 0.000101334 6.71468e-06 
6.54478e-06 0.000101521 6.0302e-06 
6.35687e-06 0.000101704 5.37641e-06 
6.17019e-06 0.000101884 4.75203e-06 
5.97846e-06 0.000102066 4.15447e-06 
5.77184e-06 0.00010225 3.58236e-06 
6.5385e-06 0.000100018 -5.12337e-07 
6.68034e-06 0.000100014 -1.12906e-06 
6.80065e-06 0.000100005 -1.74648e-06 
6.8982e-06 9.99921e-05 -2.36307e-06 
6.97218e-06 9.99759e-05 -2.97785e-06 
7.02119e-06 9.9956e-05 -3.59009e-06 
7.04506e-06 9.99326e-05 -4.19882e-06 
7.04314e-06 9.99049e-05 -4.80367e-06 
7.01157e-06 9.98748e-05 -5.40264e-06 
6.94904e-06 9.98409e-05 -5.99192e-06 
6.85505e-06 9.98045e-05 -6.56986e-06 
6.72789e-06 9.97662e-05 -7.13488e-06 
6.56666e-06 9.97262e-05 -7.6862e-06 
6.37582e-06 9.96836e-05 -8.22267e-06 
6.16563e-06 9.96381e-05 -8.74947e-06 
5.96064e-06 9.95878e-05 -9.27904e-06 
5.94046e-06 0.000102364 2.91683e-06 
6.26522e-06 9.95463e-05 -9.70544e-06 
6.10739e-06 0.000102475 2.2398e-06 
6.59358e-06 9.95017e-05 -1.00999e-05 
6.94049e-06 9.9508e-05 -1.04691e-05 
7.29656e-06 9.96989e-05 -1.07725e-05 
6.2663e-06 0.000102583 1.55863e-06 
6.41551e-06 0.000102686 8.78545e-07 
7.60923e-06 0.000100077 -1.08931e-05 
7.85387e-06 0.000100499 -1.07519e-05 
8.04778e-06 0.000100817 -1.03997e-05 
8.18936e-06 0.000100994 -9.93585e-06 
6.5535e-06 0.000102781 2.05021e-07 
6.68289e-06 0.000102862 -4.59537e-07 
6.80254e-06 0.000102924 -1.116e-06 
8.23808e-06 0.000101079 -9.43944e-06 
8.14453e-06 0.000101137 -8.95348e-06 
6.90992e-06 0.000102958 -1.76679e-06 
7.00342e-06 0.000102952 -2.40492e-06 
7.95129e-06 0.000101214 -8.48601e-06 
7.71209e-06 0.00010132 -8.02555e-06 
7.45161e-06 0.000101434 -7.55947e-06 
7.18112e-06 0.000101531 -7.08118e-06 
6.91038e-06 0.0001016 -6.58408e-06 
6.65937e-06 0.00010166 -6.06371e-06 
7.07925e-06 0.000102894 -3.02277e-06 
7.12933e-06 0.000102775 -3.61519e-06 
6.88165e-06 0.000101814 -5.59566e-06 
7.03499e-06 0.000102058 -5.14408e-06 
7.14458e-06 0.000102587 -4.17183e-06 
7.11608e-06 0.000102336 -4.68109e-06 
5.88199e-06 0.000100019 -2.84787e-07 
5.89976e-06 0.000100018 4.67828e-07 
6.07851e-06 0.000100014 1.09723e-06 
6.2365e-06 0.000100005 1.74324e-06 
6.37434e-06 9.99911e-05 2.39388e-06 
6.49621e-06 9.99722e-05 3.08313e-06 
6.59969e-06 9.99494e-05 3.75473e-06 
6.68843e-06 9.99212e-05 4.44429e-06 
6.76336e-06 9.9887e-05 5.14187e-06 
6.83991e-06 9.98408e-05 5.97055e-06 
6.89025e-06 9.97953e-05 6.69691e-06 
6.93406e-06 9.97421e-05 7.44613e-06 
6.97518e-06 9.9682e-05 8.20808e-06 
7.02254e-06 9.96122e-05 9.01525e-06 
7.07186e-06 9.95372e-05 9.80993e-06 
7.12958e-06 9.94544e-05 1.0615e-05 
7.19713e-06 9.93646e-05 1.14134e-05 
7.50269e-06 9.92482e-05 1.23263e-05 
8.00434e-06 9.91229e-05 1.31987e-05 
8.61989e-06 9.9022e-05 1.40799e-05 
8.62386e-06 9.92637e-05 1.39183e-05 
8.14428e-06 9.96697e-05 1.27683e-05 
7.70073e-06 0.000100025 1.16459e-05 
7.33258e-06 0.000100327 1.06459e-05 
7.02556e-06 0.00010059 9.74639e-06 
6.71809e-06 0.000100856 8.81543e-06 
6.47192e-06 0.000101072 8.04435e-06 
6.24767e-06 0.000101277 7.31205e-06 
6.04124e-06 0.000101471 6.62079e-06 
5.8389e-06 0.000101667 5.93323e-06 
5.64711e-06 0.000101853 5.29697e-06 
5.45573e-06 0.000102041 4.67675e-06 
5.26302e-06 0.00010223 4.07519e-06 
5.24318e-06 0.000102421 3.32918e-06 
6.03238e-06 0.000100016 -8.9481e-07 
6.15886e-06 0.000100009 -1.51138e-06 
6.26121e-06 9.99974e-05 -2.12193e-06 
6.33997e-06 9.9982e-05 -2.75791e-06 
6.39232e-06 9.99638e-05 -3.36285e-06 
6.41966e-06 9.99417e-05 -3.97059e-06 
6.42207e-06 9.99155e-05 -4.56976e-06 
6.40084e-06 9.98809e-05 -5.27437e-06 
6.33496e-06 9.98497e-05 -5.85128e-06 
6.23975e-06 9.98144e-05 -6.42383e-06 
6.11281e-06 9.97769e-05 -6.97951e-06 
5.95453e-06 9.97358e-05 -7.5477e-06 
5.76333e-06 9.96951e-05 -8.07439e-06 
5.39078e-06 9.9546e-05 -9.72885e-06 
5.55257e-06 9.96517e-05 -8.5952e-06 
5.34025e-06 9.9606e-05 -9.10675e-06 
5.40572e-06 0.000102547 2.66947e-06 
5.67745e-06 9.94975e-05 -1.01542e-05 
5.56569e-06 0.000102669 2.00735e-06 
5.99203e-06 9.9456e-05 -1.05568e-05 
6.32988e-06 9.95476e-05 -1.09099e-05 
6.6579e-06 9.98866e-05 -1.11214e-05 
5.71774e-06 0.000102785 1.35349e-06 
5.85887e-06 0.000102901 6.77027e-07 
6.90944e-06 0.000100313 -1.10443e-05 
7.10344e-06 0.000100664 -1.07247e-05 
7.26332e-06 0.000100869 -1.02865e-05 
7.35564e-06 0.00010098 -9.70662e-06 
5.98978e-06 0.000102999 3.2409e-08 
6.11187e-06 0.000103078 -6.10568e-07 
6.22405e-06 0.000103129 -1.24133e-06 
7.33262e-06 0.000101034 -9.21586e-06 
7.2027e-06 0.000101103 -8.73345e-06 
6.31299e-06 0.000103146 -1.98252e-06 
6.37759e-06 0.000103098 -2.60189e-06 
7.01036e-06 0.00010121 -8.26852e-06 
6.78345e-06 0.000101349 -7.78307e-06 
6.54026e-06 0.000101468 -7.31072e-06 
6.29287e-06 0.000101543 -6.81198e-06 
6.05529e-06 0.000101574 -6.29439e-06 
6.0624e-06 0.000101646 -5.64743e-06 
6.41974e-06 0.000102984 -3.20235e-06 
6.43317e-06 0.000102794 -3.76188e-06 
6.2323e-06 0.000101864 -5.17399e-06 
6.33707e-06 0.000102188 -4.74387e-06 
6.40813e-06 0.000102515 -4.29377e-06 
5.37976e-06 0.000100018 -6.68135e-07 
5.41717e-06 0.00010002 7.67091e-08 
5.42292e-06 0.000100017 8.27939e-07 
5.5907e-06 0.000100009 1.462e-06 
5.74178e-06 9.99976e-05 2.10499e-06 
5.86945e-06 9.99808e-05 2.78145e-06 
5.98216e-06 9.99597e-05 3.46671e-06 
6.07259e-06 9.99344e-05 4.13973e-06 
6.1528e-06 9.99032e-05 4.82222e-06 
6.22595e-06 9.98603e-05 5.62801e-06 
6.28387e-06 9.98116e-05 6.44473e-06 
6.31655e-06 9.97633e-05 7.16133e-06 
6.34728e-06 9.97082e-05 7.88834e-06 
6.37108e-06 9.9645e-05 8.6464e-06 
6.39733e-06 9.95761e-05 9.40859e-06 
6.41864e-06 9.95037e-05 1.01468e-05 
6.45786e-06 9.94259e-05 1.08787e-05 
6.6604e-06 9.93302e-05 1.16852e-05 
6.91687e-06 9.92347e-05 1.24425e-05 
7.29529e-06 9.92161e-05 1.30675e-05 
7.61249e-06 9.94011e-05 1.33491e-05 
7.46066e-06 9.97229e-05 1.28218e-05 
7.17294e-06 9.9988e-05 1.20383e-05 
6.85979e-06 0.000100249 1.11869e-05 
6.56535e-06 0.000100501 1.03397e-05 
6.25635e-06 0.000100766 9.43655e-06 
5.9757e-06 0.000101014 8.57095e-06 
5.73723e-06 0.000101221 7.8463e-06 
5.52145e-06 0.000101419 7.15138e-06 
5.30997e-06 0.000101619 6.46393e-06 
5.11235e-06 0.000101815 5.79773e-06 
4.91897e-06 0.000102005 5.17221e-06 
4.69971e-06 0.000102596 3.08779e-06 
4.73554e-06 0.000102198 4.55572e-06 
4.70815e-06 0.000102399 3.81961e-06 
5.51053e-06 0.000100012 -1.27717e-06 
5.62142e-06 0.000100002 -1.88445e-06 
5.70146e-06 9.99882e-05 -2.51258e-06 
5.7613e-06 9.9971e-05 -3.13735e-06 
5.78941e-06 9.99508e-05 -3.73716e-06 
5.79839e-06 9.99262e-05 -4.3329e-06 
5.77212e-06 9.98929e-05 -5.0273e-06 
5.72226e-06 9.9857e-05 -5.71376e-06 
5.62216e-06 9.98241e-05 -6.27662e-06 
5.49826e-06 9.97877e-05 -6.82858e-06 
5.33592e-06 9.97477e-05 -7.38694e-06 
5.15072e-06 9.97061e-05 -7.93373e-06 
4.93339e-06 9.96646e-05 -8.44418e-06 
4.77885e-06 9.95006e-05 -1.01625e-05 
4.71849e-06 9.95637e-05 -9.56193e-06 
4.71343e-06 9.96207e-05 -8.9491e-06 
4.85363e-06 0.000102735 2.44068e-06 
5.05089e-06 9.94471e-05 -1.05909e-05 
5.00981e-06 0.000102869 1.80093e-06 
5.35628e-06 9.94457e-05 -1.09879e-05 
5.68086e-06 9.96854e-05 -1.12957e-05 
5.9634e-06 0.000100112 -1.13129e-05 
5.15212e-06 0.000103006 1.14392e-06 
5.28967e-06 0.000103128 4.93085e-07 
6.16172e-06 0.000100488 -1.10426e-05 
6.33113e-06 0.000100724 -1.06232e-05 
6.43368e-06 0.000100856 -1.00537e-05 
6.49452e-06 0.000100922 -9.47259e-06 
5.41174e-06 0.000103229 -1.32738e-07 
5.52915e-06 0.000103299 -7.54417e-07 
5.61694e-06 0.00010334 -1.48422e-06 
6.42033e-06 0.000100979 -8.98443e-06 
6.28156e-06 0.000101076 -8.50832e-06 
5.68831e-06 0.000103302 -2.20376e-06 
5.72069e-06 0.000103195 -2.80453e-06 
6.08914e-06 0.000101229 -8.02633e-06 
5.87983e-06 0.000101394 -7.5393e-06 
5.65267e-06 0.000101503 -7.05073e-06 
5.43525e-06 0.000101543 -6.53174e-06 
5.41448e-06 0.000101535 -5.87673e-06 
5.46252e-06 0.000101612 -5.22345e-06 
5.73358e-06 0.000103008 -3.37311e-06 
5.70784e-06 0.000102728 -3.9114e-06 
5.54176e-06 0.000101959 -4.77663e-06 
5.65342e-06 0.000102364 -4.38238e-06 
4.86512e-06 0.000100015 -1.04692e-06 
4.91479e-06 0.00010002 -3.12617e-07 
4.93954e-06 0.000100019 4.31972e-07 
4.94014e-06 0.000100013 1.17757e-06 
5.09962e-06 0.000100003 1.81132e-06 
5.22691e-06 9.9989e-05 2.47291e-06 
5.34459e-06 9.99702e-05 3.14631e-06 
5.45367e-06 9.99471e-05 3.8205e-06 
5.53435e-06 9.9919e-05 4.48741e-06 
5.59604e-06 9.98802e-05 5.27015e-06 
5.64954e-06 9.98351e-05 6.06498e-06 
5.69528e-06 9.97843e-05 6.85852e-06 
5.70986e-06 9.97345e-05 7.55314e-06 
5.70498e-06 9.96777e-05 8.26521e-06 
5.70273e-06 9.96158e-05 8.97995e-06 
5.70745e-06 9.95504e-05 9.68082e-06 
5.70619e-06 9.94833e-05 1.03495e-05 
5.84169e-06 9.94027e-05 1.10791e-05 
5.9978e-06 9.93174e-05 1.17711e-05 
6.17052e-06 9.9282e-05 1.23956e-05 
6.47193e-06 9.94402e-05 1.28021e-05 
6.5533e-06 9.98191e-05 1.26629e-05 
6.40095e-06 0.000100058 1.21126e-05 
6.20245e-06 0.000100261 1.14524e-05 
5.97597e-06 0.000100468 1.07454e-05 
5.70157e-06 0.000100707 9.92862e-06 
5.43941e-06 0.000100944 9.10383e-06 
5.19915e-06 0.000101173 8.29771e-06 
4.97834e-06 0.000101369 7.616e-06 
4.75662e-06 0.000101568 6.94186e-06 
4.55421e-06 0.000101765 6.27771e-06 
4.37248e-06 0.00010196 5.63075e-06 
4.19055e-06 0.000102154 5.01328e-06 
4.1438e-06 0.000102777 2.85342e-06 
4.14276e-06 0.000102571 3.56546e-06 
4.15774e-06 0.000102362 4.29022e-06 
4.97956e-06 0.000100006 -1.65143e-06 
5.05504e-06 9.9994e-05 -2.27184e-06 
5.11634e-06 9.99781e-05 -2.89277e-06 
5.16377e-06 9.99592e-05 -3.50329e-06 
5.17347e-06 9.99364e-05 -4.09529e-06 
5.13683e-06 9.99054e-05 -4.7793e-06 
5.08435e-06 9.98704e-05 -5.46257e-06 
5.01311e-06 9.98326e-05 -6.13001e-06 
4.88558e-06 9.97982e-05 -6.67827e-06 
4.71435e-06 9.97597e-05 -7.2265e-06 
4.52529e-06 9.97189e-05 -7.76907e-06 
4.32165e-06 9.96769e-05 -8.29559e-06 
4.08842e-06 9.96348e-05 -8.7914e-06 
4.13218e-06 9.94519e-05 -1.05799e-05 
4.06835e-06 9.95202e-05 -9.99732e-06 
4.0554e-06 9.95799e-05 -9.39472e-06 
4.29637e-06 0.000102932 2.22448e-06 
4.39484e-06 9.94053e-05 -1.1006e-05 
4.43331e-06 0.000103092 1.58526e-06 
4.68217e-06 9.95204e-05 -1.13985e-05 
4.98384e-06 9.98932e-05 -1.1542e-05 
5.22428e-06 0.000100295 -1.13423e-05 
4.57219e-06 0.000103243 9.4682e-07 
4.71204e-06 0.000103369 3.18468e-07 
5.39922e-06 0.000100553 -1.09477e-05 
5.50461e-06 0.000100722 -1.03945e-05 
5.58909e-06 0.000100786 -9.80877e-06 
5.61946e-06 0.000100857 -9.23423e-06 
4.83016e-06 0.000103464 -2.93136e-07 
4.91296e-06 0.000103533 -1.00922e-06 
4.98144e-06 0.000103519 -1.72863e-06 
5.52191e-06 0.000100928 -8.74867e-06 
5.37146e-06 0.000101075 -8.26471e-06 
5.03749e-06 0.000103405 -2.42391e-06 
5.0452e-06 0.000103226 -2.99754e-06 
5.18659e-06 0.000101283 -7.78767e-06 
5.00094e-06 0.000101453 -7.29563e-06 
4.79871e-06 0.000101538 -6.78993e-06 
4.775e-06 0.000101541 -6.15372e-06 
4.74837e-06 0.000101495 -5.50685e-06 
4.72427e-06 0.000101759 -4.75329e-06 
5.01301e-06 0.000102959 -3.5399e-06 
4.96281e-06 0.000102606 -4.02367e-06 
4.88797e-06 0.000102186 -4.42604e-06 
4.33741e-06 0.00010001 -1.42065e-06 
4.40353e-06 0.000100017 -6.94556e-07 
4.44364e-06 0.00010002 3.7745e-08 
4.45822e-06 0.000100017 7.7479e-07 
4.44873e-06 0.000100009 1.51505e-06 
4.57862e-06 9.99965e-05 2.16484e-06 
4.69765e-06 9.99802e-05 2.81887e-06 
4.80727e-06 9.99597e-05 3.47783e-06 
4.90893e-06 9.99339e-05 4.14198e-06 
4.96488e-06 9.98987e-05 4.90624e-06 
5.00956e-06 9.98582e-05 5.6731e-06 
5.04379e-06 9.98116e-05 6.4411e-06 
5.06909e-06 9.97598e-05 7.20763e-06 
5.04161e-06 9.97092e-05 7.88266e-06 
5.01145e-06 9.9654e-05 8.55052e-06 
4.98231e-06 9.95957e-05 9.20617e-06 
4.96168e-06 9.95347e-05 9.84543e-06 
5.05464e-06 9.9464e-05 1.0531e-05 
5.15205e-06 9.93877e-05 1.11844e-05 
5.34244e-06 9.94242e-05 1.23287e-05 
5.24998e-06 9.93178e-05 1.17947e-05 
5.53227e-06 9.97792e-05 1.24895e-05 
5.51686e-06 0.000100115 1.21257e-05 
5.40357e-06 0.000100313 1.15856e-05 
5.26179e-06 0.000100486 1.09823e-05 
5.04384e-06 0.00010069 1.02666e-05 
4.82424e-06 0.0001009 9.52032e-06 
4.60743e-06 0.000101114 8.76183e-06 
4.40004e-06 0.000101328 8.00433e-06 
4.17869e-06 0.000101519 7.35131e-06 
3.97491e-06 0.000101711 6.70731e-06 
3.79009e-06 0.000101904 6.07162e-06 
3.62626e-06 0.000102101 5.44141e-06 
3.59613e-06 0.000102313 4.73033e-06 
3.5789e-06 0.000102969 2.6228e-06 
3.57495e-06 0.000102745 3.3166e-06 
3.57972e-06 0.000102527 4.02074e-06 
4.41171e-06 9.99993e-05 -2.03938e-06 
4.47057e-06 9.99851e-05 -2.65088e-06 
4.51634e-06 9.99675e-05 -3.25615e-06 
4.54844e-06 9.99458e-05 -3.85626e-06 
4.50741e-06 9.99167e-05 -4.53486e-06 
4.45043e-06 9.98842e-05 -5.20716e-06 
4.37365e-06 9.98473e-05 -5.87131e-06 
4.27575e-06 9.98075e-05 -6.52575e-06 
4.10069e-06 9.97712e-05 -7.07143e-06 
3.90463e-06 9.9732e-05 -7.60337e-06 
3.6921e-06 9.96911e-05 -8.12256e-06 
3.46798e-06 9.96486e-05 -8.63016e-06 
3.4081e-06 9.95954e-05 -9.22628e-06 
3.45033e-06 9.94037e-05 -1.09787e-05 
3.3945e-06 9.94752e-05 -1.04084e-05 
3.38113e-06 9.95386e-05 -9.82145e-06 
3.71287e-06 0.000103153 1.99698e-06 
3.68956e-06 9.94147e-05 -1.14187e-05 
3.8511e-06 0.000103332 1.3779e-06 
3.97911e-06 9.96919e-05 -1.1698e-05 
4.25135e-06 0.000100091 -1.16177e-05 
4.45819e-06 0.000100385 -1.12606e-05 
3.99024e-06 0.000103494 7.628e-07 
4.12823e-06 0.000103621 1.47998e-07 
4.57329e-06 0.00010058 -1.07271e-05 
4.68242e-06 0.000100691 -1.01525e-05 
4.73777e-06 0.000100778 -9.58037e-06 
4.73685e-06 0.000100792 -9.00011e-06 
4.21255e-06 0.000103724 -5.58965e-07 
4.27964e-06 0.000103735 -1.26886e-06 
4.32883e-06 0.000103643 -1.96807e-06 
4.61532e-06 0.000100945 -8.50764e-06 
4.47034e-06 0.000101166 -8.03785e-06 
4.36477e-06 0.000103444 -2.63679e-06 
4.33019e-06 0.00010319 -3.18678e-06 
4.30921e-06 0.000101377 -7.56242e-06 
4.14591e-06 0.000101521 -7.05327e-06 
4.13531e-06 0.000101592 -6.42814e-06 
4.12454e-06 0.000101609 -5.78147e-06 
4.13197e-06 0.000101728 -5.12731e-06 
4.10006e-06 0.000102083 -4.55657e-06 
4.27971e-06 0.000102864 -3.68875e-06 
4.2084e-06 0.000102483 -4.13819e-06 
3.79308e-06 0.000100004 -1.78937e-06 
3.85149e-06 0.000100014 -1.08447e-06 
3.9097e-06 0.000100019 -3.57237e-07 
3.9388e-06 0.000100019 3.81364e-07 
3.94063e-06 0.000100014 1.11698e-06 
3.94614e-06 0.000100003 1.83868e-06 
4.06635e-06 9.99893e-05 2.48386e-06 
4.17657e-06 9.99711e-05 3.13738e-06 
4.27726e-06 9.99481e-05 3.78907e-06 
4.29593e-06 9.9917e-05 4.51954e-06 
4.3346e-06 9.98802e-05 5.26984e-06 
4.35946e-06 9.98375e-05 6.02671e-06 
4.3711e-06 9.97898e-05 6.77293e-06 
4.40533e-06 9.9739e-05 7.49331e-06 
4.35158e-06 9.96894e-05 8.13225e-06 
4.29232e-06 9.96361e-05 8.76114e-06 
4.235e-06 9.95812e-05 9.36714e-06 
4.26832e-06 9.95183e-05 1.00133e-05 
4.32702e-06 9.94499e-05 1.06485e-05 
4.47264e-06 9.96585e-05 1.22216e-05 
4.37744e-06 9.93747e-05 1.12579e-05 
4.40792e-06 9.93595e-05 1.18294e-05 
4.57497e-06 0.000100079 1.21271e-05 
4.55093e-06 0.000100348 1.16828e-05 
4.47283e-06 0.000100521 1.11471e-05 
4.27437e-06 0.000100699 1.05175e-05 
4.1007e-06 0.000100884 9.83398e-06 
3.91915e-06 0.000101078 9.12233e-06 
3.73492e-06 0.000101277 8.40612e-06 
3.59025e-06 0.000101473 7.69947e-06 
3.39075e-06 0.000101657 7.07669e-06 
3.20602e-06 0.000101846 6.45258e-06 
3.00988e-06 0.000103173 2.39418e-06 
3.04168e-06 0.000102039 5.83565e-06 
2.99091e-06 0.000102251 5.15275e-06 
2.97856e-06 0.00010247 4.45418e-06 
2.97671e-06 0.000102933 3.06285e-06 
2.97451e-06 0.000102698 3.75299e-06 
3.84878e-06 9.99915e-05 -2.40299e-06 
3.89184e-06 9.99751e-05 -3.015e-06 
3.92363e-06 9.99548e-05 -3.61636e-06 
3.84788e-06 9.99281e-05 -4.27601e-06 
3.78888e-06 9.9897e-05 -4.95029e-06 
3.70923e-06 9.98615e-05 -5.62307e-06 
3.60505e-06 9.98227e-05 -6.27745e-06 
3.51326e-06 9.97823e-05 -6.90459e-06 
3.31168e-06 9.9745e-05 -7.43549e-06 
3.09071e-06 9.97046e-05 -7.95788e-06 
2.85552e-06 9.96631e-05 -8.46267e-06 
2.74571e-06 9.96119e-05 -9.04385e-06 
2.68789e-06 9.95564e-05 -9.63852e-06 
2.73608e-06 9.93709e-05 -1.13625e-05 
2.66524e-06 9.94258e-05 -1.0812e-05 
2.65977e-06 9.94958e-05 -1.02329e-05 
3.14773e-06 0.000103382 1.78507e-06 
2.98614e-06 9.95298e-05 -1.175e-05 
3.28796e-06 0.000103588 1.17749e-06 
3.26963e-06 9.99151e-05 -1.18332e-05 
3.51642e-06 0.000100236 -1.15546e-05 
3.59625e-06 0.000100502 -1.10628e-05 
3.42671e-06 0.000103763 5.73676e-07 
3.48288e-06 0.00010392 -1.05846e-07 
3.70901e-06 0.000100622 -1.04854e-05 
3.81339e-06 0.000100752 -9.92249e-06 
3.84961e-06 0.00010082 -9.34449e-06 
3.88155e-06 0.000100914 -8.78026e-06 
3.55107e-06 0.000103963 -8.16074e-07 
3.59737e-06 0.000103887 -1.5297e-06 
3.62643e-06 0.000103698 -2.21221e-06 
3.75982e-06 0.000101094 -8.29862e-06 
3.62062e-06 0.000101302 -7.81842e-06 
3.67771e-06 0.000103418 -2.83501e-06 
3.62749e-06 0.000103108 -3.35587e-06 
3.47676e-06 0.000101478 -7.32155e-06 
3.4554e-06 0.000101605 -6.72409e-06 
3.46479e-06 0.000101681 -6.08983e-06 
3.47347e-06 0.000101787 -5.44353e-06 
3.46401e-06 0.000102024 -4.83951e-06 
3.46585e-06 0.000102386 -4.29901e-06 
3.55925e-06 0.000102752 -3.84134e-06 
3.23085e-06 9.99973e-05 -2.15203e-06 
3.30792e-06 0.00010001 -1.45711e-06 
3.36468e-06 0.000100018 -7.50757e-07 
3.40848e-06 0.00010002 -1.69047e-08 
3.42578e-06 0.000100018 7.2005e-07 
3.43443e-06 0.00010001 1.43515e-06 
3.42912e-06 9.99973e-05 2.14676e-06 
3.53638e-06 9.99815e-05 2.78872e-06 
3.64021e-06 9.99608e-05 3.43199e-06 
3.65208e-06 9.99332e-05 4.14707e-06 
3.65762e-06 9.99012e-05 4.86048e-06 
3.67215e-06 9.98624e-05 5.59851e-06 
3.6777e-06 9.98189e-05 6.33207e-06 
3.69377e-06 9.97722e-05 7.03139e-06 
3.7042e-06 9.97217e-05 7.72095e-06 
3.61573e-06 9.96737e-05 8.32484e-06 
3.52897e-06 9.96231e-05 8.91097e-06 
3.53201e-06 9.95651e-05 9.53998e-06 
3.53326e-06 9.95043e-05 1.01487e-05 
3.56252e-06 9.99363e-05 1.20313e-05 
3.54886e-06 9.94347e-05 1.07528e-05 
3.55328e-06 9.94887e-05 1.18489e-05 
3.54434e-06 9.93694e-05 1.13327e-05 
3.62924e-06 0.00010032 1.17632e-05 
3.62914e-06 0.000100542 1.12887e-05 
3.47853e-06 0.000100718 1.07035e-05 
3.31915e-06 0.000100881 1.00868e-05 
3.173e-06 0.000101053 9.4207e-06 
3.02211e-06 0.000101234 8.73914e-06 
2.89484e-06 0.000101417 8.06972e-06 
2.77717e-06 0.000101606 7.39392e-06 
2.59343e-06 0.000101785 6.79405e-06 
2.43358e-06 0.000101972 6.19235e-06 
2.43974e-06 0.00010339 2.16909e-06 
2.40082e-06 0.000103121 2.82053e-06 
2.38796e-06 0.000102181 5.52762e-06 
2.35997e-06 0.000102398 4.85894e-06 
2.35953e-06 0.000102629 4.17022e-06 
2.36878e-06 0.000102871 3.48337e-06 
3.26627e-06 9.99823e-05 -2.76592e-06 
3.29943e-06 9.99631e-05 -3.3731e-06 
3.22046e-06 9.99382e-05 -4.03382e-06 
3.13029e-06 9.99099e-05 -4.68695e-06 
3.04531e-06 9.9876e-05 -5.36022e-06 
2.94273e-06 9.98386e-05 -6.0219e-06 
2.8439e-06 9.97988e-05 -6.64875e-06 
2.72498e-06 9.97567e-05 -7.2644e-06 
2.49348e-06 9.97185e-05 -7.78315e-06 
2.25016e-06 9.96778e-05 -8.2891e-06 
2.12134e-06 9.96278e-05 -8.86724e-06 
2.00978e-06 9.9575e-05 -9.44466e-06 
1.94369e-06 9.95168e-05 -1.00381e-05 
2.00158e-06 9.94285e-05 -1.17158e-05 
1.92951e-06 9.93814e-05 -1.11813e-05 
1.90903e-06 9.94514e-05 -1.06238e-05 
2.57898e-06 0.000103637 1.57558e-06 
2.27213e-06 9.97505e-05 -1.19657e-05 
2.726e-06 0.000103873 9.85314e-07 
2.54831e-06 0.000100153 -1.18393e-05 
2.66766e-06 0.000100476 -1.1394e-05 
2.75593e-06 0.000100638 -1.08529e-05 
2.78597e-06 0.0001041 3.19448e-07 
2.82683e-06 0.000104198 -3.72118e-07 
2.86381e-06 0.000100739 -1.02744e-05 
2.94555e-06 0.000100828 -9.69373e-06 
3.00924e-06 0.000100911 -9.13008e-06 
3.03566e-06 0.000101051 -8.57013e-06 
2.86802e-06 0.000104144 -1.09262e-06 
2.89836e-06 0.000103958 -1.7909e-06 
2.94314e-06 0.000103681 -2.42599e-06 
2.91228e-06 0.000101234 -8.08362e-06 
2.78911e-06 0.000101417 -7.58845e-06 
2.9828e-06 0.00010334 -3.02155e-06 
2.91381e-06 0.000103 -3.52751e-06 
2.78557e-06 0.00010158 -7.00645e-06 
2.78633e-06 0.0001017 -6.39905e-06 
2.80587e-06 0.000101821 -5.76266e-06 
2.81441e-06 0.000102009 -5.13825e-06 
2.82899e-06 0.000102291 -4.56135e-06 
2.82974e-06 0.000102652 -4.01487e-06 
2.65151e-06 9.99893e-05 -2.5075e-06 
2.73819e-06 0.000100004 -1.82236e-06 
2.82034e-06 0.000100015 -1.12394e-06 
2.87914e-06 0.00010002 -4.16287e-07 
2.90877e-06 0.00010002 3.2197e-07 
2.91378e-06 0.000100015 1.03227e-06 
2.90563e-06 0.000100005 1.74007e-06 
2.8967e-06 9.99909e-05 2.43824e-06 
2.99802e-06 9.99725e-05 3.07295e-06 
2.99742e-06 9.99479e-05 3.77106e-06 
2.99687e-06 9.99192e-05 4.47422e-06 
2.99541e-06 9.98858e-05 5.16725e-06 
2.99046e-06 9.9846e-05 5.88867e-06 
2.98558e-06 9.98038e-05 6.56808e-06 
2.9767e-06 9.97569e-05 7.24444e-06 
2.96487e-06 9.97077e-05 7.90151e-06 
2.84409e-06 9.96618e-05 8.46958e-06 
2.81291e-06 9.96078e-05 9.08323e-06 
2.6462e-06 0.000100196 1.17722e-05 
2.78614e-06 9.95513e-05 9.68621e-06 
2.76185e-06 9.94904e-05 1.0268e-05 
2.6536e-06 9.97037e-05 1.18084e-05 
2.73077e-06 9.94198e-05 1.08509e-05 
2.68783e-06 9.94074e-05 1.13961e-05 
2.72854e-06 0.000100517 1.14108e-05 
2.63035e-06 0.000100728 1.08703e-05 
2.51457e-06 0.000100886 1.02822e-05 
2.39241e-06 0.000101035 9.67705e-06 
2.27127e-06 0.000101198 9.02389e-06 
2.15637e-06 0.000101363 8.38923e-06 
1.86985e-06 0.000103623 1.94739e-06 
2.05009e-06 0.00010154 7.741e-06 
1.96221e-06 0.000101724 7.09381e-06 
1.80014e-06 0.0001019 6.51458e-06 
1.75545e-06 0.000102103 5.87299e-06 
1.81909e-06 0.000103317 2.57869e-06 
1.77983e-06 0.00010304 3.22919e-06 
1.73644e-06 0.000102319 5.21849e-06 
1.73613e-06 0.000102544 4.56309e-06 
1.75129e-06 0.000102788 3.88365e-06 
2.67719e-06 9.9971e-05 -3.12262e-06 
2.58846e-06 9.99476e-05 -3.78523e-06 
2.49469e-06 9.99208e-05 -4.44671e-06 
2.39523e-06 9.989e-05 -5.09175e-06 
2.28855e-06 9.98538e-05 -5.76094e-06 
2.17525e-06 9.9816e-05 -6.38598e-06 
2.0501e-06 9.97744e-05 -7.00486e-06 
1.91077e-06 9.97315e-05 -7.6048e-06 
1.65312e-06 9.96929e-05 -8.10731e-06 
1.50032e-06 9.96443e-05 -8.68004e-06 
1.36611e-06 9.95926e-05 -9.258e-06 
1.25564e-06 9.95381e-05 -9.82986e-06 
1.18066e-06 9.94761e-05 -1.04196e-05 
1.26599e-06 9.95976e-05 -1.19884e-05 
1.15368e-06 9.93605e-05 -1.15339e-05 
1.14754e-06 9.94062e-05 -1.09795e-05 
2.01919e-06 0.000103916 1.3764e-06 
1.55756e-06 0.000100001 -1.2036e-05 
2.08387e-06 0.000104243 7.44946e-07 
1.70417e-06 0.000100417 -1.16978e-05 
1.81818e-06 0.000100632 -1.11789e-05 
1.92231e-06 0.000100739 -1.06265e-05 
2.129e-06 0.000104424 4.9374e-08 
2.15458e-06 0.000104414 -6.61177e-07 
2.02483e-06 0.00010082 -1.00389e-05 
2.11164e-06 0.000100901 -9.47892e-06 
2.16912e-06 0.000101014 -8.91187e-06 
2.19807e-06 0.000101176 -8.35499e-06 
2.17754e-06 0.00010423 -1.37794e-06 
2.21088e-06 0.000103945 -2.02013e-06 
2.24746e-06 0.000103597 -2.63051e-06 
2.08396e-06 0.00010135 -7.85844e-06 
2.09114e-06 0.000101529 -7.28833e-06 
2.28178e-06 0.000103226 -3.20745e-06 
2.1978e-06 0.000102887 -3.7145e-06 
2.11103e-06 0.00010168 -6.68984e-06 
2.13501e-06 0.000101818 -6.08012e-06 
2.15961e-06 0.000101992 -5.44779e-06 
2.18027e-06 0.000102226 -4.85138e-06 
2.19396e-06 0.000102533 -4.27296e-06 
2.0601e-06 9.99791e-05 -2.856e-06 
2.15459e-06 9.99966e-05 -2.17107e-06 
2.25241e-06 0.00010001 -1.48554e-06 
2.34363e-06 0.000100015 -7.92298e-07 
2.39323e-06 0.000100016 -8.10347e-08 
2.40071e-06 0.000100016 6.3188e-07 
2.35034e-06 9.99832e-05 2.71512e-06 
2.38326e-06 0.000100011 1.33273e-06 
2.36393e-06 9.99993e-05 2.02616e-06 
2.34391e-06 9.99618e-05 3.40132e-06 
2.33568e-06 9.99363e-05 4.08625e-06 
2.32508e-06 9.99064e-05 4.76792e-06 
2.31071e-06 9.98717e-05 5.44458e-06 
2.29135e-06 9.98333e-05 6.11311e-06 
2.266e-06 9.97908e-05 6.77059e-06 
2.23292e-06 9.97451e-05 7.41396e-06 
2.18136e-06 9.9697e-05 8.0375e-06 
2.11947e-06 9.96466e-05 8.64089e-06 
1.75542e-06 0.000100421 1.14731e-05 
2.06583e-06 9.9594e-05 9.2331e-06 
1.7396e-06 9.99567e-05 1.16805e-05 
2.01255e-06 9.95382e-05 9.81215e-06 
1.9559e-06 9.94748e-05 1.03776e-05 
1.79241e-06 9.95218e-05 1.14394e-05 
1.88091e-06 9.94141e-05 1.09269e-05 
1.74275e-06 0.000100706 1.10093e-05 
1.67281e-06 0.000100883 1.0461e-05 
1.58691e-06 0.000101026 9.8796e-06 
1.49179e-06 0.000101166 9.27859e-06 
1.39385e-06 0.000101314 8.66593e-06 
1.29772e-06 0.000101473 8.04866e-06 
1.29551e-06 0.000103854 1.72616e-06 
1.24195e-06 0.000103512 2.34011e-06 
1.21192e-06 0.000101643 7.42872e-06 
1.1418e-06 0.000101824 6.81007e-06 
1.102e-06 0.00010202 6.18882e-06 
1.09159e-06 0.00010223 5.55526e-06 
1.19395e-06 0.00010321 2.97374e-06 
1.15366e-06 0.000102938 3.61733e-06 
1.10014e-06 0.000102452 4.91331e-06 
1.12241e-06 0.000102688 4.26595e-06 
1.96634e-06 9.99573e-05 -3.53295e-06 
1.86564e-06 9.99318e-05 -4.19863e-06 
1.75839e-06 9.99025e-05 -4.85367e-06 
1.64332e-06 9.98692e-05 -5.49724e-06 
1.51961e-06 9.98328e-05 -6.12797e-06 
1.38395e-06 9.97931e-05 -6.74321e-06 
1.2349e-06 9.97509e-05 -7.34087e-06 
1.06468e-06 9.97077e-05 -7.91561e-06 
8.93083e-07 9.96605e-05 -8.48423e-06 
7.37292e-07 9.96104e-05 -9.05737e-06 
5.96857e-07 9.95573e-05 -9.62967e-06 
4.81681e-07 9.95001e-05 -1.02006e-05 
5.31944e-07 9.98392e-05 -1.21234e-05 
3.9792e-07 9.94347e-05 -1.07652e-05 
3.71584e-07 9.94357e-05 -1.18509e-05 
3.51042e-07 9.93657e-05 -1.13194e-05 
1.35513e-06 0.000104236 1.12953e-06 
7.21859e-07 0.0001003 -1.19383e-05 
1.40405e-06 0.000104521 4.67427e-07 
8.60618e-07 0.000100588 -1.14795e-05 
9.83736e-07 0.000100725 -1.09396e-05 
1.09825e-06 0.000100805 -1.03804e-05 
1.43607e-06 0.000104614 -2.53407e-07 
1.46024e-06 0.000104498 -9.71657e-07 
1.20303e-06 0.00010088 -9.8171e-06 
1.2863e-06 0.000100978 -9.25428e-06 
1.34317e-06 0.000101113 -8.69348e-06 
1.36364e-06 0.000101282 -8.13625e-06 
1.48789e-06 0.000104206 -1.63159e-06 
1.52243e-06 0.000103838 -2.23928e-06 
1.55437e-06 0.000103461 -2.82624e-06 
1.38223e-06 0.000101464 -7.56892e-06 
1.42035e-06 0.000101633 -6.98084e-06 
1.57153e-06 0.000103092 -3.40209e-06 
1.56949e-06 0.000102744 -3.97634e-06 
1.4608e-06 0.00010179 -6.37614e-06 
1.49871e-06 0.000101959 -5.76363e-06 
1.53071e-06 0.000102167 -5.15446e-06 
1.55533e-06 0.00010243 -4.55865e-06 
1.45533e-06 9.99693e-05 -3.2003e-06 
1.4519e-06 9.99868e-05 -2.57443e-06 
1.55652e-06 0.000100002 -1.89246e-06 
1.66721e-06 0.000100008 -1.20205e-06 
1.77047e-06 9.99923e-05 -5.08221e-07 
1.79422e-06 9.99977e-05 2.51242e-07 
1.7629e-06 0.000100011 9.58194e-07 
1.79241e-06 9.99761e-05 2.98337e-06 
1.70482e-06 9.99921e-05 2.35417e-06 
1.72989e-06 0.000100006 1.66143e-06 
1.77818e-06 9.99531e-05 3.66568e-06 
1.75961e-06 9.99258e-05 4.34892e-06 
1.73621e-06 9.98943e-05 5.02148e-06 
1.70284e-06 9.98575e-05 5.70893e-06 
1.66148e-06 9.98182e-05 6.36145e-06 
1.60932e-06 9.97753e-05 7.00339e-06 
8.94916e-07 0.000100603 1.11544e-05 
1.54157e-06 9.97304e-05 7.62133e-06 
1.35942e-06 9.96884e-05 8.145e-06 
1.28119e-06 9.96382e-05 8.73441e-06 
7.44806e-07 0.00010024 1.14414e-05 
1.2011e-06 9.95858e-05 9.31755e-06 
7.75307e-07 9.97325e-05 1.14128e-05 
1.11867e-06 9.95292e-05 9.88119e-06 
1.0151e-06 9.94619e-05 1.04565e-05 
8.89486e-07 9.94479e-05 1.09885e-05 
8.85625e-07 0.000100842 1.06562e-05 
8.42752e-07 0.000101 1.00969e-05 
7.81874e-07 0.000101133 9.51628e-06 
7.06079e-07 0.000101271 8.90072e-06 
6.21977e-07 0.000101414 8.29924e-06 
7.1355e-07 0.000104032 1.49284e-06 
5.40303e-07 0.000101572 7.69064e-06 
5.65605e-07 0.00010371 2.05474e-06 
5.12222e-07 0.000103388 2.68516e-06 
4.69603e-07 0.000101743 7.08591e-06 
3.27306e-07 0.000101912 6.53341e-06 
3.25192e-07 0.000102118 5.91164e-06 
3.44202e-07 0.000102338 5.27631e-06 
4.61398e-07 0.000103095 3.32897e-06 
4.16716e-07 0.000102829 3.97022e-06 
3.76929e-07 0.00010257 4.64103e-06 
1.34869e-06 9.99452e-05 -3.87745e-06 
1.23331e-06 9.9917e-05 -4.5512e-06 
1.10978e-06 9.98848e-05 -5.21016e-06 
9.73387e-07 9.98478e-05 -5.8794e-06 
8.25515e-07 9.98091e-05 -6.50823e-06 
6.63239e-07 9.97671e-05 -7.12445e-06 
4.83924e-07 9.97237e-05 -7.71622e-06 
2.05644e-07 9.96825e-05 -8.22335e-06 
2.93624e-08 9.96316e-05 -8.81114e-06 
-1.38154e-07 9.95786e-05 -9.39776e-06 
-2.88327e-07 9.95231e-05 -9.97153e-06 
-2.02802e-07 0.000100086 -1.21147e-05 
-4.1667e-07 9.9459e-05 -1.05677e-05 
-4.91881e-07 9.96699e-05 -1.21078e-05 
-5.15965e-07 9.93892e-05 -1.1124e-05 
-5.68059e-07 9.93701e-05 -1.16798e-05 
7.60884e-07 0.000104379 8.71134e-07 
-2.67322e-08 0.000100471 -1.17633e-05 
7.94806e-07 0.00010459 1.74713e-07 
1.21081e-07 0.000100674 -1.12516e-05 
2.56799e-07 0.000100775 -1.0703e-05 
3.80169e-07 0.000100853 -1.01216e-05 
8.24662e-07 0.000104596 -5.53707e-07 
8.59351e-07 0.000104382 -1.27476e-06 
4.84304e-07 0.000100941 -9.55681e-06 
5.66993e-07 0.000101061 -8.98703e-06 
6.21999e-07 0.000101213 -8.42152e-06 
5.55781e-07 0.000101376 -7.89931e-06 
9.00916e-07 0.00010402 -1.89887e-06 
9.35649e-07 0.00010363 -2.49534e-06 
9.53013e-07 0.000103263 -3.08352e-06 
6.14602e-07 0.000101557 -7.30995e-06 
6.74213e-07 0.000101732 -6.70007e-06 
8.55315e-07 0.000102949 -3.6173e-06 
8.42798e-07 0.000102636 -4.21501e-06 
7.29842e-07 0.000101909 -6.08656e-06 
7.78401e-07 0.000102118 -5.43866e-06 
8.15613e-07 0.000102354 -4.82574e-06 
8.41385e-07 9.99575e-05 -3.54261e-06 
8.46604e-07 9.99779e-05 -2.91353e-06 
8.48151e-07 9.99939e-05 -2.28244e-06 
9.5626e-07 0.000100004 -1.59413e-06 
1.08187e-06 9.99877e-05 -9.11749e-07 
1.15679e-06 9.99753e-05 -1.67126e-07 
1.14705e-06 9.99943e-05 5.83616e-07 
1.09596e-06 0.000100009 1.28413e-06 
1.22336e-06 9.99677e-05 3.24365e-06 
1.14013e-06 9.99861e-05 2.61688e-06 
1.06472e-06 0.0001 1.9848e-06 
1.19574e-06 9.99432e-05 3.92446e-06 
1.16806e-06 9.99144e-05 4.59955e-06 
1.12099e-06 9.98804e-05 5.28414e-06 
1.07047e-06 9.98428e-05 5.95729e-06 
5.36918e-08 0.000100751 1.0824e-05 
9.99381e-07 9.98029e-05 6.59615e-06 
9.18861e-07 9.97602e-05 7.21718e-06 
-9.05529e-08 0.000100441 1.1181e-05 
7.25594e-07 9.97213e-05 7.74001e-06 
5.16488e-07 9.96804e-05 8.2444e-06 
4.10336e-07 9.96307e-05 8.82247e-06 
-2.41351e-07 9.9996e-05 1.12813e-05 
3.07404e-07 9.95785e-05 9.38972e-06 
-1.42911e-07 9.95658e-05 1.10163e-05 
1.71383e-07 9.95174e-05 9.96056e-06 
2.88927e-08 9.94583e-05 1.05186e-05 
5.78876e-08 0.000100955 1.03025e-05 
4.11015e-08 0.000101097 9.73921e-06 
-1.12622e-08 0.000101226 9.14e-06 
-7.00878e-08 0.000101359 8.53038e-06 
-1.48487e-07 0.000101502 7.9354e-06 
1.29274e-07 0.000104104 1.23836e-06 
-1.48981e-08 0.00010381 1.81552e-06 
-2.15136e-07 0.000101661 7.33992e-06 
-1.66149e-07 0.000103524 2.38772e-06 
-2.29016e-07 0.000103229 3.02989e-06 
-3.56062e-07 0.000101818 6.79749e-06 
-4.65791e-07 0.000101994 6.24633e-06 
-4.38631e-07 0.000102208 5.62555e-06 
-3.89058e-07 0.000102436 4.99723e-06 
-2.81948e-07 0.000102954 3.67243e-06 
-3.42621e-07 0.000102687 4.33703e-06 
7.18044e-07 9.99309e-05 -4.22712e-06 
5.90475e-07 9.98999e-05 -4.90451e-06 
4.40515e-07 9.98639e-05 -5.58843e-06 
2.83429e-07 9.98245e-05 -6.2595e-06 
1.04819e-07 9.97832e-05 -6.89168e-06 
-8.37334e-08 9.97394e-05 -7.50528e-06 
-3.71169e-07 9.96986e-05 -8.03186e-06 
-6.60519e-07 9.96551e-05 -8.54767e-06 
-8.57045e-07 9.96017e-05 -9.14487e-06 
-1.03565e-06 9.95466e-05 -9.73202e-06 
-1.21337e-06 9.94855e-05 -1.033e-05 
-9.43736e-07 0.00010029 -1.19924e-05 
-1.22808e-06 9.98947e-05 -1.21666e-05 
-1.35291e-06 9.94159e-05 -1.09194e-05 
-1.48699e-06 9.95074e-05 -1.19908e-05 
-1.47486e-06 9.93557e-05 -1.14731e-05 
1.66082e-07 0.000104363 5.80345e-07 
-7.69531e-07 0.000100578 -1.15432e-05 
1.99122e-07 0.00010448 -1.24556e-07 
-6.04915e-07 0.000100722 -1.10117e-05 
-4.65371e-07 0.000100812 -1.04367e-05 
-3.30458e-07 0.000100899 -9.85403e-06 
2.3144e-07 0.000104391 -8.57366e-07 
2.83718e-07 0.000104112 -1.54e-06 
-2.28493e-07 0.000101008 -9.28201e-06 
-1.40775e-07 0.000101146 -8.708e-06 
-1.72714e-07 0.000101298 -8.17628e-06 
-2.117e-07 0.000101463 -7.63473e-06 
3.2256e-07 0.000103749 -2.15287e-06 
3.45283e-07 0.000103394 -2.75839e-06 
2.5043e-07 0.000103083 -3.30543e-06 
-1.32332e-07 0.000101647 -7.02711e-06 
-5.23946e-08 0.000101833 -6.40821e-06 
1.38419e-07 0.000102801 -3.85592e-06 
1.07413e-07 0.00010252 -4.47764e-06 
8.73422e-09 0.000102039 -5.75649e-06 
7.02739e-08 0.000102268 -5.10375e-06 
2.21634e-07 9.99447e-05 -3.8838e-06 
2.30568e-07 9.99673e-05 -3.24995e-06 
2.37345e-07 9.99864e-05 -2.60878e-06 
2.48654e-07 0.000100001 -1.97189e-06 
3.62051e-07 0.000100006 -1.27499e-06 
6.43056e-07 9.99589e-05 3.50076e-06 
4.44812e-07 9.99909e-05 -5.60985e-07 
4.80489e-07 9.99919e-05 1.78977e-07 
4.69873e-07 0.000100011 9.03369e-07 
4.28911e-07 0.000100007 1.61062e-06 
5.60782e-07 9.99787e-05 2.87947e-06 
4.88558e-07 9.99953e-05 2.24541e-06 
6.06795e-07 9.99327e-05 4.17835e-06 
5.43233e-07 9.99018e-05 4.86017e-06 
4.78693e-07 9.98667e-05 5.53714e-06 
4.12845e-07 9.98283e-05 6.1957e-06 
-7.6039e-07 0.000100871 1.04853e-05 
-9.21915e-07 0.000100613 1.08804e-05 
3.14032e-07 9.9788e-05 6.82035e-06 
1.00834e-07 9.97513e-05 7.3396e-06 
-1.08762e-06 0.000100207 1.10926e-05 
-1.23036e-07 9.9713e-05 7.84682e-06 
-3.50912e-07 9.96731e-05 8.33435e-06 
-4.78784e-07 9.96236e-05 8.90161e-06 
-1.18459e-06 9.97606e-05 1.09749e-05 
-6.48886e-07 9.95696e-05 9.46462e-06 
-1.00186e-06 9.94947e-05 1.05592e-05 
-8.21185e-07 9.95073e-05 1.00211e-05 
-7.31987e-07 0.000101047 9.94932e-06 
-7.56628e-07 0.000101178 9.36782e-06 
-7.95136e-07 0.000101302 8.76674e-06 
-8.40711e-07 0.000101434 8.16565e-06 
-9.10564e-07 0.000101578 7.57908e-06 
-4.458e-07 0.000104065 9.68736e-07 
-5.97117e-07 0.000103831 1.56148e-06 
-7.51647e-07 0.000103574 2.14697e-06 
-1.06074e-06 0.000101721 7.05063e-06 
-9.04426e-07 0.00010332 2.72221e-06 
-9.71815e-07 0.000103051 3.36966e-06 
-1.16922e-06 0.000101885 6.50664e-06 
-1.23809e-06 0.000102066 5.95674e-06 
-1.17614e-06 0.000102288 5.33869e-06 
-1.12663e-06 0.000102529 4.69121e-06 
-1.05787e-06 0.000102785 4.02954e-06 
8.64644e-08 9.99152e-05 -4.57697e-06 
-7.96628e-08 9.98807e-05 -5.27425e-06 
-2.50428e-07 9.98419e-05 -5.96659e-06 
-4.26485e-07 9.97999e-05 -6.63919e-06 
-6.33043e-07 9.97561e-05 -7.27512e-06 
-9.37116e-07 9.9715e-05 -7.82064e-06 
-1.24489e-06 9.96717e-05 -8.35835e-06 
-1.54588e-06 9.96262e-05 -8.87966e-06 
-1.7591e-06 9.95701e-05 -9.48266e-06 
-1.68136e-06 0.00010043 -1.18033e-05 
-1.98667e-06 9.95111e-05 -1.00845e-05 
-2.18056e-06 9.94457e-05 -1.0682e-05 
-1.97303e-06 0.000100112 -1.21071e-05 
-2.25883e-06 9.96923e-05 -1.21332e-05 
-2.33408e-06 9.93742e-05 -1.12597e-05 
-2.45173e-06 9.93955e-05 -1.18049e-05 
-3.97436e-07 0.000104217 2.89296e-07 
-1.49045e-06 0.000100635 -1.13057e-05 
-3.70214e-07 0.000104221 -4.23473e-07 
-1.33287e-06 0.00010075 -1.07446e-05 
-1.17913e-06 0.000100843 -1.01619e-05 
-1.0305e-06 0.000100948 -9.57701e-06 
-3.24983e-07 0.000104061 -1.12654e-06 
-2.72282e-07 0.000103788 -1.79144e-06 
-9.21498e-07 0.000101076 -8.99669e-06 
-9.28915e-07 0.000101218 -8.45846e-06 
-9.41162e-07 0.000101377 -7.90725e-06 
-9.4911e-07 0.000101545 -7.35003e-06 
-2.51433e-07 0.000103473 -2.42021e-06 
-3.50982e-07 0.000103177 -2.97852e-06 
-4.6194e-07 0.000102902 -3.54484e-06 
-8.48078e-07 0.000101735 -6.72793e-06 
-7.78076e-07 0.00010194 -6.07489e-06 
-5.81077e-07 0.000102651 -4.11025e-06 
-6.23938e-07 0.000102398 -4.75149e-06 
-7.02598e-07 0.00010216 -5.4101e-06 
-4.02287e-07 9.99307e-05 -4.22468e-06 
-3.84523e-07 9.99557e-05 -3.58088e-06 
-3.74147e-07 9.99768e-05 -2.93655e-06 
-3.64906e-07 9.9994e-05 -2.29172e-06 
5.12914e-08 9.99494e-05 3.75876e-06 
-3.5028e-07 0.000100006 -1.648e-06 
-2.74841e-07 0.000100012 -9.25672e-07 
-2.45934e-08 9.99706e-05 3.13996e-06 
-2.1556e-07 0.000100014 -2.07674e-07 
-2.01389e-07 0.000100015 5.12976e-07 
-2.0621e-07 0.000100012 1.23973e-06 
-1.54929e-07 0.000100003 1.87847e-06 
-9.36646e-08 9.99884e-05 2.51275e-06 
-2.15843e-08 9.99213e-05 4.44265e-06 
-9.81374e-08 9.98891e-05 5.11822e-06 
-1.80681e-07 9.98531e-05 5.78114e-06 
-2.72221e-07 9.9814e-05 6.42668e-06 
-1.54416e-06 0.000100966 1.01384e-05 
-1.72893e-06 0.000100754 1.0557e-05 
-1.91721e-06 0.000100406 1.08471e-05 
-5.03249e-07 9.9779e-05 6.94848e-06 
-7.4439e-07 9.97428e-05 7.45381e-06 
-2.06085e-06 9.99528e-05 1.08639e-05 
-9.94122e-07 9.97054e-05 7.94254e-06 
-1.24392e-06 9.96661e-05 8.41707e-06 
-1.43709e-06 9.96161e-05 8.97872e-06 
-2.06952e-06 9.95999e-05 1.05562e-05 
-1.63711e-06 9.95603e-05 9.5264e-06 
-1.84959e-06 9.95064e-05 1.00571e-05 
-1.52289e-06 0.00010112 9.58045e-06 
-1.53304e-06 0.000101242 8.99547e-06 
-1.56742e-06 0.000101362 8.40136e-06 
-1.61282e-06 0.000101494 7.80975e-06 
-1.77367e-06 0.000101622 7.29169e-06 
-1.004e-06 0.000103941 6.92268e-07 
-1.16502e-06 0.000103774 1.29896e-06 
-1.32813e-06 0.000103565 1.89312e-06 
-1.49118e-06 0.000103337 2.47825e-06 
-1.88789e-06 0.000101772 6.76095e-06 
-1.65112e-06 0.000103107 3.05732e-06 
-1.75555e-06 0.000102851 3.7227e-06 
-1.95695e-06 0.000101942 6.21815e-06 
-1.98813e-06 0.000102128 5.66556e-06 
-1.9245e-06 0.000102359 5.02943e-06 
-1.8468e-06 0.000102601 4.38076e-06 
-5.7666e-07 9.9898e-05 -4.93816e-06 
-7.5972e-07 9.98606e-05 -5.64518e-06 
-9.53247e-07 9.98191e-05 -6.3396e-06 
-1.15714e-06 9.97743e-05 -7.01547e-06 
-1.47705e-06 9.97325e-05 -7.58762e-06 
-1.8057e-06 9.96888e-05 -8.14544e-06 
-2.13465e-06 9.96432e-05 -8.69013e-06 
-2.45661e-06 9.95949e-05 -9.2219e-06 
-2.72521e-06 9.95353e-05 -9.84132e-06 
-2.40608e-06 0.000100508 -1.15792e-05 
-2.71196e-06 0.000100273 -1.19601e-05 
-2.97092e-06 9.94731e-05 -1.04435e-05 
-3.18707e-06 9.9403e-05 -1.10261e-05 
-3.01763e-06 9.99012e-05 -1.21623e-05 
-3.28428e-06 9.95136e-05 -1.20304e-05 
-3.36748e-06 9.93491e-05 -1.15895e-05 
-9.64329e-07 0.000103992 -6.24982e-09 
-2.21797e-06 0.000100662 -1.10421e-05 
-9.21563e-07 0.000103921 -7.07784e-07 
-2.04024e-06 0.000100769 -1.04712e-05 
-1.87389e-06 0.000100875 -9.88447e-06 
-1.71778e-06 0.000101 -9.29067e-06 
-8.7669e-07 0.000103741 -1.39477e-06 
-8.36734e-07 0.000103493 -2.06363e-06 
-1.69963e-06 0.000101133 -8.74197e-06 
-1.68737e-06 0.000101285 -8.18534e-06 
-1.67608e-06 0.000101449 -7.619e-06 
-1.65936e-06 0.00010162 -7.04378e-06 
-9.37887e-07 0.000103225 -2.63861e-06 
-1.05074e-06 0.000102967 -3.21472e-06 
-1.17337e-06 0.000102724 -3.79366e-06 
-1.56973e-06 0.000101823 -6.38669e-06 
-1.48081e-06 0.000102035 -5.71977e-06 
-1.30267e-06 0.000102497 -4.37532e-06 
-1.39096e-06 0.00010226 -5.04806e-06 
-1.02758e-06 9.99159e-05 -4.56368e-06 
-1.02582e-06 9.99427e-05 -3.9259e-06 
-1.0097e-06 9.9966e-05 -3.27122e-06 
-9.98538e-07 9.99855e-05 -2.60986e-06 
-9.88351e-07 0.000100001 -1.954e-06 
-5.51774e-07 9.99394e-05 4.01942e-06 
-6.43918e-07 9.99615e-05 3.41841e-06 
-9.55936e-07 0.000100011 -1.317e-06 
-8.95244e-07 0.000100017 -5.8676e-07 
-7.06824e-07 9.99806e-05 2.79002e-06 
-8.58544e-07 0.000100019 1.46178e-07 
-8.48635e-07 0.000100016 8.76206e-07 
-8.18682e-07 0.000100009 1.50552e-06 
-7.64785e-07 9.99966e-05 2.14787e-06 
-6.36235e-07 9.99095e-05 4.70257e-06 
-7.31903e-07 9.98755e-05 5.37987e-06 
-8.40198e-07 9.98384e-05 6.03601e-06 
-1.10698e-06 9.98064e-05 6.54148e-06 
-2.29954e-06 0.000101036 9.78924e-06 
-2.53012e-06 0.000100868 1.02013e-05 
-2.74513e-06 0.000100581 1.05482e-05 
-2.93428e-06 0.000100153 1.06854e-05 
-1.36647e-06 9.97714e-05 7.05432e-06 
-1.63818e-06 9.9735e-05 7.55466e-06 
-3.01175e-06 9.97315e-05 1.04929e-05 
-1.9164e-06 9.96983e-05 8.03259e-06 
-2.16822e-06 9.96597e-05 8.49296e-06 
-2.39397e-06 9.96088e-05 9.04304e-06 
-2.89904e-06 9.95369e-05 1.00851e-05 
-2.63576e-06 9.95518e-05 9.57861e-06 
-2.26408e-06 0.000101172 9.22009e-06 
-2.2737e-06 0.00010129 8.62569e-06 
-2.31746e-06 0.00010141 8.03444e-06 
-2.51627e-06 0.000101517 7.54117e-06 
-1.54491e-06 0.000103763 4.11523e-07 
-2.64221e-06 0.000101653 7.01608e-06 
-1.73755e-06 0.000103651 1.01016e-06 
-1.91226e-06 0.000103492 1.62067e-06 
-2.0869e-06 0.0001033 2.22655e-06 
-2.25986e-06 0.000103093 2.81802e-06 
-2.71387e-06 0.000101812 6.47212e-06 
-2.40676e-06 0.000102886 3.392e-06 
-2.51842e-06 0.000102648 4.06202e-06 
-2.74178e-06 0.000101988 5.9205e-06 
-2.71414e-06 0.000102176 5.37163e-06 
-2.62066e-06 0.000102409 4.72698e-06 
-1.2161e-06 9.98801e-05 -5.28836e-06 
-1.4236e-06 9.98393e-05 -6.01186e-06 
-1.64904e-06 9.97947e-05 -6.71676e-06 
-2.00361e-06 9.97538e-05 -7.29837e-06 
-2.35604e-06 9.97086e-05 -7.89138e-06 
-2.71461e-06 9.96609e-05 -8.47566e-06 
-3.0713e-06 9.96119e-05 -9.03896e-06 
-3.40005e-06 9.95615e-05 -9.57656e-06 
-3.69531e-06 9.94984e-05 -1.02046e-05 
-3.11146e-06 0.00010054 -1.13423e-05 
-3.45862e-06 0.000100371 -1.1749e-05 
-3.78839e-06 0.000100085 -1.20791e-05 
-3.97095e-06 9.94309e-05 -1.08117e-05 
-4.22345e-06 9.9361e-05 -1.13818e-05 
-4.10787e-06 9.9689e-05 -1.21596e-05 
-4.30964e-06 9.93845e-05 -1.18657e-05 
-1.49245e-06 0.000103749 -2.92893e-07 
-2.8962e-06 0.000100672 -1.07834e-05 
-1.44642e-06 0.000103639 -9.99341e-07 
-2.70276e-06 0.000100788 -1.01908e-05 
-2.52738e-06 0.000100913 -9.58917e-06 
-2.5103e-06 0.000101037 -9.04264e-06 
-1.41013e-06 0.000103456 -1.6898e-06 
-1.53455e-06 0.000103226 -2.2629e-06 
-2.47229e-06 0.000101184 -8.47325e-06 
-2.43767e-06 0.000101345 -7.88806e-06 
-2.40277e-06 0.000101514 -7.29691e-06 
-2.34273e-06 0.000101688 -6.7122e-06 
-1.64872e-06 0.000102991 -2.85613e-06 
-1.77387e-06 0.00010276 -3.45704e-06 
-1.90789e-06 0.00010254 -4.05543e-06 
-2.23427e-06 0.000101898 -6.03221e-06 
-2.12813e-06 0.000102115 -5.33783e-06 
-2.02593e-06 0.000102338 -4.64565e-06 
-1.65219e-06 9.98999e-05 -4.89981e-06 
-1.16399e-06 9.99282e-05 4.28469e-06 
-1.64555e-06 9.99294e-05 -4.25348e-06 
-1.64636e-06 9.99545e-05 -3.60827e-06 
-1.6349e-06 9.99761e-05 -2.93978e-06 
-1.6214e-06 9.99939e-05 -2.26936e-06 
-1.59528e-06 0.000100007 -1.62138e-06 
-1.25084e-06 9.99521e-05 3.68524e-06 
-1.3293e-06 9.99724e-05 3.07683e-06 
-1.56786e-06 0.000100015 -9.76345e-07 
-1.52653e-06 0.000100019 -2.29807e-07 
-1.38412e-06 9.99898e-05 2.43547e-06 
-1.49784e-06 0.000100018 5.15199e-07 
-1.46406e-06 0.000100013 1.15109e-06 
-1.43158e-06 0.000100004 1.78548e-06 
-1.26801e-06 9.98964e-05 4.97065e-06 
-3.0247e-06 0.000101084 9.43762e-06 
-1.3866e-06 9.98611e-05 5.64343e-06 
-1.67118e-06 9.98309e-05 6.15717e-06 
-1.96682e-06 9.9799e-05 6.6526e-06 
-3.27864e-06 0.000100941 9.85471e-06 
-3.5463e-06 0.000100721 1.02101e-05 
-3.78111e-06 0.000100353 1.04449e-05 
-3.93299e-06 9.99049e-05 1.03886e-05 
-2.26106e-06 9.97639e-05 7.15886e-06 
-2.56122e-06 9.9728e-05 7.64855e-06 
-3.8762e-06 9.96061e-05 1.00491e-05 
-2.84273e-06 9.96919e-05 8.11229e-06 
-3.12316e-06 9.96532e-05 8.5619e-06 
-3.39369e-06 9.96005e-05 9.10048e-06 
-3.68401e-06 9.9551e-05 9.61153e-06 
-2.99032e-06 0.000101211 8.8536e-06 
-3.0175e-06 0.000101326 8.25764e-06 
-3.23538e-06 0.000101416 7.77215e-06 
-2.06696e-06 0.000103559 1.22097e-07 
-3.40687e-06 0.000101528 7.27425e-06 
-2.27176e-06 0.000103489 7.28709e-07 
-3.49023e-06 0.000101673 6.73601e-06 
-2.47661e-06 0.000103371 1.32861e-06 
-2.66756e-06 0.000103218 1.94799e-06 
-2.85165e-06 0.00010304 2.5598e-06 
-3.01509e-06 0.000102853 3.14754e-06 
-3.51248e-06 0.000101839 6.18206e-06 
-3.17026e-06 0.000102661 3.72861e-06 
-3.2983e-06 0.000102435 4.4087e-06 
-3.47681e-06 0.000102016 5.63407e-06 
-3.41386e-06 0.000102206 5.07337e-06 
-1.86288e-06 9.98609e-05 -5.63774e-06 
-2.09817e-06 9.98171e-05 -6.37036e-06 
-2.47169e-06 9.97767e-05 -6.97632e-06 
-2.85923e-06 9.97328e-05 -7.57601e-06 
-3.25175e-06 9.96836e-05 -8.1981e-06 
-3.64368e-06 9.96318e-05 -8.81028e-06 
-3.78367e-06 0.000100547 -1.10985e-05 
-4.01504e-06 9.9579e-05 -9.39272e-06 
-4.37834e-06 9.9524e-05 -9.95477e-06 
-4.71728e-06 9.94556e-05 -1.06002e-05 
-4.16133e-06 0.000100404 -1.15372e-05 
-4.54576e-06 0.000100201 -1.19174e-05 
-4.90689e-06 9.98698e-05 -1.2178e-05 
-5.0334e-06 9.93832e-05 -1.12031e-05 
-5.24013e-06 9.9335e-05 -1.16973e-05 
-5.22432e-06 9.94966e-05 -1.21217e-05 
-2.0136e-06 0.000103502 -5.92686e-07 
-3.54894e-06 0.00010068 -1.05097e-05 
-1.97184e-06 0.000103376 -1.30294e-06 
-3.34561e-06 0.000100812 -9.89546e-06 
-3.30953e-06 0.000100933 -9.3372e-06 
-3.27346e-06 0.000101072 -8.77016e-06 
-2.09913e-06 0.000103182 -1.88792e-06 
-2.23296e-06 0.000102976 -2.47223e-06 
-3.2167e-06 0.00010123 -8.17237e-06 
-3.15557e-06 0.000101397 -7.56104e-06 
-3.07763e-06 0.000101568 -6.95932e-06 
-2.99454e-06 0.000101746 -6.34856e-06 
-2.36154e-06 0.000102765 -3.08513e-06 
-2.49489e-06 0.000102557 -3.70368e-06 
-2.61966e-06 0.000102362 -4.30975e-06 
-2.87245e-06 0.000101958 -5.63665e-06 
-2.748e-06 0.000102173 -4.91956e-06 
-2.27302e-06 9.98827e-05 -5.2297e-06 
-1.78228e-06 9.99158e-05 4.55553e-06 
-2.27101e-06 9.99148e-05 -4.58271e-06 
-1.87242e-06 9.99414e-05 3.96203e-06 
-2.26899e-06 9.99426e-05 -3.92985e-06 
-2.26443e-06 9.99658e-05 -3.2782e-06 
-2.2513e-06 9.99857e-05 -2.59545e-06 
-2.23347e-06 0.000100001 -1.93796e-06 
-2.20853e-06 0.000100012 -1.27442e-06 
-1.94661e-06 9.99637e-05 3.35309e-06 
-2.00466e-06 9.99822e-05 2.73686e-06 
-2.18081e-06 0.000100017 -6.18148e-07 
-2.14695e-06 0.000100019 1.48358e-07 
-2.04754e-06 9.99978e-05 2.08188e-06 
-2.11474e-06 0.000100017 7.959e-07 
-2.08328e-06 0.000100009 1.44488e-06 
-3.71693e-06 0.000101116 9.08553e-06 
-1.90822e-06 9.98821e-05 5.24508e-06 
-4.0006e-06 0.000100988 9.49744e-06 
-2.21536e-06 9.98542e-05 5.76283e-06 
-2.53231e-06 9.98238e-05 6.27017e-06 
-2.85187e-06 9.97918e-05 6.75937e-06 
-4.3004e-06 0.000100809 9.86708e-06 
-4.58674e-06 0.000100527 1.01469e-05 
-4.81529e-06 0.000100103 1.02286e-05 
-4.86453e-06 9.97215e-05 9.99725e-06 
-3.17774e-06 9.97566e-05 7.26163e-06 
-3.49335e-06 9.9722e-05 7.72813e-06 
-4.69051e-06 9.95712e-05 9.58355e-06 
-3.80616e-06 9.96855e-05 8.18707e-06 
-4.11176e-06 9.9646e-05 8.62892e-06 
-4.43192e-06 9.95929e-05 9.15365e-06 
-3.7052e-06 0.000101237 8.48369e-06 
-3.95243e-06 0.000101312 8.01076e-06 
-2.57157e-06 0.000103346 -1.81696e-07 
-4.15639e-06 0.000101406 7.52069e-06 
-2.7907e-06 0.000103303 4.2674e-07 
-4.27389e-06 0.000101528 7.00999e-06 
-3.00832e-06 0.000103217 1.03923e-06 
-4.30078e-06 0.000101682 6.45425e-06 
-3.21911e-06 0.000103099 1.64519e-06 
-3.42098e-06 0.00010295 2.2767e-06 
-3.60791e-06 0.000102788 2.87881e-06 
-3.782e-06 0.000102612 3.48107e-06 
-4.26475e-06 0.000101847 5.90681e-06 
-3.94141e-06 0.000102431 4.07176e-06 
-4.08367e-06 0.000102213 4.76381e-06 
-4.18749e-06 0.000102027 5.34039e-06 
-2.50615e-06 9.98409e-05 -5.97636e-06 
-2.89367e-06 9.98029e-05 -6.58769e-06 
-3.29874e-06 9.97599e-05 -7.21013e-06 
-3.71462e-06 9.97125e-05 -7.83597e-06 
-4.14837e-06 9.96583e-05 -8.49719e-06 
-4.40935e-06 0.00010055 -1.08393e-05 
-4.57333e-06 9.9602e-05 -9.13617e-06 
-4.8275e-06 0.000100409 -1.13079e-05 
-4.994e-06 9.95421e-05 -9.76975e-06 
-5.4004e-06 9.94802e-05 -1.03745e-05 
-5.79367e-06 9.94043e-05 -1.10483e-05 
-5.26034e-06 0.000100239 -1.17399e-05 
-5.68109e-06 0.000100001 -1.20974e-05 
-6.07859e-06 9.96523e-05 -1.22769e-05 
-6.10664e-06 9.93383e-05 -1.15779e-05 
-6.29522e-06 9.93511e-05 -1.20675e-05 
-2.52214e-06 0.000103265 -9.06497e-07 
-4.16451e-06 0.000100696 -1.02108e-05 
-2.65817e-06 0.000103102 -1.49303e-06 
-4.12628e-06 0.000100815 -9.64547e-06 
-4.07031e-06 0.000100952 -9.06384e-06 
-4.00293e-06 0.000101101 -8.47135e-06 
-2.7933e-06 0.000102921 -2.08702e-06 
-2.92776e-06 0.000102738 -2.68399e-06 
-3.91842e-06 0.000101268 -7.83871e-06 
-3.82498e-06 0.000101436 -7.21774e-06 
-3.72063e-06 0.000101611 -6.58105e-06 
-3.60905e-06 0.000101791 -5.94236e-06 
-3.06354e-06 0.000102546 -3.31701e-06 
-3.1972e-06 0.000102363 -3.93378e-06 
-3.33227e-06 0.00010218 -4.56458e-06 
-3.46684e-06 0.000102001 -5.19689e-06 
-2.88805e-06 9.98638e-05 -5.54571e-06 
-2.39969e-06 9.99008e-05 4.83344e-06 
-2.89493e-06 9.98989e-05 -4.91018e-06 
-2.4983e-06 9.99294e-05 4.24566e-06 
-2.89301e-06 9.99289e-05 -4.26322e-06 
-2.57337e-06 9.99534e-05 3.64529e-06 
-2.88749e-06 9.99547e-05 -3.60573e-06 
-2.87754e-06 9.99762e-05 -2.93898e-06 
-2.86237e-06 9.99938e-05 -2.26578e-06 
-2.84091e-06 0.000100007 -1.58933e-06 
-2.81471e-06 0.000100015 -9.11554e-07 
-2.62781e-06 9.9974e-05 3.02948e-06 
-2.66799e-06 9.99908e-05 2.39866e-06 
-2.78647e-06 0.000100019 -2.33106e-07 
-2.7566e-06 0.000100019 4.39754e-07 
-2.70018e-06 0.000100004 1.75563e-06 
-2.72843e-06 0.000100013 1.10246e-06 
-4.36623e-06 0.000101138 8.7269e-06 
-4.68213e-06 0.000101015 9.1387e-06 
-2.72719e-06 9.9876e-05 5.35852e-06 
-5.01857e-06 0.000100865 9.50606e-06 
-3.06639e-06 9.98477e-05 5.87154e-06 
-3.41173e-06 9.98171e-05 6.37374e-06 
-3.76087e-06 9.97845e-05 6.86535e-06 
-5.34935e-06 0.000100643 9.81933e-06 
-5.64531e-06 0.0001003 1.00023e-05 
-5.82493e-06 9.98862e-05 9.91635e-06 
-5.73085e-06 9.96239e-05 9.55918e-06 
-4.10952e-06 9.97507e-05 7.34323e-06 
-4.45602e-06 9.97157e-05 7.8073e-06 
-5.45615e-06 9.9595e-05 9.14052e-06 
-4.79778e-06 9.96789e-05 8.26026e-06 
-5.13403e-06 9.96368e-05 8.70824e-06 
-4.64613e-06 0.000101204 8.25819e-06 
-3.05831e-06 0.000103134 -5.05282e-07 
-4.89741e-06 0.000101278 7.78506e-06 
-3.28607e-06 0.000103107 1.03713e-07 
-5.05652e-06 0.000101381 7.28065e-06 
-3.51546e-06 0.000103044 7.18705e-07 
-5.10399e-06 0.000101515 6.74517e-06 
-3.74172e-06 0.00010295 1.33847e-06 
-5.06925e-06 0.00010167 6.19068e-06 
-3.96171e-06 0.000102831 1.96128e-06 
-4.17076e-06 0.000102692 2.58372e-06 
-4.36788e-06 0.000102536 3.20311e-06 
-4.55024e-06 0.000102369 3.81921e-06 
-4.98192e-06 0.000101838 5.62187e-06 
-4.71522e-06 0.000102195 4.43411e-06 
-4.86061e-06 0.000102014 5.03737e-06 
-3.27224e-06 9.98304e-05 -6.14725e-06 
-3.67848e-06 9.97907e-05 -6.76697e-06 
-4.10551e-06 9.97453e-05 -7.4066e-06 
-4.55433e-06 9.96937e-05 -8.06873e-06 
-4.96186e-06 0.000100566 -1.05311e-05 
-5.02302e-06 9.96356e-05 -8.75565e-06 
-5.42364e-06 0.000100412 -1.10397e-05 
-5.50816e-06 9.9571e-05 -9.46107e-06 
-5.91538e-06 0.000100245 -1.15264e-05 
-5.9962e-06 9.95006e-05 -1.01748e-05 
-6.47077e-06 9.94249e-05 -1.08745e-05 
-6.91055e-06 9.93483e-05 -1.15062e-05 
-6.40984e-06 0.000100044 -1.19749e-05 
-6.88642e-06 9.97705e-05 -1.23304e-05 
-7.30922e-06 9.94442e-05 -1.24429e-05 
-7.27158e-06 9.92865e-05 -1.2055e-05 
-3.2049e-06 0.000102993 -1.08611e-06 
-4.94875e-06 0.000100681 -9.96992e-06 
-3.34291e-06 0.000102838 -1.67605e-06 
-4.88108e-06 0.000100815 -9.38277e-06 
-4.79219e-06 0.000100964 -8.77128e-06 
-4.68929e-06 0.000101125 -8.13748e-06 
-3.47836e-06 0.000102675 -2.27792e-06 
-3.61405e-06 0.000102509 -2.89322e-06 
-4.57422e-06 0.000101294 -7.48673e-06 
-4.44899e-06 0.000101467 -6.82511e-06 
-4.31589e-06 0.000101644 -6.15601e-06 
-4.17727e-06 0.000101823 -5.48198e-06 
-3.75098e-06 0.00010234 -3.52129e-06 
-3.89035e-06 0.00010217 -4.16152e-06 
-4.03269e-06 0.000101998 -4.81456e-06 
-3.49699e-06 9.98694e-05 -5.47307e-06 
-3.09354e-06 9.99068e-05 4.7444e-06 
-3.49841e-06 9.99036e-05 -4.81633e-06 
-3.18403e-06 9.9934e-05 4.14079e-06 
-3.49526e-06 9.99337e-05 -4.14111e-06 
-3.24256e-06 9.99578e-05 3.51871e-06 
-3.48689e-06 9.99593e-05 -3.45953e-06 
-3.47945e-06 9.99815e-05 -2.73981e-06 
-3.46234e-06 9.99983e-05 -2.04025e-06 
-3.44015e-06 0.00010001 -1.33218e-06 
-3.41337e-06 0.000100017 -6.29938e-07 
-3.27915e-06 9.99777e-05 2.8867e-06 
-3.31192e-06 9.99948e-05 2.21308e-06 
-3.38238e-06 0.000100018 1.85576e-07 
-3.35817e-06 0.000100016 8.7233e-07 
-3.33493e-06 0.000100007 1.55195e-06 
-5.25932e-06 0.000101063 8.65528e-06 
-5.6571e-06 0.000100927 9.04916e-06 
-3.47075e-06 9.98801e-05 5.28426e-06 
-6.04801e-06 0.000100755 9.40189e-06 
-3.85744e-06 9.98506e-05 5.81784e-06 
-4.24541e-06 9.9819e-05 6.33602e-06 
-4.65029e-06 9.97844e-05 6.86087e-06 
-6.41183e-06 0.000100504 9.67885e-06 
-6.72163e-06 0.000100119 9.78376e-06 
-6.80092e-06 9.97431e-05 9.57311e-06 
-6.55559e-06 9.96065e-05 9.18338e-06 
-5.03936e-06 9.97503e-05 7.34558e-06 
-5.42533e-06 9.97145e-05 7.81791e-06 
-6.20364e-06 9.96269e-05 8.78379e-06 
-5.79778e-06 9.96763e-05 8.26935e-06 
-5.58606e-06 0.000101124 8.17886e-06 
-3.67987e-06 0.000102909 -4.63522e-07 
-5.82045e-06 0.000101206 7.67784e-06 
-3.93245e-06 0.000102872 1.71374e-07 
-5.91315e-06 0.00010132 7.14657e-06 
-4.1828e-06 0.000102804 8.15726e-07 
-5.89354e-06 0.000101465 6.56877e-06 
-4.42657e-06 0.000102712 1.4601e-06 
-5.80076e-06 0.000101622 5.99729e-06 
-4.67397e-06 0.000102592 2.13235e-06 
-4.90062e-06 0.000102458 2.77858e-06 
-5.11527e-06 0.000102308 3.42811e-06 
-5.30995e-06 0.000102151 4.06871e-06 
-5.66592e-06 0.000101789 5.40479e-06 
-5.50243e-06 0.000101959 4.80149e-06 
-3.91022e-06 9.98332e-05 -6.10333e-06 
-4.3429e-06 9.97912e-05 -6.75565e-06 
-4.7943e-06 9.97432e-05 -7.42771e-06 
-5.29175e-06 9.96864e-05 -8.15237e-06 
-5.75665e-06 0.000100496 -1.04773e-05 
-5.80739e-06 9.96232e-05 -8.891e-06 
-6.36745e-06 0.000100303 -1.10635e-05 
-6.36886e-06 9.95495e-05 -9.6779e-06 
-6.99589e-06 0.000100089 -1.166e-05 
-6.964e-06 9.94639e-05 -1.05081e-05 
-7.60539e-06 9.93571e-05 -1.14437e-05 
-8.15869e-06 9.92663e-05 -1.21668e-05 
-7.6166e-06 9.98443e-05 -1.223e-05 
-8.20597e-06 9.95302e-05 -1.26901e-05 
-8.54876e-06 9.92563e-05 -1.27492e-05 
-3.83166e-06 0.000102776 -1.05994e-06 
-5.69754e-06 0.00010063 -9.87176e-06 
-3.97399e-06 0.000102633 -1.67275e-06 
-5.59496e-06 0.00010078 -9.23439e-06 
-5.4716e-06 0.000100942 -8.57692e-06 
-5.33629e-06 0.000101118 -7.87053e-06 
-4.11085e-06 0.000102485 -2.2942e-06 
-4.25896e-06 0.000102326 -2.95482e-06 
-5.18995e-06 0.000101292 -7.17498e-06 
-5.03591e-06 0.000101469 -6.46771e-06 
-4.8788e-06 0.000101645 -5.76609e-06 
-4.69976e-06 0.000101843 -4.95903e-06 
-4.40047e-06 0.000102169 -3.6058e-06 
-4.54826e-06 0.000102007 -4.27713e-06 
-4.09851e-06 9.98737e-05 -5.39888e-06 
-3.79504e-06 9.99112e-05 4.65443e-06 
-4.0988e-06 9.99084e-05 -4.70979e-06 
-3.86725e-06 9.99383e-05 4.03211e-06 
-4.08949e-06 9.99388e-05 -4.00543e-06 
-3.90095e-06 9.99617e-05 3.3939e-06 
-4.08555e-06 9.99654e-05 -3.26458e-06 
-4.07226e-06 9.99872e-05 -2.51334e-06 
-4.05576e-06 0.000100003 -1.77786e-06 
-4.02939e-06 0.000100013 -1.04122e-06 
-4.00294e-06 0.000100018 -1.96193e-07 
-3.92952e-06 9.9982e-05 2.71847e-06 
-3.94559e-06 9.99986e-05 2.0264e-06 
-3.97568e-06 0.000100017 6.3658e-07 
-3.96225e-06 0.00010001 1.33977e-06 
-6.22658e-06 0.000100967 8.57622e-06 
-6.69114e-06 0.000100814 8.95681e-06 
-4.22187e-06 9.98838e-05 5.20989e-06 
-7.12914e-06 0.000100625 9.28953e-06 
-4.65227e-06 9.98535e-05 5.76066e-06 
-5.10855e-06 9.98199e-05 6.31415e-06 
-5.56236e-06 9.97845e-05 6.8563e-06 
-7.5418e-06 0.000100337 9.53377e-06 
-7.8278e-06 9.99408e-05 9.54198e-06 
-7.71753e-06 9.9658e-05 9.23335e-06 
-7.34656e-06 9.96217e-05 8.85561e-06 
-6.00495e-06 9.97492e-05 7.3572e-06 
-6.4323e-06 9.97119e-05 7.8385e-06 
-6.90974e-06 9.96663e-05 8.35897e-06 
-6.55983e-06 0.000101027 8.09419e-06 
-4.30069e-06 0.000102689 -4.16614e-07 
-6.73242e-06 0.00010112 7.56871e-06 
-4.57483e-06 0.000102642 2.42262e-07 
-6.74729e-06 0.000101249 6.98996e-06 
-4.83958e-06 0.000102573 9.09453e-07 
-6.64846e-06 0.0001014 6.39007e-06 
-5.11486e-06 0.000102475 1.60131e-06 
-6.50172e-06 0.000101558 5.78992e-06 
-5.38024e-06 0.000102357 2.29992e-06 
-5.63141e-06 0.000102225 2.97819e-06 
-5.86279e-06 0.000102083 3.65679e-06 
-6.10722e-06 0.000101908 4.42157e-06 
-6.31621e-06 0.000101723 5.17119e-06 
-4.53448e-06 9.98362e-05 -6.04986e-06 
-4.97999e-06 9.97927e-05 -6.72665e-06 
-5.46682e-06 9.9741e-05 -7.44979e-06 
-5.98525e-06 9.96811e-05 -8.21316e-06 
-6.52538e-06 0.000100421 -1.04185e-05 
-6.53877e-06 9.96122e-05 -9.00792e-06 
-7.24351e-06 0.000100191 -1.10723e-05 
-7.15385e-06 9.95289e-05 -9.87556e-06 
-8.02333e-06 9.99245e-05 -1.18029e-05 
-7.92432e-06 9.94152e-05 -1.093e-05 
-8.80557e-06 9.92635e-05 -1.21218e-05 
-9.66217e-06 9.90994e-05 -1.31834e-05 
-8.90829e-06 9.95826e-05 -1.26533e-05 
-9.85908e-06 9.91471e-05 -1.34744e-05 
-4.45499e-06 0.000102565 -1.03171e-06 
-6.41372e-06 0.000100575 -9.75381e-06 
-4.59365e-06 0.000102436 -1.6624e-06 
-6.26781e-06 0.000100744 -9.05504e-06 
-6.10907e-06 0.000100925 -8.30443e-06 
-5.93192e-06 0.000101111 -7.53754e-06 
-4.74374e-06 0.000102294 -2.32653e-06 
-4.89042e-06 0.000102147 -3.00801e-06 
-5.75588e-06 0.00010129 -6.78727e-06 
-5.57512e-06 0.000101467 -6.04375e-06 
-5.38121e-06 0.000101662 -5.2041e-06 
-5.19054e-06 0.000101847 -4.38166e-06 
-5.03922e-06 0.000101999 -3.68512e-06 
-4.6893e-06 9.98782e-05 -5.3101e-06 
-4.49412e-06 9.99155e-05 4.56028e-06 
-4.68287e-06 9.99138e-05 -4.58283e-06 
-4.53452e-06 9.99424e-05 3.91959e-06 
-4.6863e-06 9.99455e-05 -3.82058e-06 
-4.56436e-06 9.99662e-05 3.24574e-06 
-4.67597e-06 9.99723e-05 -3.03664e-06 
-4.64979e-06 9.99934e-05 -2.24852e-06 
-4.62847e-06 0.000100007 -1.47406e-06 
-4.61356e-06 0.000100016 -5.95484e-07 
-4.5936e-06 0.000100018 2.75083e-07 
-4.57247e-06 9.99864e-05 2.54709e-06 
-4.56547e-06 0.000100002 1.83504e-06 
-4.56887e-06 0.000100012 1.12034e-06 
-7.25469e-06 0.000100849 8.50038e-06 
-7.78683e-06 0.000100677 8.87899e-06 
-4.96366e-06 9.98874e-05 5.13316e-06 
-8.30728e-06 0.000100463 9.20022e-06 
-5.46948e-06 9.9856e-05 5.70862e-06 
-5.98487e-06 9.98212e-05 6.28882e-06 
-6.49567e-06 9.9784e-05 6.85823e-06 
-8.75554e-06 0.000100156 9.40056e-06 
-8.91848e-06 9.97702e-05 9.29982e-06 
-8.57693e-06 9.9631e-05 8.95574e-06 
-8.10497e-06 9.96546e-05 8.47281e-06 
-7.00218e-06 9.9746e-05 7.38867e-06 
-7.56954e-06 9.97018e-05 7.94695e-06 
-7.5474e-06 0.000100916 8.00564e-06 
-4.91618e-06 0.000102476 -3.67284e-07 
-7.63431e-06 0.000101024 7.43633e-06 
-5.20317e-06 0.000102423 3.15068e-07 
-7.54239e-06 0.000101166 6.82638e-06 
-5.50505e-06 0.000102343 1.01796e-06 
-7.36318e-06 0.000101323 6.19874e-06 
-5.79879e-06 0.000102244 1.7394e-06 
-7.15595e-06 0.000101483 5.5601e-06 
-6.07791e-06 0.000102129 2.46719e-06 
-6.35234e-06 0.000102 3.18195e-06 
-6.65654e-06 0.000101837 3.98525e-06 
-6.92743e-06 0.000101662 4.78634e-06 
-5.13488e-06 9.984e-05 -5.97988e-06 
-5.61277e-06 9.97947e-05 -6.68752e-06 
-6.11005e-06 9.97411e-05 -7.44283e-06 
-6.63223e-06 9.96777e-05 -8.24776e-06 
-7.24158e-06 0.000100346 -1.03426e-05 
-7.20318e-06 9.96028e-05 -9.0996e-06 
-8.00499e-06 0.000100088 -1.10683e-05 
-7.92103e-06 9.95006e-05 -1.01348e-05 
-8.88817e-06 9.97677e-05 -1.19537e-05 
-8.76569e-06 9.93601e-05 -1.13513e-05 
-9.94535e-06 9.91167e-05 -1.2955e-05 
-1.19528e-05 9.84184e-05 -1.54873e-05 
-1.0055e-05 9.92963e-05 -1.31938e-05 
-5.06383e-06 0.000102364 -1.00127e-06 
-7.07358e-06 0.000100527 -9.58918e-06 
-5.22072e-06 0.000102238 -1.66291e-06 
-6.8896e-06 0.000100722 -8.77292e-06 
-6.67986e-06 0.00010092 -7.93522e-06 
-6.45982e-06 0.000101112 -7.11192e-06 
-5.36814e-06 0.000102107 -2.34992e-06 
-5.50651e-06 0.000101974 -3.05244e-06 
-6.25864e-06 0.000101292 -6.31932e-06 
-6.05496e-06 0.000101484 -5.44264e-06 
-5.85432e-06 0.000101666 -4.58368e-06 
-5.65635e-06 0.000101836 -3.75584e-06 
-5.26677e-06 9.98838e-05 -5.19498e-06 
-5.18377e-06 9.99197e-05 4.4599e-06 
-5.27247e-06 9.99213e-05 -4.40702e-06 
-5.21227e-06 9.99473e-05 3.78725e-06 
-5.26336e-06 9.99537e-05 -3.59409e-06 
-5.21196e-06 9.99711e-05 3.09194e-06 
-5.2411e-06 9.99801e-05 -2.76561e-06 
-5.20565e-06 9.99992e-05 -1.93432e-06 
-5.19597e-06 0.000100012 -1.0122e-06 
-5.18787e-06 0.000100018 -1.07159e-07 
-5.1782e-06 0.000100015 7.7594e-07 
-5.19515e-06 9.99907e-05 2.37471e-06 
-5.16741e-06 0.000100005 1.63534e-06 
-8.34194e-06 0.000100708 8.43914e-06 
-8.99533e-06 0.000100506 8.8432e-06 
-5.71981e-06 9.98914e-05 5.04975e-06 
-9.59734e-06 0.000100267 9.17229e-06 
-6.27454e-06 9.98592e-05 5.65002e-06 
-6.85029e-06 9.9823e-05 6.25696e-06 
-7.43933e-06 9.97827e-05 6.86476e-06 
-1.0082e-05 9.99493e-05 9.33423e-06 
-9.92749e-06 9.96668e-05 9.11105e-06 
-9.40646e-06 9.96404e-05 8.6443e-06 
-8.78606e-06 9.96869e-05 8.10609e-06 
-8.1223e-06 9.97361e-05 7.5038e-06 
-8.55005e-06 0.00010079 7.90539e-06 
-5.52437e-06 0.000102271 -3.1569e-07 
-8.47901e-06 0.00010092 7.29848e-06 
-5.84574e-06 0.000102205 3.96107e-07 
-8.28329e-06 0.000101074 6.65495e-06 
-6.15884e-06 0.000102123 1.12609e-06 
-8.02783e-06 0.000101239 5.97944e-06 
-6.4659e-06 0.000102025 1.87249e-06 
-7.76092e-06 0.000101418 5.16785e-06 
-6.76395e-06 0.000101912 2.63333e-06 
-7.11818e-06 0.00010176 3.47818e-06 
-7.45496e-06 0.000101594 4.32801e-06 
-5.73844e-06 9.98454e-05 -5.8805e-06 
-6.21499e-06 9.97996e-05 -6.60913e-06 
-6.70735e-06 9.97448e-05 -7.3871e-06 
-7.2255e-06 9.96783e-05 -8.22514e-06 
-7.88805e-06 0.000100288 -1.02004e-05 
-7.87242e-06 9.9591e-05 -9.20423e-06 
-8.65996e-06 0.000100018 -1.09555e-05 
-8.5873e-06 9.94805e-05 -1.02783e-05 
-9.4625e-06 9.97008e-05 -1.1836e-05 
-9.36984e-06 9.93365e-05 -1.14426e-05 
-1.00968e-05 9.92003e-05 -1.26019e-05 
-1.01982e-05 9.93058e-05 -1.28196e-05 
-5.68681e-06 0.000102161 -9.75202e-07 
-7.65823e-06 0.000100509 -9.2794e-06 
-5.83425e-06 0.000102048 -1.65713e-06 
-7.40848e-06 0.000100728 -8.34976e-06 
-7.16187e-06 0.000100933 -7.45077e-06 
-6.92312e-06 0.000101123 -6.59349e-06 
-5.97285e-06 0.000101931 -2.36113e-06 
-6.10613e-06 0.00010181 -3.08817e-06 
-6.70454e-06 0.000101314 -5.67283e-06 
-6.49962e-06 0.000101491 -4.78311e-06 
-6.30108e-06 0.000101655 -3.92253e-06 
-5.82189e-06 9.98913e-05 -5.0378e-06 
-5.85591e-06 9.99243e-05 4.35152e-06 
-5.80997e-06 9.99306e-05 -4.18307e-06 
-5.84711e-06 9.99521e-05 3.65347e-06 
-5.78641e-06 9.99636e-05 -3.30262e-06 
-5.81859e-06 9.99761e-05 2.92583e-06 
-5.75636e-06 9.99884e-05 -2.4225e-06 
-5.77996e-06 0.000100006 -1.46984e-06 
-5.78491e-06 0.000100016 -5.13099e-07 
-5.79184e-06 0.000100016 4.25552e-07 
-5.7989e-06 0.000100009 1.32813e-06 
-5.77782e-06 9.99946e-05 2.17849e-06 
-9.47052e-06 0.000100548 8.4017e-06 
-1.02947e-05 0.000100303 8.89553e-06 
-6.4255e-06 9.98956e-05 4.96281e-06 
-1.10511e-05 0.000100031 9.28297e-06 
-7.031e-06 9.98623e-05 5.592e-06 
-7.67464e-06 9.98239e-05 6.23243e-06 
-8.46513e-06 9.97786e-05 6.9089e-06 
-1.14521e-05 9.97354e-05 9.38947e-06 
-1.09244e-05 9.9621e-05 8.95051e-06 
-1.01448e-05 9.96637e-05 8.34766e-06 
-9.30068e-06 9.97243e-05 7.63481e-06 
-9.46117e-06 0.000100664 7.81317e-06 
-6.12169e-06 0.000102075 -2.62151e-07 
-9.23602e-06 0.000100817 7.15207e-06 
-6.45031e-06 0.000102007 4.77495e-07 
-8.94029e-06 0.000100986 6.44207e-06 
-6.77802e-06 0.000101923 1.24132e-06 
-8.64884e-06 0.000101165 5.58852e-06 
-7.10285e-06 0.000101823 2.01996e-06 
-8.28803e-06 0.000101349 4.68331e-06 
-7.50929e-06 0.000101682 2.86706e-06 
-7.9017e-06 0.000101524 3.7652e-06 
-6.28712e-06 9.98535e-05 -5.73381e-06 
-6.75922e-06 9.9808e-05 -6.47364e-06 
-7.23852e-06 9.97538e-05 -7.24987e-06 
-7.82831e-06 9.96879e-05 -8.08859e-06 
-8.37596e-06 0.000100291 -9.83954e-06 
-8.42249e-06 9.96093e-05 -8.97245e-06 
-8.99492e-06 0.000100068 -1.04645e-05 
-8.99411e-06 9.95181e-05 -9.84726e-06 
-9.52585e-06 9.98222e-05 -1.1073e-05 
-9.49108e-06 9.94422e-05 -1.06801e-05 
-9.79643e-06 9.9521e-05 -1.13553e-05 
-6.27332e-06 0.000101977 -9.44869e-07 
-8.07454e-06 0.000100544 -8.7834e-06 
-6.41458e-06 0.000101874 -1.65504e-06 
-7.80391e-06 0.000100768 -7.78931e-06 
-7.55888e-06 0.000100965 -6.86358e-06 
-7.36297e-06 0.00010115 -5.89998e-06 
-6.54725e-06 0.000101768 -2.38352e-06 
-6.75899e-06 0.000101629 -3.19254e-06 
-7.15478e-06 0.000101322 -4.96439e-06 
-6.95333e-06 0.000101482 -4.05904e-06 
-6.34012e-06 9.99023e-05 -4.80606e-06 
-6.50672e-06 9.99291e-05 4.23445e-06 
-6.31017e-06 9.99427e-05 -3.87499e-06 
-6.46539e-06 9.99573e-05 3.50494e-06 
-6.27431e-06 9.99742e-05 -2.94127e-06 
-6.40381e-06 9.99803e-05 2.74791e-06 
-6.30386e-06 9.99982e-05 -1.93946e-06 
-6.34203e-06 0.000100013 -9.54863e-07 
-6.37366e-06 0.000100017 3.58719e-08 
-6.39992e-06 0.000100012 9.94162e-07 
-6.4066e-06 9.99995e-05 1.88843e-06 
-1.05551e-05 0.000100379 8.39268e-06 
-1.17188e-05 0.000100053 9.08924e-06 
-7.10891e-06 9.99002e-05 4.86595e-06 
-1.29952e-05 9.96507e-05 9.76161e-06 
-7.74885e-06 9.98656e-05 5.52043e-06 
-8.54623e-06 9.98242e-05 6.21433e-06 
-9.42891e-06 9.97744e-05 6.9556e-06 
-1.2787e-05 9.95254e-05 9.57868e-06 
-1.16244e-05 9.96187e-05 8.72236e-06 
-1.04509e-05 9.97086e-05 7.79502e-06 
-1.02799e-05 0.000100539 7.72521e-06 
-6.7082e-06 0.000101891 -2.05467e-07 
-9.90645e-06 0.000100722 6.96599e-06 
-7.04833e-06 0.00010182 5.62806e-07 
-9.52852e-06 0.00010092 6.02913e-06 
-7.384e-06 0.000101736 1.35457e-06 
-9.11464e-06 0.000101114 5.05275e-06 
-7.80828e-06 0.00010161 2.21343e-06 
-8.67395e-06 0.0001013 4.06369e-06 
-8.23678e-06 0.000101465 3.10533e-06 
-6.78875e-06 9.9867e-05 -5.48664e-06 
-7.22743e-06 9.98248e-05 -6.19549e-06 
-7.75895e-06 9.97761e-05 -6.92367e-06 
-8.26522e-06 9.97223e-05 -7.64567e-06 
-8.67925e-06 0.000100367 -9.22994e-06 
-8.74842e-06 9.9658e-05 -8.38046e-06 
-9.16859e-06 0.000100177 -9.70658e-06 
-9.19108e-06 9.95957e-05 -9.08375e-06 
-9.55726e-06 9.99089e-05 -1.0082e-05 
-9.52831e-06 9.96436e-05 -9.70946e-06 
-6.85318e-06 0.000101803 -9.12847e-07 
-8.40046e-06 0.000100616 -8.13598e-06 
-6.9824e-06 0.000101713 -1.64555e-06 
-8.15578e-06 0.000100824 -7.13292e-06 
-7.96569e-06 0.00010101 -6.10951e-06 
-7.78636e-06 0.000101172 -5.14243e-06 
-7.19233e-06 0.000101591 -2.45219e-06 
-7.39601e-06 0.000101462 -3.29032e-06 
-7.59249e-06 0.000101323 -4.19485e-06 
-6.80467e-06 9.99179e-05 -4.47008e-06 
-7.1345e-06 9.99344e-05 4.10384e-06 
-6.76096e-06 9.99565e-05 -3.48402e-06 
-7.05379e-06 9.9962e-05 3.34098e-06 
-6.79783e-06 9.99868e-05 -2.44376e-06 
-7.03987e-06 9.99863e-05 2.48067e-06 
-6.84431e-06 0.000100007 -1.40938e-06 
-6.89862e-06 0.000100016 -3.99427e-07 
-6.9572e-06 0.000100015 6.20214e-07 
-7.006e-06 0.000100005 1.5693e-06 
-1.14741e-05 0.000100221 8.41892e-06 
-1.29944e-05 9.97978e-05 9.40535e-06 
-7.75445e-06 9.99047e-05 4.75562e-06 
-1.58762e-05 9.89732e-05 1.13991e-05 
-8.51795e-06 9.98692e-05 5.43667e-06 
-9.35224e-06 9.98253e-05 6.18219e-06 
-1.02884e-05 9.97686e-05 7.00733e-06 
-1.30368e-05 9.95283e-05 9.28565e-06 
-1.14379e-05 9.96848e-05 7.99588e-06 
-1.09545e-05 0.000100439 7.57438e-06 
-7.28583e-06 0.000101719 -1.45726e-07 
-1.04248e-05 0.000100677 6.50573e-06 
-7.63006e-06 0.000101649 6.49482e-07 
-9.89824e-06 0.000100901 5.41674e-06 
-8.06388e-06 0.000101539 1.50084e-06 
-9.41053e-06 0.000101095 4.37258e-06 
-8.49868e-06 0.000101413 2.40292e-06 
-8.93866e-06 0.000101268 3.34726e-06 
-7.20936e-06 9.98863e-05 -5.11196e-06 
-7.69439e-06 9.9851e-05 -5.74874e-06 
-8.15568e-06 9.98115e-05 -6.39285e-06 
-8.58397e-06 9.97657e-05 -7.02652e-06 
-8.92939e-06 0.000100466 -8.4834e-06 
-9.00681e-06 9.9712e-05 -7.6566e-06 
-9.33394e-06 0.000100266 -8.84808e-06 
-9.37507e-06 9.97067e-05 -8.22789e-06 
-9.57087e-06 9.98908e-05 -8.73023e-06 
-7.41694e-06 0.000101645 -8.76301e-07 
-8.70579e-06 0.000100696 -7.39894e-06 
-7.6289e-06 0.00010154 -1.66919e-06 
-8.54308e-06 0.000100889 -6.31292e-06 
-8.37554e-06 0.000101051 -5.28779e-06 
-8.20388e-06 0.000101188 -4.32692e-06 
-7.82773e-06 0.00010143 -2.50645e-06 
-8.01542e-06 0.000101316 -3.37822e-06 
-7.22059e-06 9.99362e-05 -4.03402e-06 
-7.73926e-06 9.99401e-05 3.94862e-06 
-7.25932e-06 9.99731e-05 -2.96731e-06 
-7.69889e-06 9.99694e-05 3.09562e-06 
-7.30559e-06 9.9999e-05 -1.90461e-06 
-7.63109e-06 9.99934e-05 2.17824e-06 
-7.37179e-06 0.000100014 -8.51211e-07 
-7.45449e-06 0.000100017 1.88553e-07 
-7.54585e-06 0.00010001 1.2043e-06 
-1.20996e-05 0.000100125 8.27484e-06 
-1.32673e-05 9.97324e-05 9.15426e-06 
-8.45585e-06 9.99116e-05 4.59872e-06 
-1.30821e-05 9.96157e-05 8.90593e-06 
-9.22129e-06 9.98754e-05 5.31512e-06 
-1.00592e-05 9.98286e-05 6.10404e-06 
-1.10034e-05 9.97644e-05 6.98402e-06 
-1.20675e-05 9.96794e-05 7.94357e-06 
-1.12871e-05 0.000100442 7.0025e-06 
-7.85969e-06 0.00010156 -8.29059e-08 
-1.06373e-05 0.000100703 5.79558e-06 
-8.29472e-06 0.000101467 7.4985e-07 
-1.00926e-05 0.000100916 4.66373e-06 
-8.72196e-06 0.000101362 1.64186e-06 
-9.60709e-06 0.000101093 3.59635e-06 
-9.15553e-06 0.000101239 2.58965e-06 
-7.66072e-06 9.99112e-05 -4.60012e-06 
-8.08257e-06 9.98826e-05 -5.18347e-06 
-8.48773e-06 9.9849e-05 -5.76599e-06 
-8.87921e-06 9.98077e-05 -6.33413e-06 
-9.18944e-06 0.00010054 -7.65544e-06 
-9.25769e-06 9.97782e-05 -6.86967e-06 
-9.5727e-06 0.000100226 -7.72518e-06 
-9.55958e-06 9.98984e-05 -7.3597e-06 
-8.06707e-06 0.000101475 -8.52477e-07 
-9.07841e-06 0.000100762 -6.50251e-06 
-8.25737e-06 0.000101388 -1.6717e-06 
-8.9372e-06 0.000100941 -5.42532e-06 
-8.78165e-06 0.000101083 -4.40927e-06 
-8.61452e-06 0.000101199 -3.44834e-06 
-8.43897e-06 0.000101298 -2.53656e-06 
-7.59982e-06 9.99552e-05 -3.53914e-06 
-8.29927e-06 9.99471e-05 3.75816e-06 
-7.63e-06 9.99876e-05 -2.45408e-06 
-8.18117e-06 9.99776e-05 2.8181e-06 
-7.69115e-06 0.000100008 -1.37223e-06 
-8.04363e-06 0.000100001 1.81271e-06 
-7.78317e-06 0.000100017 -3.03764e-07 
-7.90604e-06 0.000100014 7.76219e-07 
-1.20001e-05 0.000100208 7.56148e-06 
-1.24217e-05 9.99128e-05 7.81819e-06 
-9.00229e-06 9.99186e-05 4.4361e-06 
-1.19888e-05 9.9776e-05 7.28166e-06 
-9.75418e-06 9.98829e-05 5.15335e-06 
-1.05345e-05 9.98384e-05 5.88177e-06 
-1.13188e-05 9.97873e-05 6.60143e-06 
-1.1244e-05 0.000100521 6.23347e-06 
-8.41764e-06 0.000101419 -1.56419e-08 
-1.06525e-05 0.000100762 5.02143e-06 
-8.83499e-06 0.000101334 8.70249e-07 
-1.01502e-05 0.000100954 3.89629e-06 
-9.256e-06 0.000101233 1.81671e-06 
-9.68607e-06 0.00010111 2.81569e-06 
-7.99907e-06 9.99341e-05 -4.08812e-06 
-8.39217e-06 9.99094e-05 -4.63865e-06 
-8.77265e-06 9.98787e-05 -5.17379e-06 
-9.16898e-06 9.98452e-05 -5.68759e-06 
-9.47075e-06 0.000100551 -6.74854e-06 
-9.52799e-06 9.98952e-05 -6.15362e-06 
-9.69546e-06 0.000100165 -6.5756e-06 
-8.60009e-06 0.000101353 -8.30772e-07 
-9.37631e-06 0.000100792 -5.65174e-06 
-8.77571e-06 0.000101283 -1.69689e-06 
-9.25182e-06 0.000100973 -4.59148e-06 
-9.10734e-06 0.000101104 -3.58429e-06 
-8.94253e-06 0.000101205 -2.60334e-06 
-7.94705e-06 9.99726e-05 -3.00968e-06 
-8.76736e-06 9.99567e-05 3.47407e-06 
-7.99297e-06 9.99994e-05 -1.91407e-06 
-8.56506e-06 9.99876e-05 2.43289e-06 
-8.07469e-06 0.000100014 -8.26699e-07 
-8.36888e-06 0.000100008 1.36874e-06 
-8.20273e-06 0.000100017 2.73807e-07 
-1.17435e-05 0.000100295 6.61179e-06 
-1.17573e-05 9.99608e-05 6.41321e-06 
-9.42343e-06 9.99319e-05 4.10936e-06 
-1.13151e-05 9.98501e-05 5.90808e-06 
-1.0077e-05 9.99015e-05 4.7348e-06 
-1.0723e-05 9.98649e-05 5.33595e-06 
-1.11551e-05 0.000100582 5.34297e-06 
-8.95064e-06 0.000101303 5.6962e-08 
-1.06547e-05 0.000100813 4.17389e-06 
-9.35803e-06 0.000101224 9.93149e-07 
-1.01971e-05 0.00010099 3.05185e-06 
-9.76506e-06 0.000101124 1.98652e-06 
-8.32189e-06 9.99551e-05 -3.53759e-06 
-8.69277e-06 9.99328e-05 -4.05752e-06 
-9.0897e-06 9.99037e-05 -4.55002e-06 
-9.48897e-06 9.99039e-05 -5.01028e-06 
-9.72812e-06 0.000100494 -5.73708e-06 
-9.77401e-06 0.000100107 -5.42408e-06 
-9.11854e-06 0.000101254 -8.04856e-07 
-9.68076e-06 0.000100774 -4.72303e-06 
-9.27574e-06 0.000101195 -1.71395e-06 
-9.57404e-06 0.000100974 -3.70269e-06 
-9.43492e-06 0.000101107 -2.68878e-06 
-8.28157e-06 9.99877e-05 -2.45945e-06 
-9.09609e-06 9.99707e-05 3.04574e-06 
-8.34751e-06 0.000100008 -1.36321e-06 
-8.83998e-06 9.99982e-05 1.9555e-06 
-8.47077e-06 0.000100017 -2.57807e-07 
-8.63527e-06 0.000100014 8.50373e-07 
-1.14837e-05 0.000100271 5.50244e-06 
-1.12709e-05 9.99861e-05 5.12675e-06 
-9.6682e-06 9.99503e-05 3.61478e-06 
-1.07964e-05 9.99038e-05 4.65562e-06 
-1.02447e-05 9.99242e-05 4.14894e-06 
-1.10821e-05 0.000100594 4.39166e-06 
-9.46194e-06 0.000101208 1.31669e-07 
-1.0671e-05 0.000100831 3.25264e-06 
-9.85257e-06 0.000101125 1.11501e-06 
-1.02606e-05 0.000101003 2.15655e-06 
-8.63668e-06 9.99727e-05 -2.97068e-06 
-9.02661e-06 9.99513e-05 -3.44919e-06 
-9.43575e-06 9.9933e-05 -3.89648e-06 
-9.8073e-06 0.000100047 -4.31655e-06 
-9.92575e-06 0.000100402 -4.66649e-06 
-9.61121e-06 0.000101163 -7.76563e-07 
-9.96015e-06 0.000100705 -3.73042e-06 
-9.76656e-06 0.000101079 -1.73674e-06 
-9.89363e-06 0.000100933 -2.7329e-06 
-8.61425e-06 9.99998e-05 -1.89861e-06 
-9.31599e-06 9.99853e-05 2.5228e-06 
-8.72271e-06 0.000100015 -7.95664e-07 
-9.07017e-06 0.000100008 1.4115e-06 
-8.87257e-06 0.000100017 3.06621e-07 
-1.12013e-05 0.000100203 4.3287e-06 
-1.0861e-05 9.99787e-05 3.92178e-06 
-9.84333e-06 9.99676e-05 3.02608e-06 
-1.03648e-05 9.99462e-05 3.49447e-06 
-1.10076e-05 0.000100518 3.34125e-06 
-9.94952e-06 0.000101102 2.05987e-07 
-1.0695e-05 0.00010079 2.28001e-06 
-1.03336e-05 0.000100979 1.22412e-06 
-8.98218e-06 9.9986e-05 -2.37957e-06 
-9.38057e-06 9.99662e-05 -2.82493e-06 
-9.79834e-06 0.000100004 -3.2258e-06 
-1.0061e-05 0.000100291 -3.59408e-06 
-1.00898e-05 0.000101013 -7.41423e-07 
-1.01985e-05 0.000100588 -2.67793e-06 
-1.01894e-05 0.000100846 -1.71356e-06 
-8.95082e-06 0.000100008 -1.33624e-06 
-9.48859e-06 9.99968e-05 1.95958e-06 
-9.07612e-06 0.000100017 -2.42195e-07 
-9.25422e-06 0.000100013 8.58223e-07 
-1.09209e-05 0.000100135 3.19171e-06 
-1.04927e-05 9.99769e-05 2.82322e-06 
-9.98527e-06 9.99796e-05 2.42025e-06 
-1.08831e-05 0.000100402 2.28646e-06 
-1.03846e-05 0.000100909 2.7167e-07 
-1.06875e-05 0.000100694 1.29338e-06 
-9.32512e-06 9.99928e-05 -1.80175e-06 
-9.75445e-06 9.99894e-05 -2.20553e-06 
-1.01315e-05 0.000100179 -2.55535e-06 
-1.04365e-05 0.000100718 -7.02279e-07 
-1.03662e-05 0.000100445 -1.66149e-06 
-9.292e-06 0.00010001 -7.82947e-07 
-9.64605e-06 0.000100003 1.38298e-06 
-9.44056e-06 0.000100014 2.98115e-07 
-1.06363e-05 0.00010007 2.12621e-06 
-1.01443e-05 9.99908e-05 1.78826e-06 
-1.07057e-05 0.000100268 1.24487e-06 
-1.06307e-05 0.000100539 2.96397e-07 
-9.69716e-06 9.99984e-05 -1.216e-06 
-1.01407e-05 0.000100086 -1.56206e-06 
-1.04607e-05 0.000100285 -6.69421e-07 
-9.64626e-06 0.000100007 -2.46271e-07 
-9.81561e-06 0.000100004 8.07103e-07 
-1.03401e-05 0.000100022 1.14145e-06 
-1.04738e-05 0.000100144 2.64897e-07 
-1.01046e-05 0.000100026 -6.2395e-07 
-1.00364e-05 0.000100008 2.52047e-07 
3.23949e-05 0.000101371 -2.86656e-06 
3.25947e-05 0.000101354 -2.15399e-06 
3.2923e-05 0.000101233 -2.85017e-06 
3.2536e-05 0.000101278 -3.56123e-06 
3.20034e-05 0.000101512 -2.44185e-06 
3.19517e-05 0.00010146 -3.29544e-06 
3.31186e-05 0.000101222 -2.10088e-06 
3.27747e-05 0.000101333 -1.40624e-06 
3.2202e-05 0.000101491 -1.6988e-06 
3.34477e-05 0.000101123 -2.82969e-06 
3.30739e-05 0.000101153 -3.57485e-06 
3.26501e-05 0.000101186 -4.27762e-06 
3.2067e-05 0.000101355 -4.01559e-06 
3.16299e-05 0.000101666 -2.01355e-06 
3.15757e-05 0.000101615 -2.87339e-06 
3.1504e-05 0.000101551 -3.7246e-06 
3.36427e-05 0.000101119 -2.05037e-06 
3.32941e-05 0.000101207 -1.31909e-06 
3.29381e-05 0.000101306 -6.28434e-07 
3.23805e-05 0.000101464 -9.30639e-07 
3.18163e-05 0.000101643 -1.25513e-06 
3.39733e-05 0.00010104 -2.8106e-06 
3.36194e-05 0.000101054 -3.58398e-06 
3.32021e-05 0.000101073 -4.31979e-06 
3.27312e-05 0.000101096 -5.00831e-06 
3.21504e-05 0.00010125 -4.74484e-06 
3.1584e-05 0.000101437 -4.45332e-06 
3.12604e-05 0.000101839 -1.59636e-06 
3.12074e-05 0.000101789 -2.45104e-06 
3.11366e-05 0.000101726 -3.30422e-06 
3.1045e-05 0.000101652 -4.14433e-06 
3.41587e-05 0.000101047 -2.00511e-06 
3.3808e-05 0.000101113 -1.24261e-06 
3.34511e-05 0.000101186 -5.14342e-07 
3.30883e-05 0.000101273 1.7827e-07 
3.25402e-05 0.000101429 -1.45266e-07 
3.19873e-05 0.000101611 -4.84476e-07 
3.14337e-05 0.000101812 -8.36481e-07 
3.4501e-05 0.000100978 -2.79893e-06 
3.41646e-05 0.000100978 -3.59526e-06 
3.37618e-05 0.000100985 -4.35225e-06 
3.3293e-05 0.000100996 -5.06955e-06 
3.2769e-05 0.000101008 -5.74895e-06 
3.21938e-05 0.000101148 -5.47509e-06 
3.16347e-05 0.00010132 -5.17984e-06 
3.10941e-05 0.000101527 -4.87078e-06 
3.0885e-05 0.000102031 -1.19862e-06 
3.08453e-05 0.000101983 -2.04432e-06 
3.07816e-05 0.000101922 -2.88704e-06 
3.06937e-05 0.000101849 -3.72408e-06 
3.05762e-05 0.000101766 -4.55357e-06 
3.46919e-05 0.000100996 -1.96226e-06 
3.43313e-05 0.00010105 -1.15389e-06 
3.39666e-05 0.0001011 -3.79789e-07 
3.36039e-05 0.000101157 3.51794e-07 
3.32294e-05 0.00010123 1.01757e-06 
3.26887e-05 0.000101385 6.92026e-07 
3.21381e-05 0.000101569 3.2676e-07 
3.15786e-05 0.000101778 -4.84604e-08 
3.10237e-05 0.000102005 -4.28141e-07 
3.50256e-05 0.000100927 -2.80232e-06 
3.47375e-05 0.00010091 -3.62505e-06 
3.43493e-05 0.000100906 -4.40628e-06 
3.38794e-05 0.00010091 -5.14956e-06 
3.33447e-05 0.000100915 -5.85213e-06 
3.27556e-05 0.000100923 -6.49477e-06 
3.21881e-05 0.000101044 -6.23862e-06 
3.16371e-05 0.000101203 -5.93158e-06 
3.1096e-05 0.0001014 -5.61254e-06 
3.05758e-05 0.000101632 -5.29167e-06 
3.04961e-05 0.000102237 -8.27432e-07 
3.04529e-05 0.000102207 -1.64799e-06 
3.04031e-05 0.00010215 -2.48271e-06 
3.03252e-05 0.000102078 -3.31895e-06 
3.02179e-05 0.000101994 -4.14494e-06 
3.01009e-05 0.000101893 -4.95154e-06 
3.51935e-05 0.000100955 -1.93906e-06 
3.48464e-05 0.000101012 -1.08692e-06 
3.44792e-05 0.000101048 -2.61615e-07 
3.41102e-05 0.000101078 5.16797e-07 
3.3741e-05 0.000101116 1.22763e-06 
3.33622e-05 0.000101172 1.88924e-06 
3.28213e-05 0.000101329 1.52605e-06 
3.22708e-05 0.000101516 1.15402e-06 
3.17083e-05 0.00010173 7.52547e-07 
3.11466e-05 0.000101964 3.44017e-07 
3.06126e-05 0.000102203 -7.07253e-08 
3.55426e-05 0.000100868 -2.83419e-06 
3.52874e-05 0.000100845 -3.67742e-06 
3.49482e-05 0.00010083 -4.47178e-06 
3.44889e-05 0.000100829 -5.22986e-06 
3.39399e-05 0.000100834 -5.94596e-06 
3.33306e-05 0.000100841 -6.60783e-06 
3.26793e-05 0.000100843 -7.24224e-06 
3.21281e-05 0.000100947 -6.97748e-06 
3.15917e-05 0.000101086 -6.68744e-06 
3.10632e-05 0.00010127 -6.35919e-06 
3.05485e-05 0.000101493 -6.02525e-06 
3.00757e-05 0.000101747 -5.68296e-06 
3.0086e-05 0.000102454 -4.86494e-07 
3.00664e-05 0.000102434 -1.28934e-06 
3.00199e-05 0.000102394 -2.09561e-06 
2.99555e-05 0.000102329 -2.92174e-06 
2.98659e-05 0.000102245 -3.7446e-06 
2.97599e-05 0.000102143 -4.54441e-06 
2.96231e-05 0.000102033 -5.34081e-06 
3.56843e-05 0.000100885 -1.94618e-06 
3.533e-05 0.000100969 -1.02964e-06 
3.49765e-05 0.000101014 -1.71651e-07 
3.4605e-05 0.000101031 6.63598e-07 
3.42439e-05 0.000101038 1.43031e-06 
3.3875e-05 0.000101056 2.14809e-06 
3.34902e-05 0.000101094 2.79795e-06 
3.29406e-05 0.000101259 2.38965e-06 
3.2378e-05 0.000101453 1.97251e-06 
3.18192e-05 0.000101668 1.55258e-06 
3.12483e-05 0.000101908 1.11561e-06 
3.07066e-05 0.000102153 6.87139e-07 
3.01714e-05 0.00010241 2.54528e-07 
3.60401e-05 0.000100765 -2.91836e-06 
3.58373e-05 0.000100765 -3.7737e-06 
3.55373e-05 0.000100747 -4.5791e-06 
3.51148e-05 0.000100743 -5.32418e-06 
3.45584e-05 0.000100753 -6.04323e-06 
3.3932e-05 0.000100767 -6.71238e-06 
3.32471e-05 0.000100775 -7.36148e-06 
3.2538e-05 0.000100771 -7.98967e-06 
3.20073e-05 0.000100854 -7.72832e-06 
2.96499e-05 0.000102673 -1.75199e-07 
3.14907e-05 0.000100976 -7.42503e-06 
3.09911e-05 0.000101139 -7.10293e-06 
3.04881e-05 0.000101352 -6.75703e-06 
3.00207e-05 0.000101596 -6.41574e-06 
2.95698e-05 0.000101877 -6.06921e-06 
2.96547e-05 0.000102669 -9.56114e-07 
2.96324e-05 0.000102641 -1.74923e-06 
2.95857e-05 0.000102589 -2.54041e-06 
2.95128e-05 0.000102512 -3.35618e-06 
2.94172e-05 0.000102418 -4.14562e-06 
2.92954e-05 0.000102307 -4.93692e-06 
2.91447e-05 0.000102185 -5.72161e-06 
3.61185e-05 0.000100714 -2.02645e-06 
3.57828e-05 0.000100845 -1.01711e-06 
3.5439e-05 0.000100937 -8.5299e-08 
3.50843e-05 0.00010098 7.85204e-07 
3.47286e-05 0.000100984 1.60977e-06 
3.43724e-05 0.000100971 2.38786e-06 
3.40099e-05 0.000100968 3.1088e-06 
3.36139e-05 0.000100989 3.7498e-06 
3.30423e-05 0.000101173 3.26543e-06 
3.24635e-05 0.000101377 2.79593e-06 
3.18899e-05 0.0001016 2.33542e-06 
3.13259e-05 0.000101838 1.88151e-06 
3.07736e-05 0.000102089 1.43161e-06 
3.02341e-05 0.000102349 9.86061e-07 
2.97056e-05 0.000102616 5.4482e-07 
3.64788e-05 0.000100563 -3.0946e-06 
3.63622e-05 0.000100646 -3.93488e-06 
3.61364e-05 0.000100645 -4.73697e-06 
3.5751e-05 0.000100642 -5.47365e-06 
3.52067e-05 0.000100661 -6.15964e-06 
3.45549e-05 0.000100689 -6.82059e-06 
3.38379e-05 0.000100714 -7.46399e-06 
3.30904e-05 0.000100723 -8.09768e-06 
3.23383e-05 0.000100711 -8.73706e-06 
3.18297e-05 0.00010077 -8.48265e-06 
3.13406e-05 0.00010087 -8.17153e-06 
2.91852e-05 0.000102887 1.10604e-07 
2.92223e-05 0.000102899 -6.50319e-07 
3.08618e-05 0.000101017 -7.83584e-06 
3.03927e-05 0.000101211 -7.48969e-06 
2.99345e-05 0.000101445 -7.14137e-06 
2.94925e-05 0.000101717 -6.79289e-06 
2.90681e-05 0.000102019 -6.44513e-06 
2.92263e-05 0.000102887 -1.42245e-06 
2.92015e-05 0.00010285 -2.20114e-06 
2.91497e-05 0.000102788 -2.98255e-06 
2.90721e-05 0.000102703 -3.76308e-06 
2.89676e-05 0.000102598 -4.54162e-06 
2.88351e-05 0.000102476 -5.31764e-06 
2.86664e-05 0.000102344 -6.09334e-06 
3.64178e-05 0.000100335 -2.25033e-06 
3.61414e-05 0.00010048 -1.09255e-06 
3.58665e-05 0.000100645 1.72968e-10 
3.55563e-05 0.000100789 9.83492e-07 
3.51969e-05 0.00010087 1.90381e-06 
3.48536e-05 0.000100875 2.73806e-06 
3.45106e-05 0.000100849 3.52814e-06 
3.41621e-05 0.000100826 4.24407e-06 
3.37252e-05 0.000100858 4.73023e-06 
3.31245e-05 0.000101055 4.25869e-06 
3.25157e-05 0.000101277 3.72535e-06 
3.19146e-05 0.000101513 3.21753e-06 
3.13359e-05 0.000101759 2.73219e-06 
3.07455e-05 0.000102028 2.2397e-06 
3.01949e-05 0.000102294 1.77539e-06 
2.96513e-05 0.000102569 1.31377e-06 
2.91203e-05 0.000102846 8.6199e-07 
3.67489e-05 0.000100257 -3.3775e-06 
3.69136e-05 0.000100416 -4.19319e-06 
3.68246e-05 0.000100491 -5.00461e-06 
3.65144e-05 0.0001005 -5.73627e-06 
3.59689e-05 0.000100529 -6.38786e-06 
3.5249e-05 0.00010058 -7.04565e-06 
3.44745e-05 0.00010063 -7.67912e-06 
3.36685e-05 0.000100666 -8.3165e-06 
3.28701e-05 0.000100674 -8.9503e-06 
3.20992e-05 0.00010066 -9.47997e-06 
3.15882e-05 0.000100682 -9.35306e-06 
2.86963e-05 0.000103085 3.75817e-07 
3.11162e-05 0.000100757 -9.03052e-06 
3.06557e-05 0.000100884 -8.67407e-06 
2.86678e-05 0.00010316 -3.19632e-07 
2.87017e-05 0.000103172 -1.08162e-06 
3.02079e-05 0.000101062 -8.31224e-06 
2.97421e-05 0.000101301 -7.93474e-06 
2.93088e-05 0.000101568 -7.57781e-06 
2.8883e-05 0.000101871 -7.21976e-06 
2.8474e-05 0.000102198 -6.86597e-06 
2.87038e-05 0.000103155 -1.857e-06 
2.86756e-05 0.000103112 -2.62939e-06 
2.86162e-05 0.000103038 -3.43771e-06 
2.85301e-05 0.000102943 -4.20847e-06 
2.84142e-05 0.000102824 -4.98396e-06 
2.82687e-05 0.000102688 -5.74955e-06 
2.81863e-05 0.0001025 -6.45751e-06 
3.63774e-05 0.000100057 -2.59227e-06 
3.61025e-05 0.000100106 -1.43992e-06 
3.59108e-05 0.000100196 -2.14564e-07 
3.57533e-05 0.000100335 9.69066e-07 
3.55535e-05 0.000100521 2.08688e-06 
3.52682e-05 0.000100667 3.06254e-06 
3.49724e-05 0.000100694 3.93135e-06 
3.46728e-05 0.000100664 4.73532e-06 
3.43262e-05 0.000100655 5.32252e-06 
3.38074e-05 0.000100712 5.67512e-06 
3.31469e-05 0.00010094 5.11025e-06 
3.2513e-05 0.000101164 4.61962e-06 
3.18906e-05 0.000101411 4.07581e-06 
3.1296e-05 0.000101664 3.55691e-06 
3.06962e-05 0.000101935 3.0458e-06 
3.01173e-05 0.000102215 2.5428e-06 
2.95674e-05 0.000102493 2.07144e-06 
2.90312e-05 0.000102774 1.60065e-06 
2.86059e-05 0.00010302 1.11019e-06 
3.6758e-05 9.99993e-05 -3.75936e-06 
3.72257e-05 0.000100142 -4.53721e-06 
3.74841e-05 0.00010027 -5.3249e-06 
3.73629e-05 0.000100319 -6.0578e-06 
3.68237e-05 0.000100363 -6.65339e-06 
3.60302e-05 0.000100439 -7.25841e-06 
3.51371e-05 0.000100523 -7.88444e-06 
3.42661e-05 0.000100589 -8.51711e-06 
3.34135e-05 0.000100628 -9.15399e-06 
3.26136e-05 0.000100638 -9.69578e-06 
3.18211e-05 0.000100615 -1.02247e-05 
3.13244e-05 0.000100617 -1.00922e-05 
3.0841e-05 0.000100649 -9.90425e-06 
2.81875e-05 0.000103265 6.18919e-07 
2.81782e-05 0.000103357 -6.38351e-08 
3.04045e-05 0.000100751 -9.53299e-06 
2.99806e-05 0.000100912 -9.14423e-06 
2.81496e-05 0.000103426 -7.53464e-07 
2.81751e-05 0.000103436 -1.51773e-06 
2.95322e-05 0.000101137 -8.7549e-06 
2.90974e-05 0.000101409 -8.362e-06 
2.86789e-05 0.000101706 -7.99871e-06 
2.8273e-05 0.000102032 -7.63252e-06 
2.79861e-05 0.000102336 -7.22241e-06 
2.81758e-05 0.000103412 -2.28579e-06 
2.81386e-05 0.00010336 -3.0845e-06 
2.80736e-05 0.000103275 -3.88373e-06 
2.79748e-05 0.000103169 -4.65185e-06 
2.78522e-05 0.000103035 -5.41767e-06 
2.77859e-05 0.000102852 -6.11511e-06 
2.77024e-05 0.00010265 -6.81442e-06 
3.61096e-05 9.99595e-05 -2.93749e-06 
3.58347e-05 9.9989e-05 -1.78288e-06 
3.5628e-05 0.000100007 -6.21985e-07 
3.55101e-05 0.000100029 6.37895e-07 
3.54369e-05 0.000100084 1.91894e-06 
3.53938e-05 0.000100206 3.17906e-06 
3.52874e-05 0.000100388 4.28156e-06 
3.51021e-05 0.000100441 5.20258e-06 
3.48935e-05 0.000100435 5.93811e-06 
3.45056e-05 0.000100453 6.41277e-06 
3.38416e-05 0.00010057 6.51283e-06 
3.31158e-05 0.000100825 5.8913e-06 
3.24441e-05 0.000101063 5.35672e-06 
3.18149e-05 0.000101296 4.88405e-06 
3.1204e-05 0.000101554 4.34693e-06 
3.05938e-05 0.000101825 3.83049e-06 
3.00075e-05 0.000102107 3.31382e-06 
2.94513e-05 0.000102392 2.80139e-06 
2.89108e-05 0.000102675 2.32175e-06 
2.84839e-05 0.000102928 1.83348e-06 
2.80655e-05 0.00010318 1.33816e-06 
3.64354e-05 9.99204e-05 -4.02798e-06 
3.72576e-05 9.99026e-05 -4.93427e-06 
3.79356e-05 0.000100014 -5.7225e-06 
3.83023e-05 0.000100077 -6.447e-06 
3.78573e-05 0.000100147 -6.97129e-06 
3.69042e-05 0.000100259 -7.4802e-06 
3.58527e-05 0.000100373 -8.06443e-06 
3.48601e-05 0.000100467 -8.68869e-06 
3.39576e-05 0.000100531 -9.33524e-06 
3.31351e-05 0.000100578 -9.89521e-06 
3.23208e-05 0.000100589 -1.04439e-05 
3.15135e-05 0.00010056 -1.09703e-05 
3.10252e-05 0.000100556 -1.08484e-05 
3.05542e-05 0.000100566 -1.06533e-05 
3.01078e-05 0.000100623 -1.0402e-05 
2.76593e-05 0.000103426 8.42303e-07 
2.76639e-05 0.000103536 1.75406e-07 
2.76535e-05 0.000103621 -5.05744e-07 
2.97116e-05 0.000100762 -9.99012e-06 
2.92831e-05 0.000100968 -9.58913e-06 
2.76272e-05 0.000103679 -1.18826e-06 
2.7649e-05 0.000103681 -1.95101e-06 
2.88612e-05 0.000101231 -9.18056e-06 
2.84583e-05 0.000101531 -8.77188e-06 
2.80559e-05 0.000101851 -8.39725e-06 
2.77715e-05 0.000102153 -7.98757e-06 
2.74898e-05 0.000102471 -7.57315e-06 
2.76254e-05 0.000103656 -2.73836e-06 
2.75825e-05 0.000103591 -3.53393e-06 
2.75201e-05 0.00010349 -4.32167e-06 
2.74155e-05 0.000103368 -5.08627e-06 
2.73613e-05 0.0001032 -5.77637e-06 
2.72921e-05 0.000103006 -6.47088e-06 
2.72114e-05 0.000102789 -7.15947e-06 
3.56718e-05 9.99616e-05 -3.08082e-06 
3.54586e-05 9.99863e-05 -2.04437e-06 
3.5274e-05 0.000100001 -9.28215e-07 
3.51277e-05 0.000100003 2.31806e-07 
3.50497e-05 9.99904e-05 1.53471e-06 
3.50588e-05 9.99688e-05 2.86402e-06 
3.5147e-05 9.99735e-05 4.23419e-06 
3.52853e-05 0.000100073 5.56309e-06 
3.53377e-05 0.000100152 6.52096e-06 
3.52509e-05 0.000100142 7.26027e-06 
3.46554e-05 0.000100263 7.35188e-06 
3.37932e-05 0.000100451 7.20966e-06 
3.302e-05 0.000100719 6.57134e-06 
3.23175e-05 0.000100964 6.02695e-06 
3.16667e-05 0.000101199 5.54109e-06 
3.10536e-05 0.000101433 5.09359e-06 
3.04344e-05 0.000101703 4.57282e-06 
2.9849e-05 0.00010198 4.05541e-06 
2.92903e-05 0.000102264 3.53924e-06 
2.87546e-05 0.000102553 3.0219e-06 
2.83284e-05 0.00010281 2.53213e-06 
2.79151e-05 0.000103068 2.04018e-06 
2.75114e-05 0.000103321 1.54545e-06 
3.59168e-05 9.99304e-05 -4.02413e-06 
3.67972e-05 9.98752e-05 -5.01388e-06 
3.79163e-05 9.9812e-05 -6.03314e-06 
3.91449e-05 9.97783e-05 -6.9759e-06 
3.93152e-05 9.98079e-05 -7.40712e-06 
3.78805e-05 0.000100024 -7.67504e-06 
3.6565e-05 0.000100162 -8.19583e-06 
3.54492e-05 0.000100252 -8.81715e-06 
3.4469e-05 0.000100327 -9.47138e-06 
3.36281e-05 0.000100403 -1.00585e-05 
3.28156e-05 0.000100462 -1.06294e-05 
3.20043e-05 0.000100488 -1.1178e-05 
3.11843e-05 0.000100467 -1.17096e-05 
2.71138e-05 0.000103567 1.04794e-06 
3.06978e-05 0.000100483 -1.16052e-05 
3.02373e-05 0.000100483 -1.14164e-05 
2.98039e-05 0.000100519 -1.11569e-05 
2.93934e-05 0.000100614 -1.0854e-05 
2.71354e-05 0.000103693 3.93632e-07 
2.71396e-05 0.000103793 -2.71112e-07 
2.71274e-05 0.000103866 -9.44056e-07 
2.89968e-05 0.000100799 -1.04281e-05 
2.85991e-05 0.000101044 -1.0006e-05 
2.70986e-05 0.000103912 -1.62343e-06 
2.70899e-05 0.000103912 -2.40494e-06 
2.82073e-05 0.000101335 -9.5849e-06 
2.78221e-05 0.000101658 -9.16352e-06 
2.75421e-05 0.000101957 -8.74663e-06 
2.7267e-05 0.000102272 -8.32833e-06 
2.69914e-05 0.000102593 -7.90919e-06 
2.70634e-05 0.000103872 -3.18759e-06 
2.70181e-05 0.000103793 -3.97016e-06 
2.69554e-05 0.000103674 -4.75138e-06 
2.69163e-05 0.000103523 -5.43824e-06 
2.68615e-05 0.000103344 -6.12355e-06 
2.67927e-05 0.00010314 -6.80681e-06 
2.67101e-05 0.000102911 -7.48792e-06 
3.51259e-05 9.99673e-05 -3.09814e-06 
3.49637e-05 9.99912e-05 -2.1541e-06 
3.48264e-05 0.000100007 -1.13028e-06 
3.4714e-05 0.000100012 -3.59507e-08 
3.46529e-05 0.000100004 1.10398e-06 
3.46558e-05 9.99763e-05 2.42195e-06 
3.47535e-05 9.99287e-05 3.80505e-06 
3.49798e-05 9.98714e-05 5.26959e-06 
3.53952e-05 9.98358e-05 6.7998e-06 
3.59234e-05 9.97291e-05 8.24433e-06 
3.57298e-05 9.98221e-05 8.52946e-06 
3.46393e-05 0.000100119 8.03435e-06 
3.34284e-05 0.000100403 7.64239e-06 
3.274e-05 0.000100646 7.12977e-06 
3.20637e-05 0.000100881 6.61962e-06 
3.14135e-05 0.000101112 6.14044e-06 
3.07998e-05 0.000101341 5.69331e-06 
3.02407e-05 0.000101569 5.25993e-06 
2.96561e-05 0.000101842 4.74018e-06 
2.90945e-05 0.000102126 4.21568e-06 
2.85588e-05 0.000102412 3.69608e-06 
2.81264e-05 0.000102667 3.22885e-06 
2.77142e-05 0.00010293 2.73633e-06 
2.73089e-05 0.000103193 2.23801e-06 
2.69143e-05 0.000103449 1.74077e-06 
3.53198e-05 9.99375e-05 -3.95679e-06 
3.61362e-05 9.98926e-05 -4.89961e-06 
3.71955e-05 9.98294e-05 -5.89003e-06 
3.87473e-05 9.97175e-05 -6.94557e-06 
4.18187e-05 9.9306e-05 -7.98146e-06 
3.88594e-05 9.97179e-05 -7.70253e-06 
3.71834e-05 9.98804e-05 -8.15579e-06 
3.59094e-05 9.99373e-05 -8.77025e-06 
3.48615e-05 9.99752e-05 -9.45081e-06 
3.40149e-05 0.000100033 -1.00965e-05 
3.32183e-05 0.00010012 -1.07366e-05 
3.24365e-05 0.000100211 -1.1344e-05 
3.16442e-05 0.000100278 -1.19102e-05 
3.08302e-05 0.000100304 -1.24245e-05 
3.03445e-05 0.000100371 -1.23832e-05 
2.65525e-05 0.000103688 1.23749e-06 
2.65667e-05 0.000103833 6.07525e-07 
2.98807e-05 0.000100385 -1.22095e-05 
2.94524e-05 0.000100412 -1.19408e-05 
2.90534e-05 0.000100489 -1.16224e-05 
2.86981e-05 0.000100627 -1.12695e-05 
2.65872e-05 0.000103949 -5.00554e-08 
2.65906e-05 0.000104037 -7.22601e-07 
2.65755e-05 0.000104096 -1.39627e-06 
2.83266e-05 0.000100856 -1.08196e-05 
2.79456e-05 0.000101138 -1.03736e-05 
2.65633e-05 0.000104119 -2.05916e-06 
2.65514e-05 0.000104102 -2.84018e-06 
2.75689e-05 0.000101453 -9.93483e-06 
2.72885e-05 0.000101742 -9.52847e-06 
2.70174e-05 0.000102055 -9.09866e-06 
2.67396e-05 0.000102381 -8.66604e-06 
2.64589e-05 0.000102705 -8.23545e-06 
2.6521e-05 0.000104044 -3.62887e-06 
2.64727e-05 0.000103945 -4.41057e-06 
2.64283e-05 0.000103824 -5.08402e-06 
2.61965e-05 0.000103012 -7.79725e-06 
2.63861e-05 0.000103663 -5.77071e-06 
2.63281e-05 0.000103472 -6.45948e-06 
2.6257e-05 0.000103255 -7.1387e-06 
3.45466e-05 9.99692e-05 -3.08266e-06 
3.44122e-05 9.99917e-05 -2.21943e-06 
3.43097e-05 0.000100008 -1.26902e-06 
3.42367e-05 0.000100015 -2.51655e-07 
3.4202e-05 0.000100012 8.17402e-07 
3.42104e-05 9.99941e-05 1.96089e-06 
3.43002e-05 9.99561e-05 3.2979e-06 
3.45124e-05 9.98951e-05 4.7238e-06 
3.49042e-05 9.98111e-05 6.19519e-06 
3.56567e-05 9.96555e-05 7.96237e-06 
3.76595e-05 9.90534e-05 1.06772e-05 
3.55821e-05 9.96885e-05 8.85978e-06 
3.40157e-05 0.000100102 8.14404e-06 
3.27871e-05 0.000100371 7.81851e-06 
3.22266e-05 0.000100612 7.46771e-06 
3.16336e-05 0.000100827 7.07633e-06 
3.10347e-05 0.000101043 6.65003e-06 
3.04495e-05 0.00010126 6.22344e-06 
2.99078e-05 0.000101477 5.80491e-06 
2.93905e-05 0.000101702 5.38398e-06 
2.88405e-05 0.000101978 4.86421e-06 
2.83141e-05 0.000102261 4.33822e-06 
2.78853e-05 0.000102513 3.87336e-06 
2.74751e-05 0.00010277 3.40537e-06 
2.7074e-05 0.000103037 2.9118e-06 
2.66851e-05 0.000103301 2.41245e-06 
2.63287e-05 0.000103549 1.9155e-06 
3.46705e-05 9.99413e-05 -3.88602e-06 
3.5398e-05 9.99022e-05 -4.7659e-06 
3.62568e-05 9.98523e-05 -5.66759e-06 
3.73003e-05 9.97875e-05 -6.5561e-06 
3.84275e-05 9.97036e-05 -7.25275e-06 
3.8303e-05 9.96834e-05 -7.58181e-06 
3.70763e-05 9.96856e-05 -7.8918e-06 
3.59654e-05 9.96594e-05 -8.44866e-06 
3.49582e-05 9.96514e-05 -9.13874e-06 
3.41161e-05 9.96558e-05 -9.83068e-06 
3.33537e-05 9.96776e-05 -1.05397e-05 
3.26309e-05 9.97396e-05 -1.12572e-05 
3.19296e-05 9.9841e-05 -1.19306e-05 
3.12156e-05 9.99595e-05 -1.25296e-05 
2.59782e-05 0.000103787 1.41227e-06 
3.04396e-05 0.000100051 -1.30788e-05 
2.99738e-05 0.000100203 -1.3109e-05 
2.95017e-05 0.000100253 -1.30082e-05 
2.60064e-05 0.000103945 7.92019e-07 
2.602e-05 0.000104078 1.60321e-07 
2.90743e-05 0.000100288 -1.2749e-05 
2.86893e-05 0.000100358 -1.24099e-05 
2.83506e-05 0.000100482 -1.20371e-05 
2.80226e-05 0.000100662 -1.16526e-05 
2.6035e-05 0.000104182 -5.04219e-07 
2.60372e-05 0.000104254 -1.177e-06 
2.6034e-05 0.000104291 -1.83429e-06 
2.76628e-05 0.000100931 -1.11809e-05 
2.7298e-05 0.000101238 -1.07125e-05 
2.60203e-05 0.000104297 -2.49574e-06 
2.60001e-05 0.000104261 -3.28026e-06 
2.7024e-05 0.000101521 -1.02903e-05 
2.6752e-05 0.000101822 -9.86821e-06 
2.64775e-05 0.000102146 -9.42447e-06 
2.61994e-05 0.000102474 -8.97752e-06 
2.594e-05 0.000102787 -8.53168e-06 
2.59697e-05 0.000104181 -4.06518e-06 
2.59349e-05 0.000104078 -4.73652e-06 
2.56695e-05 0.000103089 -8.08206e-06 
2.58903e-05 0.000103944 -5.40594e-06 
2.57295e-05 0.000103341 -7.43201e-06 
2.58408e-05 0.000103772 -6.09403e-06 
2.57828e-05 0.000103569 -6.77685e-06 
3.39207e-05 9.997e-05 -3.07473e-06 
3.38308e-05 9.99914e-05 -2.2601e-06 
3.37509e-05 0.000100007 -1.39448e-06 
3.37044e-05 0.000100015 -4.39301e-07 
3.36893e-05 0.000100014 5.54305e-07 
3.37152e-05 0.000100002 1.62456e-06 
3.37943e-05 9.99759e-05 2.76818e-06 
3.39728e-05 9.99282e-05 4.10946e-06 
3.4275e-05 9.98621e-05 5.43473e-06 
3.47416e-05 9.97639e-05 6.84763e-06 
3.53576e-05 9.96338e-05 8.14854e-06 
3.53107e-05 9.96076e-05 8.573e-06 
3.428e-05 9.97634e-05 8.24852e-06 
3.31721e-05 9.99801e-05 8.0383e-06 
3.20904e-05 0.000100264 7.9039e-06 
3.15946e-05 0.000100541 7.70644e-06 
3.10737e-05 0.000100776 7.40173e-06 
3.05392e-05 0.000100984 7.06249e-06 
2.99966e-05 0.000101193 6.67636e-06 
2.94821e-05 0.000101396 6.29051e-06 
2.89872e-05 0.000101609 5.88387e-06 
2.85192e-05 0.000101832 5.46631e-06 
2.80107e-05 0.000102108 4.9417e-06 
2.7589e-05 0.000102352 4.48708e-06 
2.71856e-05 0.000102605 4.02222e-06 
2.68051e-05 0.000102861 3.55389e-06 
2.64224e-05 0.000103128 3.05884e-06 
2.60706e-05 0.000103382 2.57397e-06 
2.57258e-05 0.00010363 2.07679e-06 
3.39861e-05 9.99438e-05 -3.8295e-06 
3.45856e-05 9.9909e-05 -4.64168e-06 
3.52389e-05 9.98671e-05 -5.45781e-06 
3.59042e-05 9.98214e-05 -6.21443e-06 
3.65441e-05 9.97749e-05 -6.85974e-06 
3.68408e-05 9.97322e-05 -7.37425e-06 
3.62616e-05 9.97026e-05 -7.78227e-06 
3.54224e-05 9.96627e-05 -8.24885e-06 
3.45559e-05 9.96088e-05 -8.87406e-06 
3.38022e-05 9.95541e-05 -9.50296e-06 
3.30981e-05 9.94937e-05 -1.01925e-05 
3.24493e-05 9.94482e-05 -1.09079e-05 
3.18255e-05 9.94387e-05 -1.16587e-05 
3.1244e-05 9.94798e-05 -1.23633e-05 
3.0646e-05 9.95821e-05 -1.30269e-05 
2.53927e-05 0.000103864 1.57399e-06 
2.99854e-05 9.97243e-05 -1.36329e-05 
2.54287e-05 0.000104035 9.6516e-07 
2.95795e-05 9.99492e-05 -1.37905e-05 
2.91058e-05 0.000100073 -1.37686e-05 
2.8675e-05 0.000100135 -1.35691e-05 
2.54556e-05 0.00010418 3.3875e-07 
2.54724e-05 0.000104297 -2.93241e-07 
2.82995e-05 0.00010021 -1.32186e-05 
2.79749e-05 0.000100326 -1.28308e-05 
2.76632e-05 0.000100496 -1.24181e-05 
2.73634e-05 0.000100713 -1.19988e-05 
2.54862e-05 0.000104385 -9.62947e-07 
2.54869e-05 0.000104437 -1.61323e-06 
2.54812e-05 0.000104456 -2.27439e-06 
2.70107e-05 0.000101013 -1.14987e-05 
2.67396e-05 0.000101289 -1.10608e-05 
2.54695e-05 0.000104441 -2.93243e-06 
2.54489e-05 0.000104381 -3.7164e-06 
2.64696e-05 0.000101586 -1.06182e-05 
2.62069e-05 0.000101895 -1.01761e-05 
2.59295e-05 0.000102223 -9.71408e-06 
2.567e-05 0.000102537 -9.26193e-06 
2.54021e-05 0.000102847 -8.80114e-06 
2.54187e-05 0.000104297 -4.38283e-06 
2.53826e-05 0.00010418 -5.0535e-06 
2.51282e-05 0.000103141 -8.33797e-06 
2.51837e-05 0.0001034 -7.70156e-06 
2.5342e-05 0.000104031 -5.71549e-06 
2.52392e-05 0.000103637 -7.05192e-06 
2.52907e-05 0.000103845 -6.40045e-06 
3.32884e-05 9.99441e-05 -3.80114e-06 
3.3266e-05 9.99697e-05 -3.09142e-06 
3.32116e-05 9.99904e-05 -2.32359e-06 
3.31603e-05 0.000100006 -1.50091e-06 
3.31291e-05 0.000100015 -6.24085e-07 
3.31281e-05 0.000100016 3.08129e-07 
3.31623e-05 0.000100008 1.29733e-06 
3.32403e-05 9.99879e-05 2.35214e-06 
3.33732e-05 9.99536e-05 3.48307e-06 
3.35694e-05 9.99048e-05 4.66654e-06 
3.38152e-05 9.98425e-05 5.81661e-06 
3.4076e-05 9.97763e-05 6.79944e-06 
3.42038e-05 9.97163e-05 7.51943e-06 
3.36848e-05 9.97116e-05 7.7158e-06 
3.28856e-05 9.97422e-05 7.72251e-06 
3.21036e-05 9.9822e-05 7.76828e-06 
3.1341e-05 0.000100032 7.86402e-06 
3.0928e-05 0.000100373 7.85397e-06 
3.04558e-05 0.000100667 7.66585e-06 
2.99647e-05 0.00010091 7.39215e-06 
2.94687e-05 0.000101122 7.07048e-06 
2.89816e-05 0.000101322 6.71637e-06 
2.85136e-05 0.000101524 6.33568e-06 
2.80678e-05 0.000101735 5.92969e-06 
2.76429e-05 0.00010196 5.49946e-06 
2.72328e-05 0.000102194 5.05515e-06 
2.68449e-05 0.000102435 4.60359e-06 
2.64751e-05 0.000102684 4.14395e-06 
2.61207e-05 0.000102938 3.67612e-06 
2.57773e-05 0.000103193 3.20075e-06 
2.54441e-05 0.000103444 2.71735e-06 
2.51184e-05 0.000103687 2.22516e-06 
2.47978e-05 0.000103916 1.72423e-06 
3.37385e-05 9.9915e-05 -4.52364e-06 
3.42206e-05 9.98794e-05 -5.25228e-06 
3.46988e-05 9.98405e-05 -5.94339e-06 
3.51438e-05 9.98005e-05 -6.57326e-06 
3.54533e-05 9.97598e-05 -7.14636e-06 
3.52496e-05 9.97209e-05 -7.66883e-06 
3.46765e-05 9.96813e-05 -8.16559e-06 
3.39853e-05 9.9633e-05 -8.7221e-06 
3.32896e-05 9.95757e-05 -9.33673e-06 
3.26308e-05 9.95104e-05 -9.98386e-06 
3.20095e-05 9.9438e-05 -1.06643e-05 
3.14268e-05 9.93609e-05 -1.13665e-05 
3.08793e-05 9.92861e-05 -1.20791e-05 
3.03733e-05 9.92414e-05 -1.27786e-05 
2.98983e-05 9.92535e-05 -1.34471e-05 
2.94449e-05 9.93588e-05 -1.40682e-05 
2.48447e-05 0.000104097 1.12338e-06 
2.91433e-05 9.96239e-05 -1.43723e-05 
2.48804e-05 0.000104254 5.09337e-07 
2.87021e-05 9.98198e-05 -1.4494e-05 
2.82511e-05 9.99386e-05 -1.43792e-05 
2.78873e-05 0.000100033 -1.40518e-05 
2.49066e-05 0.000104384 -1.16818e-07 
2.49237e-05 0.000104485 -7.53369e-07 
2.75742e-05 0.000100152 -1.36428e-05 
2.72805e-05 0.000100316 -1.32057e-05 
2.69964e-05 0.000100526 -1.27548e-05 
2.67156e-05 0.000100775 -1.22952e-05 
2.49325e-05 0.000104552 -1.39929e-06 
2.49326e-05 0.000104586 -2.05215e-06 
2.4925e-05 0.000104584 -2.70968e-06 
2.64396e-05 0.000101048 -1.18305e-05 
2.61722e-05 0.000101338 -1.13683e-05 
2.49106e-05 0.000104549 -3.36905e-06 
2.48895e-05 0.00010448 -4.0305e-06 
2.59096e-05 0.000101641 -1.09067e-05 
2.56488e-05 0.000101953 -1.04445e-05 
2.53882e-05 0.000102268 -9.9783e-06 
2.51246e-05 0.000102579 -9.50883e-06 
2.48543e-05 0.00010288 -9.03507e-06 
2.45705e-05 0.000103166 -8.55838e-06 
2.48609e-05 0.00010438 -4.6931e-06 
2.48255e-05 0.000104247 -5.35404e-06 
2.46279e-05 0.000103428 -7.9391e-06 
2.46841e-05 0.000103671 -7.30561e-06 
2.47841e-05 0.000104084 -6.01123e-06 
2.47366e-05 0.000103891 -6.66204e-06 
3.28126e-05 9.99294e-05 -4.2016e-06 
3.25746e-05 9.99613e-05 -3.3532e-06 
3.25453e-05 9.99842e-05 -2.58311e-06 
3.252e-05 0.000100002 -1.77889e-06 
3.2508e-05 0.000100013 -9.40522e-07 
3.2516e-05 0.000100017 -3.1441e-08 
3.25513e-05 0.000100012 8.93968e-07 
3.26184e-05 9.99985e-05 1.87025e-06 
3.27185e-05 9.99738e-05 2.88049e-06 
3.28465e-05 9.99341e-05 4.0198e-06 
3.29603e-05 9.98899e-05 5.00376e-06 
3.30678e-05 9.98424e-05 5.87228e-06 
3.31332e-05 9.97959e-05 6.59066e-06 
3.28784e-05 9.97591e-05 7.09398e-06 
3.22742e-05 9.97434e-05 7.2924e-06 
3.15791e-05 9.97418e-05 7.45162e-06 
3.08936e-05 9.98133e-05 7.63248e-06 
3.02768e-05 0.000100064 7.83401e-06 
2.98327e-05 0.000100399 7.86772e-06 
2.93769e-05 0.000100717 7.72859e-06 
2.892e-05 0.000100978 7.48424e-06 
2.8453e-05 0.000101209 7.16091e-06 
2.80138e-05 0.00010141 6.81347e-06 
2.75937e-05 0.000101613 6.42648e-06 
2.71992e-05 0.000101825 6.01273e-06 
2.67649e-05 0.000102086 5.49711e-06 
2.6394e-05 0.000102314 5.05814e-06 
2.60368e-05 0.000102556 4.60192e-06 
2.56947e-05 0.000102805 4.14e-06 
2.53526e-05 0.000103069 3.64673e-06 
2.50274e-05 0.00010332 3.16739e-06 
2.47065e-05 0.000103569 2.67317e-06 
2.43909e-05 0.000103804 2.17264e-06 
2.42298e-05 0.000104061 1.49565e-06 
3.32011e-05 9.98969e-05 -4.91862e-06 
3.35875e-05 9.98608e-05 -5.60557e-06 
3.39428e-05 9.98224e-05 -6.24994e-06 
3.42136e-05 9.97805e-05 -6.88401e-06 
3.42046e-05 9.97383e-05 -7.47015e-06 
3.38431e-05 9.9696e-05 -8.02176e-06 
3.33197e-05 9.96493e-05 -8.5813e-06 
3.26919e-05 9.95871e-05 -9.27328e-06 
3.20819e-05 9.95253e-05 -9.91118e-06 
3.14884e-05 9.94539e-05 -1.05907e-05 
3.09213e-05 9.93741e-05 -1.12945e-05 
3.03779e-05 9.92826e-05 -1.2039e-05 
2.98736e-05 9.91906e-05 -1.2763e-05 
2.86497e-05 9.92251e-05 -1.47962e-05 
2.94156e-05 9.91086e-05 -1.34852e-05 
2.90037e-05 9.90909e-05 -1.41729e-05 
2.42782e-05 0.000104241 8.88402e-07 
2.83079e-05 9.94464e-05 -1.51404e-05 
2.43162e-05 0.000104396 2.6331e-07 
2.7871e-05 9.96467e-05 -1.52206e-05 
2.74977e-05 9.97938e-05 -1.49556e-05 
2.71903e-05 9.99325e-05 -1.45232e-05 
2.43447e-05 0.000104522 -3.68418e-07 
2.43611e-05 0.000104619 -1.03866e-06 
2.69185e-05 0.000100095 -1.40635e-05 
2.66507e-05 0.000100297 -1.35817e-05 
2.63912e-05 0.000100535 -1.30945e-05 
2.6061e-05 0.000100849 -1.2527e-05 
2.43711e-05 0.000104677 -1.68988e-06 
2.4371e-05 0.000104698 -2.35347e-06 
2.43618e-05 0.000104683 -3.01576e-06 
2.57912e-05 0.000101136 -1.20356e-05 
2.55246e-05 0.00010144 -1.15416e-05 
2.43461e-05 0.000104617 -3.79892e-06 
2.43247e-05 0.000104525 -4.45939e-06 
2.52631e-05 0.000101751 -1.10535e-05 
2.49905e-05 0.00010208 -1.05427e-05 
2.47256e-05 0.000102392 -1.0051e-05 
2.44537e-05 0.000102699 -9.55185e-06 
2.41746e-05 0.000102992 -9.05247e-06 
2.40431e-05 0.000103328 -8.37253e-06 
2.42949e-05 0.000104399 -5.12506e-06 
2.42568e-05 0.000104243 -5.78221e-06 
2.41059e-05 0.00010359 -7.74569e-06 
2.41629e-05 0.000103832 -7.10453e-06 
2.42142e-05 0.000104048 -6.46069e-06 
3.22485e-05 9.99142e-05 -4.55854e-06 
3.20426e-05 9.99479e-05 -3.73822e-06 
3.18665e-05 9.99761e-05 -2.88284e-06 
3.18515e-05 9.99957e-05 -2.08827e-06 
3.18544e-05 0.000100009 -1.27192e-06 
3.18664e-05 0.000100016 -4.03684e-07 
3.19005e-05 0.000100015 4.95332e-07 
3.19501e-05 0.000100007 1.39973e-06 
3.20214e-05 9.9989e-05 2.32264e-06 
3.20895e-05 9.99593e-05 3.35263e-06 
3.21494e-05 9.9922e-05 4.33682e-06 
3.21709e-05 9.98846e-05 5.13942e-06 
3.21667e-05 9.98457e-05 5.84656e-06 
3.20057e-05 9.98085e-05 6.44069e-06 
3.15603e-05 9.97809e-05 6.82895e-06 
3.09672e-05 9.97597e-05 7.07543e-06 
3.03428e-05 9.97544e-05 7.31242e-06 
2.97522e-05 9.9851e-05 7.62365e-06 
2.91827e-05 0.000100095 7.86187e-06 
2.87487e-05 0.000100429 7.92865e-06 
2.832e-05 0.00010076 7.81782e-06 
2.78775e-05 0.000101045 7.57625e-06 
2.74545e-05 0.000101283 7.25179e-06 
2.70574e-05 0.000101489 6.8953e-06 
2.66905e-05 0.000101694 6.49684e-06 
2.62796e-05 0.00010194 6.00512e-06 
2.5897e-05 0.000102199 5.47966e-06 
2.55568e-05 0.000102427 5.03445e-06 
2.52327e-05 0.000102668 4.57493e-06 
2.49036e-05 0.000102924 4.09076e-06 
2.45858e-05 0.000103184 3.59277e-06 
2.42738e-05 0.000103431 3.10573e-06 
2.36644e-05 0.000104185 1.25375e-06 
2.39693e-05 0.000103671 2.60397e-06 
2.38167e-05 0.000103942 1.9377e-06 
3.25621e-05 9.98798e-05 -5.25949e-06 
3.28602e-05 9.98426e-05 -5.92402e-06 
3.30906e-05 9.98011e-05 -6.5846e-06 
3.3168e-05 9.97569e-05 -7.22517e-06 
3.29675e-05 9.97124e-05 -7.82197e-06 
3.2581e-05 9.96646e-05 -8.40896e-06 
3.20499e-05 9.96037e-05 -9.09955e-06 
3.14902e-05 9.95341e-05 -9.83797e-06 
3.09348e-05 9.94659e-05 -1.05095e-05 
3.03926e-05 9.9388e-05 -1.12182e-05 
2.98584e-05 9.9298e-05 -1.19751e-05 
2.93551e-05 9.9198e-05 -1.27543e-05 
2.88866e-05 9.90928e-05 -1.35164e-05 
2.78111e-05 9.90733e-05 -1.56483e-05 
2.81473e-05 9.89728e-05 -1.50128e-05 
2.84724e-05 9.89935e-05 -1.42708e-05 
2.37117e-05 0.000104362 6.37825e-07 
2.74635e-05 9.92642e-05 -1.59909e-05 
2.37543e-05 0.000104512 9.42579e-09 
2.70755e-05 9.94864e-05 -1.58928e-05 
2.67855e-05 9.96635e-05 -1.54611e-05 
2.65262e-05 9.98455e-05 -1.49515e-05 
2.37795e-05 0.000104635 -6.53407e-07 
2.37989e-05 0.000104722 -1.32706e-06 
2.6274e-05 0.000100051 -1.4434e-05 
2.60269e-05 0.000100288 -1.39029e-05 
2.57038e-05 0.000100596 -1.32981e-05 
2.53922e-05 0.000100926 -1.2687e-05 
2.38055e-05 0.000104769 -1.98653e-06 
2.38071e-05 0.000104777 -2.65162e-06 
2.37985e-05 0.000104736 -3.43447e-06 
2.51231e-05 0.000101225 -1.2163e-05 
2.48623e-05 0.000101535 -1.16415e-05 
2.37798e-05 0.000104642 -4.21751e-06 
2.37537e-05 0.000104525 -4.88071e-06 
2.45892e-05 0.00010186 -1.1108e-05 
2.43197e-05 0.000102184 -1.05731e-05 
2.40485e-05 0.000102491 -1.00571e-05 
2.37759e-05 0.000102788 -9.535e-06 
2.36478e-05 0.000103136 -8.85365e-06 
2.35194e-05 0.000103462 -8.1611e-06 
2.37238e-05 0.000104375 -5.54118e-06 
2.36828e-05 0.000104186 -6.2181e-06 
2.35795e-05 0.000103726 -7.52865e-06 
2.36378e-05 0.000103966 -6.88848e-06 
3.16166e-05 9.98983e-05 -4.89841e-06 
3.14577e-05 9.99337e-05 -4.10415e-06 
3.13062e-05 9.99643e-05 -3.2694e-06 
3.11727e-05 9.99885e-05 -2.41357e-06 
3.11792e-05 0.000100004 -1.61426e-06 
3.11858e-05 0.000100014 -7.78764e-07 
3.12135e-05 0.000100017 8.01874e-08 
3.12611e-05 0.000100012 9.47672e-07 
3.13058e-05 0.0001 1.80492e-06 
3.13272e-05 9.99781e-05 2.75743e-06 
3.13395e-05 9.99486e-05 3.68115e-06 
3.13382e-05 9.9914e-05 4.5402e-06 
3.1281e-05 9.98808e-05 5.23174e-06 
3.11252e-05 9.98468e-05 5.84723e-06 
3.07885e-05 9.98168e-05 6.33569e-06 
3.02936e-05 9.9791e-05 6.69389e-06 
2.97281e-05 9.9768e-05 6.98037e-06 
2.91776e-05 9.97687e-05 7.33603e-06 
2.86286e-05 9.98771e-05 7.68106e-06 
2.80928e-05 0.000100125 7.93785e-06 
2.76824e-05 0.000100465 8.01856e-06 
2.72556e-05 0.000100809 7.91659e-06 
2.6848e-05 0.000101105 7.6691e-06 
2.64769e-05 0.00010135 7.33153e-06 
2.61296e-05 0.000101561 6.95648e-06 
2.57349e-05 0.000101796 6.49055e-06 
2.53748e-05 0.000102043 5.97656e-06 
2.50442e-05 0.000102301 5.43998e-06 
2.47366e-05 0.000102529 4.98573e-06 
2.44188e-05 0.000102774 4.51347e-06 
2.41141e-05 0.000103028 4.02055e-06 
2.38244e-05 0.000103282 3.51606e-06 
2.35299e-05 0.000103521 3.01872e-06 
2.31035e-05 0.000104285 1.00011e-06 
2.32416e-05 0.000104058 1.69091e-06 
2.33837e-05 0.0001038 2.367e-06 
3.18626e-05 9.98622e-05 -5.58534e-06 
3.20542e-05 9.98217e-05 -6.2654e-06 
3.21555e-05 9.97778e-05 -6.93078e-06 
3.20819e-05 9.97314e-05 -7.57454e-06 
3.18077e-05 9.9683e-05 -8.18861e-06 
3.13641e-05 9.96229e-05 -8.88801e-06 
3.0871e-05 9.95543e-05 -9.62789e-06 
3.03609e-05 9.94768e-05 -1.04048e-05 
2.9848e-05 9.9401e-05 -1.11097e-05 
2.9327e-05 9.93129e-05 -1.18693e-05 
2.88272e-05 9.92125e-05 -1.2675e-05 
2.83625e-05 9.91002e-05 -1.35074e-05 
2.7931e-05 9.89787e-05 -1.43378e-05 
2.69702e-05 9.88851e-05 -1.66404e-05 
2.72912e-05 9.88123e-05 -1.59813e-05 
2.75948e-05 9.88602e-05 -1.51846e-05 
2.31549e-05 0.000104456 3.77472e-07 
2.66394e-05 9.90933e-05 -1.68662e-05 
2.31825e-05 0.000104601 -2.7521e-07 
2.6354e-05 9.93318e-05 -1.64684e-05 
2.6115e-05 9.95482e-05 -1.5908e-05 
2.58783e-05 9.978e-05 -1.53093e-05 
2.32098e-05 0.000104714 -9.44967e-07 
2.32379e-05 0.000104788 -1.6184e-06 
2.56347e-05 0.000100027 -1.47212e-05 
2.53138e-05 0.000100334 -1.40662e-05 
2.50018e-05 0.000100663 -1.34072e-05 
2.47095e-05 0.000101003 -1.27572e-05 
2.32456e-05 0.000104823 -2.283e-06 
2.32358e-05 0.000104812 -3.06144e-06 
2.32253e-05 0.000104741 -3.84731e-06 
2.4447e-05 0.000101308 -1.22044e-05 
2.41706e-05 0.000101624 -1.16515e-05 
2.32127e-05 0.000104618 -4.62494e-06 
2.31863e-05 0.000104475 -5.2876e-06 
2.39014e-05 0.000101946 -1.10942e-05 
2.36421e-05 0.000102261 -1.05387e-05 
2.33729e-05 0.000102559 -9.9998e-06 
2.32439e-05 0.000102916 -9.31985e-06 
2.31189e-05 0.000103256 -8.62652e-06 
2.29981e-05 0.000103572 -7.92719e-06 
2.31413e-05 0.000104295 -5.96091e-06 
2.30989e-05 0.00010408 -6.63335e-06 
2.30584e-05 0.000103835 -7.29277e-06 
3.09321e-05 9.98812e-05 -5.23652e-06 
3.08315e-05 9.99187e-05 -4.45736e-06 
3.07156e-05 9.99513e-05 -3.64696e-06 
3.05997e-05 9.99782e-05 -2.81068e-06 
3.04883e-05 9.99985e-05 -1.95643e-06 
3.04911e-05 0.000100011 -1.14659e-06 
3.05098e-05 0.000100017 -3.26223e-07 
3.05411e-05 0.000100016 4.99703e-07 
3.05822e-05 0.000100008 1.32298e-06 
3.05761e-05 9.99918e-05 2.22591e-06 
3.05549e-05 9.99686e-05 3.10192e-06 
3.05137e-05 9.99395e-05 3.93501e-06 
3.04462e-05 9.99066e-05 4.71253e-06 
3.02766e-05 9.98762e-05 5.33283e-06 
2.99919e-05 9.98468e-05 5.86377e-06 
2.95695e-05 9.98205e-05 6.28916e-06 
2.90683e-05 9.97944e-05 6.64624e-06 
2.85658e-05 9.97657e-05 7.04038e-06 
2.80451e-05 9.97769e-05 7.42443e-06 
2.70105e-05 0.000100159 8.04714e-06 
2.75257e-05 9.98991e-05 7.78398e-06 
2.65998e-05 0.00010051 8.12744e-06 
2.62052e-05 0.000100863 8.01435e-06 
2.58436e-05 0.000101163 7.75153e-06 
2.55248e-05 0.000101411 7.39364e-06 
2.51475e-05 0.000101651 6.9503e-06 
2.48104e-05 0.000101888 6.45376e-06 
2.44995e-05 0.000102134 5.9263e-06 
2.42085e-05 0.000102393 5.37821e-06 
2.39069e-05 0.000102624 4.91039e-06 
2.36168e-05 0.000102865 4.42884e-06 
2.33387e-05 0.000103112 3.93209e-06 
2.30714e-05 0.000103358 3.41861e-06 
2.29372e-05 0.000103642 2.77789e-06 
2.2549e-05 0.000104357 7.34693e-07 
2.26779e-05 0.000104148 1.43494e-06 
2.28067e-05 0.000103907 2.11646e-06 
3.10916e-05 9.98422e-05 -5.93312e-06 
3.11928e-05 9.97997e-05 -6.6111e-06 
3.11785e-05 9.97538e-05 -7.27378e-06 
3.10153e-05 9.97044e-05 -7.92186e-06 
3.06581e-05 9.96449e-05 -8.63724e-06 
3.02322e-05 9.95785e-05 -9.37409e-06 
2.97713e-05 9.95029e-05 -1.0145e-05 
2.92907e-05 9.94174e-05 -1.09571e-05 
2.87944e-05 9.93325e-05 -1.1707e-05 
2.83085e-05 9.92347e-05 -1.25078e-05 
2.78419e-05 9.91227e-05 -1.3362e-05 
2.74091e-05 9.8994e-05 -1.42697e-05 
2.70564e-05 9.88428e-05 -1.5247e-05 
2.61709e-05 9.86204e-05 -1.78387e-05 
2.64649e-05 9.85856e-05 -1.71472e-05 
2.67497e-05 9.8687e-05 -1.623e-05 
2.25822e-05 0.000104521 8.90784e-08 
2.59104e-05 9.89182e-05 -1.76025e-05 
2.26149e-05 0.000104654 -5.68701e-07 
2.57029e-05 9.91948e-05 -1.69423e-05 
2.54621e-05 9.94727e-05 -1.62351e-05 
2.5219e-05 9.97542e-05 -1.55394e-05 
2.26471e-05 0.000104753 -1.23683e-06 
2.26797e-05 0.000104815 -1.91287e-06 
2.48998e-05 0.000100072 -1.48094e-05 
2.45902e-05 0.000100397 -1.41017e-05 
2.42956e-05 0.000100732 -1.34116e-05 
2.40157e-05 0.000101075 -1.2736e-05 
2.26728e-05 0.000104836 -2.68892e-06 
2.26653e-05 0.000104792 -3.46794e-06 
2.26576e-05 0.000104691 -4.24519e-06 
2.37393e-05 0.00010138 -1.21602e-05 
2.34731e-05 0.00010169 -1.15885e-05 
2.26474e-05 0.00010454 -5.01962e-06 
2.2602e-05 0.000104368 -5.69353e-06 
2.32151e-05 0.000102 -1.10176e-05 
2.29649e-05 0.000102308 -1.04436e-05 
2.28396e-05 0.000102671 -9.76179e-06 
2.27177e-05 0.000103019 -9.07388e-06 
2.25986e-05 0.000103349 -8.37772e-06 
2.24798e-05 0.000103656 -7.67187e-06 
2.25592e-05 0.000104161 -6.36095e-06 
2.25182e-05 0.000103923 -7.02064e-06 
3.02067e-05 9.98628e-05 -5.57707e-06 
3.01411e-05 9.9902e-05 -4.81784e-06 
3.00678e-05 9.99371e-05 -4.019e-06 
2.99782e-05 9.99667e-05 -3.19281e-06 
2.98818e-05 9.999e-05 -2.35432e-06 
2.98072e-05 0.000100006 -1.51812e-06 
2.98196e-05 0.000100015 -7.22053e-07 
2.98374e-05 0.000100018 8.06453e-08 
2.98584e-05 0.000100014 8.72806e-07 
2.98019e-05 0.000100002 1.72435e-06 
2.97581e-05 9.99838e-05 2.5741e-06 
2.96898e-05 9.99594e-05 3.39729e-06 
2.95909e-05 9.99305e-05 4.17057e-06 
2.94832e-05 9.98992e-05 4.87875e-06 
2.92171e-05 9.98714e-05 5.43494e-06 
2.88409e-05 9.98446e-05 5.91163e-06 
2.83816e-05 9.98191e-05 6.31494e-06 
2.79055e-05 9.97881e-05 6.73121e-06 
2.74132e-05 9.976e-05 7.14619e-06 
2.59344e-05 0.000100201 8.17785e-06 
2.69099e-05 9.97822e-05 7.55409e-06 
2.64084e-05 9.99225e-05 7.92131e-06 
2.55501e-05 0.000100563 8.23997e-06 
2.51914e-05 0.000100926 8.09696e-06 
2.48824e-05 0.000101229 7.79928e-06 
2.44957e-05 0.000101485 7.41211e-06 
2.4178e-05 0.000101727 6.92516e-06 
2.38858e-05 0.000101968 6.39508e-06 
2.36125e-05 0.000102216 5.85001e-06 
2.33925e-05 0.000102472 5.29442e-06 
2.31166e-05 0.000102702 4.81454e-06 
2.28497e-05 0.000102943 4.31626e-06 
2.2003e-05 0.000104398 4.57753e-07 
2.25943e-05 0.000103185 3.80638e-06 
2.24496e-05 0.000103463 3.18943e-06 
2.23321e-05 0.000103736 2.53496e-06 
2.20954e-05 0.00010421 1.16034e-06 
2.22138e-05 0.000103988 1.85521e-06 
3.03003e-05 9.98218e-05 -6.27097e-06 
3.03144e-05 9.97766e-05 -6.95486e-06 
3.02137e-05 9.97279e-05 -7.62129e-06 
2.99069e-05 9.96706e-05 -8.33428e-06 
2.95455e-05 9.96055e-05 -9.08083e-06 
2.91345e-05 9.95319e-05 -9.85614e-06 
2.86975e-05 9.94496e-05 -1.06562e-05 
2.82749e-05 9.93584e-05 -1.14815e-05 
2.78161e-05 9.92659e-05 -1.22595e-05 
2.73655e-05 9.91582e-05 -1.3101e-05 
2.69342e-05 9.90339e-05 -1.40068e-05 
2.65591e-05 9.88828e-05 -1.50235e-05 
2.6227e-05 9.86962e-05 -1.61667e-05 
2.55403e-05 9.83165e-05 -1.90982e-05 
2.57032e-05 9.82401e-05 -1.87568e-05 
2.59498e-05 9.84659e-05 -1.74416e-05 
2.20415e-05 0.00010455 -1.96977e-07 
2.53443e-05 9.87742e-05 -1.80817e-05 
2.20776e-05 0.000104669 -8.68487e-07 
2.50601e-05 9.91525e-05 -1.71436e-05 
2.47847e-05 9.94806e-05 -1.63233e-05 
2.44396e-05 9.98064e-05 -1.55365e-05 
2.2113e-05 0.000104751 -1.54382e-06 
2.20774e-05 0.00010479 -2.29935e-06 
2.4126e-05 0.000100133 -1.47714e-05 
2.38274e-05 0.000100464 -1.4032e-05 
2.35476e-05 0.000100796 -1.3321e-05 
2.33163e-05 0.000101131 -1.26359e-05 
2.20717e-05 0.000104778 -3.08056e-06 
2.20672e-05 0.000104704 -3.86903e-06 
2.2063e-05 0.000104576 -4.6472e-06 
2.30532e-05 0.00010143 -1.2043e-05 
2.27974e-05 0.000101734 -1.14505e-05 
2.20872e-05 0.000104407 -5.40005e-06 
2.20458e-05 0.00010421 -6.07165e-06 
2.25506e-05 0.000102037 -1.08632e-05 
2.24071e-05 0.000102392 -1.01943e-05 
2.22886e-05 0.00010275 -9.50583e-06 
2.21716e-05 0.000103095 -8.8059e-06 
2.20565e-05 0.000103418 -8.10105e-06 
2.19672e-05 0.000103714 -7.3965e-06 
2.20062e-05 0.000103976 -6.74097e-06 
2.94481e-05 9.98433e-05 -5.91839e-06 
2.9441e-05 9.9885e-05 -5.16413e-06 
2.93916e-05 9.99218e-05 -4.38959e-06 
2.9332e-05 9.99539e-05 -3.57629e-06 
2.92597e-05 9.99801e-05 -2.74738e-06 
2.91939e-05 9.99993e-05 -1.92658e-06 
2.91222e-05 0.000100012 -1.10112e-06 
2.91285e-05 0.000100017 -3.20961e-07 
2.91387e-05 0.000100016 4.52178e-07 
2.90637e-05 0.000100009 1.28166e-06 
2.89771e-05 9.99954e-05 2.09001e-06 
2.88872e-05 9.99752e-05 2.89922e-06 
2.87717e-05 9.99502e-05 3.67316e-06 
2.86435e-05 9.99218e-05 4.38259e-06 
2.8456e-05 9.98915e-05 5.04227e-06 
2.81041e-05 9.98658e-05 5.54675e-06 
2.76806e-05 9.98403e-05 5.99086e-06 
2.72416e-05 9.98103e-05 6.4463e-06 
2.67617e-05 9.97782e-05 6.86918e-06 
2.48637e-05 0.000100252 8.32059e-06 
2.62735e-05 9.97517e-05 7.29948e-06 
2.53217e-05 9.99526e-05 8.08137e-06 
2.57847e-05 9.97893e-05 7.71711e-06 
2.45047e-05 0.00010063 8.34815e-06 
2.42025e-05 0.000100999 8.15668e-06 
2.38284e-05 0.000101304 7.81986e-06 
2.35068e-05 0.000101556 7.38173e-06 
2.3236e-05 0.000101797 6.85931e-06 
2.29873e-05 0.000102037 6.30901e-06 
2.27845e-05 0.000102281 5.75665e-06 
2.25946e-05 0.000102537 5.19112e-06 
2.23384e-05 0.000102766 4.69614e-06 
2.20981e-05 0.000103002 4.18426e-06 
2.14676e-05 0.000104407 1.68682e-07 
2.15493e-05 0.00010424 8.82237e-07 
2.19664e-05 0.000103278 3.5741e-06 
2.18431e-05 0.000103546 2.94283e-06 
2.1736e-05 0.000103805 2.27099e-06 
2.16333e-05 0.00010404 1.5779e-06 
2.94716e-05 9.97998e-05 -6.61374e-06 
2.94162e-05 9.97521e-05 -7.29629e-06 
2.91682e-05 9.9696e-05 -8.02491e-06 
2.88441e-05 9.96349e-05 -8.75307e-06 
2.84803e-05 9.95641e-05 -9.52538e-06 
2.80881e-05 9.94852e-05 -1.03202e-05 
2.77016e-05 9.93986e-05 -1.11238e-05 
2.73092e-05 9.9301e-05 -1.19684e-05 
2.68821e-05 9.92015e-05 -1.27703e-05 
2.64744e-05 9.9086e-05 -1.36372e-05 
2.61275e-05 9.89457e-05 -1.46165e-05 
2.5808e-05 9.87771e-05 -1.57047e-05 
2.55418e-05 9.85564e-05 -1.69918e-05 
2.50961e-05 9.83301e-05 -1.92134e-05 
2.54793e-05 9.72863e-05 -2.15004e-05 
2.5362e-05 9.82144e-05 -1.86632e-05 
2.15069e-05 0.000104542 -4.98978e-07 
2.46787e-05 9.88597e-05 -1.79466e-05 
2.15489e-05 0.000104643 -1.17612e-06 
2.43372e-05 9.92357e-05 -1.70104e-05 
2.39656e-05 9.95753e-05 -1.61594e-05 
2.363e-05 9.98882e-05 -1.53794e-05 
2.15127e-05 0.000104697 -1.92915e-06 
2.14842e-05 0.000104701 -2.68696e-06 
2.33293e-05 0.000100205 -1.46091e-05 
2.30563e-05 0.000100523 -1.38638e-05 
2.28276e-05 0.00010084 -1.31583e-05 
2.26177e-05 0.000101166 -1.24666e-05 
2.14773e-05 0.000104655 -3.47563e-06 
2.14805e-05 0.000104554 -4.26248e-06 
2.15048e-05 0.000104412 -5.01697e-06 
2.23665e-05 0.000101454 -1.18607e-05 
2.21286e-05 0.000101749 -1.12572e-05 
2.15368e-05 0.000104223 -5.76563e-06 
2.14965e-05 0.000104001 -6.43706e-06 
2.19889e-05 0.000102103 -1.05864e-05 
2.18579e-05 0.000102453 -9.9134e-06 
2.17426e-05 0.000102807 -9.2169e-06 
2.16352e-05 0.000103147 -8.51132e-06 
2.15469e-05 0.000103459 -7.81226e-06 
2.1462e-05 0.000103745 -7.10089e-06 
2.86607e-05 9.98226e-05 -6.26164e-06 
2.87073e-05 9.98665e-05 -5.51333e-06 
2.87055e-05 9.99059e-05 -4.74161e-06 
2.86729e-05 9.99399e-05 -3.95788e-06 
2.8624e-05 9.99689e-05 -3.13643e-06 
2.85662e-05 9.99909e-05 -2.3285e-06 
2.84995e-05 0.000100007 -1.51145e-06 
2.8425e-05 0.000100016 -7.01514e-07 
2.84227e-05 0.000100018 5.68862e-08 
2.83273e-05 0.000100013 8.66228e-07 
2.82272e-05 0.000100003 1.66644e-06 
2.81146e-05 9.99877e-05 2.43774e-06 
2.79817e-05 9.9966e-05 3.21306e-06 
2.78291e-05 9.99411e-05 3.92104e-06 
2.76339e-05 9.99127e-05 4.59175e-06 
2.73776e-05 9.98835e-05 5.20519e-06 
2.69735e-05 9.98591e-05 5.67387e-06 
2.6563e-05 9.983e-05 6.15996e-06 
2.37932e-05 0.000100316 8.46779e-06 
2.61069e-05 9.97988e-05 6.61692e-06 
2.56309e-05 9.97652e-05 7.04918e-06 
2.42291e-05 9.99911e-05 8.26048e-06 
2.51477e-05 9.97437e-05 7.49171e-06 
2.46829e-05 9.98001e-05 7.90328e-06 
2.34847e-05 0.000100716 8.43721e-06 
2.31162e-05 0.000101081 8.19481e-06 
2.28118e-05 0.000101378 7.78998e-06 
2.25591e-05 0.000101619 7.30836e-06 
2.23334e-05 0.000101855 6.75745e-06 
2.21427e-05 0.000102086 6.21072e-06 
2.09449e-05 0.000104381 -1.32683e-07 
2.19695e-05 0.000102331 5.64323e-06 
2.18145e-05 0.000102586 5.06811e-06 
2.15834e-05 0.000102812 4.55646e-06 
2.14602e-05 0.000103081 3.95298e-06 
2.10105e-05 0.000104238 5.90309e-07 
2.10828e-05 0.000104058 1.30081e-06 
2.13514e-05 0.00010335 3.32351e-06 
2.12537e-05 0.000103605 2.67738e-06 
2.11624e-05 0.000103848 1.98782e-06 
2.86277e-05 9.97764e-05 -6.95468e-06 
2.84188e-05 9.97222e-05 -7.69039e-06 
2.81437e-05 9.96628e-05 -8.43005e-06 
2.78212e-05 9.95975e-05 -9.17e-06 
2.74644e-05 9.95218e-05 -9.96028e-06 
2.71025e-05 9.94406e-05 -1.0742e-05 
2.67359e-05 9.9349e-05 -1.15591e-05 
2.6382e-05 9.9247e-05 -1.24087e-05 
2.59922e-05 9.91424e-05 -1.32226e-05 
2.56678e-05 9.90149e-05 -1.41438e-05 
2.53725e-05 9.88651e-05 -1.51518e-05 
2.51308e-05 9.86854e-05 -1.62677e-05 
2.49708e-05 9.84538e-05 -1.75591e-05 
2.42185e-05 9.86692e-05 -1.83586e-05 
2.47708e-05 9.81707e-05 -1.92358e-05 
2.49576e-05 9.81684e-05 -1.8877e-05 
2.09893e-05 0.000104497 -8.10481e-07 
2.38314e-05 9.90568e-05 -1.75036e-05 
2.09462e-05 0.000104562 -1.55744e-06 
2.34321e-05 9.93916e-05 -1.66622e-05 
2.30901e-05 9.96928e-05 -1.58698e-05 
2.27967e-05 9.99768e-05 -1.5117e-05 
2.0918e-05 0.000104581 -2.31782e-06 
2.09049e-05 0.000104555 -3.0743e-06 
2.2531e-05 0.000100271 -1.43534e-05 
2.23041e-05 0.000100558 -1.36371e-05 
2.21009e-05 0.000100859 -1.29291e-05 
2.19245e-05 0.000101173 -1.22387e-05 
2.09061e-05 0.000104479 -3.86644e-06 
2.09214e-05 0.000104361 -4.62017e-06 
2.09522e-05 0.000104197 -5.37546e-06 
2.16948e-05 0.00010145 -1.16239e-05 
2.15582e-05 0.000101793 -1.0953e-05 
2.09995e-05 0.000103994 -6.11623e-06 
2.09658e-05 0.000103749 -6.78616e-06 
2.1433e-05 0.000102145 -1.0278e-05 
2.13203e-05 0.000102495 -9.60379e-06 
2.12154e-05 0.000102847 -8.90102e-06 
2.1124e-05 0.000103172 -8.21016e-06 
2.10411e-05 0.000103476 -7.50274e-06 
2.78485e-05 9.97999e-05 -6.60877e-06 
2.79548e-05 9.98464e-05 -5.86121e-06 
2.7999e-05 9.98883e-05 -5.09635e-06 
2.8002e-05 9.99249e-05 -4.31697e-06 
2.7978e-05 9.99558e-05 -3.52385e-06 
2.79347e-05 9.99808e-05 -2.7217e-06 
2.77084e-05 0.000100017 -3.11884e-07 
2.78765e-05 9.99994e-05 -1.91609e-06 
2.78034e-05 0.000100011 -1.11054e-06 
2.76015e-05 0.000100016 4.80684e-07 
2.7491e-05 0.00010001 1.26554e-06 
2.7366e-05 9.99973e-05 2.03441e-06 
2.72198e-05 9.99794e-05 2.78156e-06 
2.70479e-05 9.99572e-05 3.49768e-06 
2.68386e-05 9.99315e-05 4.17207e-06 
2.65793e-05 9.99038e-05 4.79621e-06 
2.6264e-05 9.98758e-05 5.36089e-06 
2.58846e-05 9.98468e-05 5.8771e-06 
2.27233e-05 0.000100406 8.61137e-06 
2.545e-05 9.98169e-05 6.36169e-06 
2.31344e-05 0.000100042 8.45488e-06 
2.49847e-05 9.97841e-05 6.82189e-06 
2.45082e-05 9.97494e-05 7.2682e-06 
2.35763e-05 9.98174e-05 8.11815e-06 
2.40349e-05 9.97375e-05 7.70372e-06 
2.23667e-05 0.000100818 8.50724e-06 
2.20793e-05 0.00010117 8.17374e-06 
2.18488e-05 0.00010144 7.71348e-06 
2.16513e-05 0.000101669 7.19605e-06 
2.14776e-05 0.000101891 6.65003e-06 
2.13219e-05 0.000102121 6.08841e-06 
2.04369e-05 0.000104321 -4.46104e-07 
2.04915e-05 0.000104204 2.87756e-07 
2.11811e-05 0.000102363 5.51377e-06 
2.10507e-05 0.000102615 4.9274e-06 
2.09401e-05 0.000102878 4.32364e-06 
2.0846e-05 0.000103142 3.69905e-06 
2.05487e-05 0.000104047 1.00646e-06 
2.06124e-05 0.000103857 1.70801e-06 
2.07609e-05 0.000103398 3.05492e-06 
2.06831e-05 0.000103638 2.3913e-06 
2.76727e-05 9.97485e-05 -7.34641e-06 
2.74383e-05 9.96916e-05 -8.08496e-06 
2.71532e-05 9.96288e-05 -8.82835e-06 
2.68322e-05 9.95592e-05 -9.58311e-06 
2.64915e-05 9.94824e-05 -1.03528e-05 
2.61422e-05 9.93976e-05 -1.11384e-05 
2.57977e-05 9.93039e-05 -1.19456e-05 
2.54793e-05 9.92005e-05 -1.27792e-05 
2.51782e-05 9.90845e-05 -1.36464e-05 
2.48892e-05 9.89535e-05 -1.45646e-05 
2.4637e-05 9.88049e-05 -1.55367e-05 
2.44354e-05 9.86395e-05 -1.6541e-05 
2.31599e-05 9.89703e-05 -1.75725e-05 
2.42843e-05 9.84715e-05 -1.74703e-05 
2.36166e-05 9.85856e-05 -1.80676e-05 
2.40945e-05 9.83478e-05 -1.81336e-05 
2.03901e-05 0.000104394 -1.19116e-06 
2.27804e-05 9.92907e-05 -1.69179e-05 
2.03601e-05 0.000104426 -1.9442e-06 
2.24635e-05 9.95618e-05 -1.62109e-05 
2.21921e-05 9.98132e-05 -1.54898e-05 
2.19542e-05 0.00010006 -1.47682e-05 
2.03442e-05 0.000104415 -2.70183e-06 
2.03421e-05 0.00010436 -3.46063e-06 
2.17415e-05 0.00010031 -1.40516e-05 
2.15525e-05 0.00010057 -1.33444e-05 
2.13853e-05 0.000100845 -1.26474e-05 
2.12428e-05 0.000101144 -1.19623e-05 
2.0353e-05 0.000104263 -4.21793e-06 
2.0378e-05 0.000104123 -4.97098e-06 
2.04183e-05 0.000103943 -5.717e-06 
2.11203e-05 0.000101472 -1.12874e-05 
2.10036e-05 0.000101817 -1.06164e-05 
2.04795e-05 0.000103725 -6.45385e-06 
2.05509e-05 0.000103469 -7.17764e-06 
2.08956e-05 0.00010217 -9.94499e-06 
2.07962e-05 0.00010252 -9.26861e-06 
2.07062e-05 0.000102859 -8.58333e-06 
2.06248e-05 0.000103177 -7.88702e-06 
2.70299e-05 9.97772e-05 -6.95214e-06 
2.70828e-05 9.98231e-05 -6.24816e-06 
2.71733e-05 9.98675e-05 -5.48164e-06 
2.72133e-05 9.99074e-05 -4.69795e-06 
2.7218e-05 9.99411e-05 -3.91095e-06 
2.71944e-05 9.997e-05 -3.08225e-06 
2.71483e-05 9.99915e-05 -2.28204e-06 
2.69819e-05 0.000100018 6.88103e-08 
2.69963e-05 0.000100015 -6.71003e-07 
2.70833e-05 0.000100006 -1.47273e-06 
2.68696e-05 0.000100015 8.48792e-07 
2.67377e-05 0.000100005 1.62349e-06 
2.65826e-05 9.99901e-05 2.37574e-06 
2.63925e-05 9.99697e-05 3.12414e-06 
2.61666e-05 9.9946e-05 3.81366e-06 
2.5893e-05 9.99194e-05 4.4635e-06 
2.16712e-05 0.000100513 8.73471e-06 
2.55647e-05 9.98918e-05 5.05666e-06 
2.51284e-05 9.98661e-05 5.53854e-06 
2.47085e-05 9.9835e-05 6.0682e-06 
2.19332e-05 0.000100111 8.67425e-06 
2.42492e-05 9.98029e-05 6.56882e-06 
2.23645e-05 9.98444e-05 8.37288e-06 
2.37755e-05 9.97679e-05 7.0399e-06 
2.32873e-05 9.97312e-05 7.51988e-06 
2.2817e-05 9.97322e-05 7.9583e-06 
2.14017e-05 0.000100923 8.51864e-06 
2.11981e-05 0.000101244 8.101e-06 
2.10291e-05 0.000101488 7.5992e-06 
2.0874e-05 0.000101714 7.03849e-06 
2.07376e-05 0.000101934 6.47537e-06 
1.99458e-05 0.000104225 -7.69941e-07 
2.06132e-05 0.000102167 5.8927e-06 
1.98881e-05 0.000104115 -8.38572e-08 
1.99304e-05 0.000103986 6.53465e-07 
2.05001e-05 0.000102409 5.30059e-06 
2.03141e-05 0.000102626 4.75754e-06 
2.02355e-05 0.000102887 4.12714e-06 
2.01628e-05 0.000103144 3.47224e-06 
1.99787e-05 0.000103818 1.38196e-06 
2.00328e-05 0.00010362 2.08661e-06 
2.0097e-05 0.000103386 2.80561e-06 
2.68342e-05 9.97228e-05 -7.69357e-06 
2.65846e-05 9.96624e-05 -8.44291e-06 
2.62951e-05 9.95961e-05 -9.19447e-06 
2.59696e-05 9.95209e-05 -9.97743e-06 
2.5632e-05 9.94411e-05 -1.07467e-05 
2.52882e-05 9.93531e-05 -1.15327e-05 
2.49525e-05 9.92581e-05 -1.23263e-05 
2.45779e-05 9.91616e-05 -1.30758e-05 
2.42785e-05 9.90457e-05 -1.3924e-05 
2.40006e-05 9.89206e-05 -1.47868e-05 
2.37573e-05 9.87909e-05 -1.56282e-05 
2.21031e-05 9.92046e-05 -1.69801e-05 
2.35289e-05 9.86584e-05 -1.64313e-05 
2.23952e-05 9.88545e-05 -1.73383e-05 
2.331e-05 9.85397e-05 -1.70757e-05 
2.28904e-05 9.85524e-05 -1.74313e-05 
1.99135e-05 0.000104274 -1.52608e-06 
2.183e-05 9.948e-05 -1.64152e-05 
1.9895e-05 0.00010428 -2.29221e-06 
2.16045e-05 9.97049e-05 -1.57677e-05 
2.14061e-05 9.9915e-05 -1.50889e-05 
2.12209e-05 0.000100133 -1.43728e-05 
1.98895e-05 0.000104243 -3.0554e-06 
1.98975e-05 0.000104161 -3.84234e-06 
2.10543e-05 0.000100352 -1.36727e-05 
2.09051e-05 0.000100585 -1.29677e-05 
2.07732e-05 0.00010084 -1.22732e-05 
2.05822e-05 0.000101078 -1.16398e-05 
1.99187e-05 0.00010404 -4.60152e-06 
1.9954e-05 0.000103876 -5.35995e-06 
2.00054e-05 0.000103675 -6.10586e-06 
2.04771e-05 0.00010141 -1.09627e-05 
2.0375e-05 0.000101768 -1.02863e-05 
1.99707e-05 0.000103421 -6.77624e-06 
2.00356e-05 0.000103144 -7.49784e-06 
2.02794e-05 0.000102129 -9.61483e-06 
2.01873e-05 0.000102497 -8.90302e-06 
2.01079e-05 0.000102831 -8.2105e-06 
2.62249e-05 9.97532e-05 -7.28825e-06 
2.63074e-05 9.98026e-05 -6.57611e-06 
2.63348e-05 9.98464e-05 -5.86434e-06 
2.64068e-05 9.98886e-05 -5.08404e-06 
2.64443e-05 9.99255e-05 -4.29637e-06 
2.644e-05 9.99572e-05 -3.47409e-06 
2.64161e-05 9.99826e-05 -2.64618e-06 
2.636e-05 0.000100001 -1.84301e-06 
2.62549e-05 0.000100017 4.37285e-07 
2.62829e-05 0.000100018 -3.0071e-07 
2.62882e-05 0.000100012 -1.03842e-06 
2.61215e-05 0.000100011 1.21193e-06 
2.59653e-05 9.99987e-05 1.97463e-06 
2.57636e-05 9.99808e-05 2.73401e-06 
2.55267e-05 9.99585e-05 3.46483e-06 
2.06746e-05 0.000100636 8.8083e-06 
2.52371e-05 9.99333e-05 4.13551e-06 
2.48995e-05 9.9906e-05 4.76091e-06 
2.0848e-05 0.000100206 8.86847e-06 
2.44618e-05 9.98801e-05 5.28566e-06 
2.39798e-05 9.98533e-05 5.76704e-06 
2.35194e-05 9.98204e-05 6.30588e-06 
2.11351e-05 9.98823e-05 8.64019e-06 
2.30431e-05 9.9786e-05 6.81509e-06 
2.15789e-05 9.9732e-05 8.24588e-06 
2.25408e-05 9.97468e-05 7.317e-06 
2.20518e-05 9.97116e-05 7.80337e-06 
2.04992e-05 0.000101018 8.46985e-06 
2.03669e-05 0.000101295 7.99117e-06 
2.02362e-05 0.000101526 7.44143e-06 
2.01282e-05 0.000101747 6.85905e-06 
2.00215e-05 0.000101968 6.27496e-06 
1.94746e-05 0.000104098 -1.10605e-06 
1.94027e-05 0.000104004 -4.11405e-07 
1.99306e-05 0.0001022 5.67381e-06 
1.93416e-05 0.000103879 2.74108e-07 
1.93689e-05 0.000103735 1.02079e-06 
1.97632e-05 0.000102406 5.1216e-06 
1.96093e-05 0.000102617 4.54978e-06 
1.95515e-05 0.000102869 3.89083e-06 
1.95041e-05 0.000103113 3.21368e-06 
1.94094e-05 0.00010356 1.75148e-06 
1.94505e-05 0.000103348 2.49182e-06 
2.60073e-05 9.96957e-05 -8.03845e-06 
2.575e-05 9.96322e-05 -8.79313e-06 
2.54442e-05 9.95607e-05 -9.56943e-06 
2.51165e-05 9.94827e-05 -1.03525e-05 
2.47717e-05 9.94004e-05 -1.11177e-05 
2.44271e-05 9.93116e-05 -1.18865e-05 
2.40376e-05 9.92235e-05 -1.26026e-05 
2.36551e-05 9.91308e-05 -1.33095e-05 
2.33412e-05 9.90216e-05 -1.40979e-05 
2.30549e-05 9.89105e-05 -1.48587e-05 
2.27659e-05 9.87984e-05 -1.55839e-05 
2.11046e-05 9.94046e-05 -1.65012e-05 
2.12957e-05 9.90697e-05 -1.68592e-05 
2.249e-05 9.86901e-05 -1.62263e-05 
2.16342e-05 9.87328e-05 -1.69087e-05 
2.2127e-05 9.86106e-05 -1.66897e-05 
1.94514e-05 0.000104121 -1.87433e-06 
2.09277e-05 9.96388e-05 -1.59459e-05 
1.94466e-05 0.000104103 -2.64505e-06 
2.07819e-05 9.98217e-05 -1.53225e-05 
2.06353e-05 0.000100001 -1.46477e-05 
2.05048e-05 0.000100184 -1.3949e-05 
1.94493e-05 0.000104039 -3.43523e-06 
1.94693e-05 0.000103934 -4.22287e-06 
2.038e-05 0.000100366 -1.32554e-05 
2.02767e-05 0.000100563 -1.25549e-05 
2.01061e-05 0.000100746 -1.19049e-05 
1.99455e-05 0.000100978 -1.12697e-05 
1.94971e-05 0.000103787 -4.98588e-06 
1.95451e-05 0.000103602 -5.74261e-06 
1.94999e-05 0.000103358 -6.41705e-06 
1.98521e-05 0.000101331 -1.05951e-05 
1.97643e-05 0.000101708 -9.9273e-06 
1.94687e-05 0.000103083 -7.07898e-06 
1.95261e-05 0.000102783 -7.80125e-06 
1.96746e-05 0.00010209 -9.22431e-06 
1.95982e-05 0.000102456 -8.50777e-06 
2.54329e-05 9.97285e-05 -7.62098e-06 
2.55308e-05 9.97805e-05 -6.90419e-06 
2.55854e-05 9.98276e-05 -6.18425e-06 
2.55992e-05 9.98689e-05 -5.46868e-06 
2.56614e-05 9.99082e-05 -4.68097e-06 
2.5524e-05 0.000100015 7.98559e-07 
2.56702e-05 9.99429e-05 -3.86561e-06 
2.56628e-05 9.99714e-05 -3.03793e-06 
2.56428e-05 9.9993e-05 -2.21406e-06 
2.55813e-05 0.000100008 -1.41004e-06 
2.55632e-05 0.000100018 6.46988e-08 
2.55816e-05 0.000100016 -6.75678e-07 
2.53683e-05 0.000100006 1.56914e-06 
2.51573e-05 9.99908e-05 2.33759e-06 
2.4911e-05 9.99705e-05 3.08937e-06 
2.46247e-05 9.99462e-05 3.80481e-06 
1.97591e-05 0.000100754 8.80817e-06 
1.97918e-05 0.000100337 9.02465e-06 
2.42723e-05 9.99196e-05 4.46002e-06 
2.38233e-05 9.98934e-05 5.02039e-06 
2.0003e-05 9.99429e-05 8.90189e-06 
2.3333e-05 9.9866e-05 5.54723e-06 
2.28158e-05 9.98374e-05 6.03694e-06 
2.23238e-05 9.98019e-05 6.58857e-06 
2.0325e-05 9.97414e-05 8.56269e-06 
2.17969e-05 9.97638e-05 7.12075e-06 
2.07943e-05 9.96918e-05 8.12404e-06 
2.12806e-05 9.97219e-05 7.63542e-06 
1.96626e-05 0.000101079 8.37375e-06 
1.95584e-05 0.000101325 7.84264e-06 
1.94769e-05 0.000101546 7.2617e-06 
1.94143e-05 0.000101766 6.65859e-06 
1.93418e-05 0.000101987 6.0505e-06 
1.90245e-05 0.000103941 -1.45412e-06 
1.89354e-05 0.00010386 -7.55821e-07 
1.88616e-05 0.000103748 -5.75393e-08 
1.91896e-05 0.000102181 5.49113e-06 
1.88019e-05 0.000103611 6.28152e-07 
1.88195e-05 0.000103458 1.38295e-06 
1.90534e-05 0.000102382 4.90571e-06 
1.89356e-05 0.000102583 4.305e-06 
1.89044e-05 0.000102822 3.61743e-06 
1.88574e-05 0.00010305 2.89199e-06 
1.88286e-05 0.000103265 2.14192e-06 
2.52019e-05 9.96678e-05 -8.37839e-06 
2.4912e-05 9.96e-05 -9.14973e-06 
2.4596e-05 9.95255e-05 -9.92965e-06 
2.42642e-05 9.94455e-05 -1.07051e-05 
2.39074e-05 9.93622e-05 -1.14562e-05 
2.34968e-05 9.92805e-05 -1.21453e-05 
2.30876e-05 9.91953e-05 -1.28247e-05 
2.26897e-05 9.91087e-05 -1.34762e-05 
2.23532e-05 9.90085e-05 -1.41924e-05 
2.01871e-05 9.95711e-05 -1.60692e-05 
2.20027e-05 9.89091e-05 -1.48706e-05 
2.16658e-05 9.88122e-05 -1.54924e-05 
2.02434e-05 9.9274e-05 -1.64735e-05 
2.04853e-05 9.88908e-05 -1.65743e-05 
2.1312e-05 9.87208e-05 -1.60156e-05 
2.08537e-05 9.86905e-05 -1.63686e-05 
1.90147e-05 0.00010394 -2.23081e-06 
2.00941e-05 9.97582e-05 -1.55e-05 
1.90054e-05 0.00010389 -3.02155e-06 
1.99853e-05 9.99097e-05 -1.48677e-05 
1.98912e-05 0.000100058 -1.41976e-05 
1.98146e-05 0.000100205 -1.35076e-05 
1.90199e-05 0.000103803 -3.81545e-06 
1.90583e-05 0.000103678 -4.60059e-06 
1.97369e-05 0.000100343 -1.28138e-05 
1.95972e-05 0.000100446 -1.21577e-05 
1.94681e-05 0.0001006 -1.14907e-05 
1.93359e-05 0.000100867 -1.08638e-05 
1.90984e-05 0.000103509 -5.36513e-06 
1.90401e-05 0.000103273 -6.03949e-06 
1.9e-05 0.000103005 -6.70889e-06 
1.92477e-05 0.000101265 -1.0208e-05 
1.91544e-05 0.000101658 -9.5174e-06 
1.89766e-05 0.000102715 -7.36267e-06 
1.90318e-05 0.000102398 -8.08324e-06 
1.90825e-05 0.000102039 -8.80447e-06 
2.46528e-05 9.97028e-05 -7.95138e-06 
2.47667e-05 9.97576e-05 -7.22795e-06 
2.48389e-05 9.98071e-05 -6.50699e-06 
2.48731e-05 9.98514e-05 -5.78631e-06 
2.4788e-05 0.000100012 1.15483e-06 
2.48729e-05 9.98901e-05 -5.06453e-06 
2.48997e-05 9.99274e-05 -4.25147e-06 
2.48469e-05 0.000100017 4.20897e-07 
2.49065e-05 9.99588e-05 -3.43199e-06 
2.48971e-05 9.99835e-05 -2.60911e-06 
2.4874e-05 0.000100002 -1.78625e-06 
2.48855e-05 0.000100013 -1.05149e-06 
2.48772e-05 0.000100018 -3.15157e-07 
2.45806e-05 9.99995e-05 1.93275e-06 
2.43324e-05 9.99819e-05 2.69713e-06 
2.40363e-05 9.99594e-05 3.43591e-06 
2.36897e-05 9.99332e-05 4.13756e-06 
1.89106e-05 0.000100833 8.7463e-06 
1.88365e-05 0.000100485 9.09134e-06 
1.88792e-05 0.000100044 9.16005e-06 
2.32302e-05 9.99068e-05 4.7366e-06 
2.27267e-05 9.98787e-05 5.30276e-06 
1.91484e-05 9.97648e-05 8.88774e-06 
2.21908e-05 9.98491e-05 5.83969e-06 
2.1632e-05 9.98177e-05 6.35e-06 
2.10769e-05 9.97783e-05 6.93038e-06 
1.95044e-05 9.96767e-05 8.48776e-06 
2.05265e-05 9.97365e-05 7.48115e-06 
1.99953e-05 9.96932e-05 8.00052e-06 
1.88458e-05 0.000101107 8.24068e-06 
1.8798e-05 0.000101333 7.67101e-06 
1.87604e-05 0.000101549 7.06523e-06 
1.87332e-05 0.000101769 6.4356e-06 
1.8602e-05 0.000101953 5.86262e-06 
1.85969e-05 0.000103752 -1.81315e-06 
1.84964e-05 0.000103684 -1.10996e-06 
1.84093e-05 0.000103585 -4.09734e-07 
1.83352e-05 0.00010346 2.86632e-07 
1.84845e-05 0.000102141 5.26785e-06 
1.82717e-05 0.000103311 9.77635e-07 
1.82515e-05 0.000103138 1.75907e-06 
1.83824e-05 0.000102331 4.65236e-06 
1.82966e-05 0.000102518 4.01831e-06 
1.82649e-05 0.000102737 3.28201e-06 
1.82497e-05 0.000102945 2.52796e-06 
2.43849e-05 9.96384e-05 -8.72287e-06 
2.40832e-05 9.95678e-05 -9.49725e-06 
2.37521e-05 9.94915e-05 -1.02679e-05 
2.34015e-05 9.94106e-05 -1.10277e-05 
2.29731e-05 9.93331e-05 -1.17055e-05 
2.25362e-05 9.92534e-05 -1.23656e-05 
2.20992e-05 9.91725e-05 -1.3001e-05 
2.16663e-05 9.90919e-05 -1.36009e-05 
2.1259e-05 9.89991e-05 -1.42604e-05 
1.93485e-05 9.96931e-05 -1.56517e-05 
1.92934e-05 9.94661e-05 -1.61059e-05 
2.08637e-05 9.891e-05 -1.4866e-05 
2.04652e-05 9.8825e-05 -1.53972e-05 
1.93688e-05 9.90684e-05 -1.63166e-05 
1.96709e-05 9.87788e-05 -1.61622e-05 
2.00307e-05 9.87513e-05 -1.58269e-05 
1.85785e-05 0.000103716 -2.60746e-06 
1.929e-05 9.98408e-05 -1.50556e-05 
1.85844e-05 0.000103645 -3.40006e-06 
1.92337e-05 9.99668e-05 -1.44175e-05 
1.91853e-05 0.000100087 -1.3749e-05 
1.91531e-05 0.000100194 -1.30569e-05 
1.86131e-05 0.000103537 -4.18952e-06 
1.86669e-05 0.000103394 -4.97425e-06 
1.90322e-05 0.000100246 -1.24056e-05 
1.89659e-05 0.000100266 -1.17336e-05 
1.88647e-05 0.000100462 -1.10386e-05 
1.87174e-05 0.000100819 -1.04637e-05 
1.86006e-05 0.000103166 -5.65098e-06 
1.85504e-05 0.000102908 -6.31889e-06 
1.85159e-05 0.000102624 -6.97787e-06 
1.86287e-05 0.000101227 -9.78457e-06 
1.85645e-05 0.00010161 -9.08081e-06 
1.84938e-05 0.000102321 -7.62784e-06 
1.85193e-05 0.000101974 -8.36102e-06 
2.3887e-05 9.96765e-05 -8.27732e-06 
2.39872e-05 9.9733e-05 -7.562e-06 
2.40746e-05 9.9785e-05 -6.83534e-06 
2.41271e-05 9.98324e-05 -6.10274e-06 
2.41464e-05 9.98744e-05 -5.3729e-06 
2.40509e-05 0.000100007 1.50406e-06 
2.41057e-05 0.000100015 7.84187e-07 
2.4157e-05 9.991e-05 -4.65456e-06 
2.41803e-05 9.99442e-05 -3.83081e-06 
2.4151e-05 0.000100018 4.68376e-08 
2.41833e-05 9.99726e-05 -2.99611e-06 
2.41684e-05 9.99944e-05 -2.16707e-06 
2.41693e-05 0.000100008 -1.43971e-06 
2.41711e-05 0.000100016 -6.98284e-07 
2.38142e-05 9.99923e-05 2.28188e-06 
2.35179e-05 9.9972e-05 3.04833e-06 
2.31593e-05 9.99473e-05 3.7801e-06 
2.26742e-05 9.99221e-05 4.39506e-06 
1.81127e-05 0.000100864 8.65045e-06 
1.79535e-05 0.00010059 9.06844e-06 
1.78252e-05 0.000100208 9.34767e-06 
1.79276e-05 9.9808e-05 9.24222e-06 
2.21539e-05 9.98933e-05 5.00819e-06 
2.15946e-05 9.9862e-05 5.60263e-06 
1.82618e-05 9.96629e-05 8.87321e-06 
2.10096e-05 9.9829e-05 6.16999e-06 
2.04265e-05 9.9794e-05 6.70802e-06 
1.98334e-05 9.97496e-05 7.32212e-06 
1.86902e-05 9.96589e-05 8.43857e-06 
1.92472e-05 9.97023e-05 7.90371e-06 
1.81095e-05 0.000101108 8.08914e-06 
1.8107e-05 0.000101329 7.474e-06 
1.8105e-05 0.000101545 6.83222e-06 
1.79771e-05 0.000101712 6.2596e-06 
1.81933e-05 0.000103528 -2.18192e-06 
1.78807e-05 0.000101891 5.64497e-06 
1.80649e-05 0.000103461 -1.49479e-06 
1.79669e-05 0.000103375 -7.86405e-07 
1.78808e-05 0.000103261 -7.31981e-08 
1.78047e-05 0.000103125 6.32498e-07 
1.77973e-05 0.000102071 5.00235e-06 
1.77538e-05 0.000102984 1.32176e-06 
1.77205e-05 0.00010281 2.11782e-06 
1.77305e-05 0.000102246 4.34397e-06 
1.76999e-05 0.00010242 3.68384e-06 
1.77024e-05 0.00010262 2.91042e-06 
2.36076e-05 9.96091e-05 -9.05369e-06 
2.32827e-05 9.95355e-05 -9.83225e-06 
2.29204e-05 9.94578e-05 -1.05928e-05 
2.24594e-05 9.9386e-05 -1.12474e-05 
2.1993e-05 9.93091e-05 -1.19076e-05 
2.15154e-05 9.92304e-05 -1.25492e-05 
2.10352e-05 9.91525e-05 -1.31542e-05 
2.05777e-05 9.90767e-05 -1.37136e-05 
2.01199e-05 9.89895e-05 -1.43284e-05 
1.85704e-05 9.97674e-05 -1.52477e-05 
1.8425e-05 9.9611e-05 -1.57141e-05 
1.83298e-05 9.92878e-05 -1.60602e-05 
1.96594e-05 9.89069e-05 -1.48814e-05 
1.91878e-05 9.88297e-05 -1.53438e-05 
1.84696e-05 9.88909e-05 -1.60149e-05 
1.88036e-05 9.87763e-05 -1.57e-05 
1.81908e-05 0.000103471 -2.97984e-06 
1.85618e-05 9.98894e-05 -1.46331e-05 
1.82107e-05 0.000103378 -3.77894e-06 
1.85484e-05 0.0001 -1.39762e-05 
1.85366e-05 0.000100098 -1.32953e-05 
1.84024e-05 0.000100148 -1.26679e-05 
1.82532e-05 0.000103251 -4.56939e-06 
1.8161e-05 0.000103025 -5.22738e-06 
1.83276e-05 0.000100168 -1.19921e-05 
1.8234e-05 0.000100198 -1.12952e-05 
1.81755e-05 0.000100507 -1.06765e-05 
1.81057e-05 0.000100835 -1.00703e-05 
1.81025e-05 0.000102776 -5.90097e-06 
1.80584e-05 0.000102499 -6.57306e-06 
1.80256e-05 0.000102203 -7.23358e-06 
1.80613e-05 0.000101207 -9.35403e-06 
1.8032e-05 0.000101566 -8.61823e-06 
1.80175e-05 0.00010191 -7.87782e-06 
2.31371e-05 9.96496e-05 -8.59581e-06 
2.33181e-05 0.000100001 1.84241e-06 
2.32414e-05 9.97086e-05 -7.87964e-06 
2.33161e-05 9.9762e-05 -7.16806e-06 
2.33805e-05 9.98116e-05 -6.43392e-06 
2.34209e-05 9.98565e-05 -5.69454e-06 
2.34478e-05 9.98952e-05 -4.97039e-06 
2.33878e-05 0.000100012 1.1252e-06 
2.34256e-05 0.000100017 4.0795e-07 
2.34544e-05 9.99281e-05 -4.23901e-06 
2.34677e-05 9.99579e-05 -3.39681e-06 
2.34556e-05 0.000100017 -3.35284e-07 
2.34681e-05 9.99834e-05 -2.55289e-06 
2.34758e-05 0.000100002 -1.81648e-06 
2.34687e-05 0.000100012 -1.08422e-06 
2.30405e-05 9.99841e-05 2.6205e-06 
1.73743e-05 0.000100863 8.52765e-06 
2.26895e-05 9.99615e-05 3.37864e-06 
2.21966e-05 9.9938e-05 4.01621e-06 
2.16561e-05 9.99109e-05 4.63878e-06 
1.71556e-05 0.000100622 9.01053e-06 
1.69232e-05 0.00010033 9.4037e-06 
1.67447e-05 9.99279e-05 9.60315e-06 
1.69642e-05 9.96618e-05 9.34041e-06 
2.10726e-05 9.9879e-05 5.28082e-06 
2.04575e-05 9.98437e-05 5.91538e-06 
1.7389e-05 9.96221e-05 8.90967e-06 
1.98356e-05 9.98059e-05 6.52599e-06 
1.91977e-05 9.97648e-05 7.11938e-06 
1.85437e-05 9.97129e-05 7.7894e-06 
1.79095e-05 9.96595e-05 8.40901e-06 
1.74238e-05 0.000101095 7.90682e-06 
1.74595e-05 0.000101314 7.24442e-06 
1.73553e-05 0.000101476 6.65216e-06 
1.78164e-05 0.000103267 -2.5566e-06 
1.72629e-05 0.000101637 6.03492e-06 
1.76798e-05 0.000103207 -1.87089e-06 
1.71998e-05 0.000101805 5.36996e-06 
1.75608e-05 0.000103123 -1.18178e-06 
1.74624e-05 0.000103022 -4.64323e-07 
1.73775e-05 0.000102901 2.56212e-07 
1.73089e-05 0.000102773 9.58133e-07 
1.71585e-05 0.000101971 4.68016e-06 
1.72478e-05 0.000102635 1.66134e-06 
1.71914e-05 0.000102465 2.47952e-06 
1.7148e-05 0.00010213 3.99299e-06 
1.7156e-05 0.000102287 3.29333e-06 
2.28338e-05 9.95795e-05 -9.37502e-06 
2.24754e-05 9.95045e-05 -1.0144e-05 
2.19974e-05 9.94359e-05 -1.07968e-05 
2.14965e-05 9.93645e-05 -1.14353e-05 
2.09797e-05 9.92875e-05 -1.20859e-05 
2.04537e-05 9.92095e-05 -1.27143e-05 
1.78472e-05 9.98054e-05 -1.48545e-05 
1.99395e-05 9.91334e-05 -1.32978e-05 
1.94209e-05 9.90594e-05 -1.38378e-05 
1.8887e-05 9.89753e-05 -1.44236e-05 
1.76466e-05 9.9683e-05 -1.53369e-05 
1.74411e-05 9.94735e-05 -1.57426e-05 
1.73217e-05 9.90683e-05 -1.59079e-05 
1.83549e-05 9.88973e-05 -1.49312e-05 
1.79205e-05 9.88296e-05 -1.53151e-05 
1.75401e-05 9.88087e-05 -1.56621e-05 
1.7825e-05 0.000103188 -3.3566e-06 
1.78785e-05 9.99171e-05 -1.42136e-05 
1.78602e-05 0.000103078 -4.15253e-06 
1.7898e-05 0.000100018 -1.35392e-05 
1.77709e-05 0.00010008 -1.29262e-05 
1.768e-05 0.000100128 -1.22871e-05 
1.7762e-05 0.000102857 -4.80823e-06 
1.76833e-05 0.000102612 -5.46103e-06 
1.76192e-05 0.000100183 -1.16092e-05 
1.75745e-05 0.000100337 -1.09266e-05 
1.75518e-05 0.000100578 -1.02821e-05 
1.75299e-05 0.000100844 -9.6334e-06 
1.76282e-05 0.000102345 -6.13605e-06 
1.75871e-05 0.000102062 -6.80993e-06 
1.75604e-05 0.000101781 -7.46393e-06 
1.75262e-05 0.000101168 -8.87694e-06 
1.75395e-05 0.000101496 -8.11803e-06 
2.24046e-05 9.96227e-05 -8.90232e-06 
2.25954e-05 9.99949e-05 2.16496e-06 
2.24991e-05 9.96831e-05 -8.19778e-06 
2.26664e-05 0.000100008 1.46233e-06 
2.25788e-05 9.97387e-05 -7.48891e-06 
2.26432e-05 9.97891e-05 -6.77863e-06 
2.26977e-05 9.98367e-05 -6.03297e-06 
2.27348e-05 9.98779e-05 -5.30458e-06 
2.27576e-05 9.99143e-05 -4.56085e-06 
2.27153e-05 0.000100016 7.51231e-07 
2.27477e-05 0.000100018 3.58912e-08 
2.27668e-05 9.99434e-05 -3.81345e-06 
2.27764e-05 9.99605e-05 -2.94925e-06 
2.27714e-05 0.000100016 -7.16621e-07 
2.27846e-05 9.99913e-05 -2.1997e-06 
2.27831e-05 0.000100007 -1.45135e-06 
1.67095e-05 0.00010085 8.36269e-06 
2.22731e-05 9.99753e-05 2.93527e-06 
1.6424e-05 0.000100618 8.91353e-06 
2.17823e-05 9.99549e-05 3.5692e-06 
2.12433e-05 9.99301e-05 4.208e-06 
2.06616e-05 9.99007e-05 4.8507e-06 
1.61104e-05 0.000100364 9.40979e-06 
1.57975e-05 0.000100068 9.79525e-06 
1.56148e-05 9.96854e-05 9.89779e-06 
1.59866e-05 9.95774e-05 9.52178e-06 
2.00214e-05 9.98651e-05 5.53416e-06 
1.93542e-05 9.98252e-05 6.21263e-06 
1.65517e-05 9.96085e-05 8.97404e-06 
1.86532e-05 9.97795e-05 6.90752e-06 
1.79404e-05 9.97286e-05 7.59351e-06 
1.72032e-05 9.96653e-05 8.35394e-06 
1.68008e-05 0.00010108 7.6726e-06 
1.67124e-05 0.000101236 7.06528e-06 
1.74661e-05 0.000102968 -2.93261e-06 
1.66438e-05 0.00010139 6.42308e-06 
1.7322e-05 0.000102909 -2.25608e-06 
1.6598e-05 0.000101542 5.75445e-06 
1.71978e-05 0.000102833 -1.56646e-06 
1.65803e-05 0.000101697 5.03087e-06 
1.70906e-05 0.000102743 -8.75449e-07 
1.69934e-05 0.000102637 -1.49042e-07 
1.69059e-05 0.000102522 5.56541e-07 
1.68247e-05 0.000102401 1.27597e-06 
1.6589e-05 0.000101842 4.31246e-06 
1.67504e-05 0.000102276 1.99691e-06 
1.66734e-05 0.000102121 2.84142e-06 
1.66219e-05 0.000101983 3.57576e-06 
2.20693e-05 9.95509e-05 -9.67483e-06 
2.15808e-05 9.94872e-05 -1.03122e-05 
2.10618e-05 9.94187e-05 -1.0953e-05 
2.05218e-05 9.93464e-05 -1.15885e-05 
1.99491e-05 9.92678e-05 -1.22449e-05 
1.71832e-05 9.98236e-05 -1.44679e-05 
1.9373e-05 9.91898e-05 -1.28639e-05 
1.69214e-05 9.97103e-05 -1.49619e-05 
1.8781e-05 9.91118e-05 -1.34563e-05 
1.8186e-05 9.90361e-05 -1.40008e-05 
1.75618e-05 9.89513e-05 -1.45794e-05 
1.66477e-05 9.95598e-05 -1.54074e-05 
1.63846e-05 9.92915e-05 -1.57302e-05 
1.62707e-05 9.88873e-05 -1.56953e-05 
1.703e-05 9.888e-05 -1.50078e-05 
1.65776e-05 9.88126e-05 -1.53843e-05 
1.74894e-05 0.000102872 -3.72693e-06 
1.72443e-05 9.9933e-05 -1.37938e-05 
1.73847e-05 0.000102652 -4.37268e-06 
1.71147e-05 0.000100002 -1.31935e-05 
1.70307e-05 0.000100068 -1.25574e-05 
1.69803e-05 0.000100137 -1.19019e-05 
1.73019e-05 0.000102413 -5.02585e-06 
1.72368e-05 0.000102162 -5.67585e-06 
1.69601e-05 0.000100244 -1.12017e-05 
1.69608e-05 0.00010039 -1.05169e-05 
1.69783e-05 0.000100581 -9.82512e-06 
1.70055e-05 0.000100804 -9.14282e-06 
1.71829e-05 0.000101891 -6.35604e-06 
1.71352e-05 0.000101624 -7.01381e-06 
1.70909e-05 0.000101356 -7.684e-06 
1.70498e-05 0.000101096 -8.35568e-06 
2.16956e-05 9.95955e-05 -9.18704e-06 
2.18928e-05 9.99866e-05 2.46274e-06 
2.17651e-05 9.96564e-05 -8.51676e-06 
2.19484e-05 0.000100002 1.79602e-06 
2.1843e-05 9.97129e-05 -7.82714e-06 
2.20027e-05 0.000100012 1.10749e-06 
2.19157e-05 9.97656e-05 -7.11997e-06 
2.19781e-05 9.98142e-05 -6.39593e-06 
2.2028e-05 9.98586e-05 -5.65788e-06 
2.20647e-05 9.98981e-05 -4.90817e-06 
2.20886e-05 9.99323e-05 -4.14568e-06 
2.20462e-05 0.000100018 3.98691e-07 
2.20781e-05 0.000100018 -3.28892e-07 
2.21018e-05 9.9959e-05 -3.36821e-06 
2.21094e-05 9.99809e-05 -2.58972e-06 
2.2099e-05 0.000100012 -1.07128e-06 
2.21094e-05 0.000100001 -1.8249e-06 
1.61409e-05 0.000100849 8.10442e-06 
1.5797e-05 0.000100611 8.72305e-06 
2.14215e-05 9.99713e-05 3.07033e-06 
1.54013e-05 0.000100359 9.33811e-06 
2.09027e-05 9.99501e-05 3.69924e-06 
2.03367e-05 9.99239e-05 4.34915e-06 
1.97198e-05 9.98919e-05 5.02445e-06 
1.49671e-05 0.000100089 9.90681e-06 
1.45274e-05 9.97937e-05 1.03544e-05 
1.44184e-05 9.9522e-05 1.03356e-05 
1.50391e-05 9.9533e-05 9.73504e-06 
1.90481e-05 9.98537e-05 5.73235e-06 
1.83151e-05 9.98079e-05 6.47779e-06 
1.58446e-05 9.96073e-05 8.9803e-06 
1.75184e-05 9.97525e-05 7.2745e-06 
1.6673e-05 9.96843e-05 8.12927e-06 
1.60555e-05 0.000100994 7.49801e-06 
1.71372e-05 0.00010263 -3.30064e-06 
1.60108e-05 0.000101142 6.84036e-06 
1.69944e-05 0.000102574 -2.63786e-06 
1.59903e-05 0.000101289 6.14015e-06 
1.68689e-05 0.000102505 -1.96104e-06 
1.59967e-05 0.000101432 5.40365e-06 
1.67556e-05 0.000102423 -1.27419e-06 
1.60309e-05 0.000101568 4.64144e-06 
1.66505e-05 0.000102333 -5.78535e-07 
1.65492e-05 0.000102237 1.2886e-07 
1.64497e-05 0.000102136 8.47789e-07 
1.63508e-05 0.000102033 1.58014e-06 
1.6089e-05 0.000101696 3.86862e-06 
1.62531e-05 0.000101926 2.32791e-06 
1.61649e-05 0.000101814 3.09503e-06 
2.12156e-05 9.95394e-05 -9.79145e-06 
2.06967e-05 9.9476e-05 -1.0417e-05 
2.0142e-05 9.94063e-05 -1.10572e-05 
1.95531e-05 9.93296e-05 -1.17093e-05 
1.65916e-05 9.98379e-05 -1.40703e-05 
1.89276e-05 9.92499e-05 -1.23691e-05 
1.62703e-05 9.97201e-05 -1.45818e-05 
1.82632e-05 9.91694e-05 -1.30164e-05 
1.59262e-05 9.95866e-05 -1.50596e-05 
1.75725e-05 9.90848e-05 -1.36489e-05 
1.68665e-05 9.89992e-05 -1.42501e-05 
1.61805e-05 9.89173e-05 -1.47763e-05 
1.55711e-05 9.94036e-05 -1.54762e-05 
1.52259e-05 9.9112e-05 -1.57345e-05 
1.51625e-05 9.88063e-05 -1.558e-05 
1.55848e-05 9.88321e-05 -1.5216e-05 
1.70335e-05 0.000102414 -3.93274e-06 
1.64476e-05 9.99086e-05 -1.34802e-05 
1.6949e-05 0.000102183 -4.57367e-06 
1.6367e-05 9.9985e-05 -1.28476e-05 
1.63323e-05 0.000100066 -1.2179e-05 
1.63305e-05 0.000100156 -1.14828e-05 
1.68771e-05 0.000101941 -5.22064e-06 
1.68119e-05 0.000101693 -5.8737e-06 
1.63578e-05 0.000100255 -1.07665e-05 
1.64102e-05 0.000100366 -1.00386e-05 
1.64722e-05 0.000100521 -9.31016e-06 
1.65394e-05 0.000100729 -8.59471e-06 
1.67475e-05 0.000101443 -6.53638e-06 
1.66811e-05 0.000101197 -7.20997e-06 
1.66112e-05 0.000100959 -7.8958e-06 
2.10451e-05 9.96083e-05 -9.06077e-06 
2.12452e-05 9.99906e-05 2.35203e-06 
2.11122e-05 9.96697e-05 -8.35872e-06 
2.12967e-05 0.000100005 1.65654e-06 
2.1189e-05 9.97272e-05 -7.63884e-06 
2.13488e-05 0.000100014 9.3904e-07 
2.12631e-05 9.978e-05 -6.90929e-06 
2.13239e-05 9.98302e-05 -6.13646e-06 
2.13746e-05 9.9874e-05 -5.37564e-06 
2.14128e-05 9.99127e-05 -4.59595e-06 
2.14399e-05 9.99449e-05 -3.80992e-06 
2.13937e-05 0.000100018 2.08756e-07 
2.14229e-05 0.000100016 -5.66823e-07 
2.14544e-05 9.9975e-05 -2.90209e-06 
2.14536e-05 9.99953e-05 -2.11401e-06 
2.14439e-05 0.000100009 -1.33117e-06 
1.54293e-05 0.000100708 8.14621e-06 
1.4947e-05 0.000100436 8.87767e-06 
2.07217e-05 9.99735e-05 2.99553e-06 
1.43774e-05 0.000100135 9.67893e-06 
2.01684e-05 9.99513e-05 3.65945e-06 
1.95787e-05 9.99238e-05 4.34259e-06 
1.89195e-05 9.9889e-05 5.07642e-06 
1.36915e-05 9.97931e-05 1.05373e-05 
1.29119e-05 9.94102e-05 1.13111e-05 
1.32039e-05 9.93731e-05 1.0984e-05 
1.44068e-05 9.95188e-05 9.78531e-06 
1.82202e-05 9.98476e-05 5.83165e-06 
1.74437e-05 9.97963e-05 6.64816e-06 
1.55163e-05 9.96387e-05 8.63697e-06 
1.65789e-05 9.97312e-05 7.54401e-06 
1.53935e-05 0.000100861 7.46256e-06 
1.67454e-05 0.000102233 -3.25719e-06 
1.5388e-05 0.000101013 6.72054e-06 
1.66135e-05 0.000102175 -2.58026e-06 
1.54135e-05 0.00010116 5.93712e-06 
1.64894e-05 0.000102105 -1.88782e-06 
1.54667e-05 0.000101301 5.09576e-06 
1.63716e-05 0.000102029 -1.19148e-06 
1.55464e-05 0.000101422 4.27485e-06 
1.6248e-05 0.000101945 -4.55698e-07 
1.61308e-05 0.000101866 2.66709e-07 
1.60092e-05 0.000101787 1.00802e-06 
1.58853e-05 0.000101709 1.75846e-06 
1.56431e-05 0.000101527 3.45563e-06 
1.57501e-05 0.000101617 2.65502e-06 
2.05055e-05 9.95486e-05 -9.69601e-06 
1.99405e-05 9.94823e-05 -1.03475e-05 
1.93414e-05 9.94068e-05 -1.10079e-05 
1.86853e-05 9.93129e-05 -1.17127e-05 
1.58136e-05 9.97718e-05 -1.39865e-05 
1.7984e-05 9.92466e-05 -1.23912e-05 
1.53729e-05 9.96292e-05 -1.45409e-05 
1.72129e-05 9.91581e-05 -1.30966e-05 
1.48995e-05 9.9462e-05 -1.50767e-05 
1.63789e-05 9.90601e-05 -1.38134e-05 
1.54478e-05 9.89452e-05 -1.45905e-05 
1.46076e-05 9.88455e-05 -1.5178e-05 
1.44023e-05 9.92485e-05 -1.55467e-05 
1.3896e-05 9.89476e-05 -1.58626e-05 
1.39795e-05 9.87727e-05 -1.566e-05 
1.66544e-05 0.000102013 -3.89983e-06 
1.57075e-05 9.98596e-05 -1.3337e-05 
1.6571e-05 0.000101779 -4.55391e-06 
1.5676e-05 9.99554e-05 -1.26422e-05 
1.56891e-05 0.000100051 -1.19197e-05 
1.57336e-05 0.000100143 -1.11431e-05 
1.64916e-05 0.000101544 -5.2106e-06 
1.64033e-05 0.000101299 -5.90407e-06 
1.5809e-05 0.000100215 -1.03792e-05 
1.59139e-05 0.000100268 -9.60783e-06 
1.60055e-05 0.000100423 -8.84433e-06 
1.61183e-05 0.000100653 -7.99601e-06 
1.63159e-05 0.000101073 -6.58611e-06 
1.62198e-05 0.000100857 -7.287e-06 
2.03949e-05 9.96198e-05 -8.93353e-06 
2.0601e-05 9.99931e-05 2.24759e-06 
2.04649e-05 9.96826e-05 -8.19988e-06 
2.06525e-05 0.000100007 1.52066e-06 
2.05484e-05 9.97408e-05 -7.454e-06 
2.07095e-05 0.000100015 7.7675e-07 
2.06199e-05 9.97959e-05 -6.67002e-06 
2.06866e-05 9.9846e-05 -5.87083e-06 
2.07376e-05 9.98894e-05 -5.07819e-06 
2.07811e-05 9.99265e-05 -4.27209e-06 
2.08039e-05 9.99611e-05 -3.34482e-06 
2.07497e-05 0.000100018 -8.34616e-09 
2.07835e-05 0.000100015 -8.10811e-07 
2.08151e-05 9.99883e-05 -2.41639e-06 
2.08028e-05 0.000100005 -1.60711e-06 
1.47653e-05 0.000100572 8.1585e-06 
1.42132e-05 0.000100282 8.97716e-06 
2.00472e-05 9.99757e-05 2.91439e-06 
1.35366e-05 9.99437e-05 9.95654e-06 
1.94772e-05 9.99529e-05 3.60579e-06 
1.88516e-05 9.99235e-05 4.33941e-06 
1.81797e-05 9.98868e-05 5.11313e-06 
1.24679e-05 9.94424e-05 1.13696e-05 
1.04518e-05 9.86764e-05 1.37409e-05 
1.31244e-05 9.93951e-05 1.06799e-05 
1.4544e-05 9.95905e-05 9.12394e-06 
1.74601e-05 9.98419e-05 5.92173e-06 
1.66647e-05 9.97845e-05 6.80855e-06 
1.5686e-05 9.97039e-05 7.87677e-06 
1.4776e-05 0.000100737 7.36437e-06 
1.63794e-05 0.000101827 -3.21027e-06 
1.48262e-05 0.000100903 6.5015e-06 
1.62435e-05 0.00010177 -2.51993e-06 
1.49027e-05 0.000101058 5.58739e-06 
1.6113e-05 0.000101712 -1.81909e-06 
1.50024e-05 0.000101189 4.68166e-06 
1.5972e-05 0.000101646 -1.085e-06 
1.5112e-05 0.000101288 3.81877e-06 
1.58312e-05 0.000101586 -3.38815e-07 
1.56895e-05 0.000101532 3.99337e-07 
1.5547e-05 0.000101485 1.15355e-06 
1.53895e-05 0.000101433 2.05599e-06 
1.52363e-05 0.000101365 2.97984e-06 
1.98174e-05 9.9559e-05 -9.58315e-06 
1.92244e-05 9.94899e-05 -1.02474e-05 
1.85687e-05 9.93988e-05 -1.09249e-05 
1.78726e-05 9.93318e-05 -1.16651e-05 
1.50412e-05 9.97077e-05 -1.38749e-05 
1.71074e-05 9.92476e-05 -1.23955e-05 
1.44861e-05 9.95347e-05 -1.44835e-05 
1.62466e-05 9.91481e-05 -1.31665e-05 
1.3852e-05 9.93204e-05 -1.51211e-05 
1.51644e-05 9.90212e-05 -1.40648e-05 
1.39258e-05 9.8856e-05 -1.50607e-05 
1.26663e-05 9.86863e-05 -1.59718e-05 
1.30791e-05 9.90333e-05 -1.5784e-05 
1.22682e-05 9.86829e-05 -1.63006e-05 
1.62829e-05 0.000101607 -3.86551e-06 
1.50064e-05 9.98225e-05 -1.31536e-05 
1.61883e-05 0.000101388 -4.53085e-06 
1.50355e-05 9.99409e-05 -1.23882e-05 
1.50995e-05 0.000100053 -1.15669e-05 
1.51967e-05 0.000100142 -1.07312e-05 
1.6079e-05 0.000101163 -5.22777e-06 
1.59648e-05 0.000100952 -5.93848e-06 
1.53091e-05 0.000100196 -9.91847e-06 
1.54313e-05 0.000100242 -9.11831e-06 
1.55777e-05 0.000100417 -8.23374e-06 
1.57206e-05 0.000100599 -7.36603e-06 
1.58446e-05 0.000100766 -6.64347e-06 
1.97536e-05 9.9632e-05 -8.79371e-06 
1.99684e-05 9.99953e-05 2.13756e-06 
1.98369e-05 9.9696e-05 -8.03071e-06 
2.00291e-05 0.000100008 1.37827e-06 
1.9912e-05 9.97565e-05 -7.23495e-06 
2.00742e-05 0.000100016 5.82346e-07 
1.99919e-05 9.98122e-05 -6.4169e-06 
2.00724e-05 9.9862e-05 -5.58872e-06 
2.01303e-05 9.99044e-05 -4.76206e-06 
2.0161e-05 9.99444e-05 -3.81387e-06 
2.01806e-05 9.99763e-05 -2.85409e-06 
2.01204e-05 0.000100017 -2.39086e-07 
2.01658e-05 0.000100012 -1.07241e-06 
2.01888e-05 9.99993e-05 -1.90352e-06 
1.4167e-05 0.000100455 8.08692e-06 
1.362e-05 0.000100164 8.93679e-06 
1.94039e-05 9.99779e-05 2.8254e-06 
1.30126e-05 9.98133e-05 9.90501e-06 
1.88006e-05 9.99545e-05 3.54689e-06 
1.81673e-05 9.99242e-05 4.3128e-06 
1.74992e-05 9.98857e-05 5.12535e-06 
1.24692e-05 9.94254e-05 1.09595e-05 
1.27413e-05 9.93838e-05 1.07218e-05 
1.37993e-05 9.95545e-05 9.41658e-06 
1.49178e-05 9.96814e-05 8.1253e-06 
1.67775e-05 9.98376e-05 5.97852e-06 
1.58989e-05 9.97707e-05 6.98606e-06 
1.4254e-05 0.000100654 7.10172e-06 
1.60051e-05 0.000101441 -3.16496e-06 
1.43509e-05 0.000100838 6.09025e-06 
1.58565e-05 0.000101399 -2.46308e-06 
1.44614e-05 0.000100992 5.11007e-06 
1.56927e-05 0.000101351 -1.73659e-06 
1.45872e-05 0.000101107 4.1789e-06 
1.5531e-05 0.000101315 -9.90659e-07 
1.47134e-05 0.000101182 3.29969e-06 
1.53766e-05 0.000101293 -2.34126e-07 
1.52164e-05 0.000101276 5.19971e-07 
1.50349e-05 0.000101258 1.41915e-06 
1.48657e-05 0.000101231 2.34828e-06 
1.91571e-05 9.95709e-05 -9.45484e-06 
1.85162e-05 9.95011e-05 -1.01364e-05 
1.78389e-05 9.94243e-05 -1.08613e-05 
1.71172e-05 9.93416e-05 -1.16152e-05 
1.43249e-05 9.96613e-05 -1.37164e-05 
1.63158e-05 9.92481e-05 -1.23899e-05 
1.37044e-05 9.9463e-05 -1.43842e-05 
1.53063e-05 9.91296e-05 -1.32933e-05 
1.2922e-05 9.91906e-05 -1.51694e-05 
1.41046e-05 9.89755e-05 -1.43366e-05 
1.2501e-05 9.87262e-05 -1.56879e-05 
9.64717e-06 9.79858e-05 -1.80322e-05 
1.17701e-05 9.87398e-05 -1.62585e-05 
1.589e-05 0.000101239 -3.836e-06 
1.43743e-05 9.98127e-05 -1.28994e-05 
1.57536e-05 0.000101036 -4.53081e-06 
1.44594e-05 9.99621e-05 -1.2016e-05 
1.45805e-05 0.000100089 -1.11189e-05 
1.47214e-05 0.00010018 -1.02431e-05 
1.56145e-05 0.000100853 -5.24803e-06 
1.54793e-05 0.000100698 -5.97898e-06 
1.48547e-05 0.000100242 -9.40383e-06 
1.50057e-05 0.000100325 -8.48466e-06 
1.51662e-05 0.000100439 -7.58343e-06 
1.53354e-05 0.000100568 -6.70942e-06 
1.91268e-05 9.96455e-05 -8.63461e-06 
1.93522e-05 9.99975e-05 2.01165e-06 
1.92079e-05 9.9712e-05 -7.82476e-06 
1.94049e-05 0.00010001 1.20046e-06 
1.92999e-05 9.97736e-05 -6.99346e-06 
1.94633e-05 0.000100017 3.64231e-07 
1.93943e-05 9.98294e-05 -6.1438e-06 
1.94873e-05 9.98782e-05 -5.28047e-06 
1.95378e-05 9.99243e-05 -4.30581e-06 
1.95691e-05 9.99617e-05 -3.32419e-06 
1.95823e-05 9.99894e-05 -2.34116e-06 
1.95209e-05 0.000100016 -4.92221e-07 
1.95752e-05 0.000100008 -1.36243e-06 
1.37286e-05 0.000100396 7.73323e-06 
1.33357e-05 0.000100115 8.42088e-06 
1.87639e-05 9.99806e-05 2.71463e-06 
1.30693e-05 9.97997e-05 9.08416e-06 
1.81638e-05 9.99574e-05 3.45626e-06 
1.75402e-05 9.9927e-05 4.23964e-06 
1.68847e-05 9.98874e-05 5.07049e-06 
1.31296e-05 9.95645e-05 9.40995e-06 
1.36659e-05 9.96111e-05 8.8139e-06 
1.43981e-05 9.96945e-05 7.93762e-06 
1.52486e-05 9.97696e-05 6.97923e-06 
1.60925e-05 9.98344e-05 6.00553e-06 
1.38508e-05 0.000100617 6.5992e-06 
1.55881e-05 0.000101113 -3.12692e-06 
1.39547e-05 0.000100808 5.5396e-06 
1.5401e-05 0.000101086 -2.40599e-06 
1.40633e-05 0.000100955 4.54819e-06 
1.52202e-05 0.000101076 -1.66942e-06 
1.41935e-05 0.000101055 3.61536e-06 
1.5046e-05 0.000101081 -9.15277e-07 
1.43376e-05 0.00010111 2.62943e-06 
1.48826e-05 0.0001011 -1.40558e-07 
1.46844e-05 0.000101117 7.58435e-07 
1.4501e-05 0.000101125 1.67913e-06 
1.84979e-05 9.95848e-05 -9.30439e-06 
1.78498e-05 9.95165e-05 -1.00087e-05 
1.71675e-05 9.94394e-05 -1.07461e-05 
1.6436e-05 9.9352e-05 -1.15241e-05 
1.37039e-05 9.96531e-05 -1.34666e-05 
1.55296e-05 9.92454e-05 -1.24006e-05 
1.30773e-05 9.94425e-05 -1.41523e-05 
1.45058e-05 9.91169e-05 -1.33666e-05 
1.24013e-05 9.91468e-05 -1.49348e-05 
1.33247e-05 9.89512e-05 -1.44454e-05 
1.21209e-05 9.87348e-05 -1.55779e-05 
1.17942e-05 9.87596e-05 -1.58065e-05 
1.54254e-05 0.000100935 -3.82222e-06 
1.38351e-05 9.98535e-05 -1.24912e-05 
1.52631e-05 0.000100784 -4.53684e-06 
1.39827e-05 0.000100028 -1.15185e-05 
1.41339e-05 0.000100163 -1.05829e-05 
1.42916e-05 0.000100258 -9.69054e-06 
1.51054e-05 0.000100662 -5.27214e-06 
1.49586e-05 0.000100567 -6.03029e-06 
1.44449e-05 0.000100337 -8.73576e-06 
1.46029e-05 0.000100404 -7.81087e-06 
1.47742e-05 0.000100478 -6.91085e-06 
1.85252e-05 9.96612e-05 -8.44878e-06 
1.8762e-05 0.0001 1.85579e-06 
1.86317e-05 9.97297e-05 -7.59309e-06 
1.88345e-05 0.000100012 9.91305e-07 
1.87433e-05 9.97928e-05 -6.71152e-06 
1.89075e-05 0.000100017 9.99427e-08 
1.88516e-05 9.98482e-05 -5.82105e-06 
1.88964e-05 9.99e-05 -4.83695e-06 
1.89452e-05 9.99436e-05 -3.82498e-06 
1.89707e-05 9.99774e-05 -2.80282e-06 
1.89718e-05 0.000100001 -1.78802e-06 
1.89741e-05 0.000100014 -7.99397e-07 
1.3466e-05 0.000100352 7.12426e-06 
1.32684e-05 0.000100045 7.65397e-06 
1.81833e-05 9.99841e-05 2.56936e-06 
1.33158e-05 9.97516e-05 8.08097e-06 
1.75911e-05 9.99618e-05 3.31704e-06 
1.69869e-05 9.99325e-05 4.08712e-06 
1.62691e-05 9.98953e-05 4.89144e-06 
1.37156e-05 9.96935e-05 7.84515e-06 
1.42373e-05 9.97499e-05 7.21034e-06 
1.48544e-05 9.98027e-05 6.49024e-06 
1.5547e-05 9.98511e-05 5.71177e-06 
1.35444e-05 0.000100583 5.9744e-06 
1.51185e-05 0.000100882 -3.09982e-06 
1.36095e-05 0.000100782 4.91156e-06 
1.49166e-05 0.000100895 -2.363e-06 
1.36973e-05 0.000100931 3.92493e-06 
1.47243e-05 0.000100924 -1.60373e-06 
1.37874e-05 0.000101021 2.90632e-06 
1.45456e-05 0.000100965 -8.29499e-07 
1.39337e-05 0.000101056 1.91502e-06 
1.431e-05 0.000101007 3.76229e-08 
1.41108e-05 0.000101045 9.56929e-07 
1.78984e-05 9.96009e-05 -9.13075e-06 
1.72481e-05 9.95328e-05 -9.84428e-06 
1.65696e-05 9.94563e-05 -1.0582e-05 
1.5752e-05 9.9369e-05 -1.13641e-05 
1.32657e-05 9.97037e-05 -1.30127e-05 
1.48824e-05 9.92684e-05 -1.22024e-05 
1.28041e-05 9.94843e-05 -1.35908e-05 
1.39909e-05 9.91601e-05 -1.30303e-05 
1.24747e-05 9.91794e-05 -1.41431e-05 
1.31923e-05 9.90457e-05 -1.37917e-05 
1.25578e-05 9.89488e-05 -1.43931e-05 
1.49329e-05 0.000100759 -3.82008e-06 
1.34466e-05 9.99338e-05 -1.19365e-05 
1.47537e-05 0.000100664 -4.5655e-06 
1.35996e-05 0.000100122 -1.0922e-05 
1.37484e-05 0.000100259 -9.97323e-06 
1.38688e-05 0.000100363 -8.98592e-06 
1.45902e-05 0.000100596 -5.32737e-06 
1.437e-05 0.000100541 -6.18018e-06 
1.40195e-05 0.000100434 -8.02018e-06 
1.41869e-05 0.000100489 -7.08315e-06 
1.79613e-05 9.96804e-05 -8.21544e-06 
1.82098e-05 0.000100004 1.64197e-06 
1.80926e-05 9.97512e-05 -7.30255e-06 
1.83004e-05 0.000100015 7.1535e-07 
1.82259e-05 9.9814e-05 -6.37837e-06 
1.83886e-05 0.000100017 -2.20058e-07 
1.82921e-05 9.9873e-05 -5.3662e-06 
1.83399e-05 9.99223e-05 -4.35055e-06 
1.83785e-05 9.99621e-05 -3.30379e-06 
1.83967e-05 9.99912e-05 -2.25603e-06 
1.8403e-05 0.000100009 -1.23774e-06 
1.32927e-05 0.00010025 6.38733e-06 
1.33252e-05 9.99383e-05 6.7933e-06 
1.76493e-05 9.99895e-05 2.33909e-06 
1.36908e-05 9.97705e-05 6.84222e-06 
1.70928e-05 9.99696e-05 3.05132e-06 
1.64402e-05 9.99446e-05 3.76336e-06 
1.58095e-05 9.99161e-05 4.4502e-06 
1.41402e-05 9.98053e-05 6.36372e-06 
1.46327e-05 9.98471e-05 5.7751e-06 
1.51991e-05 9.98831e-05 5.13114e-06 
1.32755e-05 0.000100485 5.26454e-06 
1.46126e-05 0.000100769 -3.08347e-06 
1.3276e-05 0.000100704 4.22572e-06 
1.44029e-05 0.000100815 -2.32661e-06 
1.33024e-05 0.000100866 3.15982e-06 
1.4215e-05 0.00010087 -1.54809e-06 
1.33874e-05 0.000100963 2.147e-06 
1.39626e-05 0.000100929 -6.8812e-07 
1.35379e-05 0.000100998 1.15001e-06 
1.3733e-05 0.000100978 1.98387e-07 
1.73447e-05 9.96225e-05 -8.8877e-06 
1.67196e-05 9.95567e-05 -9.58015e-06 
1.59775e-05 9.94853e-05 -1.02767e-05 
1.52378e-05 9.94121e-05 -1.09664e-05 
1.29855e-05 9.9752e-05 -1.23626e-05 
1.4512e-05 9.93346e-05 -1.165e-05 
1.27336e-05 9.94609e-05 -1.28109e-05 
1.3845e-05 9.9255e-05 -1.22889e-05 
1.27907e-05 9.91636e-05 -1.3164e-05 
1.32747e-05 9.9172e-05 -1.28429e-05 
1.4414e-05 0.000100697 -3.82985e-06 
1.31143e-05 9.99972e-05 -1.12636e-05 
1.42371e-05 0.000100648 -4.59875e-06 
1.32368e-05 0.0001002 -1.02506e-05 
1.33385e-05 0.00010034 -9.2118e-06 
1.3452e-05 0.00010045 -8.22774e-06 
1.39987e-05 0.000100614 -5.44721e-06 
1.37859e-05 0.000100575 -6.31984e-06 
1.36036e-05 0.000100515 -7.25223e-06 
1.74502e-05 9.97054e-05 -7.90259e-06 
1.77089e-05 0.000100008 1.33827e-06 
1.76085e-05 9.97762e-05 -6.9421e-06 
1.78173e-05 0.000100016 3.64987e-07 
1.76914e-05 9.98422e-05 -5.90862e-06 
1.78432e-05 0.000100014 -6.73756e-07 
1.77626e-05 9.98984e-05 -4.86647e-06 
1.78146e-05 9.99434e-05 -3.82923e-06 
1.7846e-05 9.99786e-05 -2.75681e-06 
1.78546e-05 0.000100002 -1.71856e-06 
1.32463e-05 0.000100091 5.58359e-06 
1.35488e-05 9.98505e-05 5.79771e-06 
1.71924e-05 9.99965e-05 1.99318e-06 
1.40019e-05 9.98553e-05 5.46725e-06 
1.65935e-05 9.99812e-05 2.62623e-06 
1.60149e-05 9.99628e-05 3.25034e-06 
1.54695e-05 9.99414e-05 3.85144e-06 
1.44551e-05 9.98891e-05 4.98818e-06 
1.49307e-05 9.99167e-05 4.44337e-06 
1.31053e-05 0.0001003 4.50203e-06 
1.40969e-05 0.000100748 -3.07335e-06 
1.29892e-05 0.0001005 3.39848e-06 
1.38937e-05 0.000100802 -2.29437e-06 
1.2951e-05 0.000100691 2.3382e-06 
1.36227e-05 0.000100857 -1.45299e-06 
1.30151e-05 0.000100829 1.33605e-06 
1.33785e-05 0.000100895 -5.70917e-07 
1.31707e-05 0.000100895 3.43818e-07 
1.68725e-05 9.96512e-05 -8.5392e-06 
1.62063e-05 9.95873e-05 -9.15432e-06 
1.55316e-05 9.95265e-05 -9.76909e-06 
1.49099e-05 9.94761e-05 -1.03509e-05 
1.27991e-05 9.96964e-05 -1.16043e-05 
1.43071e-05 9.94174e-05 -1.09212e-05 
1.28391e-05 9.93827e-05 -1.19732e-05 
1.37807e-05 9.9356e-05 -1.14339e-05 
1.32936e-05 9.92973e-05 -1.184e-05 
1.39016e-05 0.000100708 -3.84318e-06 
1.2829e-05 9.99586e-05 -1.05149e-05 
1.36382e-05 0.000100683 -4.67571e-06 
1.28583e-05 0.000100168 -9.42343e-06 
1.29302e-05 0.000100331 -8.38563e-06 
1.30406e-05 0.000100489 -7.41628e-06 
1.34066e-05 0.000100649 -5.54609e-06 
1.32087e-05 0.000100574 -6.44404e-06 
1.69986e-05 9.97365e-05 -7.49316e-06 
1.72598e-05 0.000100013 9.37286e-07 
1.71006e-05 9.98094e-05 -6.44632e-06 
1.72979e-05 0.000100017 -1.13902e-07 
1.71962e-05 9.98718e-05 -5.39327e-06 
1.73279e-05 0.00010001 -1.16893e-06 
1.72693e-05 9.99232e-05 -4.33843e-06 
1.73161e-05 9.99632e-05 -3.28151e-06 
1.73351e-05 9.99924e-05 -2.22447e-06 
1.33522e-05 9.995e-05 4.70582e-06 
1.38166e-05 9.9899e-05 4.55086e-06 
1.67132e-05 0.000100005 1.50789e-06 
1.42524e-05 9.99258e-05 4.1651e-06 
1.61825e-05 9.99948e-05 2.08174e-06 
1.56686e-05 9.99815e-05 2.64347e-06 
1.51722e-05 9.99657e-05 3.18575e-06 
1.47003e-05 9.99477e-05 3.69964e-06 
1.31244e-05 0.000100066 3.58484e-06 
1.35787e-05 0.000100763 -3.06397e-06 
1.28966e-05 0.000100219 2.51159e-06 
1.32915e-05 0.000100789 -2.24834e-06 
1.27381e-05 0.000100405 1.46976e-06 
1.30455e-05 0.000100782 -1.38759e-06 
1.27199e-05 0.000100585 4.67623e-07 
1.28405e-05 0.000100721 -4.83479e-07 
1.63931e-05 9.96909e-05 -8.04215e-06 
1.57949e-05 9.9635e-05 -8.58701e-06 
1.51945e-05 9.95827e-05 -9.12747e-06 
1.46593e-05 9.95459e-05 -9.64041e-06 
1.27989e-05 9.95791e-05 -1.08021e-05 
1.41528e-05 9.95003e-05 -1.01213e-05 
1.32128e-05 9.94121e-05 -1.08312e-05 
1.36767e-05 9.94524e-05 -1.05387e-05 
1.32971e-05 0.000100738 -3.87005e-06 
1.2716e-05 9.97457e-05 -9.63123e-06 
1.3049e-05 0.000100687 -4.72191e-06 
1.26202e-05 9.99557e-05 -8.54181e-06 
1.25914e-05 0.000100207 -7.51249e-06 
1.26671e-05 0.000100439 -6.542e-06 
1.28332e-05 0.000100586 -5.6138e-06 
1.66075e-05 9.97715e-05 -7.01447e-06 
1.68576e-05 0.000100016 4.73698e-07 
1.67379e-05 9.98409e-05 -5.94847e-06 
1.69153e-05 0.000100016 -5.9382e-07 
1.68388e-05 9.98988e-05 -4.87869e-06 
1.69444e-05 0.000100004 -1.66409e-06 
1.6907e-05 9.9945e-05 -3.81484e-06 
1.69425e-05 9.99804e-05 -2.72804e-06 
1.35406e-05 9.99346e-05 3.70238e-06 
1.40009e-05 9.99518e-05 3.41725e-06 
1.63577e-05 0.000100012 1.02174e-06 
1.44462e-05 9.99705e-05 3.02027e-06 
1.58623e-05 0.000100005 1.55973e-06 
1.53831e-05 9.99954e-05 2.07622e-06 
1.48975e-05 9.99839e-05 2.57193e-06 
1.32415e-05 9.99792e-05 2.70511e-06 
1.30692e-05 0.000100748 -3.05492e-06 
1.29427e-05 0.000100067 1.69057e-06 
1.28088e-05 0.000100712 -2.20046e-06 
1.27008e-05 0.000100194 6.75709e-07 
1.26165e-05 0.000100584 -1.29487e-06 
1.2574e-05 0.000100367 -3.51925e-07 
1.60535e-05 9.97319e-05 -7.5362e-06 
1.54999e-05 9.96899e-05 -8.04391e-06 
1.49653e-05 9.96465e-05 -8.51924e-06 
1.4438e-05 9.95949e-05 -8.96828e-06 
1.30043e-05 9.95178e-05 -9.88547e-06 
1.39643e-05 9.95703e-05 -9.38435e-06 
1.3495e-05 9.95317e-05 -9.72186e-06 
1.28084e-05 0.000100675 -3.90371e-06 
1.28182e-05 9.96367e-05 -8.80096e-06 
1.25953e-05 0.000100541 -4.79607e-06 
1.26261e-05 9.98076e-05 -7.73519e-06 
1.24886e-05 0.000100049 -6.71095e-06 
1.24687e-05 0.000100318 -5.71575e-06 
1.62749e-05 9.9807e-05 -6.49209e-06 
1.65012e-05 0.000100017 -2.72721e-08 
1.64056e-05 9.98711e-05 -5.41798e-06 
1.65542e-05 0.000100011 -1.1019e-06 
1.6502e-05 9.99232e-05 -4.34818e-06 
1.65761e-05 9.9994e-05 -2.17206e-06 
1.65573e-05 9.99644e-05 -3.26011e-06 
1.37098e-05 9.99701e-05 2.64684e-06 
1.41627e-05 9.99882e-05 2.31474e-06 
1.60302e-05 0.000100016 4.95229e-07 
1.4614e-05 9.99984e-05 1.92561e-06 
1.55647e-05 0.000100012 1.00125e-06 
1.50829e-05 0.000100006 1.47792e-06 
1.33992e-05 9.99864e-05 1.73806e-06 
1.26017e-05 0.000100614 -3.04578e-06 
1.30766e-05 9.99989e-05 7.97978e-07 
1.24588e-05 0.000100413 -2.14667e-06 
1.27675e-05 0.000100028 -1.88087e-07 
1.25302e-05 0.000100175 -1.2019e-06 
1.57561e-05 9.97733e-05 -6.98433e-06 
1.52406e-05 9.97364e-05 -7.45272e-06 
1.47047e-05 9.96863e-05 -7.87601e-06 
1.42098e-05 9.96647e-05 -8.2826e-06 
1.32649e-05 9.9602e-05 -8.87935e-06 
1.37368e-05 9.96319e-05 -8.62058e-06 
1.24318e-05 0.000100408 -3.92594e-06 
1.30261e-05 9.96808e-05 -7.89046e-06 
1.2414e-05 0.000100151 -4.85821e-06 
1.27742e-05 9.97617e-05 -6.87556e-06 
1.25535e-05 9.99082e-05 -5.84968e-06 
1.59761e-05 9.98413e-05 -5.94376e-06 
1.61695e-05 0.000100016 -5.5048e-07 
1.60983e-05 9.98991e-05 -4.87339e-06 
1.62129e-05 0.000100004 -1.62176e-06 
1.6169e-05 9.99458e-05 -3.79045e-06 
1.62069e-05 9.99809e-05 -2.70447e-06 
1.38574e-05 9.99999e-05 1.59211e-06 
1.43137e-05 0.000100009 1.25525e-06 
1.57222e-05 0.000100017 -4.9022e-08 
1.47751e-05 0.000100013 8.50528e-07 
1.5249e-05 0.000100016 4.14099e-07 
1.35427e-05 0.000100004 7.34396e-07 
1.2417e-05 0.000100219 -3.03014e-06 
1.32239e-05 9.99977e-05 -1.80208e-07 
1.25877e-05 0.000100025 -2.0942e-06 
1.28934e-05 9.99872e-05 -1.12515e-06 
1.54861e-05 9.9812e-05 -6.41067e-06 
1.49699e-05 9.97808e-05 -6.82849e-06 
1.4452e-05 9.97475e-05 -7.21022e-06 
1.39676e-05 9.9727e-05 -7.57068e-06 
1.34891e-05 9.97009e-05 -7.84651e-06 
1.25125e-05 0.00010001 -3.96137e-06 
1.32352e-05 9.97623e-05 -6.92331e-06 
1.27264e-05 9.9879e-05 -4.94384e-06 
1.29825e-05 9.98179e-05 -5.94085e-06 
1.56938e-05 9.98734e-05 -5.38112e-06 
1.58498e-05 0.000100012 -1.08594e-06 
1.57831e-05 9.99253e-05 -4.30664e-06 
1.58599e-05 9.99944e-05 -2.1609e-06 
1.5839e-05 9.99656e-05 -3.23391e-06 
1.39972e-05 0.000100014 5.5853e-07 
1.44619e-05 0.000100017 2.04327e-07 
1.53961e-05 0.000100016 -6.20641e-07 
1.49303e-05 0.000100017 -1.89288e-07 
1.36806e-05 0.000100013 -2.97456e-07 
1.27229e-05 9.99542e-05 -3.03792e-06 
1.33561e-05 9.99995e-05 -1.18532e-06 
1.30356e-05 9.99716e-05 -2.10065e-06 
1.52021e-05 9.98491e-05 -5.80664e-06 
1.46974e-05 9.98239e-05 -6.18932e-06 
1.41931e-05 9.97978e-05 -6.53072e-06 
1.37027e-05 9.97801e-05 -6.83043e-06 
1.29481e-05 9.99129e-05 -4.00431e-06 
1.34461e-05 9.98296e-05 -5.92105e-06 
1.31901e-05 9.98748e-05 -4.97325e-06 
1.54173e-05 9.99025e-05 -4.81393e-06 
1.55343e-05 0.000100005 -1.62541e-06 
1.54955e-05 9.99479e-05 -3.75327e-06 
1.55343e-05 9.9982e-05 -2.68784e-06 
1.41325e-05 0.000100017 -4.40932e-07 
1.46068e-05 0.000100015 -7.85487e-07 
1.50826e-05 0.000100011 -1.18005e-06 
1.38064e-05 0.000100008 -1.27699e-06 
1.3167e-05 9.99524e-05 -3.06739e-06 
1.34792e-05 9.99866e-05 -2.15812e-06 
1.49294e-05 9.98818e-05 -5.2163e-06 
1.44182e-05 9.98593e-05 -5.55925e-06 
1.39115e-05 9.98428e-05 -5.8479e-06 
1.33934e-05 9.9924e-05 -4.02845e-06 
1.36474e-05 9.98871e-05 -4.96532e-06 
1.5142e-05 9.9928e-05 -4.25215e-06 
1.52203e-05 9.99949e-05 -2.1598e-06 
1.5201e-05 9.9967e-05 -3.20673e-06 
1.42657e-05 0.000100008 -1.40369e-06 
1.47534e-05 0.000100003 -1.74786e-06 
1.39353e-05 9.99914e-05 -2.23452e-06 
1.36143e-05 9.99612e-05 -3.11145e-06 
1.46403e-05 9.99103e-05 -4.61748e-06 
1.41199e-05 9.98884e-05 -4.9064e-06 
1.3856e-05 9.99278e-05 -4.03679e-06 
1.48593e-05 9.99496e-05 -3.7011e-06 
1.48987e-05 9.99821e-05 -2.68303e-06 
1.4402e-05 9.99908e-05 -2.32107e-06 
1.40712e-05 9.9966e-05 -3.14915e-06 
1.43307e-05 9.99351e-05 -4.01159e-06 
1.45453e-05 9.99657e-05 -3.17645e-06 
2.34283e-05 9.87835e-05 -2.52501e-05 
2.33949e-05 9.89661e-05 -2.47743e-05 
2.42986e-05 9.86318e-05 -2.52498e-05 
2.38767e-05 9.8518e-05 -2.56934e-05 
2.25677e-05 9.90672e-05 -2.48992e-05 
2.28368e-05 9.87874e-05 -2.54563e-05 
2.42181e-05 9.88146e-05 -2.47674e-05 
2.32153e-05 9.91453e-05 -2.43016e-05 
2.24321e-05 9.92665e-05 -2.44085e-05 
2.52098e-05 9.84732e-05 -2.52481e-05 
2.48985e-05 9.83356e-05 -2.57336e-05 
2.43626e-05 9.82519e-05 -2.61068e-05 
2.32622e-05 9.85143e-05 -2.58975e-05 
2.16484e-05 9.93699e-05 -2.45319e-05 
2.19212e-05 9.90968e-05 -2.50843e-05 
2.22058e-05 9.87969e-05 -2.563e-05 
2.50415e-05 9.86625e-05 -2.47651e-05 
2.39812e-05 9.89962e-05 -2.4292e-05 
2.29545e-05 9.93146e-05 -2.38251e-05 
2.2217e-05 9.94478e-05 -2.39199e-05 
2.14657e-05 9.95726e-05 -2.40334e-05 
2.61263e-05 9.83189e-05 -2.52356e-05 
2.59617e-05 9.81554e-05 -2.57521e-05 
2.54778e-05 9.80556e-05 -2.61663e-05 
2.48599e-05 9.79865e-05 -2.65081e-05 
2.37089e-05 9.8238e-05 -2.63258e-05 
2.26038e-05 9.85113e-05 -2.60826e-05 
2.0714e-05 9.96852e-05 -2.41484e-05 
2.09968e-05 9.94168e-05 -2.46992e-05 
2.1268e-05 9.91172e-05 -2.52531e-05 
2.15473e-05 9.88012e-05 -2.57917e-05 
2.5847e-05 9.85163e-05 -2.47644e-05 
2.47354e-05 9.88497e-05 -2.42949e-05 
2.36703e-05 9.91686e-05 -2.38195e-05 
2.26466e-05 9.94719e-05 -2.33376e-05 
2.19518e-05 9.96079e-05 -2.34328e-05 
2.12393e-05 9.97472e-05 -2.35364e-05 
2.05144e-05 9.98832e-05 -2.36438e-05 
2.70208e-05 9.81718e-05 -2.52171e-05 
2.70574e-05 9.79811e-05 -2.57458e-05 
2.66496e-05 9.7866e-05 -2.61899e-05 
2.60471e-05 9.77894e-05 -2.65626e-05 
2.5348e-05 9.77233e-05 -2.69075e-05 
2.4152e-05 9.79661e-05 -2.67445e-05 
2.30116e-05 9.82276e-05 -2.65233e-05 
2.19185e-05 9.8506e-05 -2.62521e-05 
1.97807e-05 0.000100012 -2.37463e-05 
2.00745e-05 9.9746e-05 -2.43031e-05 
2.03471e-05 9.94481e-05 -2.48577e-05 
2.06082e-05 9.91277e-05 -2.54063e-05 
2.08645e-05 9.87969e-05 -2.59447e-05 
2.66483e-05 9.83778e-05 -2.47472e-05 
2.54841e-05 9.87131e-05 -2.42813e-05 
2.43771e-05 9.90337e-05 -2.38021e-05 
2.33216e-05 9.9336e-05 -2.33153e-05 
2.23122e-05 9.9617e-05 -2.28392e-05 
2.16486e-05 9.97528e-05 -2.29153e-05 
2.0966e-05 9.98994e-05 -2.30188e-05 
2.02646e-05 0.000100053 -2.31245e-05 
1.95549e-05 0.000100207 -2.32223e-05 
2.78744e-05 9.80296e-05 -2.52026e-05 
2.81745e-05 9.7817e-05 -2.57037e-05 
2.79309e-05 9.76698e-05 -2.61921e-05 
2.73351e-05 9.75919e-05 -2.65828e-05 
2.66083e-05 9.75248e-05 -2.69558e-05 
2.57934e-05 9.74646e-05 -2.73136e-05 
2.45699e-05 9.7686e-05 -2.71898e-05 
2.33976e-05 9.79371e-05 -2.69851e-05 
2.22709e-05 9.82058e-05 -2.67266e-05 
2.11895e-05 9.84868e-05 -2.64277e-05 
1.88565e-05 0.000100348 -2.33246e-05 
1.91329e-05 0.000100095 -2.38842e-05 
1.94112e-05 9.97954e-05 -2.44458e-05 
1.96692e-05 9.94661e-05 -2.50063e-05 
1.99119e-05 9.91227e-05 -2.5557e-05 
2.01639e-05 9.87817e-05 -2.6088e-05 
2.73922e-05 9.82468e-05 -2.47337e-05 
2.6204e-05 9.85851e-05 -2.42657e-05 
2.50675e-05 9.89082e-05 -2.37858e-05 
2.39836e-05 9.92116e-05 -2.33e-05 
2.2956e-05 9.94912e-05 -2.28206e-05 
2.19644e-05 9.97534e-05 -2.23299e-05 
2.13282e-05 9.98772e-05 -2.24124e-05 
2.06753e-05 0.000100023 -2.24916e-05 
1.99988e-05 0.000100186 -2.25932e-05 
1.93114e-05 0.000100358 -2.26917e-05 
1.86345e-05 0.000100529 -2.27894e-05 
2.8684e-05 9.78891e-05 -2.51862e-05 
2.91862e-05 9.7666e-05 -2.56625e-05 
2.93138e-05 9.74754e-05 -2.61554e-05 
2.87604e-05 9.73948e-05 -2.65581e-05 
2.79822e-05 9.73381e-05 -2.69398e-05 
2.70941e-05 9.72805e-05 -2.73311e-05 
2.61256e-05 9.72083e-05 -2.77534e-05 
2.49085e-05 9.74187e-05 -2.76382e-05 
2.37412e-05 9.76499e-05 -2.74586e-05 
2.26014e-05 9.79075e-05 -2.72107e-05 
2.1503e-05 9.81805e-05 -2.69142e-05 
2.04613e-05 9.84635e-05 -2.65805e-05 
1.79483e-05 0.000100696 -2.2883e-05 
1.82238e-05 0.000100449 -2.34581e-05 
1.84833e-05 0.000100156 -2.40209e-05 
1.87417e-05 9.982e-05 -2.45872e-05 
1.89842e-05 9.94623e-05 -2.5147e-05 
1.92263e-05 9.91066e-05 -2.56846e-05 
1.94485e-05 9.87539e-05 -2.62216e-05 
2.80822e-05 9.8117e-05 -2.47035e-05 
2.68631e-05 9.84669e-05 -2.42392e-05 
2.57254e-05 9.87915e-05 -2.37668e-05 
2.46242e-05 9.90993e-05 -2.32814e-05 
2.35859e-05 9.93807e-05 -2.28002e-05 
2.25799e-05 9.96436e-05 -2.23089e-05 
2.16114e-05 9.9887e-05 -2.18062e-05 
2.1e-05 9.99923e-05 -2.18917e-05 
2.03682e-05 0.000100125 -2.19772e-05 
1.9727e-05 0.000100282 -2.20591e-05 
1.90575e-05 0.000100464 -2.21558e-05 
1.83987e-05 0.000100656 -2.22415e-05 
1.77289e-05 0.000100858 -2.23288e-05 
2.94085e-05 9.7743e-05 -2.51493e-05 
3.01199e-05 9.75103e-05 -2.56373e-05 
3.06793e-05 9.72932e-05 -2.60823e-05 
3.03844e-05 9.71884e-05 -2.64958e-05 
2.95349e-05 9.71532e-05 -2.68642e-05 
2.85231e-05 9.7111e-05 -2.72727e-05 
2.73853e-05 9.70379e-05 -2.77647e-05 
2.61803e-05 9.69568e-05 -2.82673e-05 
2.5085e-05 9.71508e-05 -2.81403e-05 
1.70573e-05 0.000101059 -2.2417e-05 
2.39718e-05 9.73732e-05 -2.79505e-05 
2.28757e-05 9.76152e-05 -2.77084e-05 
2.17804e-05 9.78797e-05 -2.74119e-05 
2.07351e-05 9.81505e-05 -2.70834e-05 
1.97123e-05 9.84301e-05 -2.67247e-05 
1.73231e-05 0.000100823 -2.30133e-05 
1.75826e-05 0.000100526 -2.35949e-05 
1.7833e-05 0.000100189 -2.41558e-05 
1.80756e-05 9.98149e-05 -2.47233e-05 
1.8308e-05 9.94426e-05 -2.52646e-05 
1.85242e-05 9.90702e-05 -2.58078e-05 
1.8718e-05 9.87113e-05 -2.6348e-05 
2.86738e-05 9.79638e-05 -2.46394e-05 
2.74636e-05 9.83408e-05 -2.41874e-05 
2.63225e-05 9.86812e-05 -2.37222e-05 
2.52338e-05 9.89944e-05 -2.32479e-05 
2.41881e-05 9.92826e-05 -2.27717e-05 
2.31792e-05 9.95489e-05 -2.22872e-05 
2.2201e-05 9.97951e-05 -2.17906e-05 
2.12564e-05 0.000100024 -2.12647e-05 
2.06738e-05 0.000100105 -2.13605e-05 
2.00654e-05 0.000100216 -2.14492e-05 
1.94405e-05 0.000100359 -2.15337e-05 
1.8803e-05 0.000100531 -2.1616e-05 
1.81572e-05 0.00010073 -2.16932e-05 
1.75066e-05 0.000100951 -2.17669e-05 
1.68504e-05 0.000101191 -2.18409e-05 
2.99652e-05 9.75454e-05 -2.50593e-05 
3.08899e-05 9.73464e-05 -2.55876e-05 
3.18613e-05 9.71092e-05 -2.60284e-05 
3.23243e-05 9.69564e-05 -2.63906e-05 
3.14041e-05 9.69578e-05 -2.67198e-05 
3.0128e-05 9.69486e-05 -2.71424e-05 
2.86707e-05 9.68934e-05 -2.77041e-05 
2.72386e-05 9.68194e-05 -2.82786e-05 
2.59475e-05 9.67163e-05 -2.88443e-05 
2.50204e-05 9.6893e-05 -2.86937e-05 
2.40369e-05 9.71001e-05 -2.84878e-05 
1.61862e-05 0.000101442 -2.19198e-05 
1.64454e-05 0.000101219 -2.25535e-05 
2.3019e-05 9.73326e-05 -2.82309e-05 
2.19875e-05 9.75843e-05 -2.79305e-05 
2.09609e-05 9.78474e-05 -2.75963e-05 
1.99494e-05 9.81172e-05 -2.7236e-05 
1.89542e-05 9.83889e-05 -2.6856e-05 
1.66966e-05 0.00010092 -2.31574e-05 
1.69443e-05 0.000100568 -2.37329e-05 
1.71857e-05 0.000100184 -2.42904e-05 
1.74144e-05 9.9787e-05 -2.48383e-05 
1.76267e-05 9.93936e-05 -2.53816e-05 
1.78153e-05 9.90129e-05 -2.5926e-05 
1.79692e-05 9.86526e-05 -2.6471e-05 
2.90534e-05 9.76596e-05 -2.44059e-05 
2.79925e-05 9.81392e-05 -2.39985e-05 
2.68951e-05 9.85406e-05 -2.35476e-05 
2.58306e-05 9.88862e-05 -2.3086e-05 
2.47695e-05 9.92026e-05 -2.26038e-05 
2.37667e-05 9.94801e-05 -2.21311e-05 
2.27823e-05 9.9735e-05 -2.16441e-05 
2.18229e-05 9.99669e-05 -2.11443e-05 
2.09057e-05 0.000100161 -2.07139e-05 
2.03311e-05 0.000100236 -2.07186e-05 
1.97287e-05 0.000100321 -2.08247e-05 
1.91082e-05 0.000100438 -2.09203e-05 
1.84838e-05 0.000100589 -2.10048e-05 
1.78265e-05 0.000100785 -2.10935e-05 
1.71915e-05 0.000101007 -2.11535e-05 
1.6551e-05 0.000101268 -2.12106e-05 
1.59147e-05 0.000101561 -2.12636e-05 
2.98982e-05 9.72491e-05 -2.48304e-05 
3.12321e-05 9.70747e-05 -2.54367e-05 
3.27994e-05 9.6878e-05 -2.59483e-05 
3.44668e-05 9.6666e-05 -2.62993e-05 
3.41606e-05 9.66624e-05 -2.65158e-05 
3.19818e-05 9.67554e-05 -2.69843e-05 
2.99725e-05 9.67472e-05 -2.76226e-05 
2.82829e-05 9.66855e-05 -2.82772e-05 
2.68355e-05 9.6576e-05 -2.89271e-05 
2.55921e-05 9.64684e-05 -2.94741e-05 
2.47705e-05 9.65958e-05 -2.93825e-05 
1.53548e-05 0.000101835 -2.13952e-05 
2.38919e-05 9.67942e-05 -2.91508e-05 
2.29663e-05 9.70179e-05 -2.88712e-05 
1.55103e-05 0.000101682 -2.20288e-05 
1.57431e-05 0.000101384 -2.26731e-05 
2.20142e-05 9.72593e-05 -2.85546e-05 
2.10113e-05 9.75223e-05 -2.81948e-05 
2.00337e-05 9.77826e-05 -2.78251e-05 
1.9052e-05 9.8048e-05 -2.74328e-05 
1.80809e-05 9.83092e-05 -2.70285e-05 
1.59771e-05 0.000101008 -2.32749e-05 
1.6215e-05 0.000100595 -2.38368e-05 
1.64436e-05 0.000100147 -2.44085e-05 
1.66541e-05 9.97209e-05 -2.49525e-05 
1.68428e-05 9.93064e-05 -2.55075e-05 
1.69987e-05 9.89151e-05 -2.60677e-05 
1.72114e-05 9.85807e-05 -2.65867e-05 
2.87533e-05 9.73919e-05 -2.41697e-05 
2.81104e-05 9.77522e-05 -2.36995e-05 
2.72849e-05 9.82577e-05 -2.32762e-05 
2.63284e-05 9.86948e-05 -2.28502e-05 
2.53174e-05 9.90666e-05 -2.23938e-05 
2.43086e-05 9.93865e-05 -2.19269e-05 
2.33404e-05 9.96614e-05 -2.14599e-05 
2.238e-05 9.99078e-05 -2.09871e-05 
2.14728e-05 0.000100111 -2.05837e-05 
2.05638e-05 0.000100296 -2.01654e-05 
1.99916e-05 0.000100357 -2.01857e-05 
1.94097e-05 0.00010043 -2.0183e-05 
1.8794e-05 0.000100518 -2.02849e-05 
1.81739e-05 0.000100639 -2.03801e-05 
1.75233e-05 0.000100805 -2.04628e-05 
1.68735e-05 0.000101015 -2.05396e-05 
1.62454e-05 0.000101262 -2.05766e-05 
1.56296e-05 0.000101562 -2.06058e-05 
1.51023e-05 0.000101871 -2.07015e-05 
2.93436e-05 9.70935e-05 -2.46682e-05 
3.06306e-05 9.69279e-05 -2.52775e-05 
3.2233e-05 9.67392e-05 -2.58117e-05 
3.48383e-05 9.65246e-05 -2.62362e-05 
3.95243e-05 9.61695e-05 -2.60608e-05 
3.38784e-05 9.65646e-05 -2.67093e-05 
3.11999e-05 9.6622e-05 -2.74481e-05 
2.92694e-05 9.65823e-05 -2.81944e-05 
2.76843e-05 9.64732e-05 -2.89294e-05 
2.63659e-05 9.63483e-05 -2.95647e-05 
2.51914e-05 9.62043e-05 -3.01567e-05 
2.44519e-05 9.63276e-05 -3.003e-05 
2.36634e-05 9.6478e-05 -2.98592e-05 
1.45218e-05 0.000102108 -2.0841e-05 
1.46877e-05 0.000102079 -2.15284e-05 
2.28127e-05 9.66978e-05 -2.95523e-05 
2.19303e-05 9.69366e-05 -2.92073e-05 
1.48208e-05 0.000101876 -2.21892e-05 
1.50236e-05 0.000101481 -2.28249e-05 
2.09915e-05 9.71928e-05 -2.88297e-05 
2.00338e-05 9.74575e-05 -2.84275e-05 
1.9089e-05 9.77142e-05 -2.80269e-05 
1.81442e-05 9.79733e-05 -2.76058e-05 
1.73012e-05 9.82367e-05 -2.71577e-05 
1.52527e-05 0.000101026 -2.33978e-05 
1.54771e-05 0.000100533 -2.39595e-05 
1.56991e-05 0.000100049 -2.45166e-05 
1.58874e-05 9.96027e-05 -2.50658e-05 
1.60537e-05 9.9183e-05 -2.5631e-05 
1.62757e-05 9.88336e-05 -2.61543e-05 
1.64581e-05 9.85004e-05 -2.66926e-05 
2.82167e-05 9.72209e-05 -2.40428e-05 
2.77265e-05 9.74951e-05 -2.34995e-05 
2.71938e-05 9.78298e-05 -2.29923e-05 
2.65421e-05 9.83271e-05 -2.25279e-05 
2.57138e-05 9.87972e-05 -2.20879e-05 
2.47903e-05 9.9197e-05 -2.16543e-05 
2.38391e-05 9.95305e-05 -2.1221e-05 
2.2903e-05 9.98095e-05 -2.07755e-05 
2.20182e-05 0.00010004 -2.03983e-05 
2.1123e-05 0.000100245 -2.00121e-05 
2.02269e-05 0.000100425 -1.96142e-05 
1.96596e-05 0.000100481 -1.96426e-05 
1.9079e-05 0.000100537 -1.96525e-05 
1.84961e-05 0.000100608 -1.96458e-05 
1.78761e-05 0.000100697 -1.97453e-05 
1.72271e-05 0.000100825 -1.98196e-05 
1.6576e-05 0.000100996 -1.98943e-05 
1.59395e-05 0.000101213 -1.99562e-05 
1.53233e-05 0.000101473 -1.99684e-05 
1.48024e-05 0.000101755 -2.00329e-05 
1.4244e-05 0.000101984 -2.01393e-05 
2.86669e-05 9.70083e-05 -2.45778e-05 
2.98371e-05 9.68536e-05 -2.51826e-05 
3.12145e-05 9.66901e-05 -2.57342e-05 
3.28022e-05 9.65376e-05 -2.61656e-05 
3.4532e-05 9.6437e-05 -2.64029e-05 
3.42362e-05 9.64323e-05 -2.66253e-05 
3.20974e-05 9.64398e-05 -2.7273e-05 
3.00793e-05 9.6459e-05 -2.80734e-05 
2.84428e-05 9.63773e-05 -2.88761e-05 
2.70752e-05 9.62522e-05 -2.96025e-05 
2.58683e-05 9.6088e-05 -3.02898e-05 
2.47955e-05 9.59051e-05 -3.09161e-05 
2.41229e-05 9.60297e-05 -3.07478e-05 
2.33899e-05 9.61873e-05 -3.05272e-05 
2.26153e-05 9.63675e-05 -3.02689e-05 
1.36571e-05 0.000102093 -2.02886e-05 
1.38227e-05 0.000102201 -2.09735e-05 
1.39603e-05 0.000102155 -2.16869e-05 
2.17796e-05 9.66103e-05 -2.98887e-05 
2.08869e-05 9.68629e-05 -2.94908e-05 
1.40862e-05 0.000101917 -2.23589e-05 
1.43007e-05 0.000101472 -2.2989e-05 
1.99731e-05 9.7126e-05 -2.90665e-05 
1.90571e-05 9.7392e-05 -2.86267e-05 
1.81448e-05 9.76456e-05 -2.81961e-05 
1.73315e-05 9.79006e-05 -2.77462e-05 
1.65154e-05 9.81583e-05 -2.72763e-05 
1.45113e-05 0.000100924 -2.35249e-05 
1.47382e-05 0.000100386 -2.406e-05 
1.49568e-05 9.98905e-05 -2.46113e-05 
1.51271e-05 9.94437e-05 -2.51727e-05 
1.53505e-05 9.90818e-05 -2.56972e-05 
1.5546e-05 9.87382e-05 -2.62405e-05 
1.57057e-05 9.84123e-05 -2.67919e-05 
2.75902e-05 9.71401e-05 -2.39792e-05 
2.71964e-05 9.73324e-05 -2.34157e-05 
2.67732e-05 9.75764e-05 -2.2848e-05 
2.63115e-05 9.78847e-05 -2.23052e-05 
2.5752e-05 9.83619e-05 -2.17686e-05 
2.50503e-05 9.88421e-05 -2.13119e-05 
2.42313e-05 9.92638e-05 -2.08963e-05 
2.33469e-05 9.96184e-05 -2.04943e-05 
2.25061e-05 9.99006e-05 -2.015e-05 
2.16467e-05 0.000100145 -1.97985e-05 
2.07747e-05 0.000100356 -1.94378e-05 
1.9894e-05 0.000100537 -1.90574e-05 
1.93337e-05 0.0001006 -1.90995e-05 
1.87594e-05 0.000100648 -1.91176e-05 
1.81765e-05 0.000100702 -1.91172e-05 
1.7588e-05 0.000100771 -1.91045e-05 
1.69381e-05 0.000100864 -1.91804e-05 
1.62894e-05 0.000100991 -1.9248e-05 
1.56475e-05 0.000101159 -1.93029e-05 
1.5019e-05 0.000101369 -1.93406e-05 
1.44895e-05 0.000101592 -1.94021e-05 
1.39499e-05 0.000101801 -1.94761e-05 
1.33896e-05 0.000101938 -1.9581e-05 
2.79309e-05 9.69798e-05 -2.45254e-05 
2.89651e-05 9.68252e-05 -2.5133e-05 
3.00324e-05 9.66698e-05 -2.57112e-05 
3.10413e-05 9.65388e-05 -2.61797e-05 
3.19588e-05 9.64471e-05 -2.64848e-05 
3.24254e-05 9.63478e-05 -2.68308e-05 
3.15402e-05 9.62624e-05 -2.73217e-05 
3.03944e-05 9.62128e-05 -2.79441e-05 
2.9032e-05 9.62124e-05 -2.87334e-05 
2.76795e-05 9.61287e-05 -2.95641e-05 
2.64702e-05 9.59829e-05 -3.03706e-05 
2.53936e-05 9.5782e-05 -3.11034e-05 
2.44445e-05 9.55541e-05 -3.1774e-05 
1.28171e-05 0.000101972 -1.97149e-05 
2.38253e-05 9.56921e-05 -3.15431e-05 
2.31354e-05 9.58654e-05 -3.12606e-05 
2.23889e-05 9.6063e-05 -3.09405e-05 
2.16013e-05 9.62738e-05 -3.06001e-05 
1.29872e-05 0.000102055 -2.04059e-05 
1.31171e-05 0.000102105 -2.11056e-05 
1.32287e-05 0.000102021 -2.18149e-05 
2.07341e-05 9.65341e-05 -3.01648e-05 
1.98529e-05 9.67977e-05 -2.97172e-05 
1.33455e-05 0.000101753 -2.24775e-05 
1.35505e-05 0.000101277 -2.31024e-05 
1.89658e-05 9.70617e-05 -2.92612e-05 
1.80814e-05 9.73249e-05 -2.87952e-05 
1.72982e-05 9.75759e-05 -2.83383e-05 
1.65149e-05 9.78264e-05 -2.78693e-05 
1.57344e-05 9.80753e-05 -2.73852e-05 
1.37882e-05 0.000100702 -2.36009e-05 
1.40143e-05 0.000100167 -2.41253e-05 
1.42169e-05 9.96869e-05 -2.46936e-05 
1.44447e-05 9.9314e-05 -2.52222e-05 
1.46472e-05 9.89662e-05 -2.57669e-05 
1.48198e-05 9.8636e-05 -2.63231e-05 
1.49529e-05 9.83181e-05 -2.68876e-05 
2.6895e-05 9.71184e-05 -2.39504e-05 
2.65776e-05 9.72651e-05 -2.33816e-05 
2.62229e-05 9.74371e-05 -2.2794e-05 
2.58444e-05 9.76502e-05 -2.22077e-05 
2.54538e-05 9.79224e-05 -2.16539e-05 
2.49771e-05 9.83686e-05 -2.10743e-05 
2.43622e-05 9.8848e-05 -2.05867e-05 
2.36251e-05 9.92824e-05 -2.01691e-05 
2.28877e-05 9.96265e-05 -1.98255e-05 
2.20908e-05 9.99371e-05 -1.94937e-05 
2.12609e-05 0.000100205 -1.91606e-05 
2.04151e-05 0.000100431 -1.88233e-05 
1.95617e-05 0.000100619 -1.84927e-05 
1.90101e-05 0.000100706 -1.85266e-05 
1.84373e-05 0.000100759 -1.85608e-05 
1.78501e-05 0.000100805 -1.85734e-05 
1.72608e-05 0.000100856 -1.85643e-05 
1.66863e-05 0.00010092 -1.85545e-05 
1.60339e-05 0.000101011 -1.86233e-05 
1.53779e-05 0.000101137 -1.86793e-05 
1.47352e-05 0.000101299 -1.87096e-05 
1.41934e-05 0.000101469 -1.87401e-05 
1.36505e-05 0.00010165 -1.87953e-05 
1.30965e-05 0.000101796 -1.8868e-05 
1.25388e-05 0.000101867 -1.89649e-05 
2.71554e-05 9.69821e-05 -2.44939e-05 
2.80019e-05 9.68253e-05 -2.51079e-05 
2.88174e-05 9.66763e-05 -2.56776e-05 
2.95676e-05 9.65474e-05 -2.61597e-05 
3.02518e-05 9.64378e-05 -2.65568e-05 
3.0741e-05 9.63327e-05 -2.69177e-05 
3.04465e-05 9.61917e-05 -2.74244e-05 
2.96973e-05 9.60494e-05 -2.80075e-05 
2.88174e-05 9.59155e-05 -2.86849e-05 
2.79944e-05 9.58536e-05 -2.94076e-05 
2.69629e-05 9.57916e-05 -3.03036e-05 
2.59098e-05 9.56192e-05 -3.1236e-05 
2.49655e-05 9.53952e-05 -3.20504e-05 
2.41738e-05 9.5131e-05 -3.27569e-05 
2.35969e-05 9.52853e-05 -3.24669e-05 
1.20053e-05 0.000101855 -1.91085e-05 
1.2156e-05 0.000101886 -1.97911e-05 
2.29246e-05 9.5492e-05 -3.20925e-05 
2.21769e-05 9.57262e-05 -3.16784e-05 
2.13884e-05 9.5966e-05 -3.12591e-05 
2.05985e-05 9.62042e-05 -3.08437e-05 
1.23054e-05 0.000101892 -2.04874e-05 
1.24289e-05 0.000101841 -2.11877e-05 
1.25275e-05 0.000101695 -2.18722e-05 
1.97243e-05 9.64793e-05 -3.03576e-05 
1.88419e-05 9.67498e-05 -2.98729e-05 
1.26627e-05 0.00010141 -2.24982e-05 
1.28824e-05 0.000100935 -2.31034e-05 
1.79682e-05 9.70116e-05 -2.93947e-05 
1.71976e-05 9.72501e-05 -2.89491e-05 
1.64332e-05 9.74965e-05 -2.84778e-05 
1.56732e-05 9.77419e-05 -2.79923e-05 
1.49243e-05 9.79826e-05 -2.74951e-05 
1.31237e-05 0.000100389 -2.36227e-05 
1.33262e-05 9.98975e-05 -2.41896e-05 
1.35345e-05 9.95257e-05 -2.47145e-05 
1.42016e-05 9.82205e-05 -2.69794e-05 
1.37406e-05 9.91762e-05 -2.5269e-05 
1.39209e-05 9.8842e-05 -2.5839e-05 
1.40701e-05 9.85229e-05 -2.64125e-05 
2.61942e-05 9.71246e-05 -2.39236e-05 
2.59241e-05 9.72565e-05 -2.33723e-05 
2.56202e-05 9.73949e-05 -2.27875e-05 
2.52924e-05 9.75445e-05 -2.21912e-05 
2.4961e-05 9.77244e-05 -2.16065e-05 
2.46052e-05 9.796e-05 -2.10365e-05 
2.41786e-05 9.83628e-05 -2.04172e-05 
2.36325e-05 9.88171e-05 -1.99e-05 
2.30413e-05 9.92118e-05 -1.95146e-05 
2.2375e-05 9.95732e-05 -1.91667e-05 
2.16313e-05 9.99099e-05 -1.88356e-05 
2.08486e-05 0.000100203 -1.85205e-05 
2.00534e-05 0.000100449 -1.82269e-05 
1.92302e-05 0.000100656 -1.79261e-05 
1.86879e-05 0.00010078 -1.79762e-05 
1.8125e-05 0.000100854 -1.79964e-05 
1.7538e-05 0.000100904 -1.80188e-05 
1.69451e-05 0.000100947 -1.80222e-05 
1.63685e-05 0.000100993 -1.80159e-05 
1.57886e-05 0.000101055 -1.79987e-05 
1.51245e-05 0.000101145 -1.80526e-05 
1.4467e-05 0.000101265 -1.80847e-05 
1.39117e-05 0.000101396 -1.81024e-05 
1.33653e-05 0.000101539 -1.81144e-05 
1.28107e-05 0.000101675 -1.81567e-05 
1.22578e-05 0.000101767 -1.8222e-05 
1.17344e-05 0.000101793 -1.83345e-05 
2.63614e-05 9.69893e-05 -2.44714e-05 
2.70536e-05 9.68364e-05 -2.50707e-05 
2.76817e-05 9.6693e-05 -2.56207e-05 
2.82892e-05 9.65597e-05 -2.61203e-05 
2.88511e-05 9.64366e-05 -2.65718e-05 
2.93021e-05 9.63199e-05 -2.69873e-05 
2.92868e-05 9.61796e-05 -2.74752e-05 
2.88243e-05 9.60111e-05 -2.80555e-05 
2.81766e-05 9.58215e-05 -2.87049e-05 
2.7539e-05 9.56397e-05 -2.938e-05 
2.6911e-05 9.54651e-05 -3.01263e-05 
2.6208e-05 9.53433e-05 -3.10626e-05 
2.53822e-05 9.5138e-05 -3.21188e-05 
2.46311e-05 9.49184e-05 -3.30853e-05 
1.12223e-05 0.000101748 -1.84924e-05 
2.40341e-05 9.45993e-05 -3.38894e-05 
2.34928e-05 9.48075e-05 -3.35003e-05 
2.28128e-05 9.50606e-05 -3.30204e-05 
1.13648e-05 0.000101743 -1.91801e-05 
1.14999e-05 0.00010171 -1.98531e-05 
2.20309e-05 9.53543e-05 -3.24753e-05 
2.12095e-05 9.56425e-05 -3.19463e-05 
2.03971e-05 9.59099e-05 -3.14586e-05 
1.95826e-05 9.61609e-05 -3.10025e-05 
1.16395e-05 0.000101638 -2.05386e-05 
1.17702e-05 0.000101504 -2.12133e-05 
1.19105e-05 0.000101293 -2.1846e-05 
1.86925e-05 9.64402e-05 -3.04888e-05 
1.78165e-05 9.67079e-05 -2.99863e-05 
1.20599e-05 0.00010098 -2.24346e-05 
1.22646e-05 0.000100532 -2.30474e-05 
1.70475e-05 9.69448e-05 -2.95327e-05 
1.62957e-05 9.71766e-05 -2.908e-05 
1.55499e-05 9.74159e-05 -2.85996e-05 
1.48249e-05 9.76545e-05 -2.81037e-05 
1.41399e-05 9.78899e-05 -2.75957e-05 
1.24622e-05 0.000100063 -2.36484e-05 
1.26634e-05 9.97e-05 -2.41915e-05 
1.34579e-05 9.8122e-05 -2.70685e-05 
1.28493e-05 9.9361e-05 -2.47483e-05 
1.33458e-05 9.84166e-05 -2.64904e-05 
1.30311e-05 9.90314e-05 -2.53303e-05 
1.31938e-05 9.87139e-05 -2.59178e-05 
2.54727e-05 9.71293e-05 -2.39114e-05 
2.5265e-05 9.72619e-05 -2.33607e-05 
2.49999e-05 9.73914e-05 -2.28041e-05 
2.47096e-05 9.75257e-05 -2.22073e-05 
2.44053e-05 9.76575e-05 -2.1622e-05 
2.40898e-05 9.78079e-05 -2.10278e-05 
2.37578e-05 9.80062e-05 -2.04511e-05 
2.33627e-05 9.83586e-05 -1.98079e-05 
2.29168e-05 9.87178e-05 -1.93234e-05 
2.23884e-05 9.90963e-05 -1.89047e-05 
2.1795e-05 9.94611e-05 -1.8542e-05 
2.11158e-05 9.98164e-05 -1.82048e-05 
2.04123e-05 0.000100125 -1.79061e-05 
1.9668e-05 0.000100398 -1.76275e-05 
1.88962e-05 0.000100634 -1.73629e-05 
1.83702e-05 0.00010081 -1.7418e-05 
1.78103e-05 0.000100918 -1.74516e-05 
1.72406e-05 0.000100986 -1.74634e-05 
1.66426e-05 0.000101033 -1.74776e-05 
1.60622e-05 0.000101073 -1.74703e-05 
1.54748e-05 0.000101118 -1.74578e-05 
1.48904e-05 0.000101176 -1.74363e-05 
1.42144e-05 0.000101262 -1.74712e-05 
1.36427e-05 0.000101358 -1.74679e-05 
1.308e-05 0.000101471 -1.7462e-05 
1.25333e-05 0.000101582 -1.74609e-05 
1.19752e-05 0.000101676 -1.74926e-05 
1.1452e-05 0.000101725 -1.75587e-05 
1.09464e-05 0.000101718 -1.76895e-05 
2.55661e-05 9.69942e-05 -2.44545e-05 
2.61222e-05 9.68487e-05 -2.50271e-05 
2.66453e-05 9.67096e-05 -2.55615e-05 
2.71423e-05 9.6578e-05 -2.60558e-05 
2.76227e-05 9.64456e-05 -2.65424e-05 
2.80205e-05 9.63184e-05 -2.69999e-05 
2.81674e-05 9.61737e-05 -2.75091e-05 
2.79051e-05 9.6019e-05 -2.80422e-05 
2.7436e-05 9.58238e-05 -2.86962e-05 
2.69196e-05 9.56288e-05 -2.93341e-05 
2.6382e-05 9.54016e-05 -3.0053e-05 
2.58694e-05 9.51526e-05 -3.08513e-05 
2.53885e-05 9.48918e-05 -3.18145e-05 
2.48465e-05 9.46217e-05 -3.2947e-05 
2.43997e-05 9.42631e-05 -3.41611e-05 
1.0473e-05 0.00010165 -1.7892e-05 
2.41558e-05 9.39369e-05 -3.52254e-05 
1.05898e-05 0.000101616 -1.85682e-05 
2.36213e-05 9.42058e-05 -3.47439e-05 
2.28506e-05 9.45721e-05 -3.40313e-05 
2.19791e-05 9.49583e-05 -3.33016e-05 
1.07171e-05 0.000101559 -1.92328e-05 
1.08515e-05 0.000101473 -1.98857e-05 
2.10792e-05 9.53111e-05 -3.26403e-05 
2.02141e-05 9.56136e-05 -3.20754e-05 
1.93626e-05 9.58871e-05 -3.15642e-05 
1.85353e-05 9.61384e-05 -3.10923e-05 
1.09922e-05 0.00010134 -2.05565e-05 
1.11387e-05 0.000101159 -2.11899e-05 
1.12902e-05 0.000100909 -2.18083e-05 
1.76393e-05 9.64147e-05 -3.0564e-05 
1.68562e-05 9.66496e-05 -3.01051e-05 
1.14486e-05 0.000100595 -2.2399e-05 
1.16266e-05 0.000100184 -2.30612e-05 
1.60967e-05 9.68787e-05 -2.9649e-05 
1.53717e-05 9.71034e-05 -2.91903e-05 
1.46545e-05 9.73369e-05 -2.87002e-05 
1.39896e-05 9.75646e-05 -2.8207e-05 
1.33478e-05 9.77948e-05 -2.7691e-05 
1.18108e-05 9.98418e-05 -2.36337e-05 
1.19896e-05 9.95119e-05 -2.42174e-05 
1.27262e-05 9.80228e-05 -2.7157e-05 
1.26217e-05 9.83067e-05 -2.65754e-05 
1.21623e-05 9.91995e-05 -2.48009e-05 
1.2484e-05 9.85945e-05 -2.599e-05 
1.23269e-05 9.8886e-05 -2.54074e-05 
2.47913e-05 9.69934e-05 -2.44527e-05 
2.4747e-05 9.71283e-05 -2.39163e-05 
2.45915e-05 9.72602e-05 -2.33735e-05 
2.4372e-05 9.7391e-05 -2.28188e-05 
2.41143e-05 9.75208e-05 -2.22483e-05 
2.38351e-05 9.76485e-05 -2.16645e-05 
2.35404e-05 9.77743e-05 -2.10701e-05 
2.3234e-05 9.79056e-05 -2.04703e-05 
2.29091e-05 9.80767e-05 -1.98806e-05 
2.25523e-05 9.83145e-05 -1.93191e-05 
2.21425e-05 9.86183e-05 -1.88114e-05 
2.16695e-05 9.8959e-05 -1.83639e-05 
2.11367e-05 9.93107e-05 -1.79723e-05 
2.05477e-05 9.96532e-05 -1.76246e-05 
1.99145e-05 9.9976e-05 -1.73162e-05 
1.92484e-05 0.00010027 -1.70433e-05 
1.85662e-05 0.000100531 -1.68121e-05 
1.80581e-05 0.000100778 -1.68697e-05 
1.75075e-05 0.000100935 -1.69033e-05 
1.69375e-05 0.000101035 -1.6923e-05 
1.63555e-05 0.000101101 -1.69305e-05 
1.57692e-05 0.000101147 -1.69265e-05 
1.51797e-05 0.000101186 -1.69137e-05 
1.45859e-05 0.000101229 -1.68961e-05 
1.39834e-05 0.000101284 -1.68764e-05 
1.33859e-05 0.000101351 -1.68516e-05 
1.28074e-05 0.000101433 -1.6822e-05 
1.2244e-05 0.000101522 -1.67948e-05 
1.16928e-05 0.000101603 -1.6783e-05 
1.11569e-05 0.000101658 -1.68039e-05 
1.06484e-05 0.000101674 -1.68851e-05 
1.01836e-05 0.000101641 -1.70629e-05 
9.77137e-06 0.000101559 -1.73386e-05 
2.522e-05 9.68609e-05 -2.49809e-05 
2.56584e-05 9.67296e-05 -2.54877e-05 
2.60908e-05 9.65989e-05 -2.59802e-05 
2.65027e-05 9.64671e-05 -2.64659e-05 
2.68624e-05 9.63323e-05 -2.69528e-05 
2.70747e-05 9.61862e-05 -2.74695e-05 
2.69865e-05 9.6026e-05 -2.80257e-05 
2.66651e-05 9.58517e-05 -2.86159e-05 
2.62465e-05 9.56596e-05 -2.92511e-05 
2.5792e-05 9.54459e-05 -2.9935e-05 
2.53419e-05 9.52012e-05 -3.06941e-05 
2.49323e-05 9.49173e-05 -3.15519e-05 
2.45805e-05 9.45842e-05 -3.25393e-05 
2.43189e-05 9.417e-05 -3.37405e-05 
2.42695e-05 9.36635e-05 -3.52182e-05 
2.46381e-05 9.30374e-05 -3.67119e-05 
9.83758e-06 0.000101502 -1.7963e-05 
2.41971e-05 9.33559e-05 -3.63408e-05 
9.9469e-06 0.00010143 -1.85975e-05 
2.31208e-05 9.40217e-05 -3.51091e-05 
2.20238e-05 9.45714e-05 -3.40879e-05 
2.1007e-05 9.49879e-05 -3.3307e-05 
1.00738e-05 0.000101334 -1.92403e-05 
1.02115e-05 0.000101208 -1.98884e-05 
2.0056e-05 9.53288e-05 -3.26646e-05 
1.91519e-05 9.56222e-05 -3.21085e-05 
1.82833e-05 9.58867e-05 -3.16016e-05 
1.74428e-05 9.61363e-05 -3.11171e-05 
1.03568e-05 0.000101043 -2.05336e-05 
1.05081e-05 0.000100832 -2.11697e-05 
1.06643e-05 0.000100572 -2.17967e-05 
1.66318e-05 9.63711e-05 -3.06506e-05 
1.58576e-05 9.65947e-05 -3.01976e-05 
1.0824e-05 0.000100271 -2.24223e-05 
1.09872e-05 9.99523e-05 -2.30441e-05 
1.51203e-05 9.68141e-05 -2.97423e-05 
1.44204e-05 9.70343e-05 -2.9274e-05 
1.37569e-05 9.72556e-05 -2.87897e-05 
1.31333e-05 9.7478e-05 -2.82892e-05 
1.25504e-05 9.77004e-05 -2.77749e-05 
1.20166e-05 9.79203e-05 -2.7253e-05 
1.11521e-05 9.96395e-05 -2.36577e-05 
1.13165e-05 9.93356e-05 -2.4269e-05 
1.19101e-05 9.81918e-05 -2.66743e-05 
1.17781e-05 9.84677e-05 -2.60848e-05 
1.14772e-05 9.90394e-05 -2.48793e-05 
1.16325e-05 9.87498e-05 -2.54861e-05 
2.4266e-05 9.69234e-05 -2.47368e-05 
2.4008e-05 9.70844e-05 -2.40945e-05 
2.38962e-05 9.72202e-05 -2.35405e-05 
2.37204e-05 9.73531e-05 -2.2983e-05 
2.35024e-05 9.7483e-05 -2.24231e-05 
2.32499e-05 9.76169e-05 -2.18272e-05 
2.29801e-05 9.77425e-05 -2.12466e-05 
2.2693e-05 9.7866e-05 -2.06473e-05 
2.2392e-05 9.79878e-05 -2.00439e-05 
2.20511e-05 9.81545e-05 -1.93452e-05 
2.1691e-05 9.8354e-05 -1.87986e-05 
2.12855e-05 9.86196e-05 -1.82861e-05 
2.08292e-05 9.89246e-05 -1.78273e-05 
2.03087e-05 9.92674e-05 -1.74062e-05 
1.97558e-05 9.95881e-05 -1.70429e-05 
1.91609e-05 9.99062e-05 -1.67167e-05 
1.85374e-05 0.000100206 -1.64329e-05 
1.78735e-05 0.000100563 -1.62853e-05 
1.73291e-05 0.000100822 -1.62954e-05 
1.6755e-05 0.000100998 -1.6312e-05 
1.61721e-05 0.000101113 -1.63239e-05 
1.55581e-05 0.000101192 -1.63342e-05 
1.49658e-05 0.000101243 -1.63233e-05 
1.43661e-05 0.000101285 -1.63079e-05 
1.37694e-05 0.000101326 -1.62878e-05 
1.30789e-05 0.000101377 -1.629e-05 
1.24931e-05 0.000101433 -1.62293e-05 
1.19157e-05 0.000101499 -1.61726e-05 
1.13563e-05 0.000101562 -1.61244e-05 
1.07913e-05 0.000101612 -1.61108e-05 
1.02667e-05 0.000101629 -1.61389e-05 
9.77925e-06 0.000101607 -1.62793e-05 
9.36693e-06 0.000101538 -1.65642e-05 
9.16478e-06 0.000101435 -1.71656e-05 
2.46608e-05 9.67901e-05 -2.52568e-05 
2.50563e-05 9.66555e-05 -2.57687e-05 
2.54337e-05 9.65206e-05 -2.62701e-05 
2.57733e-05 9.63753e-05 -2.67988e-05 
2.60115e-05 9.62281e-05 -2.73236e-05 
2.60498e-05 9.60669e-05 -2.78861e-05 
2.58682e-05 9.58963e-05 -2.84675e-05 
2.55358e-05 9.56839e-05 -2.91752e-05 
2.51531e-05 9.54824e-05 -2.983e-05 
2.47614e-05 9.52525e-05 -3.05546e-05 
2.43954e-05 9.49899e-05 -3.13583e-05 
2.40826e-05 9.46738e-05 -3.22936e-05 
2.38754e-05 9.43021e-05 -3.33507e-05 
2.60728e-05 9.17651e-05 -3.88614e-05 
2.38594e-05 9.38275e-05 -3.46478e-05 
2.4306e-05 9.31489e-05 -3.63075e-05 
9.23362e-06 0.000101355 -1.78003e-05 
2.37181e-05 9.3421e-05 -3.61774e-05 
9.33557e-06 0.000101255 -1.84526e-05 
2.22343e-05 9.41902e-05 -3.48386e-05 
2.10491e-05 9.46646e-05 -3.39614e-05 
1.99749e-05 9.50408e-05 -3.32549e-05 
9.45905e-06 0.000101136 -1.91084e-05 
9.58847e-06 0.000100978 -1.97906e-05 
1.90045e-05 9.53481e-05 -3.2669e-05 
1.80857e-05 9.56215e-05 -3.214e-05 
1.72175e-05 9.58735e-05 -3.16446e-05 
1.63046e-05 9.61408e-05 -3.11068e-05 
9.73066e-06 0.000100794 -2.04478e-05 
9.88003e-06 0.000100574 -2.11049e-05 
1.00359e-05 0.000100324 -2.17529e-05 
1.55146e-05 9.63563e-05 -3.0661e-05 
1.47604e-05 9.65706e-05 -3.02083e-05 
1.01861e-05 9.99959e-05 -2.24984e-05 
1.0333e-05 9.97043e-05 -2.31448e-05 
1.40523e-05 9.67843e-05 -2.97459e-05 
1.33705e-05 9.701e-05 -2.92453e-05 
1.27447e-05 9.72293e-05 -2.87435e-05 
1.21569e-05 9.74554e-05 -2.82133e-05 
1.16147e-05 9.76851e-05 -2.76607e-05 
1.12315e-05 9.79819e-05 -2.69737e-05 
1.04861e-05 9.94122e-05 -2.37904e-05 
1.06407e-05 9.91262e-05 -2.44266e-05 
1.10858e-05 9.82656e-05 -2.63446e-05 
1.09419e-05 9.85488e-05 -2.57133e-05 
1.07956e-05 9.8831e-05 -2.50838e-05 
2.37003e-05 9.68576e-05 -2.49959e-05 
2.34515e-05 9.70177e-05 -2.43638e-05 
2.31946e-05 9.71739e-05 -2.37314e-05 
2.30514e-05 9.73085e-05 -2.31717e-05 
2.28716e-05 9.74396e-05 -2.26122e-05 
2.26479e-05 9.75725e-05 -2.2029e-05 
2.24052e-05 9.77044e-05 -2.14344e-05 
2.21402e-05 9.78288e-05 -2.0853e-05 
2.18627e-05 9.79493e-05 -2.0259e-05 
2.15301e-05 9.80838e-05 -1.95691e-05 
2.11804e-05 9.82281e-05 -1.888e-05 
2.08089e-05 9.83964e-05 -1.83415e-05 
2.04041e-05 9.86211e-05 -1.78333e-05 
1.99433e-05 9.88999e-05 -1.73537e-05 
1.94414e-05 9.92101e-05 -1.69173e-05 
1.89091e-05 9.95086e-05 -1.65327e-05 
1.83485e-05 9.98159e-05 -1.61842e-05 
1.7767e-05 0.000100222 -1.5924e-05 
1.71244e-05 0.000100575 -1.57534e-05 
1.65699e-05 0.000100841 -1.57252e-05 
1.59926e-05 0.000101033 -1.57238e-05 
1.53805e-05 0.000101168 -1.57259e-05 
1.47619e-05 0.00010126 -1.57301e-05 
1.41598e-05 0.000101321 -1.5712e-05 
1.35583e-05 0.000101367 -1.56941e-05 
1.28657e-05 0.00010141 -1.56733e-05 
1.21794e-05 0.000101452 -1.56546e-05 
1.15917e-05 0.000101496 -1.55633e-05 
1.10185e-05 0.000101541 -1.54815e-05 
1.0441e-05 0.00010158 -1.5417e-05 
9.8829e-06 0.000101596 -1.5405e-05 
9.37035e-06 0.000101578 -1.54772e-05 
8.56399e-06 0.000101303 -1.69505e-05 
8.93746e-06 0.000101519 -1.57353e-05 
8.6943e-06 0.000101423 -1.6305e-05 
2.40608e-05 9.67214e-05 -2.552e-05 
2.44145e-05 9.65842e-05 -2.60351e-05 
2.47314e-05 9.64372e-05 -2.65749e-05 
2.49875e-05 9.62845e-05 -2.71245e-05 
2.50984e-05 9.6126e-05 -2.76822e-05 
2.50319e-05 9.59571e-05 -2.82622e-05 
2.47853e-05 9.57518e-05 -2.89506e-05 
2.4475e-05 9.55292e-05 -2.96803e-05 
2.41335e-05 9.53169e-05 -3.0358e-05 
2.38076e-05 9.50767e-05 -3.11022e-05 
2.35146e-05 9.47952e-05 -3.19485e-05 
2.33041e-05 9.44682e-05 -3.28998e-05 
2.32228e-05 9.40941e-05 -3.39473e-05 
2.33647e-05 9.34047e-05 -3.59978e-05 
2.38226e-05 9.32208e-05 -3.61703e-05 
2.33599e-05 9.36681e-05 -3.50755e-05 
8.62643e-06 0.0001012 -1.76152e-05 
2.21365e-05 9.39285e-05 -3.52362e-05 
8.72522e-06 0.000101082 -1.82932e-05 
2.09655e-05 9.43995e-05 -3.44741e-05 
1.98565e-05 9.47826e-05 -3.37809e-05 
1.88121e-05 9.51041e-05 -3.3171e-05 
8.83264e-06 0.000100934 -1.89968e-05 
8.96065e-06 0.000100762 -1.97022e-05 
1.78485e-05 9.53767e-05 -3.26401e-05 
1.69472e-05 9.56276e-05 -3.21416e-05 
1.60122e-05 9.58877e-05 -3.16136e-05 
1.51241e-05 9.61385e-05 -3.10889e-05 
9.0968e-06 0.000100568 -2.0386e-05 
9.24641e-06 0.00010035 -2.10676e-05 
9.38183e-06 0.000100058 -2.18455e-05 
1.43532e-05 9.6342e-05 -3.06497e-05 
1.36342e-05 9.65491e-05 -3.01938e-05 
9.53336e-06 9.97511e-05 -2.26169e-05 
9.67039e-06 9.94738e-05 -2.32916e-05 
1.29469e-05 9.67676e-05 -2.97019e-05 
1.23088e-05 9.69946e-05 -2.91771e-05 
1.17214e-05 9.72196e-05 -2.86415e-05 
1.11813e-05 9.74555e-05 -2.80681e-05 
1.07691e-05 9.77485e-05 -2.73735e-05 
1.04239e-05 9.80487e-05 -2.66544e-05 
9.81897e-06 9.91968e-05 -2.39607e-05 
9.96671e-06 9.89086e-05 -2.4646e-05 
1.02645e-05 9.8336e-05 -2.59893e-05 
1.012e-05 9.86197e-05 -2.53278e-05 
2.31064e-05 9.67929e-05 -2.52466e-05 
2.28773e-05 9.69525e-05 -2.46236e-05 
2.2637e-05 9.71103e-05 -2.39914e-05 
2.2377e-05 9.72619e-05 -2.33677e-05 
2.22249e-05 9.73938e-05 -2.28092e-05 
2.20238e-05 9.75256e-05 -2.22365e-05 
2.18069e-05 9.76566e-05 -2.16522e-05 
2.15781e-05 9.7785e-05 -2.10644e-05 
2.13211e-05 9.79066e-05 -2.04864e-05 
2.09982e-05 9.80405e-05 -1.98189e-05 
2.06607e-05 9.81704e-05 -1.91367e-05 
2.03024e-05 9.83019e-05 -1.84653e-05 
1.99189e-05 9.84439e-05 -1.79421e-05 
1.94873e-05 9.8639e-05 -1.74347e-05 
1.90259e-05 9.88856e-05 -1.69549e-05 
1.85389e-05 9.91624e-05 -1.65119e-05 
1.80231e-05 9.94359e-05 -1.61114e-05 
1.75218e-05 9.9821e-05 -1.57335e-05 
1.69585e-05 0.000100211 -1.54379e-05 
1.63345e-05 0.000100551 -1.52337e-05 
1.57855e-05 0.000100826 -1.51722e-05 
1.51895e-05 0.000101035 -1.5137e-05 
1.45755e-05 0.000101192 -1.51262e-05 
1.3961e-05 0.000101302 -1.51232e-05 
1.3355e-05 0.000101377 -1.50998e-05 
1.26576e-05 0.000101435 -1.50606e-05 
1.19588e-05 0.000101475 -1.50235e-05 
1.12761e-05 0.000101508 -1.49776e-05 
1.06868e-05 0.000101538 -1.48566e-05 
1.00949e-05 0.000101564 -1.47377e-05 
9.51685e-06 0.000101575 -1.46611e-05 
8.97223e-06 0.000101559 -1.46766e-05 
8.50217e-06 0.000101507 -1.48606e-05 
7.96283e-06 0.000101169 -1.67283e-05 
8.05354e-06 0.000101303 -1.60383e-05 
8.22726e-06 0.000101418 -1.54001e-05 
2.34349e-05 9.66549e-05 -2.57708e-05 
2.37285e-05 9.65085e-05 -2.63147e-05 
2.39829e-05 9.6356e-05 -2.68689e-05 
2.4156e-05 9.61974e-05 -2.74332e-05 
2.41716e-05 9.6032e-05 -2.80071e-05 
2.40005e-05 9.58333e-05 -2.86801e-05 
2.37531e-05 9.56196e-05 -2.93867e-05 
2.34722e-05 9.53901e-05 -3.01267e-05 
2.31731e-05 9.51717e-05 -3.08118e-05 
2.28827e-05 9.4924e-05 -3.15668e-05 
2.26461e-05 9.46468e-05 -3.23884e-05 
2.24868e-05 9.43481e-05 -3.32474e-05 
2.24054e-05 9.40543e-05 -3.40633e-05 
2.13356e-05 9.39476e-05 -3.49233e-05 
2.21881e-05 9.36745e-05 -3.5169e-05 
2.24904e-05 9.37623e-05 -3.483e-05 
8.02221e-06 0.000101049 -1.74337e-05 
2.03777e-05 9.43068e-05 -3.45082e-05 
8.09563e-06 0.000100906 -1.81636e-05 
1.93863e-05 9.4636e-05 -3.40328e-05 
1.8417e-05 9.49261e-05 -3.353e-05 
1.74781e-05 9.51854e-05 -3.30339e-05 
8.19897e-06 0.000100743 -1.89062e-05 
8.32989e-06 0.000100563 -1.96444e-05 
1.65788e-05 9.54186e-05 -3.25676e-05 
1.56371e-05 9.56616e-05 -3.2068e-05 
1.47387e-05 9.58999e-05 -3.15643e-05 
1.38986e-05 9.61348e-05 -3.10532e-05 
8.46561e-06 0.000100365 -2.03618e-05 
8.58306e-06 0.000100101 -2.1173e-05 
8.72011e-06 9.98165e-05 -2.19837e-05 
1.31645e-05 9.63298e-05 -3.06142e-05 
1.24686e-05 9.65363e-05 -3.01404e-05 
8.87766e-06 9.95242e-05 -2.27798e-05 
9.01364e-06 9.92564e-05 -2.34791e-05 
1.18299e-05 9.67584e-05 -2.96208e-05 
1.12509e-05 9.69926e-05 -2.90609e-05 
1.07161e-05 9.72291e-05 -2.84797e-05 
1.02955e-05 9.75183e-05 -2.77814e-05 
9.92968e-06 9.78187e-05 -2.70463e-05 
9.61347e-06 9.81188e-05 -2.62995e-05 
9.14731e-06 9.89767e-05 -2.41883e-05 
9.29535e-06 9.86919e-05 -2.49004e-05 
9.45706e-06 9.84056e-05 -2.56066e-05 
2.24866e-05 9.67292e-05 -2.54904e-05 
2.22891e-05 9.68893e-05 -2.48717e-05 
2.20715e-05 9.70467e-05 -2.4248e-05 
2.18313e-05 9.71999e-05 -2.36246e-05 
2.1564e-05 9.73478e-05 -2.30052e-05 
2.13869e-05 9.74799e-05 -2.24373e-05 
2.11922e-05 9.76089e-05 -2.18679e-05 
2.09843e-05 9.77353e-05 -2.12948e-05 
2.0765e-05 9.78588e-05 -2.07168e-05 
2.04601e-05 9.79927e-05 -2.00679e-05 
2.0139e-05 9.81228e-05 -1.94109e-05 
1.97944e-05 9.82461e-05 -1.87519e-05 
1.9417e-05 9.83695e-05 -1.81005e-05 
1.89982e-05 9.85003e-05 -1.75878e-05 
1.85564e-05 9.86791e-05 -1.70986e-05 
1.80917e-05 9.88981e-05 -1.66365e-05 
1.76088e-05 9.91438e-05 -1.61982e-05 
1.71551e-05 9.94754e-05 -1.57459e-05 
1.66645e-05 9.9822e-05 -1.53368e-05 
1.55061e-05 0.000100485 -1.47455e-05 
1.61177e-05 0.000100163 -1.4993e-05 
1.49474e-05 0.000100768 -1.46318e-05 
1.43613e-05 0.000100997 -1.45695e-05 
1.37608e-05 0.000101177 -1.45344e-05 
1.31551e-05 0.000101313 -1.45135e-05 
1.24563e-05 0.000101414 -1.44634e-05 
1.17537e-05 0.000101479 -1.44079e-05 
1.10552e-05 0.000101519 -1.43392e-05 
1.03667e-05 0.000101545 -1.42523e-05 
9.75784e-06 0.000101561 -1.40849e-05 
9.16529e-06 0.000101566 -1.39398e-05 
8.59496e-06 0.000101552 -1.38569e-05 
8.0773e-06 0.000101506 -1.39474e-05 
7.76124e-06 0.000101423 -1.44439e-05 
7.35725e-06 0.000101036 -1.65245e-05 
7.43622e-06 0.000101185 -1.5777e-05 
7.56697e-06 0.000101315 -1.5075e-05 
2.27634e-05 9.65848e-05 -2.60335e-05 
2.30117e-05 9.64359e-05 -2.65813e-05 
2.32031e-05 9.62806e-05 -2.71398e-05 
2.32975e-05 9.61169e-05 -2.77136e-05 
2.31981e-05 9.59232e-05 -2.83773e-05 
2.30084e-05 9.57196e-05 -2.90591e-05 
2.27678e-05 9.55027e-05 -2.97658e-05 
2.25046e-05 9.52707e-05 -3.05036e-05 
2.2215e-05 9.50516e-05 -3.11822e-05 
2.19515e-05 9.48158e-05 -3.18927e-05 
2.17224e-05 9.4571e-05 -3.26122e-05 
2.15302e-05 9.43315e-05 -3.32978e-05 
2.14322e-05 9.40901e-05 -3.39645e-05 
1.95819e-05 9.42565e-05 -3.4292e-05 
2.04533e-05 9.40067e-05 -3.4445e-05 
2.11329e-05 9.39241e-05 -3.44175e-05 
7.39214e-06 0.000100893 -1.7292e-05 
1.8705e-05 9.45466e-05 -3.4026e-05 
7.46444e-06 0.000100735 -1.80747e-05 
1.78133e-05 9.48161e-05 -3.36798e-05 
1.69305e-05 9.50513e-05 -3.32896e-05 
1.60719e-05 9.52628e-05 -3.28831e-05 
7.5677e-06 0.000100563 -1.88593e-05 
7.69872e-06 0.000100377 -1.96368e-05 
1.51556e-05 9.54806e-05 -3.2434e-05 
1.42679e-05 9.56933e-05 -3.19765e-05 
1.34245e-05 9.59075e-05 -3.15032e-05 
1.2638e-05 9.61285e-05 -3.10023e-05 
7.80321e-06 0.000100133 -2.04916e-05 
7.92526e-06 9.98698e-05 -2.13347e-05 
8.06606e-06 9.95934e-05 -2.21662e-05 
1.19361e-05 9.63199e-05 -3.0552e-05 
1.13015e-05 9.65303e-05 -3.00518e-05 
8.22344e-06 9.93071e-05 -2.29857e-05 
8.34507e-06 9.90366e-05 -2.37163e-05 
1.07291e-05 9.6759e-05 -2.94995e-05 
1.02147e-05 9.70039e-05 -2.88973e-05 
9.80456e-06 9.72928e-05 -2.81923e-05 
9.43714e-06 9.75913e-05 -2.74509e-05 
9.10828e-06 9.7893e-05 -2.66861e-05 
8.80836e-06 9.81919e-05 -2.59105e-05 
8.48386e-06 9.87607e-05 -2.44471e-05 
8.6371e-06 9.8479e-05 -2.51786e-05 
2.18452e-05 9.6667e-05 -2.57262e-05 
2.16579e-05 9.6825e-05 -2.5122e-05 
2.14682e-05 9.69839e-05 -2.44986e-05 
2.12511e-05 9.71398e-05 -2.38707e-05 
2.10054e-05 9.72895e-05 -2.32517e-05 
2.07585e-05 9.74321e-05 -2.26456e-05 
2.05847e-05 9.75608e-05 -2.20825e-05 
2.03951e-05 9.76879e-05 -2.15122e-05 
2.01938e-05 9.78109e-05 -2.0943e-05 
1.98817e-05 9.79394e-05 -2.03284e-05 
1.95771e-05 9.80707e-05 -1.96819e-05 
1.92475e-05 9.81975e-05 -1.90298e-05 
1.88877e-05 9.83151e-05 -1.83925e-05 
1.85243e-05 9.84336e-05 -1.77795e-05 
1.80934e-05 9.85677e-05 -1.72937e-05 
1.7638e-05 9.87464e-05 -1.68241e-05 
1.7163e-05 9.89563e-05 -1.63818e-05 
1.67112e-05 9.92308e-05 -1.5912e-05 
1.62441e-05 9.9541e-05 -1.54487e-05 
1.4638e-05 0.00010038 -1.43078e-05 
1.57514e-05 9.98027e-05 -1.49859e-05 
1.5213e-05 0.000100082 -1.45931e-05 
1.40981e-05 0.000100665 -1.41471e-05 
1.35231e-05 0.000100917 -1.40436e-05 
1.29339e-05 0.000101125 -1.39727e-05 
1.22496e-05 0.000101284 -1.3864e-05 
1.15436e-05 0.000101413 -1.37883e-05 
1.08277e-05 0.000101496 -1.37029e-05 
1.01226e-05 0.00010154 -1.35898e-05 
9.45162e-06 0.00010156 -1.34721e-05 
8.84197e-06 0.000101564 -1.32622e-05 
8.24715e-06 0.000101553 -1.30859e-05 
6.74943e-06 0.000100903 -1.63746e-05 
7.68699e-06 0.000101517 -1.30197e-05 
7.28286e-06 0.000101439 -1.33898e-05 
7.07449e-06 0.000101337 -1.40205e-05 
6.80555e-06 0.000101063 -1.55423e-05 
6.9209e-06 0.000101211 -1.47505e-05 
2.20883e-05 9.65206e-05 -2.62717e-05 
2.22899e-05 9.63675e-05 -2.68296e-05 
2.24196e-05 9.62081e-05 -2.73956e-05 
2.23486e-05 9.60239e-05 -2.80344e-05 
2.22145e-05 9.58265e-05 -2.87035e-05 
2.2012e-05 9.5618e-05 -2.93929e-05 
2.17715e-05 9.54005e-05 -3.00933e-05 
2.15488e-05 9.51756e-05 -3.08009e-05 
2.12664e-05 9.49681e-05 -3.14373e-05 
2.09904e-05 9.47551e-05 -3.20749e-05 
2.07203e-05 9.45494e-05 -3.26772e-05 
2.04981e-05 9.43401e-05 -3.32736e-05 
2.0174e-05 9.41637e-05 -3.37556e-05 
1.79571e-05 9.44535e-05 -3.3881e-05 
1.88008e-05 9.4231e-05 -3.39679e-05 
1.95692e-05 9.41173e-05 -3.39504e-05 
6.78307e-06 0.000100743 -1.72206e-05 
1.71338e-05 9.47051e-05 -3.36964e-05 
6.85242e-06 0.000100571 -1.80702e-05 
1.62955e-05 9.49403e-05 -3.34239e-05 
1.5464e-05 9.51401e-05 -3.31029e-05 
1.45586e-05 9.5328e-05 -3.27354e-05 
6.95373e-06 0.000100389 -1.88998e-05 
7.01321e-06 0.000100159 -1.978e-05 
1.36833e-05 9.55149e-05 -3.23309e-05 
1.28395e-05 9.57047e-05 -3.19019e-05 
1.20516e-05 9.59018e-05 -3.14458e-05 
1.13661e-05 9.61166e-05 -3.0942e-05 
7.11805e-06 9.99112e-05 -2.06656e-05 
7.24289e-06 9.9646e-05 -2.15421e-05 
7.38725e-06 9.93706e-05 -2.23988e-05 
1.07382e-05 9.63134e-05 -3.0465e-05 
1.01765e-05 9.65366e-05 -2.99203e-05 
7.57439e-06 9.90964e-05 -2.3225e-05 
7.70594e-06 9.88279e-05 -2.39776e-05 
9.67552e-06 9.67787e-05 -2.93205e-05 
9.26462e-06 9.70605e-05 -2.86239e-05 
8.90686e-06 9.73615e-05 -2.78695e-05 
8.57817e-06 9.76682e-05 -2.70831e-05 
8.27471e-06 9.79712e-05 -2.6285e-05 
8.01363e-06 9.82668e-05 -2.54907e-05 
7.85331e-06 9.85502e-05 -2.47358e-05 
2.11837e-05 9.6607e-05 -2.59519e-05 
2.10311e-05 9.67663e-05 -2.53489e-05 
2.08493e-05 9.69219e-05 -2.47448e-05 
2.06567e-05 9.70787e-05 -2.41195e-05 
2.04381e-05 9.72309e-05 -2.34968e-05 
2.0212e-05 9.73748e-05 -2.28918e-05 
1.99626e-05 9.7514e-05 -2.22895e-05 
1.97882e-05 9.76404e-05 -2.17274e-05 
1.96083e-05 9.77636e-05 -2.11623e-05 
1.93131e-05 9.7892e-05 -2.05567e-05 
1.9005e-05 9.80168e-05 -1.9951e-05 
1.86895e-05 9.81436e-05 -1.93138e-05 
1.83505e-05 9.82636e-05 -1.86844e-05 
1.80047e-05 9.83739e-05 -1.80851e-05 
1.76262e-05 9.85026e-05 -1.75025e-05 
1.7179e-05 9.86496e-05 -1.70453e-05 
1.67137e-05 9.88349e-05 -1.6608e-05 
1.62746e-05 9.90817e-05 -1.61339e-05 
1.58091e-05 9.9346e-05 -1.56787e-05 
1.3737e-05 0.000100247 -1.39401e-05 
1.53212e-05 9.95849e-05 -1.51895e-05 
1.43045e-05 9.99846e-05 -1.42734e-05 
1.48232e-05 9.97621e-05 -1.46959e-05 
1.32083e-05 0.000100526 -1.37195e-05 
1.26547e-05 0.000100791 -1.35575e-05 
1.19954e-05 0.000101015 -1.33833e-05 
1.1321e-05 0.000101203 -1.32269e-05 
1.06132e-05 0.000101367 -1.3098e-05 
9.89971e-06 0.000101474 -1.2959e-05 
9.21467e-06 0.000101531 -1.28043e-05 
8.54016e-06 0.000101555 -1.26173e-05 
7.92684e-06 0.000101553 -1.23449e-05 
7.33979e-06 0.000101533 -1.2125e-05 
6.14199e-06 0.000100762 -1.63416e-05 
6.20283e-06 0.000100943 -1.53952e-05 
6.83186e-06 0.000101471 -1.22768e-05 
6.58749e-06 0.000101375 -1.28586e-05 
6.43047e-06 0.000101254 -1.36224e-05 
6.29582e-06 0.000101106 -1.44813e-05 
2.13883e-05 9.64581e-05 -2.65017e-05 
2.15459e-05 9.63026e-05 -2.70608e-05 
2.15191e-05 9.6123e-05 -2.76924e-05 
2.14053e-05 9.59383e-05 -2.83277e-05 
2.12399e-05 9.57388e-05 -2.89965e-05 
2.10272e-05 9.55317e-05 -2.9674e-05 
2.08108e-05 9.53228e-05 -3.03404e-05 
2.05795e-05 9.51073e-05 -3.10123e-05 
2.0272e-05 9.49179e-05 -3.15903e-05 
1.9957e-05 9.47323e-05 -3.21438e-05 
1.9673e-05 9.4539e-05 -3.2708e-05 
1.9298e-05 9.4374e-05 -3.31735e-05 
1.87403e-05 9.42706e-05 -3.34623e-05 
1.64101e-05 9.45817e-05 -3.36017e-05 
1.72496e-05 9.43811e-05 -3.36423e-05 
1.80311e-05 9.42684e-05 -3.35963e-05 
6.17074e-06 0.000100586 -1.72681e-05 
1.5607e-05 9.48074e-05 -3.34691e-05 
6.24013e-06 0.000100404 -1.81634e-05 
1.48005e-05 9.50151e-05 -3.32506e-05 
1.39116e-05 9.51996e-05 -3.29573e-05 
1.3037e-05 9.53569e-05 -3.26346e-05 
6.27084e-06 0.000100181 -1.90929e-05 
6.3305e-06 9.99458e-05 -1.99948e-05 
1.2192e-05 9.55185e-05 -3.22646e-05 
1.13997e-05 9.56891e-05 -3.18584e-05 
1.07103e-05 9.58783e-05 -3.14055e-05 
1.01131e-05 9.60995e-05 -3.08738e-05 
6.43297e-06 9.96932e-05 -2.09034e-05 
6.56576e-06 9.94285e-05 -2.1796e-05 
6.73811e-06 9.91652e-05 -2.26478e-05 
9.56893e-06 9.63111e-05 -3.03503e-05 
9.09389e-06 9.65516e-05 -2.97525e-05 
6.93398e-06 9.88918e-05 -2.34911e-05 
7.07322e-06 9.86222e-05 -2.42646e-05 
8.7099e-06 9.68351e-05 -2.90492e-05 
8.35816e-06 9.71303e-05 -2.83014e-05 
8.03999e-06 9.74408e-05 -2.75001e-05 
7.74484e-06 9.77509e-05 -2.66781e-05 
7.48229e-06 9.80515e-05 -2.58616e-05 
7.2315e-06 9.8344e-05 -2.5042e-05 
2.05031e-05 9.6549e-05 -2.61682e-05 
2.03801e-05 9.67083e-05 -2.55703e-05 
2.02296e-05 9.68657e-05 -2.49657e-05 
2.00561e-05 9.70181e-05 -2.43643e-05 
1.98619e-05 9.71723e-05 -2.374e-05 
1.96507e-05 9.73168e-05 -2.31386e-05 
1.94196e-05 9.74579e-05 -2.25345e-05 
1.91738e-05 9.7594e-05 -2.19362e-05 
1.90074e-05 9.77174e-05 -2.1375e-05 
1.87246e-05 9.78453e-05 -2.07774e-05 
1.84321e-05 9.79711e-05 -2.01751e-05 
1.81281e-05 9.80903e-05 -1.95853e-05 
1.78038e-05 9.82109e-05 -1.89657e-05 
1.74683e-05 9.83186e-05 -1.83867e-05 
1.71064e-05 9.84277e-05 -1.78161e-05 
1.67234e-05 9.85751e-05 -1.72691e-05 
1.62643e-05 9.87382e-05 -1.68472e-05 
1.58343e-05 9.89679e-05 -1.63825e-05 
1.2809e-05 0.000100105 -1.36496e-05 
1.53802e-05 9.92258e-05 -1.59313e-05 
1.49037e-05 9.94719e-05 -1.54847e-05 
1.33754e-05 9.98822e-05 -1.40276e-05 
1.4409e-05 9.96136e-05 -1.49701e-05 
1.39063e-05 9.97195e-05 -1.44818e-05 
1.22905e-05 0.000100366 -1.33646e-05 
1.16622e-05 0.000100611 -1.30889e-05 
1.10168e-05 0.000100854 -1.28412e-05 
1.03623e-05 0.000101067 -1.26162e-05 
9.66752e-06 0.000101266 -1.24061e-05 
8.98966e-06 0.000101398 -1.21894e-05 
5.53953e-06 0.000100606 -1.64795e-05 
8.3057e-06 0.000101484 -1.19424e-05 
7.63831e-06 0.000101527 -1.16588e-05 
7.02773e-06 0.000101534 -1.12991e-05 
6.43874e-06 0.000101513 -1.1112e-05 
5.6036e-06 0.000100805 -1.54387e-05 
5.70044e-06 0.000100996 -1.43596e-05 
6.1089e-06 0.000101434 -1.15581e-05 
5.96678e-06 0.000101319 -1.23536e-05 
5.8259e-06 0.000101169 -1.33159e-05 
2.06767e-05 9.63985e-05 -2.67165e-05 
2.06779e-05 9.62249e-05 -2.73351e-05 
2.06052e-05 9.60449e-05 -2.79635e-05 
2.04672e-05 9.58611e-05 -2.85892e-05 
2.02787e-05 9.56624e-05 -2.92493e-05 
2.00655e-05 9.5467e-05 -2.9883e-05 
1.9828e-05 9.52655e-05 -3.05208e-05 
1.95771e-05 9.50645e-05 -3.11446e-05 
1.92297e-05 9.48956e-05 -3.16584e-05 
1.89053e-05 9.47146e-05 -3.21966e-05 
1.85038e-05 9.4553e-05 -3.26665e-05 
1.79691e-05 9.44349e-05 -3.29957e-05 
1.7298e-05 9.43648e-05 -3.32075e-05 
1.49046e-05 9.46588e-05 -3.34127e-05 
1.57449e-05 9.44784e-05 -3.34138e-05 
1.65524e-05 9.43737e-05 -3.33373e-05 
5.56376e-06 0.00010042 -1.74429e-05 
1.41092e-05 9.48615e-05 -3.33224e-05 
5.54963e-06 0.000100201 -1.84133e-05 
1.32268e-05 9.50556e-05 -3.31315e-05 
1.23522e-05 9.52127e-05 -3.28781e-05 
1.15074e-05 9.53442e-05 -3.25924e-05 
5.57935e-06 9.99723e-05 -1.9355e-05 
5.64872e-06 9.97361e-05 -2.02641e-05 
1.06977e-05 9.54858e-05 -3.22478e-05 
9.98814e-06 9.56419e-05 -3.18604e-05 
9.38453e-06 9.58398e-05 -3.1377e-05 
8.90703e-06 9.6081e-05 -3.07916e-05 
5.7586e-06 9.94811e-05 -2.11855e-05 
5.90555e-06 9.92276e-05 -2.20567e-05 
6.08656e-06 9.89635e-05 -2.29232e-05 
8.46332e-06 9.63162e-05 -3.02043e-05 
8.11521e-06 9.66019e-05 -2.94962e-05 
6.30108e-06 9.86929e-05 -2.37754e-05 
6.45583e-06 9.84225e-05 -2.45665e-05 
7.79458e-06 9.69043e-05 -2.8731e-05 
7.49734e-06 9.72124e-05 -2.79325e-05 
7.2144e-06 9.75306e-05 -2.70872e-05 
6.95204e-06 9.78364e-05 -2.62506e-05 
6.69886e-06 9.81357e-05 -2.54056e-05 
1.98043e-05 9.64921e-05 -2.63766e-05 
1.97151e-05 9.66517e-05 -2.57826e-05 
1.95953e-05 9.68092e-05 -2.51833e-05 
1.94477e-05 9.69632e-05 -2.45823e-05 
1.9277e-05 9.71132e-05 -2.39802e-05 
1.90837e-05 9.7259e-05 -2.33802e-05 
1.83907e-05 9.76712e-05 -2.15853e-05 
1.88701e-05 9.74e-05 -2.2783e-05 
1.86381e-05 9.75371e-05 -2.2186e-05 
1.81282e-05 9.78022e-05 -2.09824e-05 
1.78501e-05 9.79279e-05 -2.03868e-05 
1.75563e-05 9.80481e-05 -1.98002e-05 
1.72462e-05 9.81619e-05 -1.92248e-05 
1.692e-05 9.82689e-05 -1.86605e-05 
1.65727e-05 9.8369e-05 -1.81121e-05 
1.62028e-05 9.84806e-05 -1.75872e-05 
1.58146e-05 9.86411e-05 -1.70922e-05 
1.53987e-05 9.88531e-05 -1.66339e-05 
1.1866e-05 9.99648e-05 -1.34388e-05 
1.49578e-05 9.91012e-05 -1.6197e-05 
1.24537e-05 9.97804e-05 -1.38545e-05 
1.44958e-05 9.93512e-05 -1.57664e-05 
1.4019e-05 9.95507e-05 -1.53116e-05 
1.29984e-05 9.96736e-05 -1.43238e-05 
1.35179e-05 9.9617e-05 -1.48176e-05 
1.12538e-05 0.000100186 -1.30593e-05 
1.06329e-05 0.000100425 -1.27103e-05 
1.00018e-05 0.000100666 -1.23793e-05 
9.35798e-06 0.000100894 -1.20588e-05 
8.70676e-06 0.000101098 -1.17386e-05 
8.05109e-06 0.000101262 -1.1395e-05 
4.92773e-06 0.000100435 -1.67614e-05 
5.02556e-06 0.000100647 -1.5699e-05 
7.40109e-06 0.000101382 -1.09984e-05 
6.76506e-06 0.000101475 -1.05503e-05 
6.13076e-06 0.000101519 -1.00813e-05 
5.64738e-06 0.000101522 -9.99872e-06 
5.1323e-06 0.000100856 -1.45437e-05 
5.25647e-06 0.000101061 -1.32952e-05 
5.52006e-06 0.000101413 -1.08577e-05 
5.40291e-06 0.000101255 -1.20101e-05 
1.98383e-05 9.63265e-05 -2.69758e-05 
1.98e-05 9.61541e-05 -2.75861e-05 
1.96946e-05 9.59761e-05 -2.82015e-05 
1.95321e-05 9.57928e-05 -2.88198e-05 
1.93279e-05 9.56058e-05 -2.94363e-05 
1.90895e-05 9.54173e-05 -3.00433e-05 
1.88233e-05 9.52299e-05 -3.06341e-05 
1.85309e-05 9.50484e-05 -3.1195e-05 
1.81905e-05 9.48755e-05 -3.17178e-05 
1.77749e-05 9.47177e-05 -3.21872e-05 
1.72499e-05 9.45898e-05 -3.2557e-05 
1.66121e-05 9.44959e-05 -3.2818e-05 
1.34102e-05 9.46932e-05 -3.32925e-05 
1.58879e-05 9.44376e-05 -3.30049e-05 
1.42735e-05 9.45341e-05 -3.32589e-05 
1.51029e-05 9.44431e-05 -3.31526e-05 
4.85933e-06 0.000100218 -1.77612e-05 
1.25304e-05 9.48794e-05 -3.32318e-05 
4.84942e-06 9.99956e-05 -1.87253e-05 
1.16523e-05 9.50477e-05 -3.30822e-05 
1.07894e-05 9.51764e-05 -3.28725e-05 
9.9653e-06 9.52858e-05 -3.26182e-05 
4.88689e-06 9.97666e-05 -1.96592e-05 
4.96749e-06 9.95291e-05 -2.05715e-05 
9.21809e-06 9.54071e-05 -3.23049e-05 
8.59401e-06 9.5571e-05 -3.1892e-05 
8.12173e-06 9.57944e-05 -3.13466e-05 
7.77523e-06 9.6063e-05 -3.06951e-05 
5.0883e-06 9.92835e-05 -2.14646e-05 
5.24678e-06 9.90303e-05 -2.23417e-05 
5.44072e-06 9.87692e-05 -2.32082e-05 
7.48555e-06 9.63582e-05 -2.9971e-05 
7.20757e-06 9.66695e-05 -2.91879e-05 
5.67615e-06 9.85013e-05 -2.40671e-05 
5.92968e-06 9.82224e-05 -2.49254e-05 
6.94079e-06 9.69887e-05 -2.83636e-05 
6.68211e-06 9.73093e-05 -2.75127e-05 
6.42842e-06 9.76242e-05 -2.66503e-05 
6.17799e-06 9.79292e-05 -2.5787e-05 
1.90922e-05 9.64383e-05 -2.65749e-05 
1.89366e-05 9.65859e-05 -2.60292e-05 
1.88498e-05 9.67462e-05 -2.54225e-05 
1.87299e-05 9.69045e-05 -2.4811e-05 
1.85835e-05 9.70567e-05 -2.42068e-05 
1.84092e-05 9.72117e-05 -2.35742e-05 
1.8212e-05 9.73539e-05 -2.29784e-05 
1.76197e-05 9.77472e-05 -2.12421e-05 
1.77592e-05 9.76256e-05 -2.17925e-05 
1.79947e-05 9.74926e-05 -2.23799e-05 
1.73635e-05 9.78729e-05 -2.06531e-05 
1.70838e-05 9.79949e-05 -2.00648e-05 
1.67837e-05 9.81103e-05 -1.94907e-05 
1.64581e-05 9.82235e-05 -1.89064e-05 
1.61184e-05 9.83237e-05 -1.8362e-05 
1.5754e-05 9.84218e-05 -1.78323e-05 
1.09303e-05 9.98472e-05 -1.32922e-05 
1.53655e-05 9.85484e-05 -1.73371e-05 
1.48967e-05 9.86961e-05 -1.69566e-05 
1.44582e-05 9.89417e-05 -1.65084e-05 
1.14168e-05 9.96862e-05 -1.371e-05 
1.39976e-05 9.92057e-05 -1.60751e-05 
1.19758e-05 9.96034e-05 -1.41649e-05 
1.35239e-05 9.94245e-05 -1.56314e-05 
1.3018e-05 9.9546e-05 -1.51295e-05 
1.2502e-05 9.9596e-05 -1.46571e-05 
1.033e-05 0.000100041 -1.28837e-05 
9.70906e-06 0.000100258 -1.24816e-05 
9.0778e-06 0.00010048 -1.20766e-05 
8.42125e-06 0.000100713 -1.16384e-05 
7.7772e-06 0.000100924 -1.11786e-05 
4.29577e-06 0.000100253 -1.7118e-05 
7.13385e-06 0.000101126 -1.06538e-05 
4.3341e-06 0.000100452 -1.61078e-05 
4.48046e-06 0.000100674 -1.49543e-05 
6.49495e-06 0.0001013 -1.00429e-05 
5.84673e-06 0.000101394 -9.26143e-06 
5.24438e-06 0.000101524 -8.23291e-06 
5.04784e-06 0.000101548 -8.70319e-06 
4.64328e-06 0.000100899 -1.36684e-05 
4.8116e-06 0.000101127 -1.22108e-05 
4.98175e-06 0.000101359 -1.04852e-05 
1.90904e-05 9.62702e-05 -2.71783e-05 
1.90183e-05 9.60956e-05 -2.77915e-05 
1.88842e-05 9.59176e-05 -2.84015e-05 
1.86898e-05 9.57305e-05 -2.90278e-05 
1.84535e-05 9.55489e-05 -2.96226e-05 
1.8176e-05 9.53675e-05 -3.02031e-05 
1.78597e-05 9.51933e-05 -3.07505e-05 
1.74398e-05 9.50513e-05 -3.11864e-05 
1.70192e-05 9.48923e-05 -3.16669e-05 
1.65009e-05 9.47563e-05 -3.20724e-05 
1.58882e-05 9.46488e-05 -3.23829e-05 
1.19265e-05 9.4693e-05 -3.32252e-05 
1.51708e-05 9.45575e-05 -3.26371e-05 
1.27273e-05 9.45562e-05 -3.31507e-05 
1.44043e-05 9.44963e-05 -3.28297e-05 
1.3584e-05 9.44857e-05 -3.30072e-05 
4.24089e-06 0.000100035 -1.81064e-05 
1.10437e-05 9.4858e-05 -3.32088e-05 
4.23973e-06 9.98107e-05 -1.90638e-05 
1.01555e-05 9.50005e-05 -3.31022e-05 
9.29675e-06 9.51005e-05 -3.29356e-05 
8.49166e-06 9.51931e-05 -3.2702e-05 
4.28967e-06 9.95814e-05 -1.99894e-05 
4.38449e-06 9.93378e-05 -2.09178e-05 
7.82486e-06 9.53159e-05 -3.23779e-05 
7.34992e-06 9.55188e-05 -3.18776e-05 
7.03493e-06 9.57865e-05 -3.1232e-05 
6.72719e-06 9.60628e-05 -3.05497e-05 
4.51854e-06 9.90923e-05 -2.18065e-05 
4.69166e-06 9.88378e-05 -2.26868e-05 
4.89865e-06 9.85771e-05 -2.35531e-05 
6.50088e-06 9.63957e-05 -2.97238e-05 
6.27188e-06 9.67367e-05 -2.88508e-05 
5.05706e-06 9.83146e-05 -2.43701e-05 
5.30684e-06 9.80293e-05 -2.52498e-05 
6.04159e-06 9.70732e-05 -2.79616e-05 
5.79857e-06 9.74126e-05 -2.70338e-05 
5.55491e-06 9.77267e-05 -2.61419e-05 
1.83739e-05 9.63874e-05 -2.67589e-05 
1.82536e-05 9.65392e-05 -2.62051e-05 
1.80895e-05 9.66846e-05 -2.56593e-05 
1.79951e-05 9.68441e-05 -2.50462e-05 
1.78779e-05 9.69998e-05 -2.44348e-05 
1.77193e-05 9.7156e-05 -2.38031e-05 
1.75458e-05 9.73079e-05 -2.31733e-05 
1.73392e-05 9.74473e-05 -2.25783e-05 
1.68583e-05 9.78205e-05 -2.0901e-05 
1.70008e-05 9.77032e-05 -2.14443e-05 
1.71192e-05 9.75818e-05 -2.19899e-05 
1.65967e-05 9.79426e-05 -2.03197e-05 
1.63132e-05 9.80592e-05 -1.97473e-05 
1.59927e-05 9.81725e-05 -1.91722e-05 
1.56579e-05 9.82796e-05 -1.86055e-05 
1.00135e-05 9.97592e-05 -1.3203e-05 
1.52994e-05 9.83742e-05 -1.80794e-05 
1.49193e-05 9.84723e-05 -1.7578e-05 
1.05006e-05 9.9614e-05 -1.36257e-05 
1.44558e-05 9.85873e-05 -1.71903e-05 
1.39768e-05 9.87526e-05 -1.68343e-05 
1.35167e-05 9.90266e-05 -1.64097e-05 
1.09625e-05 9.95224e-05 -1.40667e-05 
1.30464e-05 9.92946e-05 -1.59863e-05 
1.15043e-05 9.95005e-05 -1.45297e-05 
1.25436e-05 9.94708e-05 -1.55052e-05 
1.20279e-05 9.9502e-05 -1.50021e-05 
9.41271e-06 9.99351e-05 -1.27798e-05 
8.79972e-06 0.000100132 -1.2349e-05 
8.15589e-06 0.000100341 -1.18857e-05 
7.50443e-06 0.000100551 -1.13742e-05 
6.86066e-06 0.000100744 -1.0803e-05 
3.64624e-06 0.000100068 -1.75146e-05 
3.69231e-06 0.00010027 -1.65304e-05 
6.23e-06 0.00010093 -1.00969e-05 
3.79089e-06 0.000100473 -1.54795e-05 
4.00313e-06 0.000100705 -1.42516e-05 
5.6211e-06 0.000101093 -9.17043e-06 
5.07619e-06 0.000101365 -7.71995e-06 
4.77867e-06 0.000101744 -4.74539e-06 
4.73267e-06 0.00010148 -8.95667e-06 
4.24643e-06 0.000100947 -1.28611e-05 
4.49508e-06 0.000101212 -1.11766e-05 
1.83342e-05 9.62173e-05 -2.73658e-05 
1.82338e-05 9.60424e-05 -2.79749e-05 
1.80568e-05 9.58603e-05 -2.85943e-05 
1.78316e-05 9.56768e-05 -2.92049e-05 
1.75499e-05 9.55013e-05 -2.97763e-05 
1.72244e-05 9.53306e-05 -3.03208e-05 
1.67946e-05 9.5191e-05 -3.07578e-05 
1.63108e-05 9.50646e-05 -3.11463e-05 
1.5799e-05 9.49231e-05 -3.1575e-05 
1.5204e-05 9.48039e-05 -3.19314e-05 
1.4504e-05 9.47005e-05 -3.22311e-05 
1.04534e-05 9.46525e-05 -3.32235e-05 
1.12839e-05 9.45447e-05 -3.30973e-05 
1.37408e-05 9.46084e-05 -3.2489e-05 
1.208e-05 9.45047e-05 -3.29143e-05 
1.29306e-05 9.45373e-05 -3.27031e-05 
3.59859e-06 9.98495e-05 -1.84835e-05 
9.53621e-06 9.47879e-05 -3.32656e-05 
3.61591e-06 9.96271e-05 -1.94222e-05 
8.62358e-06 9.48964e-05 -3.322e-05 
7.74332e-06 9.49651e-05 -3.31032e-05 
6.99325e-06 9.50447e-05 -3.28883e-05 
3.67931e-06 9.93921e-05 -2.03582e-05 
3.79292e-06 9.91495e-05 -2.12754e-05 
6.48843e-06 9.52093e-05 -3.24741e-05 
6.23774e-06 9.54819e-05 -3.18273e-05 
6.00056e-06 9.57783e-05 -3.11088e-05 
5.77079e-06 9.61005e-05 -3.03094e-05 
3.94025e-06 9.89036e-05 -2.2159e-05 
4.13062e-06 9.86508e-05 -2.30324e-05 
4.27799e-06 9.83947e-05 -2.38584e-05 
5.59056e-06 9.64695e-05 -2.93782e-05 
5.39776e-06 9.68314e-05 -2.84313e-05 
4.44175e-06 9.81293e-05 -2.46855e-05 
4.68976e-06 9.7836e-05 -2.55884e-05 
5.17416e-06 9.71876e-05 -2.7462e-05 
4.93895e-06 9.75264e-05 -2.65034e-05 
1.76505e-05 9.63395e-05 -2.69315e-05 
1.7555e-05 9.64928e-05 -2.63756e-05 
1.74198e-05 9.6642e-05 -2.58222e-05 
1.72554e-05 9.67846e-05 -2.52787e-05 
1.7161e-05 9.69421e-05 -2.46627e-05 
1.61024e-05 9.78924e-05 -2.05589e-05 
1.70139e-05 9.70996e-05 -2.40327e-05 
1.68553e-05 9.72542e-05 -2.33974e-05 
1.66859e-05 9.7402e-05 -2.27732e-05 
1.64736e-05 9.75387e-05 -2.21815e-05 
1.62431e-05 9.77788e-05 -2.1093e-05 
1.63636e-05 9.76604e-05 -2.1638e-05 
1.58329e-05 9.80101e-05 -1.9991e-05 
1.55151e-05 9.81228e-05 -1.94295e-05 
1.51853e-05 9.82309e-05 -1.88701e-05 
1.48461e-05 9.83312e-05 -1.83234e-05 
9.11747e-06 9.96969e-05 -1.31619e-05 
9.59599e-06 9.95559e-05 -1.3586e-05 
1.44722e-05 9.84205e-05 -1.78183e-05 
1.40117e-05 9.84974e-05 -1.74343e-05 
1.00663e-05 9.94622e-05 -1.40192e-05 
1.35385e-05 9.86192e-05 -1.70659e-05 
1.30569e-05 9.87963e-05 -1.67332e-05 
1.25867e-05 9.90922e-05 -1.63339e-05 
1.05162e-05 9.94219e-05 -1.44588e-05 
1.20731e-05 9.93623e-05 -1.59145e-05 
1.10529e-05 9.94251e-05 -1.49123e-05 
1.15662e-05 9.94251e-05 -1.54108e-05 
8.52323e-06 9.98655e-05 -1.27303e-05 
7.89698e-06 0.000100053 -1.22788e-05 
7.26497e-06 0.000100253 -1.17836e-05 
6.64025e-06 0.000100457 -1.12289e-05 
6.02956e-06 0.000100651 -1.05962e-05 
2.96749e-06 9.98797e-05 -1.79366e-05 
3.00067e-06 0.000100078 -1.69928e-05 
3.1092e-06 0.000100281 -1.59898e-05 
5.43782e-06 0.000100821 -9.86836e-06 
3.28663e-06 0.00010049 -1.49118e-05 
3.58274e-06 0.000100732 -1.36377e-05 
4.95177e-06 0.000101024 -8.96306e-06 
4.68986e-06 0.000101279 -8.02931e-06 
4.52954e-06 0.000101372 -8.58402e-06 
4.20315e-06 0.000101255 -1.04285e-05 
3.9022e-06 0.000100991 -1.21587e-05 
1.75816e-05 9.61681e-05 -2.75385e-05 
1.7424e-05 9.59908e-05 -2.81518e-05 
1.7213e-05 9.58103e-05 -2.8762e-05 
1.69534e-05 9.56321e-05 -2.93518e-05 
1.66221e-05 9.54649e-05 -2.98937e-05 
1.61836e-05 9.53292e-05 -3.03253e-05 
1.56944e-05 9.52029e-05 -3.07215e-05 
1.51531e-05 9.50908e-05 -3.10664e-05 
1.45683e-05 9.49626e-05 -3.1456e-05 
8.96587e-06 9.45653e-05 -3.32977e-05 
1.388e-05 9.48514e-05 -3.17899e-05 
1.31281e-05 9.47479e-05 -3.20926e-05 
9.83899e-06 9.45007e-05 -3.31046e-05 
1.06801e-05 9.45018e-05 -3.28638e-05 
1.23296e-05 9.46494e-05 -3.23707e-05 
1.14806e-05 9.45637e-05 -3.26191e-05 
2.94301e-06 9.9664e-05 -1.88788e-05 
7.99122e-06 9.4658e-05 -3.34277e-05 
2.96816e-06 9.94376e-05 -1.98136e-05 
7.00025e-06 9.47155e-05 -3.34743e-05 
6.11386e-06 9.47464e-05 -3.34301e-05 
5.51965e-06 9.48492e-05 -3.3166e-05 
3.05364e-06 9.92034e-05 -2.07358e-05 
3.19321e-06 9.89641e-05 -2.16363e-05 
5.35076e-06 9.51241e-05 -3.25307e-05 
5.22246e-06 9.54507e-05 -3.17638e-05 
5.08224e-06 9.58179e-05 -3.08763e-05 
4.91458e-06 9.61911e-05 -2.99406e-05 
3.36129e-06 9.87202e-05 -2.25093e-05 
3.49279e-06 9.84734e-05 -2.33333e-05 
3.65458e-06 9.82156e-05 -2.41659e-05 
4.75996e-06 9.65866e-05 -2.89191e-05 
4.55064e-06 9.69633e-05 -2.78983e-05 
3.83349e-06 9.7948e-05 -2.50034e-05 
4.08969e-06 9.76485e-05 -2.59272e-05 
4.32396e-06 9.73184e-05 -2.68964e-05 
1.69233e-05 9.62938e-05 -2.70949e-05 
1.68533e-05 9.64487e-05 -2.65362e-05 
1.67424e-05 9.65987e-05 -2.59834e-05 
1.65991e-05 9.67442e-05 -2.54355e-05 
1.53406e-05 9.79599e-05 -2.02138e-05 
1.64328e-05 9.68846e-05 -2.48907e-05 
1.6306e-05 9.70441e-05 -2.4257e-05 
1.54963e-05 9.78492e-05 -2.07331e-05 
1.61615e-05 9.71997e-05 -2.36242e-05 
1.60016e-05 9.73501e-05 -2.29949e-05 
1.58262e-05 9.74948e-05 -2.23736e-05 
1.57216e-05 9.7618e-05 -2.18224e-05 
1.56165e-05 9.77353e-05 -2.12735e-05 
1.50318e-05 9.80756e-05 -1.96641e-05 
1.47066e-05 9.81837e-05 -1.91254e-05 
1.43722e-05 9.8284e-05 -1.85904e-05 
1.40229e-05 9.83775e-05 -1.80665e-05 
8.24322e-06 9.96511e-05 -1.31604e-05 
8.71538e-06 9.9509e-05 -1.35874e-05 
9.1823e-06 9.941e-05 -1.40101e-05 
1.35672e-05 9.84435e-05 -1.76797e-05 
1.31016e-05 9.85163e-05 -1.73126e-05 
9.63898e-06 9.93595e-05 -1.44358e-05 
1.26261e-05 9.86339e-05 -1.69657e-05 
1.21401e-05 9.88065e-05 -1.66454e-05 
1.16306e-05 9.90805e-05 -1.62462e-05 
1.0081e-05 9.9344e-05 -1.48674e-05 
1.11163e-05 9.92672e-05 -1.58091e-05 
1.06027e-05 9.93337e-05 -1.53371e-05 
7.63515e-06 9.98172e-05 -1.27222e-05 
7.02557e-06 0.000100003 -1.22564e-05 
6.4182e-06 0.0001002 -1.17494e-05 
5.82629e-06 0.000100401 -1.11853e-05 
5.23606e-06 0.000100567 -1.06514e-05 
2.26078e-06 9.96874e-05 -1.83773e-05 
2.26599e-06 9.98801e-05 -1.74773e-05 
2.35852e-06 0.000100075 -1.65389e-05 
2.53647e-06 0.000100277 -1.55425e-05 
4.72413e-06 0.000100713 -1.00888e-05 
2.77968e-06 0.000100487 -1.44696e-05 
3.10367e-06 0.000100721 -1.32196e-05 
4.34261e-06 0.000100886 -9.58617e-06 
4.02211e-06 0.000101034 -9.86161e-06 
3.74693e-06 0.00010108 -1.07705e-05 
3.41722e-06 0.000100934 -1.1939e-05 
1.67972e-05 9.61202e-05 -2.77058e-05 
1.66084e-05 9.59442e-05 -2.83113e-05 
1.63592e-05 9.5769e-05 -2.89007e-05 
1.60504e-05 9.55987e-05 -2.94616e-05 
1.56109e-05 9.54657e-05 -2.98912e-05 
1.51227e-05 9.53415e-05 -3.02866e-05 
1.45822e-05 9.52286e-05 -3.06415e-05 
1.39852e-05 9.51279e-05 -3.09522e-05 
1.33109e-05 9.50084e-05 -3.13171e-05 
7.44328e-06 9.44283e-05 -3.34691e-05 
8.39424e-06 9.44258e-05 -3.31747e-05 
1.25758e-05 9.48987e-05 -3.1649e-05 
1.17866e-05 9.47931e-05 -3.19609e-05 
9.29577e-06 9.44854e-05 -3.28561e-05 
1.01519e-05 9.45841e-05 -3.25549e-05 
1.09509e-05 9.46865e-05 -3.22671e-05 
2.25374e-06 9.94713e-05 -1.93012e-05 
6.3501e-06 9.44294e-05 -3.37472e-05 
2.31207e-06 9.92485e-05 -2.02129e-05 
5.23834e-06 9.44315e-05 -3.39363e-05 
4.4059e-06 9.44027e-05 -3.40098e-05 
4.3059e-06 9.46667e-05 -3.34327e-05 
2.42103e-06 9.90184e-05 -2.11095e-05 
2.58322e-06 9.87832e-05 -2.19892e-05 
4.37997e-06 9.50572e-05 -3.25608e-05 
4.38406e-06 9.5503e-05 -3.15255e-05 
4.3035e-06 9.5941e-05 -3.04557e-05 
4.14282e-06 9.63429e-05 -2.94195e-05 
2.70158e-06 9.85467e-05 -2.28076e-05 
2.85774e-06 9.83014e-05 -2.363e-05 
3.0409e-06 9.80445e-05 -2.44642e-05 
3.94859e-06 9.6747e-05 -2.83308e-05 
3.72479e-06 9.71173e-05 -2.72855e-05 
3.23483e-06 9.77731e-05 -2.53171e-05 
3.48286e-06 9.74583e-05 -2.62821e-05 
1.61937e-05 9.62509e-05 -2.72476e-05 
1.61224e-05 9.64036e-05 -2.67003e-05 
1.60356e-05 9.65555e-05 -2.61433e-05 
1.59148e-05 9.67043e-05 -2.5586e-05 
1.5766e-05 9.68476e-05 -2.50376e-05 
1.45598e-05 9.80186e-05 -1.98751e-05 
1.47192e-05 9.79056e-05 -2.03396e-05 
1.562e-05 9.69835e-05 -2.45019e-05 
1.54944e-05 9.71414e-05 -2.3863e-05 
1.48634e-05 9.77922e-05 -2.08731e-05 
1.5348e-05 9.72975e-05 -2.32176e-05 
1.51813e-05 9.74472e-05 -2.2581e-05 
1.50584e-05 9.75694e-05 -2.20255e-05 
1.49599e-05 9.76841e-05 -2.14501e-05 
1.42426e-05 9.81356e-05 -1.93673e-05 
1.39148e-05 9.82378e-05 -1.88432e-05 
1.35722e-05 9.83336e-05 -1.83244e-05 
1.31079e-05 9.83962e-05 -1.79658e-05 
7.39537e-06 9.96146e-05 -1.31907e-05 
7.82519e-06 9.9468e-05 -1.36228e-05 
8.28862e-06 9.93609e-05 -1.40413e-05 
8.7532e-06 9.9297e-05 -1.44629e-05 
1.26447e-05 9.8459e-05 -1.75867e-05 
1.21712e-05 9.85281e-05 -1.72225e-05 
9.20755e-06 9.92683e-05 -1.48832e-05 
1.16917e-05 9.86351e-05 -1.6888e-05 
1.12267e-05 9.8787e-05 -1.65756e-05 
1.07132e-05 9.90133e-05 -1.61672e-05 
9.66013e-06 9.92458e-05 -1.52817e-05 
1.01881e-05 9.91758e-05 -1.57303e-05 
6.8049e-06 9.97821e-05 -1.2747e-05 
6.20855e-06 9.99674e-05 -1.22758e-05 
5.62047e-06 0.000100157 -1.17855e-05 
5.02121e-06 0.000100294 -1.14099e-05 
1.54213e-06 9.94935e-05 -1.88291e-05 
4.47123e-06 0.000100436 -1.10257e-05 
1.47003e-06 9.96696e-05 -1.79949e-05 
1.5179e-06 9.98528e-05 -1.71249e-05 
1.67091e-06 0.000100042 -1.6217e-05 
1.90437e-06 0.000100235 -1.52737e-05 
3.9808e-06 0.00010056 -1.07029e-05 
2.19505e-06 0.000100426 -1.4314e-05 
2.52792e-06 0.000100617 -1.32696e-05 
3.52192e-06 0.000100713 -1.08392e-05 
3.185e-06 0.000100802 -1.14193e-05 
2.85765e-06 0.000100757 -1.22763e-05 
1.6037e-05 9.60769e-05 -2.78566e-05 
1.58066e-05 9.59017e-05 -2.84563e-05 
1.55049e-05 9.57326e-05 -2.90228e-05 
1.50561e-05 9.56089e-05 -2.94285e-05 
1.45717e-05 9.54853e-05 -2.98277e-05 
1.40346e-05 9.53706e-05 -3.01944e-05 
1.34479e-05 9.52681e-05 -3.05182e-05 
1.28306e-05 9.51744e-05 -3.08089e-05 
1.21143e-05 9.50579e-05 -3.11664e-05 
5.88801e-06 9.42317e-05 -3.37716e-05 
6.94355e-06 9.43366e-05 -3.32825e-05 
7.94145e-06 9.44785e-05 -3.28544e-05 
1.13375e-05 9.49457e-05 -3.15077e-05 
1.05123e-05 9.48359e-05 -3.18367e-05 
8.86924e-06 9.46122e-05 -3.24779e-05 
9.7236e-06 9.4732e-05 -3.21392e-05 
1.58708e-06 9.92846e-05 -1.97211e-05 
4.5793e-06 9.41265e-05 -3.42774e-05 
1.67295e-06 9.90643e-05 -2.0611e-05 
3.23716e-06 9.38877e-05 -3.48813e-05 
2.91207e-06 9.39642e-05 -3.47964e-05 
3.41975e-06 9.45476e-05 -3.35955e-05 
1.79811e-06 9.88382e-05 -2.14795e-05 
1.86868e-06 9.86146e-05 -2.22685e-05 
3.67623e-06 9.51558e-05 -3.22547e-05 
3.70681e-06 9.56908e-05 -3.09907e-05 
3.59308e-06 9.61453e-05 -2.98357e-05 
3.41137e-06 9.65375e-05 -2.87785e-05 
2.01602e-06 9.83821e-05 -2.30776e-05 
2.20555e-06 9.81372e-05 -2.39066e-05 
2.41901e-06 9.78785e-05 -2.47546e-05 
3.1832e-06 9.69286e-05 -2.76734e-05 
2.92693e-06 9.72849e-05 -2.66184e-05 
2.65471e-06 9.76076e-05 -2.56201e-05 
1.54655e-05 9.62104e-05 -2.73909e-05 
1.37655e-05 9.80821e-05 -1.96016e-05 
1.54134e-05 9.63643e-05 -2.68429e-05 
1.53216e-05 9.65126e-05 -2.63022e-05 
1.52193e-05 9.66621e-05 -2.57448e-05 
1.50933e-05 9.6808e-05 -2.51902e-05 
1.49637e-05 9.69458e-05 -2.46537e-05 
1.39147e-05 9.79662e-05 -2.0023e-05 
1.40605e-05 9.78479e-05 -2.04996e-05 
1.48204e-05 9.70799e-05 -2.41153e-05 
1.46897e-05 9.72375e-05 -2.34666e-05 
1.41947e-05 9.77251e-05 -2.10789e-05 
1.45416e-05 9.73923e-05 -2.28166e-05 
1.44198e-05 9.75177e-05 -2.22531e-05 
1.43021e-05 9.76173e-05 -2.16851e-05 
1.34488e-05 9.81875e-05 -1.91034e-05 
6.57405e-06 9.95791e-05 -1.32541e-05 
1.31215e-05 9.82867e-05 -1.85898e-05 
1.26623e-05 9.83528e-05 -1.82423e-05 
1.21955e-05 9.84137e-05 -1.78952e-05 
6.98314e-06 9.9429e-05 -1.36928e-05 
7.40927e-06 9.93137e-05 -1.41096e-05 
7.87059e-06 9.92364e-05 -1.45219e-05 
8.33619e-06 9.91916e-05 -1.49305e-05 
1.17212e-05 9.84732e-05 -1.75232e-05 
1.12436e-05 9.85365e-05 -1.71668e-05 
8.79685e-06 9.91567e-05 -1.53105e-05 
1.07824e-05 9.86261e-05 -1.6837e-05 
1.0314e-05 9.8749e-05 -1.65238e-05 
9.78879e-06 9.89454e-05 -1.61108e-05 
9.25613e-06 9.90905e-05 -1.56871e-05 
5.99356e-06 9.9746e-05 -1.28125e-05 
5.40905e-06 9.99228e-05 -1.23657e-05 
4.8001e-06 0.00010004 -1.20737e-05 
8.32313e-07 9.93029e-05 -1.9277e-05 
4.2172e-06 0.000100146 -1.18154e-05 
6.82912e-07 9.94642e-05 -1.84977e-05 
3.65724e-06 0.00010025 -1.16009e-05 
6.31755e-07 9.96232e-05 -1.77203e-05 
7.28056e-07 9.97938e-05 -1.69084e-05 
9.41681e-07 9.99701e-05 -1.60779e-05 
1.23681e-06 0.000100145 -1.52518e-05 
3.113e-06 0.00010036 -1.16527e-05 
1.56088e-06 0.000100308 -1.44224e-05 
1.92166e-06 0.000100447 -1.35255e-05 
2.67357e-06 0.000100463 -1.20568e-05 
2.28457e-06 0.000100495 -1.26944e-05 
1.52675e-05 9.60363e-05 -2.79966e-05 
1.49867e-05 9.58661e-05 -2.85771e-05 
1.45416e-05 9.57452e-05 -2.8981e-05 
1.40553e-05 9.56318e-05 -2.93537e-05 
1.35261e-05 9.55181e-05 -2.97224e-05 
1.29528e-05 9.54132e-05 -3.00595e-05 
4.56354e-06 9.40624e-05 -3.39906e-05 
1.23541e-05 9.53182e-05 -3.03613e-05 
1.17082e-05 9.52286e-05 -3.06401e-05 
1.0954e-05 9.51135e-05 -3.09951e-05 
5.74501e-06 9.43162e-05 -3.33162e-05 
6.76876e-06 9.45019e-05 -3.27968e-05 
7.71521e-06 9.46568e-05 -3.23581e-05 
1.01545e-05 9.50008e-05 -3.13413e-05 
9.39914e-06 9.48978e-05 -3.16529e-05 
8.59321e-06 9.47879e-05 -3.1978e-05 
9.15791e-07 9.90996e-05 -2.01373e-05 
2.92135e-06 9.36534e-05 -3.50834e-05 
1.01189e-06 9.88839e-05 -2.099e-05 
4.20076e-07 9.23493e-05 -3.74459e-05 
2.48744e-06 9.39536e-05 -3.47674e-05 
3.05764e-06 9.48145e-05 -3.298e-05 
1.03825e-06 9.86709e-05 -2.17541e-05 
1.14345e-06 9.84554e-05 -2.252e-05 
3.17861e-06 9.54572e-05 -3.1521e-05 
3.09288e-06 9.59671e-05 -3.02448e-05 
2.91315e-06 9.63878e-05 -2.9108e-05 
2.67599e-06 9.6755e-05 -2.80567e-05 
1.33156e-06 9.82272e-05 -2.33254e-05 
1.56673e-06 9.79852e-05 -2.41601e-05 
1.83183e-06 9.77328e-05 -2.50093e-05 
2.396e-06 9.71244e-05 -2.69495e-05 
2.10104e-06 9.74572e-05 -2.59057e-05 
1.47423e-05 9.61717e-05 -2.75255e-05 
1.29997e-05 9.81264e-05 -1.94083e-05 
1.46976e-05 9.63255e-05 -2.69821e-05 
1.31168e-05 9.80276e-05 -1.98619e-05 
1.46212e-05 9.64752e-05 -2.64404e-05 
1.45229e-05 9.66193e-05 -2.59064e-05 
1.44145e-05 9.67667e-05 -2.53485e-05 
1.42942e-05 9.69046e-05 -2.48148e-05 
1.41667e-05 9.7041e-05 -2.42746e-05 
1.3251e-05 9.79094e-05 -2.03048e-05 
1.33856e-05 9.77894e-05 -2.08053e-05 
1.40343e-05 9.71731e-05 -2.37358e-05 
1.39033e-05 9.73303e-05 -2.30815e-05 
1.35247e-05 9.76693e-05 -2.13931e-05 
1.37824e-05 9.74592e-05 -2.25257e-05 
1.36573e-05 9.75723e-05 -2.19591e-05 
5.78108e-06 9.95402e-05 -1.33518e-05 
1.26784e-05 9.82318e-05 -1.88856e-05 
6.15487e-06 9.93873e-05 -1.37971e-05 
1.22219e-05 9.83058e-05 -1.85429e-05 
1.17564e-05 9.83799e-05 -1.81948e-05 
1.12881e-05 9.84448e-05 -1.78548e-05 
6.56652e-06 9.92657e-05 -1.42158e-05 
7.00078e-06 9.91786e-05 -1.46102e-05 
7.46876e-06 9.91169e-05 -1.50095e-05 
7.92882e-06 9.90679e-05 -1.53758e-05 
1.08068e-05 9.84996e-05 -1.74881e-05 
1.03404e-05 9.85464e-05 -1.71436e-05 
8.39877e-06 9.89989e-05 -1.57363e-05 
9.87049e-06 9.86094e-05 -1.68085e-05 
9.40282e-06 9.87166e-05 -1.64939e-05 
8.86946e-06 9.889e-05 -1.60804e-05 
5.20224e-06 9.97031e-05 -1.29263e-05 
4.58299e-06 9.98013e-05 -1.26957e-05 
1.46117e-07 9.91205e-05 -1.97037e-05 
3.97184e-06 9.98901e-05 -1.24991e-05 
-9.03896e-08 9.92628e-05 -1.89892e-05 
3.38092e-06 9.99641e-05 -1.23681e-05 
-2.5086e-07 9.94009e-05 -1.82792e-05 
2.78177e-06 0.000100037 -1.2388e-05 
-2.59706e-07 9.95444e-05 -1.75723e-05 
-9.48457e-08 9.97037e-05 -1.68322e-05 
1.93455e-07 9.98645e-05 -1.61042e-05 
5.46183e-07 0.000100021 -1.53589e-05 
2.24448e-06 0.000100122 -1.26642e-05 
9.25232e-07 0.000100151 -1.46149e-05 
1.33688e-06 0.000100213 -1.38092e-05 
1.7694e-06 0.0001002 -1.31604e-05 
1.44941e-05 9.59993e-05 -2.81235e-05 
1.40518e-05 9.58834e-05 -2.85187e-05 
1.35705e-05 9.57723e-05 -2.88912e-05 
1.30572e-05 9.56679e-05 -2.92357e-05 
1.24945e-05 9.55626e-05 -2.95793e-05 
3.65689e-06 9.39756e-05 -3.42336e-05 
1.19105e-05 9.54685e-05 -2.98832e-05 
4.79238e-06 9.4302e-05 -3.33606e-05 
1.12846e-05 9.53776e-05 -3.01731e-05 
1.06248e-05 9.52896e-05 -3.04491e-05 
9.84821e-06 9.51751e-05 -3.08057e-05 
5.78848e-06 9.4533e-05 -3.27174e-05 
6.69254e-06 9.47067e-05 -3.22163e-05 
7.56175e-06 9.48516e-05 -3.17895e-05 
9.12392e-06 9.50759e-05 -3.11125e-05 
8.35964e-06 9.49695e-05 -3.14359e-05 
2.36348e-07 9.89204e-05 -2.05281e-05 
2.36001e-06 9.35542e-05 -3.52448e-05 
1.88176e-07 9.87194e-05 -2.12451e-05 
2.25756e-06 9.37404e-05 -3.49201e-05 
2.59815e-06 9.4511e-05 -3.34852e-05 
2.74843e-06 9.5255e-05 -3.19805e-05 
2.49306e-07 9.85172e-05 -2.1975e-05 
4.17043e-07 9.83124e-05 -2.27248e-05 
2.65507e-06 9.582e-05 -3.06211e-05 
2.45225e-06 9.62675e-05 -2.94138e-05 
2.19394e-06 9.66501e-05 -2.83002e-05 
1.90605e-06 9.69848e-05 -2.72705e-05 
6.64563e-07 9.80897e-05 -2.35352e-05 
9.54763e-07 9.7859e-05 -2.436e-05 
1.26685e-06 9.7605e-05 -2.52403e-05 
1.58096e-06 9.73263e-05 -2.61741e-05 
1.40328e-05 9.61322e-05 -2.76576e-05 
1.22683e-05 9.81584e-05 -1.92448e-05 
1.39878e-05 9.62871e-05 -2.71182e-05 
1.23586e-05 9.80604e-05 -1.97357e-05 
1.3918e-05 9.64361e-05 -2.65832e-05 
1.24837e-05 9.79601e-05 -2.02112e-05 
1.38311e-05 9.65814e-05 -2.60488e-05 
1.37312e-05 9.67237e-05 -2.55132e-05 
1.36215e-05 9.68628e-05 -2.49785e-05 
1.35049e-05 9.69988e-05 -2.44434e-05 
1.33848e-05 9.71326e-05 -2.39055e-05 
1.26291e-05 9.78553e-05 -2.06905e-05 
1.27646e-05 9.77427e-05 -2.11961e-05 
1.32653e-05 9.72646e-05 -2.33606e-05 
1.31455e-05 9.7395e-05 -2.28141e-05 
1.28991e-05 9.76346e-05 -2.17277e-05 
1.30242e-05 9.75188e-05 -2.22698e-05 
5.02181e-06 9.94975e-05 -1.34782e-05 
5.34744e-06 9.93426e-05 -1.39316e-05 
1.18067e-05 9.82446e-05 -1.88712e-05 
5.73159e-06 9.92173e-05 -1.43493e-05 
1.13344e-05 9.8335e-05 -1.85143e-05 
1.08588e-05 9.84246e-05 -1.81654e-05 
1.03794e-05 9.85036e-05 -1.78222e-05 
6.15629e-06 9.91208e-05 -1.47414e-05 
6.60605e-06 9.90478e-05 -1.51164e-05 
7.06869e-06 9.89856e-05 -1.54766e-05 
7.53955e-06 9.89144e-05 -1.58219e-05 
9.9092e-06 9.855e-05 -1.7471e-05 
9.43564e-06 9.85507e-05 -1.7128e-05 
8.01427e-06 9.88195e-05 -1.61525e-05 
8.96226e-06 9.8606e-05 -1.67937e-05 
8.48869e-06 9.87066e-05 -1.6472e-05 
4.39146e-06 9.95815e-05 -1.32847e-05 
-5.00583e-07 9.89504e-05 -2.00984e-05 
3.76092e-06 9.96541e-05 -1.31342e-05 
-8.18151e-07 9.90705e-05 -1.94558e-05 
3.13616e-06 9.97112e-05 -1.30432e-05 
-1.09534e-06 9.91858e-05 -1.88158e-05 
2.51395e-06 9.97523e-05 -1.30647e-05 
-1.25501e-06 9.93043e-05 -1.81766e-05 
1.90583e-06 9.98011e-05 -1.32537e-05 
-1.19424e-06 9.94388e-05 -1.75297e-05 
-9.34279e-07 9.95869e-05 -1.68742e-05 
-5.59637e-07 9.97367e-05 -1.62033e-05 
-1.29671e-07 9.98669e-05 -1.55129e-05 
1.33749e-06 9.9876e-05 -1.36243e-05 
3.34682e-07 9.99429e-05 -1.48117e-05 
8.19794e-07 9.99414e-05 -1.41554e-05 
1.35922e-05 9.60211e-05 -2.80486e-05 
1.3117e-05 9.59149e-05 -2.84123e-05 
1.26107e-05 9.5813e-05 -2.87556e-05 
1.20712e-05 9.57151e-05 -2.90803e-05 
3.19858e-06 9.40631e-05 -3.40001e-05 
1.15e-05 9.56219e-05 -2.93867e-05 
4.05879e-06 9.43318e-05 -3.3282e-05 
1.08952e-05 9.55324e-05 -2.96774e-05 
4.94163e-06 9.45756e-05 -3.2594e-05 
1.02556e-05 9.54443e-05 -2.99608e-05 
9.57927e-06 9.53534e-05 -3.02484e-05 
8.87675e-06 9.52591e-05 -3.05456e-05 
5.79623e-06 9.47682e-05 -3.20343e-05 
6.6157e-06 9.49221e-05 -3.15765e-05 
7.39944e-06 9.50499e-05 -3.11903e-05 
8.1519e-06 9.51597e-05 -3.08538e-05 
-6.54537e-07 9.87634e-05 -2.07385e-05 
2.71752e-06 9.41145e-05 -3.38359e-05 
-6.78075e-07 9.85756e-05 -2.14088e-05 
2.57509e-06 9.44695e-05 -3.3107e-05 
2.48256e-06 9.49937e-05 -3.21645e-05 
2.28099e-06 9.56607e-05 -3.09021e-05 
-5.45438e-07 9.83875e-05 -2.21172e-05 
-2.96594e-07 9.8192e-05 -2.28721e-05 
2.03574e-06 9.61686e-05 -2.96649e-05 
1.74312e-06 9.65752e-05 -2.85072e-05 
1.42542e-06 9.69207e-05 -2.74242e-05 
1.09136e-06 9.72275e-05 -2.64039e-05 
1.91666e-08 9.79824e-05 -2.36755e-05 
3.71053e-07 9.77544e-05 -2.45298e-05 
7.35251e-07 9.75038e-05 -2.54389e-05 
1.32891e-05 9.61992e-05 -2.74292e-05 
1.16068e-05 9.81213e-05 -1.94447e-05 
1.32158e-05 9.6354e-05 -2.68799e-05 
1.17069e-05 9.80218e-05 -1.99277e-05 
1.3135e-05 9.6504e-05 -2.63348e-05 
1.18387e-05 9.7922e-05 -2.04149e-05 
1.30459e-05 9.66481e-05 -2.57984e-05 
1.29427e-05 9.67947e-05 -2.52407e-05 
1.28361e-05 9.69315e-05 -2.47091e-05 
1.27259e-05 9.70666e-05 -2.41717e-05 
1.26176e-05 9.71973e-05 -2.36363e-05 
1.1983e-05 9.78186e-05 -2.09017e-05 
1.21211e-05 9.7705e-05 -2.14292e-05 
1.24982e-05 9.73501e-05 -2.29985e-05 
1.23761e-05 9.74737e-05 -2.24722e-05 
1.22522e-05 9.75929e-05 -2.19444e-05 
4.4709e-06 9.93517e-05 -1.39305e-05 
4.82002e-06 9.92081e-05 -1.4373e-05 
1.11106e-05 9.8213e-05 -1.90661e-05 
5.232e-06 9.90956e-05 -1.47741e-05 
1.06099e-05 9.83193e-05 -1.86985e-05 
1.01122e-05 9.84342e-05 -1.8344e-05 
9.58969e-06 9.85484e-05 -1.79799e-05 
5.67622e-06 9.9009e-05 -1.51421e-05 
6.15099e-06 9.89326e-05 -1.55162e-05 
6.62314e-06 9.88629e-05 -1.58539e-05 
7.10408e-06 9.87819e-05 -1.61815e-05 
9.11249e-06 9.85298e-05 -1.76161e-05 
8.62309e-06 9.85289e-05 -1.72577e-05 
7.58445e-06 9.86919e-05 -1.64927e-05 
8.13691e-06 9.85815e-05 -1.69093e-05 
3.76607e-06 9.94126e-05 -1.37967e-05 
-1.38392e-06 9.88538e-05 -2.00736e-05 
3.07237e-06 9.94597e-05 -1.37176e-05 
-1.81828e-06 9.89637e-05 -1.94232e-05 
2.39284e-06 9.94851e-05 -1.37257e-05 
-2.16625e-06 9.90643e-05 -1.8811e-05 
1.69568e-06 9.95016e-05 -1.38521e-05 
-2.32117e-06 9.91719e-05 -1.82162e-05 
1.03688e-06 9.95331e-05 -1.41137e-05 
-2.15416e-06 9.93065e-05 -1.76e-05 
-1.77052e-06 9.94491e-05 -1.69956e-05 
-1.28662e-06 9.95812e-05 -1.6362e-05 
-7.56329e-07 9.96702e-05 -1.57159e-05 
4.05846e-07 9.95978e-05 -1.45093e-05 
-1.75855e-07 9.9656e-05 -1.50292e-05 
1.27985e-05 9.60928e-05 -2.78017e-05 
1.22873e-05 9.59905e-05 -2.81544e-05 
1.17568e-05 9.58936e-05 -2.84835e-05 
1.11786e-05 9.57971e-05 -2.88075e-05 
3.39422e-06 9.44356e-05 -3.29709e-05 
1.05938e-05 9.57093e-05 -2.9099e-05 
4.13574e-06 9.46499e-05 -3.23726e-05 
9.97627e-06 9.56222e-05 -2.9385e-05 
4.90552e-06 9.48362e-05 -3.18287e-05 
9.33483e-06 9.55343e-05 -2.96688e-05 
8.57727e-06 9.54269e-05 -3.00134e-05 
7.88713e-06 9.53378e-05 -3.0297e-05 
5.66991e-06 9.49912e-05 -3.13652e-05 
6.44091e-06 9.51267e-05 -3.09528e-05 
7.1719e-06 9.52384e-05 -3.06078e-05 
-1.58334e-06 9.86637e-05 -2.07165e-05 
2.95776e-06 9.46052e-05 -3.24733e-05 
-1.55398e-06 9.84836e-05 -2.139e-05 
2.57289e-06 9.48801e-05 -3.17421e-05 
2.16749e-06 9.53068e-05 -3.0993e-05 
1.74357e-06 9.59098e-05 -2.99207e-05 
-1.32594e-06 9.83095e-05 -2.20994e-05 
-9.89525e-07 9.81206e-05 -2.28835e-05 
1.35881e-06 9.64254e-05 -2.87708e-05 
9.8975e-07 9.68273e-05 -2.76485e-05 
6.20595e-07 9.71562e-05 -2.65907e-05 
2.19225e-07 9.74639e-05 -2.54929e-05 
-5.99514e-07 9.79221e-05 -2.37005e-05 
-1.88784e-07 9.77028e-05 -2.45765e-05 
1.25222e-05 9.62691e-05 -2.7183e-05 
1.09402e-05 9.80822e-05 -1.96356e-05 
1.24357e-05 9.64233e-05 -2.66296e-05 
1.10499e-05 9.79824e-05 -2.01193e-05 
1.23539e-05 9.65715e-05 -2.60846e-05 
1.11898e-05 9.78829e-05 -2.06036e-05 
1.2254e-05 9.67196e-05 -2.55272e-05 
1.21575e-05 9.68642e-05 -2.49723e-05 
1.20527e-05 9.69997e-05 -2.444e-05 
1.19544e-05 9.71314e-05 -2.39068e-05 
1.18283e-05 9.72816e-05 -2.32825e-05 
1.13263e-05 9.77743e-05 -2.11155e-05 
1.14682e-05 9.76617e-05 -2.16344e-05 
1.17207e-05 9.74294e-05 -2.26587e-05 
1.15938e-05 9.75482e-05 -2.2144e-05 
3.91998e-06 9.92034e-05 -1.44177e-05 
4.3064e-06 9.90746e-05 -1.48385e-05 
1.04149e-05 9.81738e-05 -1.92536e-05 
4.74882e-06 9.89752e-05 -1.52114e-05 
9.89874e-06 9.82809e-05 -1.8882e-05 
9.36377e-06 9.83954e-05 -1.85134e-05 
8.83405e-06 9.84598e-05 -1.81329e-05 
5.22197e-06 9.88891e-05 -1.55827e-05 
5.7143e-06 9.88142e-05 -1.59324e-05 
6.19858e-06 9.87412e-05 -1.62579e-05 
6.69263e-06 9.86653e-05 -1.657e-05 
8.32945e-06 9.84716e-05 -1.77684e-05 
7.83037e-06 9.84993e-05 -1.74036e-05 
7.25638e-06 9.85694e-05 -1.69849e-05 
3.15507e-06 9.92368e-05 -1.43576e-05 
-2.39476e-06 9.87529e-05 -2.00208e-05 
2.40512e-06 9.92543e-05 -1.436e-05 
-2.94912e-06 9.88443e-05 -1.93918e-05 
1.63844e-06 9.92501e-05 -1.44584e-05 
-3.37972e-06 9.89233e-05 -1.88335e-05 
8.74209e-07 9.92439e-05 -1.46498e-05 
-3.48716e-06 9.90259e-05 -1.82659e-05 
1.39193e-07 9.92579e-05 -1.49416e-05 
-3.12741e-06 9.91574e-05 -1.77045e-05 
-2.58466e-06 9.92877e-05 -1.71316e-05 
-1.96202e-06 9.93818e-05 -1.65299e-05 
-1.29436e-06 9.93769e-05 -1.58811e-05 
-5.67784e-07 9.93103e-05 -1.53293e-05 
1.20012e-05 9.61693e-05 -2.75351e-05 
1.14717e-05 9.60727e-05 -2.78711e-05 
1.09016e-05 9.59788e-05 -2.81931e-05 
1.03127e-05 9.58877e-05 -2.85031e-05 
3.50494e-06 9.48162e-05 -3.18723e-05 
9.71572e-06 9.58043e-05 -2.87837e-05 
4.13987e-06 9.49668e-05 -3.14326e-05 
9.09997e-06 9.57193e-05 -2.90645e-05 
4.82427e-06 9.51007e-05 -3.1028e-05 
8.37178e-06 9.5621e-05 -2.93852e-05 
7.62572e-06 9.5518e-05 -2.97204e-05 
6.94626e-06 9.54326e-05 -2.99951e-05 
5.53996e-06 9.52261e-05 -3.06421e-05 
6.25742e-06 9.53364e-05 -3.02985e-05 
-2.59108e-06 9.85717e-05 -2.06411e-05 
2.97655e-06 9.50059e-05 -3.12803e-05 
-2.44669e-06 9.84105e-05 -2.1307e-05 
2.42774e-06 9.52321e-05 -3.05845e-05 
1.8215e-06 9.55423e-05 -2.98629e-05 
1.22605e-06 9.60684e-05 -2.89473e-05 
-2.102e-06 9.82472e-05 -2.20442e-05 
-1.65942e-06 9.80735e-05 -2.28438e-05 
6.74245e-07 9.65774e-05 -2.78686e-05 
2.00306e-07 9.7021e-05 -2.67763e-05 
-2.67499e-07 9.73869e-05 -2.56444e-05 
-7.24052e-07 9.76741e-05 -2.45742e-05 
-1.19248e-06 9.78853e-05 -2.36843e-05 
1.17451e-05 9.63431e-05 -2.69192e-05 
1.02719e-05 9.80434e-05 -1.9819e-05 
1.16593e-05 9.6495e-05 -2.6367e-05 
1.03965e-05 9.79452e-05 -2.02994e-05 
1.15548e-05 9.66449e-05 -2.58095e-05 
1.05202e-05 9.78411e-05 -2.08016e-05 
1.14597e-05 9.67918e-05 -2.52518e-05 
1.13765e-05 9.69333e-05 -2.47027e-05 
1.12808e-05 9.70663e-05 -2.41715e-05 
1.11447e-05 9.72157e-05 -2.35584e-05 
1.10308e-05 9.73633e-05 -2.29381e-05 
1.06609e-05 9.7732e-05 -2.13124e-05 
1.08099e-05 9.762e-05 -2.18225e-05 
1.09365e-05 9.75055e-05 -2.23279e-05 
3.39399e-06 9.90531e-05 -1.49395e-05 
3.82573e-06 9.89434e-05 -1.53228e-05 
9.72425e-06 9.81297e-05 -1.94318e-05 
4.29279e-06 9.88498e-05 -1.5695e-05 
9.16476e-06 9.82272e-05 -1.90576e-05 
8.61429e-06 9.83177e-05 -1.86778e-05 
8.08091e-06 9.83805e-05 -1.8293e-05 
4.79028e-06 9.87711e-05 -1.60452e-05 
5.30366e-06 9.87019e-05 -1.637e-05 
5.8069e-06 9.86347e-05 -1.66836e-05 
6.37621e-06 9.85509e-05 -1.70963e-05 
7.56123e-06 9.84203e-05 -1.79265e-05 
6.96447e-06 9.8478e-05 -1.75138e-05 
2.5858e-06 9.90611e-05 -1.49517e-05 
-3.56368e-06 9.86484e-05 -1.99234e-05 
1.76216e-06 9.9048e-05 -1.50457e-05 
-4.27732e-06 9.87134e-05 -1.93313e-05 
9.24322e-07 9.90201e-05 -1.52099e-05 
-4.83426e-06 9.87644e-05 -1.88332e-05 
7.76588e-08 9.89919e-05 -1.54392e-05 
-4.7049e-06 9.8863e-05 -1.83298e-05 
-7.61853e-07 9.89828e-05 -1.57395e-05 
-4.06743e-06 9.8982e-05 -1.78207e-05 
-3.31032e-06 9.90816e-05 -1.72631e-05 
-2.50542e-06 9.90794e-05 -1.66742e-05 
-1.66231e-06 9.90255e-05 -1.6155e-05 
1.12094e-05 9.62492e-05 -2.72533e-05 
1.06407e-05 9.61598e-05 -2.75674e-05 
1.00589e-05 9.60712e-05 -2.78755e-05 
9.47091e-06 9.59847e-05 -2.8174e-05 
3.48706e-06 9.51603e-05 -3.08349e-05 
8.87264e-06 9.59044e-05 -2.8446e-05 
4.07414e-06 9.52618e-05 -3.05266e-05 
8.16547e-06 9.5816e-05 -2.87413e-05 
4.71385e-06 9.53641e-05 -3.0207e-05 
7.44322e-06 9.5722e-05 -2.90529e-05 
6.71886e-06 9.56244e-05 -2.93746e-05 
6.0617e-06 9.55452e-05 -2.9632e-05 
5.38423e-06 9.54595e-05 -2.99054e-05 
-3.66821e-06 9.84881e-05 -2.05124e-05 
2.86862e-06 9.5349e-05 -3.02284e-05 
-3.35314e-06 9.83482e-05 -2.11885e-05 
2.2146e-06 9.55588e-05 -2.95306e-05 
1.51238e-06 9.57899e-05 -2.88117e-05 
7.7665e-07 9.61981e-05 -2.80048e-05 
-2.84954e-06 9.8202e-05 -2.19493e-05 
-2.28577e-06 9.80399e-05 -2.2778e-05 
8.85461e-08 9.66598e-05 -2.69966e-05 
-6.08765e-07 9.71421e-05 -2.5858e-05 
-1.20502e-06 9.75566e-05 -2.47063e-05 
-1.73956e-06 9.78497e-05 -2.36422e-05 
1.09633e-05 9.64207e-05 -2.66384e-05 
9.60282e-06 9.80066e-05 -1.99956e-05 
1.08557e-05 9.65735e-05 -2.60768e-05 
9.71604e-06 9.79059e-05 -2.04911e-05 
1.07582e-05 9.67211e-05 -2.55224e-05 
9.85058e-06 9.78017e-05 -2.09896e-05 
1.06729e-05 9.6864e-05 -2.49738e-05 
1.05992e-05 9.70017e-05 -2.44298e-05 
1.04598e-05 9.71519e-05 -2.38209e-05 
1.03402e-05 9.72991e-05 -2.32103e-05 
1.02358e-05 9.74416e-05 -2.26019e-05 
9.99777e-06 9.76931e-05 -2.14918e-05 
1.01469e-05 9.75796e-05 -2.19995e-05 
2.90786e-06 9.89062e-05 -1.54865e-05 
3.37248e-06 9.88106e-05 -1.58541e-05 
9.00501e-06 9.80869e-05 -1.96112e-05 
3.86947e-06 9.87316e-05 -1.61957e-05 
8.4289e-06 9.81719e-05 -1.92298e-05 
7.87117e-06 9.82526e-05 -1.88481e-05 
7.33067e-06 9.83206e-05 -1.84624e-05 
4.38835e-06 9.86638e-05 -1.65189e-05 
4.92387e-06 9.86022e-05 -1.68288e-05 
5.50629e-06 9.85264e-05 -1.72375e-05 
6.1017e-06 9.84548e-05 -1.76454e-05 
6.7097e-06 9.8385e-05 -1.80539e-05 
2.05496e-06 9.88901e-05 -1.55811e-05 
-4.9452e-06 9.85379e-05 -1.97641e-05 
1.19253e-06 9.88603e-05 -1.57308e-05 
-5.9788e-06 9.85632e-05 -1.91963e-05 
3.06403e-07 9.88166e-05 -1.59396e-05 
-6.56103e-06 9.85822e-05 -1.87864e-05 
-6.16775e-07 9.87663e-05 -1.62003e-05 
-5.88871e-06 9.86697e-05 -1.84142e-05 
-1.67483e-06 9.87201e-05 -1.65571e-05 
-4.8542e-06 9.87553e-05 -1.79227e-05 
-3.82737e-06 9.87865e-05 -1.74125e-05 
-2.76816e-06 9.87284e-05 -1.69527e-05 
1.03914e-05 9.63349e-05 -2.69476e-05 
9.81628e-06 9.62512e-05 -2.72461e-05 
9.23621e-06 9.61691e-05 -2.75356e-05 
8.65142e-06 9.60873e-05 -2.78195e-05 
3.37899e-06 9.54657e-05 -2.98786e-05 
7.96015e-06 9.60056e-05 -2.80989e-05 
3.95201e-06 9.55397e-05 -2.96446e-05 
7.26026e-06 9.59221e-05 -2.83834e-05 
4.56379e-06 9.56121e-05 -2.94119e-05 
6.55517e-06 9.58359e-05 -2.86729e-05 
5.84951e-06 9.57475e-05 -2.89681e-05 
5.19995e-06 9.5682e-05 -2.91849e-05 
-4.80403e-06 9.84093e-05 -2.03356e-05 
2.6868e-06 9.56575e-05 -2.92473e-05 
-4.21443e-06 9.82973e-05 -2.10392e-05 
1.96307e-06 9.58562e-05 -2.85606e-05 
1.20173e-06 9.60637e-05 -2.78468e-05 
3.88036e-07 9.63407e-05 -2.70817e-05 
-3.52077e-06 9.81542e-05 -2.18507e-05 
-2.8381e-06 9.79744e-05 -2.27184e-05 
-4.67639e-07 9.67691e-05 -2.60824e-05 
-1.30565e-06 9.72021e-05 -2.49702e-05 
-2.12357e-06 9.76296e-05 -2.38254e-05 
1.01783e-05 9.65021e-05 -2.63412e-05 
8.93385e-06 9.79713e-05 -2.01714e-05 
1.00762e-05 9.66523e-05 -2.57828e-05 
9.0592e-06 9.78701e-05 -2.06658e-05 
9.9859e-06 9.67988e-05 -2.52262e-05 
9.20351e-06 9.77636e-05 -2.11679e-05 
9.91135e-06 9.6939e-05 -2.46787e-05 
9.73932e-06 9.70862e-05 -2.40884e-05 
9.61664e-06 9.72357e-05 -2.34749e-05 
9.50676e-06 9.73822e-05 -2.28575e-05 
9.40609e-06 9.75217e-05 -2.22525e-05 
9.35474e-06 9.76532e-05 -2.16701e-05 
2.46536e-06 9.87702e-05 -1.60446e-05 
2.96688e-06 9.86934e-05 -1.63763e-05 
8.3158e-06 9.80505e-05 -1.97818e-05 
3.49562e-06 9.86275e-05 -1.66961e-05 
7.71493e-06 9.81306e-05 -1.93922e-05 
7.13963e-06 9.82076e-05 -1.9006e-05 
6.48245e-06 9.82767e-05 -1.86331e-05 
4.03926e-06 9.85698e-05 -1.70006e-05 
4.59972e-06 9.8496e-05 -1.74119e-05 
5.21069e-06 9.84249e-05 -1.78143e-05 
5.84125e-06 9.83511e-05 -1.82249e-05 
1.5947e-06 9.87443e-05 -1.61813e-05 
-6.56049e-06 9.84225e-05 -1.95072e-05 
7.00464e-07 9.87065e-05 -1.63683e-05 
-8.52065e-06 9.83538e-05 -1.88955e-05 
-2.22596e-07 9.8657e-05 -1.66033e-05 
-8.36451e-06 9.83595e-05 -1.87006e-05 
-1.26955e-06 9.85857e-05 -1.69479e-05 
-6.7453e-06 9.84335e-05 -1.84517e-05 
-2.42901e-06 9.8519e-05 -1.73173e-05 
-5.17918e-06 9.84503e-05 -1.8082e-05 
-3.72201e-06 9.84613e-05 -1.77154e-05 
9.60068e-06 9.64219e-05 -2.66339e-05 
9.01594e-06 9.63431e-05 -2.69188e-05 
8.43304e-06 9.62659e-05 -2.71933e-05 
7.74762e-06 9.6199e-05 -2.74273e-05 
3.21551e-06 9.5737e-05 -2.89984e-05 
7.05563e-06 9.61224e-05 -2.76947e-05 
3.7846e-06 9.57857e-05 -2.88392e-05 
6.3554e-06 9.60448e-05 -2.79624e-05 
4.38762e-06 9.58369e-05 -2.86698e-05 
5.66179e-06 9.59689e-05 -2.8222e-05 
5.00727e-06 9.58877e-05 -2.84986e-05 
-5.86607e-06 9.83358e-05 -2.01227e-05 
2.4684e-06 9.59219e-05 -2.83735e-05 
-4.91443e-06 9.82292e-05 -2.09206e-05 
1.68827e-06 9.61164e-05 -2.76894e-05 
8.77483e-07 9.63137e-05 -2.69682e-05 
-1.06283e-08 9.65542e-05 -2.61122e-05 
-3.99473e-06 9.80032e-05 -2.18586e-05 
-2.95397e-06 9.76304e-05 -2.29652e-05 
-9.65956e-07 9.68801e-05 -2.5159e-05 
-1.9335e-06 9.72695e-05 -2.4093e-05 
9.39241e-06 9.65866e-05 -2.60288e-05 
8.26425e-06 9.79371e-05 -2.03421e-05 
9.29243e-06 9.6735e-05 -2.54701e-05 
8.40107e-06 9.78339e-05 -2.08388e-05 
9.21716e-06 9.68781e-05 -2.49166e-05 
8.55758e-06 9.77258e-05 -2.1339e-05 
9.04411e-06 9.70278e-05 -2.43237e-05 
8.88891e-06 9.71737e-05 -2.3732e-05 
8.77294e-06 9.73218e-05 -2.31141e-05 
8.67138e-06 9.7465e-05 -2.25013e-05 
8.60867e-06 9.75976e-05 -2.19164e-05 
2.05869e-06 9.86494e-05 -1.66031e-05 
2.59319e-06 9.85881e-05 -1.69089e-05 
7.61846e-06 9.80167e-05 -1.99513e-05 
3.15133e-06 9.85338e-05 -1.72029e-05 
7.00014e-06 9.80955e-05 -1.9559e-05 
6.30453e-06 9.81682e-05 -1.91895e-05 
5.63093e-06 9.82401e-05 -1.8817e-05 
3.72433e-06 9.84621e-05 -1.76054e-05 
4.31794e-06 9.83904e-05 -1.80068e-05 
4.96284e-06 9.8316e-05 -1.8412e-05 
1.17098e-06 9.86178e-05 -1.67736e-05 
-8.18815e-06 9.83026e-05 -1.91678e-05 
2.57832e-07 9.85782e-05 -1.69794e-05 
-1.32745e-05 9.79878e-05 -1.80208e-05 
-7.65138e-07 9.85186e-05 -1.72911e-05 
-8.75755e-06 9.82278e-05 -1.86757e-05 
-1.86397e-06 9.84555e-05 -1.76277e-05 
-6.22368e-06 9.82697e-05 -1.85774e-05 
-3.10918e-06 9.83898e-05 -1.7975e-05 
-4.53313e-06 9.83297e-05 -1.83064e-05 
8.80325e-06 9.65124e-05 -2.63031e-05 
8.21786e-06 9.64384e-05 -2.65725e-05 
7.53366e-06 9.63767e-05 -2.67946e-05 
6.85062e-06 9.63157e-05 -2.70129e-05 
3.01062e-06 9.59808e-05 -2.81803e-05 
6.15479e-06 9.6247e-05 -2.72563e-05 
3.58256e-06 9.60119e-05 -2.80753e-05 
5.46517e-06 9.61797e-05 -2.74935e-05 
4.18086e-06 9.60447e-05 -2.79622e-05 
4.81587e-06 9.61118e-05 -2.77295e-05 
-6.57858e-06 9.81984e-05 -2.00263e-05 
2.22029e-06 9.61617e-05 -2.75521e-05 
-5.06492e-06 9.79757e-05 -2.1043e-05 
1.40345e-06 9.63498e-05 -2.68743e-05 
5.17398e-07 9.65655e-05 -2.60632e-05 
-4.16108e-07 9.67897e-05 -2.51998e-05 
-3.6916e-06 9.76972e-05 -2.21621e-05 
-2.52882e-06 9.73582e-05 -2.3233e-05 
-1.43651e-06 9.70458e-05 -2.42499e-05 
8.60357e-06 9.66744e-05 -2.56998e-05 
7.59692e-06 9.79029e-05 -2.05103e-05 
8.51695e-06 9.68199e-05 -2.51421e-05 
7.75421e-06 9.77977e-05 -2.10057e-05 
8.33607e-06 9.6971e-05 -2.45487e-05 
7.80013e-06 9.76732e-05 -2.15752e-05 
8.17807e-06 9.712e-05 -2.39513e-05 
8.04555e-06 9.72629e-05 -2.33619e-05 
7.94e-06 9.7409e-05 -2.2743e-05 
7.86029e-06 9.75431e-05 -2.21589e-05 
1.68464e-06 9.85436e-05 -1.71583e-05 
2.25427e-06 9.84924e-05 -1.74375e-05 
6.92504e-06 9.79825e-05 -2.01193e-05 
2.83378e-06 9.84223e-05 -1.78281e-05 
6.18251e-06 9.80544e-05 -1.97619e-05 
5.46172e-06 9.81289e-05 -1.9389e-05 
4.77407e-06 9.82022e-05 -1.90125e-05 
3.44747e-06 9.83513e-05 -1.82206e-05 
4.08361e-06 9.82792e-05 -1.86083e-05 
7.86508e-07 9.8509e-05 -1.73476e-05 
-8.40514e-06 9.81857e-05 -1.9137e-05 
-1.98923e-07 9.84554e-05 -1.76418e-05 
-8.63412e-06 9.81676e-05 -1.89165e-05 
-1.25531e-06 9.83996e-05 -1.79474e-05 
-6.88399e-06 9.81854e-05 -1.89716e-05 
-2.39809e-06 9.83417e-05 -1.82557e-05 
-5.17503e-06 9.82288e-05 -1.88172e-05 
-3.70713e-06 9.82828e-05 -1.85615e-05 
8.00735e-06 9.66047e-05 -2.59587e-05 
7.31827e-06 9.6549e-05 -2.61642e-05 
6.62986e-06 9.64927e-05 -2.6372e-05 
5.95447e-06 9.64376e-05 -2.65724e-05 
2.77785e-06 9.62028e-05 -2.74116e-05 
5.26053e-06 9.63781e-05 -2.67874e-05 
3.35512e-06 9.62175e-05 -2.73588e-05 
4.60822e-06 9.63235e-05 -2.69829e-05 
3.96774e-06 9.62693e-05 -2.71746e-05 
-6.06141e-06 9.80043e-05 -2.03009e-05 
1.95684e-06 9.63784e-05 -2.67822e-05 
-4.40833e-06 9.77505e-05 -2.13808e-05 
1.08404e-06 9.65851e-05 -2.60184e-05 
1.57585e-07 9.67958e-05 -2.52088e-05 
-8.23441e-07 9.7009e-05 -2.43514e-05 
-3.06914e-06 9.74906e-05 -2.24252e-05 
-1.9058e-06 9.72396e-05 -2.34091e-05 
7.80937e-06 9.67651e-05 -2.53519e-05 
6.93489e-06 9.78674e-05 -2.06776e-05 
7.62746e-06 9.69196e-05 -2.4753e-05 
6.99234e-06 9.77479e-05 -2.12355e-05 
7.46382e-06 9.70691e-05 -2.41587e-05 
7.0485e-06 9.76226e-05 -2.18068e-05 
7.32468e-06 9.72143e-05 -2.35664e-05 
7.2107e-06 9.73552e-05 -2.29752e-05 
7.12028e-06 9.74917e-05 -2.23874e-05 
1.3446e-06 9.84435e-05 -1.77143e-05 
1.93338e-06 9.83774e-05 -1.80782e-05 
6.1327e-06 9.79383e-05 -2.03361e-05 
2.56012e-06 9.8309e-05 -1.84505e-05 
5.36495e-06 9.8013e-05 -1.99713e-05 
4.62288e-06 9.80886e-05 -1.95953e-05 
3.90705e-06 9.81636e-05 -1.92133e-05 
3.21888e-06 9.82377e-05 -1.88297e-05 
4.04493e-07 9.83912e-05 -1.80012e-05 
-6.76587e-06 9.80431e-05 -1.97136e-05 
-5.90407e-07 9.83387e-05 -1.82862e-05 
-6.20378e-06 9.80865e-05 -1.95092e-05 
-1.65122e-06 9.82841e-05 -1.85763e-05 
-5.16862e-06 9.81211e-05 -1.93889e-05 
-2.79076e-06 9.82276e-05 -1.88682e-05 
-3.9944e-06 9.8171e-05 -1.91524e-05 
7.10457e-06 9.67129e-05 -2.5551e-05 
6.41088e-06 9.66618e-05 -2.57446e-05 
5.72611e-06 9.66123e-05 -2.59303e-05 
5.04994e-06 9.65645e-05 -2.61074e-05 
2.52575e-06 9.64076e-05 -2.66794e-05 
4.38621e-06 9.65193e-05 -2.62742e-05 
3.117e-06 9.64396e-05 -2.6563e-05 
3.74001e-06 9.64775e-05 -2.64262e-05 
-4.98701e-06 9.78493e-05 -2.07072e-05 
1.6714e-06 9.66037e-05 -2.59565e-05 
-3.55881e-06 9.76328e-05 -2.17056e-05 
7.66705e-07 9.68008e-05 -2.5207e-05 
-1.9168e-07 9.70015e-05 -2.44143e-05 
-1.21692e-06 9.72066e-05 -2.35683e-05 
-2.3268e-06 9.74182e-05 -2.26629e-05 
7.0098e-06 9.68594e-05 -2.49907e-05 
6.27582e-06 9.78316e-05 -2.0849e-05 
6.84185e-06 9.70103e-05 -2.43959e-05 
6.33267e-06 9.77083e-05 -2.14197e-05 
6.69606e-06 9.71583e-05 -2.37976e-05 
6.39849e-06 9.75789e-05 -2.20038e-05 
6.57673e-06 9.73013e-05 -2.32039e-05 
6.47928e-06 9.7445e-05 -2.25905e-05 
1.04785e-06 9.83439e-05 -1.82641e-05 
1.7088e-06 9.82776e-05 -1.86193e-05 
5.466e-06 9.79048e-05 -2.05003e-05 
2.40675e-06 9.82071e-05 -1.89904e-05 
4.67198e-06 9.79806e-05 -2.01328e-05 
3.9006e-06 9.80564e-05 -1.97578e-05 
3.12965e-06 9.8134e-05 -1.93664e-05 
1.06394e-07 9.82926e-05 -1.85375e-05 
-5.23572e-06 9.79493e-05 -2.02031e-05 
-8.79433e-07 9.82382e-05 -1.88232e-05 
-4.62995e-06 9.80106e-05 -1.99503e-05 
-1.88733e-06 9.81804e-05 -1.91202e-05 
-3.81617e-06 9.80606e-05 -1.97186e-05 
-2.90253e-06 9.8118e-05 -1.94351e-05 
6.30542e-06 9.68113e-05 -2.51765e-05 
5.60177e-06 9.67649e-05 -2.53541e-05 
4.91026e-06 9.67218e-05 -2.55181e-05 
4.20866e-06 9.668e-05 -2.56756e-05 
2.26179e-06 9.65969e-05 -2.59855e-05 
3.54116e-06 9.66465e-05 -2.58011e-05 
2.88781e-06 9.6618e-05 -2.59069e-05 
-3.94731e-06 9.77618e-05 -2.11154e-05 
1.37444e-06 9.67814e-05 -2.52867e-05 
-2.7214e-06 9.75642e-05 -2.20314e-05 
4.39033e-07 9.69711e-05 -2.4545e-05 
-5.43135e-07 9.71645e-05 -2.37606e-05 
-1.60211e-06 9.73652e-05 -2.29128e-05 
6.21322e-06 9.69544e-05 -2.46175e-05 
5.61501e-06 9.77949e-05 -2.10201e-05 
6.05802e-06 9.71036e-05 -2.402e-05 
5.67419e-06 9.7668e-05 -2.16027e-05 
5.93687e-06 9.72491e-05 -2.34216e-05 
5.75135e-06 9.75359e-05 -2.21927e-05 
5.83002e-06 9.73944e-05 -2.28065e-05 
8.32007e-07 9.82414e-05 -1.88089e-05 
1.57765e-06 9.81724e-05 -1.91674e-05 
4.79186e-06 9.78697e-05 -2.06669e-05 
2.35151e-06 9.81007e-05 -1.9533e-05 
3.98114e-06 9.79464e-05 -2.02978e-05 
3.1599e-06 9.80237e-05 -1.99175e-05 
-7.24076e-08 9.81875e-05 -1.90876e-05 
-3.92696e-06 9.78727e-05 -2.06184e-05 
-9.73016e-07 9.81295e-05 -1.93821e-05 
-3.34886e-06 9.794e-05 -2.03131e-05 
-1.8467e-06 9.8065e-05 -1.97047e-05 
-2.64876e-06 9.80014e-05 -2.00183e-05 
5.49616e-06 9.69117e-05 -2.47848e-05 
4.7859e-06 9.68712e-05 -2.49425e-05 
4.06273e-06 9.68348e-05 -2.50824e-05 
3.35128e-06 9.68031e-05 -2.52047e-05 
2.00499e-06 9.67692e-05 -2.53344e-05 
2.66808e-06 9.67828e-05 -2.52824e-05 
-2.93919e-06 9.76933e-05 -2.14611e-05 
1.09857e-06 9.69452e-05 -2.46487e-05 
-1.88409e-06 9.75054e-05 -2.23103e-05 
1.53236e-07 9.71258e-05 -2.39231e-05 
-8.43963e-07 9.73144e-05 -2.31374e-05 
5.42039e-06 9.70517e-05 -2.42292e-05 
4.95614e-06 9.7758e-05 -2.11903e-05 
5.29015e-06 9.71989e-05 -2.36287e-05 
5.02694e-06 9.76281e-05 -2.17814e-05 
5.17174e-06 9.73456e-05 -2.30143e-05 
5.08742e-06 9.74898e-05 -2.23936e-05 
7.48789e-07 9.81346e-05 -1.93599e-05 
1.57837e-06 9.80646e-05 -1.97131e-05 
4.12387e-06 9.78348e-05 -2.08308e-05 
2.42087e-06 9.79881e-05 -2.00915e-05 
3.27272e-06 9.79108e-05 -2.04674e-05 
-6.76478e-08 9.8078e-05 -1.96439e-05 
-2.77831e-06 9.78011e-05 -2.09736e-05 
-8.47647e-07 9.80127e-05 -1.99663e-05 
-2.23707e-06 9.78768e-05 -2.06217e-05 
-1.57624e-06 9.7945e-05 -2.02957e-05 
4.6891e-06 9.70142e-05 -2.43783e-05 
3.94186e-06 9.6983e-05 -2.45013e-05 
3.19973e-06 9.69553e-05 -2.461e-05 
2.47524e-06 9.69343e-05 -2.46928e-05 
1.77247e-06 9.69276e-05 -2.47192e-05 
-1.97122e-06 9.76315e-05 -2.17529e-05 
8.64367e-07 9.7095e-05 -2.40491e-05 
-1.03086e-06 9.74521e-05 -2.25484e-05 
-7.22078e-08 9.72719e-05 -2.33185e-05 
4.63444e-06 9.71517e-05 -2.38227e-05 
4.30159e-06 9.77209e-05 -2.13604e-05 
4.5113e-06 9.72998e-05 -2.32078e-05 
4.35676e-06 9.75859e-05 -2.19702e-05 
4.42365e-06 9.7445e-05 -2.25885e-05 
8.2083e-07 9.80251e-05 -1.99097e-05 
1.69897e-06 9.79504e-05 -2.02756e-05 
3.43864e-06 9.7797e-05 -2.10075e-05 
2.5719e-06 9.78741e-05 -2.0643e-05 
9.83208e-08 9.79616e-05 -2.02191e-05 
-1.7404e-06 9.7738e-05 -2.12715e-05 
-5.80374e-07 9.7893e-05 -2.05489e-05 
-1.201e-06 9.78191e-05 -2.08972e-05 
3.86146e-06 9.71233e-05 -2.39379e-05 
3.0924e-06 9.70994e-05 -2.40342e-05 
2.33172e-06 9.70825e-05 -2.41018e-05 
1.58474e-06 9.70747e-05 -2.41328e-05 
-1.01521e-06 9.75767e-05 -2.20024e-05 
7.01535e-07 9.72393e-05 -2.34565e-05 
-1.79809e-07 9.74076e-05 -2.27433e-05 
3.8638e-06 9.72542e-05 -2.33996e-05 
3.65242e-06 9.76841e-05 -2.15288e-05 
3.779e-06 9.74007e-05 -2.27792e-05 
3.71509e-06 9.75455e-05 -2.21493e-05 
1.00134e-06 9.79146e-05 -2.04491e-05 
1.89862e-06 9.78404e-05 -2.08037e-05 
2.78464e-06 9.77628e-05 -2.11672e-05 
3.45119e-07 9.78472e-05 -2.07687e-05 
-7.82655e-07 9.76837e-05 -2.15234e-05 
-2.59167e-07 9.777e-05 -2.11287e-05 
3.06817e-06 9.72318e-05 -2.34917e-05 
2.26348e-06 9.72166e-05 -2.3554e-05 
1.46678e-06 9.72122e-05 -2.35713e-05 
-1.25639e-07 9.75293e-05 -2.22152e-05 
6.41095e-07 9.7369e-05 -2.29108e-05 
3.12007e-06 9.73584e-05 -2.29598e-05 
3.01229e-06 9.7647e-05 -2.1696e-05 
3.06846e-06 9.75044e-05 -2.2329e-05 
1.24121e-06 9.78029e-05 -2.0979e-05 
2.13657e-06 9.77266e-05 -2.13334e-05 
6.41498e-07 9.77266e-05 -2.13308e-05 
1.16504e-07 9.76374e-05 -2.17348e-05 
2.29407e-06 9.7344e-05 -2.30201e-05 
1.4548e-06 9.73399e-05 -2.30365e-05 
7.3726e-07 9.74896e-05 -2.23907e-05 
2.41744e-06 9.74632e-05 -2.25072e-05 
2.3834e-06 9.76092e-05 -2.18641e-05 
1.50848e-06 9.76878e-05 -2.15084e-05 
9.68597e-07 9.75985e-05 -2.19095e-05 
1.56771e-06 9.74576e-05 -2.25306e-05 
1.77264e-06 9.7566e-05 -2.20482e-05 
</DataArray>
</Points>
<PointData>
<DataArray Name="x" NumberOfComponents="3" type="Float64" format="ascii">
1.38783e-05 0.000101335 -2.45334e-06 
1.36278e-05 0.000101345 -1.46473e-06 
1.37609e-05 0.00010101 -2.10328e-06 
1.40335e-05 0.000101031 -3.16745e-06 
1.35814e-05 0.000101601 -2.07357e-06 
1.39136e-05 0.000101511 -3.15078e-06 
1.35005e-05 0.000101024 -1.07907e-06 
1.33537e-05 0.000101323 -4.35502e-07 
1.33059e-05 0.000101584 -1.01916e-06 
1.34078e-05 0.000100804 -1.76736e-06 
1.37241e-05 0.000100812 -2.8029e-06 
1.4011e-05 0.0001008 -3.86773e-06 
1.42596e-05 0.000101203 -4.04928e-06 
1.31657e-05 0.000101695 -1.65501e-06 
1.35494e-05 0.000101662 -2.75007e-06 
1.39422e-05 0.000101555 -3.86721e-06 
1.31625e-05 0.000100795 -7.48225e-07 
1.32324e-05 0.000100999 -4.69171e-08 
1.30669e-05 0.000101257 6.05928e-07 
1.30257e-05 0.000101536 4.15199e-08 
1.28785e-05 0.000101673 -5.7601e-07 
1.29694e-05 0.000100737 -1.4558e-06 
1.3288e-05 0.000100751 -2.47517e-06 
1.35998e-05 0.000100716 -3.51208e-06 
1.39062e-05 0.000100672 -4.57058e-06 
1.43672e-05 0.000100863 -4.84111e-06 
1.43961e-05 0.000101314 -4.9094e-06 
1.27245e-05 0.000101689 -1.20987e-06 
1.31151e-05 0.000101686 -2.31668e-06 
1.35338e-05 0.00010164 -3.44846e-06 
1.39906e-05 0.000101531 -4.60112e-06 
1.27483e-05 0.00010065 -4.51375e-07 
1.29254e-05 0.000100722 2.64747e-07 
1.29599e-05 0.000100908 9.78314e-07 
1.27715e-05 0.000101149 1.64678e-06 
1.27376e-05 0.000101452 1.09613e-06 
1.25994e-05 0.000101619 4.93996e-07 
1.24332e-05 0.000101664 -1.2612e-07 
1.25505e-05 0.000100589 -1.1455e-06 
1.28439e-05 0.000100724 -2.14855e-06 
1.31481e-05 0.000100736 -3.1696e-06 
1.34534e-05 0.000100685 -4.2042e-06 
1.37636e-05 0.000100619 -5.26242e-06 
1.43076e-05 0.000100657 -5.5622e-06 
1.47018e-05 0.000100926 -5.84868e-06 
1.45194e-05 0.000101321 -5.7363e-06 
1.22747e-05 0.000101644 -7.42972e-07 
1.26739e-05 0.000101657 -1.84945e-06 
1.30929e-05 0.000101639 -2.98114e-06 
1.35496e-05 0.000101582 -4.1439e-06 
1.40645e-05 0.000101468 -5.34839e-06 
1.23572e-05 0.000100417 -1.55556e-07 
1.25563e-05 0.000100467 5.6395e-07 
1.26933e-05 0.000100574 1.30198e-06 
1.26779e-05 0.000100777 2.026e-06 
1.24723e-05 0.000101012 2.68593e-06 
1.24337e-05 0.000101333 2.1706e-06 
1.23061e-05 0.000101531 1.57773e-06 
1.21352e-05 0.000101608 9.59368e-07 
1.19623e-05 0.000101611 3.43599e-07 
1.21585e-05 0.000100368 -8.56251e-07 
1.24056e-05 0.000100534 -1.83317e-06 
1.26771e-05 0.000100659 -2.82878e-06 
1.2965e-05 0.000100692 -3.84865e-06 
1.32578e-05 0.000100655 -4.88057e-06 
1.35826e-05 0.000100597 -5.90923e-06 
1.41847e-05 0.000100566 -6.2831e-06 
1.47399e-05 0.000100646 -6.63553e-06 
1.50396e-05 0.000100981 -6.89853e-06 
1.47006e-05 0.000101272 -6.58884e-06 
1.18166e-05 0.000101593 -2.66474e-07 
1.21986e-05 0.000101616 -1.35955e-06 
1.26172e-05 0.000101615 -2.48435e-06 
1.30674e-05 0.000101585 -3.64282e-06 
1.35667e-05 0.000101517 -4.83828e-06 
1.41565e-05 0.000101399 -6.0748e-06 
1.19605e-05 0.000100217 1.04348e-07 
1.21532e-05 0.000100241 8.24182e-07 
1.23311e-05 0.000100293 1.57247e-06 
1.24284e-05 0.00010042 2.32729e-06 
1.2384e-05 0.000100628 3.04521e-06 
1.21625e-05 0.000100851 3.72228e-06 
1.2132e-05 0.000101189 3.22001e-06 
1.20055e-05 0.000101412 2.65786e-06 
1.18404e-05 0.000101521 2.04352e-06 
1.16642e-05 0.000101552 1.4213e-06 
1.15094e-05 0.000101554 8.08955e-07 
1.17395e-05 0.000100182 -5.9578e-07 
1.19968e-05 0.000100323 -1.54368e-06 
1.22329e-05 0.000100458 -2.50664e-06 
1.24804e-05 0.000100559 -3.49793e-06 
1.27389e-05 0.000100599 -4.4993e-06 
1.30124e-05 0.000100598 -5.48794e-06 
1.32832e-05 0.000100556 -6.46956e-06 
1.39987e-05 0.000100522 -6.90394e-06 
1.4698e-05 0.000100515 -7.36518e-06 
1.53078e-05 0.00010062 -7.81919e-06 
1.54492e-05 0.000100964 -7.96515e-06 
1.49054e-05 0.000101211 -7.40644e-06 
1.13465e-05 0.000101557 2.10561e-07 
1.17301e-05 0.000101588 -8.70187e-07 
1.21263e-05 0.000101599 -1.96887e-06 
1.25597e-05 0.000101587 -3.10742e-06 
1.30339e-05 0.000101548 -4.27592e-06 
1.35652e-05 0.000101473 -5.46584e-06 
1.41883e-05 0.000101355 -6.71438e-06 
1.15171e-05 0.00010008 3.26648e-07 
1.1727e-05 0.000100087 1.05137e-06 
1.19057e-05 0.000100096 1.7882e-06 
1.20584e-05 0.000100145 2.56107e-06 
1.2124e-05 0.000100264 3.31856e-06 
1.20604e-05 0.000100459 4.06312e-06 
1.18354e-05 0.000100669 4.76198e-06 
1.182e-05 0.000101022 4.27764e-06 
1.17026e-05 0.000101269 3.71847e-06 
1.15484e-05 0.000101406 3.12208e-06 
1.13719e-05 0.000101467 2.49309e-06 
1.12095e-05 0.00010149 1.87821e-06 
1.10381e-05 0.00010151 1.27011e-06 
1.12798e-05 0.000100064 -3.72186e-07 
1.15555e-05 0.000100153 -1.27961e-06 
1.17985e-05 0.000100265 -2.2133e-06 
1.20192e-05 0.000100373 -3.15502e-06 
1.2226e-05 0.000100465 -4.12676e-06 
1.24511e-05 0.000100499 -5.08058e-06 
1.26484e-05 0.000100512 -6.02184e-06 
1.28053e-05 0.000100483 -6.90377e-06 
1.3585e-05 0.000100491 -7.35924e-06 
1.08601e-05 0.000101545 6.8266e-07 
1.44439e-05 0.000100458 -7.89584e-06 
1.53736e-05 0.000100473 -8.53079e-06 
1.62513e-05 0.000100586 -9.25388e-06 
1.59671e-05 0.000100864 -8.98522e-06 
1.49248e-05 0.000101194 -7.99725e-06 
1.12432e-05 0.000101582 -3.79101e-07 
1.16348e-05 0.000101603 -1.46126e-06 
1.20401e-05 0.000101607 -2.55722e-06 
1.24774e-05 0.000101589 -3.69455e-06 
1.29379e-05 0.000101545 -4.83134e-06 
1.34167e-05 0.000101473 -5.98089e-06 
1.38592e-05 0.000101379 -7.04603e-06 
1.10418e-05 0.000100019 4.9859e-07 
1.12611e-05 0.000100014 1.22233e-06 
1.145e-05 0.000100002 1.9672e-06 
1.16079e-05 9.99961e-05 2.72987e-06 
1.17227e-05 0.00010002 3.50624e-06 
1.1769e-05 0.000100108 4.29117e-06 
1.17022e-05 0.000100272 5.06621e-06 
1.14855e-05 0.00010046 5.81322e-06 
1.14998e-05 0.000100834 5.34197e-06 
1.13959e-05 0.000101104 4.78799e-06 
1.1247e-05 0.000101268 4.18696e-06 
1.10845e-05 0.000101357 3.56296e-06 
1.09147e-05 0.000101405 2.93556e-06 
1.07393e-05 0.000101443 2.31728e-06 
1.05529e-05 0.000101491 1.71653e-06 
1.07842e-05 0.000100019 -1.9506e-07 
1.10846e-05 0.000100052 -1.05042e-06 
1.13393e-05 0.000100117 -1.94068e-06 
1.15594e-05 0.000100202 -2.8507e-06 
1.1751e-05 0.000100286 -3.77124e-06 
1.19249e-05 0.000100347 -4.69193e-06 
1.20704e-05 0.000100374 -5.59488e-06 
1.21692e-05 0.000100365 -6.45754e-06 
1.22063e-05 0.000100316 -7.25888e-06 
1.2974e-05 0.000100431 -7.66428e-06 
1.38321e-05 0.000100418 -8.14844e-06 
1.03529e-05 0.00010156 1.14656e-06 
1.07492e-05 0.000101601 1.05645e-07 
1.48381e-05 0.000100411 -8.75245e-06 
1.61827e-05 0.000100428 -9.64562e-06 
1.82644e-05 0.00010024 -1.12425e-05 
1.57175e-05 0.000100979 -9.14669e-06 
1.43114e-05 0.000101266 -7.91673e-06 
1.11321e-05 0.000101631 -9.51264e-07 
1.15179e-05 0.000101647 -2.02145e-06 
1.19071e-05 0.000101649 -3.10434e-06 
1.22939e-05 0.000101632 -4.18991e-06 
1.26466e-05 0.000101596 -5.23396e-06 
1.29487e-05 0.00010154 -6.16805e-06 
1.32167e-05 0.000101461 -6.97622e-06 
1.04411e-05 0.000100014 6.29173e-07 
1.06832e-05 0.000100005 1.36932e-06 
1.08905e-05 9.99898e-05 2.13621e-06 
1.10613e-05 9.99674e-05 2.91528e-06 
1.12086e-05 9.99381e-05 3.74006e-06 
1.1292e-05 9.99177e-05 4.54261e-06 
1.13256e-05 9.99601e-05 5.36309e-06 
1.12621e-05 0.000100072 6.17334e-06 
1.11071e-05 0.000100239 6.87499e-06 
1.11365e-05 0.00010061 6.5141e-06 
1.10528e-05 0.000100903 5.96346e-06 
1.09084e-05 0.000101094 5.35448e-06 
1.07521e-05 0.00010121 4.72183e-06 
1.05631e-05 0.000101288 4.059e-06 
1.03799e-05 0.00010135 3.42262e-06 
1.01784e-05 0.000101419 2.79186e-06 
9.95936e-06 0.000101506 2.18448e-06 
1.02654e-05 0.000100017 -6.36025e-08 
1.04764e-05 0.000100014 -8.58624e-07 
1.07411e-05 0.000100021 -1.70932e-06 
1.09686e-05 0.000100058 -2.58482e-06 
1.11556e-05 0.000100113 -3.46431e-06 
1.13126e-05 0.00010017 -4.37807e-06 
1.14242e-05 0.000100205 -5.24462e-06 
1.1488e-05 0.000100212 -6.09122e-06 
1.1492e-05 0.000100186 -6.89225e-06 
1.1522e-05 0.000100149 -7.58986e-06 
1.21664e-05 0.000100233 -8.00197e-06 
9.83059e-06 0.000101598 1.5923e-06 
1.29654e-05 0.000100329 -8.41516e-06 
1.38668e-05 0.000100367 -8.88505e-06 
1.01255e-05 0.000101662 6.04728e-07 
1.0497e-05 0.000101703 -4.28599e-07 
1.4855e-05 0.000100436 -9.41736e-06 
1.5894e-05 0.000100612 -9.91234e-06 
1.5658e-05 0.000100903 -9.5803e-06 
1.45108e-05 0.000101157 -8.63282e-06 
1.33952e-05 0.00010137 -7.68396e-06 
1.08611e-05 0.000101733 -1.47029e-06 
1.12081e-05 0.000101752 -2.50107e-06 
1.15383e-05 0.000101758 -3.54592e-06 
1.18132e-05 0.000101748 -4.50041e-06 
1.20477e-05 0.000101713 -5.37899e-06 
1.22467e-05 0.000101649 -6.17669e-06 
1.24739e-05 0.000101556 -6.85339e-06 
9.92311e-06 0.000100016 7.13532e-07 
1.00742e-05 0.000100008 1.42145e-06 
1.02897e-05 9.99927e-05 2.19542e-06 
1.04746e-05 9.99714e-05 2.9857e-06 
1.06251e-05 9.99402e-05 3.82407e-06 
1.07412e-05 9.98985e-05 4.68255e-06 
1.07991e-05 9.98539e-05 5.53092e-06 
1.08158e-05 9.98302e-05 6.39249e-06 
1.08116e-05 9.98896e-05 7.17165e-06 
1.06965e-05 0.000100009 7.9326e-06 
1.07897e-05 0.00010038 7.60608e-06 
1.06964e-05 0.000100678 7.15963e-06 
1.05642e-05 0.000100891 6.54634e-06 
1.04133e-05 0.000101035 5.89406e-06 
1.02233e-05 0.000101141 5.21423e-06 
1.00255e-05 0.000101233 4.52798e-06 
9.81671e-06 0.000101325 3.87316e-06 
9.59225e-06 0.000101431 3.22703e-06 
9.45992e-06 0.000101536 2.60368e-06 
9.7357e-06 0.000100019 2.33561e-08 
9.9485e-06 0.000100015 -7.32637e-07 
1.01251e-05 0.000100005 -1.50326e-06 
1.03496e-05 9.99949e-05 -2.34065e-06 
1.05392e-05 0.000100008 -3.18558e-06 
1.06849e-05 0.000100036 -4.06096e-06 
1.07871e-05 0.000100065 -4.92758e-06 
1.08275e-05 0.000100078 -5.74726e-06 
1.08171e-05 0.000100069 -6.53887e-06 
1.08336e-05 0.000100049 -7.232e-06 
1.07751e-05 9.99985e-05 -7.89481e-06 
1.13688e-05 0.000100064 -8.28131e-06 
1.19866e-05 0.00010014 -8.67271e-06 
9.30191e-06 0.000101657 2.00429e-06 
9.58119e-06 0.000101731 1.04205e-06 
1.27289e-05 0.000100254 -9.05031e-06 
1.34809e-05 0.000100391 -9.39967e-06 
9.85144e-06 0.000101796 8.98192e-08 
1.01839e-05 0.00010184 -9.13822e-07 
1.41794e-05 0.000100654 -9.63803e-06 
1.44887e-05 0.00010101 -9.45299e-06 
1.39456e-05 0.00010117 -8.90435e-06 
1.31998e-05 0.000101307 -8.22168e-06 
1.24596e-05 0.000101468 -7.47954e-06 
1.04977e-05 0.000101874 -1.89838e-06 
1.07779e-05 0.000101899 -2.88124e-06 
1.10164e-05 0.000101906 -3.80682e-06 
1.12068e-05 0.000101888 -4.64747e-06 
1.13691e-05 0.000101836 -5.43525e-06 
1.15696e-05 0.000101747 -6.10638e-06 
1.16822e-05 0.000101645 -6.73149e-06 
9.38698e-06 0.000100016 7.60829e-07 
9.5483e-06 0.000100009 1.46361e-06 
9.68024e-06 9.99951e-05 2.17717e-06 
9.87078e-06 9.99739e-05 2.96986e-06 
1.00167e-05 9.99453e-05 3.80678e-06 
1.01393e-05 9.99074e-05 4.66896e-06 
1.02314e-05 9.9859e-05 5.54633e-06 
1.02643e-05 9.98006e-05 6.43212e-06 
1.03056e-05 9.97447e-05 7.26119e-06 
1.03097e-05 9.97196e-05 8.12189e-06 
1.02494e-05 9.97731e-05 8.97976e-06 
1.04229e-05 0.000100124 8.72759e-06 
1.0366e-05 0.000100444 8.29282e-06 
1.02215e-05 0.000100661 7.76278e-06 
1.00739e-05 0.000100831 7.08966e-06 
9.88211e-06 0.000100966 6.3908e-06 
9.67669e-06 0.000101088 5.67181e-06 
9.46747e-06 0.00010121 4.95272e-06 
9.23544e-06 0.000101337 4.26929e-06 
9.09532e-06 0.000101457 3.61762e-06 
8.93712e-06 0.00010159 2.98291e-06 
9.19687e-06 0.000100019 7.85181e-08 
9.40194e-06 0.000100017 -6.42391e-07 
9.58011e-06 0.000100009 -1.37969e-06 
9.72458e-06 9.99944e-05 -2.12114e-06 
9.91169e-06 9.99754e-05 -2.93297e-06 
1.00405e-05 9.99652e-05 -3.77242e-06 
1.0135e-05 9.99686e-05 -4.6115e-06 
1.01874e-05 9.99765e-05 -5.42867e-06 
1.01648e-05 9.99727e-05 -6.20429e-06 
1.01691e-05 9.99624e-05 -6.88533e-06 
1.01155e-05 9.99279e-05 -7.54848e-06 
9.98375e-06 9.98667e-05 -8.17854e-06 
1.05201e-05 9.99079e-05 -8.54893e-06 
1.10706e-05 9.99755e-05 -8.91275e-06 
1.16142e-05 0.000100086 -9.2581e-06 
8.75885e-06 0.000101733 2.37773e-06 
9.0209e-06 0.000101816 1.45405e-06 
9.27156e-06 0.000101891 5.32856e-07 
1.22392e-05 0.000100289 -9.54073e-06 
1.28055e-05 0.000100622 -9.69651e-06 
9.50587e-06 0.000101958 -3.66438e-07 
9.78577e-06 0.000102006 -1.30743e-06 
1.32227e-05 0.000101001 -9.51396e-06 
1.30664e-05 0.000101198 -9.01108e-06 
1.2557e-05 0.000101298 -8.4776e-06 
1.20458e-05 0.000101408 -7.91785e-06 
1.14712e-05 0.00010155 -7.28522e-06 
1.0023e-05 0.000102048 -2.23704e-06 
1.02321e-05 0.000102071 -3.12765e-06 
1.04165e-05 0.000102064 -3.96611e-06 
1.05502e-05 0.000102026 -4.74203e-06 
1.07263e-05 0.000101942 -5.40373e-06 
1.08442e-05 0.000101835 -6.0336e-06 
1.08417e-05 0.000101717 -6.61588e-06 
8.84594e-06 0.000100016 7.83199e-07 
9.01118e-06 0.000100008 1.47181e-06 
9.14872e-06 9.99958e-05 2.17591e-06 
9.26014e-06 9.99768e-05 2.89667e-06 
9.40691e-06 9.99486e-05 3.72982e-06 
9.52898e-06 9.99136e-05 4.57712e-06 
9.62484e-06 9.98699e-05 5.44229e-06 
9.69488e-06 9.98163e-05 6.32918e-06 
9.75529e-06 9.97567e-05 7.15244e-06 
9.78239e-06 9.96851e-05 8.01948e-06 
9.78094e-06 9.96066e-05 8.94096e-06 
9.75169e-06 9.95461e-05 9.92258e-06 
1.00313e-05 9.98447e-05 9.88217e-06 
1.00412e-05 0.000100176 9.47817e-06 
9.90781e-06 0.000100419 8.93261e-06 
9.73867e-06 0.000100596 8.32146e-06 
9.54585e-06 0.000100762 7.58669e-06 
9.33674e-06 0.000100916 6.83064e-06 
9.11445e-06 0.000101069 6.06753e-06 
8.88196e-06 0.000101226 5.30759e-06 
8.73286e-06 0.000101365 4.61682e-06 
8.57276e-06 0.000101511 3.95079e-06 
8.39678e-06 0.000101663 3.31214e-06 
8.6497e-06 0.000100019 1.0985e-07 
8.85074e-06 0.000100018 -5.81631e-07 
9.02382e-06 0.000100011 -1.28351e-06 
9.16605e-06 9.99992e-05 -1.99355e-06 
9.27318e-06 9.99812e-05 -2.70891e-06 
9.39809e-06 9.99556e-05 -3.51681e-06 
9.48326e-06 9.993e-05 -4.32037e-06 
9.52705e-06 9.99152e-05 -5.11302e-06 
9.52612e-06 9.99055e-05 -5.8877e-06 
9.52662e-06 9.98958e-05 -6.55569e-06 
9.47604e-06 9.98715e-05 -7.20677e-06 
9.36124e-06 9.98263e-05 -7.8369e-06 
9.16897e-06 9.97579e-05 -8.44346e-06 
8.19579e-06 0.000101824 2.70582e-06 
9.66231e-06 9.9773e-05 -8.80739e-06 
1.01589e-05 9.98243e-05 -9.15774e-06 
1.06452e-05 9.99417e-05 -9.48775e-06 
1.10989e-05 0.000100161 -9.76787e-06 
8.44987e-06 0.000101912 1.82736e-06 
8.68128e-06 0.000101995 9.51694e-07 
8.89153e-06 0.000102072 9.12215e-08 
1.15909e-05 0.000100539 -9.88761e-06 
1.19902e-05 0.000100936 -9.70098e-06 
9.07558e-06 0.000102143 -7.42085e-07 
9.28437e-06 0.0001022 -1.62891e-06 
1.20826e-05 0.000101182 -9.22417e-06 
1.17798e-05 0.000101283 -8.69611e-06 
1.14118e-05 0.000101367 -8.2061e-06 
1.09775e-05 0.000101475 -7.67889e-06 
1.04997e-05 0.000101608 -7.10854e-06 
9.47078e-06 0.000102237 -2.48182e-06 
9.63367e-06 0.000102247 -3.30114e-06 
9.77158e-06 0.000102218 -4.08749e-06 
9.93236e-06 0.000102142 -4.74433e-06 
1.00485e-05 0.000102034 -5.36945e-06 
1.00863e-05 0.000101902 -5.95985e-06 
9.97378e-06 0.000101763 -6.5016e-06 
8.26976e-06 0.000100016 7.83045e-07 
8.44379e-06 0.000100008 1.46544e-06 
8.59124e-06 9.99957e-05 2.16696e-06 
8.70929e-06 9.99781e-05 2.87677e-06 
8.81755e-06 9.99549e-05 3.58033e-06 
8.94362e-06 9.99207e-05 4.41902e-06 
9.04522e-06 9.9879e-05 5.28138e-06 
9.12015e-06 9.98294e-05 6.15664e-06 
9.17553e-06 9.97766e-05 6.95475e-06 
9.22445e-06 9.97121e-05 7.80028e-06 
9.25285e-06 9.96338e-05 8.69737e-06 
9.2657e-06 9.95407e-05 9.65373e-06 
9.29682e-06 9.94358e-05 1.06847e-05 
9.621e-06 9.95221e-05 1.10539e-05 
9.71963e-06 9.9844e-05 1.07679e-05 
9.60435e-06 0.000100133 1.01993e-05 
9.42959e-06 0.000100347 9.52046e-06 
9.24185e-06 0.000100531 8.80198e-06 
9.01548e-06 0.000100724 7.97617e-06 
8.7721e-06 0.000100914 7.14279e-06 
8.52447e-06 0.000101101 6.32533e-06 
8.35486e-06 0.00010126 5.61353e-06 
8.18646e-06 0.000101422 4.91026e-06 
8.0043e-06 0.000101588 4.23339e-06 
7.8076e-06 0.000101757 3.5927e-06 
8.09345e-06 0.00010002 1.23782e-07 
8.26486e-06 0.000100018 -5.38288e-07 
8.43704e-06 0.000100012 -1.21742e-06 
8.58038e-06 0.000100001 -1.90804e-06 
8.68712e-06 9.9986e-05 -2.59701e-06 
8.775e-06 9.99654e-05 -3.26796e-06 
8.86261e-06 9.99357e-05 -4.04726e-06 
8.90576e-06 9.99031e-05 -4.82729e-06 
8.89817e-06 9.98752e-05 -5.58753e-06 
8.87482e-06 9.98551e-05 -6.23094e-06 
8.82729e-06 9.98312e-05 -6.87435e-06 
8.72376e-06 9.97962e-05 -7.50562e-06 
8.55603e-06 9.97448e-05 -8.11107e-06 
8.3498e-06 9.96785e-05 -8.68882e-06 
8.77906e-06 9.96635e-05 -9.06222e-06 
7.61146e-06 0.000101924 2.98849e-06 
7.8331e-06 0.000102023 2.16887e-06 
9.2408e-06 9.96905e-05 -9.41372e-06 
9.69629e-06 9.98055e-05 -9.74879e-06 
1.01153e-05 0.00010005 -1.00221e-05 
1.04855e-05 0.000100411 -1.01275e-05 
8.05276e-06 0.000102113 1.3382e-06 
8.24965e-06 0.000102199 5.123e-07 
8.42073e-06 0.000102278 -2.89627e-07 
1.08561e-05 0.000100841 -9.95045e-06 
1.10649e-05 0.000101127 -9.49977e-06 
8.58185e-06 0.000102342 -1.05051e-06 
8.75517e-06 0.000102394 -1.88084e-06 
1.09439e-05 0.000101247 -8.95764e-06 
1.06781e-05 0.000101315 -8.49431e-06 
1.03399e-05 0.000101404 -8.00436e-06 
9.9527e-06 0.000101515 -7.48722e-06 
9.53293e-06 0.000101639 -6.94778e-06 
8.90367e-06 0.00010242 -2.69227e-06 
9.02418e-06 0.00010241 -3.46928e-06 
9.15395e-06 0.000102349 -4.10646e-06 
9.10661e-06 0.00010178 -6.38446e-06 
9.26577e-06 0.000102246 -4.73092e-06 
9.31838e-06 0.000102103 -5.3288e-06 
9.27395e-06 0.000101939 -5.88393e-06 
7.70987e-06 0.000100017 7.74315e-07 
7.86654e-06 0.000100009 1.43518e-06 
8.01848e-06 9.99965e-05 2.12758e-06 
8.14821e-06 9.99793e-05 2.83148e-06 
8.25948e-06 9.99575e-05 3.52521e-06 
8.35347e-06 9.99294e-05 4.23156e-06 
8.45649e-06 9.98892e-05 5.07906e-06 
8.54213e-06 9.98422e-05 5.94346e-06 
8.60478e-06 9.97932e-05 6.72336e-06 
8.65175e-06 9.97355e-05 7.5288e-06 
8.69746e-06 9.96657e-05 8.39287e-06 
8.74442e-06 9.95831e-05 9.30619e-06 
8.81113e-06 9.94852e-05 1.02707e-05 
8.89714e-06 9.93609e-05 1.13517e-05 
9.24477e-06 9.92893e-05 1.19464e-05 
9.42646e-06 9.94553e-05 1.2224e-05 
9.35813e-06 9.97828e-05 1.16237e-05 
9.16558e-06 0.000100055 1.08167e-05 
8.94002e-06 0.000100292 9.96612e-06 
8.69232e-06 0.000100515 9.11474e-06 
8.42204e-06 0.000100748 8.19179e-06 
8.15955e-06 0.00010097 7.29907e-06 
7.97104e-06 0.000101151 6.54405e-06 
7.78555e-06 0.000101327 5.82693e-06 
7.59785e-06 0.000101506 5.12294e-06 
7.40431e-06 0.000101683 4.45054e-06 
7.22018e-06 0.000101854 3.82255e-06 
7.5299e-06 0.00010002 1.23871e-07 
7.69742e-06 0.000100018 -5.18544e-07 
7.84344e-06 0.000100013 -1.16542e-06 
7.98327e-06 0.000100003 -1.83491e-06 
8.09454e-06 9.99884e-05 -2.50572e-06 
8.17934e-06 9.99704e-05 -3.15379e-06 
8.23348e-06 9.9947e-05 -3.79992e-06 
8.2786e-06 9.99142e-05 -4.55757e-06 
8.27979e-06 9.98784e-05 -5.30585e-06 
8.25246e-06 9.98468e-05 -5.93605e-06 
8.18818e-06 9.9816e-05 -6.55155e-06 
8.09127e-06 9.9782e-05 -7.17376e-06 
7.94409e-06 9.9741e-05 -7.77787e-06 
7.76406e-06 9.96906e-05 -8.3495e-06 
7.01051e-06 0.000102032 3.22562e-06 
7.53607e-06 9.96299e-05 -8.91337e-06 
7.93211e-06 9.9594e-05 -9.29703e-06 
8.33391e-06 9.9587e-05 -9.66332e-06 
7.22103e-06 0.000102135 2.45529e-06 
7.40943e-06 0.000102235 1.68573e-06 
8.76201e-06 9.96807e-05 -1.00072e-05 
9.16246e-06 9.9933e-05 -1.02834e-05 
9.50696e-06 0.000100311 -1.03774e-05 
9.77881e-06 0.000100715 -1.02331e-05 
7.59377e-06 0.000102328 9.02483e-07 
7.76043e-06 0.000102415 1.31201e-07 
7.91288e-06 0.000102487 -5.99178e-07 
1.00214e-05 0.000101039 -9.80957e-06 
1.0056e-05 0.000101186 -9.26245e-06 
8.04761e-06 0.000102548 -1.31228e-06 
8.18668e-06 0.000102592 -2.10634e-06 
9.91202e-06 0.000101253 -8.78743e-06 
9.64282e-06 0.000101325 -8.32571e-06 
9.32674e-06 0.000101423 -7.83545e-06 
8.9789e-06 0.000101533 -7.32922e-06 
8.63011e-06 0.000101645 -6.81265e-06 
8.30162e-06 0.000102599 -2.88063e-06 
8.41913e-06 0.000102553 -3.51487e-06 
8.25837e-06 0.000101766 -6.27035e-06 
8.50858e-06 0.000102463 -4.12422e-06 
8.47512e-06 0.000101939 -5.7946e-06 
8.56549e-06 0.00010232 -4.72259e-06 
8.55885e-06 0.000102134 -5.28445e-06 
7.13595e-06 0.000100017 7.53762e-07 
7.29932e-06 0.00010001 1.40734e-06 
7.44225e-06 9.99982e-05 2.06522e-06 
7.5779e-06 9.99813e-05 2.76149e-06 
7.68752e-06 9.99603e-05 3.4439e-06 
7.78469e-06 9.99339e-05 4.14368e-06 
7.86898e-06 9.99013e-05 4.84992e-06 
7.95833e-06 9.98563e-05 5.70036e-06 
8.02023e-06 9.98107e-05 6.4593e-06 
8.07365e-06 9.97567e-05 7.24442e-06 
8.12412e-06 9.96947e-05 8.05093e-06 
8.17997e-06 9.96202e-05 8.92327e-06 
8.25389e-06 9.95357e-05 9.81616e-06 
8.35427e-06 9.94345e-05 1.07761e-05 
8.46592e-06 9.9315e-05 1.17955e-05 
8.93484e-06 9.91913e-05 1.26606e-05 
9.31712e-06 9.906e-05 1.36192e-05 
9.29545e-06 9.9286e-05 1.3362e-05 
8.98365e-06 9.97038e-05 1.22374e-05 
8.65079e-06 0.000100042 1.11155e-05 
8.3469e-06 0.000100331 1.00871e-05 
8.07114e-06 0.000100584 9.15791e-06 
7.78637e-06 0.000100837 8.20156e-06 
7.57155e-06 0.000101041 7.41265e-06 
7.37008e-06 0.000101234 6.66394e-06 
7.17989e-06 0.000101418 5.95905e-06 
6.9825e-06 0.000101604 5.2656e-06 
6.79983e-06 0.00010178 4.62501e-06 
6.60639e-06 0.00010196 4.00837e-06 
6.95751e-06 0.000100019 1.14311e-07 
7.11845e-06 0.000100018 -5.10705e-07 
7.26408e-06 0.000100013 -1.14376e-06 
7.38706e-06 0.000100004 -1.77275e-06 
7.49785e-06 9.99903e-05 -2.42874e-06 
7.57462e-06 9.99733e-05 -3.0575e-06 
7.62796e-06 9.99523e-05 -3.68837e-06 
7.65361e-06 9.99267e-05 -4.30882e-06 
7.66174e-06 9.98921e-05 -5.04403e-06 
7.63039e-06 9.98596e-05 -5.65785e-06 
7.56725e-06 9.98241e-05 -6.26449e-06 
7.47138e-06 9.97876e-05 -6.8515e-06 
7.33425e-06 9.97476e-05 -7.4504e-06 
7.1662e-06 9.97057e-05 -8.00988e-06 
6.96319e-06 9.96572e-05 -8.56395e-06 
6.39585e-06 0.000102142 3.42289e-06 
6.73681e-06 9.9605e-05 -9.11358e-06 
6.58709e-06 0.000102252 2.7034e-06 
7.09199e-06 9.95631e-05 -9.51593e-06 
7.46203e-06 9.95272e-05 -9.89711e-06 
7.84129e-06 9.95779e-05 -1.02475e-05 
6.76654e-06 0.000102357 1.97694e-06 
6.93215e-06 0.000102456 1.25763e-06 
8.22683e-06 9.98151e-05 -1.05389e-05 
8.54894e-06 0.000100199 -1.06367e-05 
8.80575e-06 0.000100616 -1.04872e-05 
9.00184e-06 0.00010092 -1.01348e-05 
7.09221e-06 0.000102552 5.19056e-07 
7.23449e-06 0.000102635 -1.79642e-07 
7.36739e-06 0.000102705 -8.71899e-07 
9.12457e-06 0.000101102 -9.59092e-06 
9.09538e-06 0.000101174 -9.10825e-06 
7.48731e-06 0.000102755 -1.54773e-06 
7.59721e-06 0.000102782 -2.31702e-06 
8.91229e-06 0.000101237 -8.63414e-06 
8.65775e-06 0.000101323 -8.17409e-06 
8.36512e-06 0.000101431 -7.68492e-06 
8.06588e-06 0.000101535 -7.20166e-06 
7.75438e-06 0.00010163 -6.69253e-06 
7.70098e-06 0.000102755 -2.94769e-06 
7.78378e-06 0.00010268 -3.56327e-06 
7.43895e-06 0.000101724 -6.16175e-06 
7.67012e-06 0.000101898 -5.69787e-06 
7.83782e-06 0.000102548 -4.14577e-06 
7.80251e-06 0.000102124 -5.21859e-06 
7.84419e-06 0.000102351 -4.71394e-06 
6.37377e-06 0.000100017 1.00644e-07 
6.55776e-06 0.000100017 7.27774e-07 
6.72291e-06 0.000100011 1.36606e-06 
6.86953e-06 9.99996e-05 2.01434e-06 
6.99808e-06 9.9984e-05 2.67256e-06 
7.11081e-06 9.99639e-05 3.34275e-06 
7.208e-06 9.99388e-05 4.02531e-06 
7.29218e-06 9.99085e-05 4.72225e-06 
7.36596e-06 9.98714e-05 5.43625e-06 
7.42964e-06 9.98291e-05 6.17333e-06 
7.48334e-06 9.97792e-05 6.9288e-06 
7.53277e-06 9.97221e-05 7.70646e-06 
7.58542e-06 9.96564e-05 8.51166e-06 
7.64785e-06 9.95816e-05 9.34715e-06 
7.72747e-06 9.94967e-05 1.02084e-05 
7.81929e-06 9.94033e-05 1.10761e-05 
7.88717e-06 9.93056e-05 1.18956e-05 
8.37933e-06 9.91854e-05 1.27779e-05 
9.02786e-06 9.89713e-05 1.40146e-05 
9.94176e-06 9.83111e-05 1.61573e-05 
8.95777e-06 9.933e-05 1.36e-05 
8.40396e-06 9.98253e-05 1.20698e-05 
8.01817e-06 0.00010017 1.09135e-05 
7.69851e-06 0.000100455 9.92261e-06 
7.41544e-06 0.000100708 9.0232e-06 
7.16541e-06 0.000100933 8.19907e-06 
6.94361e-06 0.00010114 7.43454e-06 
6.73919e-06 0.000101334 6.71468e-06 
6.54478e-06 0.000101521 6.0302e-06 
6.35687e-06 0.000101704 5.37641e-06 
6.17019e-06 0.000101884 4.75203e-06 
5.97846e-06 0.000102066 4.15447e-06 
5.77184e-06 0.00010225 3.58236e-06 
6.5385e-06 0.000100018 -5.12337e-07 
6.68034e-06 0.000100014 -1.12906e-06 
6.80065e-06 0.000100005 -1.74648e-06 
6.8982e-06 9.99921e-05 -2.36307e-06 
6.97218e-06 9.99759e-05 -2.97785e-06 
7.02119e-06 9.9956e-05 -3.59009e-06 
7.04506e-06 9.99326e-05 -4.19882e-06 
7.04314e-06 9.99049e-05 -4.80367e-06 
7.01157e-06 9.98748e-05 -5.40264e-06 
6.94904e-06 9.98409e-05 -5.99192e-06 
6.85505e-06 9.98045e-05 -6.56986e-06 
6.72789e-06 9.97662e-05 -7.13488e-06 
6.56666e-06 9.97262e-05 -7.6862e-06 
6.37582e-06 9.96836e-05 -8.22267e-06 
6.16563e-06 9.96381e-05 -8.74947e-06 
5.96064e-06 9.95878e-05 -9.27904e-06 
5.94046e-06 0.000102364 2.91683e-06 
6.26522e-06 9.95463e-05 -9.70544e-06 
6.10739e-06 0.000102475 2.2398e-06 
6.59358e-06 9.95017e-05 -1.00999e-05 
6.94049e-06 9.9508e-05 -1.04691e-05 
7.29656e-06 9.96989e-05 -1.07725e-05 
6.2663e-06 0.000102583 1.55863e-06 
6.41551e-06 0.000102686 8.78545e-07 
7.60923e-06 0.000100077 -1.08931e-05 
7.85387e-06 0.000100499 -1.07519e-05 
8.04778e-06 0.000100817 -1.03997e-05 
8.18936e-06 0.000100994 -9.93585e-06 
6.5535e-06 0.000102781 2.05021e-07 
6.68289e-06 0.000102862 -4.59537e-07 
6.80254e-06 0.000102924 -1.116e-06 
8.23808e-06 0.000101079 -9.43944e-06 
8.14453e-06 0.000101137 -8.95348e-06 
6.90992e-06 0.000102958 -1.76679e-06 
7.00342e-06 0.000102952 -2.40492e-06 
7.95129e-06 0.000101214 -8.48601e-06 
7.71209e-06 0.00010132 -8.02555e-06 
7.45161e-06 0.000101434 -7.55947e-06 
7.18112e-06 0.000101531 -7.08118e-06 
6.91038e-06 0.0001016 -6.58408e-06 
6.65937e-06 0.00010166 -6.06371e-06 
7.07925e-06 0.000102894 -3.02277e-06 
7.12933e-06 0.000102775 -3.61519e-06 
6.88165e-06 0.000101814 -5.59566e-06 
7.03499e-06 0.000102058 -5.14408e-06 
7.14458e-06 0.000102587 -4.17183e-06 
7.11608e-06 0.000102336 -4.68109e-06 
5.88199e-06 0.000100019 -2.84787e-07 
5.89976e-06 0.000100018 4.67828e-07 
6.07851e-06 0.000100014 1.09723e-06 
6.2365e-06 0.000100005 1.74324e-06 
6.37434e-06 9.99911e-05 2.39388e-06 
6.49621e-06 9.99722e-05 3.08313e-06 
6.59969e-06 9.99494e-05 3.75473e-06 
6.68843e-06 9.99212e-05 4.44429e-06 
6.76336e-06 9.9887e-05 5.14187e-06 
6.83991e-06 9.98408e-05 5.97055e-06 
6.89025e-06 9.97953e-05 6.69691e-06 
6.93406e-06 9.97421e-05 7.44613e-06 
6.97518e-06 9.9682e-05 8.20808e-06 
7.02254e-06 9.96122e-05 9.01525e-06 
7.07186e-06 9.95372e-05 9.80993e-06 
7.12958e-06 9.94544e-05 1.0615e-05 
7.19713e-06 9.93646e-05 1.14134e-05 
7.50269e-06 9.92482e-05 1.23263e-05 
8.00434e-06 9.91229e-05 1.31987e-05 
8.61989e-06 9.9022e-05 1.40799e-05 
8.62386e-06 9.92637e-05 1.39183e-05 
8.14428e-06 9.96697e-05 1.27683e-05 
7.70073e-06 0.000100025 1.16459e-05 
7.33258e-06 0.000100327 1.06459e-05 
7.02556e-06 0.00010059 9.74639e-06 
6.71809e-06 0.000100856 8.81543e-06 
6.47192e-06 0.000101072 8.04435e-06 
6.24767e-06 0.000101277 7.31205e-06 
6.04124e-06 0.000101471 6.62079e-06 
5.8389e-06 0.000101667 5.93323e-06 
5.64711e-06 0.000101853 5.29697e-06 
5.45573e-06 0.000102041 4.67675e-06 
5.26302e-06 0.00010223 4.07519e-06 
5.24318e-06 0.000102421 3.32918e-06 
6.03238e-06 0.000100016 -8.9481e-07 
6.15886e-06 0.000100009 -1.51138e-06 
6.26121e-06 9.99974e-05 -2.12193e-06 
6.33997e-06 9.9982e-05 -2.75791e-06 
6.39232e-06 9.99638e-05 -3.36285e-06 
6.41966e-06 9.99417e-05 -3.97059e-06 
6.42207e-06 9.99155e-05 -4.56976e-06 
6.40084e-06 9.98809e-05 -5.27437e-06 
6.33496e-06 9.98497e-05 -5.85128e-06 
6.23975e-06 9.98144e-05 -6.42383e-06 
6.11281e-06 9.97769e-05 -6.97951e-06 
5.95453e-06 9.97358e-05 -7.5477e-06 
5.76333e-06 9.96951e-05 -8.07439e-06 
5.39078e-06 9.9546e-05 -9.72885e-06 
5.55257e-06 9.96517e-05 -8.5952e-06 
5.34025e-06 9.9606e-05 -9.10675e-06 
5.40572e-06 0.000102547 2.66947e-06 
5.67745e-06 9.94975e-05 -1.01542e-05 
5.56569e-06 0.000102669 2.00735e-06 
5.99203e-06 9.9456e-05 -1.05568e-05 
6.32988e-06 9.95476e-05 -1.09099e-05 
6.6579e-06 9.98866e-05 -1.11214e-05 
5.71774e-06 0.000102785 1.35349e-06 
5.85887e-06 0.000102901 6.77027e-07 
6.90944e-06 0.000100313 -1.10443e-05 
7.10344e-06 0.000100664 -1.07247e-05 
7.26332e-06 0.000100869 -1.02865e-05 
7.35564e-06 0.00010098 -9.70662e-06 
5.98978e-06 0.000102999 3.2409e-08 
6.11187e-06 0.000103078 -6.10568e-07 
6.22405e-06 0.000103129 -1.24133e-06 
7.33262e-06 0.000101034 -9.21586e-06 
7.2027e-06 0.000101103 -8.73345e-06 
6.31299e-06 0.000103146 -1.98252e-06 
6.37759e-06 0.000103098 -2.60189e-06 
7.01036e-06 0.00010121 -8.26852e-06 
6.78345e-06 0.000101349 -7.78307e-06 
6.54026e-06 0.000101468 -7.31072e-06 
6.29287e-06 0.000101543 -6.81198e-06 
6.05529e-06 0.000101574 -6.29439e-06 
6.0624e-06 0.000101646 -5.64743e-06 
6.41974e-06 0.000102984 -3.20235e-06 
6.43317e-06 0.000102794 -3.76188e-06 
6.2323e-06 0.000101864 -5.17399e-06 
6.33707e-06 0.000102188 -4.74387e-06 
6.40813e-06 0.000102515 -4.29377e-06 
5.37976e-06 0.000100018 -6.68135e-07 
5.41717e-06 0.00010002 7.67091e-08 
5.42292e-06 0.000100017 8.27939e-07 
5.5907e-06 0.000100009 1.462e-06 
5.74178e-06 9.99976e-05 2.10499e-06 
5.86945e-06 9.99808e-05 2.78145e-06 
5.98216e-06 9.99597e-05 3.46671e-06 
6.07259e-06 9.99344e-05 4.13973e-06 
6.1528e-06 9.99032e-05 4.82222e-06 
6.22595e-06 9.98603e-05 5.62801e-06 
6.28387e-06 9.98116e-05 6.44473e-06 
6.31655e-06 9.97633e-05 7.16133e-06 
6.34728e-06 9.97082e-05 7.88834e-06 
6.37108e-06 9.9645e-05 8.6464e-06 
6.39733e-06 9.95761e-05 9.40859e-06 
6.41864e-06 9.95037e-05 1.01468e-05 
6.45786e-06 9.94259e-05 1.08787e-05 
6.6604e-06 9.93302e-05 1.16852e-05 
6.91687e-06 9.92347e-05 1.24425e-05 
7.29529e-06 9.92161e-05 1.30675e-05 
7.61249e-06 9.94011e-05 1.33491e-05 
7.46066e-06 9.97229e-05 1.28218e-05 
7.17294e-06 9.9988e-05 1.20383e-05 
6.85979e-06 0.000100249 1.11869e-05 
6.56535e-06 0.000100501 1.03397e-05 
6.25635e-06 0.000100766 9.43655e-06 
5.9757e-06 0.000101014 8.57095e-06 
5.73723e-06 0.000101221 7.8463e-06 
5.52145e-06 0.000101419 7.15138e-06 
5.30997e-06 0.000101619 6.46393e-06 
5.11235e-06 0.000101815 5.79773e-06 
4.91897e-06 0.000102005 5.17221e-06 
4.69971e-06 0.000102596 3.08779e-06 
4.73554e-06 0.000102198 4.55572e-06 
4.70815e-06 0.000102399 3.81961e-06 
5.51053e-06 0.000100012 -1.27717e-06 
5.62142e-06 0.000100002 -1.88445e-06 
5.70146e-06 9.99882e-05 -2.51258e-06 
5.7613e-06 9.9971e-05 -3.13735e-06 
5.78941e-06 9.99508e-05 -3.73716e-06 
5.79839e-06 9.99262e-05 -4.3329e-06 
5.77212e-06 9.98929e-05 -5.0273e-06 
5.72226e-06 9.9857e-05 -5.71376e-06 
5.62216e-06 9.98241e-05 -6.27662e-06 
5.49826e-06 9.97877e-05 -6.82858e-06 
5.33592e-06 9.97477e-05 -7.38694e-06 
5.15072e-06 9.97061e-05 -7.93373e-06 
4.93339e-06 9.96646e-05 -8.44418e-06 
4.77885e-06 9.95006e-05 -1.01625e-05 
4.71849e-06 9.95637e-05 -9.56193e-06 
4.71343e-06 9.96207e-05 -8.9491e-06 
4.85363e-06 0.000102735 2.44068e-06 
5.05089e-06 9.94471e-05 -1.05909e-05 
5.00981e-06 0.000102869 1.80093e-06 
5.35628e-06 9.94457e-05 -1.09879e-05 
5.68086e-06 9.96854e-05 -1.12957e-05 
5.9634e-06 0.000100112 -1.13129e-05 
5.15212e-06 0.000103006 1.14392e-06 
5.28967e-06 0.000103128 4.93085e-07 
6.16172e-06 0.000100488 -1.10426e-05 
6.33113e-06 0.000100724 -1.06232e-05 
6.43368e-06 0.000100856 -1.00537e-05 
6.49452e-06 0.000100922 -9.47259e-06 
5.41174e-06 0.000103229 -1.32738e-07 
5.52915e-06 0.000103299 -7.54417e-07 
5.61694e-06 0.00010334 -1.48422e-06 
6.42033e-06 0.000100979 -8.98443e-06 
6.28156e-06 0.000101076 -8.50832e-06 
5.68831e-06 0.000103302 -2.20376e-06 
5.72069e-06 0.000103195 -2.80453e-06 
6.08914e-06 0.000101229 -8.02633e-06 
5.87983e-06 0.000101394 -7.5393e-06 
5.65267e-06 0.000101503 -7.05073e-06 
5.43525e-06 0.000101543 -6.53174e-06 
5.41448e-06 0.000101535 -5.87673e-06 
5.46252e-06 0.000101612 -5.22345e-06 
5.73358e-06 0.000103008 -3.37311e-06 
5.70784e-06 0.000102728 -3.9114e-06 
5.54176e-06 0.000101959 -4.77663e-06 
5.65342e-06 0.000102364 -4.38238e-06 
4.86512e-06 0.000100015 -1.04692e-06 
4.91479e-06 0.00010002 -3.12617e-07 
4.93954e-06 0.000100019 4.31972e-07 
4.94014e-06 0.000100013 1.17757e-06 
5.09962e-06 0.000100003 1.81132e-06 
5.22691e-06 9.9989e-05 2.47291e-06 
5.34459e-06 9.99702e-05 3.14631e-06 
5.45367e-06 9.99471e-05 3.8205e-06 
5.53435e-06 9.9919e-05 4.48741e-06 
5.59604e-06 9.98802e-05 5.27015e-06 
5.64954e-06 9.98351e-05 6.06498e-06 
5.69528e-06 9.97843e-05 6.85852e-06 
5.70986e-06 9.97345e-05 7.55314e-06 
5.70498e-06 9.96777e-05 8.26521e-06 
5.70273e-06 9.96158e-05 8.97995e-06 
5.70745e-06 9.95504e-05 9.68082e-06 
5.70619e-06 9.94833e-05 1.03495e-05 
5.84169e-06 9.94027e-05 1.10791e-05 
5.9978e-06 9.93174e-05 1.17711e-05 
6.17052e-06 9.9282e-05 1.23956e-05 
6.47193e-06 9.94402e-05 1.28021e-05 
6.5533e-06 9.98191e-05 1.26629e-05 
6.40095e-06 0.000100058 1.21126e-05 
6.20245e-06 0.000100261 1.14524e-05 
5.97597e-06 0.000100468 1.07454e-05 
5.70157e-06 0.000100707 9.92862e-06 
5.43941e-06 0.000100944 9.10383e-06 
5.19915e-06 0.000101173 8.29771e-06 
4.97834e-06 0.000101369 7.616e-06 
4.75662e-06 0.000101568 6.94186e-06 
4.55421e-06 0.000101765 6.27771e-06 
4.37248e-06 0.00010196 5.63075e-06 
4.19055e-06 0.000102154 5.01328e-06 
4.1438e-06 0.000102777 2.85342e-06 
4.14276e-06 0.000102571 3.56546e-06 
4.15774e-06 0.000102362 4.29022e-06 
4.97956e-06 0.000100006 -1.65143e-06 
5.05504e-06 9.9994e-05 -2.27184e-06 
5.11634e-06 9.99781e-05 -2.89277e-06 
5.16377e-06 9.99592e-05 -3.50329e-06 
5.17347e-06 9.99364e-05 -4.09529e-06 
5.13683e-06 9.99054e-05 -4.7793e-06 
5.08435e-06 9.98704e-05 -5.46257e-06 
5.01311e-06 9.98326e-05 -6.13001e-06 
4.88558e-06 9.97982e-05 -6.67827e-06 
4.71435e-06 9.97597e-05 -7.2265e-06 
4.52529e-06 9.97189e-05 -7.76907e-06 
4.32165e-06 9.96769e-05 -8.29559e-06 
4.08842e-06 9.96348e-05 -8.7914e-06 
4.13218e-06 9.94519e-05 -1.05799e-05 
4.06835e-06 9.95202e-05 -9.99732e-06 
4.0554e-06 9.95799e-05 -9.39472e-06 
4.29637e-06 0.000102932 2.22448e-06 
4.39484e-06 9.94053e-05 -1.1006e-05 
4.43331e-06 0.000103092 1.58526e-06 
4.68217e-06 9.95204e-05 -1.13985e-05 
4.98384e-06 9.98932e-05 -1.1542e-05 
5.22428e-06 0.000100295 -1.13423e-05 
4.57219e-06 0.000103243 9.4682e-07 
4.71204e-06 0.000103369 3.18468e-07 
5.39922e-06 0.000100553 -1.09477e-05 
5.50461e-06 0.000100722 -1.03945e-05 
5.58909e-06 0.000100786 -9.80877e-06 
5.61946e-06 0.000100857 -9.23423e-06 
4.83016e-06 0.000103464 -2.93136e-07 
4.91296e-06 0.000103533 -1.00922e-06 
4.98144e-06 0.000103519 -1.72863e-06 
5.52191e-06 0.000100928 -8.74867e-06 
5.37146e-06 0.000101075 -8.26471e-06 
5.03749e-06 0.000103405 -2.42391e-06 
5.0452e-06 0.000103226 -2.99754e-06 
5.18659e-06 0.000101283 -7.78767e-06 
5.00094e-06 0.000101453 -7.29563e-06 
4.79871e-06 0.000101538 -6.78993e-06 
4.775e-06 0.000101541 -6.15372e-06 
4.74837e-06 0.000101495 -5.50685e-06 
4.72427e-06 0.000101759 -4.75329e-06 
5.01301e-06 0.000102959 -3.5399e-06 
4.96281e-06 0.000102606 -4.02367e-06 
4.88797e-06 0.000102186 -4.42604e-06 
4.33741e-06 0.00010001 -1.42065e-06 
4.40353e-06 0.000100017 -6.94556e-07 
4.44364e-06 0.00010002 3.7745e-08 
4.45822e-06 0.000100017 7.7479e-07 
4.44873e-06 0.000100009 1.51505e-06 
4.57862e-06 9.99965e-05 2.16484e-06 
4.69765e-06 9.99802e-05 2.81887e-06 
4.80727e-06 9.99597e-05 3.47783e-06 
4.90893e-06 9.99339e-05 4.14198e-06 
4.96488e-06 9.98987e-05 4.90624e-06 
5.00956e-06 9.98582e-05 5.6731e-06 
5.04379e-06 9.98116e-05 6.4411e-06 
5.06909e-06 9.97598e-05 7.20763e-06 
5.04161e-06 9.97092e-05 7.88266e-06 
5.01145e-06 9.9654e-05 8.55052e-06 
4.98231e-06 9.95957e-05 9.20617e-06 
4.96168e-06 9.95347e-05 9.84543e-06 
5.05464e-06 9.9464e-05 1.0531e-05 
5.15205e-06 9.93877e-05 1.11844e-05 
5.34244e-06 9.94242e-05 1.23287e-05 
5.24998e-06 9.93178e-05 1.17947e-05 
5.53227e-06 9.97792e-05 1.24895e-05 
5.51686e-06 0.000100115 1.21257e-05 
5.40357e-06 0.000100313 1.15856e-05 
5.26179e-06 0.000100486 1.09823e-05 
5.04384e-06 0.00010069 1.02666e-05 
4.82424e-06 0.0001009 9.52032e-06 
4.60743e-06 0.000101114 8.76183e-06 
4.40004e-06 0.000101328 8.00433e-06 
4.17869e-06 0.000101519 7.35131e-06 
3.97491e-06 0.000101711 6.70731e-06 
3.79009e-06 0.000101904 6.07162e-06 
3.62626e-06 0.000102101 5.44141e-06 
3.59613e-06 0.000102313 4.73033e-06 
3.5789e-06 0.000102969 2.6228e-06 
3.57495e-06 0.000102745 3.3166e-06 
3.57972e-06 0.000102527 4.02074e-06 
4.41171e-06 9.99993e-05 -2.03938e-06 
4.47057e-06 9.99851e-05 -2.65088e-06 
4.51634e-06 9.99675e-05 -3.25615e-06 
4.54844e-06 9.99458e-05 -3.85626e-06 
4.50741e-06 9.99167e-05 -4.53486e-06 
4.45043e-06 9.98842e-05 -5.20716e-06 
4.37365e-06 9.98473e-05 -5.87131e-06 
4.27575e-06 9.98075e-05 -6.52575e-06 
4.10069e-06 9.97712e-05 -7.07143e-06 
3.90463e-06 9.9732e-05 -7.60337e-06 
3.6921e-06 9.96911e-05 -8.12256e-06 
3.46798e-06 9.96486e-05 -8.63016e-06 
3.4081e-06 9.95954e-05 -9.22628e-06 
3.45033e-06 9.94037e-05 -1.09787e-05 
3.3945e-06 9.94752e-05 -1.04084e-05 
3.38113e-06 9.95386e-05 -9.82145e-06 
3.71287e-06 0.000103153 1.99698e-06 
3.68956e-06 9.94147e-05 -1.14187e-05 
3.8511e-06 0.000103332 1.3779e-06 
3.97911e-06 9.96919e-05 -1.1698e-05 
4.25135e-06 0.000100091 -1.16177e-05 
4.45819e-06 0.000100385 -1.12606e-05 
3.99024e-06 0.000103494 7.628e-07 
4.12823e-06 0.000103621 1.47998e-07 
4.57329e-06 0.00010058 -1.07271e-05 
4.68242e-06 0.000100691 -1.01525e-05 
4.73777e-06 0.000100778 -9.58037e-06 
4.73685e-06 0.000100792 -9.00011e-06 
4.21255e-06 0.000103724 -5.58965e-07 
4.27964e-06 0.000103735 -1.26886e-06 
4.32883e-06 0.000103643 -1.96807e-06 
4.61532e-06 0.000100945 -8.50764e-06 
4.47034e-06 0.000101166 -8.03785e-06 
4.36477e-06 0.000103444 -2.63679e-06 
4.33019e-06 0.00010319 -3.18678e-06 
4.30921e-06 0.000101377 -7.56242e-06 
4.14591e-06 0.000101521 -7.05327e-06 
4.13531e-06 0.000101592 -6.42814e-06 
4.12454e-06 0.000101609 -5.78147e-06 
4.13197e-06 0.000101728 -5.12731e-06 
4.10006e-06 0.000102083 -4.55657e-06 
4.27971e-06 0.000102864 -3.68875e-06 
4.2084e-06 0.000102483 -4.13819e-06 
3.79308e-06 0.000100004 -1.78937e-06 
3.85149e-06 0.000100014 -1.08447e-06 
3.9097e-06 0.000100019 -3.57237e-07 
3.9388e-06 0.000100019 3.81364e-07 
3.94063e-06 0.000100014 1.11698e-06 
3.94614e-06 0.000100003 1.83868e-06 
4.06635e-06 9.99893e-05 2.48386e-06 
4.17657e-06 9.99711e-05 3.13738e-06 
4.27726e-06 9.99481e-05 3.78907e-06 
4.29593e-06 9.9917e-05 4.51954e-06 
4.3346e-06 9.98802e-05 5.26984e-06 
4.35946e-06 9.98375e-05 6.02671e-06 
4.3711e-06 9.97898e-05 6.77293e-06 
4.40533e-06 9.9739e-05 7.49331e-06 
4.35158e-06 9.96894e-05 8.13225e-06 
4.29232e-06 9.96361e-05 8.76114e-06 
4.235e-06 9.95812e-05 9.36714e-06 
4.26832e-06 9.95183e-05 1.00133e-05 
4.32702e-06 9.94499e-05 1.06485e-05 
4.47264e-06 9.96585e-05 1.22216e-05 
4.37744e-06 9.93747e-05 1.12579e-05 
4.40792e-06 9.93595e-05 1.18294e-05 
4.57497e-06 0.000100079 1.21271e-05 
4.55093e-06 0.000100348 1.16828e-05 
4.47283e-06 0.000100521 1.11471e-05 
4.27437e-06 0.000100699 1.05175e-05 
4.1007e-06 0.000100884 9.83398e-06 
3.91915e-06 0.000101078 9.12233e-06 
3.73492e-06 0.000101277 8.40612e-06 
3.59025e-06 0.000101473 7.69947e-06 
3.39075e-06 0.000101657 7.07669e-06 
3.20602e-06 0.000101846 6.45258e-06 
3.00988e-06 0.000103173 2.39418e-06 
3.04168e-06 0.000102039 5.83565e-06 
2.99091e-06 0.000102251 5.15275e-06 
2.97856e-06 0.00010247 4.45418e-06 
2.97671e-06 0.000102933 3.06285e-06 
2.97451e-06 0.000102698 3.75299e-06 
3.84878e-06 9.99915e-05 -2.40299e-06 
3.89184e-06 9.99751e-05 -3.015e-06 
3.92363e-06 9.99548e-05 -3.61636e-06 
3.84788e-06 9.99281e-05 -4.27601e-06 
3.78888e-06 9.9897e-05 -4.95029e-06 
3.70923e-06 9.98615e-05 -5.62307e-06 
3.60505e-06 9.98227e-05 -6.27745e-06 
3.51326e-06 9.97823e-05 -6.90459e-06 
3.31168e-06 9.9745e-05 -7.43549e-06 
3.09071e-06 9.97046e-05 -7.95788e-06 
2.85552e-06 9.96631e-05 -8.46267e-06 
2.74571e-06 9.96119e-05 -9.04385e-06 
2.68789e-06 9.95564e-05 -9.63852e-06 
2.73608e-06 9.93709e-05 -1.13625e-05 
2.66524e-06 9.94258e-05 -1.0812e-05 
2.65977e-06 9.94958e-05 -1.02329e-05 
3.14773e-06 0.000103382 1.78507e-06 
2.98614e-06 9.95298e-05 -1.175e-05 
3.28796e-06 0.000103588 1.17749e-06 
3.26963e-06 9.99151e-05 -1.18332e-05 
3.51642e-06 0.000100236 -1.15546e-05 
3.59625e-06 0.000100502 -1.10628e-05 
3.42671e-06 0.000103763 5.73676e-07 
3.48288e-06 0.00010392 -1.05846e-07 
3.70901e-06 0.000100622 -1.04854e-05 
3.81339e-06 0.000100752 -9.92249e-06 
3.84961e-06 0.00010082 -9.34449e-06 
3.88155e-06 0.000100914 -8.78026e-06 
3.55107e-06 0.000103963 -8.16074e-07 
3.59737e-06 0.000103887 -1.5297e-06 
3.62643e-06 0.000103698 -2.21221e-06 
3.75982e-06 0.000101094 -8.29862e-06 
3.62062e-06 0.000101302 -7.81842e-06 
3.67771e-06 0.000103418 -2.83501e-06 
3.62749e-06 0.000103108 -3.35587e-06 
3.47676e-06 0.000101478 -7.32155e-06 
3.4554e-06 0.000101605 -6.72409e-06 
3.46479e-06 0.000101681 -6.08983e-06 
3.47347e-06 0.000101787 -5.44353e-06 
3.46401e-06 0.000102024 -4.83951e-06 
3.46585e-06 0.000102386 -4.29901e-06 
3.55925e-06 0.000102752 -3.84134e-06 
3.23085e-06 9.99973e-05 -2.15203e-06 
3.30792e-06 0.00010001 -1.45711e-06 
3.36468e-06 0.000100018 -7.50757e-07 
3.40848e-06 0.00010002 -1.69047e-08 
3.42578e-06 0.000100018 7.2005e-07 
3.43443e-06 0.00010001 1.43515e-06 
3.42912e-06 9.99973e-05 2.14676e-06 
3.53638e-06 9.99815e-05 2.78872e-06 
3.64021e-06 9.99608e-05 3.43199e-06 
3.65208e-06 9.99332e-05 4.14707e-06 
3.65762e-06 9.99012e-05 4.86048e-06 
3.67215e-06 9.98624e-05 5.59851e-06 
3.6777e-06 9.98189e-05 6.33207e-06 
3.69377e-06 9.97722e-05 7.03139e-06 
3.7042e-06 9.97217e-05 7.72095e-06 
3.61573e-06 9.96737e-05 8.32484e-06 
3.52897e-06 9.96231e-05 8.91097e-06 
3.53201e-06 9.95651e-05 9.53998e-06 
3.53326e-06 9.95043e-05 1.01487e-05 
3.56252e-06 9.99363e-05 1.20313e-05 
3.54886e-06 9.94347e-05 1.07528e-05 
3.55328e-06 9.94887e-05 1.18489e-05 
3.54434e-06 9.93694e-05 1.13327e-05 
3.62924e-06 0.00010032 1.17632e-05 
3.62914e-06 0.000100542 1.12887e-05 
3.47853e-06 0.000100718 1.07035e-05 
3.31915e-06 0.000100881 1.00868e-05 
3.173e-06 0.000101053 9.4207e-06 
3.02211e-06 0.000101234 8.73914e-06 
2.89484e-06 0.000101417 8.06972e-06 
2.77717e-06 0.000101606 7.39392e-06 
2.59343e-06 0.000101785 6.79405e-06 
2.43358e-06 0.000101972 6.19235e-06 
2.43974e-06 0.00010339 2.16909e-06 
2.40082e-06 0.000103121 2.82053e-06 
2.38796e-06 0.000102181 5.52762e-06 
2.35997e-06 0.000102398 4.85894e-06 
2.35953e-06 0.000102629 4.17022e-06 
2.36878e-06 0.000102871 3.48337e-06 
3.26627e-06 9.99823e-05 -2.76592e-06 
3.29943e-06 9.99631e-05 -3.3731e-06 
3.22046e-06 9.99382e-05 -4.03382e-06 
3.13029e-06 9.99099e-05 -4.68695e-06 
3.04531e-06 9.9876e-05 -5.36022e-06 
2.94273e-06 9.98386e-05 -6.0219e-06 
2.8439e-06 9.97988e-05 -6.64875e-06 
2.72498e-06 9.97567e-05 -7.2644e-06 
2.49348e-06 9.97185e-05 -7.78315e-06 
2.25016e-06 9.96778e-05 -8.2891e-06 
2.12134e-06 9.96278e-05 -8.86724e-06 
2.00978e-06 9.9575e-05 -9.44466e-06 
1.94369e-06 9.95168e-05 -1.00381e-05 
2.00158e-06 9.94285e-05 -1.17158e-05 
1.92951e-06 9.93814e-05 -1.11813e-05 
1.90903e-06 9.94514e-05 -1.06238e-05 
2.57898e-06 0.000103637 1.57558e-06 
2.27213e-06 9.97505e-05 -1.19657e-05 
2.726e-06 0.000103873 9.85314e-07 
2.54831e-06 0.000100153 -1.18393e-05 
2.66766e-06 0.000100476 -1.1394e-05 
2.75593e-06 0.000100638 -1.08529e-05 
2.78597e-06 0.0001041 3.19448e-07 
2.82683e-06 0.000104198 -3.72118e-07 
2.86381e-06 0.000100739 -1.02744e-05 
2.94555e-06 0.000100828 -9.69373e-06 
3.00924e-06 0.000100911 -9.13008e-06 
3.03566e-06 0.000101051 -8.57013e-06 
2.86802e-06 0.000104144 -1.09262e-06 
2.89836e-06 0.000103958 -1.7909e-06 
2.94314e-06 0.000103681 -2.42599e-06 
2.91228e-06 0.000101234 -8.08362e-06 
2.78911e-06 0.000101417 -7.58845e-06 
2.9828e-06 0.00010334 -3.02155e-06 
2.91381e-06 0.000103 -3.52751e-06 
2.78557e-06 0.00010158 -7.00645e-06 
2.78633e-06 0.0001017 -6.39905e-06 
2.80587e-06 0.000101821 -5.76266e-06 
2.81441e-06 0.000102009 -5.13825e-06 
2.82899e-06 0.000102291 -4.56135e-06 
2.82974e-06 0.000102652 -4.01487e-06 
2.65151e-06 9.99893e-05 -2.5075e-06 
2.73819e-06 0.000100004 -1.82236e-06 
2.82034e-06 0.000100015 -1.12394e-06 
2.87914e-06 0.00010002 -4.16287e-07 
2.90877e-06 0.00010002 3.2197e-07 
2.91378e-06 0.000100015 1.03227e-06 
2.90563e-06 0.000100005 1.74007e-06 
2.8967e-06 9.99909e-05 2.43824e-06 
2.99802e-06 9.99725e-05 3.07295e-06 
2.99742e-06 9.99479e-05 3.77106e-06 
2.99687e-06 9.99192e-05 4.47422e-06 
2.99541e-06 9.98858e-05 5.16725e-06 
2.99046e-06 9.9846e-05 5.88867e-06 
2.98558e-06 9.98038e-05 6.56808e-06 
2.9767e-06 9.97569e-05 7.24444e-06 
2.96487e-06 9.97077e-05 7.90151e-06 
2.84409e-06 9.96618e-05 8.46958e-06 
2.81291e-06 9.96078e-05 9.08323e-06 
2.6462e-06 0.000100196 1.17722e-05 
2.78614e-06 9.95513e-05 9.68621e-06 
2.76185e-06 9.94904e-05 1.0268e-05 
2.6536e-06 9.97037e-05 1.18084e-05 
2.73077e-06 9.94198e-05 1.08509e-05 
2.68783e-06 9.94074e-05 1.13961e-05 
2.72854e-06 0.000100517 1.14108e-05 
2.63035e-06 0.000100728 1.08703e-05 
2.51457e-06 0.000100886 1.02822e-05 
2.39241e-06 0.000101035 9.67705e-06 
2.27127e-06 0.000101198 9.02389e-06 
2.15637e-06 0.000101363 8.38923e-06 
1.86985e-06 0.000103623 1.94739e-06 
2.05009e-06 0.00010154 7.741e-06 
1.96221e-06 0.000101724 7.09381e-06 
1.80014e-06 0.0001019 6.51458e-06 
1.75545e-06 0.000102103 5.87299e-06 
1.81909e-06 0.000103317 2.57869e-06 
1.77983e-06 0.00010304 3.22919e-06 
1.73644e-06 0.000102319 5.21849e-06 
1.73613e-06 0.000102544 4.56309e-06 
1.75129e-06 0.000102788 3.88365e-06 
2.67719e-06 9.9971e-05 -3.12262e-06 
2.58846e-06 9.99476e-05 -3.78523e-06 
2.49469e-06 9.99208e-05 -4.44671e-06 
2.39523e-06 9.989e-05 -5.09175e-06 
2.28855e-06 9.98538e-05 -5.76094e-06 
2.17525e-06 9.9816e-05 -6.38598e-06 
2.0501e-06 9.97744e-05 -7.00486e-06 
1.91077e-06 9.97315e-05 -7.6048e-06 
1.65312e-06 9.96929e-05 -8.10731e-06 
1.50032e-06 9.96443e-05 -8.68004e-06 
1.36611e-06 9.95926e-05 -9.258e-06 
1.25564e-06 9.95381e-05 -9.82986e-06 
1.18066e-06 9.94761e-05 -1.04196e-05 
1.26599e-06 9.95976e-05 -1.19884e-05 
1.15368e-06 9.93605e-05 -1.15339e-05 
1.14754e-06 9.94062e-05 -1.09795e-05 
2.01919e-06 0.000103916 1.3764e-06 
1.55756e-06 0.000100001 -1.2036e-05 
2.08387e-06 0.000104243 7.44946e-07 
1.70417e-06 0.000100417 -1.16978e-05 
1.81818e-06 0.000100632 -1.11789e-05 
1.92231e-06 0.000100739 -1.06265e-05 
2.129e-06 0.000104424 4.9374e-08 
2.15458e-06 0.000104414 -6.61177e-07 
2.02483e-06 0.00010082 -1.00389e-05 
2.11164e-06 0.000100901 -9.47892e-06 
2.16912e-06 0.000101014 -8.91187e-06 
2.19807e-06 0.000101176 -8.35499e-06 
2.17754e-06 0.00010423 -1.37794e-06 
2.21088e-06 0.000103945 -2.02013e-06 
2.24746e-06 0.000103597 -2.63051e-06 
2.08396e-06 0.00010135 -7.85844e-06 
2.09114e-06 0.000101529 -7.28833e-06 
2.28178e-06 0.000103226 -3.20745e-06 
2.1978e-06 0.000102887 -3.7145e-06 
2.11103e-06 0.00010168 -6.68984e-06 
2.13501e-06 0.000101818 -6.08012e-06 
2.15961e-06 0.000101992 -5.44779e-06 
2.18027e-06 0.000102226 -4.85138e-06 
2.19396e-06 0.000102533 -4.27296e-06 
2.0601e-06 9.99791e-05 -2.856e-06 
2.15459e-06 9.99966e-05 -2.17107e-06 
2.25241e-06 0.00010001 -1.48554e-06 
2.34363e-06 0.000100015 -7.92298e-07 
2.39323e-06 0.000100016 -8.10347e-08 
2.40071e-06 0.000100016 6.3188e-07 
2.35034e-06 9.99832e-05 2.71512e-06 
2.38326e-06 0.000100011 1.33273e-06 
2.36393e-06 9.99993e-05 2.02616e-06 
2.34391e-06 9.99618e-05 3.40132e-06 
2.33568e-06 9.99363e-05 4.08625e-06 
2.32508e-06 9.99064e-05 4.76792e-06 
2.31071e-06 9.98717e-05 5.44458e-06 
2.29135e-06 9.98333e-05 6.11311e-06 
2.266e-06 9.97908e-05 6.77059e-06 
2.23292e-06 9.97451e-05 7.41396e-06 
2.18136e-06 9.9697e-05 8.0375e-06 
2.11947e-06 9.96466e-05 8.64089e-06 
1.75542e-06 0.000100421 1.14731e-05 
2.06583e-06 9.9594e-05 9.2331e-06 
1.7396e-06 9.99567e-05 1.16805e-05 
2.01255e-06 9.95382e-05 9.81215e-06 
1.9559e-06 9.94748e-05 1.03776e-05 
1.79241e-06 9.95218e-05 1.14394e-05 
1.88091e-06 9.94141e-05 1.09269e-05 
1.74275e-06 0.000100706 1.10093e-05 
1.67281e-06 0.000100883 1.0461e-05 
1.58691e-06 0.000101026 9.8796e-06 
1.49179e-06 0.000101166 9.27859e-06 
1.39385e-06 0.000101314 8.66593e-06 
1.29772e-06 0.000101473 8.04866e-06 
1.29551e-06 0.000103854 1.72616e-06 
1.24195e-06 0.000103512 2.34011e-06 
1.21192e-06 0.000101643 7.42872e-06 
1.1418e-06 0.000101824 6.81007e-06 
1.102e-06 0.00010202 6.18882e-06 
1.09159e-06 0.00010223 5.55526e-06 
1.19395e-06 0.00010321 2.97374e-06 
1.15366e-06 0.000102938 3.61733e-06 
1.10014e-06 0.000102452 4.91331e-06 
1.12241e-06 0.000102688 4.26595e-06 
1.96634e-06 9.99573e-05 -3.53295e-06 
1.86564e-06 9.99318e-05 -4.19863e-06 
1.75839e-06 9.99025e-05 -4.85367e-06 
1.64332e-06 9.98692e-05 -5.49724e-06 
1.51961e-06 9.98328e-05 -6.12797e-06 
1.38395e-06 9.97931e-05 -6.74321e-06 
1.2349e-06 9.97509e-05 -7.34087e-06 
1.06468e-06 9.97077e-05 -7.91561e-06 
8.93083e-07 9.96605e-05 -8.48423e-06 
7.37292e-07 9.96104e-05 -9.05737e-06 
5.96857e-07 9.95573e-05 -9.62967e-06 
4.81681e-07 9.95001e-05 -1.02006e-05 
5.31944e-07 9.98392e-05 -1.21234e-05 
3.9792e-07 9.94347e-05 -1.07652e-05 
3.71584e-07 9.94357e-05 -1.18509e-05 
3.51042e-07 9.93657e-05 -1.13194e-05 
1.35513e-06 0.000104236 1.12953e-06 
7.21859e-07 0.0001003 -1.19383e-05 
1.40405e-06 0.000104521 4.67427e-07 
8.60618e-07 0.000100588 -1.14795e-05 
9.83736e-07 0.000100725 -1.09396e-05 
1.09825e-06 0.000100805 -1.03804e-05 
1.43607e-06 0.000104614 -2.53407e-07 
1.46024e-06 0.000104498 -9.71657e-07 
1.20303e-06 0.00010088 -9.8171e-06 
1.2863e-06 0.000100978 -9.25428e-06 
1.34317e-06 0.000101113 -8.69348e-06 
1.36364e-06 0.000101282 -8.13625e-06 
1.48789e-06 0.000104206 -1.63159e-06 
1.52243e-06 0.000103838 -2.23928e-06 
1.55437e-06 0.000103461 -2.82624e-06 
1.38223e-06 0.000101464 -7.56892e-06 
1.42035e-06 0.000101633 -6.98084e-06 
1.57153e-06 0.000103092 -3.40209e-06 
1.56949e-06 0.000102744 -3.97634e-06 
1.4608e-06 0.00010179 -6.37614e-06 
1.49871e-06 0.000101959 -5.76363e-06 
1.53071e-06 0.000102167 -5.15446e-06 
1.55533e-06 0.00010243 -4.55865e-06 
1.45533e-06 9.99693e-05 -3.2003e-06 
1.4519e-06 9.99868e-05 -2.57443e-06 
1.55652e-06 0.000100002 -1.89246e-06 
1.66721e-06 0.000100008 -1.20205e-06 
1.77047e-06 9.99923e-05 -5.08221e-07 
1.79422e-06 9.99977e-05 2.51242e-07 
1.7629e-06 0.000100011 9.58194e-07 
1.79241e-06 9.99761e-05 2.98337e-06 
1.70482e-06 9.99921e-05 2.35417e-06 
1.72989e-06 0.000100006 1.66143e-06 
1.77818e-06 9.99531e-05 3.66568e-06 
1.75961e-06 9.99258e-05 4.34892e-06 
1.73621e-06 9.98943e-05 5.02148e-06 
1.70284e-06 9.98575e-05 5.70893e-06 
1.66148e-06 9.98182e-05 6.36145e-06 
1.60932e-06 9.97753e-05 7.00339e-06 
8.94916e-07 0.000100603 1.11544e-05 
1.54157e-06 9.97304e-05 7.62133e-06 
1.35942e-06 9.96884e-05 8.145e-06 
1.28119e-06 9.96382e-05 8.73441e-06 
7.44806e-07 0.00010024 1.14414e-05 
1.2011e-06 9.95858e-05 9.31755e-06 
7.75307e-07 9.97325e-05 1.14128e-05 
1.11867e-06 9.95292e-05 9.88119e-06 
1.0151e-06 9.94619e-05 1.04565e-05 
8.89486e-07 9.94479e-05 1.09885e-05 
8.85625e-07 0.000100842 1.06562e-05 
8.42752e-07 0.000101 1.00969e-05 
7.81874e-07 0.000101133 9.51628e-06 
7.06079e-07 0.000101271 8.90072e-06 
6.21977e-07 0.000101414 8.29924e-06 
7.1355e-07 0.000104032 1.49284e-06 
5.40303e-07 0.000101572 7.69064e-06 
5.65605e-07 0.00010371 2.05474e-06 
5.12222e-07 0.000103388 2.68516e-06 
4.69603e-07 0.000101743 7.08591e-06 
3.27306e-07 0.000101912 6.53341e-06 
3.25192e-07 0.000102118 5.91164e-06 
3.44202e-07 0.000102338 5.27631e-06 
4.61398e-07 0.000103095 3.32897e-06 
4.16716e-07 0.000102829 3.97022e-06 
3.76929e-07 0.00010257 4.64103e-06 
1.34869e-06 9.99452e-05 -3.87745e-06 
1.23331e-06 9.9917e-05 -4.5512e-06 
1.10978e-06 9.98848e-05 -5.21016e-06 
9.73387e-07 9.98478e-05 -5.8794e-06 
8.25515e-07 9.98091e-05 -6.50823e-06 
6.63239e-07 9.97671e-05 -7.12445e-06 
4.83924e-07 9.97237e-05 -7.71622e-06 
2.05644e-07 9.96825e-05 -8.22335e-06 
2.93624e-08 9.96316e-05 -8.81114e-06 
-1.38154e-07 9.95786e-05 -9.39776e-06 
-2.88327e-07 9.95231e-05 -9.97153e-06 
-2.02802e-07 0.000100086 -1.21147e-05 
-4.1667e-07 9.9459e-05 -1.05677e-05 
-4.91881e-07 9.96699e-05 -1.21078e-05 
-5.15965e-07 9.93892e-05 -1.1124e-05 
-5.68059e-07 9.93701e-05 -1.16798e-05 
7.60884e-07 0.000104379 8.71134e-07 
-2.67322e-08 0.000100471 -1.17633e-05 
7.94806e-07 0.00010459 1.74713e-07 
1.21081e-07 0.000100674 -1.12516e-05 
2.56799e-07 0.000100775 -1.0703e-05 
3.80169e-07 0.000100853 -1.01216e-05 
8.24662e-07 0.000104596 -5.53707e-07 
8.59351e-07 0.000104382 -1.27476e-06 
4.84304e-07 0.000100941 -9.55681e-06 
5.66993e-07 0.000101061 -8.98703e-06 
6.21999e-07 0.000101213 -8.42152e-06 
5.55781e-07 0.000101376 -7.89931e-06 
9.00916e-07 0.00010402 -1.89887e-06 
9.35649e-07 0.00010363 -2.49534e-06 
9.53013e-07 0.000103263 -3.08352e-06 
6.14602e-07 0.000101557 -7.30995e-06 
6.74213e-07 0.000101732 -6.70007e-06 
8.55315e-07 0.000102949 -3.6173e-06 
8.42798e-07 0.000102636 -4.21501e-06 
7.29842e-07 0.000101909 -6.08656e-06 
7.78401e-07 0.000102118 -5.43866e-06 
8.15613e-07 0.000102354 -4.82574e-06 
8.41385e-07 9.99575e-05 -3.54261e-06 
8.46604e-07 9.99779e-05 -2.91353e-06 
8.48151e-07 9.99939e-05 -2.28244e-06 
9.5626e-07 0.000100004 -1.59413e-06 
1.08187e-06 9.99877e-05 -9.11749e-07 
1.15679e-06 9.99753e-05 -1.67126e-07 
1.14705e-06 9.99943e-05 5.83616e-07 
1.09596e-06 0.000100009 1.28413e-06 
1.22336e-06 9.99677e-05 3.24365e-06 
1.14013e-06 9.99861e-05 2.61688e-06 
1.06472e-06 0.0001 1.9848e-06 
1.19574e-06 9.99432e-05 3.92446e-06 
1.16806e-06 9.99144e-05 4.59955e-06 
1.12099e-06 9.98804e-05 5.28414e-06 
1.07047e-06 9.98428e-05 5.95729e-06 
5.36918e-08 0.000100751 1.0824e-05 
9.99381e-07 9.98029e-05 6.59615e-06 
9.18861e-07 9.97602e-05 7.21718e-06 
-9.05529e-08 0.000100441 1.1181e-05 
7.25594e-07 9.97213e-05 7.74001e-06 
5.16488e-07 9.96804e-05 8.2444e-06 
4.10336e-07 9.96307e-05 8.82247e-06 
-2.41351e-07 9.9996e-05 1.12813e-05 
3.07404e-07 9.95785e-05 9.38972e-06 
-1.42911e-07 9.95658e-05 1.10163e-05 
1.71383e-07 9.95174e-05 9.96056e-06 
2.88927e-08 9.94583e-05 1.05186e-05 
5.78876e-08 0.000100955 1.03025e-05 
4.11015e-08 0.000101097 9.73921e-06 
-1.12622e-08 0.000101226 9.14e-06 
-7.00878e-08 0.000101359 8.53038e-06 
-1.48487e-07 0.000101502 7.9354e-06 
1.29274e-07 0.000104104 1.23836e-06 
-1.48981e-08 0.00010381 1.81552e-06 
-2.15136e-07 0.000101661 7.33992e-06 
-1.66149e-07 0.000103524 2.38772e-06 
-2.29016e-07 0.000103229 3.02989e-06 
-3.56062e-07 0.000101818 6.79749e-06 
-4.65791e-07 0.000101994 6.24633e-06 
-4.38631e-07 0.000102208 5.62555e-06 
-3.89058e-07 0.000102436 4.99723e-06 
-2.81948e-07 0.000102954 3.67243e-06 
-3.42621e-07 0.000102687 4.33703e-06 
7.18044e-07 9.99309e-05 -4.22712e-06 
5.90475e-07 9.98999e-05 -4.90451e-06 
4.40515e-07 9.98639e-05 -5.58843e-06 
2.83429e-07 9.98245e-05 -6.2595e-06 
1.04819e-07 9.97832e-05 -6.89168e-06 
-8.37334e-08 9.97394e-05 -7.50528e-06 
-3.71169e-07 9.96986e-05 -8.03186e-06 
-6.60519e-07 9.96551e-05 -8.54767e-06 
-8.57045e-07 9.96017e-05 -9.14487e-06 
-1.03565e-06 9.95466e-05 -9.73202e-06 
-1.21337e-06 9.94855e-05 -1.033e-05 
-9.43736e-07 0.00010029 -1.19924e-05 
-1.22808e-06 9.98947e-05 -1.21666e-05 
-1.35291e-06 9.94159e-05 -1.09194e-05 
-1.48699e-06 9.95074e-05 -1.19908e-05 
-1.47486e-06 9.93557e-05 -1.14731e-05 
1.66082e-07 0.000104363 5.80345e-07 
-7.69531e-07 0.000100578 -1.15432e-05 
1.99122e-07 0.00010448 -1.24556e-07 
-6.04915e-07 0.000100722 -1.10117e-05 
-4.65371e-07 0.000100812 -1.04367e-05 
-3.30458e-07 0.000100899 -9.85403e-06 
2.3144e-07 0.000104391 -8.57366e-07 
2.83718e-07 0.000104112 -1.54e-06 
-2.28493e-07 0.000101008 -9.28201e-06 
-1.40775e-07 0.000101146 -8.708e-06 
-1.72714e-07 0.000101298 -8.17628e-06 
-2.117e-07 0.000101463 -7.63473e-06 
3.2256e-07 0.000103749 -2.15287e-06 
3.45283e-07 0.000103394 -2.75839e-06 
2.5043e-07 0.000103083 -3.30543e-06 
-1.32332e-07 0.000101647 -7.02711e-06 
-5.23946e-08 0.000101833 -6.40821e-06 
1.38419e-07 0.000102801 -3.85592e-06 
1.07413e-07 0.00010252 -4.47764e-06 
8.73422e-09 0.000102039 -5.75649e-06 
7.02739e-08 0.000102268 -5.10375e-06 
2.21634e-07 9.99447e-05 -3.8838e-06 
2.30568e-07 9.99673e-05 -3.24995e-06 
2.37345e-07 9.99864e-05 -2.60878e-06 
2.48654e-07 0.000100001 -1.97189e-06 
3.62051e-07 0.000100006 -1.27499e-06 
6.43056e-07 9.99589e-05 3.50076e-06 
4.44812e-07 9.99909e-05 -5.60985e-07 
4.80489e-07 9.99919e-05 1.78977e-07 
4.69873e-07 0.000100011 9.03369e-07 
4.28911e-07 0.000100007 1.61062e-06 
5.60782e-07 9.99787e-05 2.87947e-06 
4.88558e-07 9.99953e-05 2.24541e-06 
6.06795e-07 9.99327e-05 4.17835e-06 
5.43233e-07 9.99018e-05 4.86017e-06 
4.78693e-07 9.98667e-05 5.53714e-06 
4.12845e-07 9.98283e-05 6.1957e-06 
-7.6039e-07 0.000100871 1.04853e-05 
-9.21915e-07 0.000100613 1.08804e-05 
3.14032e-07 9.9788e-05 6.82035e-06 
1.00834e-07 9.97513e-05 7.3396e-06 
-1.08762e-06 0.000100207 1.10926e-05 
-1.23036e-07 9.9713e-05 7.84682e-06 
-3.50912e-07 9.96731e-05 8.33435e-06 
-4.78784e-07 9.96236e-05 8.90161e-06 
-1.18459e-06 9.97606e-05 1.09749e-05 
-6.48886e-07 9.95696e-05 9.46462e-06 
-1.00186e-06 9.94947e-05 1.05592e-05 
-8.21185e-07 9.95073e-05 1.00211e-05 
-7.31987e-07 0.000101047 9.94932e-06 
-7.56628e-07 0.000101178 9.36782e-06 
-7.95136e-07 0.000101302 8.76674e-06 
-8.40711e-07 0.000101434 8.16565e-06 
-9.10564e-07 0.000101578 7.57908e-06 
-4.458e-07 0.000104065 9.68736e-07 
-5.97117e-07 0.000103831 1.56148e-06 
-7.51647e-07 0.000103574 2.14697e-06 
-1.06074e-06 0.000101721 7.05063e-06 
-9.04426e-07 0.00010332 2.72221e-06 
-9.71815e-07 0.000103051 3.36966e-06 
-1.16922e-06 0.000101885 6.50664e-06 
-1.23809e-06 0.000102066 5.95674e-06 
-1.17614e-06 0.000102288 5.33869e-06 
-1.12663e-06 0.000102529 4.69121e-06 
-1.05787e-06 0.000102785 4.02954e-06 
8.64644e-08 9.99152e-05 -4.57697e-06 
-7.96628e-08 9.98807e-05 -5.27425e-06 
-2.50428e-07 9.98419e-05 -5.96659e-06 
-4.26485e-07 9.97999e-05 -6.63919e-06 
-6.33043e-07 9.97561e-05 -7.27512e-06 
-9.37116e-07 9.9715e-05 -7.82064e-06 
-1.24489e-06 9.96717e-05 -8.35835e-06 
-1.54588e-06 9.96262e-05 -8.87966e-06 
-1.7591e-06 9.95701e-05 -9.48266e-06 
-1.68136e-06 0.00010043 -1.18033e-05 
-1.98667e-06 9.95111e-05 -1.00845e-05 
-2.18056e-06 9.94457e-05 -1.0682e-05 
-1.97303e-06 0.000100112 -1.21071e-05 
-2.25883e-06 9.96923e-05 -1.21332e-05 
-2.33408e-06 9.93742e-05 -1.12597e-05 
-2.45173e-06 9.93955e-05 -1.18049e-05 
-3.97436e-07 0.000104217 2.89296e-07 
-1.49045e-06 0.000100635 -1.13057e-05 
-3.70214e-07 0.000104221 -4.23473e-07 
-1.33287e-06 0.00010075 -1.07446e-05 
-1.17913e-06 0.000100843 -1.01619e-05 
-1.0305e-06 0.000100948 -9.57701e-06 
-3.24983e-07 0.000104061 -1.12654e-06 
-2.72282e-07 0.000103788 -1.79144e-06 
-9.21498e-07 0.000101076 -8.99669e-06 
-9.28915e-07 0.000101218 -8.45846e-06 
-9.41162e-07 0.000101377 -7.90725e-06 
-9.4911e-07 0.000101545 -7.35003e-06 
-2.51433e-07 0.000103473 -2.42021e-06 
-3.50982e-07 0.000103177 -2.97852e-06 
-4.6194e-07 0.000102902 -3.54484e-06 
-8.48078e-07 0.000101735 -6.72793e-06 
-7.78076e-07 0.00010194 -6.07489e-06 
-5.81077e-07 0.000102651 -4.11025e-06 
-6.23938e-07 0.000102398 -4.75149e-06 
-7.02598e-07 0.00010216 -5.4101e-06 
-4.02287e-07 9.99307e-05 -4.22468e-06 
-3.84523e-07 9.99557e-05 -3.58088e-06 
-3.74147e-07 9.99768e-05 -2.93655e-06 
-3.64906e-07 9.9994e-05 -2.29172e-06 
5.12914e-08 9.99494e-05 3.75876e-06 
-3.5028e-07 0.000100006 -1.648e-06 
-2.74841e-07 0.000100012 -9.25672e-07 
-2.45934e-08 9.99706e-05 3.13996e-06 
-2.1556e-07 0.000100014 -2.07674e-07 
-2.01389e-07 0.000100015 5.12976e-07 
-2.0621e-07 0.000100012 1.23973e-06 
-1.54929e-07 0.000100003 1.87847e-06 
-9.36646e-08 9.99884e-05 2.51275e-06 
-2.15843e-08 9.99213e-05 4.44265e-06 
-9.81374e-08 9.98891e-05 5.11822e-06 
-1.80681e-07 9.98531e-05 5.78114e-06 
-2.72221e-07 9.9814e-05 6.42668e-06 
-1.54416e-06 0.000100966 1.01384e-05 
-1.72893e-06 0.000100754 1.0557e-05 
-1.91721e-06 0.000100406 1.08471e-05 
-5.03249e-07 9.9779e-05 6.94848e-06 
-7.4439e-07 9.97428e-05 7.45381e-06 
-2.06085e-06 9.99528e-05 1.08639e-05 
-9.94122e-07 9.97054e-05 7.94254e-06 
-1.24392e-06 9.96661e-05 8.41707e-06 
-1.43709e-06 9.96161e-05 8.97872e-06 
-2.06952e-06 9.95999e-05 1.05562e-05 
-1.63711e-06 9.95603e-05 9.5264e-06 
-1.84959e-06 9.95064e-05 1.00571e-05 
-1.52289e-06 0.00010112 9.58045e-06 
-1.53304e-06 0.000101242 8.99547e-06 
-1.56742e-06 0.000101362 8.40136e-06 
-1.61282e-06 0.000101494 7.80975e-06 
-1.77367e-06 0.000101622 7.29169e-06 
-1.004e-06 0.000103941 6.92268e-07 
-1.16502e-06 0.000103774 1.29896e-06 
-1.32813e-06 0.000103565 1.89312e-06 
-1.49118e-06 0.000103337 2.47825e-06 
-1.88789e-06 0.000101772 6.76095e-06 
-1.65112e-06 0.000103107 3.05732e-06 
-1.75555e-06 0.000102851 3.7227e-06 
-1.95695e-06 0.000101942 6.21815e-06 
-1.98813e-06 0.000102128 5.66556e-06 
-1.9245e-06 0.000102359 5.02943e-06 
-1.8468e-06 0.000102601 4.38076e-06 
-5.7666e-07 9.9898e-05 -4.93816e-06 
-7.5972e-07 9.98606e-05 -5.64518e-06 
-9.53247e-07 9.98191e-05 -6.3396e-06 
-1.15714e-06 9.97743e-05 -7.01547e-06 
-1.47705e-06 9.97325e-05 -7.58762e-06 
-1.8057e-06 9.96888e-05 -8.14544e-06 
-2.13465e-06 9.96432e-05 -8.69013e-06 
-2.45661e-06 9.95949e-05 -9.2219e-06 
-2.72521e-06 9.95353e-05 -9.84132e-06 
-2.40608e-06 0.000100508 -1.15792e-05 
-2.71196e-06 0.000100273 -1.19601e-05 
-2.97092e-06 9.94731e-05 -1.04435e-05 
-3.18707e-06 9.9403e-05 -1.10261e-05 
-3.01763e-06 9.99012e-05 -1.21623e-05 
-3.28428e-06 9.95136e-05 -1.20304e-05 
-3.36748e-06 9.93491e-05 -1.15895e-05 
-9.64329e-07 0.000103992 -6.24982e-09 
-2.21797e-06 0.000100662 -1.10421e-05 
-9.21563e-07 0.000103921 -7.07784e-07 
-2.04024e-06 0.000100769 -1.04712e-05 
-1.87389e-06 0.000100875 -9.88447e-06 
-1.71778e-06 0.000101 -9.29067e-06 
-8.7669e-07 0.000103741 -1.39477e-06 
-8.36734e-07 0.000103493 -2.06363e-06 
-1.69963e-06 0.000101133 -8.74197e-06 
-1.68737e-06 0.000101285 -8.18534e-06 
-1.67608e-06 0.000101449 -7.619e-06 
-1.65936e-06 0.00010162 -7.04378e-06 
-9.37887e-07 0.000103225 -2.63861e-06 
-1.05074e-06 0.000102967 -3.21472e-06 
-1.17337e-06 0.000102724 -3.79366e-06 
-1.56973e-06 0.000101823 -6.38669e-06 
-1.48081e-06 0.000102035 -5.71977e-06 
-1.30267e-06 0.000102497 -4.37532e-06 
-1.39096e-06 0.00010226 -5.04806e-06 
-1.02758e-06 9.99159e-05 -4.56368e-06 
-1.02582e-06 9.99427e-05 -3.9259e-06 
-1.0097e-06 9.9966e-05 -3.27122e-06 
-9.98538e-07 9.99855e-05 -2.60986e-06 
-9.88351e-07 0.000100001 -1.954e-06 
-5.51774e-07 9.99394e-05 4.01942e-06 
-6.43918e-07 9.99615e-05 3.41841e-06 
-9.55936e-07 0.000100011 -1.317e-06 
-8.95244e-07 0.000100017 -5.8676e-07 
-7.06824e-07 9.99806e-05 2.79002e-06 
-8.58544e-07 0.000100019 1.46178e-07 
-8.48635e-07 0.000100016 8.76206e-07 
-8.18682e-07 0.000100009 1.50552e-06 
-7.64785e-07 9.99966e-05 2.14787e-06 
-6.36235e-07 9.99095e-05 4.70257e-06 
-7.31903e-07 9.98755e-05 5.37987e-06 
-8.40198e-07 9.98384e-05 6.03601e-06 
-1.10698e-06 9.98064e-05 6.54148e-06 
-2.29954e-06 0.000101036 9.78924e-06 
-2.53012e-06 0.000100868 1.02013e-05 
-2.74513e-06 0.000100581 1.05482e-05 
-2.93428e-06 0.000100153 1.06854e-05 
-1.36647e-06 9.97714e-05 7.05432e-06 
-1.63818e-06 9.9735e-05 7.55466e-06 
-3.01175e-06 9.97315e-05 1.04929e-05 
-1.9164e-06 9.96983e-05 8.03259e-06 
-2.16822e-06 9.96597e-05 8.49296e-06 
-2.39397e-06 9.96088e-05 9.04304e-06 
-2.89904e-06 9.95369e-05 1.00851e-05 
-2.63576e-06 9.95518e-05 9.57861e-06 
-2.26408e-06 0.000101172 9.22009e-06 
-2.2737e-06 0.00010129 8.62569e-06 
-2.31746e-06 0.00010141 8.03444e-06 
-2.51627e-06 0.000101517 7.54117e-06 
-1.54491e-06 0.000103763 4.11523e-07 
-2.64221e-06 0.000101653 7.01608e-06 
-1.73755e-06 0.000103651 1.01016e-06 
-1.91226e-06 0.000103492 1.62067e-06 
-2.0869e-06 0.0001033 2.22655e-06 
-2.25986e-06 0.000103093 2.81802e-06 
-2.71387e-06 0.000101812 6.47212e-06 
-2.40676e-06 0.000102886 3.392e-06 
-2.51842e-06 0.000102648 4.06202e-06 
-2.74178e-06 0.000101988 5.9205e-06 
-2.71414e-06 0.000102176 5.37163e-06 
-2.62066e-06 0.000102409 4.72698e-06 
-1.2161e-06 9.98801e-05 -5.28836e-06 
-1.4236e-06 9.98393e-05 -6.01186e-06 
-1.64904e-06 9.97947e-05 -6.71676e-06 
-2.00361e-06 9.97538e-05 -7.29837e-06 
-2.35604e-06 9.97086e-05 -7.89138e-06 
-2.71461e-06 9.96609e-05 -8.47566e-06 
-3.0713e-06 9.96119e-05 -9.03896e-06 
-3.40005e-06 9.95615e-05 -9.57656e-06 
-3.69531e-06 9.94984e-05 -1.02046e-05 
-3.11146e-06 0.00010054 -1.13423e-05 
-3.45862e-06 0.000100371 -1.1749e-05 
-3.78839e-06 0.000100085 -1.20791e-05 
-3.97095e-06 9.94309e-05 -1.08117e-05 
-4.22345e-06 9.9361e-05 -1.13818e-05 
-4.10787e-06 9.9689e-05 -1.21596e-05 
-4.30964e-06 9.93845e-05 -1.18657e-05 
-1.49245e-06 0.000103749 -2.92893e-07 
-2.8962e-06 0.000100672 -1.07834e-05 
-1.44642e-06 0.000103639 -9.99341e-07 
-2.70276e-06 0.000100788 -1.01908e-05 
-2.52738e-06 0.000100913 -9.58917e-06 
-2.5103e-06 0.000101037 -9.04264e-06 
-1.41013e-06 0.000103456 -1.6898e-06 
-1.53455e-06 0.000103226 -2.2629e-06 
-2.47229e-06 0.000101184 -8.47325e-06 
-2.43767e-06 0.000101345 -7.88806e-06 
-2.40277e-06 0.000101514 -7.29691e-06 
-2.34273e-06 0.000101688 -6.7122e-06 
-1.64872e-06 0.000102991 -2.85613e-06 
-1.77387e-06 0.00010276 -3.45704e-06 
-1.90789e-06 0.00010254 -4.05543e-06 
-2.23427e-06 0.000101898 -6.03221e-06 
-2.12813e-06 0.000102115 -5.33783e-06 
-2.02593e-06 0.000102338 -4.64565e-06 
-1.65219e-06 9.98999e-05 -4.89981e-06 
-1.16399e-06 9.99282e-05 4.28469e-06 
-1.64555e-06 9.99294e-05 -4.25348e-06 
-1.64636e-06 9.99545e-05 -3.60827e-06 
-1.6349e-06 9.99761e-05 -2.93978e-06 
-1.6214e-06 9.99939e-05 -2.26936e-06 
-1.59528e-06 0.000100007 -1.62138e-06 
-1.25084e-06 9.99521e-05 3.68524e-06 
-1.3293e-06 9.99724e-05 3.07683e-06 
-1.56786e-06 0.000100015 -9.76345e-07 
-1.52653e-06 0.000100019 -2.29807e-07 
-1.38412e-06 9.99898e-05 2.43547e-06 
-1.49784e-06 0.000100018 5.15199e-07 
-1.46406e-06 0.000100013 1.15109e-06 
-1.43158e-06 0.000100004 1.78548e-06 
-1.26801e-06 9.98964e-05 4.97065e-06 
-3.0247e-06 0.000101084 9.43762e-06 
-1.3866e-06 9.98611e-05 5.64343e-06 
-1.67118e-06 9.98309e-05 6.15717e-06 
-1.96682e-06 9.9799e-05 6.6526e-06 
-3.27864e-06 0.000100941 9.85471e-06 
-3.5463e-06 0.000100721 1.02101e-05 
-3.78111e-06 0.000100353 1.04449e-05 
-3.93299e-06 9.99049e-05 1.03886e-05 
-2.26106e-06 9.97639e-05 7.15886e-06 
-2.56122e-06 9.9728e-05 7.64855e-06 
-3.8762e-06 9.96061e-05 1.00491e-05 
-2.84273e-06 9.96919e-05 8.11229e-06 
-3.12316e-06 9.96532e-05 8.5619e-06 
-3.39369e-06 9.96005e-05 9.10048e-06 
-3.68401e-06 9.9551e-05 9.61153e-06 
-2.99032e-06 0.000101211 8.8536e-06 
-3.0175e-06 0.000101326 8.25764e-06 
-3.23538e-06 0.000101416 7.77215e-06 
-2.06696e-06 0.000103559 1.22097e-07 
-3.40687e-06 0.000101528 7.27425e-06 
-2.27176e-06 0.000103489 7.28709e-07 
-3.49023e-06 0.000101673 6.73601e-06 
-2.47661e-06 0.000103371 1.32861e-06 
-2.66756e-06 0.000103218 1.94799e-06 
-2.85165e-06 0.00010304 2.5598e-06 
-3.01509e-06 0.000102853 3.14754e-06 
-3.51248e-06 0.000101839 6.18206e-06 
-3.17026e-06 0.000102661 3.72861e-06 
-3.2983e-06 0.000102435 4.4087e-06 
-3.47681e-06 0.000102016 5.63407e-06 
-3.41386e-06 0.000102206 5.07337e-06 
-1.86288e-06 9.98609e-05 -5.63774e-06 
-2.09817e-06 9.98171e-05 -6.37036e-06 
-2.47169e-06 9.97767e-05 -6.97632e-06 
-2.85923e-06 9.97328e-05 -7.57601e-06 
-3.25175e-06 9.96836e-05 -8.1981e-06 
-3.64368e-06 9.96318e-05 -8.81028e-06 
-3.78367e-06 0.000100547 -1.10985e-05 
-4.01504e-06 9.9579e-05 -9.39272e-06 
-4.37834e-06 9.9524e-05 -9.95477e-06 
-4.71728e-06 9.94556e-05 -1.06002e-05 
-4.16133e-06 0.000100404 -1.15372e-05 
-4.54576e-06 0.000100201 -1.19174e-05 
-4.90689e-06 9.98698e-05 -1.2178e-05 
-5.0334e-06 9.93832e-05 -1.12031e-05 
-5.24013e-06 9.9335e-05 -1.16973e-05 
-5.22432e-06 9.94966e-05 -1.21217e-05 
-2.0136e-06 0.000103502 -5.92686e-07 
-3.54894e-06 0.00010068 -1.05097e-05 
-1.97184e-06 0.000103376 -1.30294e-06 
-3.34561e-06 0.000100812 -9.89546e-06 
-3.30953e-06 0.000100933 -9.3372e-06 
-3.27346e-06 0.000101072 -8.77016e-06 
-2.09913e-06 0.000103182 -1.88792e-06 
-2.23296e-06 0.000102976 -2.47223e-06 
-3.2167e-06 0.00010123 -8.17237e-06 
-3.15557e-06 0.000101397 -7.56104e-06 
-3.07763e-06 0.000101568 -6.95932e-06 
-2.99454e-06 0.000101746 -6.34856e-06 
-2.36154e-06 0.000102765 -3.08513e-06 
-2.49489e-06 0.000102557 -3.70368e-06 
-2.61966e-06 0.000102362 -4.30975e-06 
-2.87245e-06 0.000101958 -5.63665e-06 
-2.748e-06 0.000102173 -4.91956e-06 
-2.27302e-06 9.98827e-05 -5.2297e-06 
-1.78228e-06 9.99158e-05 4.55553e-06 
-2.27101e-06 9.99148e-05 -4.58271e-06 
-1.87242e-06 9.99414e-05 3.96203e-06 
-2.26899e-06 9.99426e-05 -3.92985e-06 
-2.26443e-06 9.99658e-05 -3.2782e-06 
-2.2513e-06 9.99857e-05 -2.59545e-06 
-2.23347e-06 0.000100001 -1.93796e-06 
-2.20853e-06 0.000100012 -1.27442e-06 
-1.94661e-06 9.99637e-05 3.35309e-06 
-2.00466e-06 9.99822e-05 2.73686e-06 
-2.18081e-06 0.000100017 -6.18148e-07 
-2.14695e-06 0.000100019 1.48358e-07 
-2.04754e-06 9.99978e-05 2.08188e-06 
-2.11474e-06 0.000100017 7.959e-07 
-2.08328e-06 0.000100009 1.44488e-06 
-3.71693e-06 0.000101116 9.08553e-06 
-1.90822e-06 9.98821e-05 5.24508e-06 
-4.0006e-06 0.000100988 9.49744e-06 
-2.21536e-06 9.98542e-05 5.76283e-06 
-2.53231e-06 9.98238e-05 6.27017e-06 
-2.85187e-06 9.97918e-05 6.75937e-06 
-4.3004e-06 0.000100809 9.86708e-06 
-4.58674e-06 0.000100527 1.01469e-05 
-4.81529e-06 0.000100103 1.02286e-05 
-4.86453e-06 9.97215e-05 9.99725e-06 
-3.17774e-06 9.97566e-05 7.26163e-06 
-3.49335e-06 9.9722e-05 7.72813e-06 
-4.69051e-06 9.95712e-05 9.58355e-06 
-3.80616e-06 9.96855e-05 8.18707e-06 
-4.11176e-06 9.9646e-05 8.62892e-06 
-4.43192e-06 9.95929e-05 9.15365e-06 
-3.7052e-06 0.000101237 8.48369e-06 
-3.95243e-06 0.000101312 8.01076e-06 
-2.57157e-06 0.000103346 -1.81696e-07 
-4.15639e-06 0.000101406 7.52069e-06 
-2.7907e-06 0.000103303 4.2674e-07 
-4.27389e-06 0.000101528 7.00999e-06 
-3.00832e-06 0.000103217 1.03923e-06 
-4.30078e-06 0.000101682 6.45425e-06 
-3.21911e-06 0.000103099 1.64519e-06 
-3.42098e-06 0.00010295 2.2767e-06 
-3.60791e-06 0.000102788 2.87881e-06 
-3.782e-06 0.000102612 3.48107e-06 
-4.26475e-06 0.000101847 5.90681e-06 
-3.94141e-06 0.000102431 4.07176e-06 
-4.08367e-06 0.000102213 4.76381e-06 
-4.18749e-06 0.000102027 5.34039e-06 
-2.50615e-06 9.98409e-05 -5.97636e-06 
-2.89367e-06 9.98029e-05 -6.58769e-06 
-3.29874e-06 9.97599e-05 -7.21013e-06 
-3.71462e-06 9.97125e-05 -7.83597e-06 
-4.14837e-06 9.96583e-05 -8.49719e-06 
-4.40935e-06 0.00010055 -1.08393e-05 
-4.57333e-06 9.9602e-05 -9.13617e-06 
-4.8275e-06 0.000100409 -1.13079e-05 
-4.994e-06 9.95421e-05 -9.76975e-06 
-5.4004e-06 9.94802e-05 -1.03745e-05 
-5.79367e-06 9.94043e-05 -1.10483e-05 
-5.26034e-06 0.000100239 -1.17399e-05 
-5.68109e-06 0.000100001 -1.20974e-05 
-6.07859e-06 9.96523e-05 -1.22769e-05 
-6.10664e-06 9.93383e-05 -1.15779e-05 
-6.29522e-06 9.93511e-05 -1.20675e-05 
-2.52214e-06 0.000103265 -9.06497e-07 
-4.16451e-06 0.000100696 -1.02108e-05 
-2.65817e-06 0.000103102 -1.49303e-06 
-4.12628e-06 0.000100815 -9.64547e-06 
-4.07031e-06 0.000100952 -9.06384e-06 
-4.00293e-06 0.000101101 -8.47135e-06 
-2.7933e-06 0.000102921 -2.08702e-06 
-2.92776e-06 0.000102738 -2.68399e-06 
-3.91842e-06 0.000101268 -7.83871e-06 
-3.82498e-06 0.000101436 -7.21774e-06 
-3.72063e-06 0.000101611 -6.58105e-06 
-3.60905e-06 0.000101791 -5.94236e-06 
-3.06354e-06 0.000102546 -3.31701e-06 
-3.1972e-06 0.000102363 -3.93378e-06 
-3.33227e-06 0.00010218 -4.56458e-06 
-3.46684e-06 0.000102001 -5.19689e-06 
-2.88805e-06 9.98638e-05 -5.54571e-06 
-2.39969e-06 9.99008e-05 4.83344e-06 
-2.89493e-06 9.98989e-05 -4.91018e-06 
-2.4983e-06 9.99294e-05 4.24566e-06 
-2.89301e-06 9.99289e-05 -4.26322e-06 
-2.57337e-06 9.99534e-05 3.64529e-06 
-2.88749e-06 9.99547e-05 -3.60573e-06 
-2.87754e-06 9.99762e-05 -2.93898e-06 
-2.86237e-06 9.99938e-05 -2.26578e-06 
-2.84091e-06 0.000100007 -1.58933e-06 
-2.81471e-06 0.000100015 -9.11554e-07 
-2.62781e-06 9.9974e-05 3.02948e-06 
-2.66799e-06 9.99908e-05 2.39866e-06 
-2.78647e-06 0.000100019 -2.33106e-07 
-2.7566e-06 0.000100019 4.39754e-07 
-2.70018e-06 0.000100004 1.75563e-06 
-2.72843e-06 0.000100013 1.10246e-06 
-4.36623e-06 0.000101138 8.7269e-06 
-4.68213e-06 0.000101015 9.1387e-06 
-2.72719e-06 9.9876e-05 5.35852e-06 
-5.01857e-06 0.000100865 9.50606e-06 
-3.06639e-06 9.98477e-05 5.87154e-06 
-3.41173e-06 9.98171e-05 6.37374e-06 
-3.76087e-06 9.97845e-05 6.86535e-06 
-5.34935e-06 0.000100643 9.81933e-06 
-5.64531e-06 0.0001003 1.00023e-05 
-5.82493e-06 9.98862e-05 9.91635e-06 
-5.73085e-06 9.96239e-05 9.55918e-06 
-4.10952e-06 9.97507e-05 7.34323e-06 
-4.45602e-06 9.97157e-05 7.8073e-06 
-5.45615e-06 9.9595e-05 9.14052e-06 
-4.79778e-06 9.96789e-05 8.26026e-06 
-5.13403e-06 9.96368e-05 8.70824e-06 
-4.64613e-06 0.000101204 8.25819e-06 
-3.05831e-06 0.000103134 -5.05282e-07 
-4.89741e-06 0.000101278 7.78506e-06 
-3.28607e-06 0.000103107 1.03713e-07 
-5.05652e-06 0.000101381 7.28065e-06 
-3.51546e-06 0.000103044 7.18705e-07 
-5.10399e-06 0.000101515 6.74517e-06 
-3.74172e-06 0.00010295 1.33847e-06 
-5.06925e-06 0.00010167 6.19068e-06 
-3.96171e-06 0.000102831 1.96128e-06 
-4.17076e-06 0.000102692 2.58372e-06 
-4.36788e-06 0.000102536 3.20311e-06 
-4.55024e-06 0.000102369 3.81921e-06 
-4.98192e-06 0.000101838 5.62187e-06 
-4.71522e-06 0.000102195 4.43411e-06 
-4.86061e-06 0.000102014 5.03737e-06 
-3.27224e-06 9.98304e-05 -6.14725e-06 
-3.67848e-06 9.97907e-05 -6.76697e-06 
-4.10551e-06 9.97453e-05 -7.4066e-06 
-4.55433e-06 9.96937e-05 -8.06873e-06 
-4.96186e-06 0.000100566 -1.05311e-05 
-5.02302e-06 9.96356e-05 -8.75565e-06 
-5.42364e-06 0.000100412 -1.10397e-05 
-5.50816e-06 9.9571e-05 -9.46107e-06 
-5.91538e-06 0.000100245 -1.15264e-05 
-5.9962e-06 9.95006e-05 -1.01748e-05 
-6.47077e-06 9.94249e-05 -1.08745e-05 
-6.91055e-06 9.93483e-05 -1.15062e-05 
-6.40984e-06 0.000100044 -1.19749e-05 
-6.88642e-06 9.97705e-05 -1.23304e-05 
-7.30922e-06 9.94442e-05 -1.24429e-05 
-7.27158e-06 9.92865e-05 -1.2055e-05 
-3.2049e-06 0.000102993 -1.08611e-06 
-4.94875e-06 0.000100681 -9.96992e-06 
-3.34291e-06 0.000102838 -1.67605e-06 
-4.88108e-06 0.000100815 -9.38277e-06 
-4.79219e-06 0.000100964 -8.77128e-06 
-4.68929e-06 0.000101125 -8.13748e-06 
-3.47836e-06 0.000102675 -2.27792e-06 
-3.61405e-06 0.000102509 -2.89322e-06 
-4.57422e-06 0.000101294 -7.48673e-06 
-4.44899e-06 0.000101467 -6.82511e-06 
-4.31589e-06 0.000101644 -6.15601e-06 
-4.17727e-06 0.000101823 -5.48198e-06 
-3.75098e-06 0.00010234 -3.52129e-06 
-3.89035e-06 0.00010217 -4.16152e-06 
-4.03269e-06 0.000101998 -4.81456e-06 
-3.49699e-06 9.98694e-05 -5.47307e-06 
-3.09354e-06 9.99068e-05 4.7444e-06 
-3.49841e-06 9.99036e-05 -4.81633e-06 
-3.18403e-06 9.9934e-05 4.14079e-06 
-3.49526e-06 9.99337e-05 -4.14111e-06 
-3.24256e-06 9.99578e-05 3.51871e-06 
-3.48689e-06 9.99593e-05 -3.45953e-06 
-3.47945e-06 9.99815e-05 -2.73981e-06 
-3.46234e-06 9.99983e-05 -2.04025e-06 
-3.44015e-06 0.00010001 -1.33218e-06 
-3.41337e-06 0.000100017 -6.29938e-07 
-3.27915e-06 9.99777e-05 2.8867e-06 
-3.31192e-06 9.99948e-05 2.21308e-06 
-3.38238e-06 0.000100018 1.85576e-07 
-3.35817e-06 0.000100016 8.7233e-07 
-3.33493e-06 0.000100007 1.55195e-06 
-5.25932e-06 0.000101063 8.65528e-06 
-5.6571e-06 0.000100927 9.04916e-06 
-3.47075e-06 9.98801e-05 5.28426e-06 
-6.04801e-06 0.000100755 9.40189e-06 
-3.85744e-06 9.98506e-05 5.81784e-06 
-4.24541e-06 9.9819e-05 6.33602e-06 
-4.65029e-06 9.97844e-05 6.86087e-06 
-6.41183e-06 0.000100504 9.67885e-06 
-6.72163e-06 0.000100119 9.78376e-06 
-6.80092e-06 9.97431e-05 9.57311e-06 
-6.55559e-06 9.96065e-05 9.18338e-06 
-5.03936e-06 9.97503e-05 7.34558e-06 
-5.42533e-06 9.97145e-05 7.81791e-06 
-6.20364e-06 9.96269e-05 8.78379e-06 
-5.79778e-06 9.96763e-05 8.26935e-06 
-5.58606e-06 0.000101124 8.17886e-06 
-3.67987e-06 0.000102909 -4.63522e-07 
-5.82045e-06 0.000101206 7.67784e-06 
-3.93245e-06 0.000102872 1.71374e-07 
-5.91315e-06 0.00010132 7.14657e-06 
-4.1828e-06 0.000102804 8.15726e-07 
-5.89354e-06 0.000101465 6.56877e-06 
-4.42657e-06 0.000102712 1.4601e-06 
-5.80076e-06 0.000101622 5.99729e-06 
-4.67397e-06 0.000102592 2.13235e-06 
-4.90062e-06 0.000102458 2.77858e-06 
-5.11527e-06 0.000102308 3.42811e-06 
-5.30995e-06 0.000102151 4.06871e-06 
-5.66592e-06 0.000101789 5.40479e-06 
-5.50243e-06 0.000101959 4.80149e-06 
-3.91022e-06 9.98332e-05 -6.10333e-06 
-4.3429e-06 9.97912e-05 -6.75565e-06 
-4.7943e-06 9.97432e-05 -7.42771e-06 
-5.29175e-06 9.96864e-05 -8.15237e-06 
-5.75665e-06 0.000100496 -1.04773e-05 
-5.80739e-06 9.96232e-05 -8.891e-06 
-6.36745e-06 0.000100303 -1.10635e-05 
-6.36886e-06 9.95495e-05 -9.6779e-06 
-6.99589e-06 0.000100089 -1.166e-05 
-6.964e-06 9.94639e-05 -1.05081e-05 
-7.60539e-06 9.93571e-05 -1.14437e-05 
-8.15869e-06 9.92663e-05 -1.21668e-05 
-7.6166e-06 9.98443e-05 -1.223e-05 
-8.20597e-06 9.95302e-05 -1.26901e-05 
-8.54876e-06 9.92563e-05 -1.27492e-05 
-3.83166e-06 0.000102776 -1.05994e-06 
-5.69754e-06 0.00010063 -9.87176e-06 
-3.97399e-06 0.000102633 -1.67275e-06 
-5.59496e-06 0.00010078 -9.23439e-06 
-5.4716e-06 0.000100942 -8.57692e-06 
-5.33629e-06 0.000101118 -7.87053e-06 
-4.11085e-06 0.000102485 -2.2942e-06 
-4.25896e-06 0.000102326 -2.95482e-06 
-5.18995e-06 0.000101292 -7.17498e-06 
-5.03591e-06 0.000101469 -6.46771e-06 
-4.8788e-06 0.000101645 -5.76609e-06 
-4.69976e-06 0.000101843 -4.95903e-06 
-4.40047e-06 0.000102169 -3.6058e-06 
-4.54826e-06 0.000102007 -4.27713e-06 
-4.09851e-06 9.98737e-05 -5.39888e-06 
-3.79504e-06 9.99112e-05 4.65443e-06 
-4.0988e-06 9.99084e-05 -4.70979e-06 
-3.86725e-06 9.99383e-05 4.03211e-06 
-4.08949e-06 9.99388e-05 -4.00543e-06 
-3.90095e-06 9.99617e-05 3.3939e-06 
-4.08555e-06 9.99654e-05 -3.26458e-06 
-4.07226e-06 9.99872e-05 -2.51334e-06 
-4.05576e-06 0.000100003 -1.77786e-06 
-4.02939e-06 0.000100013 -1.04122e-06 
-4.00294e-06 0.000100018 -1.96193e-07 
-3.92952e-06 9.9982e-05 2.71847e-06 
-3.94559e-06 9.99986e-05 2.0264e-06 
-3.97568e-06 0.000100017 6.3658e-07 
-3.96225e-06 0.00010001 1.33977e-06 
-6.22658e-06 0.000100967 8.57622e-06 
-6.69114e-06 0.000100814 8.95681e-06 
-4.22187e-06 9.98838e-05 5.20989e-06 
-7.12914e-06 0.000100625 9.28953e-06 
-4.65227e-06 9.98535e-05 5.76066e-06 
-5.10855e-06 9.98199e-05 6.31415e-06 
-5.56236e-06 9.97845e-05 6.8563e-06 
-7.5418e-06 0.000100337 9.53377e-06 
-7.8278e-06 9.99408e-05 9.54198e-06 
-7.71753e-06 9.9658e-05 9.23335e-06 
-7.34656e-06 9.96217e-05 8.85561e-06 
-6.00495e-06 9.97492e-05 7.3572e-06 
-6.4323e-06 9.97119e-05 7.8385e-06 
-6.90974e-06 9.96663e-05 8.35897e-06 
-6.55983e-06 0.000101027 8.09419e-06 
-4.30069e-06 0.000102689 -4.16614e-07 
-6.73242e-06 0.00010112 7.56871e-06 
-4.57483e-06 0.000102642 2.42262e-07 
-6.74729e-06 0.000101249 6.98996e-06 
-4.83958e-06 0.000102573 9.09453e-07 
-6.64846e-06 0.0001014 6.39007e-06 
-5.11486e-06 0.000102475 1.60131e-06 
-6.50172e-06 0.000101558 5.78992e-06 
-5.38024e-06 0.000102357 2.29992e-06 
-5.63141e-06 0.000102225 2.97819e-06 
-5.86279e-06 0.000102083 3.65679e-06 
-6.10722e-06 0.000101908 4.42157e-06 
-6.31621e-06 0.000101723 5.17119e-06 
-4.53448e-06 9.98362e-05 -6.04986e-06 
-4.97999e-06 9.97927e-05 -6.72665e-06 
-5.46682e-06 9.9741e-05 -7.44979e-06 
-5.98525e-06 9.96811e-05 -8.21316e-06 
-6.52538e-06 0.000100421 -1.04185e-05 
-6.53877e-06 9.96122e-05 -9.00792e-06 
-7.24351e-06 0.000100191 -1.10723e-05 
-7.15385e-06 9.95289e-05 -9.87556e-06 
-8.02333e-06 9.99245e-05 -1.18029e-05 
-7.92432e-06 9.94152e-05 -1.093e-05 
-8.80557e-06 9.92635e-05 -1.21218e-05 
-9.66217e-06 9.90994e-05 -1.31834e-05 
-8.90829e-06 9.95826e-05 -1.26533e-05 
-9.85908e-06 9.91471e-05 -1.34744e-05 
-4.45499e-06 0.000102565 -1.03171e-06 
-6.41372e-06 0.000100575 -9.75381e-06 
-4.59365e-06 0.000102436 -1.6624e-06 
-6.26781e-06 0.000100744 -9.05504e-06 
-6.10907e-06 0.000100925 -8.30443e-06 
-5.93192e-06 0.000101111 -7.53754e-06 
-4.74374e-06 0.000102294 -2.32653e-06 
-4.89042e-06 0.000102147 -3.00801e-06 
-5.75588e-06 0.00010129 -6.78727e-06 
-5.57512e-06 0.000101467 -6.04375e-06 
-5.38121e-06 0.000101662 -5.2041e-06 
-5.19054e-06 0.000101847 -4.38166e-06 
-5.03922e-06 0.000101999 -3.68512e-06 
-4.6893e-06 9.98782e-05 -5.3101e-06 
-4.49412e-06 9.99155e-05 4.56028e-06 
-4.68287e-06 9.99138e-05 -4.58283e-06 
-4.53452e-06 9.99424e-05 3.91959e-06 
-4.6863e-06 9.99455e-05 -3.82058e-06 
-4.56436e-06 9.99662e-05 3.24574e-06 
-4.67597e-06 9.99723e-05 -3.03664e-06 
-4.64979e-06 9.99934e-05 -2.24852e-06 
-4.62847e-06 0.000100007 -1.47406e-06 
-4.61356e-06 0.000100016 -5.95484e-07 
-4.5936e-06 0.000100018 2.75083e-07 
-4.57247e-06 9.99864e-05 2.54709e-06 
-4.56547e-06 0.000100002 1.83504e-06 
-4.56887e-06 0.000100012 1.12034e-06 
-7.25469e-06 0.000100849 8.50038e-06 
-7.78683e-06 0.000100677 8.87899e-06 
-4.96366e-06 9.98874e-05 5.13316e-06 
-8.30728e-06 0.000100463 9.20022e-06 
-5.46948e-06 9.9856e-05 5.70862e-06 
-5.98487e-06 9.98212e-05 6.28882e-06 
-6.49567e-06 9.9784e-05 6.85823e-06 
-8.75554e-06 0.000100156 9.40056e-06 
-8.91848e-06 9.97702e-05 9.29982e-06 
-8.57693e-06 9.9631e-05 8.95574e-06 
-8.10497e-06 9.96546e-05 8.47281e-06 
-7.00218e-06 9.9746e-05 7.38867e-06 
-7.56954e-06 9.97018e-05 7.94695e-06 
-7.5474e-06 0.000100916 8.00564e-06 
-4.91618e-06 0.000102476 -3.67284e-07 
-7.63431e-06 0.000101024 7.43633e-06 
-5.20317e-06 0.000102423 3.15068e-07 
-7.54239e-06 0.000101166 6.82638e-06 
-5.50505e-06 0.000102343 1.01796e-06 
-7.36318e-06 0.000101323 6.19874e-06 
-5.79879e-06 0.000102244 1.7394e-06 
-7.15595e-06 0.000101483 5.5601e-06 
-6.07791e-06 0.000102129 2.46719e-06 
-6.35234e-06 0.000102 3.18195e-06 
-6.65654e-06 0.000101837 3.98525e-06 
-6.92743e-06 0.000101662 4.78634e-06 
-5.13488e-06 9.984e-05 -5.97988e-06 
-5.61277e-06 9.97947e-05 -6.68752e-06 
-6.11005e-06 9.97411e-05 -7.44283e-06 
-6.63223e-06 9.96777e-05 -8.24776e-06 
-7.24158e-06 0.000100346 -1.03426e-05 
-7.20318e-06 9.96028e-05 -9.0996e-06 
-8.00499e-06 0.000100088 -1.10683e-05 
-7.92103e-06 9.95006e-05 -1.01348e-05 
-8.88817e-06 9.97677e-05 -1.19537e-05 
-8.76569e-06 9.93601e-05 -1.13513e-05 
-9.94535e-06 9.91167e-05 -1.2955e-05 
-1.19528e-05 9.84184e-05 -1.54873e-05 
-1.0055e-05 9.92963e-05 -1.31938e-05 
-5.06383e-06 0.000102364 -1.00127e-06 
-7.07358e-06 0.000100527 -9.58918e-06 
-5.22072e-06 0.000102238 -1.66291e-06 
-6.8896e-06 0.000100722 -8.77292e-06 
-6.67986e-06 0.00010092 -7.93522e-06 
-6.45982e-06 0.000101112 -7.11192e-06 
-5.36814e-06 0.000102107 -2.34992e-06 
-5.50651e-06 0.000101974 -3.05244e-06 
-6.25864e-06 0.000101292 -6.31932e-06 
-6.05496e-06 0.000101484 -5.44264e-06 
-5.85432e-06 0.000101666 -4.58368e-06 
-5.65635e-06 0.000101836 -3.75584e-06 
-5.26677e-06 9.98838e-05 -5.19498e-06 
-5.18377e-06 9.99197e-05 4.4599e-06 
-5.27247e-06 9.99213e-05 -4.40702e-06 
-5.21227e-06 9.99473e-05 3.78725e-06 
-5.26336e-06 9.99537e-05 -3.59409e-06 
-5.21196e-06 9.99711e-05 3.09194e-06 
-5.2411e-06 9.99801e-05 -2.76561e-06 
-5.20565e-06 9.99992e-05 -1.93432e-06 
-5.19597e-06 0.000100012 -1.0122e-06 
-5.18787e-06 0.000100018 -1.07159e-07 
-5.1782e-06 0.000100015 7.7594e-07 
-5.19515e-06 9.99907e-05 2.37471e-06 
-5.16741e-06 0.000100005 1.63534e-06 
-8.34194e-06 0.000100708 8.43914e-06 
-8.99533e-06 0.000100506 8.8432e-06 
-5.71981e-06 9.98914e-05 5.04975e-06 
-9.59734e-06 0.000100267 9.17229e-06 
-6.27454e-06 9.98592e-05 5.65002e-06 
-6.85029e-06 9.9823e-05 6.25696e-06 
-7.43933e-06 9.97827e-05 6.86476e-06 
-1.0082e-05 9.99493e-05 9.33423e-06 
-9.92749e-06 9.96668e-05 9.11105e-06 
-9.40646e-06 9.96404e-05 8.6443e-06 
-8.78606e-06 9.96869e-05 8.10609e-06 
-8.1223e-06 9.97361e-05 7.5038e-06 
-8.55005e-06 0.00010079 7.90539e-06 
-5.52437e-06 0.000102271 -3.1569e-07 
-8.47901e-06 0.00010092 7.29848e-06 
-5.84574e-06 0.000102205 3.96107e-07 
-8.28329e-06 0.000101074 6.65495e-06 
-6.15884e-06 0.000102123 1.12609e-06 
-8.02783e-06 0.000101239 5.97944e-06 
-6.4659e-06 0.000102025 1.87249e-06 
-7.76092e-06 0.000101418 5.16785e-06 
-6.76395e-06 0.000101912 2.63333e-06 
-7.11818e-06 0.00010176 3.47818e-06 
-7.45496e-06 0.000101594 4.32801e-06 
-5.73844e-06 9.98454e-05 -5.8805e-06 
-6.21499e-06 9.97996e-05 -6.60913e-06 
-6.70735e-06 9.97448e-05 -7.3871e-06 
-7.2255e-06 9.96783e-05 -8.22514e-06 
-7.88805e-06 0.000100288 -1.02004e-05 
-7.87242e-06 9.9591e-05 -9.20423e-06 
-8.65996e-06 0.000100018 -1.09555e-05 
-8.5873e-06 9.94805e-05 -1.02783e-05 
-9.4625e-06 9.97008e-05 -1.1836e-05 
-9.36984e-06 9.93365e-05 -1.14426e-05 
-1.00968e-05 9.92003e-05 -1.26019e-05 
-1.01982e-05 9.93058e-05 -1.28196e-05 
-5.68681e-06 0.000102161 -9.75202e-07 
-7.65823e-06 0.000100509 -9.2794e-06 
-5.83425e-06 0.000102048 -1.65713e-06 
-7.40848e-06 0.000100728 -8.34976e-06 
-7.16187e-06 0.000100933 -7.45077e-06 
-6.92312e-06 0.000101123 -6.59349e-06 
-5.97285e-06 0.000101931 -2.36113e-06 
-6.10613e-06 0.00010181 -3.08817e-06 
-6.70454e-06 0.000101314 -5.67283e-06 
-6.49962e-06 0.000101491 -4.78311e-06 
-6.30108e-06 0.000101655 -3.92253e-06 
-5.82189e-06 9.98913e-05 -5.0378e-06 
-5.85591e-06 9.99243e-05 4.35152e-06 
-5.80997e-06 9.99306e-05 -4.18307e-06 
-5.84711e-06 9.99521e-05 3.65347e-06 
-5.78641e-06 9.99636e-05 -3.30262e-06 
-5.81859e-06 9.99761e-05 2.92583e-06 
-5.75636e-06 9.99884e-05 -2.4225e-06 
-5.77996e-06 0.000100006 -1.46984e-06 
-5.78491e-06 0.000100016 -5.13099e-07 
-5.79184e-06 0.000100016 4.25552e-07 
-5.7989e-06 0.000100009 1.32813e-06 
-5.77782e-06 9.99946e-05 2.17849e-06 
-9.47052e-06 0.000100548 8.4017e-06 
-1.02947e-05 0.000100303 8.89553e-06 
-6.4255e-06 9.98956e-05 4.96281e-06 
-1.10511e-05 0.000100031 9.28297e-06 
-7.031e-06 9.98623e-05 5.592e-06 
-7.67464e-06 9.98239e-05 6.23243e-06 
-8.46513e-06 9.97786e-05 6.9089e-06 
-1.14521e-05 9.97354e-05 9.38947e-06 
-1.09244e-05 9.9621e-05 8.95051e-06 
-1.01448e-05 9.96637e-05 8.34766e-06 
-9.30068e-06 9.97243e-05 7.63481e-06 
-9.46117e-06 0.000100664 7.81317e-06 
-6.12169e-06 0.000102075 -2.62151e-07 
-9.23602e-06 0.000100817 7.15207e-06 
-6.45031e-06 0.000102007 4.77495e-07 
-8.94029e-06 0.000100986 6.44207e-06 
-6.77802e-06 0.000101923 1.24132e-06 
-8.64884e-06 0.000101165 5.58852e-06 
-7.10285e-06 0.000101823 2.01996e-06 
-8.28803e-06 0.000101349 4.68331e-06 
-7.50929e-06 0.000101682 2.86706e-06 
-7.9017e-06 0.000101524 3.7652e-06 
-6.28712e-06 9.98535e-05 -5.73381e-06 
-6.75922e-06 9.9808e-05 -6.47364e-06 
-7.23852e-06 9.97538e-05 -7.24987e-06 
-7.82831e-06 9.96879e-05 -8.08859e-06 
-8.37596e-06 0.000100291 -9.83954e-06 
-8.42249e-06 9.96093e-05 -8.97245e-06 
-8.99492e-06 0.000100068 -1.04645e-05 
-8.99411e-06 9.95181e-05 -9.84726e-06 
-9.52585e-06 9.98222e-05 -1.1073e-05 
-9.49108e-06 9.94422e-05 -1.06801e-05 
-9.79643e-06 9.9521e-05 -1.13553e-05 
-6.27332e-06 0.000101977 -9.44869e-07 
-8.07454e-06 0.000100544 -8.7834e-06 
-6.41458e-06 0.000101874 -1.65504e-06 
-7.80391e-06 0.000100768 -7.78931e-06 
-7.55888e-06 0.000100965 -6.86358e-06 
-7.36297e-06 0.00010115 -5.89998e-06 
-6.54725e-06 0.000101768 -2.38352e-06 
-6.75899e-06 0.000101629 -3.19254e-06 
-7.15478e-06 0.000101322 -4.96439e-06 
-6.95333e-06 0.000101482 -4.05904e-06 
-6.34012e-06 9.99023e-05 -4.80606e-06 
-6.50672e-06 9.99291e-05 4.23445e-06 
-6.31017e-06 9.99427e-05 -3.87499e-06 
-6.46539e-06 9.99573e-05 3.50494e-06 
-6.27431e-06 9.99742e-05 -2.94127e-06 
-6.40381e-06 9.99803e-05 2.74791e-06 
-6.30386e-06 9.99982e-05 -1.93946e-06 
-6.34203e-06 0.000100013 -9.54863e-07 
-6.37366e-06 0.000100017 3.58719e-08 
-6.39992e-06 0.000100012 9.94162e-07 
-6.4066e-06 9.99995e-05 1.88843e-06 
-1.05551e-05 0.000100379 8.39268e-06 
-1.17188e-05 0.000100053 9.08924e-06 
-7.10891e-06 9.99002e-05 4.86595e-06 
-1.29952e-05 9.96507e-05 9.76161e-06 
-7.74885e-06 9.98656e-05 5.52043e-06 
-8.54623e-06 9.98242e-05 6.21433e-06 
-9.42891e-06 9.97744e-05 6.9556e-06 
-1.2787e-05 9.95254e-05 9.57868e-06 
-1.16244e-05 9.96187e-05 8.72236e-06 
-1.04509e-05 9.97086e-05 7.79502e-06 
-1.02799e-05 0.000100539 7.72521e-06 
-6.7082e-06 0.000101891 -2.05467e-07 
-9.90645e-06 0.000100722 6.96599e-06 
-7.04833e-06 0.00010182 5.62806e-07 
-9.52852e-06 0.00010092 6.02913e-06 
-7.384e-06 0.000101736 1.35457e-06 
-9.11464e-06 0.000101114 5.05275e-06 
-7.80828e-06 0.00010161 2.21343e-06 
-8.67395e-06 0.0001013 4.06369e-06 
-8.23678e-06 0.000101465 3.10533e-06 
-6.78875e-06 9.9867e-05 -5.48664e-06 
-7.22743e-06 9.98248e-05 -6.19549e-06 
-7.75895e-06 9.97761e-05 -6.92367e-06 
-8.26522e-06 9.97223e-05 -7.64567e-06 
-8.67925e-06 0.000100367 -9.22994e-06 
-8.74842e-06 9.9658e-05 -8.38046e-06 
-9.16859e-06 0.000100177 -9.70658e-06 
-9.19108e-06 9.95957e-05 -9.08375e-06 
-9.55726e-06 9.99089e-05 -1.0082e-05 
-9.52831e-06 9.96436e-05 -9.70946e-06 
-6.85318e-06 0.000101803 -9.12847e-07 
-8.40046e-06 0.000100616 -8.13598e-06 
-6.9824e-06 0.000101713 -1.64555e-06 
-8.15578e-06 0.000100824 -7.13292e-06 
-7.96569e-06 0.00010101 -6.10951e-06 
-7.78636e-06 0.000101172 -5.14243e-06 
-7.19233e-06 0.000101591 -2.45219e-06 
-7.39601e-06 0.000101462 -3.29032e-06 
-7.59249e-06 0.000101323 -4.19485e-06 
-6.80467e-06 9.99179e-05 -4.47008e-06 
-7.1345e-06 9.99344e-05 4.10384e-06 
-6.76096e-06 9.99565e-05 -3.48402e-06 
-7.05379e-06 9.9962e-05 3.34098e-06 
-6.79783e-06 9.99868e-05 -2.44376e-06 
-7.03987e-06 9.99863e-05 2.48067e-06 
-6.84431e-06 0.000100007 -1.40938e-06 
-6.89862e-06 0.000100016 -3.99427e-07 
-6.9572e-06 0.000100015 6.20214e-07 
-7.006e-06 0.000100005 1.5693e-06 
-1.14741e-05 0.000100221 8.41892e-06 
-1.29944e-05 9.97978e-05 9.40535e-06 
-7.75445e-06 9.99047e-05 4.75562e-06 
-1.58762e-05 9.89732e-05 1.13991e-05 
-8.51795e-06 9.98692e-05 5.43667e-06 
-9.35224e-06 9.98253e-05 6.18219e-06 
-1.02884e-05 9.97686e-05 7.00733e-06 
-1.30368e-05 9.95283e-05 9.28565e-06 
-1.14379e-05 9.96848e-05 7.99588e-06 
-1.09545e-05 0.000100439 7.57438e-06 
-7.28583e-06 0.000101719 -1.45726e-07 
-1.04248e-05 0.000100677 6.50573e-06 
-7.63006e-06 0.000101649 6.49482e-07 
-9.89824e-06 0.000100901 5.41674e-06 
-8.06388e-06 0.000101539 1.50084e-06 
-9.41053e-06 0.000101095 4.37258e-06 
-8.49868e-06 0.000101413 2.40292e-06 
-8.93866e-06 0.000101268 3.34726e-06 
-7.20936e-06 9.98863e-05 -5.11196e-06 
-7.69439e-06 9.9851e-05 -5.74874e-06 
-8.15568e-06 9.98115e-05 -6.39285e-06 
-8.58397e-06 9.97657e-05 -7.02652e-06 
-8.92939e-06 0.000100466 -8.4834e-06 
-9.00681e-06 9.9712e-05 -7.6566e-06 
-9.33394e-06 0.000100266 -8.84808e-06 
-9.37507e-06 9.97067e-05 -8.22789e-06 
-9.57087e-06 9.98908e-05 -8.73023e-06 
-7.41694e-06 0.000101645 -8.76301e-07 
-8.70579e-06 0.000100696 -7.39894e-06 
-7.6289e-06 0.00010154 -1.66919e-06 
-8.54308e-06 0.000100889 -6.31292e-06 
-8.37554e-06 0.000101051 -5.28779e-06 
-8.20388e-06 0.000101188 -4.32692e-06 
-7.82773e-06 0.00010143 -2.50645e-06 
-8.01542e-06 0.000101316 -3.37822e-06 
-7.22059e-06 9.99362e-05 -4.03402e-06 
-7.73926e-06 9.99401e-05 3.94862e-06 
-7.25932e-06 9.99731e-05 -2.96731e-06 
-7.69889e-06 9.99694e-05 3.09562e-06 
-7.30559e-06 9.9999e-05 -1.90461e-06 
-7.63109e-06 9.99934e-05 2.17824e-06 
-7.37179e-06 0.000100014 -8.51211e-07 
-7.45449e-06 0.000100017 1.88553e-07 
-7.54585e-06 0.00010001 1.2043e-06 
-1.20996e-05 0.000100125 8.27484e-06 
-1.32673e-05 9.97324e-05 9.15426e-06 
-8.45585e-06 9.99116e-05 4.59872e-06 
-1.30821e-05 9.96157e-05 8.90593e-06 
-9.22129e-06 9.98754e-05 5.31512e-06 
-1.00592e-05 9.98286e-05 6.10404e-06 
-1.10034e-05 9.97644e-05 6.98402e-06 
-1.20675e-05 9.96794e-05 7.94357e-06 
-1.12871e-05 0.000100442 7.0025e-06 
-7.85969e-06 0.00010156 -8.29059e-08 
-1.06373e-05 0.000100703 5.79558e-06 
-8.29472e-06 0.000101467 7.4985e-07 
-1.00926e-05 0.000100916 4.66373e-06 
-8.72196e-06 0.000101362 1.64186e-06 
-9.60709e-06 0.000101093 3.59635e-06 
-9.15553e-06 0.000101239 2.58965e-06 
-7.66072e-06 9.99112e-05 -4.60012e-06 
-8.08257e-06 9.98826e-05 -5.18347e-06 
-8.48773e-06 9.9849e-05 -5.76599e-06 
-8.87921e-06 9.98077e-05 -6.33413e-06 
-9.18944e-06 0.00010054 -7.65544e-06 
-9.25769e-06 9.97782e-05 -6.86967e-06 
-9.5727e-06 0.000100226 -7.72518e-06 
-9.55958e-06 9.98984e-05 -7.3597e-06 
-8.06707e-06 0.000101475 -8.52477e-07 
-9.07841e-06 0.000100762 -6.50251e-06 
-8.25737e-06 0.000101388 -1.6717e-06 
-8.9372e-06 0.000100941 -5.42532e-06 
-8.78165e-06 0.000101083 -4.40927e-06 
-8.61452e-06 0.000101199 -3.44834e-06 
-8.43897e-06 0.000101298 -2.53656e-06 
-7.59982e-06 9.99552e-05 -3.53914e-06 
-8.29927e-06 9.99471e-05 3.75816e-06 
-7.63e-06 9.99876e-05 -2.45408e-06 
-8.18117e-06 9.99776e-05 2.8181e-06 
-7.69115e-06 0.000100008 -1.37223e-06 
-8.04363e-06 0.000100001 1.81271e-06 
-7.78317e-06 0.000100017 -3.03764e-07 
-7.90604e-06 0.000100014 7.76219e-07 
-1.20001e-05 0.000100208 7.56148e-06 
-1.24217e-05 9.99128e-05 7.81819e-06 
-9.00229e-06 9.99186e-05 4.4361e-06 
-1.19888e-05 9.9776e-05 7.28166e-06 
-9.75418e-06 9.98829e-05 5.15335e-06 
-1.05345e-05 9.98384e-05 5.88177e-06 
-1.13188e-05 9.97873e-05 6.60143e-06 
-1.1244e-05 0.000100521 6.23347e-06 
-8.41764e-06 0.000101419 -1.56419e-08 
-1.06525e-05 0.000100762 5.02143e-06 
-8.83499e-06 0.000101334 8.70249e-07 
-1.01502e-05 0.000100954 3.89629e-06 
-9.256e-06 0.000101233 1.81671e-06 
-9.68607e-06 0.00010111 2.81569e-06 
-7.99907e-06 9.99341e-05 -4.08812e-06 
-8.39217e-06 9.99094e-05 -4.63865e-06 
-8.77265e-06 9.98787e-05 -5.17379e-06 
-9.16898e-06 9.98452e-05 -5.68759e-06 
-9.47075e-06 0.000100551 -6.74854e-06 
-9.52799e-06 9.98952e-05 -6.15362e-06 
-9.69546e-06 0.000100165 -6.5756e-06 
-8.60009e-06 0.000101353 -8.30772e-07 
-9.37631e-06 0.000100792 -5.65174e-06 
-8.77571e-06 0.000101283 -1.69689e-06 
-9.25182e-06 0.000100973 -4.59148e-06 
-9.10734e-06 0.000101104 -3.58429e-06 
-8.94253e-06 0.000101205 -2.60334e-06 
-7.94705e-06 9.99726e-05 -3.00968e-06 
-8.76736e-06 9.99567e-05 3.47407e-06 
-7.99297e-06 9.99994e-05 -1.91407e-06 
-8.56506e-06 9.99876e-05 2.43289e-06 
-8.07469e-06 0.000100014 -8.26699e-07 
-8.36888e-06 0.000100008 1.36874e-06 
-8.20273e-06 0.000100017 2.73807e-07 
-1.17435e-05 0.000100295 6.61179e-06 
-1.17573e-05 9.99608e-05 6.41321e-06 
-9.42343e-06 9.99319e-05 4.10936e-06 
-1.13151e-05 9.98501e-05 5.90808e-06 
-1.0077e-05 9.99015e-05 4.7348e-06 
-1.0723e-05 9.98649e-05 5.33595e-06 
-1.11551e-05 0.000100582 5.34297e-06 
-8.95064e-06 0.000101303 5.6962e-08 
-1.06547e-05 0.000100813 4.17389e-06 
-9.35803e-06 0.000101224 9.93149e-07 
-1.01971e-05 0.00010099 3.05185e-06 
-9.76506e-06 0.000101124 1.98652e-06 
-8.32189e-06 9.99551e-05 -3.53759e-06 
-8.69277e-06 9.99328e-05 -4.05752e-06 
-9.0897e-06 9.99037e-05 -4.55002e-06 
-9.48897e-06 9.99039e-05 -5.01028e-06 
-9.72812e-06 0.000100494 -5.73708e-06 
-9.77401e-06 0.000100107 -5.42408e-06 
-9.11854e-06 0.000101254 -8.04856e-07 
-9.68076e-06 0.000100774 -4.72303e-06 
-9.27574e-06 0.000101195 -1.71395e-06 
-9.57404e-06 0.000100974 -3.70269e-06 
-9.43492e-06 0.000101107 -2.68878e-06 
-8.28157e-06 9.99877e-05 -2.45945e-06 
-9.09609e-06 9.99707e-05 3.04574e-06 
-8.34751e-06 0.000100008 -1.36321e-06 
-8.83998e-06 9.99982e-05 1.9555e-06 
-8.47077e-06 0.000100017 -2.57807e-07 
-8.63527e-06 0.000100014 8.50373e-07 
-1.14837e-05 0.000100271 5.50244e-06 
-1.12709e-05 9.99861e-05 5.12675e-06 
-9.6682e-06 9.99503e-05 3.61478e-06 
-1.07964e-05 9.99038e-05 4.65562e-06 
-1.02447e-05 9.99242e-05 4.14894e-06 
-1.10821e-05 0.000100594 4.39166e-06 
-9.46194e-06 0.000101208 1.31669e-07 
-1.0671e-05 0.000100831 3.25264e-06 
-9.85257e-06 0.000101125 1.11501e-06 
-1.02606e-05 0.000101003 2.15655e-06 
-8.63668e-06 9.99727e-05 -2.97068e-06 
-9.02661e-06 9.99513e-05 -3.44919e-06 
-9.43575e-06 9.9933e-05 -3.89648e-06 
-9.8073e-06 0.000100047 -4.31655e-06 
-9.92575e-06 0.000100402 -4.66649e-06 
-9.61121e-06 0.000101163 -7.76563e-07 
-9.96015e-06 0.000100705 -3.73042e-06 
-9.76656e-06 0.000101079 -1.73674e-06 
-9.89363e-06 0.000100933 -2.7329e-06 
-8.61425e-06 9.99998e-05 -1.89861e-06 
-9.31599e-06 9.99853e-05 2.5228e-06 
-8.72271e-06 0.000100015 -7.95664e-07 
-9.07017e-06 0.000100008 1.4115e-06 
-8.87257e-06 0.000100017 3.06621e-07 
-1.12013e-05 0.000100203 4.3287e-06 
-1.0861e-05 9.99787e-05 3.92178e-06 
-9.84333e-06 9.99676e-05 3.02608e-06 
-1.03648e-05 9.99462e-05 3.49447e-06 
-1.10076e-05 0.000100518 3.34125e-06 
-9.94952e-06 0.000101102 2.05987e-07 
-1.0695e-05 0.00010079 2.28001e-06 
-1.03336e-05 0.000100979 1.22412e-06 
-8.98218e-06 9.9986e-05 -2.37957e-06 
-9.38057e-06 9.99662e-05 -2.82493e-06 
-9.79834e-06 0.000100004 -3.2258e-06 
-1.0061e-05 0.000100291 -3.59408e-06 
-1.00898e-05 0.000101013 -7.41423e-07 
-1.01985e-05 0.000100588 -2.67793e-06 
-1.01894e-05 0.000100846 -1.71356e-06 
-8.95082e-06 0.000100008 -1.33624e-06 
-9.48859e-06 9.99968e-05 1.95958e-06 
-9.07612e-06 0.000100017 -2.42195e-07 
-9.25422e-06 0.000100013 8.58223e-07 
-1.09209e-05 0.000100135 3.19171e-06 
-1.04927e-05 9.99769e-05 2.82322e-06 
-9.98527e-06 9.99796e-05 2.42025e-06 
-1.08831e-05 0.000100402 2.28646e-06 
-1.03846e-05 0.000100909 2.7167e-07 
-1.06875e-05 0.000100694 1.29338e-06 
-9.32512e-06 9.99928e-05 -1.80175e-06 
-9.75445e-06 9.99894e-05 -2.20553e-06 
-1.01315e-05 0.000100179 -2.55535e-06 
-1.04365e-05 0.000100718 -7.02279e-07 
-1.03662e-05 0.000100445 -1.66149e-06 
-9.292e-06 0.00010001 -7.82947e-07 
-9.64605e-06 0.000100003 1.38298e-06 
-9.44056e-06 0.000100014 2.98115e-07 
-1.06363e-05 0.00010007 2.12621e-06 
-1.01443e-05 9.99908e-05 1.78826e-06 
-1.07057e-05 0.000100268 1.24487e-06 
-1.06307e-05 0.000100539 2.96397e-07 
-9.69716e-06 9.99984e-05 -1.216e-06 
-1.01407e-05 0.000100086 -1.56206e-06 
-1.04607e-05 0.000100285 -6.69421e-07 
-9.64626e-06 0.000100007 -2.46271e-07 
-9.81561e-06 0.000100004 8.07103e-07 
-1.03401e-05 0.000100022 1.14145e-06 
-1.04738e-05 0.000100144 2.64897e-07 
-1.01046e-05 0.000100026 -6.2395e-07 
-1.00364e-05 0.000100008 2.52047e-07 
3.23949e-05 0.000101371 -2.86656e-06 
3.25947e-05 0.000101354 -2.15399e-06 
3.2923e-05 0.000101233 -2.85017e-06 
3.2536e-05 0.000101278 -3.56123e-06 
3.20034e-05 0.000101512 -2.44185e-06 
3.19517e-05 0.00010146 -3.29544e-06 
3.31186e-05 0.000101222 -2.10088e-06 
3.27747e-05 0.000101333 -1.40624e-06 
3.2202e-05 0.000101491 -1.6988e-06 
3.34477e-05 0.000101123 -2.82969e-06 
3.30739e-05 0.000101153 -3.57485e-06 
3.26501e-05 0.000101186 -4.27762e-06 
3.2067e-05 0.000101355 -4.01559e-06 
3.16299e-05 0.000101666 -2.01355e-06 
3.15757e-05 0.000101615 -2.87339e-06 
3.1504e-05 0.000101551 -3.7246e-06 
3.36427e-05 0.000101119 -2.05037e-06 
3.32941e-05 0.000101207 -1.31909e-06 
3.29381e-05 0.000101306 -6.28434e-07 
3.23805e-05 0.000101464 -9.30639e-07 
3.18163e-05 0.000101643 -1.25513e-06 
3.39733e-05 0.00010104 -2.8106e-06 
3.36194e-05 0.000101054 -3.58398e-06 
3.32021e-05 0.000101073 -4.31979e-06 
3.27312e-05 0.000101096 -5.00831e-06 
3.21504e-05 0.00010125 -4.74484e-06 
3.1584e-05 0.000101437 -4.45332e-06 
3.12604e-05 0.000101839 -1.59636e-06 
3.12074e-05 0.000101789 -2.45104e-06 
3.11366e-05 0.000101726 -3.30422e-06 
3.1045e-05 0.000101652 -4.14433e-06 
3.41587e-05 0.000101047 -2.00511e-06 
3.3808e-05 0.000101113 -1.24261e-06 
3.34511e-05 0.000101186 -5.14342e-07 
3.30883e-05 0.000101273 1.7827e-07 
3.25402e-05 0.000101429 -1.45266e-07 
3.19873e-05 0.000101611 -4.84476e-07 
3.14337e-05 0.000101812 -8.36481e-07 
3.4501e-05 0.000100978 -2.79893e-06 
3.41646e-05 0.000100978 -3.59526e-06 
3.37618e-05 0.000100985 -4.35225e-06 
3.3293e-05 0.000100996 -5.06955e-06 
3.2769e-05 0.000101008 -5.74895e-06 
3.21938e-05 0.000101148 -5.47509e-06 
3.16347e-05 0.00010132 -5.17984e-06 
3.10941e-05 0.000101527 -4.87078e-06 
3.0885e-05 0.000102031 -1.19862e-06 
3.08453e-05 0.000101983 -2.04432e-06 
3.07816e-05 0.000101922 -2.88704e-06 
3.06937e-05 0.000101849 -3.72408e-06 
3.05762e-05 0.000101766 -4.55357e-06 
3.46919e-05 0.000100996 -1.96226e-06 
3.43313e-05 0.00010105 -1.15389e-06 
3.39666e-05 0.0001011 -3.79789e-07 
3.36039e-05 0.000101157 3.51794e-07 
3.32294e-05 0.00010123 1.01757e-06 
3.26887e-05 0.000101385 6.92026e-07 
3.21381e-05 0.000101569 3.2676e-07 
3.15786e-05 0.000101778 -4.84604e-08 
3.10237e-05 0.000102005 -4.28141e-07 
3.50256e-05 0.000100927 -2.80232e-06 
3.47375e-05 0.00010091 -3.62505e-06 
3.43493e-05 0.000100906 -4.40628e-06 
3.38794e-05 0.00010091 -5.14956e-06 
3.33447e-05 0.000100915 -5.85213e-06 
3.27556e-05 0.000100923 -6.49477e-06 
3.21881e-05 0.000101044 -6.23862e-06 
3.16371e-05 0.000101203 -5.93158e-06 
3.1096e-05 0.0001014 -5.61254e-06 
3.05758e-05 0.000101632 -5.29167e-06 
3.04961e-05 0.000102237 -8.27432e-07 
3.04529e-05 0.000102207 -1.64799e-06 
3.04031e-05 0.00010215 -2.48271e-06 
3.03252e-05 0.000102078 -3.31895e-06 
3.02179e-05 0.000101994 -4.14494e-06 
3.01009e-05 0.000101893 -4.95154e-06 
3.51935e-05 0.000100955 -1.93906e-06 
3.48464e-05 0.000101012 -1.08692e-06 
3.44792e-05 0.000101048 -2.61615e-07 
3.41102e-05 0.000101078 5.16797e-07 
3.3741e-05 0.000101116 1.22763e-06 
3.33622e-05 0.000101172 1.88924e-06 
3.28213e-05 0.000101329 1.52605e-06 
3.22708e-05 0.000101516 1.15402e-06 
3.17083e-05 0.00010173 7.52547e-07 
3.11466e-05 0.000101964 3.44017e-07 
3.06126e-05 0.000102203 -7.07253e-08 
3.55426e-05 0.000100868 -2.83419e-06 
3.52874e-05 0.000100845 -3.67742e-06 
3.49482e-05 0.00010083 -4.47178e-06 
3.44889e-05 0.000100829 -5.22986e-06 
3.39399e-05 0.000100834 -5.94596e-06 
3.33306e-05 0.000100841 -6.60783e-06 
3.26793e-05 0.000100843 -7.24224e-06 
3.21281e-05 0.000100947 -6.97748e-06 
3.15917e-05 0.000101086 -6.68744e-06 
3.10632e-05 0.00010127 -6.35919e-06 
3.05485e-05 0.000101493 -6.02525e-06 
3.00757e-05 0.000101747 -5.68296e-06 
3.0086e-05 0.000102454 -4.86494e-07 
3.00664e-05 0.000102434 -1.28934e-06 
3.00199e-05 0.000102394 -2.09561e-06 
2.99555e-05 0.000102329 -2.92174e-06 
2.98659e-05 0.000102245 -3.7446e-06 
2.97599e-05 0.000102143 -4.54441e-06 
2.96231e-05 0.000102033 -5.34081e-06 
3.56843e-05 0.000100885 -1.94618e-06 
3.533e-05 0.000100969 -1.02964e-06 
3.49765e-05 0.000101014 -1.71651e-07 
3.4605e-05 0.000101031 6.63598e-07 
3.42439e-05 0.000101038 1.43031e-06 
3.3875e-05 0.000101056 2.14809e-06 
3.34902e-05 0.000101094 2.79795e-06 
3.29406e-05 0.000101259 2.38965e-06 
3.2378e-05 0.000101453 1.97251e-06 
3.18192e-05 0.000101668 1.55258e-06 
3.12483e-05 0.000101908 1.11561e-06 
3.07066e-05 0.000102153 6.87139e-07 
3.01714e-05 0.00010241 2.54528e-07 
3.60401e-05 0.000100765 -2.91836e-06 
3.58373e-05 0.000100765 -3.7737e-06 
3.55373e-05 0.000100747 -4.5791e-06 
3.51148e-05 0.000100743 -5.32418e-06 
3.45584e-05 0.000100753 -6.04323e-06 
3.3932e-05 0.000100767 -6.71238e-06 
3.32471e-05 0.000100775 -7.36148e-06 
3.2538e-05 0.000100771 -7.98967e-06 
3.20073e-05 0.000100854 -7.72832e-06 
2.96499e-05 0.000102673 -1.75199e-07 
3.14907e-05 0.000100976 -7.42503e-06 
3.09911e-05 0.000101139 -7.10293e-06 
3.04881e-05 0.000101352 -6.75703e-06 
3.00207e-05 0.000101596 -6.41574e-06 
2.95698e-05 0.000101877 -6.06921e-06 
2.96547e-05 0.000102669 -9.56114e-07 
2.96324e-05 0.000102641 -1.74923e-06 
2.95857e-05 0.000102589 -2.54041e-06 
2.95128e-05 0.000102512 -3.35618e-06 
2.94172e-05 0.000102418 -4.14562e-06 
2.92954e-05 0.000102307 -4.93692e-06 
2.91447e-05 0.000102185 -5.72161e-06 
3.61185e-05 0.000100714 -2.02645e-06 
3.57828e-05 0.000100845 -1.01711e-06 
3.5439e-05 0.000100937 -8.5299e-08 
3.50843e-05 0.00010098 7.85204e-07 
3.47286e-05 0.000100984 1.60977e-06 
3.43724e-05 0.000100971 2.38786e-06 
3.40099e-05 0.000100968 3.1088e-06 
3.36139e-05 0.000100989 3.7498e-06 
3.30423e-05 0.000101173 3.26543e-06 
3.24635e-05 0.000101377 2.79593e-06 
3.18899e-05 0.0001016 2.33542e-06 
3.13259e-05 0.000101838 1.88151e-06 
3.07736e-05 0.000102089 1.43161e-06 
3.02341e-05 0.000102349 9.86061e-07 
2.97056e-05 0.000102616 5.4482e-07 
3.64788e-05 0.000100563 -3.0946e-06 
3.63622e-05 0.000100646 -3.93488e-06 
3.61364e-05 0.000100645 -4.73697e-06 
3.5751e-05 0.000100642 -5.47365e-06 
3.52067e-05 0.000100661 -6.15964e-06 
3.45549e-05 0.000100689 -6.82059e-06 
3.38379e-05 0.000100714 -7.46399e-06 
3.30904e-05 0.000100723 -8.09768e-06 
3.23383e-05 0.000100711 -8.73706e-06 
3.18297e-05 0.00010077 -8.48265e-06 
3.13406e-05 0.00010087 -8.17153e-06 
2.91852e-05 0.000102887 1.10604e-07 
2.92223e-05 0.000102899 -6.50319e-07 
3.08618e-05 0.000101017 -7.83584e-06 
3.03927e-05 0.000101211 -7.48969e-06 
2.99345e-05 0.000101445 -7.14137e-06 
2.94925e-05 0.000101717 -6.79289e-06 
2.90681e-05 0.000102019 -6.44513e-06 
2.92263e-05 0.000102887 -1.42245e-06 
2.92015e-05 0.00010285 -2.20114e-06 
2.91497e-05 0.000102788 -2.98255e-06 
2.90721e-05 0.000102703 -3.76308e-06 
2.89676e-05 0.000102598 -4.54162e-06 
2.88351e-05 0.000102476 -5.31764e-06 
2.86664e-05 0.000102344 -6.09334e-06 
3.64178e-05 0.000100335 -2.25033e-06 
3.61414e-05 0.00010048 -1.09255e-06 
3.58665e-05 0.000100645 1.72968e-10 
3.55563e-05 0.000100789 9.83492e-07 
3.51969e-05 0.00010087 1.90381e-06 
3.48536e-05 0.000100875 2.73806e-06 
3.45106e-05 0.000100849 3.52814e-06 
3.41621e-05 0.000100826 4.24407e-06 
3.37252e-05 0.000100858 4.73023e-06 
3.31245e-05 0.000101055 4.25869e-06 
3.25157e-05 0.000101277 3.72535e-06 
3.19146e-05 0.000101513 3.21753e-06 
3.13359e-05 0.000101759 2.73219e-06 
3.07455e-05 0.000102028 2.2397e-06 
3.01949e-05 0.000102294 1.77539e-06 
2.96513e-05 0.000102569 1.31377e-06 
2.91203e-05 0.000102846 8.6199e-07 
3.67489e-05 0.000100257 -3.3775e-06 
3.69136e-05 0.000100416 -4.19319e-06 
3.68246e-05 0.000100491 -5.00461e-06 
3.65144e-05 0.0001005 -5.73627e-06 
3.59689e-05 0.000100529 -6.38786e-06 
3.5249e-05 0.00010058 -7.04565e-06 
3.44745e-05 0.00010063 -7.67912e-06 
3.36685e-05 0.000100666 -8.3165e-06 
3.28701e-05 0.000100674 -8.9503e-06 
3.20992e-05 0.00010066 -9.47997e-06 
3.15882e-05 0.000100682 -9.35306e-06 
2.86963e-05 0.000103085 3.75817e-07 
3.11162e-05 0.000100757 -9.03052e-06 
3.06557e-05 0.000100884 -8.67407e-06 
2.86678e-05 0.00010316 -3.19632e-07 
2.87017e-05 0.000103172 -1.08162e-06 
3.02079e-05 0.000101062 -8.31224e-06 
2.97421e-05 0.000101301 -7.93474e-06 
2.93088e-05 0.000101568 -7.57781e-06 
2.8883e-05 0.000101871 -7.21976e-06 
2.8474e-05 0.000102198 -6.86597e-06 
2.87038e-05 0.000103155 -1.857e-06 
2.86756e-05 0.000103112 -2.62939e-06 
2.86162e-05 0.000103038 -3.43771e-06 
2.85301e-05 0.000102943 -4.20847e-06 
2.84142e-05 0.000102824 -4.98396e-06 
2.82687e-05 0.000102688 -5.74955e-06 
2.81863e-05 0.0001025 -6.45751e-06 
3.63774e-05 0.000100057 -2.59227e-06 
3.61025e-05 0.000100106 -1.43992e-06 
3.59108e-05 0.000100196 -2.14564e-07 
3.57533e-05 0.000100335 9.69066e-07 
3.55535e-05 0.000100521 2.08688e-06 
3.52682e-05 0.000100667 3.06254e-06 
3.49724e-05 0.000100694 3.93135e-06 
3.46728e-05 0.000100664 4.73532e-06 
3.43262e-05 0.000100655 5.32252e-06 
3.38074e-05 0.000100712 5.67512e-06 
3.31469e-05 0.00010094 5.11025e-06 
3.2513e-05 0.000101164 4.61962e-06 
3.18906e-05 0.000101411 4.07581e-06 
3.1296e-05 0.000101664 3.55691e-06 
3.06962e-05 0.000101935 3.0458e-06 
3.01173e-05 0.000102215 2.5428e-06 
2.95674e-05 0.000102493 2.07144e-06 
2.90312e-05 0.000102774 1.60065e-06 
2.86059e-05 0.00010302 1.11019e-06 
3.6758e-05 9.99993e-05 -3.75936e-06 
3.72257e-05 0.000100142 -4.53721e-06 
3.74841e-05 0.00010027 -5.3249e-06 
3.73629e-05 0.000100319 -6.0578e-06 
3.68237e-05 0.000100363 -6.65339e-06 
3.60302e-05 0.000100439 -7.25841e-06 
3.51371e-05 0.000100523 -7.88444e-06 
3.42661e-05 0.000100589 -8.51711e-06 
3.34135e-05 0.000100628 -9.15399e-06 
3.26136e-05 0.000100638 -9.69578e-06 
3.18211e-05 0.000100615 -1.02247e-05 
3.13244e-05 0.000100617 -1.00922e-05 
3.0841e-05 0.000100649 -9.90425e-06 
2.81875e-05 0.000103265 6.18919e-07 
2.81782e-05 0.000103357 -6.38351e-08 
3.04045e-05 0.000100751 -9.53299e-06 
2.99806e-05 0.000100912 -9.14423e-06 
2.81496e-05 0.000103426 -7.53464e-07 
2.81751e-05 0.000103436 -1.51773e-06 
2.95322e-05 0.000101137 -8.7549e-06 
2.90974e-05 0.000101409 -8.362e-06 
2.86789e-05 0.000101706 -7.99871e-06 
2.8273e-05 0.000102032 -7.63252e-06 
2.79861e-05 0.000102336 -7.22241e-06 
2.81758e-05 0.000103412 -2.28579e-06 
2.81386e-05 0.00010336 -3.0845e-06 
2.80736e-05 0.000103275 -3.88373e-06 
2.79748e-05 0.000103169 -4.65185e-06 
2.78522e-05 0.000103035 -5.41767e-06 
2.77859e-05 0.000102852 -6.11511e-06 
2.77024e-05 0.00010265 -6.81442e-06 
3.61096e-05 9.99595e-05 -2.93749e-06 
3.58347e-05 9.9989e-05 -1.78288e-06 
3.5628e-05 0.000100007 -6.21985e-07 
3.55101e-05 0.000100029 6.37895e-07 
3.54369e-05 0.000100084 1.91894e-06 
3.53938e-05 0.000100206 3.17906e-06 
3.52874e-05 0.000100388 4.28156e-06 
3.51021e-05 0.000100441 5.20258e-06 
3.48935e-05 0.000100435 5.93811e-06 
3.45056e-05 0.000100453 6.41277e-06 
3.38416e-05 0.00010057 6.51283e-06 
3.31158e-05 0.000100825 5.8913e-06 
3.24441e-05 0.000101063 5.35672e-06 
3.18149e-05 0.000101296 4.88405e-06 
3.1204e-05 0.000101554 4.34693e-06 
3.05938e-05 0.000101825 3.83049e-06 
3.00075e-05 0.000102107 3.31382e-06 
2.94513e-05 0.000102392 2.80139e-06 
2.89108e-05 0.000102675 2.32175e-06 
2.84839e-05 0.000102928 1.83348e-06 
2.80655e-05 0.00010318 1.33816e-06 
3.64354e-05 9.99204e-05 -4.02798e-06 
3.72576e-05 9.99026e-05 -4.93427e-06 
3.79356e-05 0.000100014 -5.7225e-06 
3.83023e-05 0.000100077 -6.447e-06 
3.78573e-05 0.000100147 -6.97129e-06 
3.69042e-05 0.000100259 -7.4802e-06 
3.58527e-05 0.000100373 -8.06443e-06 
3.48601e-05 0.000100467 -8.68869e-06 
3.39576e-05 0.000100531 -9.33524e-06 
3.31351e-05 0.000100578 -9.89521e-06 
3.23208e-05 0.000100589 -1.04439e-05 
3.15135e-05 0.00010056 -1.09703e-05 
3.10252e-05 0.000100556 -1.08484e-05 
3.05542e-05 0.000100566 -1.06533e-05 
3.01078e-05 0.000100623 -1.0402e-05 
2.76593e-05 0.000103426 8.42303e-07 
2.76639e-05 0.000103536 1.75406e-07 
2.76535e-05 0.000103621 -5.05744e-07 
2.97116e-05 0.000100762 -9.99012e-06 
2.92831e-05 0.000100968 -9.58913e-06 
2.76272e-05 0.000103679 -1.18826e-06 
2.7649e-05 0.000103681 -1.95101e-06 
2.88612e-05 0.000101231 -9.18056e-06 
2.84583e-05 0.000101531 -8.77188e-06 
2.80559e-05 0.000101851 -8.39725e-06 
2.77715e-05 0.000102153 -7.98757e-06 
2.74898e-05 0.000102471 -7.57315e-06 
2.76254e-05 0.000103656 -2.73836e-06 
2.75825e-05 0.000103591 -3.53393e-06 
2.75201e-05 0.00010349 -4.32167e-06 
2.74155e-05 0.000103368 -5.08627e-06 
2.73613e-05 0.0001032 -5.77637e-06 
2.72921e-05 0.000103006 -6.47088e-06 
2.72114e-05 0.000102789 -7.15947e-06 
3.56718e-05 9.99616e-05 -3.08082e-06 
3.54586e-05 9.99863e-05 -2.04437e-06 
3.5274e-05 0.000100001 -9.28215e-07 
3.51277e-05 0.000100003 2.31806e-07 
3.50497e-05 9.99904e-05 1.53471e-06 
3.50588e-05 9.99688e-05 2.86402e-06 
3.5147e-05 9.99735e-05 4.23419e-06 
3.52853e-05 0.000100073 5.56309e-06 
3.53377e-05 0.000100152 6.52096e-06 
3.52509e-05 0.000100142 7.26027e-06 
3.46554e-05 0.000100263 7.35188e-06 
3.37932e-05 0.000100451 7.20966e-06 
3.302e-05 0.000100719 6.57134e-06 
3.23175e-05 0.000100964 6.02695e-06 
3.16667e-05 0.000101199 5.54109e-06 
3.10536e-05 0.000101433 5.09359e-06 
3.04344e-05 0.000101703 4.57282e-06 
2.9849e-05 0.00010198 4.05541e-06 
2.92903e-05 0.000102264 3.53924e-06 
2.87546e-05 0.000102553 3.0219e-06 
2.83284e-05 0.00010281 2.53213e-06 
2.79151e-05 0.000103068 2.04018e-06 
2.75114e-05 0.000103321 1.54545e-06 
3.59168e-05 9.99304e-05 -4.02413e-06 
3.67972e-05 9.98752e-05 -5.01388e-06 
3.79163e-05 9.9812e-05 -6.03314e-06 
3.91449e-05 9.97783e-05 -6.9759e-06 
3.93152e-05 9.98079e-05 -7.40712e-06 
3.78805e-05 0.000100024 -7.67504e-06 
3.6565e-05 0.000100162 -8.19583e-06 
3.54492e-05 0.000100252 -8.81715e-06 
3.4469e-05 0.000100327 -9.47138e-06 
3.36281e-05 0.000100403 -1.00585e-05 
3.28156e-05 0.000100462 -1.06294e-05 
3.20043e-05 0.000100488 -1.1178e-05 
3.11843e-05 0.000100467 -1.17096e-05 
2.71138e-05 0.000103567 1.04794e-06 
3.06978e-05 0.000100483 -1.16052e-05 
3.02373e-05 0.000100483 -1.14164e-05 
2.98039e-05 0.000100519 -1.11569e-05 
2.93934e-05 0.000100614 -1.0854e-05 
2.71354e-05 0.000103693 3.93632e-07 
2.71396e-05 0.000103793 -2.71112e-07 
2.71274e-05 0.000103866 -9.44056e-07 
2.89968e-05 0.000100799 -1.04281e-05 
2.85991e-05 0.000101044 -1.0006e-05 
2.70986e-05 0.000103912 -1.62343e-06 
2.70899e-05 0.000103912 -2.40494e-06 
2.82073e-05 0.000101335 -9.5849e-06 
2.78221e-05 0.000101658 -9.16352e-06 
2.75421e-05 0.000101957 -8.74663e-06 
2.7267e-05 0.000102272 -8.32833e-06 
2.69914e-05 0.000102593 -7.90919e-06 
2.70634e-05 0.000103872 -3.18759e-06 
2.70181e-05 0.000103793 -3.97016e-06 
2.69554e-05 0.000103674 -4.75138e-06
[truncated: 3,676,877 more chars]
