# Supplementary material for: Immersed Boundary Models for Quantifying Flow-Induced Mechanical Stimuli on Stem Cells Seeded on 3D Scaffolds in Perfusion Bioreactors
Source: PLoS Comput Biol. 2016 Sep 22;12(9):e1005108. doi: 10.1371/journal.pcbi.1005108 (PMC5033382; doi:10.1371/journal.pcbi.1005108)
Supplement: S5 Data — (ZIP) [file pcbi.1005108.s014.zip]

Archive with 18 entries (17 files):
- pstudy_flowrate_kcortex/
- pstudy_flowrate_kcortex/lines_tau_qin_varks.pdf
- pstudy_flowrate_kcortex/lines_deltamax_qin_varks.png
- pstudy_flowrate_kcortex/this_command_to_assemble_images.txt
- pstudy_flowrate_kcortex/montage_lines.png
- pstudy_flowrate_kcortex/plot_displ.py
- pstudy_flowrate_kcortex/assemble_images.sh
- pstudy_flowrate_kcortex/lines_pressure_qin_varks.pdf
- pstudy_flowrate_kcortex/results.csv
- pstudy_flowrate_kcortex/make_figures.sh
- pstudy_flowrate_kcortex/lines_tension_qin_varks.pdf
- pstudy_flowrate_kcortex/lines_deltamax_qin_varks.pdf
- pstudy_flowrate_kcortex/plot_pressure.py
- pstudy_flowrate_kcortex/plot_tension.py
- pstudy_flowrate_kcortex/plot_tau.py
- pstudy_flowrate_kcortex/lines_tension_qin_varks.png
- pstudy_flowrate_kcortex/lines_pressure_qin_varks.png
- pstudy_flowrate_kcortex/lines_tau_qin_varks.png
