# Supplementary material for: Immersed Boundary Models for Quantifying Flow-Induced Mechanical Stimuli on Stem Cells Seeded on 3D Scaffolds in Perfusion Bioreactors
Source: PLoS Comput Biol. 2016 Sep 22;12(9):e1005108. doi: 10.1371/journal.pcbi.1005108 (PMC5033382; doi:10.1371/journal.pcbi.1005108)
Supplement: S5 Data — (ZIP) [file pcbi.1005108.s014.zip › pstudy_flowrate_kcortex/results.csv]

max_pressure	max_tau	mean_pressure	mean_tau	k_cortex	flow_rate	max_tension	mean_disp	mean_tension	max_displ
0.0215339	0.00755772	0.000416043173484	0.00149222013115	0.0005	0.1	4.13162e-07	2.79863345515e-09	8.27399007412e-09	7.36134097838e-09
0.0430052	0.0151236	0.000840922901483	0.0029929078708	0.0005	0.2	8.24652e-07	5.56905202798e-09	1.65721290027e-08	1.47298891374e-08
0.107383	0.037906	0.00217421828478	0.00747698344379	0.0005	0.5	2.06246e-06	1.39026541822e-08	4.17711794609e-08	3.67589416741e-08
0.214318	0.0761349	0.00459199640492	0.014933676249	0.0005	1.0	4.12762e-06	2.77742688372e-08	8.46652513601e-08	7.35349811178e-08
0.426462	0.153513	0.0101480663738	0.0298837681733	0.0005	2.0	8.24125e-06	5.53385983942e-08	1.73390008043e-07	1.46835158e-07
0.844203	0.312055	0.0241013401124	0.0596614848322	0.0005	4.0	1.64342e-05	1.10038551293e-07	3.61549509446e-07	2.93459912992e-07
0.0203044	0.00791344	0.000471352169422	0.00152067048205	0.0015	0.1	4.48432e-07	1.02842798329e-09	9.00366328048e-09	2.76711691116e-09
0.0406053	0.0158315	0.000947171097674	0.00304103476893	0.0015	0.2	8.96964e-07	2.03170852015e-09	1.80259341059e-08	5.24658403154e-09
0.101489	0.0396136	0.00240138614196	0.00760035364559	0.0015	0.5	2.24315e-06	5.04915708923e-09	4.52034872765e-08	1.31139330485e-08
0.202899	0.079343	0.00491414603751	0.0151933909758	0.0015	1.0	4.48868e-06	1.00830562222e-08	9.08671779256e-08	2.61737577356e-08
0.405472	0.159148	0.0102732759184	0.0303557883841	0.0015	2.0	8.98713e-06	2.01463909785e-08	1.83564196728e-07	5.23279071338e-08
0.809687	0.320149	0.0223299558411	0.0605758283958	0.0015	4.0	1.80071e-05	4.02304506269e-08	3.74283962406e-07	1.04715244874e-07
0.0199707	0.00799741	0.000485178256714	0.00153067236183	0.0025	0.1	4.57135e-07	6.38566101361e-10	9.19210317907e-09	1.81598458143e-09
0.0399397	0.0159976	0.000973205134699	0.00306115043872	0.0025	0.2	9.1434e-07	1.25274177384e-09	1.8395933108e-08	3.29746630006e-09
0.0998378	0.0400152	0.00245443060803	0.00765142803474	0.0025	0.5	2.28637e-06	3.0966774543e-09	4.60775954779e-08	7.96662287296e-09
0.199641	0.0801007	0.00498010342162	0.0152981905777	0.0025	1.0	4.57442e-06	6.17611074441e-09	9.24460375581e-08	1.59636234295e-08
0.399143	0.160482	0.0102449373943	0.0305777320921	0.0025	2.0	9.15555e-06	1.23390033461e-08	1.86051416349e-07	3.18848010971e-08
0.797694	0.322086	0.0216262833423	0.0610737145316	0.0025	4.0	1.83377e-05	2.46499826831e-08	3.76708989116e-07	6.37834673328e-08
0.0198735	0.00804902	0.000492829660406	0.00152061709602	0.0035	0.1	4.64962e-07	4.6805254781e-10	9.33401667983e-09	1.46782151503e-09
0.0397459	0.0161001	0.000987793068899	0.00304109395043	0.0035	0.2	9.29981e-07	9.17552946542e-10	1.86766976443e-08	2.48612871751e-09
0.0993574	0.0402657	0.00248550791267	0.00760168160304	0.0035	0.5	2.32538e-06	2.25490211948e-09	4.67566502518e-08	5.77276935275e-09
0.198694	0.0805829	0.0050244453226	0.0151999280406	0.0035	1.0	4.65216e-06	4.48969429096e-09	9.37285961101e-08	1.15899616048e-08
0.397305	0.161372	0.0102620450708	0.0303864086456	0.0035	2.0	9.30985e-06	8.96725731046e-09	1.88314774407e-07	2.31165495911e-08
0.794277	0.323563	0.0213754507752	0.0607172031265	0.0035	4.0	1.86421e-05	1.79132750319e-08	3.80041575511e-07	4.62080796506e-08
0.0198093	0.0080749	0.000497279113302	0.00152097242311	0.0045	0.1	4.68783e-07	3.70441698533e-10	9.41610297662e-09	1.30805045773e-09
0.0396178	0.0161514	0.000996246082791	0.00304183466472	0.0045	0.2	9.37612e-07	7.23810980948e-10	1.88390850505e-08	1.99130610404e-09
0.0990393	0.0403906	0.00250329155906	0.00760375511749	0.0045	0.5	2.34438e-06	1.77384790796e-09	4.71492676187e-08	4.56206269137e-09
0.198064	0.0808213	0.00504888980995	0.015204774192	0.0045	1.0	4.68991e-06	3.52417842178e-09	9.44699611125e-08	9.09532297392e-09
0.396071	0.161803	0.0102666086265	0.0303988888759	0.0045	2.0	9.38438e-06	7.03284211925e-09	1.89621570271e-07	1.81091988227e-08
0.788126	0.323024	0.0210566252963	0.0621048447112	0.0045	4.0	1.85021e-05	1.38534690045e-08	3.78567562034e-07	3.56609400465e-08
