# Supplementary material for: Immersed Boundary Models for Quantifying Flow-Induced Mechanical Stimuli on Stem Cells Seeded on 3D Scaffolds in Perfusion Bioreactors
Source: PLoS Comput Biol. 2016 Sep 22;12(9):e1005108. doi: 10.1371/journal.pcbi.1005108 (PMC5033382; doi:10.1371/journal.pcbi.1005108)
Supplement: S5 Data — (ZIP) [file pcbi.1005108.s014.zip › pstudy_flowrate_kcortex/make_figures.sh]

#!/bin/bash
for i in *.py; do python $i; done;
/home/bartsm/bin/pdfcrop_all.sh . .
/home/bartsm/bin/pdf_to_png.sh . .
