# Supplementary material for: Immersed Boundary Models for Quantifying Flow-Induced Mechanical Stimuli on Stem Cells Seeded on 3D Scaffolds in Perfusion Bioreactors
Source: PLoS Comput Biol. 2016 Sep 22;12(9):e1005108. doi: 10.1371/journal.pcbi.1005108 (PMC5033382; doi:10.1371/journal.pcbi.1005108)
Supplement: S5 Data — (ZIP) [file pcbi.1005108.s014.zip › pstudy_flowrate_kcortex/plot_tension.py]

import DEMutilities.PostProcessing.Plot_CSV_Results as psr
import numpy as np
import matplotlib.pyplot as plt
p = psr.Plotter('results.csv')
print p.Names()

p.ScaleVariable('k_cortex',1e3)
p.ScaleVariable('max_displ',1e6)
p.ScaleVariable('max_tension',1e6)

fig=plt.figure(figsize=(4.3,5))
ax=fig.add_subplot(111)

p.Lines('flow_rate','max_tension','k_cortex'
       ,colors=None
       ,ls=['-']
       ,markersizes=[7]
       ,legend=True
       ,level_label='$k_s$='
       ,level_postfix=' mN/m'
       ,mec='k'
       ,xlabel='$Q_\mathrm{in}$ (ml/min)'
       ,ylabel='$T$ ($\mu$J/m$^2$)'
       ,spineless=False
       ,figax=(fig,ax))

plt.xlim(0,4.1)
plt.xticks([0,1,2,3,4],[0,1,2,3,4])
fig.tight_layout()
plt.savefig('lines_tension_qin_varks.pdf')
#plt.show()
